# Supplementary material for: Abundant Topological Outliers in Social Media Data and Their Effect on Spatial Analysis
Source: PLoS One. 2016 Sep 9;11(9):e0162360. doi: 10.1371/journal.pone.0162360 (PMC5017681; doi:10.1371/journal.pone.0162360)
Supplement: S1 Dataset — See the respective attached file. (ZIP) [file pone.0162360.s001.zip]

Archive with 2 entries (2 files):
- twitter_london_worktopic.csv
- Readme_Twitter_Data.docx
