# Supplementary material for: Abundant Topological Outliers in Social Media Data and Their Effect on Spatial Analysis
Source: PLoS One. 2016 Sep 9;11(9):e0162360. doi: 10.1371/journal.pone.0162360 (PMC5017681; doi:10.1371/journal.pone.0162360)
Supplement: S1 Dataset — See the respective attached file. (ZIP) [file pone.0162360.s001.zip › twitter_london_worktopic.csv]

X	Y	TWEETCONTE	TOPIC_INDI	TIMESTAMP
703562.2176	5710869.927	anxious finish hour math pretti project week work	0.25	2013-10-15T01:53:00+00:00
703622.4536	5711106.657	back day home hour lonnngggg work	0.34375	2013-10-15T05:58:00+00:00
706709.9946	5712582.266	bodi clock gym panic schedul slight tho today work	0.184210526	2013-10-15T06:53:00+00:00
696782.1619	5706699.937	call chill today workbut	0.178571429	2013-10-15T07:19:00+00:00
708738.5137	5711274.299	good joka line morn pretti run tube work	0.25	2013-10-15T08:09:00+00:00
705402.0558	5715071.849	fuck hour train work	0.178571429	2013-10-15T08:22:00+00:00
700457.8986	5710603.449	decent morn view walk work	0.166666667	2013-10-15T08:30:00+00:00
700134.5938	5708715.455	ann hobbss imissjohn intro john lectur listen made mari morn peel work	0.25	2013-10-15T08:46:00+00:00
699450.7738	5711695.924	ciprfresh job learnt mikih morn press releas titl	0.25	2013-10-15T09:09:00+00:00
702277.3262	5711506.957	fab hope lucki nightmar time week workx	0.264705882	2013-10-15T09:18:00+00:00
702823.6813	5710003.042	crawl easier lot make morn queen view walk work	0.289473684	2013-10-15T09:21:00+00:00
700023.1011	5709247.656	alday borinel ere guyi job man sit sum waitin work	0.175	2013-10-15T09:30:00+00:00
706685.441	5711040.374	call day easi good strike thursday today week work	0.289473684	2013-10-15T09:41:00+00:00
704013.1303	5711168.6	aamyko gym hot morn sulk work	0.15625	2013-10-15T09:43:00+00:00
705373.6675	5714929.63	annoy awesom bank day gonna laundri pick room sister tidi today work	0.159090909	2013-10-15T09:47:00+00:00
699316.2555	5712556.218	busi centr enjoy staff work yeah yesterday	0.205882353	2013-10-15T09:50:00+00:00
698184.6596	5712031.332	aegi carat client global media meet plan vizeum workshop	0.5	2013-10-15T09:59:00+00:00
698825.2923	5709176.102	dwp event forward good health hear ltcs plan servic work	0.375	2013-10-15T10:00:00+00:00
699345.9247	5713095.427	amaz break busi london made nice place redund visit work	0.275	2013-10-15T10:39:00+00:00
702326.3349	5711065.817	autumn excit magic menu pudd super today work	0.194444444	2013-10-15T10:42:00+00:00
700969.3453	5713700.416	bclub hope last magic minut sparki today work	0.194444444	2013-10-15T10:49:00+00:00
704943.2387	5714472.118	bank bitch case crack drop phone time train tuesday work	0.175	2013-10-15T10:50:00+00:00
696901.0669	5711297.101	good headach today wake work	0.166666667	2013-10-15T11:08:00+00:00
696642.3293	5708441.154	beauti hardlif harrod hyde london luxuri park past today walk work	0.166666667	2013-10-15T11:17:00+00:00
702315.5769	5711496.194	earlier home matter poor sacrific sleep snafu time train work	0.175	2013-10-15T11:45:00+00:00
702749.9568	5711112.539	attend email hall meet receiv timrol town work	0.194444444	2013-10-15T11:51:00+00:00
698476.8681	5711283.453	finish footi holiday morn today tomorro wait watch work	0.342105263	2013-10-15T12:10:00+00:00
707001.784	5710161.298	club complet day mornin peopl reebok sport workout	0.194444444	2013-10-15T12:12:00+00:00
700919.5349	5709344.374	morn oxford reward street work	0.166666667	2013-10-15T12:13:00+00:00
700694.6144	5713357.3	busi find graduat grb job lgfa open pressur seeker today	0.325	2013-10-15T12:17:00+00:00
702581.2989	5711192.935	arm bench bicep inclin lot press pull today week work	0.175	2013-10-15T12:29:00+00:00
706829.4878	5710245.941	challeng goodtim improv maintain recent result standard today work	0.184210526	2013-10-15T12:35:00+00:00
701532.4047	5710985.892	hour know work	0.269230769	2013-10-15T12:59:00+00:00
696887.7795	5712105.26	busi grow malawi micro skype team volunt week work	0.236842105	2013-10-15T13:08:00+00:00
700096.2172	5715349.412	articl duck glad great job journal lunchtim offic paragraph part phd read time	0.456521739	2013-10-15T13:34:00+00:00
699412.7402	5708587.722	bbc citi dinner global great hindu morn network skill told train viewer	0.159090909	2013-10-15T14:24:00+00:00
706526.6477	5707085.889	drag feel finish hour lifetim today work	0.382352941	2013-10-15T14:29:00+00:00
698731.5601	5710353.709	big hand job laugh mug pick tray work	0.194444444	2013-10-15T14:41:00+00:00
708181.5749	5714537.357	confus headfuck stress time work	0.166666667	2013-10-15T14:41:00+00:00
702127.0502	5711250.107	german grrr speak time work	0.166666667	2013-10-15T14:43:00+00:00
696569.9434	5712416.098	ave bishop circ gotta happyhour home job night north today	0.175	2013-10-15T14:48:00+00:00
700134.5411	5710949.117	bed box downton forward home hour mic watch work	0.184210526	2013-10-15T15:06:00+00:00
701313.3994	5709858.411	boy central crossfit fitfam london round today workout	0.361111111	2013-10-15T16:12:00+00:00
701606.9743	5711798.572	give meet surpris work yeah	0.166666667	2013-10-15T16:14:00+00:00
697433.0285	5705449.75	agenc call hope interview job month offic repro role work	0.375	2013-10-15T16:30:00+00:00
701854.9305	5712208.245	busi crh depend time work yeah	0.15625	2013-10-15T16:34:00+00:00
702314.6468	5710660.31	bake british bust christ event great jesus real wait week win work	0.159090909	2013-10-15T16:44:00+00:00
700834.1487	5709959.579	back finish hour work	0.178571429	2013-10-15T17:08:00+00:00
703514.1157	5711445.884	burst girl glow god look make nose red rubi spot standbi straght today work	0.395833333	2013-10-15T17:21:00+00:00
697001.727	5709109.993	hard hour work	0.192307692	2013-10-15T17:38:00+00:00
701307.101	5711662.399	beauti today work	0.192307692	2013-10-15T18:19:00+00:00
699567.931	5710786.18	beauti citi famili live mum newjob time world yrs	0.184210526	2013-10-15T18:46:00+00:00
701309.0891	5709888.73	amaz fun gotta grad job lgfa run sign today touch	0.475	2013-10-15T18:50:00+00:00
702141.8274	5709968.402	blled heart hometim hour offic straight work wow	0.305555556	2013-10-15T18:58:00+00:00
698083.4124	5709100.726	horrifi hour reward today wine work	0.21875	2013-10-15T19:00:00+00:00
698362.9562	5710729.375	benito burrito hat make piec time tomorrow work	0.194444444	2013-10-15T19:03:00+00:00
697886.1122	5708437.375	day excit left time woohoo work	0.28125	2013-10-15T19:24:00+00:00
704703.5102	5715506.408	leadup leap move stori today wmgalleri wonder workshop	0.25	2013-10-15T19:52:00+00:00
699084.5286	5705178.097	build invoic london queri time tonight work	0.264705882	2013-10-15T20:07:00+00:00
706819.0786	5711557.84	expect gbbo good job par shes today	0.205882353	2013-10-15T20:58:00+00:00
697807.6887	5705927.731	start time whatsapp work	0.178571429	2013-10-15T21:19:00+00:00
702017.3012	5710058.21	audio great time vivian work	0.166666667	2013-10-15T21:42:00+00:00
697972.4819	5708087.13	everyon fault gonna lie misogyni phone spam swear tls today work	0.166666667	2013-10-15T22:11:00+00:00
705581.1033	5712675.253	laid network ouch path percent social staff today verg	0.184210526	2013-10-15T22:20:00+00:00
703689.9719	5712630.41	bethnal club comedi event green men random turn work	0.184210526	2013-10-15T23:10:00+00:00
700103.551	5708806.345	finish hour merlex ungod work	0.3	2013-10-15T23:14:00+00:00
700113.557	5715117.253	good hour night volshi work	0.233333333	2013-10-15T23:14:00+00:00
699371.2461	5709757.953	comut day hour work	0.178571429	2013-10-16T00:31:00+00:00
696889.3506	5708435.536	averag bbc day employe morn sick week work year	0.184210526	2013-10-16T06:47:00+00:00
706711.4683	5712571.11	day diff equip face good gym innoc sweatbox think today work	0.166666667	2013-10-16T06:55:00+00:00
701866.3995	5711110.088	basic earli entranc morn offic secur work	0.205882353	2013-10-16T07:01:00+00:00
709154.1913	5713334.591	aswel back bin cheer crack day dear good hope today work	0.166666667	2013-10-16T07:12:00+00:00
699451.0527	5712837.296	brilliant chang dallaglio great metrouk piec programm rugbi today work	0.275	2013-10-16T07:25:00+00:00
701405.1207	5711704.262	activ run swim time virgin work	0.40625	2013-10-16T07:34:00+00:00
698184.3311	5710044.572	polish today work	0.192307692	2013-10-16T07:58:00+00:00
699573.7798	5705748.458	cold damn dark fail gym miser morn time work	0.394736842	2013-10-16T07:59:00+00:00
699674.1034	5707773.903	evri love mihq part past time work	0.205882353	2013-10-16T08:38:00+00:00
702110.1874	5710292.498	citi earlier enjoy london morn peopl run trip wake work	0.275	2013-10-16T08:41:00+00:00
699460.9645	5712849.791	campaign discuss meet network rail safeti station year	0.25	2013-10-16T08:46:00+00:00
702758.6773	5711500.954	gym today woooooo work	0.25	2013-10-16T08:51:00+00:00
702625.622	5712345.487	london shoot style time today work	0.15625	2013-10-16T09:02:00+00:00
697572.496	5711100.751	morn work	0.208333333	2013-10-16T09:11:00+00:00
703271.7255	5709206.923	friday happi humpday make peopl skip thursday time today work	0.175	2013-10-16T09:19:00+00:00
699911.8716	5711598.698	back begin fun today workshop	0.233333333	2013-10-16T09:27:00+00:00
696815.3462	5714107.355	book brilliant commut morn nerm question read sign work	0.236842105	2013-10-16T09:39:00+00:00
700471.22	5707258.706	cancel email grrr meh today tomorrow turn work	0.194444444	2013-10-16T09:57:00+00:00
700755.0138	5713546.842	angri day ohhhh today upset weird work	0.205882353	2013-10-16T10:00:00+00:00
702145.5633	5709969.996	board check client find free jcp job partner work	0.5	2013-10-16T10:13:00+00:00
702150.5581	5709975.368	board check client find free jcp job partner work	0.5	2013-10-16T10:13:00+00:00
702737.797	5711095.828	goal good hard joetwe made start team time work	0.184210526	2013-10-16T10:30:00+00:00
707189.154	5710470.992	busi day fri golf hous key monday pick today tomorrow work	0.166666667	2013-10-16T10:40:00+00:00
698495.1603	5710963.292	break cartoon hardwork month plan today watch	0.205882353	2013-10-16T10:45:00+00:00
703275.2521	5711369.671	egl hmu moment time weekend work	0.15625	2013-10-16T10:52:00+00:00
704077.2434	5713781.468	amaz fashion friend great meet tech work	0.323529412	2013-10-16T11:03:00+00:00
697333.1981	5712072.795	back coupl flat gonna hay hit hour woo work	0.184210526	2013-10-16T11:12:00+00:00
700601.4854	5712434.242	album frank morn ocean work	0.233333333	2013-10-16T11:18:00+00:00
699604.6709	5710498.019	compani find fire morn prob tesco work	0.205882353	2013-10-16T11:33:00+00:00
702572.7957	5711339.96	bore job work	0.192307692	2013-10-16T11:36:00+00:00
698520.7334	5709737.64	attic haul listen london lot offic perfect raini smith sound tea today work	0.152173913	2013-10-16T11:48:00+00:00
697455.7984	5711134.976	coconut green hand mix post recoveri today water workout	0.236842105	2013-10-16T11:52:00+00:00
699522.622	5707187.651	act awesom cast director email goodtim job posit today	0.342105263	2013-10-16T12:02:00+00:00
699455.9497	5708765.375	comic comicon sohe thaydon today work	0.15625	2013-10-16T12:19:00+00:00
703134.9633	5705348.656	coffe day desk hand list mantra music playin sit tick today work	0.159090909	2013-10-16T12:34:00+00:00
706794.8987	5707491.812	bus omg stare think time work	0.21875	2013-10-16T12:36:00+00:00
698384.2218	5712251.86	morn work	0.208333333	2013-10-16T12:36:00+00:00
707622.8436	5714552.227	bore half roll today work	0.3	2013-10-16T13:04:00+00:00
700769.5605	5712970.524	hub hubsydney islington london pic today work	0.205882353	2013-10-16T13:05:00+00:00
701334.7172	5710104.404	ffs omg spend time uni work	0.28125	2013-10-16T13:07:00+00:00
697830.6665	5708537.443	brilliant client exchang great hour lot phew properti team view work	0.30952381	2013-10-16T13:17:00+00:00
698272.2979	5711166.807	arriv day fail god job judg move peopl time	0.184210526	2013-10-16T13:23:00+00:00
702533.722	5710970.901	abb forward home today train work	0.15625	2013-10-16T13:33:00+00:00
702107.8702	5710999.297	dwmtweet hit hola ireland issu london shop today tomorrow work	0.175	2013-10-16T13:34:00+00:00
700627.4995	5709854.169	home morn straight uni work	0.233333333	2013-10-16T13:59:00+00:00
697093.335	5709462.961	alexia british congrat fantast food great servic team today wabbey work	0.214285714	2013-10-16T14:14:00+00:00
697354.3287	5711314.183	ballot call deliv happen hour pay pension postal sky sourc strike worker	0.295454545	2013-10-16T14:15:00+00:00
697354.3287	5711314.183	amount bitch call free refus time tire women work wors	0.175	2013-10-16T14:42:00+00:00
699479.9381	5709326.131	excel forward meet secretari shadow state work	0.205882353	2013-10-16T14:42:00+00:00
702655.991	5710691.869	free haha hard spi time work	0.15625	2013-10-16T15:12:00+00:00
699887.4478	5705309.661	ahh cool ladrubb ok puppyd time visit week work	0.184210526	2013-10-16T15:14:00+00:00
697183.9232	5713927.727	busi catch client paperwork	0.178571429	2013-10-16T15:36:00+00:00
697179.2244	5713924.874	busi catch client paper work	0.166666667	2013-10-16T15:38:00+00:00
704017.0893	5715678.432	child drsesp full gps problem rear research teach timefor women work	0.404761905	2013-10-16T16:01:00+00:00
700579.5907	5711636.867	joke laugh stop today work	0.166666667	2013-10-16T16:05:00+00:00
698050.5661	5713764.806	area definit distinct famili firm job resid work	0.305555556	2013-10-16T16:34:00+00:00
702905.8978	5711505.571	brunch half meet work	0.178571429	2013-10-16T16:36:00+00:00
700273.0484	5709835.682	client eat floor lay snack string today work	0.194444444	2013-10-16T17:28:00+00:00
699463.3744	5712931.108	drink event parcel pub station work yard	0.205882353	2013-10-16T17:53:00+00:00
702314.8337	5709876.415	ade amsterdam morn work	0.178571429	2013-10-16T17:56:00+00:00
699757.4764	5710221.558	awesom day evadatta event job ladi wait	0.205882353	2013-10-16T18:14:00+00:00
698782.0536	5712516.841	journey network time	0.192307692	2013-10-16T18:21:00+00:00
702212.6357	5710676.45	ferniem folli love meet photo work	0.15625	2013-10-16T18:28:00+00:00
700116.2064	5711389.849	dinner jdwtweet oak penderel time train victoria work	0.25	2013-10-16T18:35:00+00:00
702491.5586	5712542.454	caf design hall london spook studio time uxcaf villag work	0.275	2013-10-16T18:39:00+00:00
702403.7107	5709954.119	head home pop suspect today work	0.21875	2013-10-16T19:15:00+00:00
702561.4967	5710120.056	back piss rest timet uni week work	0.205882353	2013-10-16T19:44:00+00:00
702264.5378	5711542.164	hour offic tell work worth	0.166666667	2013-10-16T19:46:00+00:00
699317.7871	5712893.385	busi card damn design pixel work	0.34375	2013-10-16T19:58:00+00:00
698975.7972	5710648.265	cut deal hour job pay start wage year	0.25	2013-10-16T20:14:00+00:00
699550.5634	5714655.557	busi close fortun friend help keep lot nice sibl work	0.325	2013-10-16T20:52:00+00:00
699416.5192	5711211.656	fish girl greet host meet night pick plenti week wine women work	0.25	2013-10-16T21:07:00+00:00
706784.54	5710192.998	burrito desk dinner fifteen guacamol holi hour straight work	0.184210526	2013-10-16T21:21:00+00:00
706034.4276	5706433.829	hahaha lmao seanlyon time work	0.166666667	2013-10-16T21:27:00+00:00
698732.8196	5711584.594	back bag cue cycl epicfail home key mile reach stay today work	0.431818182	2013-10-16T21:34:00+00:00
699888.9777	5710612.332	earli finish hour love work	0.233333333	2013-10-16T21:51:00+00:00
699214.6205	5706155.01	bit email night send time work	0.15625	2013-10-16T22:09:00+00:00
701513.5469	5707452.369	board great hear inspir meet proud talent tonight truste work	0.475	2013-10-16T22:51:00+00:00
701275.988	5712335.646	back comin hour work	0.178571429	2013-10-16T22:55:00+00:00
700632.5078	5713496.614	appli convo daughter girl guy mandem random son today woman work	0.214285714	2013-10-16T23:02:00+00:00
696930.8176	5715436.2	blind book comic design job love today year	0.25	2013-10-16T23:17:00+00:00
704162.8004	5712838.29	good meet nice thhe work	0.166666667	2013-10-16T23:43:00+00:00
704162.8004	5712838.29	good great job proud talent work	0.34375	2013-10-16T23:44:00+00:00
704658.3015	5712076.317	skill time work	0.192307692	2013-10-16T23:56:00+00:00
701448.254	5712601.282	clean room school today work	0.166666667	2013-10-17T00:11:00+00:00
701448.254	5712601.282	amystainc hour love school work	0.166666667	2013-10-17T00:15:00+00:00
705741.0265	5714745.706	ben druri fantast field hyperfeel legend side suzuki today work workshop yuri	0.204545455	2013-10-17T00:36:00+00:00
705745.4381	5714751.958	ben druri fantast field hyperfeel legend side suzuki today work workshop yuri	0.25	2013-10-17T00:36:00+00:00
699508.4175	5707166.057	act eye foodcoma shut time tomorrow work	0.205882353	2013-10-17T01:13:00+00:00
699544.3538	5712750.226	know late slow time work	0.3	2013-10-17T05:42:00+00:00
707767.7278	5713623.118	ahead busi day work	0.178571429	2013-10-17T06:07:00+00:00
699484.0998	5706696.027	actor base call devil earli fifteen home minut time walk work	0.166666667	2013-10-17T06:32:00+00:00
701933.1313	5709523.165	borough gym morn soho workout	0.166666667	2013-10-17T07:05:00+00:00
701894.4638	5708606.308	meet prick work	0.192307692	2013-10-17T07:22:00+00:00
704774.1005	5712294.657	fun gonna messi today work	0.233333333	2013-10-17T07:38:00+00:00
700878.317	5706351.83	placement today wanna work	0.321428571	2013-10-17T08:03:00+00:00
700370.9755	5712969.04	alarm big midnight morn nutjob phone reset shitti shout	0.236842105	2013-10-17T08:17:00+00:00
702747.8311	5705142.25	day draftsman geriatr glori left long love time timoneil uncl work	0.214285714	2013-10-17T08:21:00+00:00
701006.8798	5711521.944	day feel great nostalg offic pic slight time work	0.236842105	2013-10-17T08:21:00+00:00
702533.1875	5710972.629	full home time work	0.178571429	2013-10-17T08:37:00+00:00
699604.2785	5710120.603	extra glass glorious night refrain run today wine work	0.236842105	2013-10-17T08:48:00+00:00
700421.3716	5711890.677	compani entir person today work	0.233333333	2013-10-17T08:51:00+00:00
699176.2534	5710550.162	commut hour min split work	0.233333333	2013-10-17T09:10:00+00:00
706787.3313	5710154.045	boy earli guitar love morn music nice record studio work	0.275	2013-10-17T09:18:00+00:00
702002.2125	5710947.601	coffe inform meet perfect work	0.166666667	2013-10-17T09:18:00+00:00
698438.1935	5713889.214	bed summon today willpow work	0.3	2013-10-17T09:29:00+00:00
700974.3045	5708528.329	bang colleg gonna today work	0.233333333	2013-10-17T09:32:00+00:00
699200.4911	5708766.547	job longday pinewood stayingin today	0.166666667	2013-10-17T09:34:00+00:00
703432.8752	5705934.559	back day free good gym hope interview job morn tomorrow	0.175	2013-10-17T09:35:00+00:00
698777.6309	5711589.155	good morn nopain session work	0.166666667	2013-10-17T09:44:00+00:00
703684.5429	5710579.456	agenda announc creat energi full job local sure time	0.184210526	2013-10-17T09:55:00+00:00
699143.3909	5711031.17	car guy hang job label readi short toaf work	0.289473684	2013-10-17T10:03:00+00:00
697216.7738	5711807.141	count fail hour tube work	0.233333333	2013-10-17T10:07:00+00:00
699202.7307	5709319.872	bccexport export practic provid time work	0.21875	2013-10-17T10:07:00+00:00
698991.3121	5711839.069	face hour lazi local media paper photo pull strike teacher week work	0.159090909	2013-10-17T10:14:00+00:00
699671.1966	5710405.304	follow good great meet work yesterday	0.21875	2013-10-17T10:19:00+00:00
698547.9887	5713537.28	enuf felt gender greas odd premis swap time work	0.184210526	2013-10-17T10:44:00+00:00
699653.6993	5713252.142	feel genius happen laxat make quot shit today waddingon work	0.225	2013-10-17T11:07:00+00:00
702962.1232	5709932.301	job lhcjob london make tpcareer work world	0.264705882	2013-10-17T11:07:00+00:00
702954.257	5709939.352	benefit busi find free lot peopl work	0.205882353	2013-10-17T11:20:00+00:00
702955.3821	5709936.468	boardit free job make part student time work	0.361111111	2013-10-17T11:26:00+00:00
702296.1647	5711336.637	ahead eddymott excel fella time work	0.15625	2013-10-17T11:36:00+00:00
707336.7903	5707583.481	childhood cover excit live set today work	0.205882353	2013-10-17T11:40:00+00:00
702952.5227	5709931.887	fee fill find free jcp job ocsjob vacanc work	0.236842105	2013-10-17T11:41:00+00:00
702953.1397	5709927.684	find free job uni work	0.233333333	2013-10-17T11:43:00+00:00
702960.2945	5709930.203	fill find free jcp job vacanc work	0.382352941	2013-10-17T11:45:00+00:00
701219.3482	5713768.451	huh power thumbnail today turn work	0.21875	2013-10-17T11:59:00+00:00
701665.0102	5711652.835	backup bmgentil cql dse issu mapreduc prevent pull snaxnet support thrift today work	0.282608696	2013-10-17T12:33:00+00:00
696700.5883	5711572.045	day glad half morn proper shitti work	0.264705882	2013-10-17T12:33:00+00:00
699077.7759	5710922.464	chill cup job listen love radio salmon sofa tea work	0.175	2013-10-17T12:46:00+00:00
700581.1836	5710850.956	bed crawl day haircut hour spend work yute	0.305555556	2013-10-17T12:59:00+00:00
698234.5594	5711198.735	fli happi job love work	0.166666667	2013-10-17T13:12:00+00:00
700975.7508	5712057.998	booth group london ltgw lunch tester time workshop	0.25	2013-10-17T13:23:00+00:00
707639.4948	5714552.889	dream job work	0.192307692	2013-10-17T13:38:00+00:00
699655.3366	5712743.133	beadwork covent creativ fashion fun garden london time workshop	0.289473684	2013-10-17T14:12:00+00:00
707359.46	5714548.9	liter today work	0.192307692	2013-10-17T14:16:00+00:00
701949.8977	5710284.18	contact find free job peopl raf want work	0.25	2013-10-17T14:16:00+00:00
702251.5167	5709919.875	biscuit bit bought forward great macaroon mad man today want work	0.166666667	2013-10-17T14:21:00+00:00
703072.5436	5711833.929	breweri hour kick truman vinz work	0.15625	2013-10-17T14:43:00+00:00
704214.0185	5713666.426	age camden costa funer gaff giver job move priest sudburi town vibe work	0.152173913	2013-10-17T15:16:00+00:00
700739.286	5708209.809	today work	0.208333333	2013-10-17T15:19:00+00:00
701502.481	5712687.141	busi journey station tout town work	0.15625	2013-10-17T15:26:00+00:00
702600.3124	5709422.118	hour left work	0.269230769	2013-10-17T15:42:00+00:00
700303.558	5711187.928	igotnak today work	0.192307692	2013-10-17T15:49:00+00:00
700453.2599	5713534.278	time wanna week work	0.178571429	2013-10-17T16:01:00+00:00
699456.4078	5709362.174	centuri futur hutton job oxford week work	0.205882353	2013-10-17T16:21:00+00:00
698139.3881	5706512.909	ddamn fri sunday today work	0.166666667	2013-10-17T16:21:00+00:00
703420.9344	5711157.5	album anniemac happili inbetween job listen mayfair mean pay wank work	0.166666667	2013-10-17T16:22:00+00:00
702984.3179	5712875.094	backonit bad feel final normal time work	0.205882353	2013-10-17T16:41:00+00:00
700544.0355	5710095.129	charliea great job youthwork	0.178571429	2013-10-17T16:49:00+00:00
699419.6252	5711211.008	big fap meet miss seno thought time work yesbut	0.184210526	2013-10-17T17:07:00+00:00
697933.753	5713463.467	finnish job list night stay time	0.21875	2013-10-17T17:46:00+00:00
702408.771	5709976.666	afternoon day doubl move today work	0.34375	2013-10-17T17:59:00+00:00
699828.0774	5711321.524	finish gbbo nut stew today work worri	0.205882353	2013-10-17T18:06:00+00:00
707626.6416	5707733.561	busi great guy thought woah work	0.21875	2013-10-17T18:06:00+00:00
702945.1043	5712183.129	cocktail forc job make timei wasabi	0.21875	2013-10-17T18:13:00+00:00
698548.0183	5712800.469	bag bring carri even failur freight morn sleep stricken tomorrow train work	0.204545455	2013-10-17T18:22:00+00:00
701036.1516	5713507.869	ace haha joke morn read summari work	0.205882353	2013-10-17T18:24:00+00:00
706955.8429	5710218.868	acn african black caribbean event histori kpmg month network	0.236842105	2013-10-17T18:31:00+00:00
697846.2452	5710876.911	aka bleed feet today work	0.166666667	2013-10-17T18:47:00+00:00
701991.989	5711176.722	beer hour pub telegraph workshop	0.166666667	2013-10-17T19:28:00+00:00
701554.4597	5710292.416	bore half hour skull work	0.166666667	2013-10-17T20:02:00+00:00
699324.6306	5710156.805	busi corpor europ head job london market	0.205882353	2013-10-17T20:08:00+00:00
698922.4453	5706416.479	bag full hour lool shit soo spent work	0.25	2013-10-17T20:28:00+00:00
700121.3146	5710876.205	chase improv morn sleepeezi work	0.166666667	2013-10-17T20:30:00+00:00
698633.162	5710695.966	busi final night soho work	0.166666667	2013-10-17T20:36:00+00:00
705325.8169	5708249.981	brain braindead forgot oven put today word work	0.25	2013-10-17T20:49:00+00:00
700356.3846	5715052.572	alarm broken job morn pay readi singl softwar	0.194444444	2013-10-17T20:52:00+00:00
701381.8488	5705626.115	beast forward good gym pauldaley put today work	0.194444444	2013-10-17T20:54:00+00:00
699567.4549	5707816.581	charter difficult fantast impress peopl servic surveyor time voluntari work year	0.166666667	2013-10-17T20:54:00+00:00
701682.2595	5713661.053	cruis cup dubai fina gold goodjob mjlive swim time victori world	0.214285714	2013-10-17T21:07:00+00:00
707002.3353	5710972.248	back fell flat pain swing today work	0.205882353	2013-10-17T21:15:00+00:00
698825.31	5710370.578	fuck genius hard moment read reread suspect time total work	0.175	2013-10-17T21:15:00+00:00
704241.465	5713224.54	chuf forward good pic space take time work	0.194444444	2013-10-17T21:30:00+00:00
698065.0753	5707732.046	colleg due essay helpm store tire today tomorrow work	0.394736842	2013-10-17T21:55:00+00:00
703091.6657	5708286.215	accept buzz cos life order pgce programm today work	0.184210526	2013-10-17T22:06:00+00:00
707646.0554	5709898.15	deserv feel hmmlol hour london reward today train treat workout yumm	0.166666667	2013-10-17T22:08:00+00:00
701350.6397	5705600.789	blogger fashion ootd today workwear zara	0.21875	2013-10-17T22:11:00+00:00
699337.8842	5710329.171	chick lit mistak shes time work	0.15625	2013-10-17T22:31:00+00:00
703161.85	5712300.065	check enistico latest love post public secur time vpn wifi work yeah	0.295454545	2013-10-17T22:35:00+00:00
698767.3638	5712514.107	late staff time tonight turn work	0.15625	2013-10-17T22:48:00+00:00
702166.1924	5713325.376	benstarr dollybird forward kitti meet thursday work	0.205882353	2013-10-17T22:54:00+00:00
702781.5504	5715470.906	back sad timescan work	0.178571429	2013-10-17T23:25:00+00:00
702105.7876	5710106.728	come day home kind miss octob thursday time work	0.342105263	2013-10-18T00:20:00+00:00
699392.6218	5712871.469	made sick time work	0.178571429	2013-10-18T03:53:00+00:00
700179.9551	5710787.332	head home hour night work	0.233333333	2013-10-18T04:32:00+00:00
698205.1819	5711633.12	drag today work	0.269230769	2013-10-18T06:04:00+00:00
697926.3128	5709738.117	breakfast brx club compani meet raf sub work	0.25	2013-10-18T07:21:00+00:00
699861.3424	5709721.999	cleoroco cocktail excit make network powerofus proper show today	0.236842105	2013-10-18T07:31:00+00:00
699758.7911	5709463.552	lovework morn work	0.192307692	2013-10-18T07:57:00+00:00
702322.3228	5711536.736	arriv back bicep cesar gym morn workout	0.264705882	2013-10-18T07:57:00+00:00
700965.411	5711058.576	cnbc corpor dixon gordon gracious henri morn panmur work	0.184210526	2013-10-18T08:09:00+00:00
700899.3389	5706353.895	gonna make nope today work	0.166666667	2013-10-18T08:12:00+00:00
699322.7277	5710146.938	bestciti earlybird good london morn offtowork oldciti tgif	0.25	2013-10-18T08:17:00+00:00
701488.9118	5714449.983	bbcqt class meccsa stann today work	0.15625	2013-10-18T08:24:00+00:00
702663.976	5711518.727	breakfast club honest import meet work	0.15625	2013-10-18T08:30:00+00:00
698880.0549	5710530.816	catch emmerdal excit friday soooo sosad time work	0.305555556	2013-10-18T08:35:00+00:00
701290.0803	5705757.708	bbc big concept design fun today work	0.264705882	2013-10-18T08:58:00+00:00
700940.4314	5710080.124	case hous leav length skirt time work	0.205882353	2013-10-18T09:09:00+00:00
708452.6695	5708514.737	ach bitch bodi feel heavier mood pick pole time today work	0.166666667	2013-10-18T09:15:00+00:00
702287.8743	5711503.13	bought breakfast find mcdonald morn work	0.15625	2013-10-18T09:24:00+00:00
698651.8287	5710642.041	allow busi chang countri honest ibnliv man voteaap work	0.342105263	2013-10-18T09:24:00+00:00
697093.4039	5706232.603	dnt frm gotta loooool love memi morn ppl sat start wake weekend work	0.239130435	2013-10-18T09:37:00+00:00
709568.6289	5713521.009	today work	0.208333333	2013-10-18T09:41:00+00:00
709214.0662	5711191.988	babi good higher indersti interview job luck move today	0.184210526	2013-10-18T09:57:00+00:00
709477.1983	5715540.915	begunit christma friday hour ideal octob work	0.205882353	2013-10-18T10:08:00+00:00
706181.2274	5714983.928	arriv athlet brilliant due morn patron royal short workshop	0.289473684	2013-10-18T10:18:00+00:00
701522.2223	5708376.528	boylexeuk busi coffe day erotica great morn pass rehears tire workshop	0.30952381	2013-10-18T10:18:00+00:00
698837.2836	5710872.328	chat guy morn princi start work	0.15625	2013-10-18T10:32:00+00:00
708763.3867	5713855.189	amaz behaviour children happi job love photo pretti proud today work	0.214285714	2013-10-18T10:37:00+00:00
696749.1319	5714626.127	chanc fella timelin work	0.178571429	2013-10-18T10:44:00+00:00
704967.4536	5711936.894	bag beard fag friday hat home jumper london morn pierc work	0.261904762	2013-10-18T10:58:00+00:00
702578.633	5709392.082	abbey bore lbpedlar monfri open shut sincer time visit workshop	0.175	2013-10-18T11:00:00+00:00
699573.0324	5711270.379	chelsea drive morn pretti stress sunni work	0.264705882	2013-10-18T11:05:00+00:00
702777.799	5712139.384	cast dancer desk floor random samba sat thisisbd today work	0.225	2013-10-18T11:32:00+00:00
704180.992	5714715.415	deal hackney job machin repair wash work	0.264705882	2013-10-18T11:38:00+00:00
698747.9754	5710964.123	account day end good main morn week work	0.194444444	2013-10-18T11:39:00+00:00
698583.1872	5710433.128	link piec time vultur work	0.166666667	2013-10-18T11:58:00+00:00
702759.9939	5712172.611	affect gym sever start time today work yawn	0.25	2013-10-18T11:59:00+00:00
704032.3168	5710499.335	agreement claus contract leader mate tacit time work	0.305555556	2013-10-18T12:07:00+00:00
699030.8622	5710180.649	client great london meet pallmal space theiod work	0.361111111	2013-10-18T12:08:00+00:00
698501.4741	5710746.161	job lunch sort stress work	0.233333333	2013-10-18T12:30:00+00:00
696736.9479	5708034.515	laralsc today work	0.192307692	2013-10-18T12:43:00+00:00
701814.1659	5714332.08	bought bunch cheer cook flower mash morn sausag shitti total work	0.166666667	2013-10-18T12:52:00+00:00
700632.6104	5713925.77	bad dump hard make onlin site time top work	0.184210526	2013-10-18T13:03:00+00:00
699462.8711	5710288.567	affect foreign illeg job juliahb lbc legal media problem worker	0.525	2013-10-18T13:17:00+00:00
698711.7061	5708321.8	bit busi heard link lunchtim radio tweet work	0.194444444	2013-10-18T13:52:00+00:00
701410.3361	5710036.561	bullin card samwich today work	0.166666667	2013-10-18T14:01:00+00:00
700004.2601	5710573.139	art artfair artwork busi day fair press team tour	0.236842105	2013-10-18T14:40:00+00:00
699762.5605	5711192.998	alert engin half head job lens power strang today	0.184210526	2013-10-18T14:50:00+00:00
699543.5982	5710491.599	anymor bbcsweat histori job prob recent search sweat work	0.184210526	2013-10-18T14:59:00+00:00
698683.7191	5710996.074	full judg lifestyl posit student studi time work	0.305555556	2013-10-18T15:11:00+00:00
702565.3934	5711124.159	good sir today work	0.178571429	2013-10-18T15:18:00+00:00
698737.1342	5710844.344	dcb hell today work	0.178571429	2013-10-18T15:23:00+00:00
701694.2478	5710220.425	attitud cut drink home posit role stuff time week work	0.175	2013-10-18T15:26:00+00:00
700768.0476	5710687.904	ahead chang day hour piss sleep wake work	0.361111111	2013-10-18T15:43:00+00:00
700200.3245	5710171.573	evil give loud matter sit today twat work	0.194444444	2013-10-18T15:48:00+00:00
701375.2261	5709616.491	final hunt interview job monday wohooo work	0.205882353	2013-10-18T15:55:00+00:00
700051.8043	5707511.019	basic friday hour work write	0.166666667	2013-10-18T16:04:00+00:00
699826.7328	5710124.679	cabshaw cove forward head lulworth meet phone relax signal weekend work	0.30952381	2013-10-18T16:51:00+00:00
707494.4463	5714405.295	awki bitch lol morn til work	0.15625	2013-10-18T16:56:00+00:00
699430.0008	5710871.025	facebook london offic place today work	0.15625	2013-10-18T17:10:00+00:00
700938.686	5709804.987	busi finish home hotel mon newcastl night parti read script sun tmr tonight weekend work wrap	0.173076923	2013-10-18T17:17:00+00:00
699800.2509	5706534.251	addle doubletap forc lol time veget work year	0.25	2013-10-18T17:27:00+00:00
702067.8361	5710672.33	ensur job london manag market member sale sodexo team work	0.275	2013-10-18T17:34:00+00:00
699401.1453	5714635.411	hey interview job today vicki	0.166666667	2013-10-18T17:37:00+00:00
699802.6283	5711522.869	actress discuss hard job meet role soigneur today	0.305555556	2013-10-18T18:14:00+00:00
709653.0632	5712208.829	accept base drama lover pride scheme spare time wanki work write	0.261904762	2013-10-18T18:17:00+00:00
701148.5934	5712585.067	jobless low matter paid sick work youngold	0.264705882	2013-10-18T18:38:00+00:00
705670.3982	5712401.815	arti followup forgot good surpris today work	0.205882353	2013-10-18T19:04:00+00:00
700403.464	5709701.129	busi festiv film great liein take toll tomorrow week work yippe	0.261904762	2013-10-18T19:09:00+00:00
708003.6558	5714119.286	mad quick today work	0.178571429	2013-10-18T19:16:00+00:00
708527.9036	5710127.453	awesom feel flanagan forward micki rachwil spend time work	0.184210526	2013-10-18T19:28:00+00:00
696948.9121	5711215.818	beer chill even hour sunday tomorrow work	0.323529412	2013-10-18T19:39:00+00:00
698804.0054	5711941.575	heavyyi morn tonight work	0.178571429	2013-10-18T19:45:00+00:00
704088.2506	5706631.587	bigdealno busi ekholm end london moca piec roberto visit week work	0.166666667	2013-10-18T20:55:00+00:00
699140.2695	5704955.279	drewb goin mad morn wash work	0.15625	2013-10-18T21:06:00+00:00
700468.8645	5712091.862	margarita realiz strong today work	0.166666667	2013-10-18T21:11:00+00:00
704328.9912	5706310.92	accept blood friday min morn nhswork referr test wait	0.236842105	2013-10-18T21:22:00+00:00
703008.0888	5708086.093	busiest feel final finish good head long longest mush sleep time week work year	0.270833333	2013-10-18T21:23:00+00:00
701369.5099	5714711.652	dark home normal sad time work	0.28125	2013-10-18T21:38:00+00:00
699611.7396	5710717.815	day live mccartney paul perform sir standard today watch work	0.175	2013-10-18T21:52:00+00:00
703008.0888	5708086.093	sleep thing time work	0.25	2013-10-18T22:36:00+00:00
699613.4523	5707793.563	duluxuk hope meet morn week willuk work	0.264705882	2013-10-18T22:57:00+00:00
705620.3347	5707027.101	figur hard size today workin	0.233333333	2013-10-18T23:56:00+00:00
699027.5924	5710783.6	bit bockwurst day end fleet postwork time visit	0.194444444	2013-10-19T00:21:00+00:00
705307.043	5707962.49	ash earlyy fayonlin id locat mayb sha time work zay	0.175	2013-10-19T00:44:00+00:00
709001.1379	5705380.74	ad event firework hurst janet nov social supper	0.25	2013-10-19T00:47:00+00:00
702770.0649	5712141.981	arcad big brixton jewl maker space super time work	0.184210526	2013-10-19T01:04:00+00:00
706982.6168	5706914.083	bring cri hard lol lukey time tonight work	0.194444444	2013-10-19T01:15:00+00:00
705159.1313	5708052.223	fellow morn worker	0.192307692	2013-10-19T05:39:00+00:00
709041.9692	5711658.746	feel gonna job today touch	0.166666667	2013-10-19T07:37:00+00:00
700306.2712	5709229.671	famili finley miss parkour today work	0.15625	2013-10-19T08:17:00+00:00
709172.7853	5709089.19	day lazybon saturday time week work year	0.382352941	2013-10-19T08:21:00+00:00
699629.3533	5710463.855	advanc bacon egg irish pancak showcas stack today workshop	0.289473684	2013-10-19T08:28:00+00:00
707187.4941	5705811.096	hate morn saturday work	0.178571429	2013-10-19T08:48:00+00:00
706365.7566	5712666.17	die hour sleep superman tire work	0.28125	2013-10-19T09:05:00+00:00
702822.0351	5714619.508	crowd dalston draw festiv film london present rio sex today worker	0.166666667	2013-10-19T09:24:00+00:00
698639.6719	5712283.227	back event hub loan saturday startup usual workhub	0.25	2013-10-19T09:45:00+00:00
698733.0384	5710568.252	back bit bout chill famili finish morn sis sunday time today work	0.340909091	2013-10-19T10:18:00+00:00
704632.409	5715265.763	black bowl breakfast cereal cup dirti dri eyebag hatr peopl side tea today work	0.270833333	2013-10-19T10:20:00+00:00
698738.1435	5710575.307	chill glad lynn mank time today tomorrow work yidarmi	0.236842105	2013-10-19T10:48:00+00:00
700787.9943	5708254.629	excit music time work	0.178571429	2013-10-19T10:58:00+00:00
700702.6019	5713104.608	god london today transport work	0.166666667	2013-10-19T11:25:00+00:00
698064.0156	5710726.698	arriv hard lovemyjob nice present receiv work	0.205882353	2013-10-19T11:42:00+00:00
700708.5045	5713022.292	charg congrat criterium half japan mustv nice steelevh today won work	0.214285714	2013-10-19T11:58:00+00:00
708419.5567	5712382.557	job nonsens paid previous tax wage work	0.382352941	2013-10-19T11:59:00+00:00
703056.539	5712016.588	galleri show talk till today work	0.21875	2013-10-19T12:09:00+00:00
700756.0147	5711754.569	arghhhh help tfl today work	0.233333333	2013-10-19T12:18:00+00:00
699529.08	5711982.726	hour lol starv work	0.178571429	2013-10-19T12:30:00+00:00
698639.6719	5712283.227	great group learn mentor rockstar stuff time workhub	0.416666667	2013-10-19T12:36:00+00:00
700008.7945	5714832.823	cantwait expect firework gta iam meet michael tonight trevor	0.184210526	2013-10-19T12:48:00+00:00
703631.8947	5706577.573	book children choos comput draw event librari peckham peopl section special work	0.340909091	2013-10-19T12:48:00+00:00
700718.088	5705047.719	artwork photo shoot today touchwood	0.166666667	2013-10-19T13:14:00+00:00
699317.0043	5712590.135	chanc hell smh time work	0.166666667	2013-10-19T13:22:00+00:00
699455.6049	5710824.917	ace awkward buggin hour run sorta today twas work	0.184210526	2013-10-19T13:41:00+00:00
698834.0138	5711265.569	back halen jump move rain rework saxophon time van	0.184210526	2013-10-19T13:51:00+00:00
700805.4479	5713277.763	appli come cumbria fab feedback great hope job peopl stand today	0.261904762	2013-10-19T13:54:00+00:00
700836.4836	5713416.879	catch cup earli joe morn wahaca workout	0.205882353	2013-10-19T14:12:00+00:00
701551.8299	5714361.623	arsenal coupl gotta hour jocurwen watch work	0.264705882	2013-10-19T14:12:00+00:00
700070.6085	5705189.023	bro great meet work	0.25	2013-10-19T14:13:00+00:00
702641.3164	5713954.557	big end form good meet peopl season stand ughhhh work	0.175	2013-10-19T15:01:00+00:00
696963.9136	5709171.655	amount caffein coffe hungov today work	0.28125	2013-10-19T15:02:00+00:00
709663.4208	5715877.466	dad gym today work	0.178571429	2013-10-19T16:13:00+00:00
697951.8196	5711154.299	drag hour work	0.269230769	2013-10-19T16:49:00+00:00
698205.5146	5713032.151	forget ginni homework meet nice	0.166666667	2013-10-19T17:04:00+00:00
700412.1429	5715479.324	arsenal dream job thankgod work	0.166666667	2013-10-19T17:27:00+00:00
700674.6131	5715280.68	earlier finish half hour meant paid work	0.323529412	2013-10-19T17:35:00+00:00
697919.8285	5713771.455	camden holiday inn lock london time work	0.264705882	2013-10-19T18:10:00+00:00
699381.265	5711118.106	even flippabl meet ping pong room tabl tabletop wiffwaff work	0.225	2013-10-19T19:55:00+00:00
707304.136	5705769.114	mad today work	0.192307692	2013-10-19T20:55:00+00:00
701299.9426	5708691.971	home hour min typic work	0.3	2013-10-19T21:13:00+00:00
704024.2324	5714908.864	blown dead full job kid kingeaux make marri music time una wiley	0.159090909	2013-10-19T22:14:00+00:00
710008.1503	5706998.897	day describ excit lie morn tomorrow work	0.205882353	2013-10-19T22:56:00+00:00
709440.3653	5706306.275	arsenal fantast game gonna scare today tomorrow tough villa work	0.175	2013-10-19T23:10:00+00:00
700724.5553	5711374.061	bus circus cross favour king light meet oxford peep rent traffic work	0.159090909	2013-10-20T00:56:00+00:00
699402.2809	5712628.377	buzz everyon feel fuck grim hard knacker leav london night saturday time today work	0.395833333	2013-10-20T01:45:00+00:00
702637.6963	5711641.759	awak home hour spent work	0.366666667	2013-10-20T01:45:00+00:00
702205.7817	5708773.806	bubbl doubl home shitlock sleep time tomorrow work	0.194444444	2013-10-20T04:48:00+00:00
698261.5296	5713010.884	hmm morn sunday unit work wow	0.15625	2013-10-20T06:59:00+00:00
698272.8786	5713011.763	alfredlam cost hard spent time work	0.15625	2013-10-20T07:02:00+00:00
698261.5059	5713010.834	chat coupl hour housework listen mancguy pointless scruff snore	0.184210526	2013-10-20T07:19:00+00:00
708630.0971	5708523.812	today work	0.208333333	2013-10-20T07:35:00+00:00
709026.1631	5708227.276	bodi in lay time work	0.366666667	2013-10-20T08:47:00+00:00
699764.0516	5707671.882	catch friend involv morn work	0.166666667	2013-10-20T08:57:00+00:00
701515.7266	5713785.367	chang longer stand time weekend work	0.21875	2013-10-20T09:35:00+00:00
700734.6442	5707238.916	appetit ars gracemol hope roast sit til time today wait work	0.214285714	2013-10-20T10:11:00+00:00
702649.0009	5711573.634	gonna lazi motiv mum skip sunday time work	0.25	2013-10-20T10:41:00+00:00
699640.4949	5714641.758	everyday exhaust half hour total week work	0.205882353	2013-10-20T11:03:00+00:00
706649.4438	5712729.628	asalway import stress thing today work	0.15625	2013-10-20T11:06:00+00:00
696953.7577	5711715.535	dfergpr featur fine ikea love nice sunday team time work	0.225	2013-10-20T11:39:00+00:00
698972.0875	5704955.236	bollock half hour late work	0.3	2013-10-20T11:44:00+00:00
696565.3706	5711487.511	hour money week work	0.178571429	2013-10-20T11:56:00+00:00
700464.0127	5708449.981	big job joke riarocki shaunldn time ting	0.264705882	2013-10-20T12:16:00+00:00
698852.2658	5712430.042	angri friggin hour man night stupid taxi train wait work	0.175	2013-10-20T12:43:00+00:00
704899.4146	5712103.732	day head kev meet selhurst work	0.15625	2013-10-20T12:48:00+00:00
698721.1657	5708498.142	afternoon dumpl fantast shop time wok work	0.205882353	2013-10-20T12:57:00+00:00
702262.5539	5714551.711	broken failur hell loos network plan signal today tube work	0.175	2013-10-20T13:13:00+00:00
698496.7357	5705651.328	coalit creator guardian hard job worker	0.28125	2013-10-20T13:33:00+00:00
701041.3125	5710119.572	boyz head morn work	0.25	2013-10-20T14:17:00+00:00
706767.0867	5707561.079	appli email excit hope job time	0.21875	2013-10-20T14:27:00+00:00
707814.6452	5714364.248	back quick today work	0.25	2013-10-20T14:58:00+00:00
702454.1728	5711119.578	cost job lack line massiv northern prop tfl today	0.289473684	2013-10-20T15:22:00+00:00
708690.182	5709701.622	great life prevent sack shift spot start timet uni work	0.175	2013-10-20T15:59:00+00:00
699438.4867	5709860.195	bfi event hous lffaward lucki night pretti work	0.194444444	2013-10-20T15:59:00+00:00
705808.1995	5709883.707	bore dunno time work	0.178571429	2013-10-20T16:31:00+00:00
703005.0645	5706714.753	blackmail evil form glass mum room shes shop tattoo tidi today work worst	0.152173913	2013-10-20T17:04:00+00:00
696926.7331	5709161.205	art busi contact event fashion good harrod london made model today work	0.295454545	2013-10-20T17:14:00+00:00
699090.7627	5711189.813	back disgust feel time tummi work	0.21875	2013-10-20T17:40:00+00:00
699388.6125	5710933.996	busi gig grate lovemyjob week	0.166666667	2013-10-20T18:01:00+00:00
707653.0816	5709903.977	awesom chang effort equinox fit happi london place spin team time today week workout	0.270833333	2013-10-20T18:02:00+00:00
697682.6275	5711003.126	great leg meet workout	0.178571429	2013-10-20T18:20:00+00:00
702636.6662	5710340.254	felt final morn weekend work yayyy	0.15625	2013-10-20T18:40:00+00:00
701874.9847	5711896.252	busi cass pic school weekend work	0.15625	2013-10-20T18:52:00+00:00
703150.9779	5708177.015	arsenal hatr singl time work	0.166666667	2013-10-20T19:22:00+00:00
701250.8448	5715396.497	dad free hand jobha lot nemo time	0.323529412	2013-10-20T19:52:00+00:00
708585.2975	5708078.87	geographi homework page today	0.178571429	2013-10-20T19:52:00+00:00
696710.9085	5706538.586	bring busi card forgot london move network pro realiz terribl	0.175	2013-10-20T20:11:00+00:00
701159.0765	5708503.483	lucki mmm today work	0.178571429	2013-10-20T20:19:00+00:00
697181.098	5705595.498	time work	0.208333333	2013-10-20T21:06:00+00:00
702036.3327	5708046.748	busi come forward week work	0.366666667	2013-10-20T21:19:00+00:00
703115.6607	5711310.726	charg day doubl journey justifi price ticket time work	0.236842105	2013-10-20T22:25:00+00:00
703127.5568	5705821.88	back day fall morn tomorrow wee work	0.441176471	2013-10-20T22:48:00+00:00
698704.0959	5712578.915	scotrail sleeper time train work	0.166666667	2013-10-20T23:24:00+00:00
708965.4125	5708421.917	colli great journey left loooong morn train work	0.25	2013-10-21T01:19:00+00:00
701539.0278	5714355.626	arsenal footbal laubow leagu lol monday morn play sexi start top work	0.159090909	2013-10-21T07:07:00+00:00
703974.7558	5708178.837	form mood today work	0.25	2013-10-21T07:15:00+00:00
703119.4347	5711289.901	charg doubl fare firstcc full journey longer push time weekend work	0.452380952	2013-10-21T07:30:00+00:00
707059.8745	5711943.39	bed hour night sleep tactic work	0.28125	2013-10-21T07:33:00+00:00
702955.0254	5710414.994	aresd chill everyon lol morn work	0.28125	2013-10-21T08:16:00+00:00
702319.0365	5711190.709	arei broke busi hazard london man micro pavement thumb workon	0.175	2013-10-21T08:45:00+00:00
700765.4623	5711693.186	beg bleat differ lucki man morn saintsfc student surpris work	0.175	2013-10-21T08:49:00+00:00
697613.6668	5711787.853	bowl day hutch lunch meet phil philthi tenni work	0.184210526	2013-10-21T08:56:00+00:00
706850.39	5706208.251	chanc today work	0.192307692	2013-10-21T08:57:00+00:00
698171.0288	5711162.86	banter bird easi fit job love warehous work	0.194444444	2013-10-21T09:00:00+00:00
707219.9875	5705908.295	bridg hour late london shift today walk work	0.25	2013-10-21T09:01:00+00:00
706806.3718	5706095.703	pile quicker serailway shit today walk work	0.205882353	2013-10-21T09:04:00+00:00
700820.9106	5710994.046	hour wake work	0.192307692	2013-10-21T09:06:00+00:00
700665.8396	5713344.664	bodi dinner full mum roast session time weight work yesterday	0.175	2013-10-21T09:08:00+00:00
705623.9379	5712990.397	hour late take time workin	0.3	2013-10-21T09:13:00+00:00
702713.2133	5712783.681	direct easi find job set work world	0.205882353	2013-10-21T09:14:00+00:00
699474.7346	5709663.403	ach back glad good grim love morn shift sista slept work	0.214285714	2013-10-21T09:15:00+00:00
699474.7346	5709663.403	break easi enjoy groan hug lol mind sweeti today week work	0.214285714	2013-10-21T09:16:00+00:00
708433.7538	5711866.181	charg deadlin fail meet peopl work	0.15625	2013-10-21T09:18:00+00:00
696719.7879	5705215.746	coffe commut delay free hour monday today train work	0.236842105	2013-10-21T09:19:00+00:00
701604.2145	5707862.103	delay full lot rail run serailway timelin twitter work	0.289473684	2013-10-21T09:23:00+00:00
706772.3579	5706193.856	hour idea idiot monday morn overrun rush serailway sod work	0.225	2013-10-21T09:25:00+00:00
702702.5809	5711994.954	area found hena henamh liverpool morn station strang tweet wallet work	0.214285714	2013-10-21T09:28:00+00:00
707441.4339	5705764.761	ago goodasyou hour lol pull run train work	0.25	2013-10-21T09:36:00+00:00
702071.5718	5711958.42	bein easi good journey money morn put season serailway ticket useless work	0.159090909	2013-10-21T09:37:00+00:00
702587.9963	5710028.221	fml hour laptop take turn work	0.15625	2013-10-21T09:44:00+00:00
697854.412	5709274.491	casual hour late tfl work	0.3	2013-10-21T09:46:00+00:00
697837.4881	5709338.116	casual hour late nice work	0.233333333	2013-10-21T09:46:00+00:00
706735.7628	5710276.996	commut spend time work	0.178571429	2013-10-21T10:02:00+00:00
699351.7037	5710613.414	bag dick hour nice serailway work	0.15625	2013-10-21T10:05:00+00:00
706678.7736	5711044.624	confus form student today work	0.233333333	2013-10-21T10:10:00+00:00
704031.3666	5715312.361	east hackney job london man manandvan quick today van	0.184210526	2013-10-21T10:44:00+00:00
707021.1502	5710195.463	fuck hour long work	0.178571429	2013-10-21T10:52:00+00:00
698358.2738	5708658.281	guy jacket sofa today told wear work	0.205882353	2013-10-21T11:02:00+00:00
700946.1116	5709995.131	bloodi channel come film morn news offic phone put stuff work	0.166666667	2013-10-21T11:32:00+00:00
699212.3212	5710824.896	bud cool good hey job load man thankyou upload work	0.225	2013-10-21T12:10:00+00:00
707149.5288	5707312.865	mind shitjob wank week work	0.166666667	2013-10-21T12:49:00+00:00
701022.2568	5705849.949	billion childcar cost economi flexibl hour leav matern true work	0.375	2013-10-21T13:29:00+00:00
705809.8862	5709880.761	bore day dunno holiday today woke work	0.323529412	2013-10-21T13:30:00+00:00
700709.6211	5709689.962	busi caff caffenero coff danc email eztern offic work	0.184210526	2013-10-21T13:38:00+00:00
700902.9775	5710697.948	amaz anitaguru excit good job luck newjob start today	0.184210526	2013-10-21T13:43:00+00:00
702113.4624	5715496.011	alandboyd back readi speak start time work zuwamus	0.361111111	2013-10-21T13:59:00+00:00
698749.2062	5710901.194	comingso gear long sashca time work	0.15625	2013-10-21T14:07:00+00:00
707635.6281	5705275.552	earli finish hour work	0.321428571	2013-10-21T14:10:00+00:00
699262.2213	5714816.644	kscodder serv sssp today turn watch work	0.264705882	2013-10-21T14:24:00+00:00
706977.2958	5709448.389	day hate help phone remind today tomorro work	0.194444444	2013-10-21T14:30:00+00:00
701652.8761	5712001.568	barbican food hell locat louiferri morefood today work	0.194444444	2013-10-21T14:55:00+00:00
701654.392	5712026.011	barbican locat today work	0.178571429	2013-10-21T14:59:00+00:00
708788.0397	5711482.872	album amaz fun katyperri prism today work	0.264705882	2013-10-21T15:15:00+00:00
697617.0103	5713960.603	day nice today work	0.25	2013-10-21T15:29:00+00:00
701842.74	5711015.266	long today work	0.269230769	2013-10-21T15:35:00+00:00
699564.9231	5709342.831	davey energi job lifespan longterm nuclear sec site skill worker year	0.357142857	2013-10-21T15:35:00+00:00
703613.9474	5712452.114	bathroom highlight lie sewag shop smell sore today workin	0.184210526	2013-10-21T15:36:00+00:00
698170.2366	5711162.828	amaz chariti complet event studio ultim upfit workout	0.305555556	2013-10-21T15:45:00+00:00
707810.6439	5714369.617	day drain today work	0.25	2013-10-21T16:20:00+00:00
704675.4135	5715397.737	gym headin time workbitch	0.321428571	2013-10-21T16:26:00+00:00
699713.0542	5709238.607	britain come cos larg market peopl real smes talk today work	0.166666667	2013-10-21T17:06:00+00:00
707840.1995	5710636.587	friend movi program socialis time way work	0.264705882	2013-10-21T17:15:00+00:00
701091.923	5714505.339	ballack crespo maybr time veron work	0.21875	2013-10-21T17:32:00+00:00
701295.6651	5708830.213	chicken everyday feel gonna good gym luck salad starv today week work	0.159090909	2013-10-21T17:35:00+00:00
701315.882	5711957.815	monday pay today work	0.25	2013-10-21T17:46:00+00:00
701406.2643	5712181.05	hard london mascot tobi today work	0.15625	2013-10-21T18:00:00+00:00
701918.4731	5711128.421	hardest morn pream work workout	0.233333333	2013-10-21T18:10:00+00:00
698886.3454	5710187.501	absolut piss retard today work	0.233333333	2013-10-21T18:19:00+00:00
707182.9219	5706611.404	cook dinner home long love today woo work	0.194444444	2013-10-21T18:33:00+00:00
699534.4039	5710236.519	chanc figur job lot railway run serailway servic shit today	0.225	2013-10-21T18:51:00+00:00
706201.5917	5713114.926	beauti effort hour mighti min shift today work wtf	0.236842105	2013-10-21T18:54:00+00:00
700777.8151	5710745.311	ascott fix hour leak water work	0.21875	2013-10-21T19:02:00+00:00
703499.8832	5710404.957	feel kick late ocd offic tidi time work	0.194444444	2013-10-21T19:31:00+00:00
697934.8743	5711056.22	day extra lectur long medicin royal societi today work	0.289473684	2013-10-21T19:36:00+00:00
701296.9204	5710057.456	day hour work	0.269230769	2013-10-21T19:44:00+00:00
705141.8721	5712922.377	home horribl hour monday work	0.233333333	2013-10-21T20:21:00+00:00
699498.6733	5710890.243	appli job long part proper time	0.21875	2013-10-21T20:36:00+00:00
702240.0515	5715241.538	cafe day good internet job manag today work	0.194444444	2013-10-21T20:40:00+00:00
706641.7946	5710497.723	director paul today work	0.178571429	2013-10-21T20:51:00+00:00
702527.5494	5711221.957	album artwork design gig hertshour launch part thier thre tonight	0.225	2013-10-21T20:55:00+00:00
702370.8062	5709891.787	headway make meet postpon today workload	0.21875	2013-10-21T21:14:00+00:00
709492.4603	5711405.596	bed busi day tomorrow work	0.366666667	2013-10-21T21:57:00+00:00
708494.3989	5714357.614	curri danhay emmaaaar firework lizbeth time	0.21875	2013-10-21T22:14:00+00:00
697245.1679	5714270.858	bed bloodi booooo finish time work	0.15625	2013-10-21T23:14:00+00:00
697517.8852	5715265.431	day fuck happi morn work	0.166666667	2013-10-21T23:18:00+00:00
698780.2063	5710461.485	blast boy drunken gota havin love moment morn soho wit work	0.166666667	2013-10-21T23:59:00+00:00
698674.656	5711003.49	busi circl dotwork mandala tattoo	0.3	2013-10-22T02:50:00+00:00
707235.9809	5709326.182	button morn receiv snooz vigor workout	0.15625	2013-10-22T06:41:00+00:00
703434.6871	5715214.427	grafter odt rise shine time work	0.34375	2013-10-22T06:47:00+00:00
699236.5629	5710803.14	bed crank danc day fun happi morn side tune walk woke work	0.159090909	2013-10-22T07:25:00+00:00
707872.1318	5710326.847	dark fuck leav morn sigh winter work	0.323529412	2013-10-22T07:28:00+00:00
703330.1268	5706171.103	earli morn workout	0.192307692	2013-10-22T07:37:00+00:00
698113.2598	5710939.048	breakfast gym home pablo session time work	0.264705882	2013-10-22T07:55:00+00:00
704661.1262	5709728.833	day even meet offic sad skew til work	0.194444444	2013-10-22T08:14:00+00:00
702456.2757	5711181.454	morn surpris trouser work yawn	0.233333333	2013-10-22T08:18:00+00:00
708209.9541	5705894.029	advis claim hour late rate serailway work	0.205882353	2013-10-22T08:33:00+00:00
699687.0829	5709813.494	buse countless divers money queu roadwork time whitehal work	0.342105263	2013-10-22T08:33:00+00:00
702693.8001	5710618.847	buzz dortmund focus game massiv think today tonight uta work	0.175	2013-10-22T08:41:00+00:00
698620.7271	5711257.981	figur hour lobbi phillip shower starck work	0.205882353	2013-10-22T08:42:00+00:00
701724.4653	5710797.717	miracl time work	0.192307692	2013-10-22T08:56:00+00:00
698985.3244	5712925.226	broadway day hill mill starbuck stop take time work	0.236842105	2013-10-22T08:59:00+00:00
701988.5849	5712475.487	big blazer busi dad day dress slight splendid start work	0.175	2013-10-22T09:00:00+00:00
700525.3155	5714048.018	day excit nervous today work	0.166666667	2013-10-22T09:06:00+00:00
705337.8459	5706729.624	back buse day delay divers full grind today train week work	0.404761905	2013-10-22T09:17:00+00:00
703140.159	5707934.641	buse sat spend time train work	0.34375	2013-10-22T09:28:00+00:00
701384.6251	5711134.482	arriv birthday found morn surpris work	0.15625	2013-10-22T09:40:00+00:00
702089.6534	5711850.016	hope job late lol overslept work	0.21875	2013-10-22T09:49:00+00:00
697892.197	5711183.916	back brickwork build dad expos fresh hol job sawn send smell straight summer time wood	0.18	2013-10-22T10:38:00+00:00
700878.2344	5711750.388	big day forward geiger girl kisstori kurt today work	0.236842105	2013-10-22T10:52:00+00:00
698511.0797	5713114.282	dead great gym session snack today win work	0.194444444	2013-10-22T11:04:00+00:00
698954.9294	5709302.143	advisori board cipd cipdlw improv krudig learn meet peopl work young	0.357142857	2013-10-22T11:10:00+00:00
698196.7484	5711326.989	chief describ doer edit guest okolloh ori prog stuff today work	0.404761905	2013-10-22T11:17:00+00:00
706801.9249	5709869.046	boat busi car good haha quay river south wait work	0.225	2013-10-22T11:37:00+00:00
709058.5201	5708178.522	feel gym push today work	0.3	2013-10-22T11:44:00+00:00
702781.518	5715379.825	alfr event firework incom king novemb saaf sat school	0.184210526	2013-10-22T11:45:00+00:00
709496.8957	5711408.742	break eat home hour joy live lololol lunch second time work	0.214285714	2013-10-22T11:57:00+00:00
703377.3322	5710831.244	box chicken found price put salad stop today work worstday	0.175	2013-10-22T12:47:00+00:00
700374.5905	5709733.59	afternoon ala fun june race relat spent strict time today work	0.214285714	2013-10-22T12:51:00+00:00
700297.1427	5710463.083	come fella piec pyaaa shit sooo spent time weekend work	0.275	2013-10-22T13:15:00+00:00
702661.2608	5710697.615	control job meet quota race role sex thing	0.25	2013-10-22T13:25:00+00:00
700908.1228	5711664.909	compani job odd offer peopl realis work year	0.305555556	2013-10-22T13:33:00+00:00
698355.0151	5713004.599	alarm night outfit pick time wake work	0.264705882	2013-10-22T13:54:00+00:00
706934.5006	5705755.069	aw hour includ lbc polici return smell smoke state term work	0.214285714	2013-10-22T14:10:00+00:00
702565.2351	5709717.298	compani distil guy love reason today work	0.264705882	2013-10-22T14:24:00+00:00
702175.5782	5711966.883	back coach gym special today tough train weight workout	0.394736842	2013-10-22T14:30:00+00:00
699154.9034	5709222.14	bis centr today train ukti work	0.21875	2013-10-22T14:48:00+00:00
699418.5667	5713219.122	apc busi cscs event exam factori matric msc multipl pod ric site tomorrow visit week work	0.442307692	2013-10-22T14:53:00+00:00
700986.3652	5711841.672	bore soooooo today work	0.178571429	2013-10-22T15:06:00+00:00
702732.5338	5711699.881	aimeeipt deplet girl hard today wbff week work	0.194444444	2013-10-22T15:21:00+00:00
702731.988	5711711.942	aimeeipt deplet hard today wbff wks work	0.382352941	2013-10-22T15:22:00+00:00
701467.3341	5715055.024	hope pie starv time work	0.233333333	2013-10-22T15:37:00+00:00
705672.1423	5715007.962	day god good thing today work	0.21875	2013-10-22T15:44:00+00:00
699952.776	5709723.211	coyg cri emir late today work	0.21875	2013-10-22T16:30:00+00:00
699498.5103	5709120.534	attend back evensong hour wabbey work	0.15625	2013-10-22T16:47:00+00:00
698793.0783	5710867.937	alba deliv fantast meet offic sit soho white work	0.236842105	2013-10-22T16:50:00+00:00
700849.756	5710190.547	embain meet work	0.192307692	2013-10-22T16:56:00+00:00
703958.8748	5712201.549	come communiti excit finish forward labour meet sport work	0.447368421	2013-10-22T17:00:00+00:00
698552.1644	5711516.345	activ good summari today work	0.166666667	2013-10-22T17:04:00+00:00
707857.9805	5707751.84	cocreat hopgood ironman kevin machin marvel meet spiderman today war work	0.166666667	2013-10-22T17:09:00+00:00
699304.0901	5708768.503	fox network offic permit remind surf thing thrill time youtub	0.175	2013-10-22T17:25:00+00:00
701761.3271	5712482.596	boy citi coffe job leav man onh push roofer util worknev	0.166666667	2013-10-22T17:33:00+00:00
703004.6399	5710706.095	desk hope left mistak morn pay tomorrow umbrella work	0.289473684	2013-10-22T17:52:00+00:00
698640.8598	5710489.708	cambridg check hire jagex job kingdom manag network senior unit	0.375	2013-10-22T17:57:00+00:00
704443.7634	5706890.49	bath dream feed footbal hous pjs sleep time work	0.289473684	2013-10-22T18:11:00+00:00
707184.0736	5712232.599	time twitter work	0.192307692	2013-10-22T18:16:00+00:00
707647.5423	5712495.043	day excit today travel work	0.166666667	2013-10-22T18:33:00+00:00
698393.0069	5709089.487	defect joyous meet peopl talent week work	0.264705882	2013-10-22T18:36:00+00:00
697975.6491	5710171.372	complain day fact hour shatter work	0.21875	2013-10-22T18:37:00+00:00
699678.74	5707917.253	errand morn run tomorrow work	0.233333333	2013-10-22T18:39:00+00:00
702344.2556	5709988.127	afc emir gas gut home leak morn sale sold ticket time tonight work	0.195652174	2013-10-22T18:40:00+00:00
700974.2273	5709296.521	crimin home night rout time work	0.15625	2013-10-22T18:45:00+00:00
708576.7613	5715584.115	box brother full sister time work	0.15625	2013-10-22T19:00:00+00:00
699604.5484	5711233.478	amount citi paper spent tfl time today weird work write	0.175	2013-10-22T19:09:00+00:00
707427.2775	5707662.23	event kcl lion love nov societi work	0.264705882	2013-10-22T19:53:00+00:00
702401.488	5709220.512	happen level mine plug stop today tomorrow work	0.194444444	2013-10-22T20:02:00+00:00
696680.228	5707907.049	atkinson bean charact fuck funni grumpi life real rowen serv today work	0.159090909	2013-10-22T20:05:00+00:00
697792.5335	5707518.971	begun count home hour till work	0.15625	2013-10-22T20:21:00+00:00
706305.8727	5709667.496	anwarul sentenc time word work	0.166666667	2013-10-22T20:41:00+00:00
700931.1306	5710429.541	easi gym life london make night time work	0.194444444	2013-10-22T21:01:00+00:00
699578.6094	5715385.51	blog follow hard paper post revis today tonight updat work	0.225	2013-10-22T21:22:00+00:00
700385.674	5705882.659	homework today wanna	0.192307692	2013-10-22T21:46:00+00:00
703723.248	5714948.817	angel great today work	0.178571429	2013-10-22T21:50:00+00:00
700908.6084	5710237.807	amaz creat enabl job news work	0.40625	2013-10-22T22:15:00+00:00
701658.4621	5714313.217	fml god pain till time work	0.21875	2013-10-22T22:16:00+00:00
700785.0479	5710027.584	shitload sick time week work	0.166666667	2013-10-22T22:53:00+00:00
703731.3306	5714954.387	darl flight great safe todayhook work	0.15625	2013-10-22T23:31:00+00:00
701827.8203	5705922.616	day good late made time woke work	0.264705882	2013-10-23T07:15:00+00:00
699390.1864	5710052.971	bus clap dear late make month pay sideman sincer tfl time work	0.25	2013-10-23T07:27:00+00:00
707152.5612	5715302.519	boss home job site term told work	0.205882353	2013-10-23T07:35:00+00:00
700169.7505	5709255.556	half hour today work	0.321428571	2013-10-23T08:15:00+00:00
701792.8992	5711770.501	london set today workshop	0.25	2013-10-23T08:26:00+00:00
702105.5715	5710361.09	bridg icon london morn skylin work	0.15625	2013-10-23T08:30:00+00:00
699253.9738	5707214.863	drive hope london qualiti servic shock start time work	0.289473684	2013-10-23T08:31:00+00:00
698932.4061	5711136.19	cover dang due finvamp good pull time workhav	0.194444444	2013-10-23T08:31:00+00:00
709581.0795	5713527.185	awak fuck today work	0.25	2013-10-23T08:33:00+00:00
707760.3867	5714385.746	day delay hour train work	0.3	2013-10-23T08:34:00+00:00
700134.9592	5711270.525	amwrit dayjob hustl morn notic time word	0.205882353	2013-10-23T08:46:00+00:00
700791.6131	5711773.728	bore clear close day door driver stand start time tube workiv	0.452380952	2013-10-23T08:48:00+00:00
698004.0917	5706630.136	band fan flower journey prog provid rock satori today travellin work	0.214285714	2013-10-23T08:49:00+00:00
702373.0256	5706929.733	breakfast galleri lectur love plan seminar today trip work	0.289473684	2013-10-23T08:50:00+00:00
698001.0799	5706873.554	day earli morn start work	0.3	2013-10-23T09:08:00+00:00
706808.8832	5714451.764	elizabeth olymp park part queen today work	0.205882353	2013-10-23T09:16:00+00:00
699780.5731	5710111.107	commut swim today treacl work	0.166666667	2013-10-23T09:16:00+00:00
702466.491	5706564.514	bother fuck today work	0.178571429	2013-10-23T09:25:00+00:00
704388.2897	5708475.037	drag feel liter shit today work	0.21875	2013-10-23T09:29:00+00:00
700510.6465	5713182.224	busi key learn live media platform show social work	0.342105263	2013-10-23T09:50:00+00:00
698197.8094	5711340.107	bbc hous radio today work	0.233333333	2013-10-23T09:57:00+00:00
702210.5226	5708748.979	event extra festiv gig sign work	0.15625	2013-10-23T10:01:00+00:00
698541.6166	5712050.684	daniouk nutrit power protein today workshop	0.21875	2013-10-23T10:26:00+00:00
704265.9057	5715384.269	bouquet busi morn workshop	0.178571429	2013-10-23T10:44:00+00:00
700420.5545	5712272.405	colleg god today wait work	0.166666667	2013-10-23T10:54:00+00:00
699008.3133	5709328.365	bivagm great insight morn nhs work	0.21875	2013-10-23T10:56:00+00:00
699232.8006	5709383.738	agil busi document hear live plan real town work	0.342105263	2013-10-23T10:57:00+00:00
700922.645	5713887.917	cake coffe glass help lavatori media numer oop social time updat water work	0.239130435	2013-10-23T11:05:00+00:00
705994.1537	5711095.568	migweld schedul today vet work	0.166666667	2013-10-23T11:23:00+00:00
699670.153	5710511.857	appl biggest event ilif iwork market news updat	0.194444444	2013-10-23T11:28:00+00:00
699799.8824	5711310.793	build buse cheat feel glass high london morn red taught top white work	0.195652174	2013-10-23T11:30:00+00:00
707112.3636	5711989.675	call finish time work	0.178571429	2013-10-23T11:31:00+00:00
697632.8752	5711138.79	brows guess half hour round time work	0.205882353	2013-10-23T11:40:00+00:00
699887.1259	5711203.706	everbodi glad ianjind mdmevent websit work	0.28125	2013-10-23T11:49:00+00:00
699686.8366	5712883.44	apprais bad bastard capabl fuck good hell job mood summari work	0.166666667	2013-10-23T12:17:00+00:00
699115.0107	5706544.099	busi free servic start today workmatch	0.21875	2013-10-23T12:38:00+00:00
702313.9648	5712935.166	creas cvs job work	0.25	2013-10-23T12:41:00+00:00
699610.2208	5710894.469	begin busi catch dear energi good man watch work	0.184210526	2013-10-23T12:45:00+00:00
701541.6093	5714350.564	admir caz end furnitur job lol main offic phycic work	0.325	2013-10-23T12:55:00+00:00
701640.7904	5712310.202	bed die mood today wanna work	0.34375	2013-10-23T12:59:00+00:00
699950.7685	5708755.796	nap royal societi time work	0.166666667	2013-10-23T13:23:00+00:00
700164.3137	5710619.495	hunter res sorcha special today workshop	0.28125	2013-10-23T13:42:00+00:00
699809.155	5709819.254	clear common csra lgbt morn quiltbag workshop	0.205882353	2013-10-23T13:46:00+00:00
699599.4257	5710717.592	call sjduggan time work	0.178571429	2013-10-23T14:05:00+00:00
701883.2688	5709849.711	asap deffo fli job life long meet pay	0.194444444	2013-10-23T14:05:00+00:00
699795.1079	5710539.289	day link london meet scout talent work	0.264705882	2013-10-23T15:56:00+00:00
705065.6787	5712055.832	god today work	0.192307692	2013-10-23T16:10:00+00:00
702287.8806	5709992.093	carri cut stab time work	0.233333333	2013-10-23T16:12:00+00:00
699662.7863	5709197.584	event great wonder work	0.178571429	2013-10-23T16:35:00+00:00
707387.5776	5710532.183	appli confirm job learnt school seconday time wast	0.194444444	2013-10-23T17:13:00+00:00
702379.0032	5711410.784	colleg donat form today uniqu work	0.21875	2013-10-23T17:19:00+00:00
704097.2155	5713719.193	chauffeur driven enjoy home nodelay today work	0.264705882	2013-10-23T17:28:00+00:00
700600.0305	5712384.027	amaz class full today work	0.166666667	2013-10-23T17:39:00+00:00
701362.1998	5711744.723	amaz brigad cook hotcatuk meet member student tonight work	0.184210526	2013-10-23T18:01:00+00:00
698537.0474	5708654.052	normal time work	0.192307692	2013-10-23T18:09:00+00:00
700020.9093	5710635.107	bank bear fuck moon royal scotland shit timedo week wood work	0.261904762	2013-10-23T18:10:00+00:00
700648.2588	5707225.39	amaz fun hot shoot today tom work	0.205882353	2013-10-23T18:34:00+00:00
698346.2836	5711050.01	kate meet moss work	0.25	2013-10-23T19:07:00+00:00
704782.4593	5711069.333	celebr door happi today work	0.166666667	2013-10-23T19:09:00+00:00
701370.2854	5711288.819	crazi eaten espresso grape hour juic latt london schedul work	0.175	2013-10-23T19:40:00+00:00
708757.9204	5709950.254	hard hourstogo overtim play work	0.233333333	2013-10-23T19:50:00+00:00
709456.1791	5713194.356	homework thing timet today tomorrow	0.166666667	2013-10-23T19:53:00+00:00
698032.8648	5706241.447	forward great job today tomorrow	0.3	2013-10-23T20:38:00+00:00
697699.77	5705393.32	analyt awesom hdhebar intal job linkedin love made proud sexi today work	0.386363636	2013-10-23T20:51:00+00:00
702037.6309	5713617.73	hourday killer wednesday work	0.178571429	2013-10-23T20:59:00+00:00
699935.5741	5710204.096	articl even london problem standard sum today work	0.25	2013-10-23T21:32:00+00:00
703699.7235	5712527.472	bethnal club detail green hour menrsquo wednesday woman work	0.184210526	2013-10-23T21:46:00+00:00
705347.4651	5705426.274	cun elus found julia love rayner timnewton today work	0.184210526	2013-10-23T22:54:00+00:00
705419.9603	5712108.258	busiest halloween lab parti swarm tote uni week work	0.184210526	2013-10-23T23:06:00+00:00
699667.653	5710185.811	forward great love meet minist mutual work	0.205882353	2013-10-23T23:24:00+00:00
702525.1624	5709791.508	night pass samba sushi time work	0.15625	2013-10-24T00:07:00+00:00
698662.1612	5707856.03	aww hard mum relax stop today told work	0.25	2013-10-24T00:38:00+00:00
702078.9336	5710916.587	funni gym love morn time track usual wake wham whoop workout	0.166666667	2013-10-24T06:21:00+00:00
708841.0305	5713594.891	morn tire work	0.192307692	2013-10-24T06:47:00+00:00
703926.4114	5707413.843	good morn work	0.192307692	2013-10-24T07:07:00+00:00
699922.3993	5709731.949	end hit pray think tired today west work zombi	0.236842105	2013-10-24T07:10:00+00:00
698368.5376	5712038.16	amount day hour today work	0.233333333	2013-10-24T07:18:00+00:00
705305.7244	5706826.364	fitfam getit gonna murder thisgirl today workout	0.264705882	2013-10-24T07:58:00+00:00
698099.8317	5713194.581	coffe covent crisp garden heart london make morn sunni time workshop	0.261904762	2013-10-24T08:03:00+00:00
696604.0399	5711789.251	area john time wood work	0.166666667	2013-10-24T08:16:00+00:00
697375.8052	5709300.55	averag bicycl daili depend doubt errrr hit morn mph strava tell traffic work	0.195652174	2013-10-24T08:23:00+00:00
699764.6093	5707798.757	direct guess listen morn work	0.166666667	2013-10-24T08:30:00+00:00
709301.2459	5713220.138	morn work world	0.192307692	2013-10-24T08:31:00+00:00
702797.9157	5713806.066	anymor bedtim cocktail morn work	0.233333333	2013-10-24T08:31:00+00:00
699832.1433	5711210.649	bacon fatti morn sandwich work	0.3	2013-10-24T08:32:00+00:00
698220.7186	5711462.846	back bfast egg english enjoy extra full nice poach time treat work zzzz	0.195652174	2013-10-24T08:35:00+00:00
702752.9429	5711661.305	filter fire morn roof view work	0.15625	2013-10-24T08:36:00+00:00
698823.3013	5712296.423	job love math today tutor year	0.21875	2013-10-24T08:39:00+00:00
704671.4796	5705819.586	check game hunger inspir mirror today workout	0.205882353	2013-10-24T08:43:00+00:00
702546.6861	5706084.925	inspir mention today workout	0.25	2013-10-24T08:46:00+00:00
696756.9656	5711942.98	drew haddenham thame today train work	0.15625	2013-10-24T08:49:00+00:00
705680.2038	5712343.323	full job loser time	0.178571429	2013-10-24T09:18:00+00:00
704158.1956	5714491.882	button entri khole meet onlin pls submit work	0.305555556	2013-10-24T09:20:00+00:00
704157.7764	5714494.188	button entri khole meet onlin pls submit work	0.361111111	2013-10-24T09:22:00+00:00
697863.5329	5709704.979	crisp london love morn offtowork sunni	0.15625	2013-10-24T09:24:00+00:00
697952.6673	5709776.004	crisp london love morn offtowork sunni	0.21875	2013-10-24T09:25:00+00:00
702762.8931	5711609.117	bad bread die gonna morn pbj sandwich toast work	0.184210526	2013-10-24T09:26:00+00:00
699262.6011	5710500.631	adultwork contact link london meet profil today twitter visit yeah	0.375	2013-10-24T09:36:00+00:00
701527.3589	5710991.353	cag day feel make middl today week work	0.25	2013-10-24T09:46:00+00:00
696502.7112	5714909.956	futur good great greatcast meet talent work	0.264705882	2013-10-24T09:53:00+00:00
699530.0688	5710376.557	back centr contact custom event floor funni night part style take week work	0.239130435	2013-10-24T09:57:00+00:00
700755.1825	5713548.174	famili lunch morn nanni noodl shop thing treat work	0.184210526	2013-10-24T10:08:00+00:00
699038.6755	5711151.666	bed buzz finish hope hour left work	0.205882353	2013-10-24T10:14:00+00:00
702607.579	5709417.64	feel rubbish today work	0.178571429	2013-10-24T10:16:00+00:00
698251.3898	5713983.981	bus entir make start time tomorrow week work	0.194444444	2013-10-24T10:21:00+00:00
701493.6489	5710300.762	busi flat furnitur good kelseyg left move readi spent time work	0.166666667	2013-10-24T10:21:00+00:00
702600.6752	5711602.147	shop task today told work	0.166666667	2013-10-24T10:22:00+00:00
706610.1483	5707239.291	time work	0.208333333	2013-10-24T10:27:00+00:00
699554.1844	5713062.042	breakfast cross full hit king kiosk morn sandwich spot station work	0.30952381	2013-10-24T10:27:00+00:00
699718.7751	5713097.358	kiss listen make morn thursday work	0.15625	2013-10-24T10:36:00+00:00
698002.3636	5706984.478	btcare bugger entir left morn work	0.34375	2013-10-24T10:40:00+00:00
700933.7409	5714843.754	academi analyt googl today work	0.366666667	2013-10-24T10:41:00+00:00
699606.4583	5711747.889	rare time work	0.192307692	2013-10-24T10:44:00+00:00
697489.4117	5715435.064	today wait work	0.192307692	2013-10-24T10:52:00+00:00
702885.1582	5711299.829	abt congress count free heard job laugh rahul roflstil speech time today	0.25	2013-10-24T10:58:00+00:00
699893.871	5711238.4	check mobil review today work	0.3	2013-10-24T10:58:00+00:00
702311.2384	5710660.276	boom cunt happi sam today work	0.15625	2013-10-24T11:09:00+00:00
706669.4151	5711037.524	boooom boy day lot museum novemb park thing today until wait week work	0.239130435	2013-10-24T11:32:00+00:00
705098.7568	5705218.887	feel guilti today weird work	0.3	2013-10-24T11:56:00+00:00
698647.6136	5710359.138	dinner fish great hous lunch tilapia today work	0.305555556	2013-10-24T12:00:00+00:00
701476.622	5709877.456	fill pressup time toilet work	0.3	2013-10-24T12:20:00+00:00
698749.363	5709147.93	commut half hour morn work	0.166666667	2013-10-24T12:36:00+00:00
698785.6546	5710801.157	base home job meet offic redder work	0.264705882	2013-10-24T12:48:00+00:00
709222.4838	5713217.097	afternoon back darn fit good mile morn time work	0.289473684	2013-10-24T12:49:00+00:00
699933.872	5712868.858	day home internet kill longer make sooo time work	0.184210526	2013-10-24T12:54:00+00:00
707369.7003	5707470.262	harder joeharrod miller par reserv score time tudgay work	0.184210526	2013-10-24T12:58:00+00:00
699347.9285	5711208.961	choos confucius day job life love work	0.205882353	2013-10-24T13:04:00+00:00
699462.3317	5708823.366	chair council counti david hodg localgov meet network stop wing	0.275	2013-10-24T13:22:00+00:00
699166.1766	5711709.373	agreement contact eye forego happi insid mutual support today work	0.175	2013-10-24T13:49:00+00:00
697431.475	5712327.055	autumn london love morn prettier walk work	0.205882353	2013-10-24T14:14:00+00:00
698041.5316	5711450.249	happen iphon jobgjo long phone time twitter	0.205882353	2013-10-24T14:26:00+00:00
698403.9152	5713047.864	bts fauxfur ladi ootd time work	0.15625	2013-10-24T14:34:00+00:00
702445.2038	5711033.835	day fuck home shit time work	0.21875	2013-10-24T15:27:00+00:00
699922.1653	5709705.402	alecldn central meet twin work	0.166666667	2013-10-24T15:36:00+00:00
698280.5737	5711987.978	appli cvnvr day time work	0.166666667	2013-10-24T16:05:00+00:00
702652.2837	5711071.808	day good mate meet tho work	0.21875	2013-10-24T16:07:00+00:00
704993.9056	5709151.604	goin morn offer quiet saturday weekend work	0.323529412	2013-10-24T16:12:00+00:00
705035.1073	5712900.212	aimeeipt drop hard leg session today wbff week wksout work	0.175	2013-10-24T16:12:00+00:00
698730.3583	5710352.177	beef chilli day dinner includ today week work	0.25	2013-10-24T16:13:00+00:00
700639.8732	5711840.428	centr gave rst secur talk today work	0.205882353	2013-10-24T16:18:00+00:00
699456.4078	5709362.174	centuri futur hutton job oxford week work	0.264705882	2013-10-24T16:21:00+00:00
698513.6827	5706052.583	find hard job person time trainer	0.21875	2013-10-24T16:31:00+00:00
698747.031	5712097.007	ad databas drop informa infront job menu titl travail type work	0.166666667	2013-10-24T16:41:00+00:00
707356.955	5712092.117	good hope joburg time	0.178571429	2013-10-24T16:42:00+00:00
698917.5017	5711269.384	hour spent work	0.269230769	2013-10-24T16:46:00+00:00
698917.5017	5711269.384	hour spent today work	0.321428571	2013-10-24T16:48:00+00:00
700414.5062	5711279.324	bitch els everyon job titl work	0.15625	2013-10-24T17:00:00+00:00
704104.1067	5714456.318	box gym time train work	0.233333333	2013-10-24T17:03:00+00:00
698926.846	5710845.363	confus quiet sit swear today told work yesterday	0.25	2013-10-24T17:07:00+00:00
698344.0092	5709086.481	busi day drink earnt tonight work	0.21875	2013-10-24T17:16:00+00:00
702023.0865	5710321.223	berlesqu camden lot time work	0.233333333	2013-10-24T17:35:00+00:00
701388.091	5708866.933	deep essay ethic hour make pretti soup spend work write	0.175	2013-10-24T17:53:00+00:00
699489.8513	5712246.094	help pip today workshop	0.25	2013-10-24T17:55:00+00:00
705567.79	5707800.696	busi export gain local london loss regard talent work	0.236842105	2013-10-24T18:06:00+00:00
707072.2845	5710447.494	back busi day food good sleep work	0.382352941	2013-10-24T18:13:00+00:00
699324.6306	5710156.805	busi corpor europ head job london market	0.205882353	2013-10-24T18:27:00+00:00
708444.1511	5712875.734	envi placement sort today websit work	0.21875	2013-10-24T18:29:00+00:00
702517.0668	5708973.458	day feel find hour life music time work	0.305555556	2013-10-24T19:02:00+00:00
696786.7205	5711058.671	arch event hotel london marbl marriott perk work	0.305555556	2013-10-24T19:26:00+00:00
698256.5868	5713873.354	absolut argh gig neck pass round staff straight time tool work	0.166666667	2013-10-24T19:36:00+00:00
699344.8598	5713036.199	danieeyyy didntt meet min ruddersss time tomorrow work	0.305555556	2013-10-24T19:59:00+00:00
699494.698	5714082.937	event job nestauk roundup storifi today	0.40625	2013-10-24T20:08:00+00:00
707571.8569	5714409.488	drink dude hope keep moment night stratford time work	0.184210526	2013-10-24T20:08:00+00:00
706616.7741	5707148.712	call celebr hour job past phone sit think time woo	0.175	2013-10-24T20:36:00+00:00
702299.2562	5709053.078	hour sleep till work	0.321428571	2013-10-24T20:54:00+00:00
697247.0194	5708709.013	awe basic epic event freeeo launch work	0.264705882	2013-10-24T22:06:00+00:00
698206.3922	5712055.221	day finish hour side start work	0.34375	2013-10-24T22:08:00+00:00
699976.8727	5707528.413	chain cheer feel today work	0.166666667	2013-10-24T22:36:00+00:00
701556.4601	5705890.161	bbcqt bound firework hitchen peter question time	0.205882353	2013-10-24T22:42:00+00:00
701789.2308	5714246.978	afraid bed godim goodnight light morn nightyou till watch work	0.325	2013-10-24T22:43:00+00:00
700578.2875	5711359.688	ami amyleighd brochur colleg famous show sole today work	0.236842105	2013-10-24T22:48:00+00:00
701286.3348	5709652.487	bbcqt british busi deal good hinckley job	0.205882353	2013-10-24T22:52:00+00:00
708016.4327	5713716.121	fall life sap thought time total week work	0.194444444	2013-10-24T22:53:00+00:00
705637.47	5709636.67	drink job love work	0.178571429	2013-10-24T23:04:00+00:00
698191.1074	5712014.77	carat caratuk launch take today work	0.28125	2013-10-24T23:38:00+00:00
698671.3728	5711225.444	holiday news pink sad time work	0.15625	2013-10-24T23:54:00+00:00
699506.5598	5711609.003	ahhhhhh creepi hope job meant meet rochatw	0.205882353	2013-10-25T00:52:00+00:00
700632.1499	5713496.533	good hour kip luck man stay talk till tomora work	0.275	2013-10-25T03:02:00+00:00
709404.9334	5710743.072	bed broke put pyjama stay today weekmonth work	0.305555556	2013-10-25T06:19:00+00:00
703596.6079	5711159.62	alik babe back come how morn pass rds rod stewart walk work	0.204545455	2013-10-25T06:40:00+00:00
700977.8907	5710988.306	bori bus circl line today work	0.21875	2013-10-25T07:23:00+00:00
697222.903	5710799.086	back morn work	0.192307692	2013-10-25T07:40:00+00:00
706558.1801	5712725.483	buzz today work	0.192307692	2013-10-25T07:57:00+00:00
698834.82	5712399.713	bound day euston london station time trip work	0.194444444	2013-10-25T08:03:00+00:00
701753.6326	5711769.778	back day enjoy fowa head home hope morn work	0.342105263	2013-10-25T08:12:00+00:00
699949.9254	5711109.579	bike bori bus chang cmlfchris home quicker tho time work	0.375	2013-10-25T08:29:00+00:00
702591.5628	5711568.331	day good job luck start today week	0.205882353	2013-10-25T08:39:00+00:00
698192.5638	5713672.877	bad bus drive driver maniac morn peopl stoplet time work	0.325	2013-10-25T08:49:00+00:00
697478.7183	5711138.939	bank busi decid friday job left love mind regret till weekend	0.166666667	2013-10-25T08:53:00+00:00
706781.7599	5709905.967	citrix home meet project sign today work	0.323529412	2013-10-25T08:55:00+00:00
708808.4568	5707983.831	awesom badger bench hill matti morn nice run session sprint time work	0.204545455	2013-10-25T08:58:00+00:00
707203.239	5708770.216	back friday todaybut work	0.178571429	2013-10-25T09:07:00+00:00
705822.0624	5705652.529	busi cast enjoy good lot thing tweet work	0.194444444	2013-10-25T09:11:00+00:00
707162.0788	5709164.964	back cri haha sfield time wast work	0.205882353	2013-10-25T09:11:00+00:00
699764.2934	5707596.182	british cool fuck pretti societi sound today work	0.194444444	2013-10-25T09:27:00+00:00
702298.5531	5711499.407	beauti cake carrot day today work	0.21875	2013-10-25T09:31:00+00:00
705229.4765	5710439.73	hour housework tallshaw	0.192307692	2013-10-25T10:03:00+00:00
698746.1347	5710691.749	meet nov wednesday work	0.25	2013-10-25T10:18:00+00:00
704031.7866	5713471.624	recommend skill today workshop	0.25	2013-10-25T10:20:00+00:00
698152.9757	5714070.119	call cos day email holiday kelliek min send today work	0.275	2013-10-25T10:36:00+00:00
696844.9932	5708029.478	abu cast day dhabi good jordan nonstop thing time today unpack work	0.159090909	2013-10-25T10:36:00+00:00
703538.2297	5709582.857	baolondon fail home minut siepert today total ucl work	0.236842105	2013-10-25T10:40:00+00:00
701442.4741	5711769.812	afternoon didleydoo even time tower work	0.15625	2013-10-25T10:41:00+00:00
702195.057	5710440.471	alxxrt app busi danixl like offici origin work	0.194444444	2013-10-25T10:50:00+00:00
698368.4233	5711396.833	call chris coffe colleagu odowd today walk work	0.194444444	2013-10-25T11:48:00+00:00
699514.6199	5707183.225	friday morn pushup workout	0.25	2013-10-25T11:50:00+00:00
702269.6114	5711077.356	ask finish hour tonight work	0.166666667	2013-10-25T11:53:00+00:00
699401.0549	5711028.973	appli earth job respons thankless today	0.28125	2013-10-25T12:00:00+00:00
705429.0984	5707009.76	heel hour shift wed work	0.233333333	2013-10-25T12:02:00+00:00
697637.7826	5711233.077	day denik femail gotta job love perk work	0.194444444	2013-10-25T12:20:00+00:00
702268.5589	5712023.524	base hashtag larg today workload	0.166666667	2013-10-25T12:31:00+00:00
698124.2142	5711352.406	bulli cheer job lose pay pension reason secur worker world	0.225	2013-10-25T12:39:00+00:00
698323.7577	5708669.756	bit quick shop time work	0.233333333	2013-10-25T12:49:00+00:00
700392.4686	5705176.825	fun helium leav today waaaaay work	0.28125	2013-10-25T13:14:00+00:00
697855.7017	5710745.524	back beckyread congrat job maui mayfair snapchat whatwher work	0.184210526	2013-10-25T14:14:00+00:00
706542.1171	5710238.798	emea hour jpmc tfif work	0.233333333	2013-10-25T14:19:00+00:00
701064.1869	5711806.763	bit busi higson insan master plan read week work xmas yassminh	0.166666667	2013-10-25T14:25:00+00:00
701837.104	5709876.875	high london lunch meet shard tower view work	0.25	2013-10-25T14:39:00+00:00
700373.1378	5709736.745	board enjoy foresight good meet sue work	0.264705882	2013-10-25T14:47:00+00:00
700711.3827	5707247.892	cake chariti today workspac	0.178571429	2013-10-25T14:54:00+00:00
702723.5984	5712331.838	acehotel coupl day great hour london place work	0.25	2013-10-25T15:03:00+00:00
702491.7829	5711264.909	finish time wonki work	0.25	2013-10-25T15:03:00+00:00
698913.7897	5709184.559	fulltim interview job loui secur success vuitton work	0.305555556	2013-10-25T15:45:00+00:00
704347.8462	5709444.565	hour jonletch week work	0.25	2013-10-25T15:48:00+00:00
708142.6591	5714488.259	dwain earli great leggo morn readi rehears show team today tomorrow work	0.295454545	2013-10-25T16:05:00+00:00
703585.2249	5708121.553	back chase earli head home left meet time work	0.236842105	2013-10-25T16:14:00+00:00
702148.1428	5706909.502	blether elder laptop thing time work	0.28125	2013-10-25T16:38:00+00:00
702505.5146	5712765.092	cakegroup piec salttv today work	0.166666667	2013-10-25T17:11:00+00:00
706011.9864	5711734.902	found kitchen laid morn work	0.166666667	2013-10-25T17:25:00+00:00
705158.802	5715245.484	ahead ahh busi day everyday nov wathlet work	0.25	2013-10-25T17:40:00+00:00
706067.098	5707479.804	column day hous make mum scroung sick spot today week work	0.166666667	2013-10-25T17:49:00+00:00
698891.9033	5710988.476	beer lot time work	0.178571429	2013-10-25T18:14:00+00:00
704086.2947	5711704.506	come home load monday morn tomorrow work	0.205882353	2013-10-25T18:18:00+00:00
701432.7087	5711149.211	central home line paul rememb seat stationq time work	0.236842105	2013-10-25T18:39:00+00:00
707014.9254	5712819.773	day sick today uni work	0.233333333	2013-10-25T19:26:00+00:00
706183.1564	5707430.735	afoot busi coupl excit fab great hire meet partner scout sleep week work	0.282608696	2013-10-25T19:29:00+00:00
702098.653	5705486.345	dad day hospit hour lool man nigga past stress walk work	0.261904762	2013-10-25T19:36:00+00:00
702530.7	5711372.787	cri happi justemosh karina love notdrunk sad tear time today travel work	0.204545455	2013-10-25T19:37:00+00:00
703482.0485	5709090.051	day extra gas hour idea market oper pain peopl sleep whove work	0.159090909	2013-10-25T19:51:00+00:00
697103.5624	5712169.818	absolut met pleasur today work	0.166666667	2013-10-25T19:58:00+00:00
703219.4663	5712333.327	art artist enjoy espacio fabul galleri meet tea tomorrow work	0.225	2013-10-25T20:34:00+00:00
699435.6424	5714696.29	babe symmyxox time tommorow work	0.166666667	2013-10-25T20:45:00+00:00
709574.8248	5713529.809	big erm full girl ima kid local road tell time work	0.166666667	2013-10-25T21:11:00+00:00
705670.7363	5711263.045	busi chill final week weekend work	0.15625	2013-10-25T21:12:00+00:00
699505.6619	5713790.444	coupl crazi drink final home hour journey leg night sleep week work	0.204545455	2013-10-25T21:41:00+00:00
706018.8692	5706744.434	busi gonna halfterm tomorrow work	0.3	2013-10-25T22:07:00+00:00
699790.2809	5708055.302	appli attent brent cross job reccomend store work	0.305555556	2013-10-25T22:15:00+00:00
709178.1495	5708790.375	fellow strang today work	0.178571429	2013-10-26T02:11:00+00:00
705776.2911	5712417.688	earli fest morn sausag train weekend women work	0.194444444	2013-10-26T07:42:00+00:00
700622.2925	5713500.296	alarm good job today woild work	0.15625	2013-10-26T07:46:00+00:00
707527.8266	5714435.575	day earli hour left tomorrow wait work	0.323529412	2013-10-26T07:49:00+00:00
707527.8266	5714435.575	awesom glad guy morn play time tune work	0.25	2013-10-26T07:51:00+00:00
701680.6794	5711333.27	bother hour site turn work	0.166666667	2013-10-26T07:53:00+00:00
702858.2246	5709668.096	app bank cheer internet mobil morn work	0.323529412	2013-10-26T08:12:00+00:00
708571.9369	5708417.801	today work	0.208333333	2013-10-26T08:20:00+00:00
696758.8891	5711783.049	fun gis job london lot meet mine question vet	0.184210526	2013-10-26T08:52:00+00:00
707977.9123	5714566.784	birthday make opjf spent today work	0.28125	2013-10-26T09:42:00+00:00
704015.1759	5705763.888	hour time work zone	0.178571429	2013-10-26T09:50:00+00:00
699371.5274	5713215.973	commut complaint front hard hour make paid seat tabl work	0.225	2013-10-26T10:14:00+00:00
709620.7449	5713738.074	desper job peopl throw today	0.166666667	2013-10-26T10:47:00+00:00
698224.4197	5709099.905	adjust ang big brother buti hous lang pwede time work	0.375	2013-10-26T10:54:00+00:00
700450.4062	5705309.157	brixton career hope jct job rain today	0.205882353	2013-10-26T10:54:00+00:00
698715.0091	5710345.073	earlier hour shift work	0.25	2013-10-26T11:10:00+00:00
703579.6631	5713009.362	alright brighton busi central haha how line thing work yeah	0.175	2013-10-26T11:10:00+00:00
704261.7972	5713292.746	birthday busi emstarrx miss rachelg work	0.15625	2013-10-26T11:44:00+00:00
709584.4205	5715953.352	back futur ipad sky today travel watch whilst work	0.236842105	2013-10-26T11:55:00+00:00
697891.9691	5711888.209	accur good luck mate ryan shotryan today work	0.194444444	2013-10-26T12:06:00+00:00
700106.5818	5715337.556	aslong call home idc make storm time work	0.194444444	2013-10-26T12:20:00+00:00
697899.3471	5710951.133	dead today ugh work	0.25	2013-10-26T12:20:00+00:00
702393.8129	5706935.043	bit shatter time work	0.321428571	2013-10-26T12:40:00+00:00
703917.1422	5708778.549	come happi hard head ipad launch lot morn parent pupil team toni work year	0.229166667	2013-10-26T13:41:00+00:00
702217.7182	5708761.537	bed fulli night short sleep today work	0.323529412	2013-10-26T13:44:00+00:00
699609.1664	5710794.485	amaz team today workshop	0.178571429	2013-10-26T14:01:00+00:00
700991.8387	5708960.997	full job live lucki make respect time	0.264705882	2013-10-26T14:09:00+00:00
702472.7034	5711521.953	big fan great meet work	0.166666667	2013-10-26T14:26:00+00:00
702491.5586	5712542.454	event hall villag work	0.178571429	2013-10-26T14:29:00+00:00
702259.7086	5715253.458	happi monday today work	0.25	2013-10-26T14:54:00+00:00
700274.6474	5705701.129	class day german hour sign work	0.21875	2013-10-26T14:59:00+00:00
702750.8225	5712054.666	day good great shoot shot team today work	0.25	2013-10-26T15:14:00+00:00
698157.3412	5711984.755	design great till today work	0.233333333	2013-10-26T15:16:00+00:00
702216.0547	5708775.573	bitch bloodi cross decent finger heaven hour simpli work	0.184210526	2013-10-26T16:33:00+00:00
703641.3861	5706572.47	hour late smh work	0.178571429	2013-10-26T17:01:00+00:00
698402.1781	5708380.114	monday morn work	0.192307692	2013-10-26T17:31:00+00:00
698720.9157	5712097.764	ask awkward hot listen moment stare time work	0.25	2013-10-26T18:08:00+00:00
701464.7757	5711393.765	great inspir session tedx today work	0.40625	2013-10-26T18:37:00+00:00
698192.3853	5708747.369	coyr join orand pan playoff siro time work	0.194444444	2013-10-26T18:53:00+00:00
698266.2181	5708754.256	busier fun today work	0.25	2013-10-26T19:53:00+00:00
700428.5621	5709793.378	extra hour work	0.192307692	2013-10-26T20:02:00+00:00
699134.1007	5711837.622	attend classic music rare reward school thai today workshop	0.236842105	2013-10-26T20:08:00+00:00
697009.1257	5711660.299	job start stress today	0.178571429	2013-10-26T20:10:00+00:00
704297.4051	5713902.787	costum dark favourit firework night parti spooki time year	0.289473684	2013-10-26T20:24:00+00:00
706231.1458	5712708.413	day forest gate hour longer work	0.15625	2013-10-26T22:10:00+00:00
703689.9719	5712630.41	bethnal club green halloween happi hardp men time work	0.184210526	2013-10-26T22:29:00+00:00
699640.8385	5714641.9	cool hour real rewpart sampler song sound work	0.194444444	2013-10-27T00:01:00+00:00
702559.6686	5712384.77	bare ere event ppl work	0.166666667	2013-10-27T00:39:00+00:00
703798.9872	5712999.553	bar bodi eaten job lunch throb time	0.205882353	2013-10-27T02:04:00+00:00
700914.7416	5709850.522	beer clock day futur hour longer make sens straight stupid tomorrow work	0.295454545	2013-10-27T02:32:00+00:00
699640.6824	5714641.579	demo good hour minut nice real song sound ten work	0.175	2013-10-27T02:56:00+00:00
699640.6563	5714641.998	demo good hour minut nice real song sound ten work	0.175	2013-10-27T02:56:00+00:00
698839.5889	5714588.172	back clock djing epic extra hour london night relax work	0.325	2013-10-27T04:08:00+00:00
704587.3601	5714895.414	footi joy morn uni workth	0.166666667	2013-10-27T04:21:00+00:00
705592.1686	5715049.634	hour night work	0.192307692	2013-10-27T04:57:00+00:00
697888.2938	5710027.804	ass bed confus extra hour work	0.28125	2013-10-27T06:25:00+00:00
699998.219	5713141.487	barikuwa god good jobkeep morn onlin push put sana	0.184210526	2013-10-27T06:38:00+00:00
698126.8008	5708960.493	bus club come drunk good hand morn night peopl work	0.175	2013-10-27T06:53:00+00:00
700497.5972	5715193.711	gay grace great meet pic polit pornidol shame tonight work	0.175	2013-10-27T07:00:00+00:00
697500.5173	5715249.202	fuck hour sake tire work	0.233333333	2013-10-27T09:41:00+00:00
707946.9327	5714153.108	good mate today work yeah	0.233333333	2013-10-27T09:43:00+00:00
702892.693	5711076.306	east fuck hour morn northwest outdoor work	0.205882353	2013-10-27T09:54:00+00:00
703296.951	5712797.214	busi degre excit launch leav nervous show uni work	0.184210526	2013-10-27T10:10:00+00:00
703227.7514	5708074.912	earli find today woke work	0.3	2013-10-27T10:11:00+00:00
708505.7958	5710010.795	burn feel morn peopl religi soul work	0.205882353	2013-10-27T10:18:00+00:00
696723.3167	5714301.775	day extra hour longer made weekend work	0.382352941	2013-10-27T10:27:00+00:00
697988.7465	5712223.915	feelingit mum suck today work	0.166666667	2013-10-27T10:47:00+00:00
701754.2031	5707377.946	dunno earli gonna hour late work	0.28125	2013-10-27T10:55:00+00:00
703230.9053	5708071.689	bore lol today work	0.178571429	2013-10-27T11:12:00+00:00
702345.3662	5707030.749	asleep feel fell fresh hour shoulder straight work	0.305555556	2013-10-27T11:15:00+00:00
704043.2957	5711440.951	monday patholog pharmaci rota start today weekend work	0.25	2013-10-27T11:27:00+00:00
701275.0467	5707378.78	brazil england harri job need redknapp work	0.205882353	2013-10-27T11:59:00+00:00
697905.2606	5711905.65	amaz class curri foakin goodcraic loav morn start sun workoff	0.175	2013-10-27T12:27:00+00:00
709096.8765	5709262.816	day leav mattjobob start summer today	0.15625	2013-10-27T12:33:00+00:00
699210.3637	5705147.824	bare busi night protect servic work	0.15625	2013-10-27T12:37:00+00:00
701313.9981	5708667.541	block crack feel give song tap today work writer	0.184210526	2013-10-27T12:51:00+00:00
701703.0162	5707909.049	ball big chariti document mask parti set stage time tonight wig work	0.204545455	2013-10-27T12:52:00+00:00
705145.1803	5715031.161	hackney lol sunni today work wors	0.21875	2013-10-27T14:18:00+00:00
703061.2325	5710290.729	hour quit work	0.192307692	2013-10-27T14:39:00+00:00
699780.4116	5707195.153	bag biscuit box chocol cream flolydia ice lot miss today tub work yesterday	0.413043478	2013-10-27T14:41:00+00:00
703499.5617	5710404.169	proper ruin sunday time work	0.233333333	2013-10-27T15:10:00+00:00
703485.378	5714894.831	nice time work	0.192307692	2013-10-27T15:38:00+00:00
699554.7982	5714661.279	bigger peni pill prick take today wife work yesterday	0.184210526	2013-10-27T15:46:00+00:00
700975.9783	5709870.88	brghhh cold today work	0.25	2013-10-27T15:55:00+00:00
700388.0322	5705427.464	fit time workout	0.192307692	2013-10-27T16:08:00+00:00
698234.764	5713476.257	end good haha job ktmlvni scene travel wizard work	0.184210526	2013-10-27T16:20:00+00:00
702312.8624	5709877.926	guess home morn tomorrow work	0.233333333	2013-10-27T16:29:00+00:00
696815.4171	5711730.672	bother cabbi fowel time today wast work	0.205882353	2013-10-27T16:31:00+00:00
699501.2739	5712321.826	cambridg cross firstcc hour king run train work	0.305555556	2013-10-27T16:31:00+00:00
708557.5803	5709922.82	forward great hey meet mozfest project work	0.382352941	2013-10-27T16:45:00+00:00
707531.1402	5714429.118	hard hkp meet stratford team week westfield work	0.194444444	2013-10-27T17:48:00+00:00
697922.8981	5706332.985	hour journey toilet train work	0.233333333	2013-10-27T18:14:00+00:00
700671.8821	5710164.503	mean morn tomorrow train work	0.166666667	2013-10-27T18:19:00+00:00
698649.0498	5711572.325	back crazi daniel guess leme mase sidlaylow time torr work	0.175	2013-10-27T18:51:00+00:00
698280.9271	5711659.672	time vanilla work	0.192307692	2013-10-27T18:54:00+00:00
708474.8037	5712862.763	ccrail fight morn muscl tomorrow train ukstorm work	0.25	2013-10-27T19:01:00+00:00
699599.9914	5714652.292	help offend prison salcherri servic time work youth	0.194444444	2013-10-27T19:05:00+00:00
700781.5428	5712913.995	final finish pack time work	0.3	2013-10-27T19:31:00+00:00
706997.2226	5710179.076	morn taxi tomorrow windi work	0.233333333	2013-10-27T19:33:00+00:00
698267.7412	5708828.981	express hour line min push take work	0.382352941	2013-10-27T20:01:00+00:00
707687.2158	5714363.791	anglia greater monday morn servic ukstorm worki	0.264705882	2013-10-27T20:17:00+00:00
704215.3878	5712198.24	daytoday give insight makeshift stef thing work	0.205882353	2013-10-27T20:29:00+00:00
699165.5751	5706700.102	correct cover event find hard open peopl tvthat work	0.184210526	2013-10-27T21:10:00+00:00
708683.2607	5707839.88	appear cancel form morn start transport walk work	0.194444444	2013-10-27T21:32:00+00:00
698695.5943	5711164.69	back bore napa today work	0.166666667	2013-10-27T22:02:00+00:00
698996.723	5704962.21	day dream happi home hug job wait work	0.194444444	2013-10-27T22:53:00+00:00
702646.5396	5708465.465	god hope morn stop storm work	0.21875	2013-10-27T23:11:00+00:00
698779.8336	5709915.448	meant spg today work	0.25	2013-10-27T23:15:00+00:00
699339.4309	5713169.354	amaz awesom event londonswf love peopl reunit work	0.194444444	2013-10-27T23:34:00+00:00
706867.0468	5706706.723	excus lie live min morn notrain sauciss tomorrow work	0.184210526	2013-10-28T00:23:00+00:00
698507.3232	5711176.005	buse croydon finish morn train work	0.21875	2013-10-28T01:09:00+00:00
702243.2346	5709742.877	anim clean favour food lectur meet plan pub shop skip tomorrow work	0.159090909	2013-10-28T01:21:00+00:00
696580.3954	5711999.095	afford apart bedroom forti hour jawadjavi minimum state wage week work	0.214285714	2013-10-28T02:21:00+00:00
708629.3454	5705648.593	kite mate morn roller skate work	0.15625	2013-10-28T06:34:00+00:00
701051.557	5709770.306	care merlex minut morn walk work	0.28125	2013-10-28T07:08:00+00:00
696556.6219	5713047.968	piss today ukstorm work	0.178571429	2013-10-28T07:22:00+00:00
697816.0919	5707765.964	absent kid lot peopl storm today wind work	0.194444444	2013-10-28T07:40:00+00:00
706146.7801	5711117.41	fun morn sound ukstorm wall wind work	0.323529412	2013-10-28T07:42:00+00:00
699273.8211	5705506.079	good job morn windi	0.25	2013-10-28T07:44:00+00:00
703017.5428	5709622.316	mind morn sprint wind work	0.233333333	2013-10-28T07:45:00+00:00
700021.2169	5705851.365	air arriv balloon hot perfect record time tinkler today weather work	0.166666667	2013-10-28T07:54:00+00:00
701356.1209	5715575.343	handglid prove today tricki usual work	0.21875	2013-10-28T08:02:00+00:00
700980.1458	5711798.076	coupl hour storm wait work	0.3	2013-10-28T08:10:00+00:00
701496.4498	5710334.059	bad fall haha left mate morn tree work	0.25	2013-10-28T08:20:00+00:00
698518.8921	5710931.737	fair fierc morn peak simpl start wind work	0.194444444	2013-10-28T08:23:00+00:00
702922.4444	5706276.671	danc hat hold morn work	0.166666667	2013-10-28T08:28:00+00:00
708691.8533	5711937.893	canning dial dodg lock made morn onelifeuk town tree work	0.175	2013-10-28T08:35:00+00:00
705091.0885	5705223.032	come morn slowli work	0.25	2013-10-28T08:37:00+00:00
703039.6441	5709609.88	london peopl pick storm today travel work	0.205882353	2013-10-28T08:38:00+00:00
705493.6138	5711714.694	glad idea today work	0.178571429	2013-10-28T08:59:00+00:00
703926.3818	5711699.437	bethnal green line screw time work	0.28125	2013-10-28T09:01:00+00:00
709661.5675	5707923.471	commut enjoy greenwich north pack tell today work	0.194444444	2013-10-28T09:04:00+00:00
707860.3557	5714320.14	boi bus chang direct godisgood good miss oyster today top work	0.166666667	2013-10-28T09:05:00+00:00
698684.1299	5712186.76	bed bollock boss day dvds fuck morn put servic stay train work	0.25	2013-10-28T09:12:00+00:00
702200.9299	5710100.502	front morn puddl station storm work	0.15625	2013-10-28T09:14:00+00:00
708465.5162	5709739.899	foot home put today work	0.166666667	2013-10-28T09:19:00+00:00
703184.7451	5714670.473	crossfit fitfam squat today wod workout	0.40625	2013-10-28T09:21:00+00:00
698181.3737	5711163.263	earli hour lock safe side tim want work	0.194444444	2013-10-28T09:23:00+00:00
700415.1239	5711889.654	close left mate motorway road time twig work	0.361111111	2013-10-28T09:27:00+00:00
702948.7069	5708893.215	bed half hour stay train ukstorm wait work	0.361111111	2013-10-28T09:28:00+00:00
700822.7038	5710812.334	fine fuss manag today work	0.166666667	2013-10-28T09:30:00+00:00
705780.5822	5712410.973	close end jam jami mile morn station work	0.361111111	2013-10-28T09:38:00+00:00
709187.6383	5708602.449	boast end public today transport work	0.21875	2013-10-28T09:41:00+00:00
698793.6741	5711313.358	barricad fallen final hour monday polic tree ukstorm work	0.236842105	2013-10-28T09:42:00+00:00
698482.7035	5712015.914	commut made opt peopl smoothest today travel work	0.25	2013-10-28T09:44:00+00:00
702264.067	5711638.909	commut hour made minut work	0.233333333	2013-10-28T09:45:00+00:00
705587.4399	5712680.153	daili hatchet horribl job link lou mail paper reed today wors	0.166666667	2013-10-28T09:53:00+00:00
709188.6086	5709033.344	boat danger morn public river sure transport work	0.25	2013-10-28T09:54:00+00:00
699508.9561	5709044.876	block command game good job meet minecraft mozfest nice thepapaya work	0.30952381	2013-10-28T09:57:00+00:00
699211.6976	5710036.397	good mate today work	0.178571429	2013-10-28T09:58:00+00:00
706867.6192	5710044.69	earlier greenwich half hour late north open usual work	0.184210526	2013-10-28T10:00:00+00:00
702378.3806	5711384.484	bit handl hour london wind work	0.21875	2013-10-28T10:01:00+00:00
698151.7168	5711978.354	earn glad today ukstorm wine work	0.28125	2013-10-28T10:09:00+00:00
704784.9302	5709312.205	bit halfcom hour london man wind work	0.205882353	2013-10-28T10:16:00+00:00
700488.0519	5710873.916	judg lucki made quiet time work	0.21875	2013-10-28T10:16:00+00:00
702489.9181	5705601.338	castl eleph max min station time work	0.205882353	2013-10-28T10:21:00+00:00
698707.0222	5706432.547	damag drive epic morn storm wind work	0.264705882	2013-10-28T10:22:00+00:00
699129.813	5714887.209	bus busi make tube work	0.166666667	2013-10-28T10:22:00+00:00
700747.431	5711895.308	central courtesi gradl london stop today train wind work	0.236842105	2013-10-28T10:23:00+00:00
700312.658	5709598.84	buddi event forward meet morn nice oxygenjf weekend work	0.184210526	2013-10-28T10:32:00+00:00
707474.3574	5708196.869	bloodi crazyyi glad london nightmar storm today work	0.194444444	2013-10-28T10:34:00+00:00
709579.3388	5710613.836	bit bloodi bring cross home king stop today tomorrow wind work	0.166666667	2013-10-28T10:37:00+00:00
701958.3023	5711229.453	bus cold hour journey tube work	0.28125	2013-10-28T10:40:00+00:00
702213.6051	5710075.97	amazon hear jus order shouldv time tryna wait wast work	0.275	2013-10-28T10:46:00+00:00
699754.3373	5711972.396	eerili hour london quiet work	0.166666667	2013-10-28T10:47:00+00:00
698999.7514	5708393.502	kati morn perri work	0.178571429	2013-10-28T10:48:00+00:00
708025.5082	5713566.189	dyer earli home london today travel work	0.264705882	2013-10-28T10:51:00+00:00
702402.8934	5712207.029	quiet storm today work	0.25	2013-10-28T10:53:00+00:00
702564.8436	5705543.087	aaargh build call close crane door remot today unsaf urgent work	0.166666667	2013-10-28T10:56:00+00:00
704072.0531	5709432.687	chao hmmmmm insidejob light network perfect railway run stoll tell tube	0.166666667	2013-10-28T11:03:00+00:00
701629.3117	5708102.599	adambrett costum explod fell halloween hous perfect time tree ukstorm work	0.166666667	2013-10-28T11:04:00+00:00
705339.6146	5713024.234	bed butter earl easili grey love make pleas toast today work	0.166666667	2013-10-28T11:09:00+00:00
702339.4884	5711933.794	bit complain fuck kill late peopl today weather work	0.184210526	2013-10-28T11:12:00+00:00
700680.1429	5707237.85	check cyclist keen newest pls time work	0.205882353	2013-10-28T11:12:00+00:00
698290.3406	5708778.528	arriv earli eat hour time work	0.15625	2013-10-28T11:18:00+00:00
699899.6644	5708764.812	calm love morn run storm train walk work	0.25	2013-10-28T11:20:00+00:00
700709.4063	5712639.22	bit enjoy moan spend stop time train work	0.194444444	2013-10-28T11:32:00+00:00
698671.5618	5710986.713	beauti cath homewar kidston lush made monday morn move mug present work	0.204545455	2013-10-28T11:44:00+00:00
704962.675	5708785.742	back half head home hour left work	0.323529412	2013-10-28T12:10:00+00:00
700619.7022	5708071.967	clark coach fall folk hit london thought today tree work	0.225	2013-10-28T12:20:00+00:00
702250.8184	5713544.961	middl road today tree work	0.233333333	2013-10-28T12:25:00+00:00
700439.7372	5709665.555	anytim bit day gunna lol lvgalli sushi today waterloo work	0.225	2013-10-28T12:30:00+00:00
698512.73	5710940.658	bed day earlier hour point thing week work	0.305555556	2013-10-28T12:38:00+00:00
697856.5506	5711150.578	hour late min scoooor work	0.233333333	2013-10-28T12:39:00+00:00
708212.1427	5713704.335	hour late stuck train work	0.366666667	2013-10-28T12:43:00+00:00
707039.5772	5709711.221	struggl today ukstorm work	0.25	2013-10-28T12:47:00+00:00
698183.7777	5711364.561	attempt barrier card hide laughter morn oyster secur tire work	0.225	2013-10-28T12:56:00+00:00
704746.3856	5714403.414	area busi close thame today tomorrow usual water work	0.184210526	2013-10-28T13:14:00+00:00
698546.7637	5712047.72	cook earli excus good leav today work	0.205882353	2013-10-28T13:25:00+00:00
700951.0934	5710740.843	half hour work	0.269230769	2013-10-28T13:28:00+00:00
701128.3816	5714588.003	cdoyl london mgobrien shop success today toughjob	0.264705882	2013-10-28T13:34:00+00:00
697475.7792	5709438.152	affect busi good job moment pedromul pete tho weather yeah	0.225	2013-10-28T13:35:00+00:00
702184.1466	5711981.311	arhh cafe central coffe head offlin time work	0.194444444	2013-10-28T13:52:00+00:00
700659.5376	5711734.363	beauti design quartz smokey today work	0.15625	2013-10-28T13:53:00+00:00
706697.4301	5710066.743	hour start ten work	0.178571429	2013-10-28T14:03:00+00:00
699180.9578	5705796.756	call day hour work	0.178571429	2013-10-28T14:03:00+00:00
705816.4309	5706759.834	appli hang plan student theatr today traine work	0.361111111	2013-10-28T14:26:00+00:00
698842.6559	5705306.378	fum hit leav min morn storm swim vengeanc weather work	0.225	2013-10-28T15:01:00+00:00
698519.7058	5714351.979	back french hour score thursday uni work	0.264705882	2013-10-28T15:09:00+00:00
699823.7058	5710570.998	come crunchi fab medal today work	0.15625	2013-10-28T15:18:00+00:00
702076.0886	5710681.727	din free make mind today work	0.15625	2013-10-28T15:25:00+00:00
698172.7454	5710125.854	fine honest person time work	0.3	2013-10-28T15:29:00+00:00
702409.1827	5712320.025	drink london meet moment night uni work	0.205882353	2013-10-28T16:03:00+00:00
697235.9483	5709085.744	bar drink happyhour join kitchen lownd perfect postwork spot	0.342105263	2013-10-28T16:58:00+00:00
703760.0294	5707799.303	broke day deliveri effort hour late lift tail wait work	0.275	2013-10-28T17:14:00+00:00
697407.0386	5710818.691	break half hour hungri lunch oclock work	0.264705882	2013-10-28T17:15:00+00:00
703835.1427	5709602.257	earli finish hour win work	0.3	2013-10-28T17:38:00+00:00
698783.6623	5705058.698	clapham common london morn station vscocam work	0.264705882	2013-10-28T17:49:00+00:00
705373.9679	5710803.023	close gonna loadsa meet thur time wed work	0.361111111	2013-10-28T17:51:00+00:00
703165.5824	5711187.458	half home long make morn start suppos take work	0.394736842	2013-10-28T18:11:00+00:00
700931.0417	5711753.56	collect time workbook youth	0.25	2013-10-28T18:17:00+00:00
696948.9087	5710962.887	award even event guy kgodop miss night school work	0.236842105	2013-10-28T18:22:00+00:00
699264.7352	5710495.565	hollist invas love swedish today work	0.15625	2013-10-28T18:26:00+00:00
707790.0005	5708538.233	gave great man paul place rip thewharf today vision work	0.275	2013-10-28T18:41:00+00:00
698072.9783	5714371.349	blanket charcoal lump rough time weber weld work wrap yeah	0.175	2013-10-28T18:47:00+00:00
704175.8154	5711454.551	basi lot network rail time tree	0.15625	2013-10-28T18:49:00+00:00
699085.8265	5711165.803	amount emilynix haha hour late peopl shite today work	0.236842105	2013-10-28T18:50:00+00:00
702491.5586	5712542.454	github gov hall time villag work	0.15625	2013-10-28T18:59:00+00:00
704434.7541	5708462.9	bollock corner meet squar trafalgar work	0.21875	2013-10-28T19:01:00+00:00
698311.1423	5710061.362	casual meet monday night ritz work	0.28125	2013-10-28T19:04:00+00:00
706146.7801	5711117.41	caus faster gmt longer offic pretti return today usual work	0.225	2013-10-28T19:15:00+00:00
697884.6621	5710879.204	bangbang food gym hour life nando quickest ruin shift teach work	0.166666667	2013-10-28T19:21:00+00:00
701160.8955	5709466.6	day oasisuk pleasur real today tomo wait work	0.194444444	2013-10-28T19:23:00+00:00
705959.825	5713815.004	day love morn work	0.178571429	2013-10-28T19:28:00+00:00
701533.2505	5714357.747	ago babecxxx bad finish fresshen gonna hour indoor jump shower tonight work wuu	0.282608696	2013-10-28T19:40:00+00:00
698469.8066	5712739.827	chao great job late leav minut morn superb	0.194444444	2013-10-28T19:43:00+00:00
698726.3431	5711833.557	cowork creativ event guest knightlab pic space special wayra	0.447368421	2013-10-28T19:48:00+00:00
699678.1583	5710149.532	hour nice spent work	0.321428571	2013-10-28T19:58:00+00:00
699551.5303	5708978.308	book extent inwork job lowpay lowstatus poverti research talk	0.236842105	2013-10-28T20:24:00+00:00
702491.5586	5712542.454	github gov hall meetup villag work	0.21875	2013-10-28T20:24:00+00:00
702860.1725	5712101.159	hour mic road til traffic upsid work	0.205882353	2013-10-28T20:37:00+00:00
699629.3544	5709207.194	alakeson childcar cost hour low pay realiti woman work	0.394736842	2013-10-28T20:37:00+00:00
700605.6007	5715069.719	absolut god mare monday today work worst year	0.194444444	2013-10-28T21:12:00+00:00
698532.347	5710856.408	amount cute dog fluffi friend larg today work	0.25	2013-10-28T21:50:00+00:00
696553.1679	5713049.398	bed camboo mornin work	0.25	2013-10-28T22:08:00+00:00
702037.5778	5708821.081	day due hour hummm remind thursday tomorrow work	0.25	2013-10-28T22:54:00+00:00
699039.457	5711150.695	event job manag	0.269230769	2013-10-28T23:13:00+00:00
705422.3857	5712105.8	cancel dalyf day episod fridg full fun good great lectur mic shift today top work workshop	0.25	2013-10-29T01:07:00+00:00
698492.5739	5708961.49	day find ground home hour kip make tomorrow travel tryna work	0.30952381	2013-10-29T06:26:00+00:00
708630.6567	5705647.322	busi compani driver famili haulag lucki ofthem peanut vonni work	0.175	2013-10-29T06:39:00+00:00
702355.8159	5712321.882	brrrrr chilli morn street warm work	0.28125	2013-10-29T07:20:00+00:00
705304.5099	5706827.161	day fitfam hard requir start success time today work yesterday	0.375	2013-10-29T07:50:00+00:00
702918.1268	5709618.24	bit feel job librari odd peopl proper rude talk time train	0.166666667	2013-10-29T08:06:00+00:00
708959.9476	5710946.945	earli keen minut today work	0.233333333	2013-10-29T08:26:00+00:00
702901.37	5709487.399	today tramp work	0.192307692	2013-10-29T08:27:00+00:00
700847.8753	5711659.868	hungri journey london meet sleepi smart tire train travel work	0.175	2013-10-29T08:29:00+00:00
707239.8132	5706135.327	gonna hard late life poo time ugh work	0.25	2013-10-29T08:51:00+00:00
703274.0814	5711368.111	cours day easiest put today work	0.15625	2013-10-29T09:04:00+00:00
701005.0613	5711917.739	coffe earli morn pic read workshop	0.15625	2013-10-29T09:10:00+00:00
707476.6701	5712440.512	morn sky start thursday till wait watch week work	0.236842105	2013-10-29T09:18:00+00:00
699878.7763	5710300.902	accur car cycl cyclist driver guid today type work	0.289473684	2013-10-29T09:23:00+00:00
700275.124	5709229.374	dream event job media social	0.3	2013-10-29T09:27:00+00:00
700787.211	5709100.288	commut danc listen loon metric morn resist street urg work	0.225	2013-10-29T09:39:00+00:00
699372.0855	5711538.796	abit die earlier sneak today train work yeah yest	0.236842105	2013-10-29T09:49:00+00:00
703136.6634	5712211.894	downsid feedback flexibl hour work	0.233333333	2013-10-29T10:02:00+00:00
698812.8458	5710942.946	home legal powerof rank recognis run today ukstorm wind work	0.175	2013-10-29T10:04:00+00:00
698401.3408	5713040.708	aso dream job start today	0.233333333	2013-10-29T10:07:00+00:00
700467.3415	5708380.02	bed comfi today work	0.321428571	2013-10-29T10:11:00+00:00
698684.47	5710737.884	everyon face hilari punctual shock thing today work	0.25	2013-10-29T10:35:00+00:00
697721.2234	5704973.759	current day excit hard left offic time work	0.305555556	2013-10-29T10:38:00+00:00
700265.2712	5715146.288	goonerp green highburi hour islington minut park work	0.194444444	2013-10-29T10:56:00+00:00
702737.8862	5714069.362	care free hotel job join retail sector today	0.361111111	2013-10-29T11:13:00+00:00
698470.4625	5710556.579	cold morn work	0.269230769	2013-10-29T11:17:00+00:00
703003.8365	5709440.522	cba delay hour idea kent leav start train work	0.184210526	2013-10-29T11:18:00+00:00
702385.2966	5710582.609	allud compar guard lost milligan stephen today utter work yesterday	0.225	2013-10-29T11:19:00+00:00
698682.1658	5710999.033	full haha hour time week work	0.15625	2013-10-29T11:24:00+00:00
698687.1361	5712186.725	day forward hour paid singl tkt tomorrow train wigan work	0.175	2013-10-29T11:30:00+00:00
698220.4295	5709095.295	big brother gmorn hous peep tuesday workday	0.205882353	2013-10-29T11:38:00+00:00
705992.0387	5706382.01	believ reason time work	0.25	2013-10-29T12:13:00+00:00
700130.7111	5707816.799	lol money today topic women work	0.15625	2013-10-29T12:17:00+00:00
703023.6784	5711457.225	boom cycl today work	0.178571429	2013-10-29T12:19:00+00:00
699874.5807	5709604.454	busi great keep pmildn room team work	0.323529412	2013-10-29T12:20:00+00:00
702806.0568	5710907.123	difficult find good heat hour job morn nice rush swtrain thou	0.214285714	2013-10-29T12:27:00+00:00
700323.7355	5710214.041	hope morn normal problem rail servic train ukstorm work	0.236842105	2013-10-29T12:31:00+00:00
699462.1288	5709876.507	bit chat easi grim hope hug lol med son today work	0.214285714	2013-10-29T12:38:00+00:00
708419.8522	5708513.832	cafe finish half hour long love morn straight till work	0.325	2013-10-29T13:09:00+00:00
707103.1742	5709329.06	agenc digit job love monday start wait work zaggora	0.184210526	2013-10-29T13:23:00+00:00
707004.4206	5710957.534	food honey housework morn shop	0.166666667	2013-10-29T13:25:00+00:00
697656.5159	5712288.935	dens footprint job jvdriver locat materi plan ppl rfid site small work workfac yii	0.1875	2013-10-29T13:44:00+00:00
698349.5967	5710826.571	back column forward mayfair today week work	0.205882353	2013-10-29T13:44:00+00:00
700134.9475	5707819.382	banter bird chelsea comment condon crazytalk epic looooool pregnant rich today work	0.159090909	2013-10-29T14:57:00+00:00
699994.0965	5709289.682	ate cloth entir forgot haswork husband late menhav mini pack today	0.166666667	2013-10-29T15:06:00+00:00
700128.768	5710148.555	import meet mexican paint research skull today wahacca workshop	0.289473684	2013-10-29T15:15:00+00:00
700762.0367	5713196.171	googl grow learn offic today work	0.21875	2013-10-29T15:36:00+00:00
700887.6684	5713579.224	googl grow learn offic today work	0.15625	2013-10-29T15:37:00+00:00
696531.9535	5710176.559	hyde morn park workout	0.25	2013-10-29T15:37:00+00:00
700665.0423	5711204.027	app beco bother couldn dat day dis glad gonna happen lol mine mrsgxxxxx time woo work	0.211538462	2013-10-29T15:50:00+00:00
704186.3865	5712923.171	finish meet number work	0.178571429	2013-10-29T16:05:00+00:00
699075.4381	5710198	futuregov today work	0.192307692	2013-10-29T16:09:00+00:00
698648.2745	5708708.147	agenc face life miss month name past peopl put slight today vccp work	0.239130435	2013-10-29T16:19:00+00:00
707511.8128	5714524.195	gilli hick job part time	0.3	2013-10-29T16:41:00+00:00
702712.077	5709645.532	day hate pack peopl time train work	0.264705882	2013-10-29T17:00:00+00:00
698053.7308	5714340.736	great job today	0.269230769	2013-10-29T17:52:00+00:00
697618.1582	5710078.055	locat night stay today work	0.166666667	2013-10-29T17:58:00+00:00
699298.828	5710244.262	assoc associ creativ forc hire interior job level london workplac	0.225	2013-10-29T17:59:00+00:00
709204.2021	5709168.567	morn pretti thursday wednesday work	0.166666667	2013-10-29T17:59:00+00:00
696820.1712	5711786.876	departur focus impend job left list mind news today todo	0.175	2013-10-29T18:00:00+00:00
697729.2477	5712225.22	citi congest imagin jam metro night site time work yii	0.175	2013-10-29T18:09:00+00:00
709493.3428	5710628.983	boutcherj busi date funni man mine stuck tonight work	0.184210526	2013-10-29T18:23:00+00:00
698972.348	5711405.883	busi day glyndewi honest job love matey	0.205882353	2013-10-29T18:25:00+00:00
702050.1346	5710700.203	arsenal bad come good happi iphon long made profit today tomo work	0.159090909	2013-10-29T18:31:00+00:00
697419.7796	5705446.265	allow credit cut hrs part pension tax till time topup work	0.30952381	2013-10-29T18:33:00+00:00
706801.4362	5710500.951	day decis easier extra hardest hour week work	0.25	2013-10-29T18:41:00+00:00
702180.6318	5710940.062	bike day mate race team time tube walk work	0.289473684	2013-10-29T18:42:00+00:00
702365.4168	5711024.063	announc bronco buck christma decemb feel locat monday morn parti shame work	0.204545455	2013-10-29T18:53:00+00:00
699617.2794	5707448.316	hour long sleep work	0.321428571	2013-10-29T19:14:00+00:00
708824.8895	5705886.77	awesom great home job leav love talkpriya time wife	0.184210526	2013-10-29T19:14:00+00:00
699310.3825	5711720.299	grrrr home min time train wait work	0.264705882	2013-10-29T19:16:00+00:00
703003.5542	5712302.583	boycott event march sham work	0.166666667	2013-10-29T19:47:00+00:00
696777.7616	5713959.607	bar fag fudg manag time work	0.21875	2013-10-29T19:53:00+00:00
699930.0183	5715527.888	blummin guy hard hear master nowgotta thing today wait work	0.175	2013-10-29T19:56:00+00:00
700035.7603	5714315.124	amaz friend job leav left today	0.15625	2013-10-29T20:00:00+00:00
700641.2545	5709852.257	cowork food good hard mean meet overtim project work	0.184210526	2013-10-29T20:35:00+00:00
700735.7421	5709908.405	delay food good hour long pacquesa ppl project video work	0.175	2013-10-29T20:36:00+00:00
698896.3041	5707748.748	daren day ibm interview job pick spoke video work	0.184210526	2013-10-29T21:02:00+00:00
700806.6585	5713903.263	darl dexter give knock permish time tomorrow tonight wife work	0.175	2013-10-29T21:04:00+00:00
699327.4414	5712840.149	centr job master mind pretti today tough	0.205882353	2013-10-29T21:05:00+00:00
699141.2056	5714308.157	excit finish gift hope nervous sort super think time wed work	0.357142857	2013-10-29T22:00:00+00:00
702132.2879	5709706.705	day excus fair late luncher meet start state work	0.236842105	2013-10-29T22:24:00+00:00
698815.8248	5711059.967	actual christma dollar event extra job promot stuff timhallan	0.236842105	2013-10-29T22:24:00+00:00
700495.4574	5706913.316	count day hour life long onepiec row work	0.25	2013-10-29T22:25:00+00:00
700006.181	5711446.967	bpp busi day work	0.25	2013-10-29T22:40:00+00:00
702820.1187	5713409.007	brilliant held hell jami job meet snakeskin tabl	0.194444444	2013-10-29T23:01:00+00:00
706115.0808	5706919.578	branch clayton island pettet read river time wonder work year	0.175	2013-10-30T00:38:00+00:00
707030.083	5711664.527	back bed hour morn sleep time work	0.323529412	2013-10-30T01:16:00+00:00
701231.7551	5706676.915	busi uni week work	0.178571429	2013-10-30T02:02:00+00:00
706712.2199	5712571.983	bed decid kit lunchtim morn run work	0.205882353	2013-10-30T08:07:00+00:00
699310.3262	5712764.124	check great mate meet websit work	0.34375	2013-10-30T08:08:00+00:00
703318.7403	5705108.085	analysi crop datavi hous lord network sweet today write	0.236842105	2013-10-30T08:09:00+00:00
696659.6041	5711010.114	coat today wear work	0.178571429	2013-10-30T08:27:00+00:00
698983.608	5710151.832	brisk love morn octob start thame time today walk work	0.225	2013-10-30T08:39:00+00:00
709414.9751	5710286.574	amaz dlr jump light london miss morn photo wanna work	0.175	2013-10-30T08:49:00+00:00
699573.4074	5713197.086	beyonc lapdanc morn slutti work	0.166666667	2013-10-30T08:55:00+00:00
704171.3024	5715734.658	chilli coffe hackney morn octob rout stop work	0.194444444	2013-10-30T08:59:00+00:00
702136.042	5709262.833	find rep routin shake shame slack time weight workout	0.236842105	2013-10-30T09:21:00+00:00
705436.1662	5711012.235	coupl hour lucki work	0.178571429	2013-10-30T09:33:00+00:00
698305.0674	5711003.006	brilliant corner snowpr timeuntil whenx work	0.15625	2013-10-30T09:33:00+00:00
706546.6617	5713684.163	activ cold tea toast today virgin work	0.205882353	2013-10-30T09:40:00+00:00
698101.5432	5706560.449	day drive fuck hour late mile row serailway servic shit train work	0.340909091	2013-10-30T09:49:00+00:00
699660.7862	5709882.421	dawdl dolli listen parton today towel work	0.205882353	2013-10-30T09:59:00+00:00
705482.1984	5711046.392	earli job love mind shut work	0.15625	2013-10-30T10:24:00+00:00
698090.2562	5715129.784	breakfast earli half hour leav rememb time work	0.361111111	2013-10-30T10:25:00+00:00
699475.4231	5705747.396	boom morn thor today tweep work	0.28125	2013-10-30T10:35:00+00:00
698265.4702	5704895.435	london morn shine skip station sun tube walk work	0.236842105	2013-10-30T10:42:00+00:00
704262.1539	5708150.522	bed council deptford flat hous job morn turn work	0.184210526	2013-10-30T10:44:00+00:00
699038.8088	5709384.074	advanc frequent home minim night sign time timscfc tooold warn work worth	0.295454545	2013-10-30T10:44:00+00:00
696727.8342	5711043.428	appl back complet dubai event learn uae workshop	0.194444444	2013-10-30T11:21:00+00:00
702286.2454	5712084.632	launchpad morn reason shutl sofa work	0.21875	2013-10-30T11:37:00+00:00
699010.2303	5711853.394	address air aquino ask broadcast direct filipino mark network pcdspo peopl presid time tonight	0.1875	2013-10-30T11:45:00+00:00
701683.258	5710635.272	hall sort time vinter work	0.233333333	2013-10-30T11:53:00+00:00
703982.7095	5714189.95	start today work	0.269230769	2013-10-30T12:05:00+00:00
702364.0828	5709505.458	charm divers eleg mix open show tactil today whimsic work	0.325	2013-10-30T12:18:00+00:00
698249.7181	5710931.709	breakfast half head lot morn past pint soho start work	0.225	2013-10-30T12:39:00+00:00
702069.6587	5711202.475	boil commit day good ladi offic opposit suicid today work	0.175	2013-10-30T12:47:00+00:00
701016.1511	5710926.814	court decis good govt suprem time week workfar	0.305555556	2013-10-30T12:48:00+00:00
700718.0205	5712085.234	hard morn tern work	0.178571429	2013-10-30T13:01:00+00:00
701457.0791	5711406.401	deliv drama eeek excit freelanc today workshop	0.264705882	2013-10-30T13:44:00+00:00
700807.2667	5713493.225	great hand morn start tomorrow work	0.28125	2013-10-30T13:48:00+00:00
705004.3138	5714563.864	gonna meet wantwel work zicoarda	0.166666667	2013-10-30T14:04:00+00:00
698314.9745	5713039.3	bicycl chilli crescent morn park pretti ride work	0.25	2013-10-30T14:05:00+00:00
707461.45	5714545.331	broaditch farm meet stratford tgis work	0.15625	2013-10-30T14:15:00+00:00
699653.2959	5710415.93	brucekatz citi govt innov network relat rsaevent speed succeed	0.289473684	2013-10-30T14:15:00+00:00
702764.7596	5712875.44	butterfli cheeki lunch pull sesh snack time up work	0.184210526	2013-10-30T14:28:00+00:00
700340.4458	5710958.633	answer ask babi busi mind outright rude start woman work	0.375	2013-10-30T14:49:00+00:00
700597.2495	5711258.199	badtim bodi busiest dear feel month pick poo week work	0.275	2013-10-30T15:10:00+00:00
704482.0372	5708027.982	back event glam major night work	0.15625	2013-10-30T15:21:00+00:00
702113.4671	5709799.16	leg long session time waaay workout	0.34375	2013-10-30T15:22:00+00:00
698469.6595	5710648.819	excit fashion hilfig job retail sale tommi work yay	0.236842105	2013-10-30T15:52:00+00:00
698415.5415	5713297.793	anymor chang favour free friend peopl time work	0.25	2013-10-30T15:55:00+00:00
699382.2681	5705986.426	currygoat eat insan kdrm meet potato round run veg work	0.225	2013-10-30T15:58:00+00:00
701931.7413	5710740.504	brighton hard marathon pbtime readi start sunday train week work	0.275	2013-10-30T16:01:00+00:00
698302.004	5711010.581	circus hard imag london mine oxford timelaps work	0.25	2013-10-30T16:31:00+00:00
702868.5473	5713022.75	council day excit fill great hamlet health lot meet paperwork safeti today tower train	0.229166667	2013-10-30T16:41:00+00:00
697309.4136	5711331.058	crack drink eat fine food forward need time weekend wine work	0.166666667	2013-10-30T16:46:00+00:00
701899.6117	5711666.91	ashley chang day email good gooner kiss pic signatur today trophi work	0.159090909	2013-10-30T16:48:00+00:00
708431.8053	5712836.399	dead feel food sock today work	0.15625	2013-10-30T16:56:00+00:00
698249.1348	5708763.619	citylif hour made pack rush time train work	0.305555556	2013-10-30T17:06:00+00:00
699261.2057	5709353.972	group meet ogp open part pic work	0.205882353	2013-10-30T17:18:00+00:00
700933.7557	5707489.368	hour manag timecan uni week work	0.34375	2013-10-30T17:28:00+00:00
703452.5513	5711300.332	focus foster hard key today work world	0.264705882	2013-10-30T17:48:00+00:00
704239.2166	5712216.446	earli finish home late money morn night rout sleep work	0.425	2013-10-30T17:55:00+00:00
700576.0442	5711344.749	bad beat hour spend watch work	0.15625	2013-10-30T18:04:00+00:00
703738.7846	5713011.129	omg time work	0.192307692	2013-10-30T18:05:00+00:00
701876.8931	5710706.366	due earli hour leav light result work	0.323529412	2013-10-30T18:22:00+00:00
698605.989	5714299.274	agenc event flexibl good hour kinda london student thing work	0.325	2013-10-30T18:36:00+00:00
698276.8506	5709471.681	feel finish love pub today work	0.28125	2013-10-30T18:37:00+00:00
700978.2279	5709527.182	event great job love lseplc market open proquot rugbi today	0.375	2013-10-30T18:43:00+00:00
701848.641	5710814.418	busi citi job london romford sale tyco	0.264705882	2013-10-30T18:46:00+00:00
700670.504	5709322.09	book busi kawutyr open work	0.3	2013-10-30T18:46:00+00:00
703890.0282	5708134.324	doubl excus figur good juptin peak queue time work	0.342105263	2013-10-30T19:13:00+00:00
699103.6255	5710023.126	london meetup network talk	0.25	2013-10-30T19:31:00+00:00
707581.0499	5714504.053	busi citi shop stratford westfield work	0.15625	2013-10-30T19:35:00+00:00
700596.1351	5705176.841	even late morn work yesterday	0.233333333	2013-10-30T19:41:00+00:00
700968.5512	5710993.831	allow amaz carer gdsteam hear move peopl team tear today work	0.30952381	2013-10-30T19:54:00+00:00
700149.6594	5709712.473	fun great hard nikeuk set today work	0.205882353	2013-10-30T19:59:00+00:00
705973.0453	5707051.519	busi late tonight work	0.25	2013-10-30T20:06:00+00:00
698610.6811	5710621.765	amaz event high incub london mew network qualiti startup	0.289473684	2013-10-30T20:49:00+00:00
701621.6655	5711664.893	busi job london partner rbc	0.3	2013-10-30T21:06:00+00:00
700769.4337	5714525.212	foreign hour leav line loud silver train work	0.194444444	2013-10-30T21:32:00+00:00
708937.5799	5708523.19	bum final head home hour job	0.15625	2013-10-30T21:50:00+00:00
702067.8361	5710672.33	career job legal london market time	0.15625	2013-10-30T22:13:00+00:00
699156.4724	5715400.201	decent gin rosscow time work	0.166666667	2013-10-30T22:18:00+00:00
696500.8779	5713086.66	bed gotta man mind morn tweet work	0.264705882	2013-10-30T22:20:00+00:00
698995.9176	5709253.369	cowork fourth matern pair rip rout today trouser wear work	0.175	2013-10-30T22:31:00+00:00
699036.6158	5711147.976	everyon hour rush watch work	0.233333333	2013-10-30T23:27:00+00:00
699256.0465	5714819.135	collect live month recycl time work	0.15625	2013-10-31T00:29:00+00:00
701022.4393	5714068.654	danger food miss network today watch	0.15625	2013-10-31T00:33:00+00:00
704688.9833	5705950.145	agre barrier huge job pgce proper requir sentiment total train	0.275	2013-10-31T01:24:00+00:00
702213.3106	5710677.822	call cool selfish spanish speak today whilst work	0.305555556	2013-10-31T01:26:00+00:00
702211.9577	5710665.004	call cool lazi spanish speak today whilst work	0.194444444	2013-10-31T01:27:00+00:00
698254.2321	5710306.053	driver heart home perfect play time uberldn work	0.25	2013-10-31T01:57:00+00:00
701621.6655	5711664.893	analyst busi job london rbc	0.233333333	2013-10-31T02:47:00+00:00
702067.8361	5710672.33	career job legal limit london mar market time	0.194444444	2013-10-31T04:43:00+00:00
699564.1763	5712604.403	day morn week work	0.25	2013-10-31T07:59:00+00:00
699687.2353	5707778.219	home night railway start station time vauxhal vxh weekend work	0.225	2013-10-31T08:11:00+00:00
698443.6177	5712071.933	amimad earli half hour work	0.233333333	2013-10-31T08:23:00+00:00
700547.2256	5714409.41	crank halloween morn work	0.178571429	2013-10-31T09:15:00+00:00
699401.5576	5711140.664	earli job nail nice paint work	0.21875	2013-10-31T09:23:00+00:00
708054.0747	5710771.745	bitch costum day halloween happi pay pre schooler time today wooo work wow yay	0.229166667	2013-10-31T09:26:00+00:00
707208.0895	5712285.759	make time twitter work	0.178571429	2013-10-31T09:27:00+00:00
707007.0903	5710958.047	coupl hour shittest wanna week work	0.34375	2013-10-31T09:28:00+00:00
708729.9148	5711265.273	forgot strike today tote whoop work	0.34375	2013-10-31T09:33:00+00:00
700578.1113	5712010.745	cowork fast fish gold nice random room stori time walk yesterday	0.166666667	2013-10-31T09:33:00+00:00
700274.2793	5710836.681	ahh babe bad fun plan time vicki work	0.25	2013-10-31T09:39:00+00:00
702314.6714	5711516.149	left morn work	0.192307692	2013-10-31T09:41:00+00:00
698434.9021	5712070.111	chicken excit pumpkin risotto today work	0.15625	2013-10-31T09:45:00+00:00
698369.993	5713977.205	brain bring calcul extra fare hard peac time train work world	0.214285714	2013-10-31T09:46:00+00:00
699189.1259	5704944.788	dress morn realis start suppos work	0.28125	2013-10-31T09:50:00+00:00
697667.34	5710070.281	citi countri courtauld london love propsbrek time tobi work	0.184210526	2013-10-31T09:55:00+00:00
709780.0181	5705457.923	busi good usual work yeah	0.166666667	2013-10-31T09:55:00+00:00
707936.2323	5715186.722	attack fret home panic start today tomorrow work	0.305555556	2013-10-31T09:58:00+00:00
702260.617	5712028.202	day today work	0.269230769	2013-10-31T10:20:00+00:00
708332.8744	5712831.293	assum earli finish late long lunch start teach thatll today work yeah	0.159090909	2013-10-31T10:29:00+00:00
706772.0067	5709756.91	chat dnt lick shit shoe time work	0.264705882	2013-10-31T10:30:00+00:00
698643.2022	5710612.903	bring day golden sparki squar today work	0.205882353	2013-10-31T10:38:00+00:00
704048.1746	5713325.589	board client cromerjcp find free job real sector work	0.394736842	2013-10-31T10:40:00+00:00
704210.53	5712341.85	board client find free job real sector work	0.361111111	2013-10-31T10:40:00+00:00
704182.8911	5712300.012	board client find free job real sector work	0.361111111	2013-10-31T10:40:00+00:00
704048.1277	5712227.853	board client find free job real sector work	0.305555556	2013-10-31T10:40:00+00:00
704040.5832	5712225.356	board client find free job real sector work	0.361111111	2013-10-31T10:40:00+00:00
703876.5003	5712175.789	board client find free job real sector work	0.416666667	2013-10-31T10:41:00+00:00
703876.5003	5712175.789	board client find free job real sector work	0.305555556	2013-10-31T10:41:00+00:00
703807.9397	5712185.592	board client find free job real sector work	0.361111111	2013-10-31T10:41:00+00:00
699761.3447	5711397.675	backward career chang enjoy job step time year	0.194444444	2013-10-31T10:44:00+00:00
708445.6492	5708522.252	nippi today work	0.269230769	2013-10-31T11:06:00+00:00
700373.7697	5709728.644	back follow lhcjob safe simpl step work world	0.25	2013-10-31T11:11:00+00:00
702581.7766	5709325.107	livid morn pay quid wast work	0.15625	2013-10-31T11:43:00+00:00
699406.9535	5713238.217	colleg fight heartart staff student support today unit worker	0.184210526	2013-10-31T11:48:00+00:00
699738.6265	5711104.847	cardiff friend meet saturday wednesday work	0.28125	2013-10-31T11:48:00+00:00
697523.0388	5708620.203	brekki delici flippin morn want work	0.21875	2013-10-31T11:50:00+00:00
700099.6491	5710748.44	great lift plz queu shout stop strike support today work	0.325	2013-10-31T12:08:00+00:00
699885.0712	5705287.42	drive help hug insan meep squeez time work	0.361111111	2013-10-31T12:25:00+00:00
697820.2493	5708766.525	dead today work	0.192307692	2013-10-31T12:39:00+00:00
699233.7286	5711269.604	aocuk big dec event geek jobsworth plan	0.323529412	2013-10-31T13:09:00+00:00
697515.6944	5709477.789	cjw cpenketh good iandonni london lot play spend sweet time work yas	0.159090909	2013-10-31T13:27:00+00:00
698507.2349	5708164.974	ars centr cours job peopl send team work	0.361111111	2013-10-31T13:29:00+00:00
705851.3582	5706752.864	bomb hour lectur paid strike week work	0.264705882	2013-10-31T13:36:00+00:00
703811.2243	5714900.144	free job part sector student time view work world	0.184210526	2013-10-31T13:39:00+00:00
703808.9199	5714900.42	board free hotel job part sector student time view work world	0.357142857	2013-10-31T13:39:00+00:00
703808.9199	5714900.42	ad board care chariti compani hotel job work	0.305555556	2013-10-31T13:39:00+00:00
706019.5362	5711461.97	clown emot halloween life play sad time wild work	0.184210526	2013-10-31T13:43:00+00:00
699227.7106	5711269.203	aocuk coffe dec event jobsworth media plan social	0.361111111	2013-10-31T13:45:00+00:00
699244.0728	5711246.28	aocuk big cisco dec event involv jobsworth phsmithuk talk	0.394736842	2013-10-31T14:04:00+00:00
699665.1497	5714854.817	today work	0.208333333	2013-10-31T14:11:00+00:00
698348.4141	5710456.753	burger lunch mcdonald time unhealthi work	0.34375	2013-10-31T14:26:00+00:00
699953.8346	5710786.046	academ back block demo great holborn job kingsway late make offic peopl selfish sod ucu union unpol work	0.160714286	2013-10-31T14:32:00+00:00
699547.9534	5710933.394	atm bunni busi grate happi job	0.21875	2013-10-31T15:06:00+00:00
702796.602	5705214.93	exhaust gotta hour work workout yipppe	0.28125	2013-10-31T15:08:00+00:00
699920.847	5711544.316	busi career degre driven goal hawk job set skill specif	0.275	2013-10-31T15:12:00+00:00
701353.9133	5710042.684	back fix give held job realis sweet work	0.194444444	2013-10-31T15:23:00+00:00
696744.1955	5707081.447	bro finish time today tommysliz work	0.15625	2013-10-31T16:02:00+00:00
699546.1601	5710625.692	brilliant call click collect guess job store sure work	0.184210526	2013-10-31T16:05:00+00:00
700060.5419	5711061.873	brilliant callback great love michael morn strassen venu work	0.289473684	2013-10-31T16:09:00+00:00
699456.4078	5709362.174	centuri futur hutton job oxford week work	0.264705882	2013-10-31T16:21:00+00:00
697829.5771	5710937.695	alarm bloodi busiest fire good job rain stop work	0.184210526	2013-10-31T16:27:00+00:00
700009.6862	5710876.418	age dye fear hair job life master pink take time	0.225	2013-10-31T16:40:00+00:00
699100.673	5714235.458	forward love meet work	0.178571429	2013-10-31T16:41:00+00:00
702609.1526	5711883.46	aww big fun night plan put time work worri	0.289473684	2013-10-31T16:44:00+00:00
698180.636	5711368.106	bbcnew hamid kharzai presid today work	0.21875	2013-10-31T17:00:00+00:00
698473.1048	5708650.508	airplan connect data day mode network normal phone releasem time told turn work	0.152173913	2013-10-31T17:36:00+00:00
699324.6306	5710156.805	busi corpor europ head job london market	0.205882353	2013-10-31T17:47:00+00:00
702246.428	5709941.963	comm cpfc day decis hour job nfl night quiz spectrum wake week wonder xgym	0.1875	2013-10-31T18:05:00+00:00
701639.2881	5712308.989	drag gooooo man today work	0.233333333	2013-10-31T18:23:00+00:00
706667.0692	5713054.557	back cross dare lectur line picket shut strike today work	0.275	2013-10-31T18:25:00+00:00
700088.9743	5710094.546	elizabeth hall hour queen work yay	0.15625	2013-10-31T18:51:00+00:00
698378.0397	5707936.753	atm bag home normal spend time week work	0.194444444	2013-10-31T19:01:00+00:00
698226.3748	5711280.462	gotcha time work	0.192307692	2013-10-31T19:17:00+00:00
698155.5326	5712716.133	earli loool morn pain school work	0.28125	2013-10-31T19:24:00+00:00
697226.1367	5706116.248	even famili finish getmehom good half meet nhshater spend thursday work	0.261904762	2013-10-31T19:26:00+00:00
696835.0023	5705546.941	even famili finish getmehom good half hour meet nhshater spend thursday work	0.431818182	2013-10-31T19:27:00+00:00
698307.1072	5711101.67	today work	0.208333333	2013-10-31T19:30:00+00:00
702786.7954	5715023.965	bitbrok day djing happi josielong love offic skill sudden today work	0.166666667	2013-10-31T19:39:00+00:00
696992.5188	5710892.513	circuit halloween murray parti today work	0.15625	2013-10-31T20:07:00+00:00
709571.0292	5713530.861	good news today work	0.178571429	2013-10-31T20:20:00+00:00
704880.9201	5707885.252	amaz canari cos event hobbsvip host lara network night shop team wharf women	0.282608696	2013-10-31T20:44:00+00:00
699661.3441	5712923.871	big feel halloween kid today work	0.21875	2013-10-31T20:45:00+00:00
701599.3196	5713361.411	arm day hour left move tattoo work	0.323529412	2013-10-31T21:01:00+00:00
700211.2046	5705755.665	dream fun live time work	0.166666667	2013-10-31T21:33:00+00:00
703885.5847	5711019.742	today work	0.208333333	2013-10-31T22:13:00+00:00
699174.6693	5711166.328	apart clockwork golight holli meet orang	0.15625	2013-10-31T22:50:00+00:00
709195.0457	5709041.047	arm brown bump good iamross isaac job strong time zachbraff	0.225	2013-10-31T22:54:00+00:00
702341.3054	5709895.938	day hour work	0.269230769	2013-10-31T23:21:00+00:00
700884.9898	5712596.194	approv barclay card cash entir job love machin network work	0.225	2013-10-31T23:30:00+00:00
700614.7209	5710218.255	cover job rough time wait	0.166666667	2013-10-31T23:52:00+00:00
699675.8548	5713661.399	morn sleep time work	0.25	2013-11-01T00:14:00+00:00
707619.9508	5713734.043	count day govt hate job longer make pay til work year yyaayi	0.159090909	2013-11-01T00:18:00+00:00
700395.8346	5706707.935	firework guy midnight night quarter set time week year	0.184210526	2013-11-01T00:47:00+00:00
697766.4093	5709878.199	back bed busi day leed night north readi time train work	0.357142857	2013-11-01T02:34:00+00:00
702969.3635	5710126.364	bridg firework halloween time tower	0.233333333	2013-11-01T03:05:00+00:00
699641.0617	5714642.209	call day hard hour twenti work	0.28125	2013-11-01T04:10:00+00:00
702213.5323	5708751.234	ago asleep eye hour liter open suck work	0.194444444	2013-11-01T05:59:00+00:00
701488.7533	5707056.937	bed lie morn thing work	0.166666667	2013-11-01T06:47:00+00:00
701933.1313	5709523.165	borough gym halloween hangov morn soho workout	0.205882353	2013-11-01T08:06:00+00:00
700802.3441	5713890.188	chat day down driver import job morn ocado street young	0.175	2013-11-01T08:38:00+00:00
700941.708	5713642.991	bodi core gym impress intens led manag morn press top workout	0.166666667	2013-11-01T08:53:00+00:00
702306.6889	5711127.043	drink gym heavi line morn nice pub puke session workout	0.225	2013-11-01T08:53:00+00:00
707269.0656	5706018.658	gotta push today tonight work	0.166666667	2013-11-01T09:01:00+00:00
704538.2152	5709406.081	dog gym housewear meet monday nightmar pub stuff walk wear work	0.166666667	2013-11-01T09:17:00+00:00
706854.7074	5712477.465	ahhhh aid day dress forgot hoodi jean movemb pencil shirt skirt today work	0.369565217	2013-11-01T09:22:00+00:00
708737.6994	5711261.407	decis parti today unwis work yesterday zombi	0.205882353	2013-11-01T09:27:00+00:00
700395.1146	5705208.109	consum hunt job stress time	0.166666667	2013-11-01T09:32:00+00:00
704860.0506	5708386.892	clockwork compani crept fli hong kong open show today	0.289473684	2013-11-01T09:37:00+00:00
702980.5611	5712948.634	bad feel homework today	0.178571429	2013-11-01T09:54:00+00:00
702789.9083	5714277.709	day honour miss note team today work	0.205882353	2013-11-01T10:08:00+00:00
698244.1109	5708745.975	bare basic earn face night paint parti pee sack scari shoulda today work	0.152173913	2013-11-01T10:16:00+00:00
708448.4719	5708514.986	back bullshit gonna today work	0.166666667	2013-11-01T10:24:00+00:00
705992.1011	5710112.988	bill pub today wait work	0.166666667	2013-11-01T10:28:00+00:00
698487.6055	5711253.676	friday morn standard work	0.178571429	2013-11-01T10:32:00+00:00
696832.0002	5706189.129	battersea carv morn pumpkin walk work	0.15625	2013-11-01T10:34:00+00:00
697193.3925	5711124.772	bcaa daili even glutamin green morn pre workout	0.361111111	2013-11-01T11:00:00+00:00
704185.9915	5712334.451	brought creation life pop today work	0.15625	2013-11-01T11:01:00+00:00
698343.8384	5708656.732	dress effort fanci halloween today work	0.15625	2013-11-01T11:14:00+00:00
699867.8818	5710982.149	carospen job today	0.269230769	2013-11-01T11:17:00+00:00
699655.3055	5708619.012	bonus great market morn nice traackr view workshop	0.25	2013-11-01T11:18:00+00:00
698342.7623	5711062.124	chill home hour kinda readi start tho tonight wanna work	0.375	2013-11-01T11:31:00+00:00
701961.7818	5710061.526	concern earlob finger green grotbag meet slight work	0.194444444	2013-11-01T11:38:00+00:00
702290.4877	5711472.819	case joke mine time told work	0.34375	2013-11-01T11:43:00+00:00
704644.2988	5715274.263	fml friday rang suppos today work	0.34375	2013-11-01T11:43:00+00:00
702095.2288	5705236.014	appli coupl job lazi stop work	0.21875	2013-11-01T11:53:00+00:00
703251.8179	5713401.27	today work year	0.192307692	2013-11-01T12:04:00+00:00
701336.8762	5711406.703	amaz etcvenu excit franohara map today work	0.382352941	2013-11-01T12:08:00+00:00
699328.5361	5711109.303	liquor meat ming sole thought today work	0.205882353	2013-11-01T12:09:00+00:00
698986.2336	5710457.381	breakfast feel home rush time work	0.15625	2013-11-01T12:14:00+00:00
700754.8532	5713013.207	abandon buy purchas sad sopmacsl store time work	0.194444444	2013-11-01T12:36:00+00:00
700297.9782	5710228.507	andrew lazi modernman thom thomcrow today work	0.205882353	2013-11-01T12:44:00+00:00
700751.9341	5713158.835	lol misriley morn pyjama scarier today work yesterday	0.25	2013-11-01T13:00:00+00:00
701145.3179	5708519.532	fuck hour sleep today work	0.3	2013-11-01T13:14:00+00:00
701976.21	5711321.845	busi good job laurnmay life london luck recent start	0.184210526	2013-11-01T13:33:00+00:00
702780.8028	5712166.106	day london method place rad studio today work	0.194444444	2013-11-01T13:38:00+00:00
704118.0306	5706965.51	daughter full job therapist time	0.166666667	2013-11-01T13:44:00+00:00
702944.0028	5711616.737	friend hey space today urcheeki work	0.15625	2013-11-01T13:48:00+00:00
703473.2359	5710912.027	danridley emmalk flour give jkiteley job persuad siev small time	0.175	2013-11-01T13:58:00+00:00
699640.8059	5714641.793	day drink hobbit scene spend start tea today tomorrow watch work	0.166666667	2013-11-01T13:59:00+00:00
699315.6062	5710656.77	charl dicken filer london scene today view work	0.194444444	2013-11-01T14:15:00+00:00
701484.7646	5710817.09	canon citi help morn staff street worker	0.205882353	2013-11-01T14:17:00+00:00
700022.5721	5710634.45	doll finish rosekati time work	0.233333333	2013-11-01T14:26:00+00:00
702749.7114	5709598.658	coach futsaljam great hope kid morn talent time wit work	0.175	2013-11-01T14:36:00+00:00
708509.2306	5709898.306	angel back citi europ head hour internet nofun nowork real time	0.166666667	2013-11-01T15:02:00+00:00
703971.4935	5708844.759	campaign clark eden model shoot today work	0.264705882	2013-11-01T15:05:00+00:00
699277.6801	5709321.442	awesom check govlab highlight meet nyu ogp team work	0.289473684	2013-11-01T15:30:00+00:00
699832.3952	5714549.743	chang hahaha lunch room time workout	0.15625	2013-11-01T16:14:00+00:00
699261.0587	5709324.692	aadhar busi eco govt real sad system think work	0.184210526	2013-11-01T16:21:00+00:00
700613.2674	5711599.354	christma drink starbuck take today work	0.15625	2013-11-01T16:44:00+00:00
706336.5558	5706329.899	hour make physic theatr workshop yeah	0.15625	2013-11-01T17:11:00+00:00
707804.6971	5714310.233	earli easi forgot hour miss rush work	0.264705882	2013-11-01T17:14:00+00:00
708666.2018	5709819.733	atm back bit home pack pile possibl schedual time work yeah	0.261904762	2013-11-01T17:33:00+00:00
708515.1052	5708062.738	church firework meet plan year	0.166666667	2013-11-01T17:54:00+00:00
699514.0673	5710976.121	brand hrs leav mon need servic shock strand today twoway work	0.30952381	2013-11-01T18:09:00+00:00
702533.8674	5712204.275	pamper time week work	0.178571429	2013-11-01T18:13:00+00:00
700423.4979	5709813.34	busi facebook grasp great lucytobin network piec shame social work	0.175	2013-11-01T18:23:00+00:00
702863.4047	5713039.751	back day hour pattern real sleep sort talk work	0.289473684	2013-11-01T18:31:00+00:00
700041.7165	5713774.587	balanc gpaltrow talk today worklif	0.166666667	2013-11-01T18:37:00+00:00
699094.6789	5708769.064	friday tough week workjob	0.178571429	2013-11-01T18:44:00+00:00
702733.4314	5714070.861	bed boy day handsom long spend time work	0.361111111	2013-11-01T18:47:00+00:00
698323.8563	5710806.448	forward great guy meet work	0.233333333	2013-11-01T18:54:00+00:00
700077.6108	5710023.454	alex complet face ferguson job life love meet sir	0.184210526	2013-11-01T18:55:00+00:00
703718.8864	5710127.219	busi driver hailo menwomen radio small suit taxi work ybcabbi	0.225	2013-11-01T19:31:00+00:00
699616.6642	5706620.102	good mate plenti time week work	0.21875	2013-11-01T19:33:00+00:00
696831.8383	5711156.227	allow bitchi call holiday paid phone think time work	0.236842105	2013-11-01T19:38:00+00:00
700868.2712	5711357.154	acc addisson billsbust block busi driver lee major pay put rent work	0.25	2013-11-01T19:40:00+00:00
706008.072	5707154.585	beer finish london time work	0.233333333	2013-11-01T20:05:00+00:00
701132.163	5708857.219	friday night time work	0.178571429	2013-11-01T20:26:00+00:00
697417.4674	5711619.246	even friday good row time undo work	0.323529412	2013-11-01T21:23:00+00:00
698163.6147	5708748.841	amount blood cover face makeup stain today work yuck	0.236842105	2013-11-01T21:34:00+00:00
701319.6169	5711722.43	cockl day finish hour pint pride work	0.264705882	2013-11-01T21:44:00+00:00
700404.0504	5707582.816	firework time tuesday	0.269230769	2013-11-01T22:19:00+00:00
703714.1787	5708022.003	ago finish half hour knacker work	0.34375	2013-11-01T22:28:00+00:00
699390.6552	5712821.982	effect hour london pass plan tabl train week work	0.184210526	2013-11-01T22:38:00+00:00
698686.949	5710807.928	brindisa chees end nice pic sangria tapa time week wine work	0.30952381	2013-11-01T23:51:00+00:00
699215.9274	5711290.007	doubl home signal stop time tube work	0.382352941	2013-11-01T23:57:00+00:00
697961.944	5708302.253	creat home light mood nice sensat time work	0.25	2013-11-02T00:04:00+00:00
703561.7151	5705569.773	dad day fact goin love mom take time tire work	0.225	2013-11-02T01:02:00+00:00
698720.2357	5713236.81	ban firework guy lbc morn public radio sale suppos	0.184210526	2013-11-02T02:21:00+00:00
700540.976	5712125.299	drink ideo job london poster strong time	0.205882353	2013-11-02T03:34:00+00:00
699248.7572	5711198.112	court end hour road sad start tottenham work	0.194444444	2013-11-02T04:36:00+00:00
702220.1066	5708771.994	anymor bare dumb morn sleep till time tweet work	0.184210526	2013-11-02T04:50:00+00:00
702110.5205	5708560.603	clock coupl gnna hour leav mum rah work	0.25	2013-11-02T06:56:00+00:00
700928.5525	5708094.732	lot news read today work	0.3	2013-11-02T08:15:00+00:00
709277.6177	5715678.874	fuck regret sane time work	0.166666667	2013-11-02T08:46:00+00:00
707727.5455	5714231.822	long matchday plan time work	0.233333333	2013-11-02T09:04:00+00:00
698259.576	5713013.32	busi day liverpool readi run tomorrow work	0.205882353	2013-11-02T09:08:00+00:00
707302.9911	5705924.675	gonna great late left time work	0.15625	2013-11-02T09:09:00+00:00
700606.2027	5710221.036	blenheim close oxford regent street today work	0.264705882	2013-11-02T09:27:00+00:00
700329.3803	5709488.613	today work	0.208333333	2013-11-02T09:31:00+00:00
700731.9868	5714203.189	dog free hot islington open peopl saturday today workshop	0.184210526	2013-11-02T09:41:00+00:00
701936.6393	5711137.408	hour night sadfac stay work	0.233333333	2013-11-02T09:48:00+00:00
707651.1732	5715623.637	busi cold day fever work	0.166666667	2013-11-02T10:34:00+00:00
699280.1237	5711344.75	classconf free morn pay socialist star worker	0.264705882	2013-11-02T10:45:00+00:00
699135.214	5713422.098	beauti canal cross enjoy king morn regent run work	0.236842105	2013-11-02T11:03:00+00:00
699868.3301	5713231.351	arriv grant ncvo time today workshop	0.21875	2013-11-02T11:15:00+00:00
704092.9115	5713422.602	bus front gay hook job morn	0.21875	2013-11-02T11:17:00+00:00
706370.2539	5710398.847	clean crossfit home thame time vacuum workout	0.205882353	2013-11-02T11:26:00+00:00
704802.6912	5712193.612	day long today work	0.321428571	2013-11-02T11:49:00+00:00
702471.0296	5711237.176	lol thought today work	0.178571429	2013-11-02T11:50:00+00:00
703577.7731	5714347.869	forward lot today work	0.178571429	2013-11-02T11:58:00+00:00
698993.3459	5711854.088	empti hour late overslept rehears stomach till wooooo work	0.342105263	2013-11-02T12:08:00+00:00
697789.609	5708568.46	famili half today work	0.25	2013-11-02T12:09:00+00:00
700647.4246	5711490.769	day hour shitti work	0.25	2013-11-02T12:15:00+00:00
698769.1655	5710363.897	hour shift time work	0.25	2013-11-02T12:49:00+00:00
698428.8047	5710853.215	dapper johnni liberti morn pop workin	0.15625	2013-11-02T12:56:00+00:00
699806.2037	5707861.07	bush head home quick ranger shower time work	0.305555556	2013-11-02T12:58:00+00:00
699206.0524	5711288.219	address classconf event feel give life long peopl question rambl work	0.214285714	2013-11-02T13:19:00+00:00
708546.3954	5709893.28	bless day fuck god hell hour iron love peep waheguru work	0.166666667	2013-11-02T13:21:00+00:00
708548.4147	5709894.764	bless day fuck god hell hour iron love peep waheguru work	0.30952381	2013-11-02T13:22:00+00:00
698443.3628	5710695.43	absolut chao hamley hour work	0.166666667	2013-11-02T14:03:00+00:00
699601.7305	5715210.032	air breath busi god interact live prefer round speak workmx	0.175	2013-11-02T14:11:00+00:00
698707.3656	5712513.416	life phone plug today work yay	0.15625	2013-11-02T15:00:00+00:00
699204.5413	5709317.585	alan awesom morn scott workshop	0.166666667	2013-11-02T15:04:00+00:00
698918.4699	5709357.874	citi leed night struggl today work	0.21875	2013-11-02T15:23:00+00:00
699945.004	5713558.314	gonna today work	0.192307692	2013-11-02T15:35:00+00:00
703454.5077	5706163.165	action bigjob finger hand hour rehears	0.15625	2013-11-02T15:56:00+00:00
707576.9578	5714615.843	ave fuck gave give today warn work	0.205882353	2013-11-02T16:14:00+00:00
699427.3796	5708910.448	john smith squar today work	0.166666667	2013-11-02T16:33:00+00:00
705925.7724	5706878.549	chocol cover find fruit gonna greenwich schedul today visit work	0.225	2013-11-02T17:18:00+00:00
701834.0099	5714177.237	find hesketh job minimum pay pls talk time tom wage	0.275	2013-11-02T18:05:00+00:00
700230.8327	5710108.319	artist bam festiv film front piec pose refuge today workshop young youth	0.25	2013-11-02T18:06:00+00:00
701848.6835	5712157.9	dri drip earli even expect firework hour ideal london low overnight saturday weather windi	0.1875	2013-11-02T18:17:00+00:00
699537.3789	5710204.821	abus day half low pension slept time verbal work	0.236842105	2013-11-02T18:36:00+00:00
698499.3136	5711042.666	kympham shes time visit work	0.166666667	2013-11-02T18:43:00+00:00
702686.569	5711383.816	face night person pick punch stop tfl time today tube work	0.166666667	2013-11-02T18:52:00+00:00
704526.3201	5710878.616	firework peachyali pub sinbad time	0.166666667	2013-11-02T18:59:00+00:00
706105.3441	5707802.433	dych good millwal point remind sean today work	0.194444444	2013-11-02T19:12:00+00:00
703120.0784	5711829.565	art artwork brick bricklan cafe lane london spooki stencil today	0.475	2013-11-02T19:28:00+00:00
702545.6334	5708983.803	arsenal rate simpli today work	0.233333333	2013-11-02T20:25:00+00:00
699309.8652	5712860.221	ahead back council enjoy excit exec hope monday mtg rest time tomorrow work	0.239130435	2013-11-02T20:31:00+00:00
704393.2629	5715290.499	back bar bed hour night parti shift work	0.361111111	2013-11-02T20:39:00+00:00
708987.148	5706067.908	firework time villag	0.192307692	2013-11-02T20:44:00+00:00
702491.3286	5712516.324	beccarr hour long waaaaaay week work	0.15625	2013-11-02T21:04:00+00:00
698418.1359	5705041.928	back black bring dark home leav morn piti slight summer work	0.214285714	2013-11-02T21:27:00+00:00
707740.6316	5714527.765	child feel marcus move nasti serv today toe work	0.236842105	2013-11-02T21:28:00+00:00
698615.8655	5705025.925	back black bring dark home leav morn pitch slight summer work	0.261904762	2013-11-02T21:28:00+00:00
707741.6277	5714540.38	babi feel lil move nasti serv today tow work	0.184210526	2013-11-02T21:35:00+00:00
702628.4745	5710998.745	hour street work	0.192307692	2013-11-02T22:38:00+00:00
698410.2267	5715271.321	costum snow thursday time white work	0.21875	2013-11-02T22:42:00+00:00
696677.8033	5707930.152	bomb bring busi display firework good hour jager night sound tonight	0.261904762	2013-11-03T00:23:00+00:00
703959.7144	5705419.359	finish homework start today	0.178571429	2013-11-03T02:15:00+00:00
705362.8829	5709532.223	back drain shoot thirti today work	0.21875	2013-11-03T02:24:00+00:00
701247.2925	5708267.694	alumni meet network pakistan school	0.3	2013-11-03T04:34:00+00:00
702684.0365	5712373.07	basic end everyon fun jobsworth late long shift show time wast watch	0.204545455	2013-11-03T06:27:00+00:00
709274.0458	5713108.519	hour ungod wake work	0.321428571	2013-11-03T06:52:00+00:00
703389.4959	5705191.608	hour sleep work	0.269230769	2013-11-03T08:49:00+00:00
700160.5181	5709731.177	back bregeta career home hour job meet skip	0.194444444	2013-11-03T09:29:00+00:00
699827.4072	5707208.211	flolydia tire today work worri zzz	0.28125	2013-11-03T10:01:00+00:00
703439.1339	5709468.545	btw crash earli hour night sleepi work yea	0.25	2013-11-03T10:22:00+00:00
698424.1884	5710439.699	feel fresh ghosttown morn run sunday sunsout work	0.361111111	2013-11-03T10:23:00+00:00
702050.7775	5705845.084	back brace day earlier expect explod long showbusi start today urin work	0.295454545	2013-11-03T10:34:00+00:00
703385.6674	5708814.9	back feel good london time tomorrow weekend work	0.416666667	2013-11-03T11:46:00+00:00
699585.9	5705735.284	alton break busi dash head london night north start tower weekend whilst work	0.239130435	2013-11-03T11:54:00+00:00
701499.6858	5710962.578	breakfast earli good manag managd open shower slip starbuck super tho time work	0.282608696	2013-11-03T12:20:00+00:00
699173.6447	5712950.654	excit kaffrito news today wait work	0.15625	2013-11-03T12:23:00+00:00
700568.3885	5712742.172	amount today work	0.192307692	2013-11-03T12:48:00+00:00
700039.2798	5711943.567	coverag observ start today ukpoverti work	0.15625	2013-11-03T13:23:00+00:00
708914.7326	5713368.554	back hour nice shift work	0.233333333	2013-11-03T14:26:00+00:00
703012.1366	5712950.316	feel good half hour work	0.3	2013-11-03T14:36:00+00:00
703893.935	5706423.127	gonna late today work	0.321428571	2013-11-03T14:39:00+00:00
700086.0652	5709707.493	def lightbox morn work	0.178571429	2013-11-03T15:08:00+00:00
700102.1516	5709710.153	dawn def morn work	0.25	2013-11-03T15:09:00+00:00
700408.3509	5714862.252	busi homework hrs lit phone put realis	0.264705882	2013-11-03T15:46:00+00:00
707439.3301	5714554.294	accid hair human job nicol part sell sign time	0.184210526	2013-11-03T16:25:00+00:00
697893.2947	5713940.857	hoursleft hungov meant sunday work	0.366666667	2013-11-03T17:06:00+00:00
697928.817	5708499.714	hour live swansea tomorrow work	0.233333333	2013-11-03T17:21:00+00:00
701878.6513	5709446.155	job mild oak pint retir time	0.15625	2013-11-03T17:52:00+00:00
697921.785	5708500.278	pictur sweat time utterben work	0.233333333	2013-11-03T17:55:00+00:00
702628.4745	5710998.745	hour roll shift street tomorrow work	0.21875	2013-11-03T18:37:00+00:00
704115.4302	5709550.624	beach beauti day offbut pretti southwold today week work	0.184210526	2013-11-03T18:37:00+00:00
697927.3463	5713846.052	delici finishjob london muffin shoot sunday windi work	0.25	2013-11-03T19:09:00+00:00
703512.658	5710618.174	make time work	0.192307692	2013-11-03T19:12:00+00:00
699246.2317	5712096.311	againand gig hard hear lyric song start todayit video work	0.325	2013-11-03T19:33:00+00:00
698168.9368	5711506.221	damzsmxth eleph meet work	0.178571429	2013-11-03T19:58:00+00:00
705112.1921	5709730.679	happen job month prepar time write year	0.205882353	2013-11-03T20:07:00+00:00
702888.3341	5711657.259	break hour straight work	0.25	2013-11-03T20:14:00+00:00
700883.4757	5707677.926	consum hard hour time work	0.166666667	2013-11-03T20:26:00+00:00
707325.7858	5709186.679	carri cbb today uni wid work	0.21875	2013-11-03T20:30:00+00:00
709086.4063	5711589.379	half home hour rail stupid work	0.21875	2013-11-03T21:33:00+00:00
707206.9654	5711847.013	album forward listen morn tempah tini tommorow work	0.194444444	2013-11-03T21:38:00+00:00
705238.9452	5708483.262	earli event final home morn rout shame weekend work	0.184210526	2013-11-03T22:10:00+00:00
702380.5118	5712430.93	amaz davidbyc day excel homework lot meet met nsg peopl tomorrow	0.214285714	2013-11-03T22:48:00+00:00
699511.2168	5712961.345	back biolog hour journey load make newcastl tomorrow work	0.184210526	2013-11-03T22:58:00+00:00
701587.2675	5714224.717	banter end era love miss moffo shift today work	0.184210526	2013-11-04T00:25:00+00:00
699325.9405	5712109.836	amount min ruhelwc small stop time tweet twitter work	0.236842105	2013-11-04T02:31:00+00:00
697508.8544	5715252.494	deari till time tommorow work	0.233333333	2013-11-04T04:38:00+00:00
698080.3354	5713242.937	babe covent garden lunch place time tomorrow work	0.194444444	2013-11-04T05:54:00+00:00
708745.9359	5709705.254	day freez hate job killmenow today	0.28125	2013-11-04T07:29:00+00:00
702346.5105	5707489.628	good morn return wetsock work	0.166666667	2013-11-04T07:31:00+00:00
701766.8425	5705666.075	album bloodi listen time work	0.166666667	2013-11-04T07:35:00+00:00
700286.1995	5709057.048	donna hate how love merlex morn slept start today work	0.175	2013-11-04T07:39:00+00:00
708062.516	5706595.266	greenwich north today work	0.178571429	2013-11-04T07:42:00+00:00
700637.7351	5711895.577	cross finger journey lemm meet problem sheila tfl today work	0.225	2013-11-04T08:26:00+00:00
707013.8245	5710516.255	break day half hour leav lunch work	0.205882353	2013-11-04T08:49:00+00:00
704926.7601	5715743.289	bawws bike hate paper part push stiff time waker work	0.225	2013-11-04T08:51:00+00:00
701005.0613	5711917.739	breakfast coffe time workshop	0.178571429	2013-11-04T09:20:00+00:00
701256.55	5710940.042	beauti cathedr london morn paul walk work	0.323529412	2013-11-04T09:44:00+00:00
706431.7972	5712938.545	ahead back crazi fast month rate today work	0.305555556	2013-11-04T09:50:00+00:00
700280.0085	5709577.596	appal close machin made minut morn offic servic swtrain ticket train wait work	0.413043478	2013-11-04T09:50:00+00:00
700034.2198	5707159.829	gaswork glorious morn	0.192307692	2013-11-04T09:51:00+00:00
702489.5954	5711590.643	action event haver job place skill today work world	0.289473684	2013-11-04T09:52:00+00:00
703961.4652	5712162.781	board job seeker today vacanc work world	0.264705882	2013-11-04T09:52:00+00:00
703961.4652	5712162.781	board job seeker today vacanc work world	0.382352941	2013-11-04T09:53:00+00:00
703961.4652	5712162.781	board job seeker today vacanc work world	0.323529412	2013-11-04T09:53:00+00:00
703961.4652	5712162.781	board job seeker today vacanc work world	0.264705882	2013-11-04T09:53:00+00:00
704937.3837	5714735.125	crack lol santa today wanna work	0.15625	2013-11-04T09:54:00+00:00
704518.093	5712329.779	agenc board direct find free full graduat job time work world	0.404761905	2013-11-04T09:55:00+00:00
707397.4121	5713790.099	centr eyuki job peopl recruit work	0.21875	2013-11-04T09:57:00+00:00
701596.3432	5713264.793	autumn canal crisp gorgeous islington monday morn regent walk work	0.175	2013-11-04T10:01:00+00:00
698142.0569	5711171.933	bbc bbclsx bori breakfast coverag hard morn start work	0.236842105	2013-11-04T10:07:00+00:00
704305.4493	5712280.229	monday morn trouser work	0.178571429	2013-11-04T10:16:00+00:00
707657.8363	5710498.016	great journey morn nightmar start week work	0.205882353	2013-11-04T10:18:00+00:00
698988.2454	5704987.37	anymor ars care hour includ left monday shit work	0.236842105	2013-11-04T10:36:00+00:00
697979.808	5711042.522	area communiti explor joint meet support theqni work workforc	0.394736842	2013-11-04T12:23:00+00:00
702820.6358	5712168.031	geek hipster love poke today work	0.15625	2013-11-04T14:34:00+00:00
706788.3158	5707542.118	feel morn proud uni work	0.3	2013-11-04T14:46:00+00:00
698254.7572	5711880.2	hour long nap work	0.321428571	2013-11-04T15:32:00+00:00
702782.0036	5711093.637	bar duke halloween hour night saturday sleep sunday work worth	0.275	2013-11-04T15:35:00+00:00
702441.0994	5711256.857	amaz donat event help plan rais work	0.441176471	2013-11-04T15:39:00+00:00
697779.2053	5709852.839	como hotel today view work	0.166666667	2013-11-04T15:54:00+00:00
699528.7436	5711439.315	break kitchen till today work	0.166666667	2013-11-04T15:55:00+00:00
699905.9581	5709636.999	ago belat birthday boy katsu love meal today week work	0.225	2013-11-04T16:03:00+00:00
701658.434	5706654.912	bad day finish morn sleep start work	0.323529412	2013-11-04T17:09:00+00:00
697177.8248	5711076.006	data edbi feedback great model question today workshop	0.416666667	2013-11-04T17:33:00+00:00
699123.1648	5707479.69	holiday interview suitcas tidi today tomorrow work	0.205882353	2013-11-04T17:41:00+00:00
700327.4359	5715262.669	awesom hour journey work	0.178571429	2013-11-04T18:02:00+00:00
699621.2877	5710905.449	coffe fix full miss newspap shop start stuck time wait week work	0.340909091	2013-11-04T18:31:00+00:00
699179.8677	5710466.408	await besti eager glass imagin soho today wine work	0.184210526	2013-11-04T18:46:00+00:00
701332.2359	5711608.844	august avoid carri day due email job receiv tell work	0.275	2013-11-04T18:52:00+00:00
698862.7359	5712447.968	end help london love man tho ticket time today work	0.175	2013-11-04T19:44:00+00:00
704141.2858	5714168.828	even extend hour open thought work	0.15625	2013-11-04T20:02:00+00:00
697634.7017	5709261.378	event fabul floor insur ipaeff latest mimsbr take util work	0.275	2013-11-04T20:17:00+00:00
706917.7844	5709996.684	busi cheer crazier day dinner insan knew nando suggest tomorrow work	0.166666667	2013-11-04T20:32:00+00:00
697848.339	5714150.747	bang essay hour liter prob tho today word work	0.236842105	2013-11-04T20:44:00+00:00
704141.3571	5714169.161	chip choc made mint person pringl today work yuk	0.289473684	2013-11-04T21:44:00+00:00
699749.9155	5715142.62	bit chelsea day final golf long time work	0.25	2013-11-04T22:59:00+00:00
705782.0141	5709458.291	excit morn rest time watch week work world	0.25	2013-11-04T23:02:00+00:00
703569.3447	5711351.074	appl chang session store today workflow	0.15625	2013-11-04T23:29:00+00:00
699674.4546	5712853.046	bed cuddl day time work	0.3	2013-11-04T23:36:00+00:00
702026.0728	5715579.01	form hurt stand tear today work	0.15625	2013-11-05T00:15:00+00:00
702148.8342	5713097.902	answer busi crazi happi lisa work	0.15625	2013-11-05T01:05:00+00:00
701848.641	5710814.418	busi citi job london romford sale tyco	0.205882353	2013-11-05T01:26:00+00:00
705504.4626	5714954.991	earlier give gotta half hour lunch make pack teacher wake work	0.166666667	2013-11-05T01:29:00+00:00
701432.2469	5708394.065	decent felt good job london longer today usual weather winter	0.175	2013-11-05T04:14:00+00:00
699606.1833	5713469.696	boy daybreak girl itv make meet time wait work	0.184210526	2013-11-05T06:10:00+00:00
702977.6907	5710155.864	drive morn steadi work	0.25	2013-11-05T08:05:00+00:00
702311.548	5708946.208	job move mum nick work	0.166666667	2013-11-05T08:24:00+00:00
707361.2337	5706002.929	bodi bsp dead delhi dhananjay domest found injuri resid singh timesnow today work	0.282608696	2013-11-05T08:38:00+00:00
701859.3364	5712751.245	colleg restraint today train work	0.166666667	2013-11-05T09:04:00+00:00
703761.9925	5705327.163	bobbl bright day firework good hat inspir outfit today	0.236842105	2013-11-05T09:07:00+00:00
708811.7286	5707985.988	atlas boom group lift rope session stone time work	0.342105263	2013-11-05T09:15:00+00:00
702129.8146	5710955.81	benefit busi date job north northern project provid spent	0.342105263	2013-11-05T09:15:00+00:00
708754.1294	5711243.378	bad cop decis good help job play today	0.194444444	2013-11-05T09:20:00+00:00
698905.3955	5711134.687	earli hour nap paid wast work	0.21875	2013-11-05T09:21:00+00:00
699724.0216	5710004.5	back bloodi counti geek janeymac orang time work	0.194444444	2013-11-05T09:40:00+00:00
707366.9693	5715796.196	hour week work	0.192307692	2013-11-05T09:41:00+00:00
699439.6577	5709478.069	catesbi robert succeed today walk work	0.15625	2013-11-05T09:58:00+00:00
709735.0538	5710629.096	candmjob itt loung meet nonn stand	0.15625	2013-11-05T10:02:00+00:00
703452.0433	5706089.523	morn piss time work	0.178571429	2013-11-05T10:23:00+00:00
699656.4124	5707884.884	brand chanc expo fun korean perform thatll today work	0.342105263	2013-11-05T10:28:00+00:00
708315.8651	5715778.638	chill gta guy home hour life lool play van wanna work	0.166666667	2013-11-05T10:31:00+00:00
708735.5993	5711287.679	cram essenti read today work	0.233333333	2013-11-05T10:32:00+00:00
701343.1935	5712262.512	model studio today workwin	0.178571429	2013-11-05T10:33:00+00:00
702804.3338	5709539.563	busi catch chiln client day home lesson plan play swim tea up workshop	0.239130435	2013-11-05T11:01:00+00:00
702873.2713	5706535.175	cycl hour late rain start work	0.21875	2013-11-05T11:06:00+00:00
699322.7277	5710146.938	build citi cloudi goodtim london loveit morn rain walk work	0.175	2013-11-05T11:06:00+00:00
702148.9711	5709917.144	amaz fantast happi job weeku wish work worker youth yww	0.175	2013-11-05T11:11:00+00:00
700079.1179	5709429.787	etemea great internet jobsworth speak today	0.15625	2013-11-05T11:46:00+00:00
701097.2536	5708555.565	job pma readi today trial	0.3	2013-11-05T11:53:00+00:00
699261.8175	5715050.362	day lot snag time work	0.233333333	2013-11-05T11:54:00+00:00
701122.2544	5708545.602	advic come handi job lol nerv pma thankyou today trial	0.175	2013-11-05T12:00:00+00:00
699809.0413	5713106.19	arghhh busi day match stadium wembley work	0.205882353	2013-11-05T12:03:00+00:00
700185.6404	5712007.295	back crap desk move posit time today workout	0.25	2013-11-05T12:17:00+00:00
700374.0302	5715037.855	day half morn rule work	0.233333333	2013-11-05T12:41:00+00:00
698283.8534	5708274.918	bonfir day even firework guyfawk hope rain stop today	0.342105263	2013-11-05T12:44:00+00:00
699458.5265	5710825.678	arrang ballet class compani denmark girl hour made school student tailor workshop world	0.282608696	2013-11-05T13:12:00+00:00
697477.9674	5710993.467	chat day snap time work	0.166666667	2013-11-05T13:26:00+00:00
702488.9485	5710981.744	anymor boreoff earli listen lunch morn peopl shit waffl work	0.175	2013-11-05T13:43:00+00:00
700032.7532	5709773.121	etemea heard inspir jobsworth listen lucki speak time today	0.184210526	2013-11-05T13:55:00+00:00
699747.214	5714876.311	book colleagu copi gave inspir interest nice review surpris today work write	0.431818182	2013-11-05T14:04:00+00:00
701621.6655	5711664.893	busi job london partner rbc	0.166666667	2013-11-05T14:05:00+00:00
700027.9106	5709780.376	app busi etemea help time today work	0.264705882	2013-11-05T14:16:00+00:00
701006.8798	5711521.944	busi cowork iwlondon london space warehous	0.34375	2013-11-05T14:20:00+00:00
701028.1332	5711442.157	guit tabl templ today work	0.166666667	2013-11-05T14:40:00+00:00
703278.7661	5711368.098	game smash time work	0.178571429	2013-11-05T14:48:00+00:00
698793.7628	5711189.507	court great iphonec shop time tottenham trip upgrad work	0.289473684	2013-11-05T14:54:00+00:00
702446.9783	5711208.49	busi gal job leav	0.178571429	2013-11-05T15:14:00+00:00
707026.3148	5709394.11	care excit job pull push steve vision work	0.25	2013-11-05T15:31:00+00:00
707722.0804	5712629.493	car hush launch looksi model nissan shroud thursday today work	0.175	2013-11-05T15:31:00+00:00
697308.738	5711365.85	busi find gold good goodday hit jackpot music play starbuck tabl work	0.159090909	2013-11-05T15:40:00+00:00
701621.6655	5711664.893	analyst busi job london rbc	0.3	2013-11-05T15:45:00+00:00
702146.8787	5709968.988	board find free jcp job peopl websit work workwith	0.394736842	2013-11-05T15:50:00+00:00
697611.6059	5709608.393	big busi pal today vinyl work	0.15625	2013-11-05T16:00:00+00:00
698807.52	5710826.262	bore central crap firework fountain hour london shit	0.25	2013-11-05T16:19:00+00:00
699456.4078	5709362.174	centuri futur hutton job oxford thu work	0.205882353	2013-11-05T16:21:00+00:00
698943.8386	5709318.445	access attract busi cost good lower market network provid transport	0.375	2013-11-05T16:21:00+00:00
701990.5068	5711427.569	bro happi lol make time work	0.15625	2013-11-05T16:22:00+00:00
701695.1934	5710724.09	countri day issu job leas number salesman work	0.194444444	2013-11-05T16:30:00+00:00
701462.8728	5711042.393	day dear job local order seventh work	0.205882353	2013-11-05T16:34:00+00:00
700529.8648	5705256.225	today visit work	0.192307692	2013-11-05T16:40:00+00:00
702611.5328	5711028.202	eeeekkk firework friend hourstogo long povv wine	0.264705882	2013-11-05T17:00:00+00:00
708433.0296	5714871.035	ergh fail job meant precious time uni wast word work write	0.30952381	2013-11-05T17:08:00+00:00
700873.9923	5714245.874	forward gift hard meet report thursday voucher work	0.194444444	2013-11-05T17:18:00+00:00
703043.3757	5706439.559	eat guy hell impli mash pie spoken today work	0.184210526	2013-11-05T17:30:00+00:00
698528.4507	5711717.131	big busi ceo compani debenham entir mention nobiggi project updat work year	0.340909091	2013-11-05T17:37:00+00:00
698378.0069	5713967.951	busi cake day hardwork lot today	0.15625	2013-11-05T17:56:00+00:00
699250.6517	5711915.322	day fioe fml hope ipad sort technic today uni wifi work	0.214285714	2013-11-05T18:17:00+00:00
702881.4662	5711095.943	brockwel firework park time	0.25	2013-11-05T18:45:00+00:00
698058.0649	5711634.476	action due facman lift meet riba work	0.264705882	2013-11-05T18:47:00+00:00
704561.0087	5713830.884	appg childhop fantast healey jill speech today work	0.25	2013-11-05T18:57:00+00:00
698447.8092	5712193.549	gym ironpump rout time wait work	0.21875	2013-11-05T19:09:00+00:00
702667.4616	5712507.82	friend heard load london lorri meet moment peopl rumour tonight work yep	0.159090909	2013-11-05T19:13:00+00:00
697408.7196	5705955.583	display firework jump london offic skin today window	0.194444444	2013-11-05T19:26:00+00:00
702331.1985	5715258.933	great notch today top work	0.166666667	2013-11-05T19:34:00+00:00
698379.0993	5710142.375	ago commut eww london miss pungent smell time work year	0.175	2013-11-05T19:40:00+00:00
701059.4924	5711928.278	central day energi galav honest job london long mask peopl time wear work	0.152173913	2013-11-05T19:44:00+00:00
700379.6676	5705879.752	laptop move slow today work	0.166666667	2013-11-05T19:58:00+00:00
704454.8077	5708936.407	display firework park southwark time	0.233333333	2013-11-05T20:17:00+00:00
697156.1382	5712581.112	barbecu bbq burger field firework guyfawk hitchin lacross time	0.184210526	2013-11-05T20:44:00+00:00
703326.1526	5712719.656	firework green jesus mull time wine	0.21875	2013-11-05T20:56:00+00:00
705134.1894	5708939.511	day entir favourit firework love night today year	0.194444444	2013-11-05T21:09:00+00:00
701730.9283	5714099.607	ffs job perfect school time	0.233333333	2013-11-05T21:16:00+00:00
702790.3065	5712802.225	awesom display firework music time	0.233333333	2013-11-05T21:31:00+00:00
706805.2294	5708824.083	annual east firework game gunshot london play time	0.194444444	2013-11-05T21:39:00+00:00
699419.6335	5705002.801	compani employe full offer time work	0.21875	2013-11-05T21:44:00+00:00
698774.8801	5705034.142	centr firework flash land light nois scari sod time year	0.225	2013-11-05T21:48:00+00:00
701737.7952	5715075.351	approx continu dotwork eddi halloween munster parti tall today	0.184210526	2013-11-05T22:06:00+00:00
700960.4946	5707980.959	ask clue firework taker today	0.166666667	2013-11-05T22:07:00+00:00
699561.7186	5713461.163	britain dazzl effort entir expect firework hour journey poor train	0.175	2013-11-05T22:16:00+00:00
702487.0482	5711594.987	amaz emma even great time work	0.15625	2013-11-05T22:40:00+00:00
707808.0737	5714362.503	ask half happi italian made today work	0.205882353	2013-11-05T22:44:00+00:00
700890.563	5711060.325	coffe dessert great guy nice servic tabl time work	0.184210526	2013-11-05T23:21:00+00:00
697971.0011	5711445.609	congrat great job maev meet	0.3	2013-11-05T23:31:00+00:00
699849.8892	5711152.055	firework holborn hour town wait	0.233333333	2013-11-05T23:36:00+00:00
707080.7224	5709652.803	browni chocol estat job malt recip singl soooo test today tough work	0.204545455	2013-11-05T23:40:00+00:00
696785.2943	5711134.982	amount beauti firework hill pretti primros today walk	0.305555556	2013-11-05T23:44:00+00:00
703336.403	5710323.106	firework guyfawk time	0.192307692	2013-11-05T23:51:00+00:00
704141.0404	5714207.512	neilcford person time work	0.178571429	2013-11-05T23:54:00+00:00
696728.5797	5711972.459	minor riot safe today work	0.166666667	2013-11-06T00:02:00+00:00
700336	5713378.923	bomb felt firework sound time	0.166666667	2013-11-06T00:02:00+00:00
700956.4626	5712557.79	firework half hour payah realis room tak travel	0.194444444	2013-11-06T00:13:00+00:00
709816.8723	5707831.735	ahhyeahh alarm made morn turnt work	0.15625	2013-11-06T00:23:00+00:00
704298.8015	5710829.525	cus morn omg sleep tire tomoro wanna work	0.305555556	2013-11-06T00:42:00+00:00
698339.5912	5710416.87	arriv art beauti client drawn hand sketch special stun today urwerk work	0.340909091	2013-11-06T00:48:00+00:00
698794.0156	5705063.988	day holiday hour sleep work	0.366666667	2013-11-06T01:05:00+00:00
699761.7949	5709447.319	bonfir busi day dinner enjoy firework night state	0.25	2013-11-06T01:40:00+00:00
704490.5458	5708930.155	act final firework iger instagram london today	0.205882353	2013-11-06T01:43:00+00:00
700404.3765	5715265.405	arsehol ever firework fuck mine prick time tire wideawak	0.184210526	2013-11-06T01:48:00+00:00
701476.7523	5706008.62	colli kill life morn sigh sleep today work	0.305555556	2013-11-06T02:07:00+00:00
699322.7277	5710146.938	afterwork beer cheer end event great london night wtm	0.184210526	2013-11-06T02:10:00+00:00
699377.1309	5712213.799	finish gonna spend till time work	0.28125	2013-11-06T03:18:00+00:00
705363.5927	5711883.025	acyclist back fam heard heart lori news run stepney today victim work worst	0.152173913	2013-11-06T03:18:00+00:00
707565.3355	5713640.708	geffry hackney heritag school today wonder work workshop	0.25	2013-11-06T08:04:00+00:00
699989.6405	5705833.707	firework morn night offic plenti	0.233333333	2013-11-06T08:27:00+00:00
701414.0249	5705607.249	delay good morn network rail slippi today train	0.305555556	2013-11-06T08:56:00+00:00
707719.4994	5714557.243	beer central dan dgreenu london meet night poss post wed wildey work	0.159090909	2013-11-06T09:05:00+00:00
704064.6352	5713367.134	big hard learn magic patienc regret time work	0.305555556	2013-11-06T09:14:00+00:00
698023.8436	5710959.698	bum excus hit low shit today turn woke work	0.184210526	2013-11-06T09:21:00+00:00
707627.6671	5709906.071	act cantwait career excit good hear job london love morn news passion wake	0.239130435	2013-11-06T09:26:00+00:00
699972.8961	5712519.93	good luck momatwork today	0.178571429	2013-11-06T09:28:00+00:00
700167.3843	5709335.689	emeia eynew global good london morn pic time work	0.184210526	2013-11-06T09:40:00+00:00
706011.4269	5707046.956	busi hard long uni work	0.166666667	2013-11-06T09:45:00+00:00
707068.4843	5709412.613	caffin christ hour work	0.178571429	2013-11-06T09:53:00+00:00
699971.4431	5710905.559	amwrit morn session word work	0.166666667	2013-11-06T09:57:00+00:00
700182.5881	5709904.808	back notebook pen readi today work	0.15625	2013-11-06T10:07:00+00:00
697877.1525	5708572.501	bore breakfast car today wash work	0.15625	2013-11-06T10:19:00+00:00
699905.303	5710699.115	amaz chariti day great honour job lgfb team work worthi yesterday	0.404761905	2013-11-06T10:27:00+00:00
708521.3471	5709861.751	decid good hard morn spi work	0.28125	2013-11-06T10:36:00+00:00
698735.5496	5709234.579	cafe closur emerg forc marsh open reserv shop temporari today work	0.261904762	2013-11-06T10:41:00+00:00
706491.924	5714415.267	autumn begin bonfir firework night time wonder year	0.25	2013-11-06T10:43:00+00:00
701897.0757	5709563.334	gome job morn offer tomorrow	0.166666667	2013-11-06T11:11:00+00:00
698754.0779	5710249.489	end incas job mate summink timmyn work	0.264705882	2013-11-06T11:12:00+00:00
700104.1187	5708804.798	avl correct day guess today work	0.21875	2013-11-06T11:13:00+00:00
702255.733	5710785.748	ground photo today work worth	0.166666667	2013-11-06T11:16:00+00:00
702505.9476	5710021.073	ball cii energi event jlt news paul real sad work	0.175	2013-11-06T11:25:00+00:00
702709.9072	5712770.348	gym hope stuff today work	0.166666667	2013-11-06T11:55:00+00:00
698395.9609	5708908.806	absent back receiv today treatment work	0.15625	2013-11-06T11:57:00+00:00
707792.4163	5705527.141	busi day earli leav stress today work	0.323529412	2013-11-06T11:59:00+00:00
703190.2106	5710772.17	app audienc data engag event good live sdsummit work	0.342105263	2013-11-06T12:09:00+00:00
700319.6231	5709758.37	back brilliant client great home london today work	0.194444444	2013-11-06T12:16:00+00:00
709702.4432	5710627.519	amaz network time wtmlondon	0.178571429	2013-11-06T12:26:00+00:00
700599.6886	5711154.516	coffe cup shatter todayth total work	0.15625	2013-11-06T12:35:00+00:00
701196.7748	5713614.504	love make morn power tired work	0.21875	2013-11-06T12:51:00+00:00
700510.487	5713130.703	beat boiler morn room work	0.166666667	2013-11-06T12:57:00+00:00
706767.8822	5710196.245	anewleaf arriv chill start time work	0.15625	2013-11-06T13:05:00+00:00
702297.6378	5709498.28	sued today trainer wear work	0.233333333	2013-11-06T13:21:00+00:00
698531.8645	5706034.061	bad hard hate job situat time twerdi year	0.305555556	2013-11-06T13:32:00+00:00
698268.4428	5711108.666	chanc favour morn quiet rest work	0.15625	2013-11-06T13:41:00+00:00
701159.9732	5709118.353	chocol cup day feel fix hot itwith morn weather work	0.275	2013-11-06T13:59:00+00:00
706960.366	5709016.168	admin job mwahaha offic start steve work	0.205882353	2013-11-06T14:07:00+00:00
699381.7887	5713701.289	bad sleep thing time work	0.166666667	2013-11-06T14:20:00+00:00
703332.6081	5706511.021	day email fgw long repli today work	0.264705882	2013-11-06T14:22:00+00:00
697300.5956	5709142.303	beer curri day drink eat indian italian job labour lunch make run smoke workin	0.354166667	2013-11-06T14:28:00+00:00
701632.7917	5712638.544	agil agileba answer run thought today workshop	0.264705882	2013-11-06T14:35:00+00:00
698063.4167	5710415.796	bit cabbymatt harsh hour job man scab stop work	0.184210526	2013-11-06T14:36:00+00:00
703424.3301	5711244.064	chill comput school semest stop time work	0.323529412	2013-11-06T14:36:00+00:00
698088.7193	5710432.135	cabbymatt day hour week work	0.3	2013-11-06T14:36:00+00:00
701628.7212	5712640.612	agil agileba barrier respons today uptak workshop	0.323529412	2013-11-06T14:36:00+00:00
705279.7804	5707130.843	bare chang find form put striker time work yeah	0.184210526	2013-11-06T15:12:00+00:00
701950.9955	5710272.85	free jcp job total work	0.3	2013-11-06T15:12:00+00:00
701621.6655	5711664.893	busi job london partner rbc	0.3	2013-11-06T15:27:00+00:00
700972.7094	5710269.347	hear instagram magic pleasur sit today work	0.205882353	2013-11-06T15:29:00+00:00
700580.4178	5711755.072	front hour kudo late make man morn threw tube work	0.225	2013-11-06T15:58:00+00:00
699388.5781	5711086.351	content hour invest minut network upload video youtub	0.194444444	2013-11-06T16:18:00+00:00
699456.4078	5709362.174	centuri futur hutton job oxford tomorrow work	0.205882353	2013-11-06T16:21:00+00:00
699109.1042	5709178.112	bis bisgovuk busi hard skill work	0.21875	2013-11-06T16:41:00+00:00
698720.3686	5709097.966	today work	0.208333333	2013-11-06T16:43:00+00:00
699679.115	5711071.424	adapt back film hope start stori time work	0.194444444	2013-11-06T16:49:00+00:00
700060.1841	5711393.349	bore finish sit time uni work	0.21875	2013-11-06T16:56:00+00:00
701895.5993	5711671.179	arsey chel email gotta high hors hour idiot love start work	0.214285714	2013-11-06T17:03:00+00:00
701806.1604	5712236.12	back basic boom call director job love meet state	0.184210526	2013-11-06T17:41:00+00:00
702715.4353	5712353.695	gate job time zuck	0.178571429	2013-11-06T17:49:00+00:00
699253.0521	5715482.323	aspect good jobsearch night respit work	0.15625	2013-11-06T18:10:00+00:00
706766.3466	5713749.263	compon critic driver due hour late stay turn unpaid work	0.175	2013-11-06T18:16:00+00:00
704709.4076	5710665.587	firework hour journey nobatteri renegad shukriel tube	0.264705882	2013-11-06T18:20:00+00:00
699801.0061	5711237.053	cook friend hour slept uni work	0.28125	2013-11-06T18:21:00+00:00
702323.6687	5711431.939	email kind today work	0.178571429	2013-11-06T18:23:00+00:00
701288.002	5710288.595	today work	0.208333333	2013-11-06T18:45:00+00:00
701249.1087	5710992.755	afternoon great home late night plan shift start time work	0.275	2013-11-06T18:58:00+00:00
701717.0265	5709964.015	dugabayor left princekyl time train work	0.15625	2013-11-06T19:03:00+00:00
699168.3273	5705290.986	burpe eve good stretch swim today workout	0.205882353	2013-11-06T19:10:00+00:00
707674.699	5714460.529	afc arsenal comeback finish good london podolski session snapshot today train work	0.159090909	2013-11-06T19:22:00+00:00
699405.4058	5711211.22	phil religion sjggraham time work	0.166666667	2013-11-06T19:24:00+00:00
701959.4046	5709589.054	attempt bought cloth hate primark return stop today work	0.184210526	2013-11-06T19:41:00+00:00
699265.9331	5713167.525	ford fun rob show today work	0.15625	2013-11-06T19:44:00+00:00
699260.0641	5714819.386	appli escort finish give home job media work	0.361111111	2013-11-06T19:58:00+00:00
704704.4851	5710644.837	firework hour journey nobatteri renegad shukriel tube	0.323529412	2013-11-06T20:15:00+00:00
697473.9085	5707582.454	hour week work	0.269230769	2013-11-06T20:20:00+00:00
708799.1913	5705406.097	booklet brain exercis finish gcse lone night set teacher time tire work	0.295454545	2013-11-06T20:40:00+00:00
702465.2795	5711461.502	day dream hour live work zzzzzz	0.15625	2013-11-06T21:01:00+00:00
704964.7759	5710812.852	jumper nice richdic today work	0.166666667	2013-11-06T21:08:00+00:00
701136.7891	5711570.697	firstcc problem time week work	0.233333333	2013-11-06T21:11:00+00:00
703152.3638	5711622.386	bricklan brief great lovemyjob monsoon preevent venu	0.264705882	2013-11-06T21:11:00+00:00
700315.8218	5709816.078	home hour late massiv readi rush tonight work	0.25	2013-11-06T21:25:00+00:00
698490.1242	5711121.697	crush drblack emilybel ensur job phew project work	0.25	2013-11-06T21:38:00+00:00
703749.2707	5715064.804	hour nando ruin workout	0.178571429	2013-11-06T21:56:00+00:00
697410.2293	5705429.347	back bit dog job part rush start time today voluntari walk	0.166666667	2013-11-06T22:00:00+00:00
699954.0789	5708488.137	enjoy home leav pssite readi today wait wednesday work	0.342105263	2013-11-06T22:02:00+00:00
703424.3332	5711997.971	day great home start stop today tomorrow work	0.25	2013-11-06T22:06:00+00:00
702913.1317	5712151.124	day home time work	0.178571429	2013-11-06T22:17:00+00:00
699675.7823	5714262.177	break liter mental today work	0.233333333	2013-11-06T22:20:00+00:00
705160.0183	5714985.816	approach benefit centr incom job parent push singl support toler work	0.261904762	2013-11-06T22:22:00+00:00
705159.866	5714990.161	advisor centr child job local person start tell work	0.289473684	2013-11-06T22:24:00+00:00
699184.578	5706648.691	eaten job jocav lot today	0.166666667	2013-11-06T22:36:00+00:00
701124.9727	5707264.258	bit buy cell freak pick ticket time unfair work	0.184210526	2013-11-06T22:41:00+00:00
698818.5736	5710695.025	hmm job ponder spanner thrown work	0.15625	2013-11-06T22:47:00+00:00
697414.924	5705452.609	bike bori bus buse cyclist death expens fare lane time work	0.261904762	2013-11-06T23:30:00+00:00
698959.3549	5714669.425	bed ian jami jitzjani morn muppet ottynffc work	0.194444444	2013-11-06T23:45:00+00:00
701685.5057	5710994.533	locat love prefer studio time work	0.15625	2013-11-06T23:49:00+00:00
705285.4991	5714783.242	build busi career creat doublem holla letswork long side term	0.275	2013-11-07T00:05:00+00:00
699375.1725	5705998.352	boo busi deffo firework miss year	0.15625	2013-11-07T00:16:00+00:00
706141.7039	5712004.015	ffs mps part time unlik work	0.21875	2013-11-07T00:24:00+00:00
708716.0264	5713026.09	amazon back devic final guy hour ipad job mini sell wonder	0.214285714	2013-11-07T00:25:00+00:00
706141.6943	5712001.928	day hour shit work	0.25	2013-11-07T00:28:00+00:00
699525.0917	5707785.407	edit feel happi hour morn train video woke work	0.236842105	2013-11-07T06:13:00+00:00
699338.046	5708744.392	how jimbospur job morn stace	0.166666667	2013-11-07T06:52:00+00:00
700251.9673	5715173.864	bed commut head know peopl time tire work	0.25	2013-11-07T08:01:00+00:00
699383.5285	5711008.286	blower christin free guardian letter mark sign today women work	0.275	2013-11-07T08:13:00+00:00
696912.9862	5714345.167	enjoy great shoot today work	0.233333333	2013-11-07T08:22:00+00:00
698472.6803	5712675.589	cheeki hour leav shift work	0.3	2013-11-07T08:52:00+00:00
699009.7333	5712381.135	extrem feel merri today work	0.166666667	2013-11-07T09:06:00+00:00
701964.2973	5713534.823	angel ate bear cake good jonbath left morn today work	0.175	2013-11-07T09:30:00+00:00
700403.5877	5710893.846	clair colleg famili guildford king liaison pcso servic ssp today wood work	0.25	2013-11-07T09:46:00+00:00
703413.3639	5712228.201	boot leopard print today wear work	0.15625	2013-11-07T09:51:00+00:00
700747.1391	5711731.944	alarm felt good hour idea kind morn stay thursday till work	0.357142857	2013-11-07T10:10:00+00:00
700255.8521	5709839.394	great late morn reason waterloo work	0.21875	2013-11-07T10:14:00+00:00
703918.4299	5708889.983	lock morn offic work	0.178571429	2013-11-07T10:18:00+00:00
698757.4223	5710306.253	confus earli hour sigh time work	0.28125	2013-11-07T10:26:00+00:00
699556.2307	5710202.819	chang cultur morn offic reviv workplac	0.15625	2013-11-07T10:37:00+00:00
698158.2473	5711594.698	busi drumnb metro model pitch realis sun time wcrw work	0.225	2013-11-07T11:05:00+00:00
700443.2529	5709198.329	clair friday jay meet midday morn work	0.205882353	2013-11-07T11:31:00+00:00
700387.4962	5705530.287	academi brixton involv time watch week work	0.205882353	2013-11-07T12:18:00+00:00
703277.0522	5710141.033	anderson cliff enjoy gerri job kart morn need race remind richard	0.214285714	2013-11-07T12:24:00+00:00
706785.6235	5708463.153	god hard today work	0.178571429	2013-11-07T12:32:00+00:00
701264.5804	5710830.681	break coffe fyahm good job meet report shape	0.194444444	2013-11-07T12:45:00+00:00
705355.2215	5705861.936	back gym hour kip solid stop work	0.264705882	2013-11-07T12:51:00+00:00
705180.472	5709578.727	bulli event hackney novemb saturday speak tedx work youth	0.184210526	2013-11-07T13:05:00+00:00
697963.6532	5711040.913	camera global involveuk set studio style today webcast work	0.184210526	2013-11-07T13:06:00+00:00
699086.0719	5711189.476	compani encas interview job kinda meet offer play safe	0.289473684	2013-11-07T13:21:00+00:00
699644.8991	5710684.554	covent garden market oneoff stall today work	0.205882353	2013-11-07T13:27:00+00:00
696917.4577	5709153.252	ask bonfir display firework night today	0.21875	2013-11-07T13:37:00+00:00
699220.9556	5711305.564	academi beckytuc great job materi tuc walk work yokelbear	0.184210526	2013-11-07T13:40:00+00:00
702432.7205	5711457.998	job love morn peopl	0.178571429	2013-11-07T13:40:00+00:00
702062.5898	5711659.172	home nap time work	0.178571429	2013-11-07T13:43:00+00:00
702058.4953	5711234.64	excel forward meet morn tkeglob train work	0.205882353	2013-11-07T13:49:00+00:00
698346.2501	5711115.404	black eat fellow meet network sociabl star vapiano venu	0.236842105	2013-11-07T13:59:00+00:00
701806.63	5712008.502	accur bring day knew problem regret today work	0.194444444	2013-11-07T14:07:00+00:00
699456.4078	5709362.174	centuri futur hrs hutton job oxford start work	0.194444444	2013-11-07T14:21:00+00:00
699493.089	5712727.348	back ensu left love lunch lung make run sore time work	0.30952381	2013-11-07T14:25:00+00:00
701218.9231	5708809.718	advic compani event free getajob london make market	0.305555556	2013-11-07T14:31:00+00:00
699453.4094	5711677.705	charter cipr institut public relat time workshop	0.264705882	2013-11-07T14:38:00+00:00
702149.8999	5709974.094	board earn fit gym job money sector visit work	0.236842105	2013-11-07T14:43:00+00:00
702146.013	5709972.228	board easier find free jcp job make offer ukto work	0.375	2013-11-07T14:48:00+00:00
702145.0751	5709967.753	board earn fit gym job money rctjcp sector vacanc visit work	0.357142857	2013-11-07T14:48:00+00:00
702146.7576	5709970.614	board earn fit free gym job money sector work	0.236842105	2013-11-07T14:50:00+00:00
702150.5825	5709975.401	board earn fit free gym job money sector work	0.289473684	2013-11-07T14:50:00+00:00
702145.9523	5709971.973	board earn fit free gym job money sector work	0.342105263	2013-11-07T14:50:00+00:00
702145.9523	5709971.973	board earn fit free gym job money sector work	0.236842105	2013-11-07T14:51:00+00:00
702147.3563	5709970.885	board earn fit free gym job money newarkjcp sector work	0.225	2013-11-07T14:51:00+00:00
702147.3563	5709970.885	board earn fit free gym job money sector work	0.184210526	2013-11-07T14:52:00+00:00
702147.3563	5709970.885	board earn fit free gym job money sector work	0.236842105	2013-11-07T14:52:00+00:00
702147.2666	5709969.195	board earn fit free gym job money sector work	0.236842105	2013-11-07T14:52:00+00:00
702150.1846	5709974.328	board earn fit free gym job money sector totnesjcp work	0.275	2013-11-07T14:53:00+00:00
702150.1846	5709974.328	board earn fit forresjcp free gym job money sector work	0.325	2013-11-07T14:53:00+00:00
702147.0688	5709971.071	board earn fit free gym job money sector work	0.184210526	2013-11-07T14:53:00+00:00
702147.0688	5709971.071	board earn fit free gym job money perthjcp sector work	0.325	2013-11-07T14:53:00+00:00
702150.5974	5709975.357	board earn fit free gym job money sector work	0.289473684	2013-11-07T14:55:00+00:00
702146.0403	5709972.293	board earn fit free gym job money sector work	0.236842105	2013-11-07T14:55:00+00:00
702146.0403	5709972.293	board bsjcp earn fit free gym job money sector work	0.275	2013-11-07T14:56:00+00:00
702147.3725	5709970.949	board earn fit free gym job money sector work	0.184210526	2013-11-07T14:56:00+00:00
702147.3725	5709970.949	board earn fit free gym job money sector work	0.289473684	2013-11-07T14:56:00+00:00
702147.3725	5709970.949	board earn fit free gym job money sector work	0.184210526	2013-11-07T14:56:00+00:00
702147.1853	5709971.271	board earn fit free gym job money sector work	0.236842105	2013-11-07T14:56:00+00:00
702147.1853	5709971.271	board earn fit free gym job money sector work	0.184210526	2013-11-07T14:57:00+00:00
699453.5613	5709408.269	colleg group hear job peter sbrine symond today	0.25	2013-11-07T14:57:00+00:00
702150.4607	5709973.992	board earn fit free gym job money sector work	0.184210526	2013-11-07T14:57:00+00:00
702150.0909	5709974.255	board earn fit free gym job money sector work	0.236842105	2013-11-07T14:58:00+00:00
702145.8921	5709972.351	board earn fit free gym job money sector work	0.236842105	2013-11-07T14:58:00+00:00
698361.3539	5708929.997	bigdata find gavurin great job peopl speak today young	0.236842105	2013-11-07T14:58:00+00:00
702145.8921	5709972.351	board earn fit free gym job money sector work	0.236842105	2013-11-07T14:58:00+00:00
702145.8921	5709972.351	board earn fit free gym job money purleyjcp sector work	0.175	2013-11-07T14:58:00+00:00
702145.8921	5709972.351	board earn fit free gym job money sector work	0.289473684	2013-11-07T14:58:00+00:00
701158.2434	5708503.105	ekbbmag left locker mine nothappi today work yess	0.25	2013-11-07T15:29:00+00:00
701153.9099	5709272.816	big casual day event hard luxuri manic set sign work	0.225	2013-11-07T15:38:00+00:00
696928.4576	5709285.839	christma help music today work	0.166666667	2013-11-07T15:54:00+00:00
699495.844	5711755.794	bore today work	0.192307692	2013-11-07T15:56:00+00:00
704144.7435	5713956.131	hashtag home hourday ohwait start work	0.15625	2013-11-07T16:20:00+00:00
698567.0138	5710801.882	catch final great long start time today weekend work	0.289473684	2013-11-07T16:50:00+00:00
703184.0968	5710783.046	client convers easyjet event happi love orang shirt work	0.184210526	2013-11-07T16:54:00+00:00
699182.0684	5710643.94	chinatown dim meet sum today wolf work	0.205882353	2013-11-07T17:25:00+00:00
697791.4135	5710885.852	birthday enjoy good grind hahaha love time work	0.194444444	2013-11-07T17:37:00+00:00
702985.1342	5711086.291	asleep bath busiest day fall film hot put today train work	0.30952381	2013-11-07T17:45:00+00:00
698732.7033	5710433.789	caf fish hotel royal todaygon worki	0.21875	2013-11-07T17:59:00+00:00
698754.0238	5712189.862	board build fwd member morn recent session tweak work workshop	0.425	2013-11-07T18:25:00+00:00
703188.4725	5710532.426	home hour left work	0.25	2013-11-07T18:56:00+00:00
698606.3633	5712875.012	beer day finish time work	0.166666667	2013-11-07T19:06:00+00:00
699929.648	5709255.466	late today work	0.269230769	2013-11-07T19:07:00+00:00
699929.648	5709255.466	late today work	0.269230769	2013-11-07T19:07:00+00:00
705316.8409	5710257.893	bulli event hackney novemb saturday speak tedx work youth	0.236842105	2013-11-07T19:18:00+00:00
702555.262	5711719.936	betagen command ford henri peopl time work young	0.194444444	2013-11-07T19:31:00+00:00
700799.885	5709837.439	afternoon day offic star today work	0.28125	2013-11-07T19:38:00+00:00
700070.3006	5710479.653	bridg call dealt finish land london male paperwork polic servic today train	0.25	2013-11-07T19:49:00+00:00
698851.8698	5712430.522	big bjarman excel feedback futur great ittfi ittnew job lot nicol today	0.340909091	2013-11-07T20:32:00+00:00
698371.1854	5711380.095	excus fire good gym pretti today work	0.205882353	2013-11-07T20:33:00+00:00
701160.7404	5709459.868	ahead busi central firework light london lord march mayor parad sunday weekend xmas	0.195652174	2013-11-07T20:48:00+00:00
700409.5619	5707590.584	bird bristol dvd hope today workout	0.15625	2013-11-07T20:49:00+00:00
702620.9	5712235.376	attend consent import issu nawoorg today women work young	0.342105263	2013-11-07T20:52:00+00:00
706171.1198	5712055.125	care coffe compani cool deedeelea hilari lawn pretti shop sound time work	0.159090909	2013-11-07T21:17:00+00:00
698635.1626	5710619.324	hour intern leav work worth	0.166666667	2013-11-07T21:17:00+00:00
698504.0803	5710167.089	busi export london lord meet network pic round tabl	0.236842105	2013-11-07T21:21:00+00:00
698308.7539	5710119.186	dude hicksut home hour mental send week work	0.194444444	2013-11-07T21:24:00+00:00
704073.5422	5713100.062	count dinner hour miss starv toast work	0.264705882	2013-11-07T22:25:00+00:00
699232.4993	5708204.218	amaz hard job minifeet snizzt surpris time	0.264705882	2013-11-07T22:36:00+00:00
697134.4758	5711851.43	cri deal due homework hour lot nap spend tomorrow twitter	0.225	2013-11-07T22:57:00+00:00
702540.1596	5714393.024	ace chat email event expect job launch photo proper yeah	0.275	2013-11-07T23:01:00+00:00
702255.6757	5707799.954	funni lol today work	0.178571429	2013-11-07T23:33:00+00:00
698470.234	5710632.53	big day event good great jcrew job luck mrrw preshop	0.225	2013-11-07T23:48:00+00:00
702355.0975	5709962.957	aliv audienc bring captain director earlier even film phillip today watch work	0.159090909	2013-11-08T00:30:00+00:00
702326.3122	5712410.128	bunch daze love parti peopl show sick time work	0.184210526	2013-11-08T01:11:00+00:00
697918.872	5709739.976	chip cos crave earli fish hour left work	0.194444444	2013-11-08T01:47:00+00:00
705811.8561	5709883.174	awak feel got hour mannnnn tomorrow work	0.264705882	2013-11-08T02:43:00+00:00
703217.7777	5711226.364	day hour sleep work	0.321428571	2013-11-08T05:30:00+00:00
708058.4978	5715619.468	climat current imagin job morn pas peopl sick	0.194444444	2013-11-08T07:05:00+00:00
705000.7981	5707419.859	hour lonngg work	0.269230769	2013-11-08T07:35:00+00:00
706333.2876	5710909.267	cozi fact friday report saturdayi sleepi today unhappi work	0.236842105	2013-11-08T08:10:00+00:00
700432.426	5710186.125	daybreak front galleri morn pop sooti sweep work	0.194444444	2013-11-08T08:10:00+00:00
701005.0613	5711917.739	coffe earli morn start workshop	0.233333333	2013-11-08T08:53:00+00:00
700994.2326	5708658.7	apologis care elyarfox face glass good hey meet moodi night work	0.166666667	2013-11-08T09:10:00+00:00
707343.0416	5710320.688	crack hour today work worth	0.233333333	2013-11-08T09:12:00+00:00
705519.4065	5711071.048	leav lot love morn tire wend work	0.205882353	2013-11-08T09:37:00+00:00
703302.574	5711282.755	die hope moan readi today work	0.15625	2013-11-08T09:42:00+00:00
702628.6721	5711692.557	ball busi duke elizabeth finger girl lift ping pong rock size work	0.295454545	2013-11-08T10:05:00+00:00
707817.187	5714364.583	big bodi candl cheeki day dinner full home jaystreet massag repeat today work	0.239130435	2013-11-08T10:34:00+00:00
698716.1957	5712923.171	arrang bird boy chat meetdat nit speak straight work	0.236842105	2013-11-08T10:39:00+00:00
698952.134	5711140.309	day good gym moment plan sound today work	0.194444444	2013-11-08T10:43:00+00:00
699944.2884	5711125.807	live moment peopl put today tomorrow work	0.205882353	2013-11-08T10:55:00+00:00
702528.0899	5710850.024	comput morn slow work	0.178571429	2013-11-08T10:57:00+00:00
700761.363	5713540.198	bed blanki time work	0.25	2013-11-08T11:02:00+00:00
698860.1932	5712203.001	cheryl haslam late llhwb present today ucl work	0.194444444	2013-11-08T11:14:00+00:00
700252.5944	5709464.671	bbccin bearfac today work	0.321428571	2013-11-08T11:46:00+00:00
702149.6548	5709974.473	find free job network rail recruit rememb wokingjcp	0.305555556	2013-11-08T11:58:00+00:00
702113.8461	5711009.716	today work	0.208333333	2013-11-08T12:05:00+00:00
700890.4051	5709790.901	cluster complet time websit work	0.3	2013-11-08T12:11:00+00:00
701023.5714	5709870.969	aaaaaargh actual bad block calendar job meet news pls start time week	0.159090909	2013-11-08T12:12:00+00:00
702108.4285	5710033.751	batteri hour left work	0.178571429	2013-11-08T12:13:00+00:00
699245.4769	5710620.87	contain expect free hate spill studi time work	0.194444444	2013-11-08T12:17:00+00:00
702362.4243	5710983.85	gonna morn rampag stay tomorrow tonight warrior wild work	0.184210526	2013-11-08T12:17:00+00:00
702501.3443	5710818.969	cookmegan faydonski girl hour left work	0.28125	2013-11-08T12:23:00+00:00
698189.7418	5715495.352	great stop time work	0.178571429	2013-11-08T12:29:00+00:00
701752.2378	5712307.714	bout card london month oyster time work	0.205882353	2013-11-08T12:43:00+00:00
696822.039	5707704.917	agre dickhead extra hour stay work	0.28125	2013-11-08T12:49:00+00:00
699020.6216	5708871.689	app dma download screen today workshop xfactor	0.205882353	2013-11-08T12:53:00+00:00
703209.2244	5711810.089	compani grate meet peopl sad work	0.15625	2013-11-08T13:03:00+00:00
699503.526	5712959.45	church job light long oper sunday term work	0.194444444	2013-11-08T13:05:00+00:00
706527.0874	5707084.79	bar coverag day drop network orangeuk phone signal today wrong	0.225	2013-11-08T13:22:00+00:00
706935.3213	5710271.455	birthday present richbrock today wear work	0.15625	2013-11-08T13:41:00+00:00
701621.6655	5711664.893	busi job london partner rbc	0.233333333	2013-11-08T14:07:00+00:00
699514.4582	5710465.091	advert emot john lewi person time watch work wreck	0.289473684	2013-11-08T14:32:00+00:00
699538.0382	5709263.253	oxo post time tower work	0.166666667	2013-11-08T14:38:00+00:00
704916.4125	5708487.192	big job pragu prep start time	0.15625	2013-11-08T15:09:00+00:00
698639.6719	5712283.227	big forward icollday meet seat thing work workhub	0.305555556	2013-11-08T15:58:00+00:00
698779.2176	5712298.961	central ceodavidb count make research scwru social talk today vital work	0.404761905	2013-11-08T16:13:00+00:00
698879.7626	5710684.284	bed gross super today weather work	0.21875	2013-11-08T16:14:00+00:00
697421.9763	5711247.927	busi client day fit min quick workout	0.205882353	2013-11-08T16:15:00+00:00
700786.1647	5707434.818	busi friend leisur peopl separ work	0.15625	2013-11-08T16:28:00+00:00
702033.8564	5710311.476	food full gym hour left sleeeeeep weekend work	0.305555556	2013-11-08T16:32:00+00:00
698393.0326	5708702.301	day today work	0.269230769	2013-11-08T16:42:00+00:00
702898.1786	5710957.013	hour left work	0.269230769	2013-11-08T16:55:00+00:00
701009.9229	5711724.827	enjoy london staff today work workshop	0.28125	2013-11-08T17:03:00+00:00
702304.0565	5711287.76	great quiet sleep tire today work	0.34375	2013-11-08T17:09:00+00:00
697684.9939	5710472.435	day jls job met monday proper start today	0.25	2013-11-08T17:35:00+00:00
698269.9519	5711109.338	busi till today wait weekend work	0.15625	2013-11-08T17:39:00+00:00
703256.7628	5712312.348	garbag help hour work	0.178571429	2013-11-08T17:47:00+00:00
698042.4489	5711233.317	bum confucius day find job love lucki ucd work	0.184210526	2013-11-08T18:01:00+00:00
698540.5439	5712180.985	job morn rain wonder	0.178571429	2013-11-08T18:09:00+00:00
705023.1877	5714810.217	cray left shit time work	0.233333333	2013-11-08T18:09:00+00:00
702804.3729	5710748.842	day hour lunch mad pub tho work	0.205882353	2013-11-08T18:10:00+00:00
703188.2477	5710538.041	final hour journey made min suppos work	0.205882353	2013-11-08T18:49:00+00:00
699961.8538	5711763.254	comput final sad time turn work	0.21875	2013-11-08T19:17:00+00:00
699252.0889	5712930.994	aaaaand hour offlin power prepar socket spent train work	0.184210526	2013-11-08T19:25:00+00:00
702369.3755	5711411.61	canari dlr jubile line min suspend today wharf work	0.342105263	2013-11-08T19:27:00+00:00
703898.7667	5713096.252	brill ginapepn thks today trainer workshop	0.28125	2013-11-08T19:42:00+00:00
702470.036	5711528.121	appli board click find job log monitor respons sector select weekend work	0.477272727	2013-11-08T19:48:00+00:00
696353.1105	5715259.666	busiest learnt servic week work	0.166666667	2013-11-08T19:48:00+00:00
704033.3779	5713575.445	appli board click find job lhcjob log monitor respons sector select weekend work world	0.520833333	2013-11-08T19:52:00+00:00
704007.6985	5714105.294	appli board click find job log monitor respons sector select weekend work world	0.5	2013-11-08T19:53:00+00:00
703894.1668	5714700.293	appli board click find job log monitor respons sector select weekend work world	0.456521739	2013-11-08T19:54:00+00:00
703785.196	5714931.622	appli board click find job log monitor respons sector select weekend work world	0.456521739	2013-11-08T19:54:00+00:00
703781.6185	5714937.228	appli board click find job log monitor respons sector select totnesjcp weekend work world	0.520833333	2013-11-08T19:55:00+00:00
703609.7257	5715221.971	appli board click find job log monitor respons sector select weekend work world	0.5	2013-11-08T19:56:00+00:00
703356.0254	5715643.35	appli board click find job log monitor respons sector select weekend work world	0.456521739	2013-11-08T19:56:00+00:00
703336.4281	5715699.016	appli board click find job log monitor respons sector select weekend work world	0.5	2013-11-08T19:56:00+00:00
703336.4281	5715699.016	appli board click find job log monitor respons sector select weekend work world	0.5	2013-11-08T19:57:00+00:00
697407.6009	5710322.238	blofeld bond bondgirl brilliant event jamesbond jaw oddjob tonight	0.236842105	2013-11-08T20:13:00+00:00
705587.5772	5706776.742	dream job join london team today	0.21875	2013-11-08T20:18:00+00:00
705089.3437	5715532.164	comput end footbal hour manag play time workwis	0.25	2013-11-08T21:00:00+00:00
702177.4456	5711972.197	innov job libin phil pioneer product startup work	0.416666667	2013-11-08T21:09:00+00:00
706867.1952	5706518.053	ago back cyprus drench lifetim today wait work	0.25	2013-11-08T22:17:00+00:00
703436.3448	5707871.645	day long sleepi today work	0.366666667	2013-11-08T23:46:00+00:00
703540.5715	5710834.344	make meet sunday wait work	0.233333333	2013-11-08T23:49:00+00:00
698208.7756	5713606.894	decid locat rout time work	0.233333333	2013-11-08T23:52:00+00:00
708377.5498	5714825.543	anglia drink end greater heav sit time train work	0.236842105	2013-11-09T00:00:00+00:00
[truncated: 21,874 more rows]
