# Supplementary material for: Abundant Topological Outliers in Social Media Data and Their Effect on Spatial Analysis
Source: PLoS One. 2016 Sep 9;11(9):e0162360. doi: 10.1371/journal.pone.0162360 (PMC5017681; doi:10.1371/journal.pone.0162360)
Supplement: S2 Dataset — See the respective attached file. (ZIP) [file pone.0162360.s002.zip]

Archive with 2 entries (2 files):
- overlapping_pattern.csv
- Readme_Overlapping_Pattern.docx
