# Supplementary material for: Abundant Topological Outliers in Social Media Data and Their Effect on Spatial Analysis
Source: PLoS One. 2016 Sep 9;11(9):e0162360. doi: 10.1371/journal.pone.0162360 (PMC5017681; doi:10.1371/journal.pone.0162360)
Supplement: S2 Dataset — See the respective attached file. (ZIP) [file pone.0162360.s002.zip › overlapping_pattern.csv]

ID	X	Y	CLUST	S_CLOSE_L	LOCEIG50	LOCEIG80	LOCEIG50_C	LOCEIG50_W	LOCEIG80_W	LOCEIG80_C	ATTRIBUTE	ATTRIBUTE_STD	LAG50	LAG80
1	5773.484451	3845.174585	1	0	0.000965971	0.001295511	0.221971246	0.502467486	0.119212376	0.134931062	-172.9085117	-2.296607066	-2.212618956	-1.270851498
2	5819.74681	3848.894164	1	1	0.022169635	0.022181167	5.094380232	0.924723105	0.686763228	2.310229836	-164.6849638	-2.268684112	0.801264025	0.753299203
3	5803.26011	3806.877345	1	1	0.00148383	0.001620305	0.340970668	0.436365125	0.141027389	0.168759237	-163.094956	-2.26328526	-0.772324273	-0.983551607
4	5731.64697	3826.543914	1	0	0.000932969	0.001233008	0.214387679	0.581487767	0.115659202	0.128421144	-160.9340372	-2.255947887	-2.14899073	-1.433929199
5	5864.444897	3870.37872	1	0	0.001089139	0.001321675	0.250274142	0.452921863	0.12321171	0.137656056	-124.2866636	-2.131512188	-1.284151554	-0.944702343
6	5714.07004	3867.497863	1	0	0.001125736	0.001396071	0.258683828	0.501741365	0.125678862	0.145404612	-119.4931859	-2.115235995	-1.043878274	-1.065166784
7	5789.634299	3884.367802	1	1	0.00166256	0.001858916	0.382041234	0.56517017	0.158815819	0.193611271	-112.072857	-2.090040361	-0.51158002	-0.669943688
8	5693.305652	3815.055843	1	1	0.001272731	0.001529434	0.292461953	0.522687271	0.133159274	0.159294787	-104.2473934	-2.063469097	-0.917265672	-1.039265948
9	5909.50761	3877.319854	1	1	0.001887634	0.002032553	0.43376107	0.596353876	0.176425037	0.21169606	-83.50065737	-1.993023814	-0.155193388	-0.499273347
10	5813.629791	3759.562568	1	0	0.001298257	0.001458441	0.298327601	0.41163897	0.128980828	0.151900652	-78.46372201	-1.975920963	-1.038984232	-1.055991605
11	5954.548315	3892.431693	1	0	0.00079149	0.001172776	0.181877225	0.577485706	0.116800278	0.122147907	-73.00507143	-1.957386183	-1.883751492	-0.984196
12	5836.241463	3723.63111	1	1	0.001857726	0.002002833	0.426888633	0.51459546	0.165265128	0.208600551	-69.31557735	-1.944858552	-0.351540217	-0.585581107
13	5773.246459	3776.311785	1	1	0.005206871	0.00525926	1.196491506	0.76904012	0.340805514	0.547766445	-67.58715597	-1.938989719	0.135767015	-0.026320795
14	5936.262027	3935.005881	1	0	0.001127464	0.001344932	0.25908101	0.449698639	0.128524198	0.140078406	-55.62995096	-1.898389179	-0.933217121	-0.910689952
15	5659.621947	3784.455282	1	0	0.00136955	0.001543871	0.314710113	0.382243646	0.129642695	0.16079843	-52.25089064	-1.886915622	-0.951514987	-0.844491086
16	5757.030862	3738.237183	1	0	0.000901901	0.001273817	0.207248556	0.580060296	0.117382911	0.132671604	-36.6872148	-1.834069355	-1.085540522	-0.766228207
17	5663.206876	3741.878738	1	0	0.00117993	0.001458714	0.27113718	0.45082147	0.125289	0.151929042	-32.50801518	-1.819878935	-0.996585169	-0.893787008
18	6000.846457	3887.721165	1	1	0.002016307	0.002127427	0.46332894	0.550550919	0.18825254	0.221577382	-16.09096892	-1.764135059	-0.140432624	-0.378225928
19	5953.320253	3975.237499	1	0	0.001265615	0.001458981	0.290826703	0.41167398	0.136569427	0.151956915	-14.1801203	-1.757646797	-0.411388865	-0.44235832
20	5989.591576	3943.432524	1	1	0.001064943	0.001388346	0.24471419	0.601246939	0.135726501	0.14460008	-13.8421783	-1.756499319	0.24673952	-0.540733389
21	5833.152212	3683.017063	1	0	0.001173728	0.001377209	0.269712002	0.452200296	0.125311037	0.143440127	-9.873485589	-1.743023673	-1.135262765	-0.938989088
22	5853.239967	3767.203301	1	0	0.00099703	0.001290448	0.229108438	0.505851777	0.119140374	0.134403756	-7.640130016	-1.735440342	-1.015043826	-0.997315641
23	5673.630985	3867.585477	1	1	0.001534163	0.001742777	0.352536581	0.475029622	0.145725345	0.181515064	-4.833153866	-1.725909289	-0.366114399	-0.707213278
24	5714.433937	3750.462926	1	1	0.00446748	0.00454639	1.026586194	0.824628181	0.311620721	0.473519095	-2.777358853	-1.718928863	0.248536534	-0.106535707
25	5846.8064	3916.595803	1	1	0.003051121	0.003137528	0.701119812	0.710169489	0.24742026	0.326782186	1.838006049	-1.703257449	0.302781489	-0.058389495
26	5645.750515	3824.972141	1	1	0.003896329	0.003981055	0.895340962	0.675540585	0.272271443	0.414637849	5.901522203	-1.689459831	-0.011467181	-0.08528353
27	5873.402249	3669.567082	1	1	0.001705576	0.001848833	0.391925736	0.492390384	0.15637893	0.192561046	10.26269747	-1.674651515	-0.417633593	-0.461984148
28	5684.314603	3914.585233	1	1	0.002913737	0.003026745	0.669550171	0.704651786	0.235319164	0.315243828	11.41971301	-1.670722883	0.2844652	-0.110506553
29	5631.052373	3868.811985	1	1	0.001281426	0.001537498	0.294460008	0.45891254	0.132383638	0.160134716	12.78778663	-1.666077606	-0.744468004	-0.530470507
30	5919.310863	3667.170324	1	1	0.001186502	0.001436981	0.27264734	0.457278286	0.128241811	0.149665547	14.49303859	-1.660287444	-0.126980973	-0.359700263
31	5872.829049	3831.04678	1	0	0.001071844	0.001304162	0.246299976	0.453457968	0.121689891	0.135832124	15.44938667	-1.657040176	-0.721981306	-1.127294652
32	5786.347323	3686.297357	1	0	0.001130553	0.001378096	0.2597909	0.503269929	0.126088531	0.143532457	17.32494083	-1.650671756	-0.37606511	-0.768052228
33	5699.562944	3708.194225	1	0	0.000887109	0.001273039	0.203849575	0.501470967	0.115856687	0.132590559	24.20909027	-1.627296712	-1.12449627	-0.857335569
34	5695.026034	3660.019995	1	1	0.00700086	0.007039117	1.608733814	0.789600836	0.407550158	0.733143484	24.56888492	-1.626075034	0.161223016	0.091250046
35	5738.488028	3903.60841	1	1	0.001202082	0.001497773	0.276227546	0.618500406	0.135471198	0.155997243	28.41580677	-1.613012859	-0.356583819	-0.769155405
36	5746.970572	3951.511088	1	1	0.001504175	0.001706978	0.345645814	0.543201455	0.150737726	0.177786429	29.59227893	-1.609018162	-0.319092642	-0.518475435
37	5920.374141	3836.562262	1	1	0.003248144	0.003340784	0.74639401	0.71044544	0.255545171	0.347951863	35.38913303	-1.589335017	0.404642751	0.108104741
38	5961.045475	3650.18752	1	1	0.620878609	0.620879152	142.6722511	0.997814828	0.984135883	64.6662795	35.41488633	-1.589247572	1.550991664	1.545989917
39	6004.11191	3632.760919	1	1	0.001546548	0.001720271	0.355382651	0.486797092	0.153288831	0.179170942	37.96806168	-1.580578297	0.087431142	-0.301897955
40	6018.379615	3675.513835	1	1	0.001243897	0.001495908	0.285836317	0.530201645	0.138463325	0.155802984	38.47817278	-1.578846221	-0.251321082	-0.44755651
41	5785.076237	3966.384561	1	1	0.001459522	0.00163068	0.335384849	0.457507569	0.143868289	0.169839836	39.78439657	-1.574410954	-0.754223231	-0.565229771
42	5733.277561	3629.66716	1	0	0.000887856	0.001198034	0.204021295	0.583188804	0.116689626	0.124778523	40.03948712	-1.573544798	-0.750059103	-0.736398382
43	6041.683031	3870.786841	1	0	0.001338244	0.001455554	0.307516216	0.409774762	0.141598142	0.151599923	43.88981645	-1.560471053	-0.858725913	-0.902973059
44	5777.4186	4008.249582	1	1	0.001500479	0.001656667	0.344796427	0.420471794	0.146429476	0.172546494	46.03004618	-1.553203929	-0.29922154	-0.373922017
45	5978.213486	3700.160704	1	1	0.001355512	0.001603882	0.311484294	0.545995509	0.142893927	0.167048694	47.0931119	-1.549594303	-0.274443323	-0.430635204
46	5800.193638	4049.062342	1	1	0.003647689	0.003733968	0.838205697	0.750557347	0.288530854	0.388903134	49.04187742	-1.542977294	0.466610644	0.318451183
47	5751.212801	3666.470667	1	1	0.001574676	0.001771063	0.361846272	0.62180033	0.155350255	0.184461151	53.2137546	-1.528811737	-0.41007373	-0.537271368
48	5819.312609	4093.457995	1	1	0.001983848	0.002121058	0.455870137	0.604119658	0.196037823	0.220914065	54.22748552	-1.525369626	0.140004059	-0.027268409
49	5639.465021	3923.766859	1	1	0.001022624	0.001424046	0.234989772	0.587348743	0.12877391	0.148318369	56.54298049	-1.517507392	-0.425736294	-0.527612027
50	6003.319923	3735.668181	1	0	0.001226942	0.001418738	0.28194017	0.408816012	0.130132493	0.147765517	57.89715938	-1.512909295	-0.436850343	-0.559599076
51	5928.204599	3612.841635	1	1	0.001118151	0.001442428	0.256940921	0.515345835	0.130011785	0.150232878	57.92486645	-1.512815216	0.061954596	-0.379200926
52	5586.306761	3855.005149	1	1	0.001394455	0.001612038	0.320433067	0.465109402	0.13861431	0.167898238	61.35876475	-1.501155457	-0.106802098	-0.36949199
53	6038.367723	3609.658944	1	1	0.001107268	0.001389858	0.254440076	0.582280269	0.134783028	0.1447576	64.7386546	-1.489679083	-0.23673885	-0.510312828
54	5821.668536	3988.488644	1	0	0.000926507	0.00125458	0.212902917	0.502957841	0.121215537	0.130667954	64.9547099	-1.48894547	-0.879071694	-0.759759712
55	5544.414696	3881.611637	1	0	0.000967528	0.00130949	0.22232917	0.505770549	0.122047256	0.136387017	66.87810702	-1.482414599	-0.667461629	-0.507910438
56	5866.362183	3629.441992	1	1	0.001496646	0.001716314	0.343915536	0.627239903	0.151929958	0.178758882	68.52465057	-1.476823781	0.046854824	-0.354930631
57	5664.195074	3959.294391	1	1	0.001730991	0.001871048	0.39776594	0.500524345	0.162639436	0.194874773	68.78044473	-1.475955235	-0.436418206	-0.439991154
58	5597.053602	3897.131637	1	1	0.009038097	0.009077645	2.076872409	0.849460656	0.46813607	0.945461772	69.34540769	-1.474036911	0.916194033	0.775057141
59	6042.668094	3715.335197	1	0	0.001173421	0.001357217	0.269641536	0.448296508	0.131418356	0.14135788	69.47424052	-1.47359946	-0.705081062	-0.553123328
60	5893.025064	3709.37031	1	1	0.001856622	0.002014584	0.4266349	0.517150895	0.165191597	0.20982445	70.12538467	-1.471388509	-0.345612012	-0.427931626
61	5664.531741	3626.567377	1	1	0.001354003	0.00155731	0.311137456	0.456320705	0.137132137	0.162198109	70.59708966	-1.46978684	-0.496514972	-0.632892125
62	5860.639091	4102.410628	1	0	0.001034544	0.001300407	0.237728729	0.502510962	0.136101287	0.13544096	71.17783828	-1.467814915	-0.644419164	-0.579707661
63	5978.825709	3774.679289	1	1	0.001949574	0.002100378	0.447994287	0.514586005	0.173568479	0.218760148	72.73662211	-1.462522084	-0.200755717	-0.186042801
64	6014.72466	3795.701479	1	0	0.001225521	0.001410413	0.281613504	0.40997772	0.131823935	0.146898441	72.89668486	-1.461978593	-0.340482796	-0.487494116
65	5676.63471	4001.456295	1	0	0.001062706	0.001283966	0.244200218	0.448687872	0.125107188	0.133728607	76.51586356	-1.449689717	-1.348705813	-0.777070574
66	5847.21234	4032.69788	1	1	0.00109988	0.001342086	0.252742387	0.455880059	0.130616143	0.139781955	76.93111621	-1.448279732	-0.088877507	-0.550481767
67	5878.176809	3586.916504	1	1	0.00258871	0.00271332	0.594862041	0.650463181	0.215958593	0.28259979	77.54013453	-1.446211818	0.173914317	0.077525894
68	5907.803255	3967.407165	1	1	0.442779818	0.442780367	101.7467707	0.995187298	0.977951836	46.11679888	78.09804991	-1.444317423	1.337245998	1.333256043
69	6030.752079	3959.376348	1	0	0.001317141	0.001439237	0.302666995	0.411145612	0.142610391	0.149900534	82.28876885	-1.43008789	-0.644316547	-0.755084503
70	5640.183339	3589.473204	1	1	0.001606791	0.001794222	0.369225872	0.546263788	0.15659081	0.186873152	87.46820295	-1.412501186	-0.546269236	-0.547495631
71	5798.795566	3927.28622	1	1	0.001266041	0.00146968	0.290924772	0.453451676	0.132546161	0.153071199	88.44642942	-1.40917963	-0.45558423	-0.594722943
72	5576.041456	3931.635721	1	1	0.001536506	0.001772968	0.353075055	0.626711516	0.15680736	0.184659545	88.59116863	-1.40868817	-0.027137072	-0.187991558
73	5810.206566	3638.710057	1	0	0.000797268	0.001139057	0.183204825	0.580150659	0.112069721	0.118635932	88.90259245	-1.407630734	-0.686134184	-0.870909772
74	5700.375754	4043.716143	1	1	0.001281484	0.001474621	0.294473435	0.467206664	0.141795425	0.153585881	93.10398041	-1.393364974	-0.370731023	-0.379523733
75	5869.536624	3988.828416	1	0	0.000942098	0.001235859	0.216485514	0.502332122	0.121199456	0.128718085	93.49673319	-1.392031387	-0.700821253	-0.60380573
76	5640.909125	4033.920717	1	1	0.001184826	0.001418913	0.272262181	0.522797319	0.140110708	0.147783667	94.44305036	-1.388818179	-0.051483562	-0.275708651
77	5898.311568	3793.937056	1	0	0.000946996	0.001245252	0.217611077	0.500905255	0.117139104	0.129696452	98.73904439	-1.374231185	-1.286816799	-0.784545271
78	5935.221864	3572.889916	1	1	0.04499895	0.045004765	10.34034895	0.95581777	0.815243037	4.687370694	99.4031188	-1.371976328	1.186106906	1.145671231
79	6043.20679	3758.469195	1	1	0.110152771	0.110155097	25.31210394	0.986893105	0.921974303	11.47295772	100.0628875	-1.369736092	1.836539559	1.80766773
80	5634.446666	3986.472431	1	1	0.001893099	0.001996517	0.435016824	0.464052216	0.172439712	0.207942814	100.4183065	-1.368529271	-0.082253405	-0.165974562
81	5683.523083	3588.834537	1	0	0.000873135	0.001153477	0.200638447	0.582525829	0.115200759	0.120137801	100.7709799	-1.367331773	-1.362357036	-0.937905294
82	6067.484355	3640.016502	1	1	0.001332626	0.001502624	0.306225316	0.416648037	0.141453496	0.156502481	103.3704763	-1.358505216	-0.229938549	-0.366226847
83	5903.46822	3547.882427	1	0	0.001224923	0.001447317	0.28147609	0.410639046	0.130842853	0.150742093	105.8554423	-1.350067544	-0.281964998	-0.296494392
84	5524.241913	3843.605276	1	0	0.000937848	0.001263905	0.2155089	0.502255772	0.119218778	0.131639205	106.1937743	-1.348918742	-1.035044578	-0.579971557
85	6092.185589	3600.908091	1	1	0.002978312	0.003067784	0.68438908	0.632617176	0.25281978	0.319518224	106.5233757	-1.347799585	0.67718633	0.465897675
86	6060.888638	3835.125911	1	0	0.00096098	0.001285042	0.220824518	0.580256469	0.13181117	0.133840647	112.213085	-1.328480248	-1.221053203	-0.974307465
87	6004.331652	3999.936243	1	1	0.001902053	0.002067309	0.437074388	0.612071701	0.189875122	0.215315936	115.8557435	-1.316111647	0.705704437	0.145726037
88	6075.520131	3559.053213	1	1	0.001360705	0.001539464	0.312677615	0.51864182	0.151130192	0.160339468	116.3933028	-1.314286371	0.451289212	-0.003893954
89	5981.223136	3587.070104	1	0	0.000860409	0.001225348	0.197714123	0.58038124	0.120121975	0.127623382	119.0553941	-1.305247273	-0.442759054	-0.608918737
90	5951.485831	4015.469089	1	1	0.003529628	0.003632249	0.811076308	0.768433967	0.282522811	0.378308765	121.6671957	-1.296378933	0.813652509	0.512191933
91	5508.279222	3915.675718	1	1	0.007031596	0.007076086	1.615796766	0.807403081	0.421428496	0.736993929	122.6895192	-1.292907647	0.579944036	0.503424264
92	5658.170156	3677.614844	1	1	0.001348248	0.001591493	0.309815128	0.464234084	0.135608509	0.165758352	123.9945711	-1.288476359	-0.414269277	-0.663390071
93	5613.887364	3558.650281	1	1	0.00162026	0.001802779	0.372320903	0.488959429	0.155887549	0.187764457	124.323303	-1.287360154	-0.604031522	-0.516011426
94	5487.016612	3874.763551	1	1	0.001188246	0.001418843	0.273048009	0.460967715	0.133019385	0.147776409	125.5620432	-1.283154028	-0.58373624	-0.529930397
95	6133.355841	3621.125956	1	0	0.000964569	0.001225187	0.221649277	0.500230744	0.132243695	0.127606576	125.9364509	-1.281882731	-1.164318446	-0.568716914
96	6036.829222	3915.181686	1	0	0.000861456	0.001179473	0.197954837	0.577400304	0.124262858	0.122845406	126.384522	-1.280361311	-1.583185298	-0.998032297
97	5612.070601	3515.809284	1	1	0.001677332	0.001825871	0.385435605	0.485191159	0.161028103	0.190169486	127.298519	-1.277257845	-0.570115433	-0.550333324
98	5786.726737	3601.281853	1	1	0.003846322	0.003924342	0.883849759	0.889465188	0.301617715	0.408731048	127.5985677	-1.276239034	0.620256139	0.249452349
99	5885.0868	4061.678433	1	1	0.009938227	0.009960029	2.283714098	0.845327291	0.522067971	1.03736451	129.3241911	-1.270379701	1.010536996	0.893992748
100	5620.264199	3791.617729	1	1	0.001386763	0.001644026	0.318665521	0.449542049	0.135189091	0.171229896	129.4781959	-1.26985678	-0.828261613	-0.699199295
101	6008.249626	3554.374859	1	0	0.000764008	0.001145575	0.175562075	0.707406772	0.118552183	0.119314839	129.540079	-1.269646657	-1.264458795	-0.758877584
102	6047.561476	3998.861401	1	0	0.001122591	0.001327338	0.257961253	0.450609957	0.13867471	0.138245967	129.7419691	-1.268961141	-1.179240541	-0.8434528
103	5439.791025	3869.646092	1	0	0.001140922	0.001333867	0.26217341	0.410514678	0.13013383	0.138925938	133.2175071	-1.257159996	-0.409682548	-0.357057867
104	5575.22894	3532.495338	1	1	0.001496178	0.00164539	0.343808075	0.39002827	0.144333251	0.171371903	133.9446425	-1.254691016	-0.666551807	-0.617254259
105	5582.575908	3772.999105	1	1	0.001439947	0.001631566	0.330886684	0.426876547	0.136799623	0.169932096	135.2149429	-1.250377727	-0.083992737	-0.24012476
106	5461.363489	3923.734445	1	1	0.001443601	0.001715816	0.331726479	0.660050092	0.161334841	0.178706942	135.2383898	-1.250298114	0.168074471	-0.033517891
107	5740.843144	4029.602043	1	1	0.002264177	0.002419961	0.520287172	0.613262685	0.201926298	0.252045648	135.6267466	-1.248979453	0.238200222	-0.03239924
108	6019.989669	4046.013455	1	0	0.000828611	0.001154031	0.190407344	0.580938472	0.12845998	0.12019547	135.9059978	-1.248031259	-1.169739151	-0.739896018
109	5530.478511	3524.494209	1	1	0.001515336	0.001722241	0.348210418	0.538971753	0.156683549	0.179376185	136.0106067	-1.247676061	-0.327562209	-0.408703815
110	5578.066877	3492.586493	1	1	0.001217791	0.001487877	0.279837377	0.502114669	0.139098694	0.154966513	136.4393041	-1.246220424	-0.687095656	-0.640000794
111	5910.71569	4028.705225	1	1	0.001159468	0.001426664	0.266435101	0.506880393	0.137485312	0.14859104	138.3283068	-1.239806339	0.161155103	-0.2991265
112	6010.572356	3839.80878	1	1	0.001646027	0.001819736	0.378242128	0.504030627	0.1623307	0.189530503	138.9160367	-1.237810709	-0.333753885	-0.466909621
113	5693.013196	4089.896542	1	1	0.003018741	0.003108403	0.693679141	0.703080235	0.265806458	0.323748712	139.3925089	-1.236192854	0.618776552	0.39637114
114	5589.395412	3729.372001	1	1	0.001495983	0.001659571	0.343763289	0.391718706	0.136862828	0.17284891	142.2624179	-1.226448114	-0.397038592	-0.411501839
115	6089.765114	3804.75922	1	0	0.000859963	0.001131293	0.197611724	0.581472424	0.12451533	0.117827308	142.6406247	-1.225163917	-1.240286645	-0.965390922
116	6024.636216	4092.603409	1	0	0.000895355	0.001090073	0.205744537	0.500339978	0.12981836	0.113534079	143.4717558	-1.222341822	-1.09738708	-1.091392768
117	5597.724864	4005.329676	1	1	0.002163055	0.002320474	0.497050433	0.690541789	0.203541882	0.241683821	143.616376	-1.221850766	0.818080281	0.277882437
118	5985.686596	3516.980915	1	0	0.001090414	0.001328663	0.250567322	0.500580556	0.130539832	0.138383941	143.8014073	-1.221222495	-0.979839665	-0.566876001
119	5513.487417	3797.198739	1	1	0.001315179	0.001492608	0.302216245	0.42640307	0.134214313	0.155459226	144.3934917	-1.219212079	-0.148326367	-0.239798257
120	6111.55622	3844.669937	1	0	0.001018021	0.001245782	0.233931966	0.500369512	0.136383359	0.129751637	144.6580479	-1.218313782	-1.0475958	-1.109806289
121	5471.146074	3831.393936	1	1	0.002632242	0.002787248	0.604865319	0.766227878	0.227361024	0.290299557	144.6952828	-1.218187352	0.328186306	-0.105967702
122	6002.987971	4134.856111	1	0	0.000898931	0.00108072	0.206566208	0.502056651	0.132751518	0.112559972	147.010938	-1.210324573	-1.187133984	-1.157946421
123	5409.918272	3831.895852	1	1	0.002078293	0.002225966	0.477572841	0.621958359	0.197334486	0.2318405	147.0956718	-1.210036861	0.037325508	-0.051421281
124	5960.514192	4110.540138	1	0	0.001028138	0.001194457	0.236256646	0.50761334	0.136894544	0.124406007	149.1780437	-1.202966193	-1.005930731	-0.873243399
125	6029.003677	4170.412548	1	0	0.001056509	0.001204515	0.242776105	0.501963746	0.149539209	0.125453614	149.7005093	-1.201192168	-1.089400477	-1.070393859
126	5586.318757	3596.028766	1	1	0.000965781	0.001366502	0.221927755	0.582661334	0.125300235	0.14232493	150.2336456	-1.19938191	-0.013318584	-0.530564495
127	5934.525468	3722.334829	1	1	0.001892484	0.002057572	0.434875583	0.532886581	0.169411141	0.214301861	150.2602777	-1.199291481	-0.105573084	-0.239018327
128	5623.601798	3750.61618	1	1	0.005189902	0.005233487	1.192592298	0.625077452	0.316407005	0.545082123	151.7159829	-1.194348652	0.267550571	0.236943265
129	5960.379436	3482.40967	1	1	0.001461219	0.001626762	0.335774749	0.485351326	0.152004683	0.169431807	151.9999706	-1.193384375	-0.120616777	-0.077393571
130	5681.515271	4133.641766	1	1	0.001117981	0.001307511	0.25690195	0.503802511	0.14553318	0.136180889	154.3644741	-1.185355733	-0.217673101	-0.273023852
131	5554.869633	3999.047684	1	0	0.00107465	0.001292358	0.24694485	0.448277933	0.129530403	0.134602683	155.4873099	-1.181543158	-0.56059236	-0.305410417
132	5887.3441	3932.701081	1	1	0.001210026	0.00141223	0.278052906	0.454145598	0.131520279	0.147087651	156.1781712	-1.179197347	-0.440889387	-0.851562859
133	6007.870085	3482.189437	1	0	0.001014681	0.0012554	0.233164485	0.504431668	0.128604731	0.130753427	157.4872695	-1.174752321	-1.154402711	-0.544358656
134	6169.529485	3593.719497	1	0	0.000952201	0.001138371	0.218807096	0.5025423	0.132338068	0.118564518	158.5415617	-1.171172485	-1.134572976	-0.931126343
135	6071.235477	3964.110389	1	0	0.001119688	0.001302545	0.25729408	0.502950404	0.139690642	0.135663646	160.250275	-1.16537057	-1.185408308	-0.99614644
136	6115.670304	3559.852314	1	1	0.001448966	0.001629045	0.332959123	0.548855196	0.163220383	0.169669532	160.6091479	-1.164152022	0.162540912	-0.043075746
137	5693.324771	3540.195738	1	0	0.000709515	0.001026071	0.163040021	0.577362442	0.108255457	0.10686812	165.2362104	-1.148440889	-1.065395194	-0.642645197
138	6138.050533	3808.86336	1	0	0.001000152	0.001158745	0.22982591	0.502170366	0.134337323	0.12068649	165.5728372	-1.147297877	-1.150491538	-1.08193571
139	5577.257875	3681.188703	1	1	0.001464963	0.001641974	0.336635059	0.417575548	0.13829152	0.17101615	167.6375638	-1.140287123	-0.409601553	-0.494804442
140	5539.073969	3953.995843	1	1	0.002366014	0.002489378	0.543688394	0.576169487	0.206240438	0.259275598	167.746575	-1.139916977	0.079178744	0.070758842
141	6074.773866	3688.095355	1	1	0.001297821	0.00150266	0.298227534	0.52797251	0.146336919	0.156506163	168.9731694	-1.135752091	-0.130983462	-0.197487999
142	6043.840419	3450.165008	1	1	0.003696534	0.003778297	0.8494299	0.723747573	0.300505389	0.393520078	169.4111602	-1.134264899	0.397012355	0.237909337
143	5845.821607	3560.720071	1	1	0.002270988	0.002412288	0.521852382	0.723271678	0.204496494	0.251246472	170.6081082	-1.130200677	0.387110659	0.043200029
144	6217.702692	3583.839289	1	0	0.001016024	0.001185734	0.233473004	0.504992871	0.14224843	0.12349752	170.8302439	-1.129446418	-1.073221046	-1.071902949
145	6113.821671	3944.514398	1	0	0.000899271	0.001114189	0.206644333	0.500386348	0.129498302	0.116045839	171.4289318	-1.127413581	-1.038195714	-0.997097186
146	5716.333316	3980.6032	1	1	0.001012304	0.001324737	0.232618244	0.582316385	0.126408681	0.137974973	172.5617901	-1.123566974	-0.48237914	-0.799659949
147	6145.519079	3765.049528	1	0	0.00080381	0.001030638	0.18470821	0.57966838	0.124823224	0.107343803	173.9463037	-1.118865876	-1.085910168	-1.062467727
148	5431.678424	3793.792368	1	1	0.001449319	0.001629698	0.333040329	0.472903491	0.149262233	0.169737531	174.6650816	-1.116425274	-0.005641346	-0.202746312
149	5983.902318	4180.135602	1	0	0.000968047	0.001127883	0.222448378	0.503103575	0.141353534	0.117472178	174.798545	-1.115972101	-1.025495133	-1.014439127
150	5400.312718	3758.43853	1	1	0.003248975	0.003339718	0.746584781	0.71795476	0.269347365	0.347840906	175.8724575	-1.112325645	0.377412943	0.140772071
151	5411.418592	3716.274137	1	1	0.006952002	0.00698193	1.597506855	0.745271007	0.419404613	0.727187344	176.2311354	-1.111107758	0.259947237	0.260140364
152	5778.865033	4110.958795	1	1	0.001845638	0.001989478	0.424110867	0.670868391	0.194935859	0.207209639	176.8986009	-1.108841388	0.370077992	0.063924713
153	6219.820797	3543.297173	1	0	0.000789762	0.00113456	0.181480167	0.710026394	0.138884759	0.118167578	177.0376458	-1.108369262	-1.006299314	-1.014077114
154	5551.003909	3712.114647	1	1	0.003009568	0.003127517	0.691571335	0.669547557	0.232630216	0.325739559	178.2727602	-1.104175447	0.046378837	-0.036889138
155	6104.854661	3655.378385	1	1	0.003192688	0.00327434	0.733650664	0.683166621	0.269327362	0.341031569	179.2776239	-1.100763445	0.67104808	0.500950886
156	5614.463848	3653.853295	1	1	0.001281001	0.001545081	0.294362398	0.532563966	0.135061831	0.160924404	180.0861552	-1.098018087	-0.11057965	-0.477753881
157	6181.864717	3731.314138	1	0	0.000585655	0.000983613	0.134578239	0.707219666	0.124475936	0.10244599	180.882336	-1.095314665	-1.105937857	-1.030909626
158	6192.309856	3683.736413	1	0	0.000953834	0.001109845	0.219182439	0.504804332	0.135673573	0.115593394	181.4274444	-1.093463756	-0.948309307	-0.95093824
159	5634.42813	4076.234743	1	0	0.000851738	0.001169836	0.195721565	0.579852883	0.127030005	0.121841693	181.8470266	-1.09203907	-0.263783373	-0.217317409
160	6113.199324	3510.736473	1	1	0.001815568	0.001982319	0.417201072	0.70048364	0.195979176	0.206464017	181.8917036	-1.09188737	0.296847208	0.015626818
161	5971.847085	3816.59089	1	1	0.003112723	0.003224274	0.715275382	0.695517442	0.247115272	0.335817083	182.4832623	-1.08987874	0.370674695	0.118750221
162	6166.915776	3550.916876	1	0	0.000543805	0.001016692	0.124961347	1	0.122884343	0.105891327	183.2939392	-1.087126096	-1.171172485	-0.91370041
163	6110.197005	3464.988222	1	1	0.002312674	0.002423096	0.53143151	0.631416935	0.228137612	0.252372131	183.9451967	-1.08491476	0.16688067	0.091872229
164	5878.080741	4140.567157	1	0	0.001046024	0.001218617	0.240366762	0.506297052	0.138412449	0.126922377	183.9598496	-1.084865006	-1.058404241	-1.057529744
165	5947.183911	3437.834843	1	1	0.002213362	0.002376884	0.50861034	0.716273846	0.20902906	0.247559061	185.2704509	-1.080414876	0.394043017	0.170835043
166	5937.383207	3768.253561	1	0	0.001212298	0.001412527	0.278575136	0.410832274	0.126687355	0.147118617	187.8248829	-1.071741334	-0.473131096	-0.621766125
167	6046.355131	3500.579717	1	1	0.001699274	0.001912184	0.390477679	0.787583003	0.183194797	0.199159298	189.1174474	-1.067352447	0.604342318	0.001320854
168	6250.873517	3612.350609	1	0	0.000931716	0.001154234	0.214099815	0.577891589	0.143546474	0.120216638	189.7490696	-1.065207782	-1.038479011	-0.985363792
169	6150.697606	3974.75776	1	0	0.001114111	0.001262404	0.256012467	0.449720974	0.146604998	0.131482882	190.0114235	-1.064316962	-1.011658602	-1.00075432
170	6194.73811	3967.366882	1	0	0.000901563	0.001156885	0.20717091	0.578635772	0.146746678	0.120492747	190.2086532	-1.063647271	-1.007695828	-0.894793864
171	6083.55554	3427.511182	1	1	0.001445081	0.001602173	0.332066505	0.540078197	0.169129554	0.166870728	190.3775	-1.063073954	-0.160027482	-0.117153003
172	6066.397912	4147.52725	1	0	0.000896188	0.001137743	0.205935837	0.581469854	0.143940788	0.118499073	190.7424659	-1.061834717	-1.048657279	-1.032630045
173	6155.816962	3847.389293	1	0	0.000936727	0.001186763	0.215251428	0.577850564	0.138687685	0.123604667	191.1217437	-1.060546884	-1.062807956	-0.9772413
174	6229.698408	3714.844688	1	0	0.000956409	0.001152483	0.219774009	0.505914041	0.146763287	0.120034263	194.1159433	-1.050380117	-0.937225628	-0.971290344
175	5925.832967	3399.932042	1	1	0.001353563	0.001525649	0.311036509	0.415252825	0.144953551	0.158900509	195.5237586	-1.045599897	-0.157083043	-0.139811857
176	6294.754353	3612.732951	1	0	0.001021925	0.001219272	0.234829036	0.505152862	0.153651831	0.126990505	196.0736358	-1.043732796	-0.971083808	-0.962503105
177	5632.317762	3473.210503	1	0	0.001009214	0.001218671	0.231908166	0.451412193	0.124397011	0.126927911	196.9940912	-1.040607401	-0.68161808	-0.629137288
178	6175.620038	3640.363476	1	0	0.00079604	0.001033486	0.182922845	0.577390252	0.125076186	0.107640411	197.733547	-1.038096589	-1.182314533	-0.902296818
179	5930.931469	4080.551924	1	0	0.000876469	0.001236824	0.201404631	0.582631156	0.131923468	0.12881862	198.434475	-1.035716596	-1.091224296	-0.617517509
180	5776.756577	4153.467057	1	0	0.00055206	0.001007911	0.126858321	1	0.124466481	0.1049767	198.8782514	-1.034209759	-1.108841388	-0.466286027
181	6306.571246	3651.277991	1	0	0.001044714	0.001183692	0.2400658	0.505793143	0.157428939	0.12328478	201.0419492	-1.02686295	-0.927423345	-0.915120086
182	6271.796848	3674.481206	1	0	0.000892566	0.001095736	0.205103567	0.583067642	0.146734443	0.114123968	201.4426682	-1.025502314	-0.89184071	-0.91644253
183	5560.34771	3644.324578	1	0	0.000964215	0.001356961	0.221567762	0.583391162	0.123786668	0.141331243	203.5257524	-1.018429227	-1.044187952	-0.527285367
184	5523.605855	3674.878368	1	1	0.001672341	0.001816415	0.384288724	0.463161652	0.155898545	0.189184603	204.9628157	-1.013549697	-0.165642562	-0.316391933
185	5983.019664	4067.421013	1	0	0.000905753	0.001163758	0.208133792	0.504083145	0.128679648	0.121208618	205.0812388	-1.013147593	-0.591468732	-0.809728276
186	6102.67336	3748.470925	1	0	0.000623652	0.001002443	0.1433095	0.70923435	0.11497059	0.104407198	205.3455763	-1.012250038	-1.050880192	-0.672998433
187	5450.805325	3731.065883	1	0	0.001083803	0.001320055	0.249048142	0.449046444	0.12617622	0.137487377	205.4459712	-1.011909149	-0.637147196	-0.611556519
188	6150.761113	3474.296337	1	0	0.001201845	0.001367853	0.276173132	0.450377286	0.151156726	0.142465633	205.6809011	-1.011111447	-0.209850079	-0.385559892
189	5548.979964	4044.895953	1	0	0.000645491	0.001099293	0.148327853	0.707339998	0.12234614	0.114494389	206.3217722	-1.008935377	-1.031918538	-0.423066013
190	6182.334013	4010.864827	1	0	0.001050702	0.001192175	0.241441672	0.503675171	0.151423718	0.124168318	207.6099365	-1.004561431	-0.957270259	-0.91460319
191	6340.545272	3617.783742	1	0	0.000889401	0.001107694	0.204376194	0.50055695	0.150950428	0.115369418	208.3468761	-1.002059162	-0.937570273	-0.861071766
192	6189.413997	3487.245836	1	0	0.000771383	0.001082924	0.17725669	0.71136566	0.133801868	0.112789573	209.1809898	-0.99922694	-0.905437653	-0.623188828
193	6127.137809	3898.025346	1	0	0.000638296	0.001044208	0.146674502	0.708037514	0.123983322	0.108757185	209.9924524	-0.996471629	-1.023488385	-0.975488691
194	5364.871757	3826.638058	1	0	0.000893984	0.001235582	0.205429452	0.578110229	0.130804295	0.128689293	210.99472	-0.993068441	-0.361533263	-0.342110006
195	5595.288974	3439.803768	1	1	0.001594684	0.001776183	0.366443761	0.583497261	0.17007024	0.18499437	211.3266142	-0.991941499	-0.112025292	-0.258979425
196	6061.464767	4195.19703	1	0	0.000941077	0.00114689	0.216250945	0.507203663	0.149964197	0.11945179	212.3137692	-0.988589626	-1.043325946	-0.968053721
197	5633.336318	3711.365065	1	1	0.00142526	0.001662069	0.327511744	0.461690563	0.137529299	0.173109123	213.0285286	-0.98616267	-0.819301914	-0.70647464
198	5684.574023	4177.391301	1	0	0.001002916	0.001172526	0.230460919	0.50415111	0.145585106	0.122121802	214.4739758	-0.981254672	-0.742363792	-0.729584551
199	5365.812434	3702.468146	1	0	0.000795331	0.001141765	0.182759932	0.579098218	0.123209691	0.118918025	214.540305	-0.981029452	-0.463493356	-0.561390409
200	6232.360792	3762.178117	1	0	0.000734855	0.000992143	0.168862884	0.71360395	0.137768631	0.103334432	214.5687694	-0.980932801	-0.933002994	-0.940960111
201	6025.431256	3414.07911	1	1	0.001199054	0.001447055	0.275531615	0.501092075	0.146511907	0.150714761	214.6380108	-0.980697693	-0.457324872	-0.322499653
202	5473.03333	3772.224181	1	0	0.001103988	0.001341793	0.253686405	0.451268999	0.126273154	0.139751411	215.3861195	-0.978157499	-0.582428804	-0.458924263
203	6080.384862	4034.89381	1	0	0.001065177	0.00125957	0.244768026	0.504989567	0.141758211	0.131187695	215.8186865	-0.976688724	-0.898499939	-0.947653301
204	5514.637118	3751.950504	1	1	0.002390308	0.00254016	0.549271102	0.735960519	0.207885103	0.264564685	217.1757225	-0.972080925	0.265699653	-0.059294888
205	6133.436156	3709.489667	1	0	0.000609022	0.001013407	0.13994766	0.708246142	0.118981569	0.105549141	217.3614333	-0.971450346	0.421278863	-0.533807801
206	5537.21649	3610.968674	1	1	0.001443564	0.001669933	0.331717821	0.527835358	0.14768754	0.173928167	217.7782127	-0.970035177	-0.305057834	-0.390522023
207	5486.391513	3700.593601	1	0	0.000939546	0.001241524	0.215899042	0.500688136	0.119402283	0.129308146	218.6700854	-0.967006834	-0.921874469	-0.555336329
208	5737.742633	4072.853694	1	1	0.002089424	0.002221848	0.480130526	0.62639418	0.2012325	0.231411636	218.7817637	-0.966627632	0.297941623	0.139686355
209	6269.585787	3723.858896	1	0	0.000724668	0.000939997	0.166522059	0.719402654	0.139852306	0.097903238	219.1662006	-0.965322281	-1.040270991	-0.981902881
210	6010.157469	3373.587379	1	1	0.001342634	0.001528098	0.308525142	0.458539839	0.155724472	0.159155664	219.9035554	-0.962818602	-0.12393707	-0.179546915
211	6231.7248	3947.542498	1	0	0.000905451	0.001115958	0.208064507	0.578477713	0.150602617	0.116230097	220.6179172	-0.960392996	-0.882872191	-0.744099599
212	5499.23698	3591.884976	1	1	0.001245407	0.001417194	0.286183294	0.456659958	0.134553709	0.147604662	220.7974247	-0.95978348	-0.134016502	-0.204612046
213	6141.347289	4015.610958	1	0	0.001059982	0.001266285	0.243574165	0.504252811	0.148220263	0.131887035	221.1455394	-0.958601461	-0.885709553	-0.887940041
214	6107.614173	4144.535884	1	0	0.000943881	0.001141727	0.216895314	0.578436225	0.149119162	0.11891402	221.383029	-0.957795068	-0.917906542	-0.883722378
215	5401.316689	3891.797425	1	1	0.001161597	0.001362087	0.266924338	0.455497791	0.138235854	0.14186509	222.2023323	-0.955013134	0.209327752	-0.192782392
216	5740.824618	3553.717295	1	1	0.001064249	0.00125397	0.244554712	0.511289225	0.125295454	0.13060446	222.5127403	-0.953959147	-0.383998384	-0.49490236
217	6262.35545	3572.080553	1	0	0.000949685	0.001246046	0.218229011	0.580298922	0.150643078	0.129779126	223.5844415	-0.950320199	-1.02326845	-0.992333924
218	5838.78043	4148.120859	1	0	0.000806725	0.001207213	0.18537806	0.710635677	0.137358966	0.125734615	226.4980635	-0.940427032	-0.910649617	-0.776070656
219	5383.933662	3938.18279	1	1	0.001422294	0.001663417	0.326830151	0.657545785	0.171761253	0.173249507	227.4863428	-0.937071342	0.191317207	-0.063966015
220	6110.368627	4203.107867	1	0	0.000956725	0.001128634	0.219846745	0.505301455	0.155603849	0.117550362	228.7028146	-0.932940827	-0.674687519	-0.741577801
221	6157.990342	3932.059743	1	0	0.000856787	0.0011592	0.196881964	0.578252886	0.138056123	0.120733895	229.654237	-0.929710285	-1.062838711	-0.989910646
222	5861.837874	3513.608225	1	1	0.002215142	0.002385548	0.509019489	0.741204851	0.203233826	0.248461445	229.80733	-0.929190459	0.437649753	0.114678474
223	5637.433401	4165.458577	1	0	0.00086024	0.001156854	0.197675366	0.586482517	0.142053225	0.120489575	230.7396284	-0.926024852	0.104810867	-0.244252008
224	6066.516487	4072.924967	1	0	0.000950714	0.001195817	0.218465352	0.580750417	0.140246032	0.124547619	232.7517266	-0.919192798	-1.00094001	-1.003597904
225	5876.667069	4188.580333	1	0	0.000968361	0.001167567	0.222520577	0.501042482	0.140722616	0.121605334	233.4733391	-0.916742571	-0.848492047	-0.856996562
226	5966.369311	4218.414322	1	0	0.000981895	0.00119533	0.225630466	0.578099233	0.151102753	0.124496918	235.3654328	-0.910317991	-0.929217401	-0.883622964
227	6095.896864	3996.488175	1	0	0.001027453	0.001258883	0.236099326	0.50742424	0.140007625	0.131116165	236.3799702	-0.906873142	-1.090902085	-1.067050457
228	6033.124651	4235.420975	1	0	0.000795337	0.001060286	0.18276111	0.582552804	0.146559391	0.110431731	237.3534997	-0.903567534	-0.798620822	-0.822817491
229	6282.204899	3536.298622	1	0	0.001010425	0.001177935	0.232186466	0.5041778	0.149145869	0.122685195	238.4507127	-0.899841961	-0.852333631	-0.874875325
230	5607.45548	4127.797565	1	1	0.015067334	0.015084936	3.462336224	0.91275953	0.648466635	1.571137799	238.7059591	-0.898975275	1.344986326	1.19614881
231	5558.174876	4124.358115	1	0	0.000919755	0.001197917	0.211351341	0.501580959	0.140614803	0.124766321	238.8645831	-0.898436669	-0.747999351	-0.506970238
232	5518.762304	4099.024011	1	0	0.000753962	0.001078427	0.173253696	0.577890074	0.132055164	0.112321185	239.7168533	-0.895542797	-0.783054872	-0.457764491
233	6155.971135	3428.509629	1	1	0.013874337	0.013889594	3.188196362	0.933209496	0.657765016	1.446639573	239.7364907	-0.895476118	0.984362876	0.873666831
234	6060.368916	3393.458864	1	1	0.001808172	0.001925928	0.41550151	0.508775752	0.192993851	0.200590709	241.5650065	-0.889267416	0.057864273	-0.107480504
235	5870.834433	4232.521914	1	0	0.001024462	0.001217908	0.235412031	0.501267016	0.151278638	0.126848442	241.8146119	-0.888419884	-0.852194755	-0.810035618
236	5878.041654	4277.242932	1	0	0.000857425	0.001115013	0.197028353	0.580837717	0.15140472	0.116131651	242.2257598	-0.887023836	-0.780003808	-0.789084247
237	5736.550441	3506.769022	1	1	0.001173728	0.001380587	0.269711896	0.514699035	0.134903559	0.143791903	242.5503017	-0.885921858	0.065992509	-0.235517532
238	5664.509532	3500.285814	1	0	0.000815274	0.001107504	0.187342585	0.583956733	0.116086771	0.115349597	244.6151222	-0.878910786	-0.59484792	-0.677458831
239	5395.210308	3669.206895	1	0	0.001341712	0.001443572	0.308313242	0.357106488	0.138981458	0.150351996	245.2347013	-0.876807013	-0.421877142	-0.421877142
240	5502.167495	4052.512084	1	1	0.005175558	0.005213625	1.189296021	0.746540855	0.386843846	0.543013475	245.9421373	-0.874404923	0.953870804	0.813478972
241	5343.081498	3917.856034	1	1	0.002965406	0.003081264	0.681423244	0.765962904	0.277904905	0.32092221	246.9830415	-0.870870546	0.53211184	0.33273117
242	5831.268721	4255.587538	1	0	0.000844638	0.001082539	0.194090203	0.578141152	0.14619009	0.112749446	248.3136023	-0.866352643	-0.830206189	-0.790901997
243	5352.280298	3771.741179	1	0	0.000587755	0.001051462	0.135060754	0.707444618	0.118178743	0.109512628	248.3162319	-0.866343714	-0.962407657	-0.633423456
244	5540.517259	3566.185092	1	1	0.002279844	0.002401299	0.523887385	0.575379968	0.199090167	0.25010188	249.5705104	-0.862084827	-0.288872521	-0.299883803
245	5817.946731	4297.277735	1	0	0.000839754	0.00101646	0.192967788	0.58019278	0.150177965	0.105867136	250.0849911	-0.860337914	-0.802716822	-0.785556609
246	5899.300956	3749.475371	1	1	0.002059389	0.00216476	0.473228914	0.480942822	0.174710498	0.225465714	250.0875743	-0.860329143	-0.447745554	-0.432848703
247	6247.597605	3508.563061	1	0	0.00092828	0.001155507	0.213310271	0.578882341	0.144610211	0.120349297	250.6246267	-0.858505588	-0.937796085	-0.918448492
248	5586.309625	4161.810384	1	1	0.001375083	0.001522824	0.315981499	0.453929004	0.169954598	0.158606289	251.3323293	-0.856102593	-0.2392481	-0.325060951
249	6366.265699	3578.445251	1	0	0.000924958	0.001100227	0.212546868	0.502361934	0.153962074	0.114591649	251.3426439	-0.85606757	-0.747486871	-0.76824022
250	5972.716823	3393.07565	1	1	0.001272866	0.001558119	0.292492918	0.523679601	0.151483074	0.162282366	251.7898146	-0.854549208	0.186738412	-0.141896208
251	5993.563625	4252.186113	1	0	0.000960785	0.001117018	0.220779648	0.503985241	0.151693764	0.11634053	254.3051116	-0.846008548	-0.818975837	-0.807848319
252	6212.478211	3798.434521	1	0	0.000936947	0.001094905	0.215301928	0.58333425	0.143461758	0.114037379	254.9829488	-0.84370696	-0.783914048	-0.883194373
253	6096.018918	4103.191059	1	0	0.000779415	0.001110735	0.17910237	0.707195211	0.139506477	0.115686109	255.2915468	-0.84265912	-0.938188674	-0.88831587
254	5783.501276	3543.886096	1	1	0.003057381	0.003152257	0.702558271	0.766853267	0.255127168	0.32831626	255.5094967	-0.841919074	0.31453627	0.14254706
255	6061.243662	3343.984252	1	1	0.001887639	0.002031576	0.433762282	0.71326205	0.223772365	0.211594224	255.5572442	-0.841756947	0.319458083	0.125589
256	5482.191084	3655.908622	1	0	0.000912744	0.001261478	0.209740318	0.580008068	0.122525318	0.131386415	256.4715351	-0.838652484	-0.35496714	-0.441484751
257	5551.481826	4182.617035	1	0	0.000987367	0.00128087	0.226887964	0.578696403	0.16176249	0.133406165	256.8484331	-0.837372732	-0.692707536	-0.506551301
258	5922.384843	4122.976933	1	0	0.000930188	0.001146731	0.213748771	0.582933656	0.132749268	0.119435151	257.02734	-0.836765255	-1.114432381	-0.962087813
259	6188.038042	3874.909762	1	0	0.001129546	0.001285255	0.259559315	0.502607266	0.151565615	0.133862812	257.0981844	-0.836524704	-0.75732997	-0.790181982
260	5382.768708	3624.989888	1	1	0.001286469	0.001459527	0.295618796	0.461421632	0.145656167	0.152013799	257.7141091	-0.83443334	-0.314505597	-0.233848949
261	5553.627589	3456.599345	1	0	0.001179106	0.001356123	0.270947769	0.410717506	0.135767179	0.141243977	258.0570392	-0.833268925	-0.614790167	-0.484148208
262	6150.410528	4132.160929	1	0	0.000706729	0.001007919	0.162399952	0.707131128	0.140705535	0.104977596	258.5390622	-0.831632222	-0.767817804	-0.673302606
263	5590.064728	4203.846571	1	0	0.000976197	0.001136408	0.224321209	0.57869832	0.157609484	0.118359989	258.7311388	-0.830980028	-0.68403002	-0.524592341
264	6271.842997	3927.512269	1	0	0.000646635	0.000955043	0.148590851	0.710114777	0.142471679	0.099470383	258.8571782	-0.830552063	-0.776200792	-0.559150221
265	5810.151455	3507.616535	1	1	0.001266522	0.001477922	0.29103525	0.52848634	0.13975874	0.153929663	259.0054848	-0.83004849	0.208438343	-0.114679405
266	5916.43762	4306.587132	1	0	0.000972782	0.001139371	0.223536545	0.502058416	0.161656699	0.118668597	259.6299051	-0.827928278	-0.726727756	-0.709142087
267	5938.82241	4188.397616	1	0	0.000957116	0.001154267	0.219936467	0.580102629	0.142915373	0.120220107	259.6642503	-0.82781166	-0.915203383	-0.902211152
268	5806.34515	3461.572281	1	0	0.001059745	0.001338867	0.243519838	0.506738098	0.129904536	0.139446694	259.8441954	-0.827200658	-0.160687151	-0.023704013
269	6284.767185	3490.829793	1	0	0.00102544	0.0011858	0.235636875	0.505118207	0.151865914	0.123504342	260.7087387	-0.824265112	-0.828445329	-0.651118165
270	5304.664664	3779.977556	1	0	0.001146604	0.001331534	0.2634791	0.449766607	0.144584162	0.138682909	261.5285943	-0.821481303	-0.325344142	-0.38441727
271	5441.204309	3684.690831	1	1	0.001283269	0.00152975	0.294883498	0.470205526	0.141413809	0.159327731	262.0423439	-0.819736872	-0.443338832	-0.46699895
272	5431.148647	3634.646882	1	1	0.00455179	0.004636593	1.045959868	0.854242398	0.337156012	0.48291395	264.5874369	-0.811095041	0.410704368	0.251422088
273	6375.23337	3652.633059	1	0	0.001030783	0.00115725	0.236864492	0.504924696	0.168691496	0.120530743	264.6204544	-0.81098293	-0.69114581	-0.678136056
274	5586.562492	4079.902643	1	0	0.00043392	0.001053656	0.099710842	1	0.120959647	0.109741208	264.9141174	-0.809985802	-1.09203907	-0.43833933
275	6288.53134	3441.035609	1	1	0.00137038	0.001535507	0.314900742	0.470648158	0.180471314	0.159927311	266.2155261	-0.805566885	0.083057145	0.022320377
276	5728.485798	3460.87324	1	1	0.007880049	0.007911587	1.810763542	0.851783789	0.464743894	0.824013673	266.5899446	-0.804295551	0.474053728	0.415330695
277	5464.571718	3557.740481	1	1	0.003482493	0.003558995	0.800245259	0.710000287	0.280481236	0.370679132	266.7750165	-0.803667142	0.299350797	0.181709693
278	5315.995393	3735.483331	1	0	0.000670519	0.001058005	0.154079086	0.707106863	0.123593174	0.110194122	266.8027958	-0.803572817	-0.54984087	-0.531466599
279	5907.144172	3501.495193	1	1	0.001631703	0.001805611	0.374950503	0.572473595	0.162592315	0.188059397	267.6073049	-0.800841117	0.224067359	-0.044306263
280	6410.336092	3625.590689	1	0	0.000742418	0.001024748	0.170600905	0.707412994	0.160073578	0.106730328	269.3282291	-0.79499774	-0.501247758	-0.539704248
281	5894.82847	3429.407129	1	1	0.001504951	0.001702125	0.34582394	0.55335372	0.158256324	0.177280996	270.2224415	-0.791961453	-0.068953685	-0.048545463
282	5779.122116	4318.542909	1	0	0.000687737	0.001002121	0.158035629	0.708016222	0.155127335	0.104373643	270.2751622	-0.791782441	-0.751641917	-0.675270286
283	5434.69006	3962.889259	1	0	0.000893744	0.001174818	0.205374169	0.500460263	0.128765781	0.122360532	270.6660357	-0.790455235	-0.376355385	-0.272270652
284	5858.352347	3397.415246	1	1	0.001383077	0.001552394	0.317818435	0.41676166	0.146633348	0.161686152	270.9046602	-0.789644988	-0.1488036	-0.142364063
285	5983.70709	3341.498588	1	1	0.014120087	0.014146231	3.244667421	0.961432729	0.635896896	1.47336908	271.0776967	-0.789057445	0.801561748	0.671393129
286	5336.460089	3858.419272	1	1	0.007088309	0.007122309	1.62882894	0.82756096	0.459340655	0.741808122	271.2116199	-0.788602711	0.629605118	0.538389887
287	6038.944445	3302.525445	1	0	0.000639771	0.000992229	0.14701348	0.707109023	0.135386694	0.103343422	272.2533695	-0.785065463	-0.732731558	-0.139590699
288	6179.469609	4052.433494	1	0	0.001020904	0.001233533	0.234594342	0.577450863	0.158165022	0.12847588	272.2730986	-0.784998473	-0.779634406	-0.756630325
289	5306.807466	3821.529141	1	0	0.001101663	0.001354606	0.253152149	0.50286967	0.147134896	0.141085962	272.7736491	-0.78329886	0.196986417	-0.148614958
290	6081.803437	3875.851382	1	0	0.000944137	0.00121752	0.216954198	0.58030572	0.131869011	0.126808081	273.0080862	-0.782502832	-1.379222564	-1.270416526
291	6221.890877	3455.348913	1	0	0.000939925	0.001198049	0.215986137	0.580257743	0.147864131	0.124780147	275.6112464	-0.773663834	-0.720075247	-0.438090213
292	6202.175912	4086.815318	1	0	0.001017434	0.0011396	0.233797139	0.505619663	0.160149072	0.118692504	276.8379399	-0.769498611	-0.621573098	-0.66621697
293	6357.384058	3531.433816	1	0	0.00073679	0.001041014	0.169307681	0.715210718	0.148616064	0.108424502	279.0703201	-0.761918592	-0.759425973	-0.73833986
294	5395.547282	3990.024162	1	0	0.000802812	0.001077821	0.18447891	0.579952797	0.132573949	0.112258013	279.6260342	-0.760031672	-0.692115172	-0.591300238
295	5910.520357	4219.207198	1	0	0.00105887	0.001237712	0.24331876	0.501695526	0.151124136	0.128911129	281.6787954	-0.753061547	-0.823050232	-0.839020578
296	6323.936719	3474.702444	1	0	0.000814699	0.001086332	0.187210413	0.582880483	0.1485653	0.113144487	282.1871714	-0.751335363	-0.792028596	-0.514600193
297	5736.87572	3418.483932	1	0	0.001310728	0.001462562	0.301193268	0.411289462	0.142300145	0.152329858	282.2817742	-0.75101414	-0.169652974	-0.141574181
298	5815.19371	3413.100329	1	1	0.001155597	0.001505177	0.265545668	0.622595022	0.145494449	0.156768303	283.9676254	-0.745289853	0.001766746	-0.055628409
299	5370.263597	4025.731338	1	0	0.000708071	0.000974226	0.162708197	0.707803152	0.138289661	0.101468343	285.5198417	-0.740019322	-0.682441547	-0.599286049
300	6251.590572	3827.003764	1	0	0.000639156	0.000922853	0.146872145	0.708190911	0.1348453	0.096117714	286.1441067	-0.737899638	-0.727369031	-0.718059543
301	6318.079961	3569.692978	1	0	0.00072197	0.001052098	0.16590219	0.577350548	0.141191526	0.109578927	286.4903207	-0.736724073	-0.933261308	-0.930685698
302	5785.04986	4260.844359	1	0	0.000938971	0.001088348	0.215767019	0.501319471	0.150332322	0.113354418	286.6699891	-0.736114011	-0.689837465	-0.699025648
303	6372.59851	3472.537764	1	0	0.000761815	0.001023466	0.175058043	0.577934081	0.152254314	0.106596814	286.7196502	-0.735945388	-0.707396849	-0.701568778
304	5507.610305	3439.927714	1	1	0.00136995	0.001580102	0.314801953	0.65317359	0.167444334	0.164571964	288.3211657	-0.730507462	-0.052889819	-0.098061753
305	6206.044914	3910.930973	1	0	0.000965349	0.00121268	0.221828406	0.579483888	0.149643183	0.126303979	288.5831079	-0.72961804	-0.79792041	-0.828786947
306	5933.616861	3356.671114	1	1	0.001871592	0.002086205	0.43007485	0.699783384	0.195884926	0.217284011	291.9844804	-0.718068722	0.325531364	0.121405051
307	5958.188213	4286.005194	1	0	0.001024446	0.001150839	0.235408362	0.447837638	0.157830844	0.119863097	294.2959161	-0.710220271	-0.724404241	-0.720433259
308	6003.330901	4300.27462	1	0	0.000832355	0.001068248	0.191267584	0.582770795	0.160564232	0.111260943	297.0138474	-0.700991569	-0.63694907	-0.638766041
309	5832.534719	4191.922575	1	0	0.000722195	0.001023958	0.165953744	0.707106816	0.130684352	0.106648011	297.9813251	-0.697706511	-0.928588538	-0.893787164
310	6229.915423	3666.327327	1	0	0.000906247	0.001125358	0.208247418	0.582262354	0.141473354	0.117209104	298.3575681	-0.696428983	-1.057719756	-1.046852994
311	6420.824617	3471.512218	1	0	0.000845774	0.001102345	0.194351225	0.583233902	0.17213759	0.114812315	299.5876428	-0.692252279	-0.540523991	-0.559760345
312	5886.25636	4339.45073	1	0	0.00067309	0.000894931	0.154670015	0.70825624	0.147941644	0.093209512	300.3982199	-0.689499975	-0.751276611	-0.743489698
313	6397.536502	3522.872794	1	0	0.000855534	0.001109445	0.196594013	0.584017618	0.161533102	0.115551761	300.7626828	-0.688262446	-0.656466021	-0.67004079
314	5884.344861	3363.380406	1	1	0.00164897	0.001823267	0.378918257	0.500617147	0.171459296	0.189898299	301.8792265	-0.684471236	-0.042188278	-0.026735576
315	5838.479045	3362.31839	1	1	0.021668041	0.021681527	4.979118553	0.952695155	0.717717387	2.258190951	302.0338532	-0.683946203	0.674520883	0.629159001
316	5664.325153	3435.955699	1	0	0.000860261	0.001140963	0.197680102	0.586154683	0.12221177	0.118834478	302.4120342	-0.682662094	0.126163838	-0.258973594
317	6369.096101	3426.39238	1	0	0.000805756	0.001095323	0.185155446	0.578304075	0.165372	0.114080935	302.7025875	-0.681675524	-0.604728388	-0.376559336
318	6324.932677	3418.242902	1	1	0.003570462	0.003646773	0.820459652	0.707470435	0.348910103	0.379821511	302.7832583	-0.681401607	1.03801725	0.699685138
319	5350.915596	3653.112642	1	0	0.00090417	0.001268954	0.20777005	0.579923676	0.135159771	0.132165088	303.0296799	-0.680564885	-0.785590868	-0.356891165
320	6250.873239	3427.206876	1	0	0.001252047	0.001428092	0.287709067	0.450656987	0.169372966	0.148739749	305.0942954	-0.673554509	-0.045371361	-0.016746368
321	5877.046461	4385.786195	1	0	0.000890146	0.000974342	0.204547416	0.502967575	0.171948911	0.101480368	307.5102387	-0.665351204	-0.494336352	-0.494336352
322	5308.57248	3656.078267	1	1	0.0047428	0.00478952	1.08985223	0.749892573	0.370177849	0.498841708	308.2453567	-0.66285512	0.453671466	0.372468598
323	6158.754802	4198.852892	1	0	0.001104973	0.001236192	0.253912677	0.504354477	0.173305755	0.128752833	309.232408	-0.6595036	-0.554121903	-0.5992353
324	5723.827923	4141.178739	1	0	0.00054137	0.001034046	0.12440183	1	0.124585871	0.107698697	309.947472	-0.657075609	-1.185355733	-0.770649368
325	5741.296083	4270.743208	1	0	0.000691541	0.000980575	0.158909776	0.70720134	0.144926273	0.102129571	311.0256987	-0.653414504	-0.686158663	-0.616636746
326	5682.637982	4224.191461	1	0	0.000914336	0.001060911	0.210106123	0.580656335	0.149695983	0.110496841	311.289911	-0.652517374	-0.621862641	-0.588265257
327	5459.383223	3513.213716	1	1	0.001637473	0.001815791	0.376276418	0.565725724	0.172891941	0.189119616	311.3083706	-0.652454695	-0.014370932	-0.089764454
328	5918.081075	4263.80613	1	0	0.001037909	0.00121762	0.238502023	0.501213554	0.15680696	0.126818453	312.2802045	-0.649154845	-0.799209109	-0.82154656
329	5518.021804	3485.467066	1	1	0.001895035	0.002019019	0.435461774	0.527246628	0.184087466	0.210286408	312.4452236	-0.648594525	-0.150913342	-0.311399459
330	5872.508758	3322.678267	1	1	0.001402765	0.001613468	0.322342625	0.635570143	0.170823409	0.168047185	314.1679284	-0.642745102	-0.001087917	-0.025786734
331	6445.474118	3517.307208	1	0	0.000852026	0.00113303	0.195787809	0.586727767	0.175588049	0.11800819	314.2452295	-0.642482627	-0.417999609	-0.385270271
332	5828.317377	4374.683284	1	0	0.000779923	0.000946166	0.179219234	0.579204719	0.163167562	0.098545835	314.5913625	-0.641307337	-0.596646037	-0.63875953
333	5680.391795	4265.175154	1	0	0.001003172	0.0011343	0.230519862	0.577861143	0.169686411	0.118140431	315.1763262	-0.6393211	-0.38921983	-0.434078554
334	5710.27317	3382.150221	1	1	0.001283934	0.001497866	0.295036255	0.537323387	0.152901689	0.156006854	315.4743731	-0.638309085	0.153158405	-0.070389736
335	5726.712277	4313.947494	1	0	0.000787126	0.001063561	0.180874366	0.712946433	0.169164228	0.110772866	316.5837666	-0.634542153	-0.518088018	-0.599317148
336	5423.228807	3493.738122	1	1	0.00309425	0.003186726	0.711030545	0.696318318	0.277238687	0.33190636	317.0594499	-0.632926977	0.128169847	0.109772189
337	5782.695439	4364.978338	1	0	0.000808605	0.00097579	0.18580998	0.577459679	0.167653298	0.101631268	317.5305724	-0.631327286	-0.662830135	-0.629729673
338	5459.879514	4061.084305	1	1	0.001338446	0.001526814	0.307562804	0.629854575	0.174241032	0.159021857	317.7136524	-0.630705641	0.505747332	0.060539666
339	6419.684339	3423.814926	1	0	0.000654422	0.000972415	0.150380178	0.707972477	0.173236	0.101279744	318.3580207	-0.628517696	-0.444953515	-0.491253562
340	6085.377617	3295.531434	1	1	0.001656941	0.001772125	0.380749849	0.659479592	0.22809129	0.184571685	319.6137637	-0.624253836	0.288008871	0.256664438
341	6207.396596	3839.111497	1	0	0.001067084	0.001239152	0.245206234	0.504617264	0.15177961	0.12906107	319.9111966	-0.623243907	-0.768555958	-0.826676391
342	6196.298155	4217.412001	1	0	0.000935067	0.00111888	0.214869847	0.579837799	0.177430173	0.116534444	321.0999696	-0.619207443	-0.460778754	-0.483933356
343	5548.448933	3407.210998	1	1	0.01269563	0.012721223	2.917340278	0.969527077	0.616518992	1.324950529	321.2542706	-0.618683516	0.354514849	0.276332329
344	5962.298258	4331.156514	1	0	0.000803845	0.00105744	0.184716196	0.579784528	0.164791599	0.110135249	321.7767697	-0.616909376	-0.565805584	-0.639195762
345	5456.632941	3459.366571	1	1	0.001465411	0.001712952	0.336738087	0.798776822	0.18131582	0.178408685	322.5164479	-0.614397808	0.183286481	-0.049147546
346	6234.005175	3878.698355	1	0	0.00097614	0.001170282	0.224308173	0.501690674	0.150399608	0.121888136	324.7947572	-0.606661838	-0.68760582	-0.728214007
347	5263.285388	3795.672459	1	1	0.010607713	0.010637024	2.437555952	0.874247619	0.565697557	1.107875407	325.190269	-0.605318882	0.988015725	0.872771379
348	5765.169566	3389.578736	1	0	0.000840525	0.001208823	0.193144921	0.707400792	0.13019071	0.125902295	325.9373854	-0.602782058	-0.026665464	-0.115809615
349	5268.582925	3669.317313	1	1	0.001232369	0.001384129	0.283187186	0.519080561	0.161807193	0.144160835	326.7969377	-0.599863459	-0.01431063	-0.006178401
350	5508.653645	4005.754358	1	1	0.001233842	0.00146661	0.28352566	0.459345734	0.144812095	0.152751514	327.2005879	-0.59849287	-0.17914888	-0.10276441
351	5408.346888	4051.064705	1	0	0.000640049	0.000941689	0.147077351	0.708290864	0.131664476	0.098079462	327.4509593	-0.597642737	-0.655509869	-0.470516524
352	5459.623397	4004.620847	1	1	0.000888724	0.001221832	0.204220638	0.592220186	0.135121591	0.127257203	327.5691767	-0.597241331	0.187392955	-0.022247846
353	5616.649359	3397.334178	1	1	0.001519887	0.001690345	0.349256176	0.554321496	0.167878949	0.176054071	328.5069398	-0.594057168	0.125386343	-0.054621584
354	5896.768103	3281.680434	1	1	0.001614588	0.00174088	0.371017736	0.579523448	0.190987445	0.181317475	332.1448782	-0.581704594	0.206528245	0.1964638
355	5471.701034	4106.941169	1	0	0.000625808	0.000965115	0.143804935	0.707127791	0.131558644	0.100519371	333.2240002	-0.578040448	-0.762103429	-0.328889998
356	6137.865058	4234.020459	1	0	0.000943868	0.001166155	0.216892221	0.582463591	0.171630178	0.12145823	333.8080535	-0.576057303	-0.720135135	-0.598109175
357	6160.225259	4088.3254	1	0	0.000964965	0.001187251	0.221740249	0.579214664	0.153758905	0.123655488	334.2192389	-0.574661128	-0.793590476	-0.768724575
358	6345.141483	3679.41669	1	0	0.000922119	0.001061966	0.211894608	0.582772909	0.161120158	0.110606687	338.0546537	-0.561638025	-0.76342423	-0.818113636
359	5389.788594	4095.840163	1	0	0.000842774	0.00096212	0.193661772	0.580863675	0.151706613	0.100207488	338.3563488	-0.560613623	-0.382237509	-0.401521033
360	6213.163845	4133.673395	1	0	0.000766566	0.000970346	0.176149783	0.577461017	0.150491766	0.101064245	338.3888083	-0.560503407	-0.48133431	-0.526524023
361	5772.003305	4409.372131	1	0	0.000773216	0.000925078	0.17767791	0.711919093	0.185447885	0.096349381	338.6862692	-0.559493382	-0.566878219	-0.537930989
362	5677.33772	4305.950553	1	0	0.000853439	0.001034908	0.196112469	0.707134554	0.178384607	0.107788576	338.9351557	-0.558648291	-0.274425433	-0.39630858
363	5259.440684	3755.793294	1	0	0.000958881	0.001261775	0.220342016	0.508679479	0.144664927	0.131417353	339.8858084	-0.555420362	-0.060013887	-0.173416508
364	6279.325553	3878.89352	1	0	0.000875325	0.001062675	0.201141719	0.584030024	0.154232862	0.110680516	340.1471516	-0.554532974	-0.632915841	-0.577754055
365	6121.11939	4053.863514	1	0	0.000728359	0.001124714	0.167370309	0.707609194	0.137154028	0.117142028	341.9864574	-0.548287634	-0.967304117	-0.872078959
366	6060.045384	4276.784799	1	0	0.000915016	0.001090615	0.210262353	0.585368896	0.165492709	0.113590616	342.9579952	-0.54498879	-0.549703368	-0.547447376
367	5857.826706	3453.292936	1	1	0.002039302	0.002249956	0.468612943	0.819453726	0.197605316	0.234339182	343.0973483	-0.544515618	0.47899531	0.067325627
368	6084.826521	4241.060915	1	0	0.000712861	0.001088289	0.163809067	0.708020292	0.156305303	0.113348351	344.1130534	-0.541066804	-0.729101614	-0.695117806
369	5975.21402	4374.086975	1	0	0.000790099	0.000888398	0.181557551	0.57864732	0.170062561	0.092529094	345.138966	-0.537583331	-0.426681432	-0.455499642
370	6240.329891	4203.17559	1	0	0.000620613	0.000934981	0.14261116	0.708666052	0.165821544	0.097380848	345.4127636	-0.536653655	-0.553341884	-0.458023007
371	5301.501475	3883.771498	1	1	0.001014278	0.00126945	0.23307193	0.725950145	0.153549601	0.132216692	345.7576518	-0.535482591	0.273541814	0.057001045
372	5663.721371	3364.020226	1	0	0.000933516	0.001179911	0.214513388	0.447457255	0.130051252	0.122890978	346.8004299	-0.531941851	-0.124477454	-0.122511731
373	5347.711519	3980.710134	1	0	0.000871749	0.001186869	0.200319911	0.582667999	0.146459666	0.123615695	347.4542493	-0.529721815	-0.533565032	-0.379306684
374	6408.498493	3569.143775	1	0	0.000906332	0.00112908	0.208266913	0.580981035	0.165253744	0.117596852	347.7922944	-0.528573988	-0.64640757	-0.643377168
375	5403.044881	3586.375566	1	1	0.001597576	0.001755313	0.367108522	0.497189973	0.166824042	0.182820667	348.1769247	-0.52726798	0.18070938	0.060529242
376	6246.025715	4065.945024	1	0	0.000657588	0.000855659	0.151107771	0.709646025	0.144422675	0.089119225	350.4621519	-0.51950852	-0.521091069	-0.49974374
377	6173.540058	4265.761191	1	0	0.000762325	0.000946724	0.175175272	0.717750843	0.175831252	0.098603884	350.5313189	-0.519273664	-0.350214111	-0.448702948
378	6320.139061	3876.725741	1	0	0.000926693	0.001097433	0.212945619	0.580128183	0.171298224	0.114300691	350.9555438	-0.517833214	-0.341761053	-0.305984113
379	6197.886097	3418.874417	1	1	0.001215118	0.001397531	0.279223155	0.512608992	0.170133568	0.14555669	351.0315393	-0.517575172	0.315596051	0.041184993
380	5224.879125	3693.427335	1	1	0.001859801	0.001957312	0.427365417	0.583945352	0.220421158	0.203859412	351.0594559	-0.517480381	0.120819689	0.080355563
381	5766.54872	4449.6091	1	0	0.000814511	0.00088976	0.187167189	0.70816175	0.209557156	0.092670996	351.5199761	-0.515916691	-0.489894753	-0.49201572
382	5681.502671	3319.526954	1	1	0.001371753	0.001539904	0.31521643	0.541235464	0.168386398	0.160385239	351.8482391	-0.514802078	0.06117139	-0.006107019
383	5627.819339	3331.22902	1	1	0.001617902	0.001753624	0.371779052	0.59979164	0.190016212	0.182644799	352.4596851	-0.512725921	0.123693859	0.113709447
384	5839.511105	4418.615662	1	0	0.000631217	0.000901251	0.145047892	0.71028794	0.172628105	0.093867745	354.0442075	-0.507345695	-0.652187635	-0.418583061
385	5316.699353	3953.438159	1	1	0.001772214	0.001919677	0.407238558	0.57949255	0.207965913	0.199939637	359.2366342	-0.489714875	0.208468534	0.161477747
386	6385.369927	3696.082277	1	0	0.00087419	0.00097803	0.200880978	0.577718641	0.166251323	0.101864517	359.5270389	-0.488728809	-0.606611368	-0.586995435
387	5209.952193	3655.625422	1	1	0.001250867	0.001350038	0.287437943	0.602879858	0.186100842	0.140610158	359.7028455	-0.48813186	0.277355746	0.147689541
388	6256.365533	4153.465096	1	0	0.000797699	0.000985628	0.183303889	0.577596535	0.1700815	0.102655887	360.402266	-0.485756986	-0.436518234	-0.429157849
389	5396.489812	3454.445681	1	1	0.005321979	0.005356079	1.222942257	0.860897782	0.435153125	0.557850436	360.4761376	-0.485506157	0.221973539	0.185203578
390	6281.067864	4231.224281	1	0	0.00084443	0.000969457	0.194042413	0.582339151	0.196538067	0.100971586	362.6572448	-0.478100234	-0.335991565	-0.294216593
391	5272.114782	3972.121912	1	1	0.001338233	0.001400825	0.307513675	0.463448258	0.186942821	0.145899836	364.4574359	-0.471987708	0.395608416	0.343374063
392	5245.117614	3840.242081	1	0	0.000877631	0.001104884	0.201671504	0.58086338	0.144724842	0.115076761	369.8919689	-0.453534819	0.098595655	0.061908559
393	5499.030698	3966.584211	1	1	0.004001332	0.004106319	0.919469672	0.785326931	0.304255921	0.427684423	371.0157049	-0.449719187	0.804112432	0.436817971
394	6427.659819	3712.8222	1	0	0.000642533	0.000805721	0.147648217	0.708659622	0.159595308	0.083918053	372.9088874	-0.44329091	-0.437941225	-0.401777332
395	5418.680546	4126.958321	1	0	0.00069982	0.000960332	0.160812182	0.713077183	0.149400058	0.100021191	372.9179291	-0.443260209	-0.367037955	-0.35697976
396	5723.890598	3333.490617	1	1	0.003038381	0.00313331	0.698192305	0.781017369	0.285253244	0.326342845	373.8444701	-0.440114151	0.450487622	0.247053649
397	6011.050328	4341.561194	1	0	0.000815801	0.000947872	0.187463617	0.584298996	0.1683941	0.098723461	377.9684143	-0.42611135	-0.626787858	-0.563116986
398	6449.808106	3566.195748	1	0	0.000979131	0.001131829	0.224995372	0.504997745	0.176966208	0.117883161	379.070038	-0.4223708	-0.294061881	-0.312047138
399	5768.703154	4219.165742	1	0	0.000498922	0.000894001	0.114647697	1	0.125883748	0.093112635	379.5365931	-0.420786618	-0.736114011	-0.681805458
400	5726.85479	4354.007706	1	0	0.000623115	0.000860868	0.143186094	1	0.165879003	0.089661732	381.6411836	-0.413640507	-0.634542153	-0.63943685
401	5800.65499	4475.611788	1	0	0.000772896	0.000906163	0.177604389	0.707116397	0.214030259	0.094379418	382.0507186	-0.412249936	-0.238035994	-0.19395721
402	6066.634316	3258.122368	1	1	0.00458729	0.004623484	1.054117553	0.829563812	0.442144998	0.481548651	383.1868037	-0.408392373	0.864856562	0.767076493
403	5523.670466	4151.927297	1	0	0.000982314	0.001211447	0.225726871	0.578677362	0.153755291	0.126175572	385.623822	-0.400117509	-0.699937521	-0.701156121
404	5937.425009	3294.880518	1	1	0.005711051	0.005760378	1.312347412	0.858436293	0.426770728	0.59995926	386.2921698	-0.397848142	0.659125659	0.519315933
405	5492.645227	4178.363944	1	0	0.000939036	0.001115459	0.215781905	0.579450177	0.159173528	0.116178134	386.3227959	-0.397744151	-0.330373032	-0.402068439
406	5561.97054	4233.011334	1	0	0.00073412	0.000941956	0.168694065	0.72075245	0.154640528	0.098107286	386.8536019	-0.395941806	-0.639375154	-0.711234909
407	6334.958192	3917.645822	1	0	0.000777937	0.001042154	0.178762794	0.707657117	0.170905244	0.10854321	387.1084911	-0.395076333	-0.452450507	-0.39468962
408	6272.395606	4272.41532	1	0	0.0007308	0.00083988	0.167931146	0.710445256	0.198371172	0.087475818	387.2142936	-0.394717082	-0.21041166	-0.229959903
409	6376.312932	3923.973238	1	0	0.000702256	0.000927083	0.161372146	0.716830357	0.17852011	0.096558256	388.0050517	-0.392032073	-0.374180989	-0.226898188
410	5308.610306	4003.450739	1	0	0.000950875	0.001148517	0.218502419	0.500671183	0.158676607	0.119621212	388.2876754	-0.391072427	-0.017378807	-0.042463015
411	6297.94064	4174.270841	1	0	0.00046267	0.000762651	0.106317313	1	0.166537282	0.079432214	389.0200985	-0.388585494	-0.485756986	-0.413444674
412	5204.364666	3830.131368	1	0	0.000871176	0.001168027	0.200188427	0.581757795	0.157117961	0.121653225	390.7346579	-0.382763729	0.244861204	0.288431067
413	6475.558305	3704.562598	1	0	0.000919145	0.001007416	0.211211111	0.583102784	0.200706965	0.104925161	391.5662909	-0.37993993	-0.285152518	-0.274335052
414	6334.029017	3376.973401	1	0	0.001107557	0.001248241	0.25450661	0.449671791	0.185868906	0.130007783	392.7616023	-0.375881265	0.023850789	-0.096139416
415	6379.669672	3379.373273	1	0	0.000643867	0.000865552	0.147954786	0.708098897	0.166193586	0.090149665	393.2779503	-0.374128011	-0.52067615	-0.32308282
416	6287.237075	4119.556418	1	0	0.000475545	0.000720941	0.109275907	1	0.151106086	0.075088019	395.173361	-0.367692168	-0.485756986	-0.476749111
417	5312.442928	3614.141143	1	1	0.005234304	0.005282182	1.202795333	0.834072732	0.408013521	0.550153863	396.6375306	-0.362720598	0.434196974	0.33730801
418	5514.977094	4217.579101	1	0	0.000834036	0.001059932	0.191653814	0.580844716	0.161465328	0.110394862	399.3479397	-0.353517438	-0.334330499	-0.428861324
419	6362.563978	3971.512824	1	0	0.00079804	0.000897962	0.183382255	0.579273703	0.179151886	0.093525226	401.8731592	-0.344943087	-0.280269316	-0.299253958
420	5973.126384	3263.097228	1	1	0.001203409	0.001357017	0.276532518	0.519698402	0.167574166	0.1413371	403.2424294	-0.340293747	0.415659855	0.167152506
421	5214.617703	3777.277044	1	1	0.004136261	0.004222613	0.950475131	0.834142181	0.36729986	0.439796825	404.1147432	-0.337331817	0.526165422	0.407858528
422	6461.029197	3461.286948	1	0	0.00089605	0.001103155	0.205904209	0.580288526	0.190783809	0.114896616	406.4330213	-0.329460132	-0.221232518	-0.307675063
423	6090.25467	4303.073127	1	0	0.000859345	0.001041006	0.197469548	0.707356125	0.181170049	0.108423641	408.0282198	-0.324043656	-0.322410863	-0.328710615
424	5331.92207	3575.570781	1	1	0.001241153	0.001448916	0.285205574	0.749835719	0.168352869	0.150908623	411.0431848	-0.31380638	0.309516637	0.077806819
425	5265.189848	4015.702437	1	1	0.024487351	0.024491722	5.626970323	0.960971021	0.817370433	2.550880545	411.2616668	-0.313064527	1.134537518	1.136896519
426	6274.663068	4031.747504	1	0	0.000743079	0.000860401	0.170752856	0.707746749	0.154580421	0.089613117	411.7136371	-0.311529868	-0.315048233	-0.301908961
427	5702.329027	3280.509529	1	0	0.001037277	0.001220335	0.238356903	0.500827858	0.149983419	0.127101243	412.4124899	-0.309156921	-0.065692821	0.008121305
428	6516.379451	3706.911678	1	0	0.000762679	0.000824999	0.175256706	0.711897725	0.205857743	0.085925901	416.501542	-0.295272596	-0.279971497	-0.279971497
429	5381.396941	3542.91788	1	1	0.002395322	0.002494219	0.550423241	0.652723917	0.236224188	0.259779819	417.4155761	-0.292169005	0.285797577	0.20996472
430	5718.949403	4200.001291	1	0	0.000790491	0.001058834	0.181647555	0.708320366	0.140540916	0.110280516	417.9662589	-0.290299168	-0.826520159	-0.763255134
431	5346.355502	3514.50164	1	0	0.00080548	0.001010621	0.185091986	0.578281223	0.133455257	0.105258952	419.8833212	-0.283789807	-0.036298346	-0.073266463
432	6332.243435	3333.798108	1	0	0.000769272	0.000885575	0.176771592	0.707190279	0.184230872	0.092235059	420.7682733	-0.280784963	-0.297979432	-0.293360895
433	5277.092216	3711.056087	1	0	0.000944287	0.001173776	0.216988469	0.502970965	0.138138505	0.122252042	421.6063217	-0.27793938	-0.324178289	-0.346527748
434	6407.91539	3963.558235	1	0	0.00071296	0.000856668	0.163831662	0.708487936	0.198523381	0.089224296	429.7508437	-0.250284758	0.070589198	-0.058566744
435	5589.589882	3361.613417	1	1	0.001535934	0.001700678	0.352943763	0.579210547	0.179013952	0.177130272	430.1847207	-0.248811534	-0.04488489	0.047156528
436	5942.829527	3525.889005	1	1	0.001457831	0.001623082	0.334996185	0.428056682	0.145578639	0.169048473	430.8801118	-0.246450342	-0.478668219	-0.42269661
437	5933.854894	3235.591924	1	0	0.000985748	0.001193685	0.226515867	0.448400281	0.153836408	0.124325569	431.2394256	-0.245230297	0.295601337	0.221229265
438	5404.209609	3408.217164	1	1	0.000945145	0.001104318	0.217185662	0.736368241	0.157607115	0.115017752	434.2557747	-0.234988321	0.04267472	0.011440878
439	5471.800477	4216.582694	1	0	0.001011567	0.001100551	0.232448867	0.501555589	0.175382632	0.114625447	435.9369624	-0.229279869	-0.30066501	-0.30066501
440	5976.567758	3210.168298	1	1	0.005173228	0.005204267	1.188760731	0.848742786	0.467806136	0.542038745	436.98603	-0.225717773	0.695043581	0.627521012
441	6483.281862	3502.602696	1	0	0.001044952	0.001161979	0.240120364	0.505888763	0.199527221	0.121023302	437.4779092	-0.224047604	-0.245461665	-0.237737077
442	5564.72671	3318.446239	1	1	0.008412186	0.008436371	1.9330437	0.91464803	0.54943987	0.87867134	437.9165139	-0.222558327	1.613588835	1.453933478
443	6292.847035	3349.882035	1	0	0.000888666	0.00103464	0.204207361	0.582587074	0.177509097	0.10776065	437.9526052	-0.222435779	-0.260925785	0.083811142
444	6458.099958	3399.610539	1	0	0.000485057	0.000703774	0.11146175	1	0.171347076	0.073299979	438.3808369	-0.220981724	-0.628517696	-0.304627828
445	5428.108805	4197.011911	1	0	0.000689876	0.000857691	0.158527293	0.710707255	0.157087503	0.089330895	439.1022143	-0.218532296	-0.078855728	-0.186120319
446	6318.033333	3966.364804	1	0	0.000497641	0.000849505	0.114353387	1	0.152040911	0.088478254	439.557233	-0.216987286	-0.344943087	-0.400366108
447	6467.359888	3611.363945	1	0	0.000781466	0.000958729	0.179573843	0.578574175	0.171620646	0.099854261	439.8078667	-0.216136262	-0.140215226	-0.230399921
448	5463.536266	4259.78928	1	0	0.000855294	0.000959809	0.196538682	0.578404124	0.18278778	0.099966746	439.8327278	-0.216051847	-0.079861975	-0.126284903
449	6104.945656	3228.562316	1	0	0.000714567	0.000883762	0.164200913	0.714587282	0.171453714	0.092046266	439.9187908	-0.215759621	0.486962065	0.518660962
450	5206.634429	3731.531783	1	1	0.001234722	0.001383457	0.283727782	0.518847966	0.171760017	0.144090871	440.164936	-0.214923838	0.206140926	0.116172583
451	5994.532587	3172.084881	1	0	0.00056399	0.00082238	0.129599723	1	0.155012839	0.085653172	440.2987688	-0.21446941	-0.225717773	0.455916324
452	5966.384628	4420.884842	1	0	0.000609338	0.000716205	0.140020221	0.707303867	0.168470866	0.074594716	440.8577497	-0.212571397	-0.365498584	-0.337641645
453	6445.277666	3650.696465	1	0	0.000730311	0.000938743	0.167818715	0.707894384	0.167144143	0.09777265	441.843582	-0.209224016	-0.519231432	-0.518881977
454	5891.612949	4427.183937	1	0	0.000519223	0.000796158	0.119312663	1	0.169498021	0.082922004	443.8185215	-0.202518134	-0.665351204	-0.345787224
455	6192.54747	4175.897134	1	0	0.000946255	0.00114847	0.217440704	0.581366498	0.168677943	0.119616304	443.8687611	-0.202347546	-0.61770634	-0.616113237
456	5496.519319	4293.403552	1	0	0.000721646	0.000821093	0.165827781	0.711445897	0.179795124	0.085519088	446.3024169	-0.194084098	-0.164708595	-0.138937523
457	5746.226496	3290.197233	1	1	0.00186195	0.00195091	0.427859175	0.611337635	0.212995366	0.203192653	446.3453086	-0.19393846	0.204759673	0.185331266
458	6143.009639	4291.677197	1	0	0.00062354	0.000872951	0.143283858	1	0.171733475	0.090920235	447.1019959	-0.191369137	-0.519273664	-0.486896171
459	5971.203363	4469.407742	1	0	0.000654458	0.000704869	0.150388467	0.709820403	0.199209247	0.073414043	448.9510136	-0.185090821	-0.00077167	-0.00077167
460	5521.84535	3292.887382	1	0	0.001004376	0.001132344	0.230796507	0.50503404	0.157441228	0.117936808	450.8964915	-0.178484975	0.501408863	0.460995661
461	6282.129014	3390.696135	1	1	0.001264623	0.001478584	0.290598756	0.46053565	0.185673694	0.153998571	457.178177	-0.15715559	0.610691444	0.228112782
462	6489.927355	3744.508707	1	0	0.000856678	0.00091391	0.196856787	0.579769374	0.206517401	0.095186291	458.2217679	-0.153612091	-0.26841454	-0.289708025
463	5501.806648	3332.463395	1	1	0.004477585	0.00451942	1.028908203	0.903315692	0.415221822	0.470710125	459.8685335	-0.148020519	0.41679763	0.441657203
464	5727.064859	3246.627823	1	1	0.001698652	0.001790195	0.390334695	0.57530329	0.209242857	0.186453772	463.1065517	-0.137025868	0.19872199	0.201917393
465	6261.803363	3990.982615	1	0	0.000547301	0.000881126	0.125764782	1	0.142469612	0.091771672	465.9770181	-0.127279236	-0.311529868	-0.601902037
466	5488.650728	4334.790687	1	0	0.000563441	0.00063583	0.129473543	1	0.182162524	0.066223416	467.0544506	-0.123620827	-0.194084098	-0.198939004
467	5772.69288	3439.938993	1	1	0.00286843	0.00299891	0.659139101	0.66329293	0.240911045	0.312344816	468.4167154	-0.118995274	0.166964292	0.02635679
468	5371.598325	4138.195167	1	0	0.000874268	0.000936965	0.200898805	0.583620516	0.171017891	0.097587517	469.4467566	-0.115497782	-0.284793305	-0.284793305
469	5559.182212	3812.895149	1	1	0.002308062	0.002464349	0.530371652	0.654098098	0.197524899	0.256668767	471.4460486	-0.108709211	0.070931841	-0.121758303
470	6495.616545	3791.329715	1	0	0.000605934	0.000661441	0.139238077	0.708007858	0.18476873	0.068890898	473.281912	-0.10247556	-0.108946225	-0.108946225
471	6326.459454	4237.255048	1	0	0.000476925	0.000710363	0.109592978	1	0.188794185	0.073986254	475.6280444	-0.094509296	-0.478100234	-0.289636291
472	6075.654316	4341.518083	1	0	0.000591301	0.000762921	0.135875671	1	0.165870045	0.079460341	477.6371155	-0.08768752	-0.324043656	-0.394360381
473	6523.733747	3493.459838	1	0	0.000581413	0.000800487	0.133603483	1	0.193017437	0.083372909	479.9585139	-0.079805241	-0.224047604	-0.034660484
474	5755.941346	3211.373658	1	0	0.001020075	0.001223209	0.234403948	0.504403008	0.161967487	0.127400612	480.6844563	-0.077340313	0.18657129	0.245688403
475	5316.883566	3479.213406	1	1	0.00276997	0.002811692	0.636513839	0.864982039	0.328819431	0.292845509	480.8396978	-0.076813192	0.2152915	0.217157071
476	6525.015073	3831.29135	1	0	0.000406305	0.000454419	0.093365169	1	0.166037572	0.047329013	485.9299905	-0.059529167	-0.10247556	-0.10247556
477	6332.731834	3832.391299	1	0	0.00068458	0.00080217	0.157310177	0.70736626	0.149124046	0.083548191	500.1012731	-0.011410754	-0.160909504	-0.228159379
478	5155.939107	3837.155353	1	1	0.001545795	0.001628567	0.35520961	0.655328397	0.233684914	0.169619783	503.718938	0.000872982	0.63721724	0.706076283
479	5164.3995	3795.897589	1	1	0.002572769	0.002691644	0.591198843	0.83694291	0.305926062	0.280342184	504.6826518	0.00414526	0.984660169	0.71304441
480	5824.405765	4511.054594	1	0	0.000717616	0.000765148	0.164901718	0.709759111	0.222901043	0.079692274	514.3472777	0.036961376	-0.034295472	-0.034295472
481	5391.64592	4173.736032	1	0	0.000803905	0.000941817	0.184730045	0.708308372	0.175969731	0.098092832	516.4083118	0.043959592	-0.16401043	-0.262040544
482	5642.509012	4285.225099	1	0	0.00081666	0.00091107	0.187661094	0.708210793	0.166866479	0.094890443	528.2178793	0.084058831	-0.596729802	-0.604529572
483	6239.773546	3385.251255	1	1	0.014601192	0.014615555	3.355221047	0.932356932	0.696866905	1.522250395	529.1679141	0.087284662	1.367969906	1.26257726
484	5789.982056	3232.679625	1	1	0.001405045	0.001579957	0.322866532	0.630309053	0.190405404	0.16455689	536.94149	0.113679742	0.251728409	0.259062123
485	6315.080924	4290.630721	1	0	0.00063078	0.000767847	0.144947574	0.70772564	0.213606691	0.079973356	537.3232555	0.114976022	-0.041217646	-0.118364055
486	5425.628183	3548.056094	1	1	0.001436803	0.001564295	0.330164169	0.38163315	0.149681085	0.162925697	549.3540449	0.155826417	-0.061703414	-0.108796256
487	5426.062995	4283.294944	1	0	0.000511048	0.000637733	0.117434245	1	0.165913801	0.06642163	554.1190867	0.172006057	-0.216051847	-0.209931183
488	5979.92346	4513.205689	1	0	0.000501429	0.000541989	0.11522382	1	0.202924591	0.056449626	555.5534257	0.176876337	-0.185090821	-0.185090821
489	6368.837625	3859.007636	1	0	0.000497004	0.000758979	0.114206919	1	0.15492214	0.079049738	555.643989	0.177183843	-0.011410754	-0.284815123
490	5480.584502	3273.384389	1	1	0.001585248	0.001669129	0.364275443	0.796242351	0.237900634	0.17384442	558.6588537	0.187420779	0.18978985	0.167375702
491	6491.040964	3550.636108	1	0	0.000845764	0.001028681	0.194348822	0.579839072	0.186524607	0.107140008	558.8214555	0.187972891	-0.137006998	-0.18127165
492	6510.357045	3589.942443	1	0	0.000826864	0.000925087	0.190005871	0.578996714	0.19209635	0.096350394	566.8781733	0.215329376	0.078241663	0.00714173
493	5899.23538	3207.108332	1	1	0.004831732	0.00486544	1.110288103	0.911028571	0.451261053	0.506749002	569.1152621	0.222925383	0.825466826	0.722403303
494	6555.886616	3596.220559	1	0	0.000473405	0.000568609	0.108784141	1	0.174076033	0.059222171	570.2752157	0.226863991	0.215329376	0.208446126
495	5835.729123	3215.770908	1	1	0.000782756	0.001060168	0.179870212	0.724317974	0.149523858	0.110419421	587.4325618	0.285121545	0.295692088	0.382830071
496	6501.595793	3443.42451	1	0	0.00050898	0.000778321	0.116958872	1	0.186738637	0.081064274	597.4136711	0.319012277	-0.329460132	-0.227462937
497	6347.167	4326.858566	1	0	0.00042699	0.00047872	0.098118507	1	0.196110684	0.049860012	604.5252779	0.343159649	0.114976022	0.114976022
498	5858.073489	4478.9243	1	0	0.000461708	0.000715309	0.106096274	1	0.182449201	0.074501387	625.8045295	0.415413082	0.036961376	-0.225512999
499	6449.063906	3950.243247	1	0	0.000534619	0.000604585	0.122850688	1	0.183989796	0.062969209	632.2243279	0.437211427	-0.250284758	-0.284045928
500	5782.109207	3173.557711	1	1	0.006086905	0.006117117	1.398715452	0.930524821	0.51801032	0.637114604	648.1571365	0.491311079	0.299000278	0.291061798
501	5000	3132.199391	2	0	0	0.000416218	0	0	0.121087976	0.04335026	324.9095454	-0.606272076	0	-0.449756478
502	5076.16586	3138.323266	2	0	0	0.000432194	0	0	0.121007967	0.045014226	333.5609827	-0.576896229	0	-0.375106963
503	5048.721052	3068.379402	2	0	0	0.000421832	0	0	0.121806375	0.043934993	362.423596	-0.478893586	0	-0.276634025
504	4930.756989	3101.364749	2	0	0	0.000440091	0	0	0.130091089	0.045836708	362.9379035	-0.477147261	0	0.097420765
505	5147.902679	3172.804244	2	0	0	0.000401357	0	0	0.111443266	0.041802426	371.0752848	-0.449516885	0	-0.24560619
506	4901.348128	3169.886894	2	0	0	0.000388761	0	0	0.120098039	0.040490572	406.6958125	-0.328567828	0	-0.078242685
507	5027.579279	3199.130093	2	0	0	0.000422616	0	0	0.119951943	0.04401664	411.9686263	-0.310664055	0	-0.356314869
508	4863.677929	3081.266091	2	0	0	0.000416614	0	0	0.128490646	0.043391456	416.5005725	-0.295275888	0	-0.161793161
509	5222.615711	3184.312498	2	0	0	0.000398592	0	0	0.107879155	0.041514444	455.1171484	-0.164153787	0	-0.091068543
510	5065.513207	2991.760158	2	0	0	0.000419611	0	0	0.123967951	0.043703621	461.6120288	-0.142100502	0	-0.230471691
511	5296.098244	3208.967	2	0	0	0.000404987	0	0	0.103586429	0.042180469	461.6175389	-0.142081793	0	-0.111217154
512	5104.103286	2930.437943	2	0	0	0.000429753	0	0	0.128839694	0.044759962	462.3849798	-0.139475957	0	-0.038493456
513	4997.688334	3016.408264	2	0	0	0.000448674	0	0	0.131050374	0.046730647	470.9286097	-0.110466168	0	0.198066576
514	5265.972387	3279.106105	2	0	0	0.000383332	0	0	0.096739224	0.03992504	472.4953101	-0.105146457	0	-0.096142989
515	4807.789137	3030.492924	2	0	0	0.000390821	0	0	0.126581436	0.040705085	476.4192721	-0.091822693	0	-0.131510498
516	4969.71771	2950.732585	2	0	0	0.00040834	0	0	0.125856719	0.04252975	476.4277494	-0.091793908	0	0.003565726
517	4813.891148	2958.022161	2	0	0	0.000411844	0	0	0.132099675	0.042894692	482.703873	-0.070483409	0	0.329279564
518	5372.242306	3201.21985	2	0	0	0.000394759	0	0	0.097155048	0.041115194	484.1121756	-0.065701535	0	-0.031309542
519	5294.741446	3346.957578	2	0	0	0.000479116	0	0	0.104955937	0.049901247	487.7578125	-0.05332282	0	0.109013912
520	5353.569234	3295.373678	2	0	0	0.000419598	0	0	0.093957988	0.043702309	489.3280687	-0.047991035	0	0.00530903
521	5098.738701	2859.910307	2	0	0	0.00037966	0	0	0.12271793	0.039542639	490.9193734	-0.04258778	0	0.005651129
522	4732.608416	3027.511388	2	0	0	0.000374468	0	0	0.126807882	0.039001888	493.3827421	-0.034223442	0	0.191919302
523	5136.525549	3092.162877	2	0	0	0.000427614	0	0	0.120454031	0.044537231	493.4631846	-0.033950301	0	0.038220846
524	5445.072971	3172.514931	2	0	0	0.000421682	0	0	0.100156995	0.04391939	494.2236746	-0.031368066	0	-0.002103817
525	5165.236028	3249.057736	2	0	0	0.000377952	0	0	0.103397663	0.039364751	499.6372292	-0.01298641	0	-0.165769479
526	5508.1071	3211.783192	2	2	0	0.000495488	0	0	0.103387564	0.051606406	511.0625914	0.025808265	0	0.148411423
527	5491.903612	3108.184278	2	0	0	0.000444431	0	0	0.109958158	0.046288684	512.756629	0.031560348	0	0.180081126
528	5413.792854	3334.935154	2	0	0	0.0005156	0	0	0.097041387	0.053701165	519.6707581	0.055037187	0	0.096396135
529	5174.76012	2955.536453	2	0	0	0.00039923	0	0	0.120351511	0.041580862	526.1598395	0.077070782	0	0.147976201
530	5085.462589	3241.958887	2	0	0	0.000445358	0	0	0.120767781	0.046385247	526.9561925	0.079774789	0	0.095320443
531	5352.785402	3126.21972	2	0	0	0.000425372	0	0	0.110056923	0.044303636	527.6923281	0.082274328	0	0.276154653
532	5506.542163	3039.511539	2	0	0	0.000432771	0	0	0.11341951	0.045074343	531.1670206	0.094072603	0	0.129129241
533	5562.198177	3096.541577	2	0	0	0.00039116	0	0	0.099256234	0.040740362	531.6149737	0.095593622	0	0.15794721
534	5578.108124	3238.998173	2	0	0	0.000525499	0	0	0.098288885	0.054732219	537.1868936	0.114513007	0	0.460614426
535	4942.5708	3230.849052	2	0	0	0.000363448	0	0	0.111813017	0.037854077	538.0082815	0.117302019	0	-0.117704167
536	4956.284325	3308.292157	2	0	0	0.000381789	0	0	0.114145953	0.039764404	539.7253316	0.123132241	0	0.277859193
537	4896.312664	2961.861845	2	0	0	0.0004154	0	0	0.129345644	0.043265026	540.8403916	0.126918414	0	0.679187884
538	5111.27855	3307.933938	2	0	0	0.000421957	0	0	0.113192175	0.043947946	541.7983545	0.130171164	0	0.211556392
539	4804.765939	3130.533939	2	0	0	0.000379712	0	0	0.123016677	0.039548022	546.2037496	0.145129628	0	0.014441735
540	4828.5305	3201.744011	2	0	0	0.000364101	0	0	0.11857043	0.037922099	546.7197064	0.146881553	0	0.071363647
541	5189.406878	2878.841994	2	0	0	0.000395367	0	0	0.122575284	0.041178534	549.0514345	0.154798907	0	0.202416898
542	5639.859969	3189.997683	2	0	0	0.000449973	0	0	0.092792945	0.046865929	550.0235097	0.158099576	0	0.207153984
543	5199.707441	2800.331178	2	0	0	0.000398189	0	0	0.128645648	0.041472434	553.3402368	0.169361481	0	0.637760435
544	5031.468296	2896.056841	2	0	0	0.000401959	0	0	0.126197698	0.041865142	554.9492459	0.174824852	0	0.077886052
545	4969.203003	2860.591712	2	0	0	0.000370313	0	0	0.122299573	0.038569097	557.6391999	0.183958557	0	0.198174767
546	4739.029978	3170.871049	2	0	0	0.000378886	0	0	0.125980618	0.039461988	558.5396319	0.187015963	0	0.234874376
547	5673.926665	3127.945944	2	0	0	0.000466337	0	0	0.103592045	0.048570287	558.8021475	0.187907331	0	0.244474571
548	5486.812331	2963.911302	2	0	0	0.000404652	0	0	0.115036978	0.042145671	561.7896424	0.198051333	0	0.197993925
549	5228.255947	3369.855024	2	0	0	0.000415701	0	0	0.100109791	0.04329641	562.8865049	0.201775715	0	0.236130517
550	5568.783161	2996.63621	2	0	0	0.00042273	0	0	0.115073766	0.044028533	564.6753535	0.207849729	0	0.244778657
551	5413.400372	2941.259096	2	0	0	0.000419958	0	0	0.120459704	0.043739817	564.8290625	0.208371646	0	0.237583855
552	5051.501733	3360.717504	2	0	0	0.000383008	0	0	0.10716578	0.039891387	567.8699776	0.218697035	0	0.175911422
553	5356.032741	3381.592318	2	2	0	0.000588427	0	0	0.108528155	0.061286316	568.0386157	0.219269643	0	-0.026782255
554	5411.187753	2868.361122	2	0	0	0.000420014	0	0	0.126287344	0.043745646	568.1317302	0.219585812	0	0.250684628
555	4984.285569	3403.407833	2	0	0	0.000371197	0	0	0.108913645	0.038661193	568.7001189	0.221515769	0	0.248028336
556	4977.593412	2782.712547	2	0	0	0.000361273	0	0	0.124464798	0.037627583	570.0431031	0.226075855	0	0.394042109
557	5204.429511	3073.036846	2	0	0	0.000391228	0	0	0.112519972	0.04074743	573.0133252	0.236161207	0	0.197655448
558	5282.663198	3420.978785	2	2	0	0.000503694	0	0	0.101887025	0.052461131	575.443603	0.244413185	0	0.084818149
559	5691.909823	3056.897746	2	0	0	0.000463072	0	0	0.113659651	0.048230192	575.5923895	0.244918388	0	0.38975985
560	4909.079242	3395.676823	2	0	0	0.000390964	0	0	0.117958346	0.040719931	577.226934	0.250468463	0	0.252788047
561	4882.494396	3327.073999	2	0	0	0.000383586	0	0	0.119307777	0.039951551	577.2608262	0.250583544	0	0.265388511
562	5419.091432	3018.730718	2	0	0	0.00040552	0	0	0.111306472	0.042235993	577.3539455	0.250899729	0	0.373992114
563	5591.859646	2929.390204	2	0	0	0.000407989	0	0	0.119640315	0.042493152	578.5857719	0.25508238	0	0.262635714
564	5417.513121	2797.946493	2	0	0	0.000417254	0	0	0.131274427	0.043458203	580.2122012	0.260604901	0	0.378575337
565	5750.934735	3118.194996	2	2	0	0.000534306	0	0	0.112741452	0.055649408	582.4909103	0.268342229	0	0.336742798
566	5042.352416	3454.370043	2	0	0	0.000390335	0	0	0.108125334	0.040654495	583.8899154	0.273092533	0	0.46186936
567	5056.494299	2786.359122	2	0	0	0.000349537	0	0	0.120546804	0.036405252	586.0208987	0.280328261	0	0.278479483
568	5506.657529	2892.480625	2	0	0	0.000330681	0	0	0.105386221	0.03444139	586.4818326	0.281893356	0	0.198051333
569	5223.43937	2734.245173	2	0	0	0.000397395	0	0	0.132573107	0.04138977	586.6851974	0.282583878	0	0.394553108
570	5660.994737	2956.170191	2	0	0	0.000407932	0	0	0.116340009	0.042487195	586.7320602	0.282743	0	0.464354438
571	5346.743591	2904.436275	2	0	0	0.000427177	0	0	0.125064222	0.044491664	586.8811934	0.28324938	0	0.244597004
572	4851.151316	3448.316875	2	0	0	0.000413994	0	0	0.125882258	0.043118611	588.5168762	0.288803321	0	0.519568641
573	5272.291214	3033.440055	2	0	0	0.000363913	0	0	0.10669049	0.037902564	589.7822947	0.293100034	0	0.284050289
574	5763.141862	3048.695597	2	0	0	0.000453821	0	0	0.114193566	0.047266666	590.5462507	0.295694037	0	0.503171431
575	5324.899327	2971.450564	2	0	0	0.00038853	0	0	0.113730859	0.040466513	591.3468494	0.29841246	0	0.28324938
576	5621.041762	2862.105648	2	0	0	0.000363217	0	0	0.117337413	0.03783008	592.185694	0.301260746	0	0.321257817
577	5273.973435	3130.711393	2	0	0	0.000390654	0	0	0.106536347	0.040687741	592.2242351	0.301391612	0	-0.048503355
578	4888.262871	3514.228851	2	0	0	0.000431849	0	0	0.127564334	0.044978302	592.2872384	0.301605538	0	0.583809821
579	5303.264851	3492.664367	2	2	0.002762709	0.002803619	0.634845262	0.874888452	0.331984679	0.292004651	592.3439373	0.301798059	-0.104899802	-0.029503648
580	5456.917363	3263.296259	2	2	0.001510794	0.001582552	0.347166593	1	0.249727204	0.164827131	593.8242523	0.30682445	0.187420779	0.133376329
581	4682.933399	3213.260458	2	0	0	0.000408982	0	0	0.13501196	0.042596562	594.6010604	0.309462092	0	0.399782254
582	5715.18907	3187.457264	2	2	0.00044788	0.000750089	0.1029187	1	0.12757196	0.078123845	595.8382683	0.313663016	-0.077340313	0.118508749
583	5098.098734	2722.147967	2	0	0	0.000366442	0	0	0.128000643	0.038165977	599.9581863	0.327652146	0	0.440807849
584	5794.123104	3178.080027	2	2	0.006068511	0.006116435	1.39448854	1	0.514798803	0.637043593	600.1562511	0.328324673	0.491311079	0.42668121
585	4704.845163	2957.784678	2	0	0	0.000389278	0	0	0.133228351	0.040544368	600.5588732	0.329691771	0	0.228929354
586	5346.961306	3056.457592	2	0	0	0.000414675	0	0	0.11309493	0.043189581	601.0661662	0.331414278	0	0.176148433
587	5404.066451	3442.963237	2	2	0.005348485	0.005392644	1.22903327	0.875043936	0.431982277	0.561658762	601.5236507	0.332967661	-0.451557792	-0.408528735
588	5636.017458	3282.339579	2	2	0.000406936	0.000769178	0.093510274	1	0.114344227	0.080112006	604.2844666	0.342341977	-0.512725921	-0.260126274
589	4617.190733	3255.146709	2	0	0	0.000387888	0	0	0.131434804	0.040399599	604.4508206	0.34290683	0	0.466714175
590	4698.622199	2884.713825	2	0	0	0.000396968	0	0	0.137028964	0.041345365	606.6084442	0.350233014	0	0.418785814
591	5256.831755	2914.800974	2	0	0	0.000378913	0	0	0.115767999	0.039464836	607.4983063	0.353254529	0	0.790923321
592	4643.927911	2995.910898	2	0	0	0.000359689	0	0	0.128515166	0.037462611	607.6372302	0.353726244	0	0.397418061
593	4696.814097	3098.489136	2	0	0	0.00033717	0	0	0.118004825	0.035117191	607.741583	0.354080572	0	-0.034223442
594	5616.124231	3354.760725	2	2	0.002086948	0.002185296	0.479561694	0.555535206	0.209224554	0.227604585	609.9587202	0.361608834	-0.433302796	-0.245379411
595	5622.187265	3045.914097	2	0	0	0.000416479	0	0	0.107961545	0.04337748	613.4092984	0.373325229	0	0.18833982
596	5689.128023	2883.255916	2	0	0	0.000405427	0	0	0.125491407	0.042226291	616.4926861	0.383794834	0	0.413026977
597	4803.625	3276.699046	2	0	0	0.000308434	0	0	0.105813204	0.03212422	616.7452917	0.384652553	0	0.146881553
598	5549.58428	3398.406542	2	2	0.012689153	0.012717149	2.915851727	1	0.622604245	1.324526192	619.0485272	0.39247316	-0.618683516	-0.597159267
599	4549.480332	3295.703797	2	0	0	0.000394688	0	0	0.134578997	0.041107832	619.6783241	0.394611628	0	0.431056356
600	5145.140028	3019.450312	2	0	0	0.000414634	0	0	0.120797989	0.043185268	620.1259705	0.396131605	0	0.084785705
601	5814.405191	3248.325382	2	2	0.001359742	0.001492028	0.312456421	0.735414005	0.186869569	0.155398793	624.6751535	0.411578299	0.174903728	0.221814789
602	4822.807654	3373.620104	2	0	0	0.000377646	0	0	0.120476052	0.039332846	627.6710646	0.421750878	0	0.445498382
603	4741.070589	2823.327567	2	0	0	0.000426243	0	0	0.142917164	0.044394335	629.1861283	0.426895258	0	0.510420633
604	4795.110073	2889.36979	2	0	0	0.00040892	0	0	0.133820572	0.042590126	630.5071781	0.431380866	0	0.318673132
605	5482.886289	3454.324412	2	2	0.001912131	0.002029132	0.439390304	0.621913618	0.199986248	0.211339723	632.2230402	0.437207055	-0.665579391	-0.533755245
606	4524.86617	3370.88686	2	0	0	0.000411896	0	0	0.141241983	0.042900118	633.8047904	0.442577867	0	0.563135044
607	5861.35697	3140.987284	2	0	0	0.000498371	0	0	0.10380497	0.051906756	634.7831489	0.445899871	0	0.372980165
608	4752.042569	2748.551309	2	0	0	0.000408383	0	0	0.143060942	0.042534251	636.12047	0.450440728	0	0.655985798
609	5027.155812	3282.099673	2	0	0	0.000416939	0	0	0.117247073	0.043425366	636.8449096	0.452900554	0	0.100042243
610	5540.054107	3497.107037	2	2	0.0022209	0.002326053	0.510342666	0.501272463	0.193980356	0.2422648	637.6851553	0.455753598	-0.979067635	-0.874244219
611	5374.263002	2737.829965	2	0	0	0.000373972	0	0	0.125089024	0.038950194	638.283799	0.457786285	0	0.490704056
612	4635.419252	3153.80309	2	0	0	0.000368368	0	0	0.127657226	0.038366507	639.4681322	0.461807674	0	0.44128163
613	5562.441029	3564.807421	2	2	0.002323626	0.002507845	0.533948163	0.654967519	0.200147299	0.26119896	639.4743621	0.461828827	-1.015265674	-0.922198793
614	5031.162527	2685.137341	2	0	0	0.000352519	0	0	0.126454696	0.036715815	639.7183537	0.462657298	0	0.451934404
615	4586.872544	2949.820376	2	0	0	0.000346474	0	0	0.127910175	0.036086244	641.2816724	0.467965527	0	0.469201888
616	5486.307045	2773.952745	2	0	0	0.000388175	0	0	0.128781891	0.040429543	642.1054994	0.470762821	0	0.509849977
617	5268.435238	2670.407503	2	0	0	0.000373181	0	0	0.129574634	0.038867865	644.2794286	0.478144371	0	0.466924905
618	5259.677754	3552.538624	2	0	0	0.000561388	0	0	0.09902436	0.058470066	644.2835988	0.47815853	0	0.347837023
619	4909.789692	3584.02281	2	0	0	0.000421535	0	0	0.123457926	0.043904015	644.7898555	0.479877519	0	0.593127667
620	5432.720865	3509.431704	2	2	0.003340556	0.003438556	0.767629298	0.668089173	0.273132993	0.358135139	646.0042076	0.484000836	-0.53602303	-0.425188272
621	5490.085175	3341.811881	2	2	0.004448654	0.004491642	1.022260098	1	0.426803222	0.467816959	646.2389823	0.484798011	-0.148020519	-0.072415911
622	4667.770388	2820.615482	2	0	0	0.000389189	0	0	0.140086396	0.040535136	649.3172873	0.495250357	0	0.467088344
623	4505.032753	3238.170432	2	0	0	0.00039585	0	0	0.13712181	0.041228883	649.5730229	0.496118704	0	0.619879634
624	5559.439145	2762.59659	2	0	0	0.000339096	0	0	0.118817821	0.035317744	651.6978184	0.50333342	0	0.470762821
625	5625.525248	3613.118684	2	2	0.001621209	0.00180291	0.372539168	0.542679931	0.154987535	0.187778019	652.0240272	0.504441058	-1.325680545	-1.029128774
626	5709.605494	2812.320152	2	0	0	0.000384035	0	0	0.128132639	0.039998343	652.8652895	0.507297554	0	0.461224157
627	5109.055914	3426.540046	2	0	0	0.000370235	0	0	0.099828418	0.038561007	656.0967815	0.518270044	0	0.403428467
628	5612.264732	3685.871738	2	2	0.001674395	0.001843575	0.384760627	0.470288054	0.150105514	0.192013475	657.1027744	0.521685881	-1.118340518	-0.881094125
629	5422.240772	3092.588127	2	0	0	0.000437048	0	0	0.111677794	0.04551974	657.7796623	0.523984245	0	0.120482342
630	5872.987449	3293.932869	2	2	0.001848349	0.001969734	0.424733748	0.708932271	0.209129251	0.205153196	658.003649	0.524744789	-0.610030374	-0.366820107
631	5218.056112	3611.240491	2	2	0.000491233	0.000708491	0.112880772	1	0.12225318	0.073791262	658.7467216	0.527267883	-0.48813186	-0.137095147
632	5715.053099	2740.255602	2	0	0	0.000456523	0	0	0.150734566	0.047548166	661.1451257	0.535411634	0	0.802782742
633	5155.009024	3367.701673	2	0	0	0.000391912	0	0	0.102792154	0.040818726	663.2301675	0.542491368	0	0.281575676
634	5283.130744	2771.317029	2	0	0	0.000424021	0	0	0.134119948	0.044163006	666.1469938	0.552395415	0	0.797924856
635	5631.399139	3536.265728	2	2	0.001817049	0.002006756	0.417541304	0.622526327	0.173890493	0.209009227	666.530937	0.553699089	-1.224460688	-1.112777642
636	4562.881231	3143.170007	2	0	0	0.000386481	0	0	0.135530215	0.040253116	669.4440273	0.563590451	0	0.570899856
637	5618.002245	3425.588409	2	2	0.001965304	0.002080636	0.451608932	0.562994171	0.191035971	0.216704029	670.0965274	0.565806007	-0.815807541	-0.652217978
638	5128.53075	2654.337361	2	0	0	0.000396056	0	0	0.136991209	0.041250322	671.8085123	0.57161903	0	0.509284454
639	5064.24592	2616.69668	2	0	0	0.000409587	0	0	0.142194482	0.042659592	672.7145417	0.574695442	0	0.559570757
640	5769.015025	2880.074027	2	0	0	0.000301393	0	0	0.104171912	0.031390956	674.0934348	0.579377456	0	0.383794834
641	4718.790727	2681.818863	2	0	0	0.000353981	0	0	0.137531923	0.036868088	674.3788104	0.580346445	0	0.525014593
642	5224.514932	3481.154685	2	0	0	0.000421237	0	0	0.092235433	0.043873009	674.3930208	0.580394696	0	0.58819682
643	4958.988363	3522.406091	2	0	0	0.000398426	0	0	0.114833092	0.041497162	674.9500534	0.582286094	0	0.470459562
644	4457.082632	3406.888687	2	0	0	0.000370901	0	0	0.1346721	0.038630374	675.0030187	0.582465937	0	0.576374634
645	4518.891727	2979.234221	2	0	0	0.000381117	0	0	0.136330422	0.039694339	676.3302348	0.586972482	0	0.530792035
646	5387.051655	3563.227898	2	2	0.002645067	0.002756157	0.607812364	0.645912689	0.238741887	0.287061416	677.9951818	0.592625789	-0.301027842	-0.263340784
647	4651.875496	2707.98176	2	0	0	0.000351972	0	0	0.138531732	0.036658875	678.478195	0.594265854	0	1.043290545
648	5695.562205	3410.159609	2	2	0.001298612	0.001504753	0.298409175	0.598050874	0.151540993	0.156724171	680.0854511	0.599723272	-0.679978533	-0.47128294
649	4448.828739	2941.143493	2	0	0	0.000442015	0	0	0.153237442	0.046037131	681.2322096	0.603617077	0	0.712178077
650	5640.723008	2737.151111	2	0	0	0.000408247	0	0	0.138283676	0.042520023	681.3561239	0.604037826	0	0.835062591
651	5744.748817	3265.903039	2	2	0.002287408	0.002387496	0.525625422	0.627316526	0.241566729	0.248664267	681.8614374	0.605753611	-0.186826895	-0.144935443
652	5683.876932	3655.553361	2	2	0.007035163	0.007086345	1.616616427	0.815471601	0.401157575	0.738062372	685.0471124	0.616570531	-1.577056903	-1.442210926
653	4564.630599	3066.281934	2	0	0	0.000358291	0	0	0.129259616	0.03731699	686.1283921	0.620242003	0	0.715049598
654	4596.511299	3377.164267	2	0	0	0.00041139	0	0	0.140226622	0.042847417	687.0760055	0.623459612	0	0.578033153
655	4381.042581	3414.559404	2	0	0	0.000394245	0	0	0.144024625	0.041061679	687.337338	0.624346964	0	0.675280981
656	5462.634519	3574.872828	2	2	0.003452844	0.003542212	0.793432065	0.77477982	0.280541516	0.368931153	687.4538418	0.624742551	-0.722086621	-0.553287789
657	4557.863881	3436.057706	2	0	0	0.00040247	0	0	0.141560311	0.041918412	688.1422333	0.627079976	0	0.583885735
658	4493.086809	3148.995291	2	0	0	0.000366273	0	0	0.132514906	0.038148308	688.8668368	0.629540358	0	0.599807231
659	5315.59942	3600.604975	2	2	0.005295925	0.005343139	1.216955444	0.841175542	0.408401361	0.556502733	689.3214884	0.631084122	-0.354021776	-0.33836391
660	4596.404677	2837.513253	2	0	0	0.000352278	0	0	0.133250706	0.036690711	689.4355328	0.631471358	0	0.580435711
661	5030.371114	3529.90996	2	0	0	0.00042763	0	0	0.114544225	0.044538801	690.259471	0.63426903	0	0.53863525
662	5206.581189	2628.945701	2	0	0	0.000402998	0	0	0.139752762	0.041973399	690.3267442	0.634497455	0	0.600868034
663	4703.833105	3285.335357	2	0	0	0.000354195	0	0	0.121910909	0.03689043	690.3467669	0.634565442	0	0.487391917
664	5099.038621	3548.725832	2	0	0	0.000404083	0	0	0.101963374	0.042086311	690.4596302	0.634948668	0	0.805588411
665	5035.778386	3604.141438	2	0	0	0.000425119	0	0	0.111150295	0.044277268	691.3313398	0.637908547	0	0.842949839
666	5145.193633	2577.935752	2	0	0	0.000383019	0	0	0.138223453	0.039892529	691.4330436	0.638253881	0	0.711736655
667	5417.381218	3628.996586	2	2	0.004640702	0.00469806	1.066391131	0.73570572	0.334016465	0.489315964	691.5660727	0.638705579	-0.796831126	-0.688110197
668	5014.384585	2560.677185	2	0	0	0.000444101	0	0	0.154839779	0.04625439	692.443662	0.641685423	0	0.730562536
669	5201.050315	3686.334641	2	2	0.001951065	0.002020724	0.448336947	0.633839613	0.241304674	0.210463978	693.0599764	0.643778111	-0.460761075	-0.309090234
670	4433.989628	3202.846837	2	0	0	0.0004117	0	0	0.144584928	0.042879656	694.0103383	0.647005053	0	0.694971159
671	4640.547805	3322.692885	2	0	0	0.000403502	0	0	0.136159453	0.04202587	697.2555429	0.658024104	0	0.53304965
672	4497.046372	2886.301985	2	0	0	0.000388501	0	0	0.140667165	0.04046347	697.5259328	0.65894221	0	0.640359076
673	5880.202902	3065.607739	2	0	0	0.000404082	0	0	0.10641251	0.042086296	697.7168109	0.659590334	0	0.626848287
674	5902.1545	2996.420785	2	0	0	0.0003553	0	0	0.109128244	0.037005469	697.7262316	0.659622322	0	0.788983829
675	4536.669268	2799.374995	2	0	0	0.000386466	0	0	0.14448329	0.040251552	697.8335445	0.659986702	0	0.678675333
676	5338.073144	2823.081733	2	0	0	0.000408489	0	0	0.125688769	0.042545232	699.2335212	0.664740305	0	0.978540059
677	4425.117706	3479.010208	2	0	0	0.00039944	0	0	0.145223447	0.041602759	699.7846481	0.666611649	0	0.690310516
678	5731.929767	3471.631297	2	2	0.00787753	0.007923992	1.810184589	0.912451914	0.46232011	0.825305652	700.5791472	0.669309361	-0.811823157	-0.705788048
679	4592.084887	3497.286731	2	0	0	0.000374963	0	0	0.136559373	0.039053417	702.2367768	0.674937822	0	0.756157219
680	4462.01702	2822.11103	2	0	0	0.000408296	0	0	0.148562779	0.042525147	702.9043175	0.677204448	0	0.703499044
681	5264.581529	2588.723897	2	0	0	0.000441429	0	0	0.151842492	0.045976087	704.284502	0.681890847	0	0.804757583
682	5511.475583	3627.235184	2	2	0.001483047	0.001674289	0.340790749	0.529250427	0.150102049	0.174381802	706.2373504	0.688521719	-0.945933106	-0.79620637
683	4948.169851	2593.471283	2	0	0	0.000373962	0	0	0.139674058	0.038949206	706.6085462	0.68978211	0	0.682536172
684	5745.02809	3693.275703	2	2	0.001573037	0.001746072	0.361469548	0.563929596	0.152312737	0.181858185	707.2789315	0.692058395	-1.619643506	-1.308997092
685	4870.806481	2605.160571	2	0	0	0.000338258	0	0	0.132457424	0.035230536	708.4584522	0.696063443	0	0.760077302
686	4864.851354	2897.985477	2	0	0	0.000433296	0	0	0.136989411	0.045129006	709.0323588	0.698012136	0	0.465446195
687	5414.247003	3704.538888	2	2	0.006978479	0.007014829	1.603591018	0.75106158	0.41421349	0.730613836	709.5554158	0.699788169	-1.056279647	-0.984015552
688	5703.449803	3760.762875	2	2	0.004457515	0.004543275	1.024296335	0.837997207	0.310711611	0.473194635	709.8569055	0.700811874	-1.741255641	-1.601743577
689	5705.970926	3337.483689	2	2	0.00322315	0.00329233	0.740650602	0.651035847	0.281215906	0.342905316	711.1991839	0.705369563	-0.483824246	-0.433052058
690	4955.794195	3636.927121	2	0	0	0.000428088	0	0	0.120638507	0.044586528	711.3164537	0.705767751	0	0.7700905
691	4393.864839	2786.061323	2	0	0	0.000395417	0	0	0.1510238	0.041183767	712.4310966	0.709552507	0	0.812366827
692	4951.322834	2517.873004	2	0	0	0.000383815	0	0	0.147193782	0.039975406	713.364078	0.712720434	0	0.701586215
693	5204.562825	3765.302656	2	2	0.004182446	0.004262349	0.961087895	0.842598362	0.371999017	0.443935469	714.6890287	0.717219287	-0.315789901	-0.18875627
694	4903.6774	2756.044652	2	0	0	0.000388103	0	0	0.133997521	0.04042199	714.9238931	0.718016767	0	0.780032492
695	4355.718504	3507.532924	2	0	0	0.00041758	0	0	0.152695008	0.043492118	715.7118384	0.720692225	0	0.715135786
696	4304.599503	3559.811542	2	0	0	0.000453286	0	0	0.166801107	0.04721103	716.2677545	0.722579831	0	0.908792024
697	5540.167077	3696.855829	2	2	0.003205462	0.003327726	0.736585965	0.66887815	0.238945737	0.346591834	716.7743587	0.724299999	-1.083851698	-0.922143076
698	5724.505775	2988.918176	2	0	0	0.000429702	0	0	0.118174796	0.044754608	717.3031955	0.726095658	0	0.39354689
699	5770.777745	3530.672475	2	2	0.003143594	0.003210947	0.72236923	0.665151746	0.254722406	0.334429029	717.630849	0.727208201	-0.862652892	-0.727090103
700	4510.807472	2730.813813	2	0	0	0.000397846	0	0	0.151914547	0.041436748	718.5807858	0.7304337	0	0.766740244
701	5397.096631	2665.36333	2	0	0	0.000402636	0	0	0.139699625	0.041935607	719.3056826	0.732895078	0	0.696439076
702	5785.701635	3425.79554	2	2	0.003019819	0.003089253	0.693927011	0.575049191	0.24450978	0.321754263	721.6057028	0.740704768	-0.416250576	-0.378701752
703	5938.017469	3105.621733	2	0	0	0.00043131	0	0	0.106264757	0.044922088	722.654898	0.744267297	0	0.942454004
704	5831.846913	3360.836691	2	2	0.021659653	0.021675334	4.977190996	0.978119565	0.72513735	2.257545948	723.1367593	0.745903451	-0.686285405	-0.658246602
705	4810.73207	2795.89371	2	0	0	0.000418746	0	0	0.139367642	0.043613595	723.2496007	0.746286603	0	0.745299
706	5433.091324	2595.824222	2	0	0	0.000342241	0	0	0.133361446	0.035645362	724.9334625	0.752004134	0	0.912385966
707	4933.38554	2690.901417	2	0	0	0.000331831	0	0	0.123471024	0.034561161	725.5460745	0.754084251	0	0.718016767
708	4283.799884	3491.576707	2	0	0	0.000421639	0	0	0.159699221	0.043914907	725.6257114	0.754354657	0	0.906335585
709	4317.82398	3377.190758	2	0	0	0.000375323	0	0	0.143506253	0.039090891	729.8350064	0.768647266	0	0.702131097
710	5461.414418	2704.643047	2	0	0	0.000400387	0	0	0.136546987	0.04170146	730.5147824	0.770955436	0	0.723641042
711	5021.448301	2488.653305	2	0	0	0.000449249	0	0	0.162424717	0.046790502	731.1165728	0.772998808	0	0.794795341
712	4373.180025	3590.540465	2	0	0	0.00038773	0	0	0.150983515	0.040383154	733.1459874	0.77988966	0	0.84153913
713	4430.756619	3009.394112	2	0	0	0.000387222	0	0	0.141502844	0.040330198	733.3147043	0.780462536	0	0.740884057
714	4281.377022	3310.521039	2	0	0	0.000359227	0	0	0.142842089	0.037414496	734.7686136	0.785399267	0	0.966609491
715	5801.474945	2985.914821	2	0	0	0.00034819	0	0	0.104442828	0.036264989	736.7297395	0.792058246	0	0.500984372
716	4410.842844	2881.411798	2	0	0	0.000405404	0	0	0.147570622	0.042223939	736.7743425	0.792209694	0	0.712955934
717	5345.108024	2616.846393	2	0	0	0.000378448	0	0	0.136305102	0.039416375	737.1009763	0.793318775	0	0.79916238
718	4439.567368	2724.276025	2	0	0	0.000377152	0	0	0.149932216	0.039281412	738.6571777	0.798602838	0	0.720739635
719	4381.618721	3152.580749	2	0	0	0.000349708	0	0	0.133594624	0.036423006	739.5114439	0.801503488	0	0.932516573
720	4854.954957	3641.432193	2	0	0	0.000381826	0	0	0.122002908	0.039768226	740.2789638	0.804109592	0	0.934892209
721	4389.578468	3258.56057	2	0	0	0.000413982	0	0	0.146838151	0.043117325	740.441412	0.804661183	0	0.899043328
722	4368.783174	2962.720266	2	0	0	0.000386854	0	0	0.144317709	0.040291935	741.0672931	0.806786354	0	0.909933493
723	5811.301503	3718.255478	2	2	0.001846606	0.002001328	0.424333299	0.557806373	0.166342957	0.208443883	741.7700258	0.809172475	-1.860823715	-1.535991025
724	4749.181635	3402.095824	2	0	0	0.000374041	0	0	0.125279096	0.038957384	742.1591116	0.810493611	0	0.783603939
725	5866.51999	3432.526269	2	2	0.002450543	0.002578048	0.563112529	0.616414041	0.211447768	0.268510815	742.3354319	0.811092304	-0.668704108	-0.601602126
726	5784.601334	2767.250835	2	0	0	0.000354657	0	0	0.130039591	0.036938494	743.2852415	0.814317371	0	0.692272869
727	5302.720079	3669.537888	2	2	0.004739557	0.004802027	1.089107066	0.80054445	0.3714015	0.500144412	743.8761877	0.816323921	-0.626414466	-0.597559979
728	4438.676153	3552.301263	2	0	0	0.000404327	0	0	0.150893305	0.042111753	743.9899158	0.816710083	0	0.774218355
729	4458.819309	3294.033006	2	0	0	0.000395649	0	0	0.138032092	0.041207975	745.3257892	0.821246025	0	0.639527451
730	4805.323305	2643.3353	2	0	0	0.000349032	0	0	0.13549454	0.036352653	746.7407857	0.826050628	0	0.789525325
731	4935.219711	3705.731838	2	0	0	0.000399983	0	0	0.118373079	0.041659358	748.3770791	0.831606641	0	0.815163195
732	5777.407037	3789.655556	2	2	0.005241863	0.00530905	1.204532395	0.793523805	0.338839389	0.552952261	748.4130342	0.831728727	-1.992385281	-1.836777508
733	5529.224411	3766.895116	2	2	0.002448047	0.002622262	0.562538846	0.777021533	0.208449	0.273115821	749.3997106	0.835078974	-1.039356322	-0.822097487
734	4338.210194	3033.528444	2	0	0	0.000377265	0	0	0.143894136	0.039293201	750.6274912	0.839247888	0	0.916180763
735	4274.158613	3066.868002	2	0	0	0.00040587	0	0	0.154349267	0.042272516	751.2276223	0.841285625	0	0.991548198
736	4516.828603	2656.536838	2	0	0	0.000403552	0	0	0.15987769	0.04203101	751.6075498	0.842575665	0	1.032799625
737	4494.584734	3055.46806	2	0	0	0.000374259	0	0	0.13582769	0.038980096	751.9331127	0.843681109	0	0.691973871
738	5056.270104	2424.643394	2	0	0	0.000418705	0	0	0.166103073	0.043609247	755.1198041	0.85450148	0	0.962230027
739	5946.590503	3285.266668	2	2	0.005743271	0.005791029	1.319751484	0.831749636	0.427757709	0.603151629	755.5945581	0.856113501	-0.401548193	-0.333542244
740	5611.814714	2671.690932	2	0	0	0.000414189	0	0	0.147032436	0.043138951	755.8972219	0.857141192	0	0.898190735
741	5108.634828	3625.667478	2	0	0	0.000384877	0	0	0.093017297	0.040086032	756.7805684	0.860140584	0	0.636458834
742	4245.606752	3429.764094	2	0	0	0.000359217	0	0	0.147445559	0.037413405	757.0549734	0.861072323	0	1.119109335
743	5856.985706	2737.132988	2	0	0	0.000322034	0	0	0.132192323	0.033540744	758.3605654	0.865505445	0	1.092903261
744	4507.961074	3537.703223	2	0	0	0.00037017	0	0	0.140573667	0.038554276	758.6196875	0.86638529	0	0.842801414
745	5981.273504	3223.318319	2	2	0.005178996	0.005213107	1.190086103	0.842143688	0.457313589	0.54295949	759.4897591	0.869339608	-0.23834038	-0.204686792
746	4501.463011	3610.062229	2	0	0	0.000342681	0	0	0.141435524	0.035691177	759.7636218	0.870269505	0	1.049885253
747	4563.838269	2602.216992	2	0	0	0.000447387	0	0	0.175568463	0.046596587	760.0674084	0.871301008	0	1.026727113
748	5984.799475	3349.846478	2	2	0.014141274	0.014162555	3.249535929	0.916282307	0.624337427	1.475069252	760.8268364	0.873879637	-0.800494267	-0.728663678
749	6058.226818	3367.448039	2	2	0.00235147	0.002458165	0.540346463	0.638854354	0.237786804	0.256024666	761.059909	0.874671032	-0.87471261	-0.68522649
750	4820.028918	2714.355548	2	0	0	0.000380446	0	0	0.136433435	0.039624501	761.1844357	0.875093861	0	0.647275353
751	4985.129146	2426.050658	2	0	0	0.000430564	0	0	0.17131847	0.044844444	761.4999011	0.87616502	0	0.880017104
752	5467.411852	3811.976582	2	2	0.002737893	0.002846922	0.629142842	0.647674849	0.227145756	0.296514829	761.7288042	0.876942257	-1.168088636	-0.992396719
753	4630.452459	2578.872282	2	0	0	0.00037361	0	0	0.158406449	0.038912506	762.6256412	0.879987456	0	0.895028446
754	4701.494714	3454.273351	2	0	0	0.000371712	0	0	0.127973265	0.03871488	762.730592	0.880343815	0	0.860512728
755	6105.142803	3312.30867	2	2	0.001487789	0.001617504	0.341880435	1	0.230905085	0.168467516	763.3577778	0.882473417	-0.624253836	-0.431458102
756	5318.128901	2541.781343	2	0	0	0.000418219	0	0	0.153026276	0.04355867	763.3784543	0.882543623	0	0.819519296
757	5661.998932	3826.27657	2	2	0.003949779	0.004041963	0.907623295	0.683295293	0.271789167	0.42098166	764.6018158	0.886697532	-1.770851185	-1.634644951
758	4341.01618	2843.430311	2	0	0	0.000372194	0	0	0.145606728	0.038764991	764.8805966	0.887644129	0	0.80421874
759	4261.035928	3623.759964	2	0	0	0.000414282	0	0	0.165084845	0.043148611	765.2213166	0.888801039	0	1.049201632
760	5090.584021	2354.620037	2	0	0	0.000360491	0	0	0.173914276	0.037546102	765.4350207	0.889526669	0	1.085171778
761	4648.777321	3540.887699	2	0	0	0.000393776	0	0	0.142308456	0.041012864	765.6776166	0.8903504	0	0.873769237
762	4319.953926	2759.536779	2	0	0	0.000371521	0	0	0.152020643	0.038694895	765.7673057	0.890654938	0	0.876526041
763	5773.265755	3610.288929	2	2	0.003873005	0.003937519	0.889981383	0.810451981	0.299637843	0.410103484	766.3860081	0.892755735	-1.320402631	-1.251492204
764	5245.313326	2521.377163	2	0	0	0.000400992	0	0	0.149176117	0.041764464	767.6907014	0.897185805	0	0.843193546
765	5085.122683	2535.999871	2	0	0	0.000416675	0	0	0.149249587	0.043397852	768.4592071	0.899795256	0	0.680318124
766	4569.102385	2531.630791	2	0	0	0.000376678	0	0	0.175033063	0.039232006	769.8311606	0.904453707	0	1.334594036
767	5324.402328	2471.854395	2	0	0	0.000422204	0	0	0.16421066	0.043973737	770.4781772	0.906650644	0	1.022316292
768	4205.04609	3083.441048	2	0	0	0.000409411	0	0	0.160510042	0.04264124	770.6385834	0.907195301	0	0.985392771
769	5400.584291	3852.823334	2	2	0.002149871	0.002267487	0.494020701	0.593576285	0.201718533	0.236165034	770.9693948	0.908318567	-1.140299459	-0.778523477
770	4128.931215	3070.325102	2	0	0	0.000401125	0	0	0.167473019	0.04177828	771.3703603	0.90968004	0	0.97911327
771	5579.123788	3820.834613	2	2	0.002360773	0.002527759	0.542484093	0.689165572	0.198394107	0.263273135	772.1785252	0.912424154	-0.587003916	-0.65214899
772	4703.298363	2566.391942	2	0	0	0.000346904	0	0	0.147932471	0.036130984	772.1873714	0.912454191	0	0.913793433
773	4266.792923	2816.53992	2	0	0	0.000399432	0	0	0.160829991	0.041601929	772.3578596	0.913033082	0	1.014637825
774	4719.336046	3526.670838	2	0	0	0.000392235	0	0	0.133946251	0.040852374	773.2816001	0.916169631	0	1.026276079
775	5139.777991	3730.562196	2	2	0	0.000578292	0	0	0.11150777	0.060230728	776.7227368	0.927853968	0	0.388372128
776	5882.091778	3732.370772	2	2	0.00239003	0.002531246	0.549207223	0.57064456	0.193617337	0.263636279	778.0906869	0.932498825	-1.306275831	-1.220345215
777	4898.6588	3770.512384	2	0	0	0.000418489	0	0	0.130821324	0.043586836	778.099959	0.932530309	0	0.981495257
778	4998.225599	2353.263865	2	0	0	0.000351414	0	0	0.17063686	0.03660078	778.3525785	0.933388075	0	1.146683168
779	5324.537681	3858.654537	2	2	0.007109482	0.007149064	1.633694336	0.837976052	0.459552187	0.744594806	778.8584816	0.935105863	-0.762547737	-0.677471418
780	5889.788723	3218.009338	2	2	0.004826535	0.004870034	1.109093697	0.919287775	0.440514953	0.507227453	779.2139652	0.936312903	0.183312564	0.167444862
781	5400.454439	2462.462987	2	0	0	0.000350099	0	0	0.152250506	0.036463791	779.5134404	0.937329767	0	0.925766426
782	5937.904245	2926.177286	2	0	0	0.00038116	0	0	0.127543635	0.039698872	780.7558284	0.94154828	0	0.900923004
783	4115.199825	2999.708346	2	0	0	0.000390208	0	0	0.166915215	0.040641276	781.4308789	0.943840406	0	0.965895611
784	4823.486679	3543.405439	2	0	0	0.000370486	0	0	0.119168425	0.038587096	781.4466014	0.943893791	0	0.301605538
785	5460.694635	2415.42106	2	0	0	0.000305926	0	0	0.158913595	0.031863057	781.7086513	0.944783578	0	1.049072524
786	5986.575901	2872.588904	2	0	0	0.000405962	0	0	0.146441869	0.042282105	781.9792467	0.945702381	0	1.048574661
787	6029.960149	2935.288894	2	0	0	0.000352418	0	0	0.130205763	0.036705288	782.0787345	0.946040191	0	0.972216512
788	4196.226344	2818.178545	2	0	0	0.000396873	0	0	0.168825618	0.041335462	782.1394305	0.946246284	0	1.043804106
789	4728.041143	2497.439187	2	0	0	0.000401678	0	0	0.169641314	0.041835921	782.3636923	0.947007762	0	1.031247362
790	5087.291785	3779.711502	2	0	0	0.000494	0	0	0.112688135	0.051451468	782.5727398	0.94771758	0	0.885797347
791	5528.20614	2679.73826	2	0	0	0.0003482	0	0	0.128294051	0.03626604	783.9191592	0.95228933	0	0.770955436
792	5075.011355	3854.96412	2	0	0	0.000418938	0	0	0.107598339	0.043633544	784.1776882	0.953167162	0	1.005725381
793	5951.47559	2811.177922	2	0	0	0.000374121	0	0	0.144029027	0.038965772	784.663498	0.954816723	0	1.143780792
794	5361.315396	3921.672193	2	2	0.003176525	0.003272218	0.729936469	0.696923791	0.277098376	0.340810521	785.5198363	0.957724409	-0.896798295	-0.632757308
795	5177.309468	3541.842865	2	0	0	0.000407518	0	0	0.092320353	0.042444079	785.6641947	0.958214577	0	0.607079675
796	5160.78148	2378.590444	2	0	0	0.000299354	0	0	0.149987814	0.031178564	786.6900343	0.961697802	0	0.889526669
797	4914.704344	2410.085781	2	0	0	0.000350248	0	0	0.157952145	0.036479307	786.7637083	0.961947961	0	1.041200817
798	5911.785195	3366.365219	2	2	0.002316158	0.002455893	0.532232121	0.606270788	0.21079788	0.255788061	787.2278846	0.963524066	-0.771275716	-0.663343354
799	5757.611761	2682.000692	2	0	0	0.000443716	0	0	0.159253885	0.046214231	788.2247264	0.96690883	0	1.233528936
800	4387.554	3330.424982	2	0	0	0.000384281	0	0	0.139779384	0.040023877	790.5051564	0.974652001	0	0.804661183
801	4839.492487	3820.306496	2	0	0	0.000366961	0	0	0.132407266	0.038219994	791.3277904	0.977445245	0	1.025609992
802	5638.085194	2603.068372	2	0	0	0.000360014	0	0	0.14518462	0.037496461	792.3705716	0.980985995	0	1.000591025
803	4381.657214	3665.975881	2	0	0	0.000334261	0	0	0.145053786	0.034814193	794.3745985	0.987790644	0	0.977543915
804	4054.896196	3043.000983	2	0	0	0.000369719	0	0	0.172585659	0.038507237	795.0080897	0.989941655	0	0.997602973
805	5434.443913	3917.071395	2	2	0.001562737	0.001735981	0.359102681	0.559792787	0.166032578	0.180807201	795.7127059	0.99233417	-1.111989844	-0.752773899
806	5406.422538	3775.178405	2	2	0.003308891	0.003427896	0.760353068	0.794454114	0.269036203	0.3570248	797.2069591	0.997407889	-1.113325613	-0.921307858
807	5197.436551	2460.926737	2	0	0	0.000372844	0	0	0.151914325	0.038832726	797.3082361	0.997751773	0	1.184048356
808	5992.193004	3002.255323	2	0	0	0.000353759	0	0	0.115221534	0.036845012	797.727319	0.999174764	0	1.125339798
809	5842.341431	3504.154853	2	2	0.002333924	0.002498079	0.536314563	0.756769088	0.208910346	0.260181814	797.7620104	0.999292558	-0.89852149	-0.706872301
810	4783.813582	3468.425287	2	0	0	0.000411526	0	0	0.130089769	0.042861603	798.0631172	1.000314963	0	0.533304919
811	4078.128817	2934.411066	2	0	0	0.000378145	0	0	0.172881921	0.039384838	798.7172991	1.002536229	0	1.232027352
812	4325.091726	2680.78057	2	0	0	0.000375919	0	0	0.163262286	0.039153053	800.2570184	1.007764327	0	1.354207486
813	4197.707823	2741.100576	2	0	0	0.000390764	0	0	0.17277561	0.040699136	801.3494185	1.011473558	0	1.124837003
814	6056.136454	3438.87499	2	2	0.003848387	0.003915058	0.884324388	0.658245788	0.301080961	0.407764126	802.2130347	1.014405956	-1.083437567	-0.973621608
815	4893.566659	3874.536745	2	0	0	0.000400167	0	0	0.135599884	0.041678477	802.817916	1.016459823	0	1.086987194
816	4186.63267	3607.780636	2	0	0	0.000411431	0	0	0.175653184	0.042851631	802.9360165	1.016860831	0	1.21909934
817	5333.34446	2399.323868	2	0	0	0.000394472	0	0	0.175355281	0.041085316	804.0062861	1.020494919	0	1.300652925
818	5018.842361	3673.944387	2	0	0	0.000406927	0	0	0.109390212	0.042382534	804.4313051	1.021938065	0	0.828823031
819	4599.13801	3590.948995	2	0	0	0.000307408	0	0	0.127444112	0.032017434	805.7132611	1.026290931	0	0.8903504
820	6110.90316	3486.610726	2	2	0.002791819	0.002883426	0.641534609	0.632511912	0.247455104	0.300316745	809.0868813	1.037746016	-1.077996429	-0.880186704
821	5292.846	3944.33985	2	2	0.001745466	0.001892636	0.401092233	0.737570169	0.219719803	0.197123314	809.4204769	1.038878736	-0.483480947	-0.354408928
822	4850.471657	3715.156505	2	0	0	0.000382794	0	0	0.12647231	0.039869071	810.2929847	1.041841325	0	0.8687292
823	4786.489031	2537.091211	2	0	0	0.000396208	0	0	0.157331387	0.041266199	810.4166902	1.042261365	0	1.060662851
824	5508.451664	3903.705799	2	2	0.007042807	0.00709741	1.618372987	0.847488245	0.417749527	0.739214891	810.6680835	1.043114968	-1.304803368	-1.153746047
825	4840.114828	3926.061224	2	0	0	0.000340935	0	0	0.138662237	0.035509363	810.7889688	1.043525433	0	1.152509984
826	5826.053897	3846.577752	2	2	0.022165175	0.022180156	5.093355409	0.942006544	0.687949059	2.310124592	812.1713765	1.048219381	-2.255016241	-2.205163007
827	5011.726311	3887.154825	2	0	0	0.000375796	0	0	0.113722365	0.039140179	814.4702465	1.056025165	0	1.054493006
828	4949.125043	3821.012236	2	0	0	0.000372623	0	0	0.116402432	0.038809716	817.3829626	1.065915256	0	0.971249416
829	4155.358205	3139.315232	2	0	0	0.000383376	0	0	0.161029408	0.03992965	819.3585233	1.072623248	0	0.971264471
830	5461.339657	2526.750984	2	0	0	0.00032738	0	0	0.141703727	0.034097507	820.1816027	1.075418004	0	0.961356894
831	4797.912093	2459.947574	2	0	0	0.000418885	0	0	0.171026168	0.043627987	820.7140507	1.077225924	0	1.099532
832	5878.684202	2876.786046	2	0	0	0.000290979	0	0	0.107556485	0.03030631	821.8529157	1.081092926	0	0.94154828
833	4201.450525	3677.449326	2	0	0	0.000410967	0	0	0.17917505	0.042803375	822.6281265	1.083725145	0	1.076731062
834	4269.336906	3700.731636	2	0	0	0.000395469	0	0	0.170021531	0.041189185	824.751516	1.090935087	0	1.057965582
835	4093.729356	3179.965884	2	0	0	0.000326765	0	0	0.157633885	0.034033456	826.0156153	1.095227321	0	1.169356893
836	4494.068389	2573.894157	2	0	0	0.000356076	0	0	0.164551549	0.037086299	826.336552	1.096317057	0	1.031056146
837	4725.051485	2423.312125	2	0	0	0.000374116	0	0	0.17634733	0.038965167	827.6203026	1.100676016	0	1.195873357
838	5770.179339	3902.635427	2	2	0.001858061	0.002040039	0.426965389	0.599407119	0.16950893	0.212475694	829.1346302	1.105817897	-1.782992262	-1.53935304
839	5964.794857	3424.939833	2	2	0.002341726	0.00247452	0.538107328	0.670391013	0.215115512	0.257728092	829.3165923	1.106435747	-1.01578719	-0.818272657
840	5682.517224	2675.840692	2	0	0	0.000465119	0	0	0.158049053	0.048443481	830.192996	1.109411565	0	0.89372203
841	5560.627448	3954.651714	2	2	0.002563692	0.002689956	0.589113041	0.648575209	0.216189998	0.28016631	830.5416987	1.11059558	-1.233784249	-0.916706408
842	6164.459623	3428.85243	2	2	0.013887244	0.013902302	3.191162208	0.918379845	0.65231073	1.4479632	830.5972768	1.110784295	-0.878333799	-0.838785255
843	4291.088926	2971.683118	2	0	0	0.00035547	0	0	0.141778704	0.037023146	831.599646	1.114187827	0	0.823112502
844	4010.161388	2989.100631	2	0	0	0.000363094	0	0	0.178459334	0.037817241	831.7617465	1.114738237	0	1.057852027
845	4764.511102	3823.639598	2	0	0	0.000300891	0	0	0.133190808	0.031338663	833.9241821	1.12208076	0	1.136171105
846	5863.724354	3572.66434	2	2	0.003280311	0.003375726	0.753785597	0.650589206	0.246555999	0.351591222	834.2819298	1.123295488	-1.302203218	-1.091331382
847	4159.158578	3740.290983	2	0	0	0.000334479	0	0	0.178722547	0.03483695	835.8496896	1.128618797	0	1.147540165
848	4211.685486	3008.426529	2	0	0	0.000344207	0	0	0.14347753	0.035850091	836.457365	1.130682151	0	0.907195301
849	3950.916848	3032.065176	2	0	0	0.000321348	0	0	0.180490726	0.033469245	836.8404149	1.131982792	0	1.168151243
850	4216.527598	3338.084329	2	0	0	0.000370106	0	0	0.153164509	0.038547555	838.277963	1.136863969	0	0.94993679
851	5839.966548	3933.693764	2	2	0.003037327	0.003143728	0.697950123	0.765052729	0.247902665	0.327427976	840.4490405	1.144235836	-1.601808981	-1.444552708
852	5985.698751	2746.002698	2	0	0	0.000346444	0	0	0.151570445	0.036083115	840.5778271	1.144673129	0	1.227582271
853	5754.640528	3979.483135	2	2	0.001804952	0.001971658	0.414761483	0.51231357	0.165435758	0.205353681	842.4823124	1.151139785	-1.49448705	-1.180234487
854	5414.534817	2357.60725	2	0	0	0.000335043	0	0	0.178037777	0.034895705	843.2550352	1.153763555	0	1.373814482
855	6065.847762	3243.288007	2	2	0.004567583	0.004604587	1.049589011	0.89482971	0.458794716	0.479580425	843.4412723	1.154395921	-0.386771841	-0.331671538
856	5637.266448	3960.706624	2	2	0.002154095	0.002307955	0.494991422	0.599362868	0.188564079	0.240379869	843.6913827	1.155245168	-1.439906785	-1.229536635
857	5684.693698	3895.729086	2	2	0.003076134	0.00319804	0.706867627	0.682470414	0.235335781	0.333084716	844.6839774	1.158615511	-1.74352242	-1.624954051
858	4146.555853	3376.685556	2	0	0	0.000362326	0	0	0.167607237	0.037737235	845.5514604	1.161561039	0	1.317555851
859	5666.999572	2530.717344	2	0	0	0.000321962	0	0	0.156021145	0.033533193	845.6460646	1.161882266	0	1.366702184
860	4853.037906	2507.592362	2	0	0	0.000360414	0	0	0.147686806	0.037538157	847.1417211	1.166960749	0	1.059727253
861	4335.247232	3725.548271	2	0	0	0.000384752	0	0	0.168125262	0.040072957	848.9655529	1.173153547	0	1.095761259
862	5059.543247	3948.550496	2	0	0	0.000324645	0	0	0.101568337	0.033812716	849.8664974	1.176212693	0	1.274639306
863	5802.223876	4032.45111	2	2	0.003724882	0.003803187	0.855944032	0.698829319	0.28340578	0.396112433	851.1856549	1.180691876	-1.531410283	-1.206692426
864	5532.147207	2559.807231	2	0	0	0.000302835	0	0	0.13327427	0.031541123	854.1948244	1.190909473	0	1.284398519
865	4417.550207	2577.865553	2	0	0	0.000290694	0	0	0.154469042	0.030276539	855.8320016	1.196468488	0	1.476487892
866	5019.519835	3752.397349	2	0	0	0.000369321	0	0	0.102463132	0.038465755	856.3705229	1.19829703	0	0.982192603
867	5263.695094	4009.487911	2	2	0.024491364	0.024495857	5.627892499	0.954994897	0.811551692	2.551311183	856.5379621	1.198865568	-0.318769449	-0.28671176
868	5189.69888	3988.460889	2	0	0	0.000415849	0	0	0.1003452	0.043311803	856.7126088	1.199458578	0	1.201412021
869	5135.908188	4045.738654	2	0	0	0.000384948	0	0	0.114468603	0.04009344	858.0703868	1.204068897	0	1.239200864
870	4135.520048	2780.682932	2	0	0	0.00036638	0	0	0.175165055	0.038159518	858.3821909	1.205127623	0	1.107703533
871	4318.646703	3221.57899	2	0	0	0.000365473	0	0	0.140166771	0.038065032	858.4592251	1.205389192	0	1.214166075
872	5150.979129	3810.671279	2	2	0.002863307	0.002926023	0.657961828	0.736516117	0.327327731	0.304753339	858.523078	1.205606004	0.002985886	0.072145752
873	4805.604152	2388.705364	2	0	0	0.00038922	0	0	0.178422746	0.040538314	858.9999275	1.207225141	0	1.211474281
874	4100.035862	3695.262673	2	0	0	0.000350505	0	0	0.191382513	0.036506051	859.5132021	1.208967958	0	1.2228739
875	4242.070841	2681.126489	2	0	0	0.000402732	0	0	0.177526497	0.041945614	859.7692246	1.209837279	0	1.177663873
876	4873.269527	2349.752391	2	0	0	0.000309209	0	0	0.164329703	0.032205011	860.0364007	1.210744472	0	1.076673544
877	6049.555512	3525.31187	2	2	0.001699928	0.00190174	0.390628076	0.78714938	0.182458287	0.198071462	860.5592081	1.212519658	-1.130433045	-0.911565358
878	5198.285444	3873.877639	2	2	0.000512638	0.000792711	0.117799612	1	0.136672943	0.082562997	861.6944531	1.216374368	-0.382763729	-0.107520812
879	4400.609421	3768.133984	2	0	0	0.000355035	0	0	0.171223136	0.03697784	861.8506679	1.216904794	0	1.525974143
880	3893.068312	2988.929057	2	0	0	0.000343649	0	0	0.196267672	0.035791963	862.786204	1.220081395	0	1.412479451
881	5959.26632	3723.846281	2	2	0.002056241	0.002212867	0.472505415	0.570662802	0.179568421	0.230476178	863.617224	1.222903113	-1.332355739	-1.108872838
882	6098.190138	3177.577851	2	2	0	0.000506868	0	0	0.130575195	0.052791722	863.8052651	1.223541604	0	0.236753284
883	5269.345298	3803.281686	2	2	0.010619545	0.010637954	2.440274786	0.840177955	0.565067958	1.107972296	864.3246867	1.225305294	-0.615153389	-0.569626064
884	4051.58039	3635.211658	2	0	0	0.000384992	0	0	0.210185066	0.040097954	864.583511	1.226184129	0	1.468509168
885	4142.696041	3304.385119	2	0	0	0.000375087	0	0	0.167085279	0.039066358	865.027974	1.227693297	0	1.295523259
886	6009.027105	3116.48645	2	2	0	0.000453309	0	0	0.117901503	0.047213366	867.9810833	1.237720543	0	0.159575984
887	3814.564654	2976.73886	2	0	0	0.000394933	0	0	0.228269751	0.041133407	868.6766936	1.240082479	0	1.444704902
888	5094.292026	4106.397914	2	0	0	0.000347663	0	0	0.123513906	0.036210103	869.2559287	1.242049264	0	1.236357642
889	5971.11514	3798.321851	2	2	0.003475262	0.003562407	0.798583536	0.61814791	0.252900509	0.371034578	869.5936062	1.243195844	-1.230155035	-0.999706882
890	4780.872227	3662.535053	2	0	0	0.000343362	0	0	0.125220048	0.035762097	870.6950675	1.246935842	0	1.078967784
891	4227.006796	2607.491335	2	0	0	0.000351976	0	0	0.18263583	0.036659303	872.1810138	1.251981354	0	1.251626433
892	4305.653037	3136.441956	2	0	0	0.000361651	0	0	0.140535651	0.037666949	874.3386676	1.259307641	0	0.821727892
893	4138.339705	2898.076208	2	0	0	0.000315938	0	0	0.148686604	0.032905867	874.3898644	1.259481479	0	1.002536229
894	4941.483572	3933.862183	2	0	0	0.000364564	0	0	0.12693581	0.037970375	875.147176	1.262052921	0	1.158011459
895	4172.200631	2663.79185	2	0	0	0.000379838	0	0	0.188551526	0.039561179	875.7942362	1.264250006	0	1.341081569
896	4502.793857	3688.631604	2	0	0	0.000298094	0	0	0.141566257	0.031047307	875.8873736	1.264566253	0	1.460816469
897	5265.906304	2424.520763	2	0	0	0.000371555	0	0	0.160852504	0.038698473	876.532855	1.266757977	0	0.975915341
898	5167.347159	4108.367012	2	0	0	0.000417949	0	0	0.126517841	0.043530525	876.9650846	1.268225607	0	1.244115949
899	4014.307759	3187.825489	2	0	0	0.0002277	0	0	0.141222603	0.023715578	881.1395317	1.28239989	0	1.095227321
900	4887.580198	3981.471335	2	0	0	0.000369149	0	0	0.146117037	0.038447898	881.5825665	1.283904209	0	1.241865587
901	4748.631907	3752.953668	2	0	0	0.000278685	0	0	0.120677091	0.029025843	881.627993	1.284058454	0	1.12208076
902	4305.094279	2609.186949	2	0	0	0.000321633	0	0	0.166181384	0.033498954	881.6935078	1.284280908	0	1.123833774
903	3770.621069	3032.27793	2	0	0	0.000397072	0	0	0.235303461	0.041356181	881.9472219	1.285142392	0	1.483748446
904	5180.640358	4177.502068	2	0	0	0.000328068	0	0	0.120217019	0.034169197	882.3332417	1.286453117	0	1.321813642
905	5937.413422	3577.06436	2	2	0.044997908	0.045005222	10.34010948	0.963276637	0.815140242	4.687418274	884.8576833	1.295024827	-1.373243961	-1.344554891
906	6067.513192	3007.284666	2	0	0	0.000320625	0	0	0.118904316	0.033393986	885.7914491	1.298195417	0	1.546105013
907	5933.11388	3495.124352	2	2	0.002024799	0.002181718	0.465280382	0.584491883	0.183888852	0.227231994	885.9824888	1.29884409	-0.772287759	-0.824097826
908	5486.582795	3976.614924	2	2	0.004038403	0.004127915	0.927988304	0.758667969	0.308875642	0.429933774	888.2143914	1.306422487	-0.488975392	-0.460707927
909	5998.020418	3864.204558	2	2	0.002281512	0.002435673	0.524270632	0.629572931	0.20134736	0.253682072	888.555178	1.307579624	-1.542357597	-1.422640113
910	4026.320977	3701.220008	2	0	0	0.000303953	0	0	0.208530485	0.031657574	890.202273	1.313172315	0	1.217966147
911	4876.532324	2826.087924	2	0	0	0.000403488	0	0	0.133352844	0.042024423	890.693406	1.31483995	0	0.720933676
912	4744.869946	3598.326608	2	0	0	0.000334944	0	0	0.122921816	0.034885333	895.1534932	1.329984121	0	1.086978824
913	5890.073972	2672.642655	2	0	0	0.000321844	0	0	0.14702859	0.033520963	895.4605144	1.331026607	0	1.141123629
914	4249.534397	2891.88611	2	0	0	0.000319916	0	0	0.137723599	0.033320111	898.2023379	1.340336435	0	0.913033082
915	3811.539436	2903.58919	2	0	0	0.000236654	0	0	0.187128688	0.024648135	899.8665432	1.345987223	0	1.240082479
916	4759.142689	2333.98325	2	0	0	0.000346606	0	0	0.190751318	0.036099941	900.1132074	1.346824768	0	1.344903384
917	4165.61297	3228.849668	2	0	0	0.00032785	0	0	0.145587836	0.034146459	901.0349996	1.349954702	0	1.227693297
918	5907.614647	3965.916228	2	2	0.442779888	0.442780427	101.7467868	0.995082741	0.977876121	46.11680506	901.3895853	1.351158694	-1.444762586	-1.442494361
919	5610.557488	3756.048278	2	2	0.005219456	0.00529881	1.199383547	0.692155052	0.314525166	0.551885659	902.2937606	1.354228809	-1.212327836	-1.152824548
920	5601.159007	3887.414942	2	2	0.009057634	0.009103135	2.081361779	0.856050962	0.461665484	0.948116672	905.0989077	1.363753652	-1.490694357	-1.421048038
921	6051.858068	2706.298288	2	0	0	0.000290337	0	0	0.154428903	0.030239449	905.7437998	1.365943374	0	1.335011418
922	5916.945868	3854.077482	2	2	0.003583044	0.003678002	0.823350841	0.686106455	0.263707346	0.383074075	905.9132074	1.366518596	-1.724370766	-1.646819449
923	5124.289055	2465.579958	2	0	0	0.000374116	0	0	0.148812971	0.038965179	906.7382788	1.369320115	0	0.931833352
924	4233.934568	3550.337935	2	0	0	0.000428794	0	0	0.168186767	0.044660131	908.3853335	1.374912669	0	0.966962881
925	5119.535538	4218.359112	2	0	0	0.000294994	0	0	0.130208936	0.030724436	909.9518406	1.380231724	0	1.378094454
926	3755.371178	3104.638563	2	0	0	0.000257152	0	0	0.199447926	0.026783086	910.6742012	1.382684491	0	1.285142392
927	6030.079021	2808.74262	2	0	0	0.00034258	0	0	0.145803511	0.035680675	912.1216406	1.387599253	0	1.016234084
928	4060.86261	2792.589544	2	0	0	0.000297324	0	0	0.165932883	0.030967093	912.8798074	1.390173599	0	1.296967241
929	4067.344701	3301.066355	2	0	0	0.000309004	0	0	0.166780027	0.032183577	913.1822967	1.391200698	0	1.367480735
930	3990.741322	2755.367931	2	0	0	0.000284586	0	0	0.186644761	0.029640441	915.2548909	1.398238165	0	1.485142353
931	4342.885243	3811.370918	2	0	0	0.000345404	0	0	0.177052364	0.035974794	916.9695519	1.404060276	0	1.355652684
932	5803.231869	4110.855059	2	2	0.002451763	0.0026055	0.563392815	0.707386754	0.22812738	0.271370069	918.666249	1.409821389	-1.322966723	-1.200717287
933	5044.998446	2296.731992	2	0	0	0.000292473	0	0	0.177359951	0.030461888	919.5887058	1.41295358	0	0.911549695
934	3699.550578	3000.443369	2	0	0	0.000294666	0	0	0.223245651	0.030690251	920.0211376	1.414421896	0	1.380385686
935	4824.115459	4018.002124	2	0	0	0.000319418	0	0	0.153705092	0.033268246	921.8791615	1.420730793	0	1.366394082
936	4798.238462	2265.23126	2	0	0	0.000211179	0	0	0.16055107	0.02199489	922.5214649	1.422911726	0	1.346824768
937	4687.279009	2362.111649	2	0	0	0.000290207	0	0	0.178713288	0.030225831	924.5352009	1.429749342	0	1.215086662
938	5261.896081	2838.376535	2	0	0	0.00044147	0	0	0.132962368	0.04598029	924.6115987	1.43000875	0	0.432064414
939	4827.206269	4088.22025	2	0	0	0.000281822	0	0	0.155179857	0.0293525	928.2580172	1.442390118	0	1.439305055
940	5875.254966	4059.578453	2	2	0.009938139	0.009964771	2.283693772	0.864414699	0.519621984	1.037858473	929.134974	1.445367814	-1.287815588	-1.217235934
941	5946.339292	2619.823762	2	0	0	0.000285947	0	0	0.158093825	0.029782129	931.5469737	1.453557729	0	1.529195993
942	4846.361048	4164.407716	2	0	0	0.000188481	0	0	0.125435704	0.019630832	934.1831492	1.46250883	0	1.442390118
943	5733.605814	4050.421926	2	2	0.00294748	0.003055448	0.677304001	0.607676645	0.234870986	0.318233309	935.2976503	1.466293104	-1.163000235	-0.996493338
944	5888.533509	3646.638658	2	2	0.001975584	0.00215192	0.453971169	0.594012016	0.174784689	0.224128365	935.491535	1.466951437	-1.595943428	-1.371700143
945	3630.52554	3028.316016	2	0	0	0.000332038	0	0	0.264505611	0.034582697	935.6275835	1.467413388	0	1.636822552
946	5243.929682	4078.079755	2	2	0	0.000437899	0	0	0.109353717	0.045608361	936.575199	1.470631005	0	0.382622501
947	4927.871855	3031.281978	2	0	0	0.000434496	0	0	0.129976801	0.045253946	936.6708812	1.470955893	0	-0.169451087
948	5675.338778	4095.476177	2	2	0.00302675	0.00311855	0.695519486	0.743797134	0.269294232	0.32480557	938.0042627	1.475483373	-1.210503435	-1.007587684
949	5051.960608	4183.238219	2	0	0	0.000300793	0	0	0.13436904	0.03132846	938.293374	1.476465047	0	1.517249526
950	4278.237466	3842.058551	2	0	0	0.000392568	0	0	0.200428387	0.040887038	942.9435562	1.492254683	0	1.649037396
951	4587.798417	2676.671868	2	0	0	0.000385922	0	0	0.150854329	0.040194826	945.0544367	1.499422151	0	0.761437483
952	6232.85834	3389.807706	2	2	0.014606588	0.014616629	3.356460873	0.909676496	0.692833733	1.522362318	945.1249081	1.499661435	0.035302497	0.039666855
953	3993.971961	3297.004918	2	0	0	0.000228745	0	0	0.159514251	0.023824422	945.2753013	1.500172094	0	1.391200698
954	5591.445593	2506.286428	2	0	0	0.000275786	0	0	0.141082657	0.028723848	946.0398609	1.502768146	0	1.176309491
955	5014.796827	4014.284495	2	0	0	0.000257307	0	0	0.098535866	0.026799209	946.0796604	1.502903285	0	1.176212693
956	6114.726152	2747.149764	2	0	0	0.000294984	0	0	0.160579007	0.030723442	949.5619	1.514727186	0	1.606105957
957	4013.61528	2888.444487	2	0	0	0.000274505	0	0	0.153400769	0.028590467	950.5073072	1.517937304	0	1.002536229
958	4154.704564	3540.824223	2	0	0	0.000329042	0	0	0.158069912	0.034270666	952.5650885	1.524924475	0	1.182836035
959	4168.304628	3444.247858	2	0	0	0.000329872	0	0	0.155019175	0.034357111	958.9046285	1.546450304	0	1.026681374
960	4252.986144	3908.549129	2	0	0	0.000324303	0	0	0.208065113	0.033777007	959.3896661	1.548097243	0	1.70496937
961	4127.46628	2606.040074	2	0	0	0.000302244	0	0	0.191598571	0.031479589	960.9065588	1.553247833	0	1.494673402
962	5730.403527	2617.37819	2	0	0	0.00038347	0	0	0.155617367	0.039939431	961.4682295	1.555154979	0	1.232240114
963	5960.498303	3649.042432	2	2	0.620878622	0.620879156	142.6722542	0.997782841	0.984132338	64.66627984	962.2682096	1.557871301	-1.589245327	-1.585391319
964	4248.070832	3201.644204	2	0	0	0.000336073	0	0	0.138542325	0.035002943	962.4111987	1.558356819	0	1.205389192
965	5610.435123	4135.386986	2	2	0.015075369	0.015094636	3.464182477	0.917212973	0.646021418	1.572148029	963.6249519	1.562478103	-0.897945474	-0.878439852
966	3912.825739	2749.464435	2	0	0	0.000251154	0	0	0.201661011	0.026158356	967.9448624	1.577146305	0	1.704039969
967	5488.154875	4052.355997	2	2	0.0052187	0.005292716	1.199209721	0.837109106	0.385013182	0.551251012	968.2244624	1.578095683	-0.829764441	-0.758564097
968	5947.88926	4032.15438	2	2	0.003529814	0.003630082	0.811119048	0.775181511	0.286234106	0.378083042	975.000017	1.601101994	-1.26236282	-1.04244219
969	5734.540264	2492.506439	2	0	0	0.000212292	0	0	0.134749227	0.02211075	980.3779487	1.619362694	0	1.161882266
970	6030.467053	3645.292296	2	2	0.001828878	0.001973832	0.420259429	0.510286681	0.169206196	0.205580102	991.311076	1.656485991	-1.516765298	-1.257142899
971	4987.815812	4226.910296	2	0	0	0.00020073	0	0	0.119038083	0.020906579	992.2019436	1.659510921	0	1.476465047
972	3987.600303	3602.646839	2	0	0	0.000266918	0	0	0.195945504	0.027800244	994.6201001	1.667721741	0	1.226184129
973	5806.193198	2631.272997	2	0	0	0.000334216	0	0	0.149218261	0.034809468	998.3407845	1.680355279	0	1.233875442
974	4062.120306	3558.609246	2	0	0	0.000275858	0	0	0.166661031	0.028731356	999.4043943	1.683966752	0	1.226184129
975	6103.430748	3673.426734	2	2	0.003258521	0.003327515	0.748778427	0.666992784	0.272036031	0.346569853	1004.342829	1.700735145	-1.117552883	-1.06256449
976	5944.683101	2546.955876	2	0	0	0.000214546	0	0	0.151340953	0.022345525	1005.883062	1.705964987	0	1.453557729
977	4301.833942	3968.96006	2	0	0	0.00019406	0	0	0.167034958	0.020211901	1011.99026	1.726701901	0	1.548097243
978	5333.126337	2326.437737	2	0	0	0.000269879	0	0	0.16304665	0.028108619	1012.171509	1.727317331	0	1.020494919
979	3652.933152	3098.175753	2	0	0	0.000325163	0	0	0.251123038	0.033866663	1016.758119	1.742891108	0	1.614083873
980	3583.679123	3085.730738	2	0	0	0.00034456	0	0	0.292939507	0.035886869	1018.556229	1.748996567	0	1.745946946
981	4125.873327	2529.21052	2	0	0	0.000269752	0	0	0.208617815	0.028095445	1018.751907	1.749660991	0	2.019342429
982	5559.428776	3308.902673	2	2	0.008414301	0.008440202	1.933529714	0.935743548	0.55540606	0.879070361	1030.24582	1.788688426	-0.21962164	-0.195591924
983	6308.25628	3414.801202	2	2	0.003689247	0.003756654	0.847755273	0.653455179	0.338776738	0.391265884	1034.929306	1.804591147	-0.602506805	-0.539337016
984	5469.905487	2304.765072	2	0	0	0.000212403	0	0	0.158056784	0.022122349	1043.304216	1.833028049	0	1.153763555
985	6187.965703	2762.443459	2	0	0	0.000259958	0	0	0.165110217	0.027075356	1046.910352	1.845272638	0	1.776868851
986	3840.214144	3042.480573	2	0	0	0.000371721	0	0	0.217069113	0.038715787	1054.805193	1.872079471	0	1.24970169
987	4397.659706	2653.844203	2	0	0	0.000343361	0	0	0.15364733	0.035761983	1055.938934	1.875929074	0	1.100745301
988	6040.225014	3758.036086	2	2	0.110153227	0.110155532	25.31220872	0.9860072	0.921068856	11.47300308	1057.350499	1.880722028	-1.371331562	-1.366434014
989	4197.409424	3852.639079	2	0	0	0.000317984	0	0	0.196330058	0.03311892	1075.962719	1.943919589	0	1.799264486
990	4472.12666	3753.947631	2	0	0	0.000303501	0	0	0.156637502	0.031610436	1080.334166	1.95876278	0	1.240983074
991	6097.373141	3582.824656	2	2	0.003201167	0.003296512	0.735599132	0.647485956	0.258969818	0.343340799	1087.20253	1.982084224	-1.298231602	-1.219104195
992	5607.85164	4025.187498	2	2	0.002233261	0.002375431	0.513183119	0.672425892	0.208893815	0.247407735	1088.143574	1.985279529	-1.284872338	-1.129762273
993	3934.246328	2823.722287	2	0	0	0.00026064	0	0	0.17684288	0.027146346	1093.421181	2.003199578	0	1.577146305
994	3564.709421	3154.175388	2	0	0	0.000229308	0	0	0.265489485	0.023883096	1093.935051	2.004944416	0	1.748996567
995	4229.407837	3787.656846	2	0	0	0.000365275	0	0	0.182367611	0.03804438	1095.808388	2.011305308	0	1.720161743
996	6227.788682	2695.67312	2	0	0	0.000188456	0	0	0.152758027	0.019628216	1110.121762	2.059906191	0	1.845272638
997	6132.624334	2961.634016	2	0	0	0.000216491	0	0	0.104916504	0.022548117	1137.545737	2.153023955	0	1.298195417
998	4523.463592	2475.235567	2	0	0	0.000246795	0	0	0.15576776	0.025704336	1157.383853	2.22038403	0	0.904453707
999	5994.909837	3977.769786	2	2	0.00209018	0.002226398	0.480304243	0.558245013	0.192892828	0.231885486	1188.390959	2.325668269	-1.500213179	-1.348459532
1000	4197.851309	2511.347197	2	0	0	0.000239099	0	0	0.182876553	0.024902824	1226.020956	2.453440456	0	1.749660991
