# Supplementary material for: Abundant Topological Outliers in Social Media Data and Their Effect on Spatial Analysis
Source: PLoS One. 2016 Sep 9;11(9):e0162360. doi: 10.1371/journal.pone.0162360 (PMC5017681; doi:10.1371/journal.pone.0162360)
Supplement: S3 Dataset — See the respective attached file. (ZIP) [file pone.0162360.s003.zip › S3_inclusion_lws/clust_10_19.csv]

50000.0	50000.0	0
50005.83713481602	49993.280968672174	0
50001.12443877294	50002.94038312532	0
50004.48967049862	50009.87803618339	0
50014.53099825114	49992.22044562598	0
49994.82530141147	50000.16451443882	0
50010.4589196096	49996.03999675293	0
50018.2149037799	50000.21066760052	0
50008.08586038528	49994.71094210748	0
50008.936828060156	49996.61673629877	0
50014.94983376979	49988.786681476384	0
50018.46933854213	49993.8554702697	0
50011.58925015423	49998.11513877684	0
50000.88428493963	50005.70068823388	0
50015.58030491181	49998.917555959655	0
50009.4718499692	49995.44000616184	0
50021.193458055204	49985.225681648	0
50021.413904821406	49979.75696080034	0
50010.100749354795	49991.42392694246	0
49994.76895619402	50001.40611172298	0
49988.06258487189	49998.76840152412	0
49985.29202249338	49998.940740734564	0
49993.14686645007	50008.1375682673	0
50019.290915195124	49977.92750471076	0
50015.06418115242	50000.068615091885	0
50014.13017824349	49994.253094930704	0
50016.51956011994	49993.78858803314	0
50007.08202173182	49986.998177055575	0
50019.32588342561	49975.4242119596	0
50007.844906202205	50006.27608626506	0
50012.7000907052	49987.44525287354	0
49995.49342105043	50013.29634922211	0
50005.13790162656	49991.45152935209	0
50007.082932075806	49996.441953963855	0
50016.585769007244	49986.84440471123	0
50002.83418114664	49988.992466717245	0
49995.48635136234	49995.03181978486	0
50024.77210222248	49987.26818796391	0
50016.061040311164	50002.13748655931	0
49998.10217495186	50005.36260508198	0
50013.167830917206	49993.19964095961	0
50022.14159763361	49982.83076155788	0
50016.10399810654	49974.74415824642	0
49998.08776523715	50009.22821079052	0
50023.40450357533	49993.61172738369	0
50018.76775212044	49981.33086492498	0
49996.120792812355	50001.59421960543	0
50005.046774222115	49981.73340809357	0
49998.2990140224	49997.04291727956	0
50016.47214563919	50006.55446067109	0
50027.808527417794	49994.11873108403	0
50007.276988179576	49979.47005546184	0
49998.63505054116	49993.56495709598	0
49994.93196612812	50011.18394075017	0
50010.45876863076	49990.161010031814	0
50003.97266594857	50002.458794795784	0
50009.44591577367	49994.182815990534	0
50008.4991627827	49998.01859678256	0
50026.73402193849	49992.63956518364	0
50029.482584821504	49978.508912261066	0
50008.75765193132	50004.28392360544	0
50005.388412672575	49999.9900841207	0
49999.85042124614	50010.79623481914	0
50012.27171978171	49994.29867634941	0
49986.59482429784	50001.81226839865	0
50035.33648425852	49974.70002515035	0
50017.338649190744	49980.41742473275	0
49986.88719264082	49998.56909033515	0
50009.163364260836	50001.94105756399	0
50021.4902181036	49972.74675609031	0
50036.929303339406	49979.345099226695	0
50004.407389178654	50000.27660040396	0
50013.03458879436	49971.04161905141	0
49986.730068661935	49995.36881795393	0
50012.11734460939	50005.26852747503	0
49991.47266825221	50016.232713043595	0
50002.753656105124	50004.43811441385	0
50007.04795399476	49984.99209594952	0
50019.73260847298	49970.14971438379	0
50009.069330373226	49972.59046273163	0
50010.1511816557	49972.62455247978	0
50019.046855330045	49968.729659101475	0
50033.91819664266	49994.99795841096	0
50000.54061583774	50004.66301196818	0
50036.83356199175	49976.12178608589	0
49998.69355844842	50014.23779065819	0
49996.42385986143	49997.54201287753	0
49988.80355885187	49994.73949626766	0
49989.0000510483	49997.53362532931	0
50045.87877013	49979.65615874137	0
49991.13587895365	49996.52765682387	0
50019.30492580107	49999.88959458508	0
50012.46014286366	49988.74121117238	0
50001.54569032017	50001.71275774059	0
50012.15402410048	49992.55053785089	0
50000.12263336884	49977.47527241486	0
50002.22490471562	49999.61637121197	0
50010.51338572776	49998.152334640225	0
50014.73525587127	49997.20394473452	0
50012.79614643068	49996.9890215799	0
50004.87503193818	50001.461523248174	0
50006.03257514177	49990.03647625652	0
50005.54887962217	50004.81637949066	0
50002.56240120871	49979.99797606899	0
50021.887926901814	49996.062893511604	0
50006.32703857465	49991.544517300004	0
49990.439278598395	49994.24582331928	0
50001.873876585625	50007.141939034314	0
50003.305765154335	49993.86854020162	0
50013.200641945106	50005.08440088092	0
50012.12025455266	49978.84568753256	0
50006.64370623705	49983.02919293262	0
50008.49073917247	50010.12621010018	0
50013.861540388745	49978.21860787476	0
50031.058052643435	49986.99015643279	0
50014.94582985956	50012.05125135054	0
50035.5383608293	49983.566861656094	0
49991.030096193834	50022.15116813719	0
50005.46966937792	49970.62233159868	0
49988.44833133628	49989.976926240066	0
49994.354344094165	49979.72792732627	0
50016.53829730544	50000.329665277866	0
49985.69786667642	50003.08579045412	0
50005.04180405728	50003.54232518139	0
50007.49928405959	49988.58424591541	0
50017.031857151094	49968.94990008343	0
50002.98364475068	49981.342418066255	0
50008.75183400938	49981.63170455064	0
50003.74134074666	49968.98534518849	0
50014.184258887915	50004.34955588514	0
50016.66807349658	49978.153620903344	0
49991.49294660638	49999.08926920659	0
50006.07308943197	50012.02124499861	0
50018.18428017563	49975.5291185302	0
50003.744835537575	50005.03672033354	0
50017.0847617482	49967.71939797862	0
50001.364376995836	49995.92899192673	0
49999.015252295256	49984.51162121085	0
50022.88862056398	49978.140659149925	0
50010.12229608524	49981.63378355038	0
50006.924986869504	50014.2275570096	0
50018.62598055079	49995.02027975728	0
50001.4129379488	50011.1959501719	0
50029.762113352466	49981.23696473595	0
50017.34500124433	49994.69032148967	0
50001.66266675488	49990.137316034496	0
49998.9494254673	50003.01711792969	0
50001.198360199305	49999.86125242214	0
49988.285388029035	50000.56237796584	0
49999.6191912088	49994.81971262622	0
50026.604335600314	49978.8004165042	0
49995.32452230914	50007.39284060184	0
50008.4370145203	50012.41428319673	0
50020.588886059304	49984.00500895489	0
50018.196912976244	50013.52306138625	0
50024.68074206995	49980.89310460526	0
50032.11898991028	49977.87048802366	0
50033.392462679665	49988.90998566345	0
49989.34177680639	49998.66722062441	0
50011.053675528885	49993.308648700295	0
49998.23830095699	50010.57701642372	0
50011.79860805233	49985.78635422019	0
50018.22626641199	49998.34133937544	0
50006.87112494695	50000.55134256973	0
49996.53121272331	49985.20198091985	0
50025.086037284156	49985.91081937276	0
49996.70860588001	49979.26714558284	0
50029.50319168969	49973.20871567816	0
50016.4795935853	49979.64911345631	0
49996.10016635222	50004.113680559676	0
49999.640019379956	49996.08065681126	0
50008.223135130625	49962.391188099115	0
49993.37143664145	49981.26529963117	0
50018.00955082157	50001.454190036544	0
50014.05433731257	49987.786569162265	0
49999.49285722743	49986.030568801725	0
50010.892172060616	50002.890041918436	0
50018.264454430224	49979.08917698802	0
49999.254347866976	50004.12399906752	0
49996.37550174052	49996.18684061768	0
49988.48035736957	50002.11186367716	0
50017.57129535383	49985.64348910266	0
49993.48365932206	49995.32734283831	0
50004.25846664632	50013.69450265003	0
50015.17690187655	49969.07193670933	0
50010.90125225226	50010.77384091866	0
50017.00323091341	49995.94090178073	0
50012.86030348004	50017.03363351573	0
50005.31109678922	49962.92414232626	0
50006.08245865617	49996.396527964374	0
49990.01497238	49995.39866020564	0
50044.05046255765	49984.74864177708	0
50021.102182624454	49977.19055963324	0
49994.206855205164	50007.760510363725	0
50031.30952802601	49981.27880218403	0
49993.00874635992	49989.07987435498	0
50017.913044286935	50022.43697608902	0
50019.55630359528	49996.00874573291	0
49994.95845095134	50006.23146898167	0
49996.787999179345	49983.41672751876	0
49997.28862868989	50002.89962222195	0
50026.72239156424	49977.67029217016	0
50016.137442013125	49997.798828649495	0
50002.23822115556	49982.82918829433	0
50017.59004350971	49970.20078439211	0
50001.12616166738	49988.74985866253	0
50026.89126041569	49975.84217616462	0
50011.525842301904	50000.75636389602	0
49987.37936298576	50026.933915783564	0
49992.505563965504	49971.45927862612	0
50028.914669772326	49976.81093937099	0
50016.66006009913	50016.9698661116	0
50006.33442838227	50008.543010872665	0
49989.42131829412	49963.33901166855	0
50017.968238877926	49964.11063876047	0
50017.4053768407	49976.68234425749	0
50025.67918690619	49993.459769034926	0
50035.32946390554	49977.583204645154	0
50014.841863191876	50008.54154552255	0
50009.46842729731	50020.60487544357	0
50021.769537268505	49974.23178294885	0
50011.47451947896	50007.557284676805	0
49998.40507468729	49975.46325920858	0
50004.0943970568	50011.27871101463	0
50006.20179319582	49967.85017228331	0
50018.20829484094	50018.71730479123	0
50011.66556158528	49969.1858270797	0
50024.369657337156	50001.22008216415	0
49998.79584238994	50007.13689362251	0
49990.32820341346	50016.3961369657	0
50006.4435688108	49994.31053318997	0
50019.30929079813	49976.600336048316	0
50010.91845864008	49982.82898569856	0
49990.348907185224	50005.60903256387	0
50024.1522169357	49994.40200642497	0
50014.17381883133	50002.12589069574	0
50017.76507466728	49990.44779436663	0
50043.75520496807	49976.744641166486	0
50009.71324076425	50011.99337319459	0
50023.96064234873	49977.61049468709	0
50014.04709016834	49999.30956374218	0
50007.29837336337	50019.74476684009	0
50011.60148713441	49971.61552987652	0
50027.760664667345	49985.06088880161	0
49990.826783218356	50029.403764236886	0
50009.65654534305	49987.70137659851	0
50016.71099753911	50008.33824926107	0
50004.69951611002	49997.63286251777	0
49982.1008966819	50023.64881203237	0
49994.30528099292	50019.15648234574	0
49989.98803088486	50014.01842541414	0
49982.173661481924	50004.54955079803	0
50016.885314251995	49964.39033046427	0
50027.64624163003	49996.03948847316	0
50042.10921104765	49992.490067135564	0
50000.45721536013	50013.25586287379	0
50033.20667133846	49996.21933796846	0
50007.796617056236	49990.37827675556	0
50010.793185041024	49958.88394594061	0
49999.99657376707	50014.635139766775	0
49991.18720389596	50004.122235214636	0
49997.97220737339	49978.578237204354	0
50009.72613395662	50003.706107086124	0
50035.589999161806	49971.04844427833	0
50028.910800421785	49971.17023296352	0
49995.69536840814	50016.661631778	0
50031.87793942766	49984.378883366044	0
50018.940883947886	49955.17033129901	0
50009.73582475297	49963.47881328664	0
49982.62400587377	50000.491292449246	0
50011.69341869804	49995.72767945512	0
49995.16420949113	49998.835294507444	0
50006.40201665947	49988.39904736535	0
50016.4519561636	49990.38580699887	0
49999.09921373705	50015.27455799909	0
50015.71644487849	49981.890074185685	0
50011.95701241115	49981.49187185587	0
50013.74931920829	49997.47045144757	0
49991.916510602816	50012.525039104024	0
50009.99198977121	49984.8982441121	0
50018.44147401772	50003.16867861623	0
50020.82573912429	49974.82028027413	0
50015.49034966473	49990.85560334409	0
49999.87213701425	49997.90044027296	0
50043.79092621712	49982.05238273654	0
50017.433259612284	49987.72241035177	0
50031.953824946744	49994.884360510674	0
50008.88763657624	49985.631715698684	0
50033.254947874484	49991.54350118985	0
49999.46235900153	50001.37638187934	0
50015.18216152417	50016.60655961266	0
50013.100947890016	50010.369642319376	0
50023.76929210621	49996.469970804144	0
50009.1598565264	49970.37590584578	0
49995.85450226346	49992.452056001675	0
49999.94546654832	50008.59505416156	0
49990.82754118624	50010.245166916364	0
50031.77710339371	49975.60848126108	0
50034.230430251715	49972.200144816255	0
50022.386270717376	49979.00827023312	0
49992.64646736168	49980.25304717777	0
50026.42297673137	49997.453392527335	0
50019.618674445446	49958.86037352273	0
50026.41798040903	50001.05491525644	0
50019.38057683675	49973.42363685009	0
50009.54565436523	49966.28393480257	0
50009.01063384966	50014.73592736334	0
49999.644995925904	49993.78405371485	0
50009.81720632824	50005.97289784865	0
50008.14015398451	49992.284981156794	0
49996.346870602596	50006.735113702714	0
49992.318381946396	49996.34852900717	0
49975.57922029394	50007.543591302885	0
49991.7840052838	50030.47910280624	0
49997.821918389505	50003.78108682672	0
49981.759709777754	50020.590654198604	0
50004.689470503756	49982.915378003716	0
50003.63994292236	50003.52518030056	0
50003.33970531987	50010.21646316763	0
49991.72504012674	50009.66971456137	0
49993.51300644962	50021.990941999415	0
50008.57551745661	49967.72139152683	0
50021.960935687	49975.66542490558	0
50004.69583280455	49995.22104814737	0
49994.198399913046	50009.21217614481	0
49988.58142016513	50018.082290497325	0
50019.654252077045	49988.67324223183	0
49984.921162792794	50004.07854214962	0
49981.45671529846	49997.116122643434	0
49996.97783060522	49968.187741512134	0
50040.272093099156	50001.72669740148	0
50003.18794351524	49977.40589052669	0
49993.03311956979	49993.21018067425	0
49996.365427526835	50010.6317267545	0
50003.67053058538	49991.807151799425	0
50008.59006648891	50007.353603243646	0
50005.63922193674	49975.28807307995	0
50027.37674313698	50000.002662458595	0
50018.1694011894	49962.7431125476	0
50029.270615256304	49986.30585703274	0
50008.60891376488	50000.90645862579	0
50011.463217016535	49987.64651850302	0
50025.71492602243	49980.053609271316	0
50020.149261215425	49998.33740895269	0
49992.083382203666	49998.17325550986	0
49990.49038131797	49993.050099536056	0
49997.03459241107	49992.463299739306	0
50015.71638867133	49993.163487279846	0
50014.238258018595	49971.042525217876	0
50002.84440560835	49991.017650804875	0
50024.0421841673	49981.83583364768	0
50010.09122006389	49975.393998303785	0
50021.8599244461	49988.34879827413	0
50012.38490685176	49983.447845324255	0
50022.9978631254	49987.25227928762	0
50024.57481204676	49998.27303786978	0
49977.73435678939	50025.73142585185	0
50018.273526281984	49984.862890459626	0
50004.87977524304	49988.86417241439	0
50010.2994959495	49980.14878879698	0
50044.34040172747	49986.573763466644	0
49989.8854863132	50002.60089882142	0
50035.588236585834	49995.58540569962	0
50033.22995233338	49985.604815805105	0
50004.865841838946	49985.181879685035	0
50017.96032704124	50016.073713754304	0
49985.88742129509	50004.574260043635	0
50022.967400696645	49965.7199337937	0
50020.575116337925	49991.52741422425	0
50023.080497756	49990.82975304222	0
49971.19647388126	50028.90699982335	0
49988.378226405424	50020.15787642392	0
50041.256446369975	49975.58570536631	0
50026.2353198945	49963.63745814506	0
50006.09290812682	50003.86750193632	0
49999.10665106603	50019.81250362378	0
50017.08442806516	49999.00182927129	0
50044.3125068275	49991.881128169334	0
49989.69643205104	49979.90931636454	0
49983.447153874804	50012.92191009479	0
50007.09100776314	50002.0115516885	0
50002.39396832022	49992.540378176054	0
50030.089910534545	49998.491165232444	0
49997.30745483783	49998.59718904675	0
50007.318017293444	49975.875578960055	0
49993.248316773905	49978.191920323	0
50026.3666059615	49990.04335203911	0
49992.999485446875	50010.69994272801	0
50000.3856237368	49991.71250458948	0
50017.946030743726	49977.88631347146	0
50007.644142433375	49972.087069549	0
49993.66907959635	50011.765590085415	0
49994.8157511952	49986.98470323382	0
50008.38104781748	50019.90062105578	0
49993.26126408174	50000.11735477906	0
50007.22548173692	49977.57936703704	0
49992.06360483944	50018.0340425501	0
50039.28669048378	49963.65659707516	0
49985.753176636455	50020.735921212305	0
50011.566897029115	49967.6111754119	0
50033.987927820956	49979.86532365262	0
50034.92184460218	49993.68379887169	0
50031.1834662403	49978.546404806555	0
50008.49951727383	49977.61220145197	0
50000.0667014223	50006.61967936052	0
49984.729122934965	49988.46750636666	0
49981.21649061167	50003.70840084871	0
49990.47161684786	49965.01894314194	0
49986.85456251446	50017.47416794007	0
49993.14977565803	50012.76023205532	0
50047.74428540473	49991.24723405859	0
50041.76255014188	49978.46759680011	0
50009.81457879594	49978.21967923451	0
49998.4060908197	49999.35948248665	0
50018.373779276386	49996.34044717234	0
50013.52283959243	49995.467949927086	0
50027.67426593742	49970.10328410818	0
50014.319940503025	50017.38261971316	0
50009.11341404663	49999.653086728984	0
49973.127658974896	50000.05463673042	0
50024.172469884805	49992.833051163034	0
50012.72323837013	49986.30699232487	0
49986.20730487261	50000.10490423789	0
50011.977252020064	49976.793581167396	0
50000.00469857768	49987.66289570633	0
49995.85995538461	49973.097446555905	0
49981.89327689237	49986.981859026244	0
49990.188598212604	50018.50470183291	0
50019.26408681603	49991.079964753786	0
50026.90642246039	49980.55454640253	0
50004.02002875881	49980.06894821713	0
49985.89081506631	49985.65015807027	0
50002.19799961084	50013.56370140326	0
49983.7216195171	50005.075943525364	0
50011.56530235663	49984.67498436674	0
50002.327672652966	50016.16523425671	0
49997.71084800053	49989.345274387495	0
50021.098386776	49999.088229640256	0
50002.00890793094	50008.13368325376	0
50019.39518854666	49986.74799421681	0
49998.48583144695	49996.020842220816	0
50002.252645341825	50003.39034952211	0
50024.94934034694	49996.50973683712	0
49986.29125204934	50032.769984358754	0
50028.415156277806	49974.07285654163	0
49992.67148623997	50015.74501869495	0
49988.55427669218	50005.38882281116	0
50005.61269014103	49979.195057955585	0
50013.9253921519	49979.943606174034	0
50009.02263196153	49976.39397066565	0
50003.70383567812	50009.18776447736	0
49977.93538939688	50032.17827826552	0
50002.00143499088	49981.14772652258	0
49994.443343618565	49988.76168526796	0
50015.95192676042	49996.55369518609	0
49993.70826007408	50013.60625246535	0
50015.6171072625	49995.2344459176	0
49985.79584330067	50018.53873362033	0
50035.52685303456	49986.11691328954	0
50023.38477138606	50015.65881684924	0
50013.08957255942	49972.88909667436	0
50032.54434074573	49980.14024382478	0
50037.69766277613	49990.71977907857	0
50020.70132115987	49971.33918728332	0
49991.54871575323	49993.06958954638	0
50038.6876369777	49984.854015877136	0
49995.84975534837	49989.76380217891	0
50008.57260689861	49984.18248625825	0
50010.80116969428	49974.26868446372	0
50015.52442358418	49980.369654114074	0
49966.87956821088	50025.3566718717	0
50021.39298048806	49997.33513397521	0
49986.79280405464	50011.54457078656	0
50036.99569153763	49970.71384740837	0
50030.30006447288	49976.71936741601	0
50004.423067000935	50021.778925919774	0
50018.9524174718	49987.93459858724	0
50002.24446952885	50009.35885546801	0
49991.37241014676	49987.81286878255	0
50003.50800967785	49986.81399264767	0
50024.603400120206	49967.67607924221	0
50011.68653072118	49989.936086664326	0
50007.42317193211	50025.20821976098	0
49997.81359760099	49974.146066464906	0
50000.03202202254	49975.17501212602	0
50007.46899340166	50016.97950080779	0
50014.92720199672	49989.879107376546	0
49982.3621370405	49990.43294793265	0
49998.93112757086	49973.32114751587	0
49993.375437763934	49986.99815010414	0
50009.01048645396	50017.8185164767	0
49996.28983160131	49986.96341522962	0
50013.84358150482	49974.759725529235	0
49985.33335758784	50014.325262570404	0
49988.28920657882	49976.78881082798	0
50005.127349538976	49960.355245516366	0
49989.64002585986	50013.06228223937	0
49993.30132386803	49990.74232668886	0
50007.89248237768	50021.36047618287	0
49987.15178322575	50016.181793822885	0
50033.40534903602	49999.36104267063	9
50018.85905413149	49990.14817679894	9
50008.120222935046	49999.02581261704	9
49998.51440223507	49995.709668867115	9
49992.29423714533	49986.920497352105	9
50002.31515975859	49981.440062986374	9
50020.86753310334	50008.09396155649	9
49999.79336879728	49969.81924199263	9
50027.9931442657	49985.562365767444	9
50012.50116944036	49979.746280621715	9
50009.783942447466	50008.95951423171	9
49982.76278732543	50002.355037202404	9
50022.939658106625	49972.0770388001	9
49978.74324918376	50011.75839152712	9
50047.58803207602	50003.69237713655	9
50059.520359657756	50005.782925528576	9
49985.727974435766	49967.434163652026	9
50037.77232393937	49988.38530374479	9
49991.308832594324	49976.36296652386	9
49997.01838047662	50014.02362763918	9
50071.073584776386	50008.83360310407	9
49998.42509219217	50028.12237778865	9
50030.26081340259	49959.05875424347	9
50082.3984711008	49998.17203941989	9
49981.1229196004	50028.3544068124	9
50047.811337275896	49984.22150321668	9
50009.615249852424	49959.04283232001	9
50038.41577529322	50013.873898400976	9
49970.15557964279	50021.05990586371	9
49981.929638575995	49992.33024500083	9
50061.749725384834	49995.675350170306	9
50021.32742871374	50024.612185751124	9
49979.012040222835	49979.29795072678	9
49997.663489203056	50039.1566028586	9
50061.11651608555	50021.0091245176	9
50043.03527105405	50026.24423787034	9
50010.23947891481	50019.15360225724	9
50038.76006721208	49974.60038295258	9
49989.69106466834	50048.51263328312	9
49967.41873829173	49967.990877323595	9
50007.38974670274	50036.65311767466	9
50088.37402122688	49985.28273297393	9
50048.446761857274	50015.79880040873	9
49977.08421446182	50057.59708081537	9
49987.64229195111	50058.664095475964	9
49981.32529417134	50069.90919277071	9
49999.6368808401	50051.288942449624	9
49956.87914276029	50014.58734638338	9
50071.80873183228	49983.734218939666	9
50009.08936542475	50054.674475832624	9
49960.12477035463	50032.688620080204	9
50009.998733678236	49948.35750898613	9
50042.6445299771	49950.0871947753	9
49962.830650221906	50051.75434310481	9
49967.3983143769	50068.81040066251	9
50014.31188940714	49938.55329570758	9
49963.25826886407	49958.66241983712	9
49973.01451665665	49997.83420419955	9
49991.91157534425	49954.838406572686	9
50053.930295975515	50036.92625474891	9
50027.77646391417	49939.150753352245	9
49948.42935027158	50067.9236697362	9
50062.254602944435	49976.02246920976	9
49966.65423772075	49986.02592171618	9
50020.30108668677	50046.32350062897	9
49952.766764961	50040.87849430357	9
50057.313119707454	49945.15547884877	9
49949.66306131253	50083.39322965779	9
49957.83169553252	50075.00190416518	9
50048.10605691729	49968.12471659649	9
49957.715029475716	49994.817463042506	9
50018.49118488374	49927.08089475495	9
49963.852760799586	50086.31134370835	9
49972.91814997274	50042.73106881483	9
49935.143953815925	50071.88351783749	9
50073.52526376373	49969.56012262662	9
49983.593067584705	49945.7730493285	9
49978.82274266596	49934.21130665861	9
49964.27127679841	49948.658418612984	9
49974.649431343954	49951.72256081443	9
50097.52217033085	50002.9632465282	9
50098.92525905984	49983.80870527454	9
49988.62829814306	49936.69727852039	9
50075.787398598346	50023.06806428186	9
50102.56481363885	50017.90939045616	9
50102.28482252404	49993.64947673983	9
50111.45391757534	49987.12722765282	9
50065.43877900809	49958.39927958294	9
50068.108705214596	50038.87308276058	9
49945.53926171202	50006.50079940245	9
50094.223585785585	50025.811201441116	9
49945.925429529	50100.899304176295	9
49952.145058575945	50023.4739347575	9
49941.945546262694	50029.66479855048	9
50085.96081628053	50032.33874648661	9
50119.136977443086	49976.55223303832	9
50019.48930556981	49956.523183886915	9
49975.623742351905	49919.1319285343	9
49948.98861617551	49966.88113799358	9
49964.0643038172	49929.28168342568	9
49932.31759384225	50087.714502306764	9
50106.63008403337	49972.30299375513	9
49961.25568348781	50103.27073037659	9
50084.13124020983	49976.13691897426	9
50066.89680075683	49930.460224659386	9
49924.91487455762	50099.83287224049	9
50086.02256312884	50011.638737020236	9
49957.455583386625	50061.32667344831	9
49931.8839081791	50018.06517895629	9
49966.93809180654	50008.985365520944	9
49946.69111067145	50055.026997318506	9
50022.39289974227	49915.51592459555	9
49954.84492656448	49942.17237116482	9
50000.14430802265	50061.351026601704	9
50042.200267798304	49938.18196942673	9
50128.31682400284	49988.63637634465	9
49944.96809218846	49984.75952817453	9
50107.80133849137	49961.95189169439	9
49998.447895415724	50074.8301224425	9
49946.28025204677	49924.33018023465	9
49987.46636666565	49908.11441583366	9
50122.02792910924	49962.48330158405	9
50055.56333358188	49956.48205626974	9
49997.60889766552	49904.31982418614	9
49923.86115571015	50082.11120373093	9
49911.91351426797	50092.29582123571	9
49933.20583268177	50115.46380017949	9
50079.620787813226	49935.86912120088	9
49896.643511762326	50092.848186931675	9
50031.49913555527	50041.79862699534	9
50085.02226051879	49919.31833594264	9
50062.691623885294	50054.98975595174	9
49934.444342569215	50057.21841621626	9
49999.86795026722	49918.66865653761	9
49971.545885468484	50095.54030237398	9
50071.71257740977	49943.557956881225	9
49936.91779045393	50105.69096600302	9
50067.79171173716	49915.74192159953	9
50040.601474286836	50036.91676510368	9
50111.644434178925	49947.37033071368	9
50009.2331143052	49907.94549679725	9
50031.59011215812	49911.26185897953	9
50015.66341757685	50082.21112831219	9
50137.56027078509	49966.98196821269	9
49974.97467011276	50108.31363007638	9
50096.41730443848	50043.25182736116	9
50146.185482430985	49974.757412713014	9
50099.881100096034	49944.83429536774	9
49936.9409882885	49908.91418747761	9
49956.39597691226	49916.067861758274	9
49950.88464900617	49955.9539574379	9
50002.210025945766	49937.539154644226	9
50085.96422856285	49901.99786592745	9
50131.339164939214	49975.52097269148	9
50094.88202201371	49932.12965097809	9
49945.5791713179	49937.69683718993	9
50094.12450717987	49967.25881261901	9
49931.76691369486	49918.046578043	9
49939.33045389567	49958.290338395775	9
49944.51255930037	50112.826919674444	9
49920.92641437159	49960.227523926325	9
50111.563322668895	49932.612315872786	9
50145.772681160306	49994.85182275438	9
50076.99545006452	50057.663810775615	9
50154.22880152201	49962.51764906441	9
49954.39479379999	50119.62308009174	9
50044.72025313737	50051.92043179424	9
49982.82174691828	50116.611882801415	9
50098.560581565085	49922.09773975287	9
49932.61791900572	49974.50474382312	9
50156.81032501521	49985.33999066333	9
50124.79812004065	49951.67473395257	9
50080.37795846431	50047.85682541221	9
50087.08266700604	49958.67447236966	9
49965.43066907938	50132.01039093936	9
50054.82547225505	50048.23095760838	9
49908.855887527636	49946.48940665607	9
50083.69041518659	50067.69512433693	9
49921.84012184278	50022.64051988582	9
50130.98276143818	50004.00335966664	9
50034.834365742	49923.51550959885	9
49902.36833359454	50078.148437113225	9
50166.7004578437	49977.664981486225	9
50144.6182530277	49953.94325516338	9
49983.228492459195	50098.188638764404	9
49969.74318020505	49906.424382676414	9
49984.872593595	49896.430028389506	9
50126.262207045074	49932.984944518954	9
49986.05110150749	49922.95706997879	9
50099.73501054875	49906.29962224498	9
50139.67845885569	49943.78758726247	9
49966.735153078545	50114.26810130666	9
50119.40229510122	49924.73995579742	9
50032.417563775285	49894.99652291596	9
49936.425669035685	50039.56403870823	9
50022.01046867252	50071.13279619661	9
49992.48460327105	50086.828451476846	9
49980.7295639259	50081.787579989876	9
50085.39792427068	49946.41103280413	9
50045.71213805758	49915.01702809731	9
50035.90892562438	50060.000516966495	9
49963.352917705626	50148.09548874025	9
50149.48326047207	49929.37259189124	9
49935.053574748614	50004.50336563075	9
49917.184553732324	49929.905719076814	9
50093.33764253455	49894.272506447465	9
49937.08294669783	49894.43157092584	9
49914.141180496794	50030.28380201989	9
49944.752384630556	50126.7477398706	9
49954.56719913407	49903.16333596031	9
49923.1817833166	50113.781758238714	9
50112.179627258934	49894.143408032796	9
49901.74041487983	50023.62318758827	9
50023.91148595426	50060.0859846596	9
49945.69074432454	50144.87254388216	9
49916.63226688903	49976.23432345535	9
50089.60454670993	50076.62087197675	9
49918.296950533724	49950.348793039746	9
49922.2406887399	50060.65814703601	9
50114.56310570823	49915.24804865194	9
50096.3951839869	50065.55014817598	9
49965.13437565382	49893.86264124292	9
49922.8186333767	50049.158320256895	9
49914.23772040896	49989.66318176499	9
49966.92330989945	49877.62822767775	9
49913.96181414513	50129.94029413136	9
50056.5362611866	49934.433641862764	9
50110.841475834604	49876.82601311885	9
50022.937564111366	49902.76327552157	9
50141.32784862085	49923.166291796304	9
50140.11327684794	50020.39729977588	9
49915.21176981199	50071.58395718685	9
49975.37003107172	49891.90921055354	9
50121.42119560007	49998.16926253815	9
50097.69747020853	49883.52881196574	9
49937.66651500108	49992.39698144837	9
50058.95463049146	50069.58065544559	9
49937.34286789961	49947.47843116365	9
50122.94555393828	49872.44840358776	9
49922.43614771586	49939.441633743394	9
50047.12823237603	49928.516675988314	9
49981.89157970357	49878.21620785892	9
49991.595901944565	50131.59044052425	9
50101.94728544451	50087.14493065383	9
49899.39246632929	49959.5081703448	9
50150.60161950698	50020.7388314504	9
49930.13191854483	50030.34019746512	9
50097.55625362761	50105.38792864202	9
50108.385580366106	50030.57123129934	9
49957.86129048899	49981.19475144484	9
49904.99741234421	50123.14678819542	9
50049.47659079822	49893.893426109746	9
50027.06656072511	50080.21374840441	9
50009.80969728927	50066.51547303903	9
50127.280236727296	49887.75007101795	9
50142.04749938292	50007.69239674974	9
50157.04274562292	49973.67193877973	9
49933.54307560802	50126.13964960813	9
49904.399746429204	49991.617259663726	9
50124.78930553515	49909.16761097773	9
50012.6384071045	49895.5931572688	9
49891.21296973656	50074.17564621062	9
49899.01099286393	50104.69701557821	9
49925.343110444526	50136.95421983486	9
50138.01400212702	49932.951073039425	9
49902.27108469382	49926.95032891228	9
50112.38462193319	50008.79435901096	9
49911.11716396319	50111.42187889215	9
50041.211649660814	49904.61137825776	9
49908.29781081133	49968.77242185769	9
49895.309204864054	50062.55939014451	9
50110.132100485105	50096.56324961096	9
49901.070398999495	49907.998345936525	9
50111.87506054763	50052.68976402216	9
49929.74506617368	49954.34823525252	9
50170.74140230429	49987.32792225858	9
50113.69798301809	50019.225759248824	9
49894.1852852159	50000.43575762451	9
50134.13372549413	49905.02554042763	9
49885.39914776365	49971.40287965954	9
50154.45821732892	49938.74167066548	9
50152.515388430445	50006.423761218655	9
50047.376201918574	49881.12853657195	9
49904.971563913954	50052.609534382435	9
49889.92675438329	50131.06789475498	9
49997.29873831417	50140.137253404966	9
49976.52512759117	49963.332435479984	9
49951.125445264464	50134.71159671505	9
49925.744073685804	49899.483240382186	9
50019.997509759945	49885.33852047323	9
49914.243612949576	49884.879715270494	9
50074.01516532409	50080.26653358075	9
50076.542389810624	49897.905844760666	9
49891.342480327905	50016.606412769936	9
49887.41035352429	50029.65040427213	9
49888.96872881201	50100.64630796785	9
50087.103524274375	50104.449575363076	9
50002.70304684457	50096.85587291078	9
49977.53597379511	50145.01395971967	9
50116.53399724195	50087.69932081465	9
50023.27797475703	50035.59079932624	9
49886.10089286433	49920.71972616594	9
50037.75479075779	50078.06725566121	9
50037.8771842109	49885.474979950144	9
49952.37777086556	49882.16064044977	9
49893.527215454065	49895.336687422576	9
50158.38829075686	49952.04089069417	9
49885.15551516305	49910.60552310478	9
49877.22470501488	50067.04638562004	9
49892.2748039055	49978.68932624333	9
49905.3064171858	49979.80614909663	9
50101.80082527625	50074.03975087504	9
50164.47316654373	49996.151755582556	9
50112.156391644494	49862.326083133135	9
49904.62388061731	49892.66477313604	9
49984.07871572249	50039.42330624176	9
50115.062808398485	50076.07248742865	9
49874.454051311266	50131.98822867365	9
50126.34996670292	49850.87776249548	9
49934.06145377508	49929.943000804196	9
49942.14635627059	50016.51655247001	9
50091.983810608544	50121.008690316026	9
49913.721981150666	49901.73346952612	9
50054.31428638777	50080.49206740073	9
50168.25556937125	50006.88285066029	9
49880.43655709575	50085.597591457874	9
49875.2634169288	49896.87433353105	9
50145.82036986517	50037.17965386708	9
49994.62981885555	49883.80703028113	9
49884.261644826125	50148.328194529175	9
49992.820572304314	50106.35859612458	9
50131.57407509575	50048.895055513945	9
49987.34543500405	50018.43146376512	9
50138.86293545291	49885.411387198845	9
50089.36285557768	50089.855591974476	9
49904.11390146709	50012.28208679393	9
49925.86006702561	49997.522517508754	9
49891.276561577586	50049.50441435565	9
50153.018229386886	49889.37821948892	9
49972.540107693654	49862.122355813386	9
50097.3915344203	49869.91907715943	9
50125.41917706952	49839.16377492785	9
49876.8734248388	50006.155339027515	9
49993.02902213196	50149.510517579314	9
50117.07184909442	50111.93180015156	9
50051.161016030965	50059.68913167885	9
49896.766801572754	49969.23801366621	9
50059.72198984262	49877.97475041706	9
49877.7650568452	49961.772580278484	9
49871.99969878226	50147.301502728864	9
50161.24413102265	49878.39319497201	9
50149.06391990445	49880.04217492174	9
50175.524505555586	49873.33258917376	9
50077.36207811184	50092.88582881756	9
49883.06910275449	49935.7811106354	9
49882.80880693813	49950.339827043375	9
49901.418654602094	49881.30530374172	9
50159.54854146428	49926.45280788419	9
50059.36658834365	50097.18713279939	9
50068.02537413058	50088.852672285146	9
49914.00162428891	50015.11073654212	9
50054.99548749102	49868.62126735857	9
50152.323449909876	49862.023212335414	9
50177.501700142435	49976.029760464364	9
50068.983325602225	49886.00901831228	9
50162.5535175714	49857.59635138088	9
50155.80222175671	49913.75950598058	9
50141.617545690235	49912.06227030864	9
50102.29555021556	50134.73330479626	9
50029.41509558026	49877.67862601452	9
50024.91568969665	49866.20093740044	9
50129.88430406023	50082.55036156799	9
50000.29708203809	50160.11174695082	9
49897.04486383986	50034.486426048796	9
50137.455371899	49872.235815072156	9
50167.15488179898	49898.80952623462	9
49921.67000549559	49916.725086461076	9
50016.65177650905	50096.285848987674	9
50128.24866178556	50095.16960837078	9
49913.65877148762	50043.18240599318	9
50163.633863381714	50018.799955202005	9
49866.944913751206	49903.3947471903	9
50119.12719824444	50029.71710659416	9
50019.564010197384	50108.62577947611	9
49996.601161225626	50119.024586520536	9
49878.57198979564	49995.994717285015	9
49918.83561655284	49867.832683071676	9
50030.70659361564	50090.424439061135	9
49979.730688286494	50132.67888606791	9
50053.890324207416	50113.05810367956	9
50131.72303401649	50107.57697109371	9
49898.14040053358	49944.03157615467	9
49923.36370630458	49984.95908155733	9
49873.35241236855	49923.771235914384	9
50179.37365917462	50028.02953854435	9
50168.68511016446	49911.00202603301	9
50009.81305052112	50144.32740124853	9
49867.71464767677	49914.504197355105	9
50170.98562281963	49965.41449373498	9
49863.132165113115	49887.735661380284	9
50074.88096004886	49868.447416433104	9
49855.50049815483	49927.112594107064	9
49944.49431603717	49874.58780963027	9
50064.76399019364	49900.75232680534	9
50188.71527303849	50019.99984382316	9
50140.26405787037	50084.03137802826	9
50160.921132744814	49868.041491089745	9
49862.83633099654	50155.70540328262	9
50109.21001951194	50121.36594161038	9
49989.323704549824	50166.080065675385	9
49883.56113169744	50056.13317951945	9
49973.011503563685	50157.86137991126	9
49905.785942516646	49857.21896447441	9
49899.67908768702	50137.88153842603	9
50177.92078781431	49883.83802288692	9
49877.91265742037	50019.687994394284	9
50182.108583463145	50006.64437815366	9
49867.475556144906	49971.16216980336	9
49953.5163371822	49892.45184097906	9
50008.7048021842	49880.91859496147	9
50028.69603815019	50017.08336152226	9
50036.87349861716	49868.39939955386	9
50193.55788771632	49874.49878877378	9
50034.90544517191	50115.30669074714	9
50006.432611038756	50175.96302320269	9
49862.64126754237	50011.71365346934	9
50032.585220974914	49854.89403890402	9
49889.66911193437	50159.13480715038	9
50148.95927324419	49900.11357626504	9
49866.924987933984	49941.80929524814	9
50175.215679835295	50039.297927460546	9
49959.79949861489	49862.361119863344	9
50187.735810878876	50040.73552826683	9
49936.12919210876	50139.78902770541	9
49846.701651956304	50001.658484641834	9
49890.87790646966	49879.70531329691	9
50043.012134587894	50098.700310815686	9
50038.10175879869	50126.057920707484	9
50102.19913960056	50148.201617125356	9
49864.31658397841	50088.138755442225	9
50203.936849976046	49875.19127772588	9
50130.80797369262	50067.71615491649	9
50008.97658299251	50192.283383262366	9
49869.03678609102	50075.63138723228	9
49942.69224048759	49857.85605253938	9
49927.49713778064	49875.77578063144	9
49861.23484206641	49999.71942296616	9
50009.85563570168	49870.534707464714	9
50010.411635506964	49969.84144718151	9
49999.86441164813	49861.800536189556	9
50089.66526823722	50054.54960810903	9
49907.860929324655	50063.480830254055	9
49864.290990873276	49957.08398324572	9
50082.02287807704	49881.46304706416	9
49984.267335214645	49860.62147486892	9
50178.31705903885	49905.25822843446	9
50207.12570469604	49886.702631822816	9
49892.671216544775	50114.6695758658	9
50181.36654693697	49993.870742437306	9
50046.57694584214	50120.1108596507	9
50075.450029449195	50117.60768039153	9
50008.57201249494	50202.776540729916	9
49900.88973203907	50158.045240674735	9
50133.66463521805	49861.76523748852	9
50011.864475690854	49854.347977002166	9
50160.63529996919	50029.61063557285	9
49852.40921377095	49990.30583773996	9
50225.962076281314	49888.93523064318	9
50178.135583463	50051.10467931178	9
49879.62847318023	50036.69466765929	9
50130.43157120831	49923.287258753626	9
50156.9061182928	50041.69307384296	9
49894.55971668691	49988.97366590396	9
50175.659323479806	49935.45659342296	9
49866.84031289622	50031.233365070475	9
49881.49753792666	50110.82486018091	9
50064.60158400601	50125.417261225026	9
49980.49187439358	49849.36047616862	9
49842.661777334295	49930.89235684275	9
49996.945088733824	49849.25130167267	9
50185.70184593835	49927.741104428256	9
49868.42797683082	50049.59690745337	9
49849.710563468114	50023.46996532765	9
49857.567537661984	50103.66338882031	9
50044.058443760485	50086.8386463851	9
50169.73707539948	49922.510149561844	9
50192.401096704474	49942.88777270745	9
50150.96369691692	50059.63476544236	9
50016.88634028366	50135.11720651922	9
50114.82234474167	50041.4365612591	9
49849.749365764816	49942.83741678361	9
50022.26715477055	50180.12520106774	9
50004.41523120052	50127.455260746734	9
50112.440988518574	50064.38232301963	9
49855.51774335387	50043.52574710279	9
49869.51284539971	50101.248393112255	9
49881.11964105842	50123.51750001736	9
50125.77573208042	50017.58015036098	9
49911.45866007299	50001.69499070781	9
49895.96495128285	49918.617623990984	9
