# Supplementary material for: Abundant Topological Outliers in Social Media Data and Their Effect on Spatial Analysis
Source: PLoS One. 2016 Sep 9;11(9):e0162360. doi: 10.1371/journal.pone.0162360 (PMC5017681; doi:10.1371/journal.pone.0162360)
Supplement: S3 Dataset — See the respective attached file. (ZIP) [file pone.0162360.s003.zip › S3_inclusion_lws/clust_11_20.csv]

50000.0	50000.0	0
50005.83713481602	49993.280968672174	0
50001.12443877294	50002.94038312532	0
50004.48967049862	50009.87803618339	0
50014.53099825114	49992.22044562598	0
49994.82530141147	50000.16451443882	0
50010.4589196096	49996.03999675293	0
50018.2149037799	50000.21066760052	0
50008.08586038528	49994.71094210748	0
50008.936828060156	49996.61673629877	0
50014.94983376979	49988.786681476384	0
50018.46933854213	49993.8554702697	0
50011.58925015423	49998.11513877684	0
50000.88428493963	50005.70068823388	0
50015.58030491181	49998.917555959655	0
50009.4718499692	49995.44000616184	0
50021.193458055204	49985.225681648	0
50021.413904821406	49979.75696080034	0
50010.100749354795	49991.42392694246	0
49994.76895619402	50001.40611172298	0
49988.06258487189	49998.76840152412	0
49985.29202249338	49998.940740734564	0
49993.14686645007	50008.1375682673	0
50019.290915195124	49977.92750471076	0
50015.06418115242	50000.068615091885	0
50014.13017824349	49994.253094930704	0
50016.51956011994	49993.78858803314	0
50007.08202173182	49986.998177055575	0
50019.32588342561	49975.4242119596	0
50007.844906202205	50006.27608626506	0
50012.7000907052	49987.44525287354	0
49995.49342105043	50013.29634922211	0
50005.13790162656	49991.45152935209	0
50007.082932075806	49996.441953963855	0
50016.585769007244	49986.84440471123	0
50002.83418114664	49988.992466717245	0
49995.48635136234	49995.03181978486	0
50024.77210222248	49987.26818796391	0
50016.061040311164	50002.13748655931	0
49998.10217495186	50005.36260508198	0
50013.167830917206	49993.19964095961	0
50022.14159763361	49982.83076155788	0
50016.10399810654	49974.74415824642	0
49998.08776523715	50009.22821079052	0
50023.40450357533	49993.61172738369	0
50018.76775212044	49981.33086492498	0
49996.120792812355	50001.59421960543	0
50005.046774222115	49981.73340809357	0
49998.2990140224	49997.04291727956	0
50016.47214563919	50006.55446067109	0
50027.808527417794	49994.11873108403	0
50007.276988179576	49979.47005546184	0
49998.63505054116	49993.56495709598	0
49994.93196612812	50011.18394075017	0
50010.45876863076	49990.161010031814	0
50003.97266594857	50002.458794795784	0
50009.44591577367	49994.182815990534	0
50008.4991627827	49998.01859678256	0
50026.73402193849	49992.63956518364	0
50029.482584821504	49978.508912261066	0
50008.75765193132	50004.28392360544	0
50005.388412672575	49999.9900841207	0
49999.85042124614	50010.79623481914	0
50012.27171978171	49994.29867634941	0
49986.59482429784	50001.81226839865	0
50035.33648425852	49974.70002515035	0
50017.338649190744	49980.41742473275	0
49986.88719264082	49998.56909033515	0
50009.163364260836	50001.94105756399	0
50021.4902181036	49972.74675609031	0
50036.929303339406	49979.345099226695	0
50004.407389178654	50000.27660040396	0
50013.03458879436	49971.04161905141	0
49986.730068661935	49995.36881795393	0
50012.11734460939	50005.26852747503	0
49991.47266825221	50016.232713043595	0
50002.753656105124	50004.43811441385	0
50007.04795399476	49984.99209594952	0
50019.73260847298	49970.14971438379	0
50009.069330373226	49972.59046273163	0
50010.1511816557	49972.62455247978	0
50019.046855330045	49968.729659101475	0
50033.91819664266	49994.99795841096	0
50000.54061583774	50004.66301196818	0
50036.83356199175	49976.12178608589	0
49998.69355844842	50014.23779065819	0
49996.42385986143	49997.54201287753	0
49988.80355885187	49994.73949626766	0
49989.0000510483	49997.53362532931	0
50045.87877013	49979.65615874137	0
49991.13587895365	49996.52765682387	0
50019.30492580107	49999.88959458508	0
50012.46014286366	49988.74121117238	0
50001.54569032017	50001.71275774059	0
50012.15402410048	49992.55053785089	0
50000.12263336884	49977.47527241486	0
50002.22490471562	49999.61637121197	0
50010.51338572776	49998.152334640225	0
50014.73525587127	49997.20394473452	0
50012.79614643068	49996.9890215799	0
50004.87503193818	50001.461523248174	0
50006.03257514177	49990.03647625652	0
50005.54887962217	50004.81637949066	0
50002.56240120871	49979.99797606899	0
50021.887926901814	49996.062893511604	0
50006.32703857465	49991.544517300004	0
49990.439278598395	49994.24582331928	0
50001.873876585625	50007.141939034314	0
50003.305765154335	49993.86854020162	0
50013.200641945106	50005.08440088092	0
50012.12025455266	49978.84568753256	0
50006.64370623705	49983.02919293262	0
50008.49073917247	50010.12621010018	0
50013.861540388745	49978.21860787476	0
50031.058052643435	49986.99015643279	0
50014.94582985956	50012.05125135054	0
50035.5383608293	49983.566861656094	0
49991.030096193834	50022.15116813719	0
50005.46966937792	49970.62233159868	0
49988.44833133628	49989.976926240066	0
49994.354344094165	49979.72792732627	0
50016.53829730544	50000.329665277866	0
49985.69786667642	50003.08579045412	0
50005.04180405728	50003.54232518139	0
50007.49928405959	49988.58424591541	0
50017.031857151094	49968.94990008343	0
50002.98364475068	49981.342418066255	0
50008.75183400938	49981.63170455064	0
50003.74134074666	49968.98534518849	0
50014.184258887915	50004.34955588514	0
50016.66807349658	49978.153620903344	0
49991.49294660638	49999.08926920659	0
50006.07308943197	50012.02124499861	0
50018.18428017563	49975.5291185302	0
50003.744835537575	50005.03672033354	0
50017.0847617482	49967.71939797862	0
50001.364376995836	49995.92899192673	0
49999.015252295256	49984.51162121085	0
50022.88862056398	49978.140659149925	0
50010.12229608524	49981.63378355038	0
50006.924986869504	50014.2275570096	0
50018.62598055079	49995.02027975728	0
50001.4129379488	50011.1959501719	0
50029.762113352466	49981.23696473595	0
50017.34500124433	49994.69032148967	0
50001.66266675488	49990.137316034496	0
49998.9494254673	50003.01711792969	0
50001.198360199305	49999.86125242214	0
49988.285388029035	50000.56237796584	0
49999.6191912088	49994.81971262622	0
50026.604335600314	49978.8004165042	0
49995.32452230914	50007.39284060184	0
50008.4370145203	50012.41428319673	0
50020.588886059304	49984.00500895489	0
50018.196912976244	50013.52306138625	0
50024.68074206995	49980.89310460526	0
50032.11898991028	49977.87048802366	0
50033.392462679665	49988.90998566345	0
49989.34177680639	49998.66722062441	0
50011.053675528885	49993.308648700295	0
49998.23830095699	50010.57701642372	0
50011.79860805233	49985.78635422019	0
50018.22626641199	49998.34133937544	0
50006.87112494695	50000.55134256973	0
49996.53121272331	49985.20198091985	0
50025.086037284156	49985.91081937276	0
49996.70860588001	49979.26714558284	0
50029.50319168969	49973.20871567816	0
50016.4795935853	49979.64911345631	0
49996.10016635222	50004.113680559676	0
49999.640019379956	49996.08065681126	0
50008.223135130625	49962.391188099115	0
49993.37143664145	49981.26529963117	0
50018.00955082157	50001.454190036544	0
50014.05433731257	49987.786569162265	0
49999.49285722743	49986.030568801725	0
50010.892172060616	50002.890041918436	0
50018.264454430224	49979.08917698802	0
49999.254347866976	50004.12399906752	0
49996.37550174052	49996.18684061768	0
49988.48035736957	50002.11186367716	0
50017.57129535383	49985.64348910266	0
49993.48365932206	49995.32734283831	0
50004.25846664632	50013.69450265003	0
50015.17690187655	49969.07193670933	0
50010.90125225226	50010.77384091866	0
50017.00323091341	49995.94090178073	0
50012.86030348004	50017.03363351573	0
50005.31109678922	49962.92414232626	0
50006.08245865617	49996.396527964374	0
49990.01497238	49995.39866020564	0
50044.05046255765	49984.74864177708	0
50021.102182624454	49977.19055963324	0
49994.206855205164	50007.760510363725	0
50031.30952802601	49981.27880218403	0
49993.00874635992	49989.07987435498	0
50017.913044286935	50022.43697608902	0
50019.55630359528	49996.00874573291	0
49994.95845095134	50006.23146898167	0
49996.787999179345	49983.41672751876	0
49997.28862868989	50002.89962222195	0
50026.72239156424	49977.67029217016	0
50016.137442013125	49997.798828649495	0
50002.23822115556	49982.82918829433	0
50017.59004350971	49970.20078439211	0
50001.12616166738	49988.74985866253	0
50026.89126041569	49975.84217616462	0
50011.525842301904	50000.75636389602	0
49987.37936298576	50026.933915783564	0
49992.505563965504	49971.45927862612	0
50028.914669772326	49976.81093937099	0
50016.66006009913	50016.9698661116	0
50006.33442838227	50008.543010872665	0
49989.42131829412	49963.33901166855	0
50017.968238877926	49964.11063876047	0
50017.4053768407	49976.68234425749	0
50025.67918690619	49993.459769034926	0
50035.32946390554	49977.583204645154	0
50014.841863191876	50008.54154552255	0
50009.46842729731	50020.60487544357	0
50021.769537268505	49974.23178294885	0
50011.47451947896	50007.557284676805	0
49998.40507468729	49975.46325920858	0
50004.0943970568	50011.27871101463	0
50006.20179319582	49967.85017228331	0
50018.20829484094	50018.71730479123	0
50011.66556158528	49969.1858270797	0
50024.369657337156	50001.22008216415	0
49998.79584238994	50007.13689362251	0
49990.32820341346	50016.3961369657	0
50006.4435688108	49994.31053318997	0
50019.30929079813	49976.600336048316	0
50010.91845864008	49982.82898569856	0
49990.348907185224	50005.60903256387	0
50024.1522169357	49994.40200642497	0
50014.17381883133	50002.12589069574	0
50017.76507466728	49990.44779436663	0
50043.75520496807	49976.744641166486	0
50009.71324076425	50011.99337319459	0
50023.96064234873	49977.61049468709	0
50014.04709016834	49999.30956374218	0
50007.29837336337	50019.74476684009	0
50011.60148713441	49971.61552987652	0
50027.760664667345	49985.06088880161	0
49990.826783218356	50029.403764236886	0
50009.65654534305	49987.70137659851	0
50016.71099753911	50008.33824926107	0
50004.69951611002	49997.63286251777	0
49982.1008966819	50023.64881203237	0
49994.30528099292	50019.15648234574	0
49989.98803088486	50014.01842541414	0
49982.173661481924	50004.54955079803	0
50016.885314251995	49964.39033046427	0
50027.64624163003	49996.03948847316	0
50042.10921104765	49992.490067135564	0
50000.45721536013	50013.25586287379	0
50033.20667133846	49996.21933796846	0
50007.796617056236	49990.37827675556	0
50010.793185041024	49958.88394594061	0
49999.99657376707	50014.635139766775	0
49991.18720389596	50004.122235214636	0
49997.97220737339	49978.578237204354	0
50009.72613395662	50003.706107086124	0
50035.589999161806	49971.04844427833	0
50028.910800421785	49971.17023296352	0
49995.69536840814	50016.661631778	0
50031.87793942766	49984.378883366044	0
50018.940883947886	49955.17033129901	0
50009.73582475297	49963.47881328664	0
49982.62400587377	50000.491292449246	0
50011.69341869804	49995.72767945512	0
49995.16420949113	49998.835294507444	0
50006.40201665947	49988.39904736535	0
50016.4519561636	49990.38580699887	0
49999.09921373705	50015.27455799909	0
50015.71644487849	49981.890074185685	0
50011.95701241115	49981.49187185587	0
50013.74931920829	49997.47045144757	0
49991.916510602816	50012.525039104024	0
50009.99198977121	49984.8982441121	0
50018.44147401772	50003.16867861623	0
50020.82573912429	49974.82028027413	0
50015.49034966473	49990.85560334409	0
49999.87213701425	49997.90044027296	0
50043.79092621712	49982.05238273654	0
50017.433259612284	49987.72241035177	0
50031.953824946744	49994.884360510674	0
50008.88763657624	49985.631715698684	0
50033.254947874484	49991.54350118985	0
49999.46235900153	50001.37638187934	0
50015.18216152417	50016.60655961266	0
50013.100947890016	50010.369642319376	0
50023.76929210621	49996.469970804144	0
50009.1598565264	49970.37590584578	0
49995.85450226346	49992.452056001675	0
49999.94546654832	50008.59505416156	0
49990.82754118624	50010.245166916364	0
50031.77710339371	49975.60848126108	0
50034.230430251715	49972.200144816255	0
50022.386270717376	49979.00827023312	0
49992.64646736168	49980.25304717777	0
50026.42297673137	49997.453392527335	0
50019.618674445446	49958.86037352273	0
50026.41798040903	50001.05491525644	0
50019.38057683675	49973.42363685009	0
50009.54565436523	49966.28393480257	0
50009.01063384966	50014.73592736334	0
49999.644995925904	49993.78405371485	0
50009.81720632824	50005.97289784865	0
50008.14015398451	49992.284981156794	0
49996.346870602596	50006.735113702714	0
49992.318381946396	49996.34852900717	0
49975.57922029394	50007.543591302885	0
49991.7840052838	50030.47910280624	0
49997.821918389505	50003.78108682672	0
49981.759709777754	50020.590654198604	0
50004.689470503756	49982.915378003716	0
50003.63994292236	50003.52518030056	0
50003.33970531987	50010.21646316763	0
49991.72504012674	50009.66971456137	0
49993.51300644962	50021.990941999415	0
50008.57551745661	49967.72139152683	0
50021.960935687	49975.66542490558	0
50004.69583280455	49995.22104814737	0
49994.198399913046	50009.21217614481	0
49988.58142016513	50018.082290497325	0
50019.654252077045	49988.67324223183	0
49984.921162792794	50004.07854214962	0
49981.45671529846	49997.116122643434	0
49996.97783060522	49968.187741512134	0
50040.272093099156	50001.72669740148	0
50003.18794351524	49977.40589052669	0
49993.03311956979	49993.21018067425	0
49996.365427526835	50010.6317267545	0
50003.67053058538	49991.807151799425	0
50008.59006648891	50007.353603243646	0
50005.63922193674	49975.28807307995	0
50027.37674313698	50000.002662458595	0
50018.1694011894	49962.7431125476	0
50029.270615256304	49986.30585703274	0
50008.60891376488	50000.90645862579	0
50011.463217016535	49987.64651850302	0
50025.71492602243	49980.053609271316	0
50020.149261215425	49998.33740895269	0
49992.083382203666	49998.17325550986	0
49990.49038131797	49993.050099536056	0
49997.03459241107	49992.463299739306	0
50015.71638867133	49993.163487279846	0
50014.238258018595	49971.042525217876	0
50002.84440560835	49991.017650804875	0
50024.0421841673	49981.83583364768	0
50010.09122006389	49975.393998303785	0
50021.8599244461	49988.34879827413	0
50012.38490685176	49983.447845324255	0
50022.9978631254	49987.25227928762	0
50024.57481204676	49998.27303786978	0
49977.73435678939	50025.73142585185	0
50018.273526281984	49984.862890459626	0
50004.87977524304	49988.86417241439	0
50010.2994959495	49980.14878879698	0
50044.34040172747	49986.573763466644	0
49989.8854863132	50002.60089882142	0
50035.588236585834	49995.58540569962	0
50033.22995233338	49985.604815805105	0
50004.865841838946	49985.181879685035	0
50017.96032704124	50016.073713754304	0
49985.88742129509	50004.574260043635	0
50022.967400696645	49965.7199337937	0
50020.575116337925	49991.52741422425	0
50023.080497756	49990.82975304222	0
49971.19647388126	50028.90699982335	0
49988.378226405424	50020.15787642392	0
50041.256446369975	49975.58570536631	0
50026.2353198945	49963.63745814506	0
50006.09290812682	50003.86750193632	0
49999.10665106603	50019.81250362378	0
50017.08442806516	49999.00182927129	0
50044.3125068275	49991.881128169334	0
49989.69643205104	49979.90931636454	0
49983.447153874804	50012.92191009479	0
50007.09100776314	50002.0115516885	0
50002.39396832022	49992.540378176054	0
50030.089910534545	49998.491165232444	0
49997.30745483783	49998.59718904675	0
50007.318017293444	49975.875578960055	0
49993.248316773905	49978.191920323	0
50026.3666059615	49990.04335203911	0
49992.999485446875	50010.69994272801	0
50000.3856237368	49991.71250458948	0
50017.946030743726	49977.88631347146	0
50007.644142433375	49972.087069549	0
49993.66907959635	50011.765590085415	0
49994.8157511952	49986.98470323382	0
50008.38104781748	50019.90062105578	0
49993.26126408174	50000.11735477906	0
50007.22548173692	49977.57936703704	0
49992.06360483944	50018.0340425501	0
50039.28669048378	49963.65659707516	0
49985.753176636455	50020.735921212305	0
50011.566897029115	49967.6111754119	0
50033.987927820956	49979.86532365262	0
50034.92184460218	49993.68379887169	0
50031.1834662403	49978.546404806555	0
50008.49951727383	49977.61220145197	0
50000.0667014223	50006.61967936052	0
49984.729122934965	49988.46750636666	0
49981.21649061167	50003.70840084871	0
49990.47161684786	49965.01894314194	0
49986.85456251446	50017.47416794007	0
49993.14977565803	50012.76023205532	0
50047.74428540473	49991.24723405859	0
50041.76255014188	49978.46759680011	0
50009.81457879594	49978.21967923451	0
49998.4060908197	49999.35948248665	0
50018.373779276386	49996.34044717234	0
50013.52283959243	49995.467949927086	0
50027.67426593742	49970.10328410818	0
50014.319940503025	50017.38261971316	0
50009.11341404663	49999.653086728984	0
49973.127658974896	50000.05463673042	0
50024.172469884805	49992.833051163034	0
50012.72323837013	49986.30699232487	0
49986.20730487261	50000.10490423789	0
50011.977252020064	49976.793581167396	0
50000.00469857768	49987.66289570633	0
49995.85995538461	49973.097446555905	0
49981.89327689237	49986.981859026244	0
49990.188598212604	50018.50470183291	0
50019.26408681603	49991.079964753786	0
50026.90642246039	49980.55454640253	0
50004.02002875881	49980.06894821713	0
49985.89081506631	49985.65015807027	0
50002.19799961084	50013.56370140326	0
49983.7216195171	50005.075943525364	0
50011.56530235663	49984.67498436674	0
50002.327672652966	50016.16523425671	0
49997.71084800053	49989.345274387495	0
50021.098386776	49999.088229640256	0
50002.00890793094	50008.13368325376	0
50019.39518854666	49986.74799421681	0
49998.48583144695	49996.020842220816	0
50002.252645341825	50003.39034952211	0
50024.94934034694	49996.50973683712	0
49986.29125204934	50032.769984358754	0
50028.415156277806	49974.07285654163	0
49992.67148623997	50015.74501869495	0
49988.55427669218	50005.38882281116	0
50005.61269014103	49979.195057955585	0
50013.9253921519	49979.943606174034	0
50009.02263196153	49976.39397066565	0
50003.70383567812	50009.18776447736	0
49977.93538939688	50032.17827826552	0
50002.00143499088	49981.14772652258	0
49994.443343618565	49988.76168526796	0
50015.95192676042	49996.55369518609	0
49993.70826007408	50013.60625246535	0
50015.6171072625	49995.2344459176	0
49985.79584330067	50018.53873362033	0
50035.52685303456	49986.11691328954	0
50023.38477138606	50015.65881684924	0
50013.08957255942	49972.88909667436	0
50032.54434074573	49980.14024382478	0
50037.69766277613	49990.71977907857	0
50020.70132115987	49971.33918728332	0
49991.54871575323	49993.06958954638	0
50038.6876369777	49984.854015877136	0
49995.84975534837	49989.76380217891	0
50008.57260689861	49984.18248625825	0
50010.80116969428	49974.26868446372	0
50015.52442358418	49980.369654114074	0
49966.87956821088	50025.3566718717	0
50021.39298048806	49997.33513397521	0
49986.79280405464	50011.54457078656	0
50036.99569153763	49970.71384740837	0
50030.30006447288	49976.71936741601	0
50004.423067000935	50021.778925919774	0
50018.9524174718	49987.93459858724	0
50002.24446952885	50009.35885546801	0
49991.37241014676	49987.81286878255	0
50003.50800967785	49986.81399264767	0
50024.603400120206	49967.67607924221	0
50011.68653072118	49989.936086664326	0
50007.42317193211	50025.20821976098	0
49997.81359760099	49974.146066464906	0
50000.03202202254	49975.17501212602	0
50007.46899340166	50016.97950080779	0
50014.92720199672	49989.879107376546	0
49982.3621370405	49990.43294793265	0
49998.93112757086	49973.32114751587	0
49993.375437763934	49986.99815010414	0
50009.01048645396	50017.8185164767	0
49996.28983160131	49986.96341522962	0
50013.84358150482	49974.759725529235	0
49985.33335758784	50014.325262570404	0
49988.28920657882	49976.78881082798	0
50005.127349538976	49960.355245516366	0
49989.64002585986	50013.06228223937	0
49993.30132386803	49990.74232668886	0
50007.89248237768	50021.36047618287	0
49987.15178322575	50016.181793822885	0
50024.459526629056	50010.846805405046	10
50030.947392990136	50027.86905947112	10
50043.9276402685	50041.77484450642	10
50018.13174783045	50032.29887445308	10
50047.62635268599	50027.53078460773	10
50017.24815101727	50001.27348682881	10
50003.526108402024	50000.70333692989	10
50009.6886792206	50017.13401989751	10
50029.46582643005	50047.39451110875	10
50024.25743109266	50066.501374223895	10
50015.631496480535	49984.3840605174	10
49998.38368102305	50015.201736652496	10
50021.328843462376	50055.115530339535	10
50053.0251004317	50013.152138935686	10
50007.5259398056	50066.69149305751	10
50035.69804312598	50007.704649918895	10
49990.986772906115	50028.51506874777	10
50006.0398796113	49975.846787011105	10
50061.054018764655	50037.21653899196	10
49996.49726939431	50064.15233582712	10
50012.64847398855	49965.398780792966	10
50024.98633958745	49990.77344455515	10
49978.634365180034	50038.08315352855	10
49994.32286441995	50079.51716817974	10
50020.88533121451	49974.00196567413	10
50003.27529110728	50028.13461175113	10
50015.92399629548	50082.34026836234	10
50023.50820311437	49954.16338274386	10
50067.18069144821	50012.90823527444	10
50010.14336042374	50098.197303034336	10
50017.74385596052	49937.31771227738	10
50085.206948216466	50018.33461839877	10
50045.23565688202	50056.88163590362	10
50033.03509500564	50073.71080393958	10
50001.62429913019	50107.64354127184	10
50102.10285107312	50025.08046868024	10
49999.771420630765	49930.982968865275	10
49965.47040856681	50031.22983901362	10
50061.5566349931	50062.90917951967	10
49988.508753178685	50089.62551719211	10
50025.44687393692	50099.129275713756	10
50098.6380057298	50041.5886507685	10
50108.41685134429	50036.45548002527	10
49966.53413532767	50015.15183467312	10
50034.68088739688	50085.56725784778	10
50104.790349113886	50054.61272065048	10
50013.63342951391	50042.42795229246	10
50004.518665457275	49951.72204432399	10
50048.686243343145	49995.764266400445	10
50043.19390341305	49982.8095742671	10
49980.694528595704	50063.32962247588	10
49959.91552452563	50001.85449274093	10
50074.96786473763	50047.28891607265	10
50066.84311975629	49994.70088347186	10
50028.527201413206	49965.64527669563	10
50012.30580944496	50111.75291301251	10
49969.46794987705	49992.91484086055	10
49985.029124272296	49931.38315330313	10
50043.509060083925	50098.808867343476	10
50008.143955781125	50053.81790825959	10
49979.82291950465	50013.26962884899	10
49953.901246313566	50029.266264319	10
50045.52128613602	50069.480706394155	10
50036.01956694846	49995.87443249785	10
50116.1400201052	50058.117767270756	10
50078.58676975457	50029.13715557636	10
49977.03865602173	50075.59384611093	10
50130.936350587624	50068.44479489774	10
50078.111493752636	50057.85880355497	10
50035.8222152083	50107.46405039431	10
49995.16230141825	50052.120376990904	10
50031.471507751405	49945.02047841751	10
49976.37200770502	50027.263781038564	10
50129.97230612973	50083.46187109419	10
50058.32556576221	50104.78469266903	10
49982.34089961419	49987.75216361581	10
49954.09007553614	50041.241170129455	10
50107.47341006089	50073.386690559055	10
50072.89543331169	50069.593004837276	10
50094.4209841155	50067.326146543666	10
50043.099685557514	49949.08264061131	10
50092.66908134709	50083.273385002925	10
49998.827035962335	50094.380825914515	10
50090.84840147498	50096.1550997632	10
49992.32876016407	49980.596516215155	10
49936.42184587183	50034.211390448996	10
49997.04800861722	50122.73448331378	10
49937.06508001809	50053.72242748888	10
50147.4472531128	50079.05024837746	10
50088.46820755925	50051.293861440114	10
49973.61771358869	50048.16225943775	10
50049.07850753572	49969.375258129185	10
49919.72509630819	50027.021425172126	10
49993.112413922616	49946.118600669484	10
50057.077843848085	49958.8172673275	10
50056.746299298946	49987.0780460751	10
50083.1918924111	50075.474657149396	10
50106.660092073434	50088.88480188731	10
50034.69555506016	50061.02828490444	10
50056.63423715689	49945.45841358752	10
50102.77956855376	50106.98008220309	10
50043.15151887693	49931.64299144253	10
50008.14090031678	50126.231631172355	10
50144.98232988144	50095.220422224316	10
49996.65956739391	49970.07726212996	10
50093.087291083	50114.31126921339	10
50048.16292475816	50115.93297855118	10
49916.37918808462	50041.81466751944	10
50081.425079311695	49997.14504898189	10
49915.66548417344	50015.24505269695	10
50134.382642290075	50104.46518122902	10
50163.22128908579	50098.24710043913	10
49971.718810275364	49935.14547896144	10
50004.93178752988	50083.44368722701	10
49945.18615002879	49989.080999858015	10
49902.34006720051	50005.50849895547	10
49995.86873936487	49918.633353573656	10
49981.68354740966	49942.337750718696	10
49967.58880080908	49980.70551223046	10
50066.79127409181	49937.16259010963	10
50142.6262801687	50064.82227601598	10
50095.58346463872	50130.06566209521	10
50083.408413351644	49934.67916356252	10
50063.664063717064	49977.31289012936	10
50070.46989873914	50081.86546187341	10
50023.64527011029	50122.342562597965	10
50019.86871932817	50132.937508820934	10
49991.13036811035	50134.97935083348	10
50032.38963396759	50137.25756793022	10
50086.72978110289	50040.15250135321	10
49982.488625279075	49973.81038138548	10
49968.49862723746	50089.92806175845	10
49962.13030574941	50065.44706257606	10
50122.77069403499	50093.64486124609	10
50167.2239677489	50081.52057602536	10
50000.147657588896	50142.983522253795	10
50065.41522135522	50115.16764681475	10
49957.18567039621	50086.141171378695	10
50127.09724146058	50056.88671985928	10
49989.66311009659	50041.95479167468	10
50106.95455501324	50117.51871022711	10
49974.84234320285	49922.87766404855	10
49956.48556025645	49989.888743689175	10
50037.16590000338	50125.65427836708	10
50048.32332940325	49919.15501180743	10
49949.03549787954	50077.80346419884	10
50163.17413552761	50112.4462580131	10
50111.940372178855	50141.187225569505	10
49918.09611308935	50004.01604270439	10
49930.77547752101	49993.750510983824	10
50127.35683118418	50129.563768373446	10
50077.58953513455	50108.11680846485	10
50117.14095121466	50046.18412788675	10
50067.72391453698	49962.06874024599	10
49900.69466857539	50024.3895930966	10
50054.04934470052	50080.47860453533	10
49977.759728665216	50104.52789246544	10
50056.26650972022	49927.5094072768	10
49949.40944841816	50054.921465121544	10
49881.584652396756	50027.499895570385	10
49900.93237571639	50036.63702505486	10
49983.23415664005	49915.265241177796	10
50134.2379917409	50038.069163192085	10
50116.68154484214	50108.82561756679	10
49979.42176493959	50134.26245981428	10
49991.37949326282	50152.96799446677	10
49906.985317301325	50050.58262125541	10
49980.07606353557	49900.468328619594	10
50078.262713932454	50119.88615764812	10
50074.45903335261	50093.52224662649	10
49893.43168086768	50016.12057856784	10
50076.260418670296	50132.49504346901	10
50152.25240721063	50106.07283685287	10
50090.15996644385	49983.82153899248	10
50081.3580763035	49955.03314927336	10
50012.2473768563	50154.717889719024	10
50011.59553873572	49924.68423995837	10
50146.949511805935	50048.882808664086	10
50057.09936094495	49906.92728486412	10
50066.851803151585	50024.43763243823	10
49982.627102899605	49999.40200366687	10
49874.021588688316	50011.907438642986	10
49959.289295880604	50105.475056523355	10
50113.77540268398	50127.124885555895	10
49880.84878322119	49994.09072869435	10
49920.5872266079	50056.449086680426	10
50096.7479962008	49965.996546065	10
49967.63844658088	49968.58807411285	10
50061.00977246838	50125.81887942269	10
49966.32685224477	49949.3368166069	10
49991.30525084794	49958.72021659471	10
50174.92178100195	50099.18907389032	10
49992.1493678965	49906.49178332813	10
50095.98784036284	49940.87578822535	10
50091.90872779332	50140.935432692255	10
50001.743436194265	50167.28311489546	10
50096.94992107838	50014.26663031649	10
49970.302646481774	49906.738737064195	10
49963.56504053799	50076.965809727524	10
49869.77062965259	49996.04409728811	10
50188.3029775823	50087.22237806329	10
50122.63400019138	50029.25549812049	10
50147.10788135343	50025.44794785113	10
49991.80335169016	50006.21989935444	10
49965.55637251308	50130.00849037909	10
49910.45326672516	49995.92124424747	10
49885.434801141826	49977.67061515182	10
50045.898439265526	50137.367518396655	10
49990.550631903185	50103.19135087414	10
50104.66650518045	50002.15873768273	10
49947.13323835707	50115.662937251596	10
50020.31344834182	50166.10109025942	10
49899.38331058889	49986.48294089183	10
49961.27448377494	49919.15828151191	10
49926.34909985131	50075.47540877802	10
49938.47870780644	50099.972871665195	10
50008.00235138207	49909.20613609639	10
50011.24831402624	49895.83829583213	10
50106.326768290084	50152.99474184149	10
50139.95968804664	50128.51973403079	10
50129.16057238005	50140.4149366179	10
50158.97075364631	50128.018294108624	10
49998.8803231041	49990.519513442094	10
49935.957115701276	50087.615331933746	10
49980.79349796664	50145.59081321572	10
50203.34595136584	50078.89183347185	10
50046.25364404845	50154.621053236304	10
50032.22499558384	49978.51230733255	10
49863.73148066019	49986.6940896823	10
50057.01510532156	49894.69712211837	10
49847.64191968115	49991.644374163545	10
49870.788385818356	49977.18981594459	10
49965.52670569002	50149.62244459875	10
50145.469357847	50138.50770156732	10
49908.800908516525	49979.92477446813	10
49885.84433052897	49961.69459001891	10
50155.30993243406	50148.51562046161	10
50169.81958791014	50139.227828782896	10
50076.699042584136	50147.44566418354	10
49944.47504971479	50002.51864031964	10
50127.132193203324	50116.55278555784	10
50016.05198662398	49885.165427008214	10
50149.21842800582	50121.707734816395	10
49955.126349586004	49942.62193691853	10
49904.39992561981	49964.67063410411	10
50024.87922416708	49924.85416326425	10
50051.74750121101	49884.83380386296	10
50122.70167406007	50162.30064884379	10
49941.16743379131	49946.938569250844	10
50172.70706023165	50158.858230322876	10
49960.78390752238	49931.74457996066	10
50111.727977906936	50019.62884917911	10
50040.7508613423	49895.448914542736	10
50059.49530998198	50143.067095381375	10
50112.0149580267	49990.75335700727	10
49999.362109787886	49887.658233513524	10
50032.37427263051	50151.1165984869	10
50077.21520189745	50158.87859711766	10
50074.35846701356	49920.06185559678	10
49945.08783995127	49928.83795192074	10
50125.965536849806	50008.41802684682	10
49894.11237179071	49949.65052678193	10
50101.375774554705	49928.91244026936	10
50110.64547926279	49959.98915629383	10
49980.10675007858	49956.874110775105	10
49978.44444559942	50118.66078456082	10
50094.70189093851	49954.48248913011	10
50058.670248672766	50048.923568626094	10
50116.74309434664	50174.870233265276	10
50140.42764971015	50009.853981258515	10
50064.257586350905	49877.572898219085	10
50134.565040318106	50159.267953624	10
50030.75923847506	49885.001913904096	10
50176.780561839376	50114.98246902496	10
49971.11058030802	50164.447396074014	10
49861.38529867157	50003.4409029662	10
49880.10164039996	49943.61185583464	10
50021.226464988584	49873.90325105603	10
50129.944778390345	50019.38965781285	10
50117.463879837946	49918.55877624709	10
50154.968848491015	50087.65631644491	10
50022.64280906093	49855.439985932506	10
49949.34772288773	49975.00955151374	10
49959.511683223405	50162.0956981299	10
50127.55165560052	49903.10277701064	10
49994.981932854025	49872.38916363598	10
49865.41000067645	49967.18211836459	10
50019.13005167123	49908.42652891732	10
49906.15208722891	49951.57303265278	10
49907.135477413176	49940.39845232346	10
50115.482320213785	49900.85714912546	10
50135.70113392798	49912.24548101864	10
50101.55894737068	49886.75976286278	10
50109.733715950664	49939.0032972651	10
49953.2164805487	50128.36102622546	10
50150.09384756029	50161.14035131109	10
50025.97918495798	50177.18327823516	10
50052.910204154476	50092.114919113264	10
49937.443086546344	50121.27796261391	10
49931.51164907875	49974.131904072165	10
49891.199042225424	50041.86200017913	10
49929.13145933304	50044.476153357486	10
49888.20467902073	49931.32400997403	10
49902.154502945945	50065.01491891122	10
49980.065698164995	49862.63523637426	10
49990.274985903976	50167.43524611239	10
50138.7820781342	50173.93402799431	10
49956.83345513523	50139.3819842167	10
50139.59114652315	50148.16191081512	10
50059.857060230584	50157.5510384272	10
50153.65079112	50009.894569403536	10
49994.58998958957	49849.026089625564	10
50170.64225541072	50007.020456422855	10
49929.73162623204	50064.628188145616	10
49859.55677413566	50014.713109913755	10
50102.82060341419	49909.47424069951	10
50002.41050537317	50181.076361875595	10
50069.49591872064	50176.64336297022	10
50139.49453182633	49997.82204846245	10
50011.88982946568	49850.045541944644	10
49937.730213336305	49919.95182329228	10
50163.85318923584	50069.21975642424	10
49964.97515187457	49891.18262343307	10
50100.09997878131	50169.40783836481	10
50164.55464642824	50051.07161610047	10
50160.84077434358	50176.17776279857	10
50138.153863258776	50191.96667274963	10
49888.94450903182	50076.8906556396	10
50107.67726206879	49974.8027376298	10
49952.13046258573	50153.643902167176	10
50023.420354898655	49837.78244325359	10
50033.069245354185	50186.22340615994	10
49984.052038961374	50052.33919247401	10
49885.405869941365	50008.559032044825	10
50088.69000038233	50156.16904046435	10
49982.865328029926	50179.019886097034	10
50071.81756774386	49867.31843706686	10
50161.620852101296	50037.817153117016	10
50193.13231190826	50123.85995190276	10
50004.357896927264	49865.47768136189	10
49994.0116407818	50193.4194654167	10
50048.762648174416	50166.03906448458	10
49948.59590554607	50017.828191363056	10
49944.73545068091	50144.91205742152	10
49954.76957663513	49901.314595739415	10
50012.78593687741	50192.490201311506	10
50119.31024996031	49967.51062713181	10
50071.05536360446	49950.89969016427	10
49981.52354666944	49838.8637037013	10
50034.95543644906	49835.318462423726	10
50006.83034007557	49940.53228870029	10
49971.46087729584	49845.639559785435	10
50068.098553964046	49909.66247776655	10
49944.084956403174	50066.02647524238	10
49920.03397972347	49963.51847770696	10
49971.59446035337	50004.81426558453	10
50121.86684480879	49978.65085023877	10
50179.679985237635	50173.08955766719	10
50124.89112986015	49994.27716853545	10
50179.56451358855	50184.825187723516	10
50172.25419475315	50040.8811156619	10
50112.74695694089	49887.123100784986	10
49933.32134287464	49962.609055902074	10
50067.82846000364	49888.95713241977	10
49948.53373483867	49960.80269066952	10
50075.04084306422	49974.59587230363	10
50105.423426945825	50182.336065939344	10
49892.715846015264	50057.84369084363	10
49926.827382301446	50012.53561987338	10
50036.2073679473	49849.74628008294	10
49885.6481082148	49914.29511345933	10
49928.54376334399	49909.185462357476	10
49937.29208603863	50017.74471016229	10
49996.142856736384	49836.57143652939	10
50185.22882545882	50141.95249232536	10
49921.00177155145	50111.347675463956	10
50024.849099181316	49894.90960318185	10
50049.48642690225	49843.38158277563	10
50002.04695426475	50040.9632270617	10
49922.75493971332	49930.67559049862	10
50123.38312669906	49889.945928816815	10
49908.005564001745	49928.08493246075	10
50183.45529730976	50071.45387581077	10
50037.13977307686	49913.72693519931	10
50209.64928806999	50126.60547429375	10
49941.65978184949	50160.922494226856	10
50192.68717193039	50110.22838431971	10
50224.053674519615	50134.14108545272	10
50033.736923204604	50163.36508235953	10
50205.24560930246	50108.079123652715	10
49961.06424467052	50053.902706805595	10
50087.17565085233	49888.943217848864	10
49929.04594209859	49897.60284036311	10
49953.055429448854	50176.79492335252	10
49869.62549111384	49911.26313968407	10
49961.037077826586	49854.956260509876	10
50221.18156249133	50105.92042819004	10
49934.039335251284	49884.65419593129	10
50183.766642560186	50039.081934165675	10
50094.89852790925	49995.163492726584	10
49869.24480560537	49927.21031614779	10
50189.374588389896	50161.13366655565	10
49850.29679789295	49955.64556302086	10
49842.32643848243	50007.80870228929	10
50176.771550866906	50059.97126146708	10
49994.61890473474	49819.03807841678	10
49891.10479128801	49895.60712220229	10
50031.80078869877	49864.56174575104	10
49906.06957698973	50075.54904315189	10
50086.25570141741	49902.417953673175	10
49988.088696394516	49885.001838481534	10
49851.14839579765	49967.61212057737	10
50166.43537020801	50026.70287221557	10
49831.21571490749	50012.28503832042	10
49931.91894375342	49940.76477360733	10
49920.65182585703	49942.88163900648	10
49928.89633339057	49869.81871619007	10
50086.80780633252	50172.74311653712	10
49839.33292916053	49962.985156217386	10
50217.37168639167	50066.27809752547	10
49918.75550875229	50086.82189887931	10
50022.84683583477	49822.1796226748	10
49960.01147603971	49832.52418116749	10
50157.20808128808	50059.34705670499	10
49930.92475847683	50154.42367041046	10
49946.857544179016	49840.03161327652	10
49862.91756104902	49953.84290175766	10
49971.265585286135	49881.96230814521	10
49985.56539302382	50210.858376666176	10
49940.98237623771	50187.72982974149	10
49936.84429935138	50173.49394598673	10
49995.452024214275	50227.62315913178	10
49835.145880756136	49994.870464267726	10
50008.642865990274	49809.03317713814	10
49988.235439914766	49801.25347305093	10
49854.479857462655	49942.63112463812	10
50057.19009901498	49857.00311716529	10
49965.832562353586	50114.63108486339	10
49831.571154537996	49971.02838789622	10
50055.49588268014	50185.06314372713	10
50147.32173596359	49903.99029668228	10
50069.332051255864	49852.56444187817	10
49901.26175436529	50086.98328070646	10
50123.75075299777	50203.99527370173	10
50237.17204103709	50124.52168915714	10
50137.08043811417	49891.12048802538	10
49839.52601515725	49950.3317489025	10
50142.324414978895	49982.05612684277	10
50123.377643640444	50191.02407478911	10
49896.34814127979	49906.3276344023	10
49874.52068602317	50036.04953558822	10
49982.58334632557	50197.20225028902	10
49922.68377102192	49985.811947567614	10
49921.274248668844	50148.75870030713	10
50214.10133505367	50095.01921404912	10
49822.30943859836	50004.30306024559	10
49856.01786435349	49905.874326515055	10
50011.199302796274	49793.72301026616	10
49973.996785512005	50204.729293001226	10
50010.254891903816	50221.340745782974	10
49891.58824201301	49884.07306611178	10
49821.451812578525	49958.151896233976	10
50128.23381189498	49926.394677828524	10
50111.33390623101	50193.35429722347	10
49839.717471748074	49983.3618848642	10
49929.81418871862	49857.148741370554	10
50150.36315955238	49882.76802119947	10
50179.18129148932	50025.744670697604	10
49909.26862483779	49875.04284125617	10
50053.00900794276	50203.52267482288	10
49864.60170211899	50051.89500479427	10
50057.37175519816	50215.63849360967	10
49953.619903544466	49889.309282906856	10
49842.935053942194	49911.145595976835	10
50156.03201468282	49896.38616592502	10
50181.47479071403	50130.228632088285	10
49989.133741883925	50238.21730539159	10
49884.53380904989	50090.57587960438	10
50067.47338648204	50223.5425648844	10
49904.64282562393	49916.02449407451	10
50062.268022424665	49839.749432013115	10
50090.8280754891	49921.79198828426	10
50039.91522614003	50196.094897019764	10
49858.896095353164	49917.241102868946	10
50156.79770395403	49866.09859931745	10
50024.18769405618	49802.28130998488	10
49912.02046010453	49901.94895076683	10
49947.081427196325	50092.63162619154	10
49845.79291825024	49933.09970492644	10
49976.08630402918	49813.3584905504	10
50157.93399289431	49910.74228486192	10
49941.64725685244	49905.394343831285	10
50204.236912431785	50137.94231383022	10
49948.274925325	49915.40029737889	10
50082.13283783891	50186.742138388836	10
50224.28251787719	50078.02057568315	10
50147.746705570426	49851.75535570073	10
49962.2434248385	50197.91832037321	10
50053.416350351086	49828.85807864825	10
49877.13764350179	49902.29439640271	10
