# Supplementary material for: Abundant Topological Outliers in Social Media Data and Their Effect on Spatial Analysis
Source: PLoS One. 2016 Sep 9;11(9):e0162360. doi: 10.1371/journal.pone.0162360 (PMC5017681; doi:10.1371/journal.pone.0162360)
Supplement: S3 Dataset — See the respective attached file. (ZIP) [file pone.0162360.s003.zip › S3_inclusion_lws/clust_12_21.csv]

50000.0	50000.0	0
50005.83713481602	49993.280968672174	0
50001.12443877294	50002.94038312532	0
50004.48967049862	50009.87803618339	0
50014.53099825114	49992.22044562598	0
49994.82530141147	50000.16451443882	0
50010.4589196096	49996.03999675293	0
50018.2149037799	50000.21066760052	0
50008.08586038528	49994.71094210748	0
50008.936828060156	49996.61673629877	0
50014.94983376979	49988.786681476384	0
50018.46933854213	49993.8554702697	0
50011.58925015423	49998.11513877684	0
50000.88428493963	50005.70068823388	0
50015.58030491181	49998.917555959655	0
50009.4718499692	49995.44000616184	0
50021.193458055204	49985.225681648	0
50021.413904821406	49979.75696080034	0
50010.100749354795	49991.42392694246	0
49994.76895619402	50001.40611172298	0
49988.06258487189	49998.76840152412	0
49985.29202249338	49998.940740734564	0
49993.14686645007	50008.1375682673	0
50019.290915195124	49977.92750471076	0
50015.06418115242	50000.068615091885	0
50014.13017824349	49994.253094930704	0
50016.51956011994	49993.78858803314	0
50007.08202173182	49986.998177055575	0
50019.32588342561	49975.4242119596	0
50007.844906202205	50006.27608626506	0
50012.7000907052	49987.44525287354	0
49995.49342105043	50013.29634922211	0
50005.13790162656	49991.45152935209	0
50007.082932075806	49996.441953963855	0
50016.585769007244	49986.84440471123	0
50002.83418114664	49988.992466717245	0
49995.48635136234	49995.03181978486	0
50024.77210222248	49987.26818796391	0
50016.061040311164	50002.13748655931	0
49998.10217495186	50005.36260508198	0
50013.167830917206	49993.19964095961	0
50022.14159763361	49982.83076155788	0
50016.10399810654	49974.74415824642	0
49998.08776523715	50009.22821079052	0
50023.40450357533	49993.61172738369	0
50018.76775212044	49981.33086492498	0
49996.120792812355	50001.59421960543	0
50005.046774222115	49981.73340809357	0
49998.2990140224	49997.04291727956	0
50016.47214563919	50006.55446067109	0
50027.808527417794	49994.11873108403	0
50007.276988179576	49979.47005546184	0
49998.63505054116	49993.56495709598	0
49994.93196612812	50011.18394075017	0
50010.45876863076	49990.161010031814	0
50003.97266594857	50002.458794795784	0
50009.44591577367	49994.182815990534	0
50008.4991627827	49998.01859678256	0
50026.73402193849	49992.63956518364	0
50029.482584821504	49978.508912261066	0
50008.75765193132	50004.28392360544	0
50005.388412672575	49999.9900841207	0
49999.85042124614	50010.79623481914	0
50012.27171978171	49994.29867634941	0
49986.59482429784	50001.81226839865	0
50035.33648425852	49974.70002515035	0
50017.338649190744	49980.41742473275	0
49986.88719264082	49998.56909033515	0
50009.163364260836	50001.94105756399	0
50021.4902181036	49972.74675609031	0
50036.929303339406	49979.345099226695	0
50004.407389178654	50000.27660040396	0
50013.03458879436	49971.04161905141	0
49986.730068661935	49995.36881795393	0
50012.11734460939	50005.26852747503	0
49991.47266825221	50016.232713043595	0
50002.753656105124	50004.43811441385	0
50007.04795399476	49984.99209594952	0
50019.73260847298	49970.14971438379	0
50009.069330373226	49972.59046273163	0
50010.1511816557	49972.62455247978	0
50019.046855330045	49968.729659101475	0
50033.91819664266	49994.99795841096	0
50000.54061583774	50004.66301196818	0
50036.83356199175	49976.12178608589	0
49998.69355844842	50014.23779065819	0
49996.42385986143	49997.54201287753	0
49988.80355885187	49994.73949626766	0
49989.0000510483	49997.53362532931	0
50045.87877013	49979.65615874137	0
49991.13587895365	49996.52765682387	0
50019.30492580107	49999.88959458508	0
50012.46014286366	49988.74121117238	0
50001.54569032017	50001.71275774059	0
50012.15402410048	49992.55053785089	0
50000.12263336884	49977.47527241486	0
50002.22490471562	49999.61637121197	0
50010.51338572776	49998.152334640225	0
50014.73525587127	49997.20394473452	0
50012.79614643068	49996.9890215799	0
50004.87503193818	50001.461523248174	0
50006.03257514177	49990.03647625652	0
50005.54887962217	50004.81637949066	0
50002.56240120871	49979.99797606899	0
50021.887926901814	49996.062893511604	0
50006.32703857465	49991.544517300004	0
49990.439278598395	49994.24582331928	0
50001.873876585625	50007.141939034314	0
50003.305765154335	49993.86854020162	0
50013.200641945106	50005.08440088092	0
50012.12025455266	49978.84568753256	0
50006.64370623705	49983.02919293262	0
50008.49073917247	50010.12621010018	0
50013.861540388745	49978.21860787476	0
50031.058052643435	49986.99015643279	0
50014.94582985956	50012.05125135054	0
50035.5383608293	49983.566861656094	0
49991.030096193834	50022.15116813719	0
50005.46966937792	49970.62233159868	0
49988.44833133628	49989.976926240066	0
49994.354344094165	49979.72792732627	0
50016.53829730544	50000.329665277866	0
49985.69786667642	50003.08579045412	0
50005.04180405728	50003.54232518139	0
50007.49928405959	49988.58424591541	0
50017.031857151094	49968.94990008343	0
50002.98364475068	49981.342418066255	0
50008.75183400938	49981.63170455064	0
50003.74134074666	49968.98534518849	0
50014.184258887915	50004.34955588514	0
50016.66807349658	49978.153620903344	0
49991.49294660638	49999.08926920659	0
50006.07308943197	50012.02124499861	0
50018.18428017563	49975.5291185302	0
50003.744835537575	50005.03672033354	0
50017.0847617482	49967.71939797862	0
50001.364376995836	49995.92899192673	0
49999.015252295256	49984.51162121085	0
50022.88862056398	49978.140659149925	0
50010.12229608524	49981.63378355038	0
50006.924986869504	50014.2275570096	0
50018.62598055079	49995.02027975728	0
50001.4129379488	50011.1959501719	0
50029.762113352466	49981.23696473595	0
50017.34500124433	49994.69032148967	0
50001.66266675488	49990.137316034496	0
49998.9494254673	50003.01711792969	0
50001.198360199305	49999.86125242214	0
49988.285388029035	50000.56237796584	0
49999.6191912088	49994.81971262622	0
50026.604335600314	49978.8004165042	0
49995.32452230914	50007.39284060184	0
50008.4370145203	50012.41428319673	0
50020.588886059304	49984.00500895489	0
50018.196912976244	50013.52306138625	0
50024.68074206995	49980.89310460526	0
50032.11898991028	49977.87048802366	0
50033.392462679665	49988.90998566345	0
49989.34177680639	49998.66722062441	0
50011.053675528885	49993.308648700295	0
49998.23830095699	50010.57701642372	0
50011.79860805233	49985.78635422019	0
50018.22626641199	49998.34133937544	0
50006.87112494695	50000.55134256973	0
49996.53121272331	49985.20198091985	0
50025.086037284156	49985.91081937276	0
49996.70860588001	49979.26714558284	0
50029.50319168969	49973.20871567816	0
50016.4795935853	49979.64911345631	0
49996.10016635222	50004.113680559676	0
49999.640019379956	49996.08065681126	0
50008.223135130625	49962.391188099115	0
49993.37143664145	49981.26529963117	0
50018.00955082157	50001.454190036544	0
50014.05433731257	49987.786569162265	0
49999.49285722743	49986.030568801725	0
50010.892172060616	50002.890041918436	0
50018.264454430224	49979.08917698802	0
49999.254347866976	50004.12399906752	0
49996.37550174052	49996.18684061768	0
49988.48035736957	50002.11186367716	0
50017.57129535383	49985.64348910266	0
49993.48365932206	49995.32734283831	0
50004.25846664632	50013.69450265003	0
50015.17690187655	49969.07193670933	0
50010.90125225226	50010.77384091866	0
50017.00323091341	49995.94090178073	0
50012.86030348004	50017.03363351573	0
50005.31109678922	49962.92414232626	0
50006.08245865617	49996.396527964374	0
49990.01497238	49995.39866020564	0
50044.05046255765	49984.74864177708	0
50021.102182624454	49977.19055963324	0
49994.206855205164	50007.760510363725	0
50031.30952802601	49981.27880218403	0
49993.00874635992	49989.07987435498	0
50017.913044286935	50022.43697608902	0
50019.55630359528	49996.00874573291	0
49994.95845095134	50006.23146898167	0
49996.787999179345	49983.41672751876	0
49997.28862868989	50002.89962222195	0
50026.72239156424	49977.67029217016	0
50016.137442013125	49997.798828649495	0
50002.23822115556	49982.82918829433	0
50017.59004350971	49970.20078439211	0
50001.12616166738	49988.74985866253	0
50026.89126041569	49975.84217616462	0
50011.525842301904	50000.75636389602	0
49987.37936298576	50026.933915783564	0
49992.505563965504	49971.45927862612	0
50028.914669772326	49976.81093937099	0
50016.66006009913	50016.9698661116	0
50006.33442838227	50008.543010872665	0
49989.42131829412	49963.33901166855	0
50017.968238877926	49964.11063876047	0
50017.4053768407	49976.68234425749	0
50025.67918690619	49993.459769034926	0
50035.32946390554	49977.583204645154	0
50014.841863191876	50008.54154552255	0
50009.46842729731	50020.60487544357	0
50021.769537268505	49974.23178294885	0
50011.47451947896	50007.557284676805	0
49998.40507468729	49975.46325920858	0
50004.0943970568	50011.27871101463	0
50006.20179319582	49967.85017228331	0
50018.20829484094	50018.71730479123	0
50011.66556158528	49969.1858270797	0
50024.369657337156	50001.22008216415	0
49998.79584238994	50007.13689362251	0
49990.32820341346	50016.3961369657	0
50006.4435688108	49994.31053318997	0
50019.30929079813	49976.600336048316	0
50010.91845864008	49982.82898569856	0
49990.348907185224	50005.60903256387	0
50024.1522169357	49994.40200642497	0
50014.17381883133	50002.12589069574	0
50017.76507466728	49990.44779436663	0
50043.75520496807	49976.744641166486	0
50009.71324076425	50011.99337319459	0
50023.96064234873	49977.61049468709	0
50014.04709016834	49999.30956374218	0
50007.29837336337	50019.74476684009	0
50011.60148713441	49971.61552987652	0
50027.760664667345	49985.06088880161	0
49990.826783218356	50029.403764236886	0
50009.65654534305	49987.70137659851	0
50016.71099753911	50008.33824926107	0
50004.69951611002	49997.63286251777	0
49982.1008966819	50023.64881203237	0
49994.30528099292	50019.15648234574	0
49989.98803088486	50014.01842541414	0
49982.173661481924	50004.54955079803	0
50016.885314251995	49964.39033046427	0
50027.64624163003	49996.03948847316	0
50042.10921104765	49992.490067135564	0
50000.45721536013	50013.25586287379	0
50033.20667133846	49996.21933796846	0
50007.796617056236	49990.37827675556	0
50010.793185041024	49958.88394594061	0
49999.99657376707	50014.635139766775	0
49991.18720389596	50004.122235214636	0
49997.97220737339	49978.578237204354	0
50009.72613395662	50003.706107086124	0
50035.589999161806	49971.04844427833	0
50028.910800421785	49971.17023296352	0
49995.69536840814	50016.661631778	0
50031.87793942766	49984.378883366044	0
50018.940883947886	49955.17033129901	0
50009.73582475297	49963.47881328664	0
49982.62400587377	50000.491292449246	0
50011.69341869804	49995.72767945512	0
49995.16420949113	49998.835294507444	0
50006.40201665947	49988.39904736535	0
50016.4519561636	49990.38580699887	0
49999.09921373705	50015.27455799909	0
50015.71644487849	49981.890074185685	0
50011.95701241115	49981.49187185587	0
50013.74931920829	49997.47045144757	0
49991.916510602816	50012.525039104024	0
50009.99198977121	49984.8982441121	0
50018.44147401772	50003.16867861623	0
50020.82573912429	49974.82028027413	0
50015.49034966473	49990.85560334409	0
49999.87213701425	49997.90044027296	0
50043.79092621712	49982.05238273654	0
50017.433259612284	49987.72241035177	0
50031.953824946744	49994.884360510674	0
50008.88763657624	49985.631715698684	0
50033.254947874484	49991.54350118985	0
49999.46235900153	50001.37638187934	0
50015.18216152417	50016.60655961266	0
50013.100947890016	50010.369642319376	0
50023.76929210621	49996.469970804144	0
50009.1598565264	49970.37590584578	0
49995.85450226346	49992.452056001675	0
49999.94546654832	50008.59505416156	0
49990.82754118624	50010.245166916364	0
50031.77710339371	49975.60848126108	0
50034.230430251715	49972.200144816255	0
50022.386270717376	49979.00827023312	0
49992.64646736168	49980.25304717777	0
50026.42297673137	49997.453392527335	0
50019.618674445446	49958.86037352273	0
50026.41798040903	50001.05491525644	0
50019.38057683675	49973.42363685009	0
50009.54565436523	49966.28393480257	0
50009.01063384966	50014.73592736334	0
49999.644995925904	49993.78405371485	0
50009.81720632824	50005.97289784865	0
50008.14015398451	49992.284981156794	0
49996.346870602596	50006.735113702714	0
49992.318381946396	49996.34852900717	0
49975.57922029394	50007.543591302885	0
49991.7840052838	50030.47910280624	0
49997.821918389505	50003.78108682672	0
49981.759709777754	50020.590654198604	0
50004.689470503756	49982.915378003716	0
50003.63994292236	50003.52518030056	0
50003.33970531987	50010.21646316763	0
49991.72504012674	50009.66971456137	0
49993.51300644962	50021.990941999415	0
50008.57551745661	49967.72139152683	0
50021.960935687	49975.66542490558	0
50004.69583280455	49995.22104814737	0
49994.198399913046	50009.21217614481	0
49988.58142016513	50018.082290497325	0
50019.654252077045	49988.67324223183	0
49984.921162792794	50004.07854214962	0
49981.45671529846	49997.116122643434	0
49996.97783060522	49968.187741512134	0
50040.272093099156	50001.72669740148	0
50003.18794351524	49977.40589052669	0
49993.03311956979	49993.21018067425	0
49996.365427526835	50010.6317267545	0
50003.67053058538	49991.807151799425	0
50008.59006648891	50007.353603243646	0
50005.63922193674	49975.28807307995	0
50027.37674313698	50000.002662458595	0
50018.1694011894	49962.7431125476	0
50029.270615256304	49986.30585703274	0
50008.60891376488	50000.90645862579	0
50011.463217016535	49987.64651850302	0
50025.71492602243	49980.053609271316	0
50020.149261215425	49998.33740895269	0
49992.083382203666	49998.17325550986	0
49990.49038131797	49993.050099536056	0
49997.03459241107	49992.463299739306	0
50015.71638867133	49993.163487279846	0
50014.238258018595	49971.042525217876	0
50002.84440560835	49991.017650804875	0
50024.0421841673	49981.83583364768	0
50010.09122006389	49975.393998303785	0
50021.8599244461	49988.34879827413	0
50012.38490685176	49983.447845324255	0
50022.9978631254	49987.25227928762	0
50024.57481204676	49998.27303786978	0
49977.73435678939	50025.73142585185	0
50018.273526281984	49984.862890459626	0
50004.87977524304	49988.86417241439	0
50010.2994959495	49980.14878879698	0
50044.34040172747	49986.573763466644	0
49989.8854863132	50002.60089882142	0
50035.588236585834	49995.58540569962	0
50033.22995233338	49985.604815805105	0
50004.865841838946	49985.181879685035	0
50017.96032704124	50016.073713754304	0
49985.88742129509	50004.574260043635	0
50022.967400696645	49965.7199337937	0
50020.575116337925	49991.52741422425	0
50023.080497756	49990.82975304222	0
49971.19647388126	50028.90699982335	0
49988.378226405424	50020.15787642392	0
50041.256446369975	49975.58570536631	0
50026.2353198945	49963.63745814506	0
50006.09290812682	50003.86750193632	0
49999.10665106603	50019.81250362378	0
50017.08442806516	49999.00182927129	0
50044.3125068275	49991.881128169334	0
49989.69643205104	49979.90931636454	0
49983.447153874804	50012.92191009479	0
50007.09100776314	50002.0115516885	0
50002.39396832022	49992.540378176054	0
50030.089910534545	49998.491165232444	0
49997.30745483783	49998.59718904675	0
50007.318017293444	49975.875578960055	0
49993.248316773905	49978.191920323	0
50026.3666059615	49990.04335203911	0
49992.999485446875	50010.69994272801	0
50000.3856237368	49991.71250458948	0
50017.946030743726	49977.88631347146	0
50007.644142433375	49972.087069549	0
49993.66907959635	50011.765590085415	0
49994.8157511952	49986.98470323382	0
50008.38104781748	50019.90062105578	0
49993.26126408174	50000.11735477906	0
50007.22548173692	49977.57936703704	0
49992.06360483944	50018.0340425501	0
50039.28669048378	49963.65659707516	0
49985.753176636455	50020.735921212305	0
50011.566897029115	49967.6111754119	0
50033.987927820956	49979.86532365262	0
50034.92184460218	49993.68379887169	0
50031.1834662403	49978.546404806555	0
50008.49951727383	49977.61220145197	0
50000.0667014223	50006.61967936052	0
49984.729122934965	49988.46750636666	0
49981.21649061167	50003.70840084871	0
49990.47161684786	49965.01894314194	0
49986.85456251446	50017.47416794007	0
49993.14977565803	50012.76023205532	0
50047.74428540473	49991.24723405859	0
50041.76255014188	49978.46759680011	0
50009.81457879594	49978.21967923451	0
49998.4060908197	49999.35948248665	0
50018.373779276386	49996.34044717234	0
50013.52283959243	49995.467949927086	0
50027.67426593742	49970.10328410818	0
50014.319940503025	50017.38261971316	0
50009.11341404663	49999.653086728984	0
49973.127658974896	50000.05463673042	0
50024.172469884805	49992.833051163034	0
50012.72323837013	49986.30699232487	0
49986.20730487261	50000.10490423789	0
50011.977252020064	49976.793581167396	0
50000.00469857768	49987.66289570633	0
49995.85995538461	49973.097446555905	0
49981.89327689237	49986.981859026244	0
49990.188598212604	50018.50470183291	0
50019.26408681603	49991.079964753786	0
50026.90642246039	49980.55454640253	0
50004.02002875881	49980.06894821713	0
49985.89081506631	49985.65015807027	0
50002.19799961084	50013.56370140326	0
49983.7216195171	50005.075943525364	0
50011.56530235663	49984.67498436674	0
50002.327672652966	50016.16523425671	0
49997.71084800053	49989.345274387495	0
50021.098386776	49999.088229640256	0
50002.00890793094	50008.13368325376	0
50019.39518854666	49986.74799421681	0
49998.48583144695	49996.020842220816	0
50002.252645341825	50003.39034952211	0
50024.94934034694	49996.50973683712	0
49986.29125204934	50032.769984358754	0
50028.415156277806	49974.07285654163	0
49992.67148623997	50015.74501869495	0
49988.55427669218	50005.38882281116	0
50005.61269014103	49979.195057955585	0
50013.9253921519	49979.943606174034	0
50009.02263196153	49976.39397066565	0
50003.70383567812	50009.18776447736	0
49977.93538939688	50032.17827826552	0
50002.00143499088	49981.14772652258	0
49994.443343618565	49988.76168526796	0
50015.95192676042	49996.55369518609	0
49993.70826007408	50013.60625246535	0
50015.6171072625	49995.2344459176	0
49985.79584330067	50018.53873362033	0
50035.52685303456	49986.11691328954	0
50023.38477138606	50015.65881684924	0
50013.08957255942	49972.88909667436	0
50032.54434074573	49980.14024382478	0
50037.69766277613	49990.71977907857	0
50020.70132115987	49971.33918728332	0
49991.54871575323	49993.06958954638	0
50038.6876369777	49984.854015877136	0
49995.84975534837	49989.76380217891	0
50008.57260689861	49984.18248625825	0
50010.80116969428	49974.26868446372	0
50015.52442358418	49980.369654114074	0
49966.87956821088	50025.3566718717	0
50021.39298048806	49997.33513397521	0
49986.79280405464	50011.54457078656	0
50036.99569153763	49970.71384740837	0
50030.30006447288	49976.71936741601	0
50004.423067000935	50021.778925919774	0
50018.9524174718	49987.93459858724	0
50002.24446952885	50009.35885546801	0
49991.37241014676	49987.81286878255	0
50003.50800967785	49986.81399264767	0
50024.603400120206	49967.67607924221	0
50011.68653072118	49989.936086664326	0
50007.42317193211	50025.20821976098	0
49997.81359760099	49974.146066464906	0
50000.03202202254	49975.17501212602	0
50007.46899340166	50016.97950080779	0
50014.92720199672	49989.879107376546	0
49982.3621370405	49990.43294793265	0
49998.93112757086	49973.32114751587	0
49993.375437763934	49986.99815010414	0
50009.01048645396	50017.8185164767	0
49996.28983160131	49986.96341522962	0
50013.84358150482	49974.759725529235	0
49985.33335758784	50014.325262570404	0
49988.28920657882	49976.78881082798	0
50005.127349538976	49960.355245516366	0
49989.64002585986	50013.06228223937	0
49993.30132386803	49990.74232668886	0
50007.89248237768	50021.36047618287	0
49987.15178322575	50016.181793822885	0
50028.98528257812	49986.54328733344	11
50011.210810034834	49979.182020589695	11
50038.46722395903	49997.26985103471	11
50039.55141691471	49977.729017380625	11
49992.83138366455	49971.96604574461	11
49978.39054819029	49979.752480238705	11
50033.94448267315	50014.37692709576	11
50000.077150542704	49959.552583324556	11
50048.613367835576	50011.426857061815	11
50016.77706293434	49998.54579377343	11
50035.13833502175	49961.97033124164	11
49999.53117762803	49989.237941048785	11
50013.967652543324	50013.960652027636	11
49964.4191047334	49978.03152460791	11
50014.3930688106	49964.12781467726	11
49993.59045120921	50006.20651306807	11
49947.30436081758	49970.87669184105	11
49975.39444445724	49991.599849258266	11
49993.27422069317	50018.565166848355	11
49971.68890808371	49964.21085252368	11
50061.17866673352	50021.17835880952	11
50052.54946154332	49994.226609245015	11
50078.09872656541	50031.94558666204	11
50026.16438673578	49973.46674433908	11
50042.07335731967	50024.775978568185	11
50084.69544444733	50019.772850368485	11
50059.989556547516	50005.31827060753	11
50069.63499578664	50047.185701932845	11
50054.06035395625	50042.790447236504	11
50072.38570251053	50009.201931227166	11
49987.6527978635	49960.72284055286	11
49950.689798604835	49990.60478461578	11
50077.81607952735	50057.00942942623	11
50096.496438775896	50023.804838056516	11
50059.44844856025	49974.73444128691	11
50070.24094421918	49987.401873072624	11
49996.392450075735	49945.19665088179	11
50024.62346301117	50027.5298405641	11
50112.67316662112	50019.655680309974	11
50085.316269327064	49974.04625429808	11
50129.69836532646	50019.69998323619	11
50078.81829489913	50071.17203846585	11
50006.70757353306	50023.91067692179	11
49946.86160713148	50006.31085351115	11
49953.22300753775	49957.672419429946	11
49987.71353833134	49992.944299034694	11
50135.53289023432	50035.02134153899	11
50082.845589180135	50000.31934775915	11
50121.23376702288	50043.691330581074	11
49995.603269701285	50038.670316119584	11
50008.9125063585	50037.49099529876	11
49996.83997853129	49924.44316188004	11
50066.41837100775	50074.85620305776	11
50065.70535440327	50033.136123334465	11
50010.0903536825	49950.34459926388	11
49961.00048195817	50011.443467005105	11
50057.2371168332	50062.206136768014	11
50101.83924800215	49994.09450040109	11
50100.14483859851	49965.6242385092	11
50086.84691312602	49986.441608677276	11
50039.73788219802	50067.29511582073	11
50052.95095602318	49954.81928400175	11
49992.28155823603	50052.380256993536	11
50128.12159139573	50006.12224674553	11
50038.70814833372	50049.365755469415	11
50119.504436940326	50029.685908989275	11
49940.44596415573	49954.54342457753	11
50106.68634518753	50006.777260893854	11
50115.13884708611	49958.951274280174	11
50117.456441196126	49976.13415420808	11
50042.51218645218	50037.5500797749	11
50056.14618543488	50083.15308416821	11
49977.64112264675	50006.25446437242	11
50092.44857144141	49953.08250338757	11
50118.03850800886	50059.875322993685	11
50056.15129471847	49942.57551595273	11
50097.0892229902	50067.67720695494	11
50001.63587089715	50067.21187523047	11
50121.83651239162	50075.65643208866	11
49980.353338081186	49937.271471491804	11
50090.53638038375	50036.924852241165	11
50035.62648272896	49943.4585361925	11
50109.62640487346	50039.347007100696	11
50098.20700975041	49979.881309499724	11
49990.36121742913	49904.65448288253	11
50010.35668702379	49935.82455373178	11
50128.072969246656	49964.48528677485	11
49942.86896543767	49935.242336054165	11
50133.99093360057	49976.40474631209	11
49962.08486717975	49995.570832955855	11
49981.77858577032	50065.52982074981	11
50082.6900579256	49942.79494689342	11
50024.084982105865	49936.856269083444	11
49930.36188317955	49964.55022152373	11
49947.560469223776	50018.511041509424	11
49986.280847664326	49917.37364070403	11
50150.1550488657	50029.82151267002	11
50013.94954454926	50069.45372041175	11
50137.33888358799	50089.736895183705	11
50100.911112787566	49942.69571872381	11
50093.851008553946	50084.27772094968	11
50067.187571733775	49954.09809462094	11
50155.86309421825	50048.93330437139	11
50169.04417312719	50042.45157975465	11
49983.22369535726	50039.91656959024	11
50068.286209941216	50093.02059725462	11
50113.29519205173	49931.61497857047	11
49981.71400613463	50083.10705596725	11
49935.88067312205	49986.07742126216	11
50132.42484072237	50059.352966522616	11
50035.382966730445	50083.806097933884	11
49932.97664352176	50021.722874577834	11
49919.26880691448	50031.94734899805	11
50141.84940619445	50048.745079081724	11
50127.83241838149	49918.687431852086	11
50099.04001363871	50048.68992308143	11
50079.24415185149	50084.41227686189	11
49920.31747747422	50049.54751429828	11
50157.68087462449	50020.117966601516	11
50125.93625930923	49933.94348223658	11
50183.32721434625	50031.642676358904	11
50115.02165274454	49918.77839118274	11
49906.03204974363	50019.03400792456	11
50047.57785574462	49966.65186545715	11
50070.62822689104	49968.192196917786	11
49914.80084480265	49973.48006827169	11
50011.588148668714	50050.07757920181	11
50066.468484355944	50111.077426050506	11
49922.038399970384	49955.062897285236	11
50119.04604490909	50090.012617915214	11
50120.05950573938	50105.117212202014	11
50133.820584150984	50072.03052144206	11
49893.78032417173	50014.386798689455	11
50013.093776734364	49919.2832361199	11
50102.730514286086	49914.24964068608	11
49977.95656865068	49894.300454135926	11
50085.031863142816	50101.827712775885	11
50145.909699610354	50060.06842341645	11
50142.49129672649	49919.942671842626	11
50135.009444980664	49989.19354318167	11
50107.99965796795	50105.559769398584	11
49953.65241962262	49928.9519855131	11
50117.88086724749	49991.64847779083	11
50146.31076313536	49937.91324740559	11
50126.167106744746	49948.96801192672	11
50105.30910750457	50125.911534585546	11
50023.082098037325	50090.68512294702	11
50086.973469267825	50124.474070124066	11
49974.24377349782	49926.31224979286	11
50073.30054262473	50121.1901705045	11
50056.51957937237	50129.00712973609	11
50170.65109165153	50028.73589334158	11
49915.18335253297	50066.43751706377	11
50142.71248570862	50003.24679304804	11
50167.52847655446	50004.275242222415	11
50021.08776636131	50104.72398108485	11
50117.95724985218	49902.77941802755	11
49930.186063726695	49999.2733849207	11
50009.68997197779	50086.88192639673	11
50001.986063740595	50097.52868482515	11
50177.60834902939	49996.65333121757	11
49925.41926605526	50076.6537773943	11
50028.46148215739	49912.24991921793	11
50084.53092970347	49911.44590356939	11
50068.845175053786	49933.03673317565	11
50013.32220124965	50123.15383071734	11
50051.72591924781	50101.57417172566	11
50106.92409594433	50091.13390230467	11
49930.19688980649	49936.271359730126	11
50004.92362185079	49896.67975927118	11
50132.70533959306	49897.023502512515	11
49905.32970138393	50073.68284848914	11
50180.55236560031	50050.97498903947	11
49908.16647793517	49955.05192959109	11
50175.42385515431	50064.192275945956	11
49929.70028864521	50094.35093135662	11
50021.01152549259	50134.67640914272	11
50094.06036058165	49901.18305360208	11
49936.78418438377	50108.02830434952	11
50027.53362720905	50069.39246591454	11
50085.88294960954	49926.56458508342	11
49930.09573355654	50119.635517159244	11
49991.74067134463	49885.22968002264	11
50146.39431000184	49981.94647722955	11
49965.22756901372	49915.509553190364	11
50046.85622287157	50142.06385934543	11
49929.66488982603	49924.08508521145	11
49979.27199130229	49879.70218939757	11
50025.010052211604	50050.09356293988	11
49960.532348577704	49942.481532910446	11
49976.81777491537	49952.732232662805	11
49903.547174177416	49943.137368435586	11
49952.34644851535	50034.442608224155	11
50147.77537087656	50081.563547905054	11
50088.24699336193	49888.153995347915	11
50184.97293273984	50014.695369074485	11
50096.02051069417	49877.12067130133	11
50043.96146509232	50123.83905693174	11
50156.35584059169	49920.677067525095	11
50020.74829188927	49887.67092293408	11
50034.847151358954	50105.77860833397	11
50139.41200923527	49957.03904777263	11
49927.3330936137	49976.75061938823	11
49922.90286763831	50014.75653145446	11
50040.55262649207	50153.78021247265	11
49963.260365003494	50047.49847494791	11
50031.56453242183	50141.81209656177	11
49898.43548270533	49924.8022678311	11
50079.642408578766	49873.489297968365	11
50035.468168591855	49891.665465581515	11
50104.16987027843	49893.59583652382	11
50021.14192448538	49899.81213410247	11
50128.073513672345	50122.254251292274	11
50005.2621692604	49883.0723514613	11
49915.11273896393	50091.2992976398	11
49887.01540970369	49936.645853390284	11
49965.99445377167	50075.180466512575	11
50002.35660631374	49911.43477361068	11
49995.53081992411	50082.460905320906	11
50136.70584376317	49908.46816982094	11
50067.61046219442	50138.68914824396	11
49971.59591960352	50019.03194236066	11
50162.575582583515	50061.53991291132	11
49953.385250774016	49907.800915912005	11
50201.265718694325	50016.50243856169	11
49956.59393306909	50091.04965411747	11
50202.332676082	50000.88856154147	11
49887.84530135895	50028.668296169315	11
49931.88758601726	50063.92233177886	11
50020.38852034316	50148.16221886893	11
50196.72762992208	50040.74090007812	11
49899.761764475305	50056.26418715911	11
49991.06296439371	49869.68976671056	11
49907.06028088518	49909.99987569228	11
50166.75614154052	50086.48451291836	11
50114.531032192215	50136.78942216939	11
50153.47818183255	49996.773706762404	11
49948.25960174744	50053.44787271826	11
50192.257719762514	49987.86773337249	11
49986.83603602215	50096.37052734419	11
49965.83352602223	49877.81866123112	11
50034.10564740356	50170.926706888604	11
50064.692967523966	49914.82226073578	11
49924.073539186815	50130.410378229695	11
50049.75075423306	50161.77409759798	11
49950.040796125126	49880.8911948879	11
49936.415228663354	49866.57647994302	11
49868.38070032495	49928.00245744725	11
50046.9959395334	49882.54525880456	11
49900.52825423171	49967.10972182971	11
49974.1431441681	49863.75373805878	11
49916.59889070844	49918.330796888265	11
50104.91983216992	49858.87667927768	11
49985.11655127927	49853.41163904611	11
49912.69405346803	50137.39678132949	11
50068.211507687185	50155.205145816624	11
49943.26574694742	50135.37448611145	11
50159.17481417464	49937.92662431075	11
50151.44210726351	49953.56353837382	11
50204.990524926834	49982.740278462465	11
49946.81828758171	50076.061641431705	11
49916.58630043445	50106.84442412942	11
49888.981060901504	50044.692051061254	11
50206.086616629305	49969.720667077716	11
49969.262545783065	50097.16179399121	11
49942.30531692195	50090.338097997	11
49905.11138111325	50031.36831254685	11
49907.29294306438	50003.1649686	11
49950.48601500716	50103.127041525644	11
49977.301379144206	50050.489588676384	11
50051.3892945555	49898.99431281716	11
49959.96051850934	50128.98671642912	11
49909.79191061773	50116.754678613	11
50206.22671825503	49955.54101531181	11
50017.75108725698	50164.30754764248	11
49857.99659705179	49935.39229715442	11
49841.88916284219	49932.361637862305	11
49916.6457361604	49932.14338666807	11
49930.92964217396	49910.91151344219	11
49867.76331900979	49944.07958395657	11
49973.91185220645	50112.77999817904	11
50067.84685925311	49894.60295766572	11
50034.90356462874	50184.19196694273	11
49889.300121685155	50000.16536244072	11
49967.84434346917	50031.12976767845	11
49842.69317926323	49919.11724388565	11
50066.67714226884	50173.90999397946	11
50142.552439547646	50017.70561604751	11
49914.44523578958	49899.89877387308	11
49938.282070543035	50033.120399020154	11
49898.16528179783	50124.09375596106	11
50221.68866368984	49984.516352774175	11
49888.177765689405	49910.00195356607	11
49963.14385552647	49892.456820394305	11
50081.089261351284	50135.449505934914	11
50015.7148862318	49871.616090865566	11
50158.99683536404	49981.93030844641	11
49897.35656597776	49894.78508887115	11
50146.032850270225	49889.479250319695	11
49956.85507697663	50116.26052263796	11
50093.67285194268	50135.127688956956	11
50054.49550738271	49929.19349122584	11
50017.43311979506	50186.78965756246	11
49970.303541286725	49845.31729805734	11
50174.530105641934	49934.43044075423	11
50155.72630641636	50094.491917288346	11
49879.26706764435	50057.316515106635	11
49860.195725035046	50060.205316957596	11
49844.726281758696	50073.482592062544	11
49937.10355524802	49898.90184546113	11
50207.57301294026	50031.520426428775	11
49917.95433621956	49990.70595333327	11
50051.6367928591	49868.234779934595	11
50221.86299609032	49945.67986912712	11
50187.775099468825	50080.76491636405	11
49956.90381822144	49842.814559739374	11
50082.335731310115	50179.87663448198	11
49977.55858481916	49908.38507984493	11
50071.33641838849	50194.10362671353	11
49886.675361774716	49955.94297704089	11
50002.21825571601	50109.78880759442	11
49866.99601702332	49914.7129861812	11
49906.10940036262	50151.17021865964	11
49943.928579809784	50120.82705330267	11
50141.641474306496	50108.54348223948	11
50195.89200709444	50054.966544298055	11
50164.51473987108	49957.47369800967	11
49997.06327121067	49845.6244911926	11
49892.81561821969	49978.41573851533	11
49877.28621095291	49894.3729366871	11
50094.100724203774	50171.99737227358	11
49910.936656359336	49879.382850382746	11
50191.90528264845	49931.94401648607	11
50031.279566390585	49925.566418064765	11
49876.25870610495	49874.885742636245	11
49867.985788784084	49863.29220534417	11
49872.59831602386	50071.75148518245	11
50039.50984564053	49867.97697708896	11
50218.5342950177	49963.51145854512	11
50195.78087676989	50067.29523580098	11
49876.788407865875	50015.38663105519	11
50064.88431748911	49878.49726034737	11
50024.29922950228	49950.09843698175	11
50096.617080043834	50190.06760880889	11
49988.410226462714	49835.23156876269	11
50086.09202816789	50200.263945972634	11
50054.58815614026	50115.470385706634	11
49830.47293626643	50079.54461610763	11
49933.83641840389	50047.30248132516	11
49844.34947709634	50053.600724834854	11
50003.36821742654	49870.81877576154	11
50106.71944100153	49839.52556976268	11
50140.056187828675	50127.608441301076	11
50178.8383077712	49917.61610711307	11
50081.41363288614	50157.04180831557	11
50027.96493492624	50122.636298766614	11
49991.120664809234	50125.903574878306	11
49881.88253440937	49923.39204092264	11
50048.23569840517	49851.041003283375	11
50089.14533968772	49859.04198207534	11
50057.45837023143	49833.278000248916	11
50007.77202255033	50147.37573801248	11
49889.97137929288	49872.17468989886	11
50184.40810734546	50097.34015123244	11
49949.31103698969	49866.54639530129	11
49859.799276662474	49874.5945574975	11
50232.119829259325	49962.94379572724	11
50154.206697500966	50128.43887051663	11
50042.98354669439	49828.2880228814	11
50189.718934003424	49945.51797354715	11
50214.85788001859	50012.24610703518	11
49888.48868488742	50066.47523454057	11
50146.37853501393	50146.13725479402	11
50051.46027261708	49813.719260736194	11
49885.155677252464	50110.33120939896	11
50229.270820753685	50006.81037946069	11
50022.607307677674	50203.178774239525	11
49831.625283248395	49947.20608434825	11
49831.55045630528	50058.03163013856	11
49854.040552659404	49923.03175322686	11
49875.70161392767	49993.780662644924	11
49817.83905013897	50060.30098843576	11
50064.42629277821	49805.15310584978	11
49954.70952723408	49855.25587696387	11
49856.152103348664	50039.781421275475	11
49954.85437137742	50066.15325835843	11
49941.95014485283	50152.77142914501	11
49968.07285556126	50061.618761522885	11
50169.32113420866	50108.20313503758	11
50145.774252480136	49875.2368034749	11
50146.96412362898	49968.54220251189	11
50214.18631740267	50066.10872581502	11
49874.027108611845	49848.658587530954	11
50219.62566056832	50028.566313235664	11
50206.7693584591	50049.48901267885	11
50129.9329227109	50141.289451987395	11
49958.37945488119	49828.14287661769	11
50080.57223697445	49958.068313240656	11
50034.347309544246	50210.19881776492	11
50241.940455873635	49975.033682944566	11
50008.850693858905	50198.86920558753	11
50245.20062277893	50010.624963513015	11
50178.78217132749	49975.694193705785	11
49851.55811139356	50027.09889629103	11
49838.989386023204	50018.09087418398	11
50248.86584651594	49962.43562596062	11
50156.385499425254	49906.07208266854	11
49830.34952847459	49927.43073183343	11
49863.63641109149	50018.206385494675	11
50221.34382538525	50041.72468692977	11
49870.011806958195	50039.254188057246	11
50237.915483410754	49995.58804703135	11
50038.75984758731	50196.455831578685	11
50003.38899703103	49827.54600631715	11
49864.774494905694	49999.58804909443	11
50176.705579652844	50126.3948121144	11
49946.190002016796	49834.5193770707	11
50047.57901995783	49918.44668520774	11
49926.37811846114	49878.40624131706	11
50194.53872164031	50111.38755474828	11
49985.663612950004	49821.922402755124	11
50203.92064725968	50119.70370348541	11
50035.258004691605	49808.11402253215	11
50101.47735812765	49929.519341486775	11
50047.13533589242	50175.08305625393	11
49860.47936257571	49901.129287637246	11
50130.10015222034	49863.634483670874	11
49881.512482585866	49974.34926308306	11
49943.9177337918	50165.99489163414	11
50162.239561595605	49887.688833628374	11
50011.8842239152	49809.43182021046	11
50121.79205524681	49852.37908380425	11
50115.26813785777	49883.73982188085	11
50070.21779438638	49842.321367492754	11
50167.645458534374	49969.239280690366	11
49985.33293954173	50108.6425234259	11
50097.192552084285	50157.38406020573	11
50066.058516040146	50207.899104107535	11
50060.952388865175	49850.240318723576	11
50250.69464348785	49989.65489067112	11
50116.02143125523	50161.26916945746	11
50249.50511709231	50024.66306434481	11
50072.5400176634	49860.60495497677	11
50208.50049751493	49919.64453847334	11
49970.899925275895	50142.115097789574	11
49986.440685251364	50151.18147874246	11
49972.643877010494	49829.989442442566	11
49813.32733745661	49937.99444426256	11
50152.28752883425	50114.68953878955	11
49901.56951781346	50088.79083892529	11
50191.13985607378	49964.61053969333	11
49923.49876316776	50147.145179384395	11
50109.05977021725	50073.055457986586	11
50174.20558670044	49950.10246582205	11
50226.885912565296	50055.1054366048	11
50027.84586365241	49837.617865357584	11
49824.70377172809	50092.83612056427	11
50019.416224184926	49792.823936876004	11
50032.827994860694	50226.182351798256	11
49919.79216446784	49867.45897977854	11
50189.705362264795	50003.10148334221	11
49939.87206944389	49852.518082736024	11
49837.4720785182	50100.44784183926	11
49822.62500605263	50023.88212846708	11
50145.49449788958	49854.680453169036	11
50055.36089137162	50188.70588330176	11
49998.5625716474	49790.84627742988	11
50096.108714489594	49822.188213693546	11
49987.054650496	49794.89558847657	11
49972.54590104143	50127.15571122286	11
50263.99732187651	49975.721258942	11
50213.49604338844	49995.47770469249	11
50157.28873825489	50073.65701229261	11
49879.253427959215	49835.768374813444	11
50235.190267098595	50040.00702570752	11
49814.861114307714	50079.79784229754	11
49880.088119479304	50082.24177250615	11
50027.59558521562	50244.786405520135	11
49996.01381308002	49812.46175432382	11
50067.40977991078	50220.06338594918	11
50038.00653021068	50238.17606817055	11
50032.96752169401	49879.08874284877	11
49893.63909608795	50136.0390583067	11
49894.14210621338	50098.24859701928	11
50196.68175479662	49916.20037232555	11
49966.361440166154	49795.55599379989	11
50014.911089371104	49850.39065801565	11
50182.13971257677	49892.16323186158	11
50040.1750923658	49906.67900275526	11
49849.18765393839	49886.99895175512	11
49924.21281770556	49891.47226467043	11
50106.157668170104	50176.299676836396	11
49863.53149897448	49887.57868092774	11
49901.531677356295	49866.44204531402	11
50203.03173874223	50077.31332008657	11
49941.610579968576	49918.0761187271	11
49810.62653173911	50091.03219836904	11
49895.16134740823	50168.57245180648	11
50083.67616465978	49843.78621243905	11
50029.26797858454	50257.09403822788	11
