# Supplementary material for: Abundant Topological Outliers in Social Media Data and Their Effect on Spatial Analysis
Source: PLoS One. 2016 Sep 9;11(9):e0162360. doi: 10.1371/journal.pone.0162360 (PMC5017681; doi:10.1371/journal.pone.0162360)
Supplement: S3 Dataset — See the respective attached file. (ZIP) [file pone.0162360.s003.zip › S3_inclusion_lws/clust_13_22.csv]

50000.0	50000.0	0
50005.83713481602	49993.280968672174	0
50001.12443877294	50002.94038312532	0
50004.48967049862	50009.87803618339	0
50014.53099825114	49992.22044562598	0
49994.82530141147	50000.16451443882	0
50010.4589196096	49996.03999675293	0
50018.2149037799	50000.21066760052	0
50008.08586038528	49994.71094210748	0
50008.936828060156	49996.61673629877	0
50014.94983376979	49988.786681476384	0
50018.46933854213	49993.8554702697	0
50011.58925015423	49998.11513877684	0
50000.88428493963	50005.70068823388	0
50015.58030491181	49998.917555959655	0
50009.4718499692	49995.44000616184	0
50021.193458055204	49985.225681648	0
50021.413904821406	49979.75696080034	0
50010.100749354795	49991.42392694246	0
49994.76895619402	50001.40611172298	0
49988.06258487189	49998.76840152412	0
49985.29202249338	49998.940740734564	0
49993.14686645007	50008.1375682673	0
50019.290915195124	49977.92750471076	0
50015.06418115242	50000.068615091885	0
50014.13017824349	49994.253094930704	0
50016.51956011994	49993.78858803314	0
50007.08202173182	49986.998177055575	0
50019.32588342561	49975.4242119596	0
50007.844906202205	50006.27608626506	0
50012.7000907052	49987.44525287354	0
49995.49342105043	50013.29634922211	0
50005.13790162656	49991.45152935209	0
50007.082932075806	49996.441953963855	0
50016.585769007244	49986.84440471123	0
50002.83418114664	49988.992466717245	0
49995.48635136234	49995.03181978486	0
50024.77210222248	49987.26818796391	0
50016.061040311164	50002.13748655931	0
49998.10217495186	50005.36260508198	0
50013.167830917206	49993.19964095961	0
50022.14159763361	49982.83076155788	0
50016.10399810654	49974.74415824642	0
49998.08776523715	50009.22821079052	0
50023.40450357533	49993.61172738369	0
50018.76775212044	49981.33086492498	0
49996.120792812355	50001.59421960543	0
50005.046774222115	49981.73340809357	0
49998.2990140224	49997.04291727956	0
50016.47214563919	50006.55446067109	0
50027.808527417794	49994.11873108403	0
50007.276988179576	49979.47005546184	0
49998.63505054116	49993.56495709598	0
49994.93196612812	50011.18394075017	0
50010.45876863076	49990.161010031814	0
50003.97266594857	50002.458794795784	0
50009.44591577367	49994.182815990534	0
50008.4991627827	49998.01859678256	0
50026.73402193849	49992.63956518364	0
50029.482584821504	49978.508912261066	0
50008.75765193132	50004.28392360544	0
50005.388412672575	49999.9900841207	0
49999.85042124614	50010.79623481914	0
50012.27171978171	49994.29867634941	0
49986.59482429784	50001.81226839865	0
50035.33648425852	49974.70002515035	0
50017.338649190744	49980.41742473275	0
49986.88719264082	49998.56909033515	0
50009.163364260836	50001.94105756399	0
50021.4902181036	49972.74675609031	0
50036.929303339406	49979.345099226695	0
50004.407389178654	50000.27660040396	0
50013.03458879436	49971.04161905141	0
49986.730068661935	49995.36881795393	0
50012.11734460939	50005.26852747503	0
49991.47266825221	50016.232713043595	0
50002.753656105124	50004.43811441385	0
50007.04795399476	49984.99209594952	0
50019.73260847298	49970.14971438379	0
50009.069330373226	49972.59046273163	0
50010.1511816557	49972.62455247978	0
50019.046855330045	49968.729659101475	0
50033.91819664266	49994.99795841096	0
50000.54061583774	50004.66301196818	0
50036.83356199175	49976.12178608589	0
49998.69355844842	50014.23779065819	0
49996.42385986143	49997.54201287753	0
49988.80355885187	49994.73949626766	0
49989.0000510483	49997.53362532931	0
50045.87877013	49979.65615874137	0
49991.13587895365	49996.52765682387	0
50019.30492580107	49999.88959458508	0
50012.46014286366	49988.74121117238	0
50001.54569032017	50001.71275774059	0
50012.15402410048	49992.55053785089	0
50000.12263336884	49977.47527241486	0
50002.22490471562	49999.61637121197	0
50010.51338572776	49998.152334640225	0
50014.73525587127	49997.20394473452	0
50012.79614643068	49996.9890215799	0
50004.87503193818	50001.461523248174	0
50006.03257514177	49990.03647625652	0
50005.54887962217	50004.81637949066	0
50002.56240120871	49979.99797606899	0
50021.887926901814	49996.062893511604	0
50006.32703857465	49991.544517300004	0
49990.439278598395	49994.24582331928	0
50001.873876585625	50007.141939034314	0
50003.305765154335	49993.86854020162	0
50013.200641945106	50005.08440088092	0
50012.12025455266	49978.84568753256	0
50006.64370623705	49983.02919293262	0
50008.49073917247	50010.12621010018	0
50013.861540388745	49978.21860787476	0
50031.058052643435	49986.99015643279	0
50014.94582985956	50012.05125135054	0
50035.5383608293	49983.566861656094	0
49991.030096193834	50022.15116813719	0
50005.46966937792	49970.62233159868	0
49988.44833133628	49989.976926240066	0
49994.354344094165	49979.72792732627	0
50016.53829730544	50000.329665277866	0
49985.69786667642	50003.08579045412	0
50005.04180405728	50003.54232518139	0
50007.49928405959	49988.58424591541	0
50017.031857151094	49968.94990008343	0
50002.98364475068	49981.342418066255	0
50008.75183400938	49981.63170455064	0
50003.74134074666	49968.98534518849	0
50014.184258887915	50004.34955588514	0
50016.66807349658	49978.153620903344	0
49991.49294660638	49999.08926920659	0
50006.07308943197	50012.02124499861	0
50018.18428017563	49975.5291185302	0
50003.744835537575	50005.03672033354	0
50017.0847617482	49967.71939797862	0
50001.364376995836	49995.92899192673	0
49999.015252295256	49984.51162121085	0
50022.88862056398	49978.140659149925	0
50010.12229608524	49981.63378355038	0
50006.924986869504	50014.2275570096	0
50018.62598055079	49995.02027975728	0
50001.4129379488	50011.1959501719	0
50029.762113352466	49981.23696473595	0
50017.34500124433	49994.69032148967	0
50001.66266675488	49990.137316034496	0
49998.9494254673	50003.01711792969	0
50001.198360199305	49999.86125242214	0
49988.285388029035	50000.56237796584	0
49999.6191912088	49994.81971262622	0
50026.604335600314	49978.8004165042	0
49995.32452230914	50007.39284060184	0
50008.4370145203	50012.41428319673	0
50020.588886059304	49984.00500895489	0
50018.196912976244	50013.52306138625	0
50024.68074206995	49980.89310460526	0
50032.11898991028	49977.87048802366	0
50033.392462679665	49988.90998566345	0
49989.34177680639	49998.66722062441	0
50011.053675528885	49993.308648700295	0
49998.23830095699	50010.57701642372	0
50011.79860805233	49985.78635422019	0
50018.22626641199	49998.34133937544	0
50006.87112494695	50000.55134256973	0
49996.53121272331	49985.20198091985	0
50025.086037284156	49985.91081937276	0
49996.70860588001	49979.26714558284	0
50029.50319168969	49973.20871567816	0
50016.4795935853	49979.64911345631	0
49996.10016635222	50004.113680559676	0
49999.640019379956	49996.08065681126	0
50008.223135130625	49962.391188099115	0
49993.37143664145	49981.26529963117	0
50018.00955082157	50001.454190036544	0
50014.05433731257	49987.786569162265	0
49999.49285722743	49986.030568801725	0
50010.892172060616	50002.890041918436	0
50018.264454430224	49979.08917698802	0
49999.254347866976	50004.12399906752	0
49996.37550174052	49996.18684061768	0
49988.48035736957	50002.11186367716	0
50017.57129535383	49985.64348910266	0
49993.48365932206	49995.32734283831	0
50004.25846664632	50013.69450265003	0
50015.17690187655	49969.07193670933	0
50010.90125225226	50010.77384091866	0
50017.00323091341	49995.94090178073	0
50012.86030348004	50017.03363351573	0
50005.31109678922	49962.92414232626	0
50006.08245865617	49996.396527964374	0
49990.01497238	49995.39866020564	0
50044.05046255765	49984.74864177708	0
50021.102182624454	49977.19055963324	0
49994.206855205164	50007.760510363725	0
50031.30952802601	49981.27880218403	0
49993.00874635992	49989.07987435498	0
50017.913044286935	50022.43697608902	0
50019.55630359528	49996.00874573291	0
49994.95845095134	50006.23146898167	0
49996.787999179345	49983.41672751876	0
49997.28862868989	50002.89962222195	0
50026.72239156424	49977.67029217016	0
50016.137442013125	49997.798828649495	0
50002.23822115556	49982.82918829433	0
50017.59004350971	49970.20078439211	0
50001.12616166738	49988.74985866253	0
50026.89126041569	49975.84217616462	0
50011.525842301904	50000.75636389602	0
49987.37936298576	50026.933915783564	0
49992.505563965504	49971.45927862612	0
50028.914669772326	49976.81093937099	0
50016.66006009913	50016.9698661116	0
50006.33442838227	50008.543010872665	0
49989.42131829412	49963.33901166855	0
50017.968238877926	49964.11063876047	0
50017.4053768407	49976.68234425749	0
50025.67918690619	49993.459769034926	0
50035.32946390554	49977.583204645154	0
50014.841863191876	50008.54154552255	0
50009.46842729731	50020.60487544357	0
50021.769537268505	49974.23178294885	0
50011.47451947896	50007.557284676805	0
49998.40507468729	49975.46325920858	0
50004.0943970568	50011.27871101463	0
50006.20179319582	49967.85017228331	0
50018.20829484094	50018.71730479123	0
50011.66556158528	49969.1858270797	0
50024.369657337156	50001.22008216415	0
49998.79584238994	50007.13689362251	0
49990.32820341346	50016.3961369657	0
50006.4435688108	49994.31053318997	0
50019.30929079813	49976.600336048316	0
50010.91845864008	49982.82898569856	0
49990.348907185224	50005.60903256387	0
50024.1522169357	49994.40200642497	0
50014.17381883133	50002.12589069574	0
50017.76507466728	49990.44779436663	0
50043.75520496807	49976.744641166486	0
50009.71324076425	50011.99337319459	0
50023.96064234873	49977.61049468709	0
50014.04709016834	49999.30956374218	0
50007.29837336337	50019.74476684009	0
50011.60148713441	49971.61552987652	0
50027.760664667345	49985.06088880161	0
49990.826783218356	50029.403764236886	0
50009.65654534305	49987.70137659851	0
50016.71099753911	50008.33824926107	0
50004.69951611002	49997.63286251777	0
49982.1008966819	50023.64881203237	0
49994.30528099292	50019.15648234574	0
49989.98803088486	50014.01842541414	0
49982.173661481924	50004.54955079803	0
50016.885314251995	49964.39033046427	0
50027.64624163003	49996.03948847316	0
50042.10921104765	49992.490067135564	0
50000.45721536013	50013.25586287379	0
50033.20667133846	49996.21933796846	0
50007.796617056236	49990.37827675556	0
50010.793185041024	49958.88394594061	0
49999.99657376707	50014.635139766775	0
49991.18720389596	50004.122235214636	0
49997.97220737339	49978.578237204354	0
50009.72613395662	50003.706107086124	0
50035.589999161806	49971.04844427833	0
50028.910800421785	49971.17023296352	0
49995.69536840814	50016.661631778	0
50031.87793942766	49984.378883366044	0
50018.940883947886	49955.17033129901	0
50009.73582475297	49963.47881328664	0
49982.62400587377	50000.491292449246	0
50011.69341869804	49995.72767945512	0
49995.16420949113	49998.835294507444	0
50006.40201665947	49988.39904736535	0
50016.4519561636	49990.38580699887	0
49999.09921373705	50015.27455799909	0
50015.71644487849	49981.890074185685	0
50011.95701241115	49981.49187185587	0
50013.74931920829	49997.47045144757	0
49991.916510602816	50012.525039104024	0
50009.99198977121	49984.8982441121	0
50018.44147401772	50003.16867861623	0
50020.82573912429	49974.82028027413	0
50015.49034966473	49990.85560334409	0
49999.87213701425	49997.90044027296	0
50043.79092621712	49982.05238273654	0
50017.433259612284	49987.72241035177	0
50031.953824946744	49994.884360510674	0
50008.88763657624	49985.631715698684	0
50033.254947874484	49991.54350118985	0
49999.46235900153	50001.37638187934	0
50015.18216152417	50016.60655961266	0
50013.100947890016	50010.369642319376	0
50023.76929210621	49996.469970804144	0
50009.1598565264	49970.37590584578	0
49995.85450226346	49992.452056001675	0
49999.94546654832	50008.59505416156	0
49990.82754118624	50010.245166916364	0
50031.77710339371	49975.60848126108	0
50034.230430251715	49972.200144816255	0
50022.386270717376	49979.00827023312	0
49992.64646736168	49980.25304717777	0
50026.42297673137	49997.453392527335	0
50019.618674445446	49958.86037352273	0
50026.41798040903	50001.05491525644	0
50019.38057683675	49973.42363685009	0
50009.54565436523	49966.28393480257	0
50009.01063384966	50014.73592736334	0
49999.644995925904	49993.78405371485	0
50009.81720632824	50005.97289784865	0
50008.14015398451	49992.284981156794	0
49996.346870602596	50006.735113702714	0
49992.318381946396	49996.34852900717	0
49975.57922029394	50007.543591302885	0
49991.7840052838	50030.47910280624	0
49997.821918389505	50003.78108682672	0
49981.759709777754	50020.590654198604	0
50004.689470503756	49982.915378003716	0
50003.63994292236	50003.52518030056	0
50003.33970531987	50010.21646316763	0
49991.72504012674	50009.66971456137	0
49993.51300644962	50021.990941999415	0
50008.57551745661	49967.72139152683	0
50021.960935687	49975.66542490558	0
50004.69583280455	49995.22104814737	0
49994.198399913046	50009.21217614481	0
49988.58142016513	50018.082290497325	0
50019.654252077045	49988.67324223183	0
49984.921162792794	50004.07854214962	0
49981.45671529846	49997.116122643434	0
49996.97783060522	49968.187741512134	0
50040.272093099156	50001.72669740148	0
50003.18794351524	49977.40589052669	0
49993.03311956979	49993.21018067425	0
49996.365427526835	50010.6317267545	0
50003.67053058538	49991.807151799425	0
50008.59006648891	50007.353603243646	0
50005.63922193674	49975.28807307995	0
50027.37674313698	50000.002662458595	0
50018.1694011894	49962.7431125476	0
50029.270615256304	49986.30585703274	0
50008.60891376488	50000.90645862579	0
50011.463217016535	49987.64651850302	0
50025.71492602243	49980.053609271316	0
50020.149261215425	49998.33740895269	0
49992.083382203666	49998.17325550986	0
49990.49038131797	49993.050099536056	0
49997.03459241107	49992.463299739306	0
50015.71638867133	49993.163487279846	0
50014.238258018595	49971.042525217876	0
50002.84440560835	49991.017650804875	0
50024.0421841673	49981.83583364768	0
50010.09122006389	49975.393998303785	0
50021.8599244461	49988.34879827413	0
50012.38490685176	49983.447845324255	0
50022.9978631254	49987.25227928762	0
50024.57481204676	49998.27303786978	0
49977.73435678939	50025.73142585185	0
50018.273526281984	49984.862890459626	0
50004.87977524304	49988.86417241439	0
50010.2994959495	49980.14878879698	0
50044.34040172747	49986.573763466644	0
49989.8854863132	50002.60089882142	0
50035.588236585834	49995.58540569962	0
50033.22995233338	49985.604815805105	0
50004.865841838946	49985.181879685035	0
50017.96032704124	50016.073713754304	0
49985.88742129509	50004.574260043635	0
50022.967400696645	49965.7199337937	0
50020.575116337925	49991.52741422425	0
50023.080497756	49990.82975304222	0
49971.19647388126	50028.90699982335	0
49988.378226405424	50020.15787642392	0
50041.256446369975	49975.58570536631	0
50026.2353198945	49963.63745814506	0
50006.09290812682	50003.86750193632	0
49999.10665106603	50019.81250362378	0
50017.08442806516	49999.00182927129	0
50044.3125068275	49991.881128169334	0
49989.69643205104	49979.90931636454	0
49983.447153874804	50012.92191009479	0
50007.09100776314	50002.0115516885	0
50002.39396832022	49992.540378176054	0
50030.089910534545	49998.491165232444	0
49997.30745483783	49998.59718904675	0
50007.318017293444	49975.875578960055	0
49993.248316773905	49978.191920323	0
50026.3666059615	49990.04335203911	0
49992.999485446875	50010.69994272801	0
50000.3856237368	49991.71250458948	0
50017.946030743726	49977.88631347146	0
50007.644142433375	49972.087069549	0
49993.66907959635	50011.765590085415	0
49994.8157511952	49986.98470323382	0
50008.38104781748	50019.90062105578	0
49993.26126408174	50000.11735477906	0
50007.22548173692	49977.57936703704	0
49992.06360483944	50018.0340425501	0
50039.28669048378	49963.65659707516	0
49985.753176636455	50020.735921212305	0
50011.566897029115	49967.6111754119	0
50033.987927820956	49979.86532365262	0
50034.92184460218	49993.68379887169	0
50031.1834662403	49978.546404806555	0
50008.49951727383	49977.61220145197	0
50000.0667014223	50006.61967936052	0
49984.729122934965	49988.46750636666	0
49981.21649061167	50003.70840084871	0
49990.47161684786	49965.01894314194	0
49986.85456251446	50017.47416794007	0
49993.14977565803	50012.76023205532	0
50047.74428540473	49991.24723405859	0
50041.76255014188	49978.46759680011	0
50009.81457879594	49978.21967923451	0
49998.4060908197	49999.35948248665	0
50018.373779276386	49996.34044717234	0
50013.52283959243	49995.467949927086	0
50027.67426593742	49970.10328410818	0
50014.319940503025	50017.38261971316	0
50009.11341404663	49999.653086728984	0
49973.127658974896	50000.05463673042	0
50024.172469884805	49992.833051163034	0
50012.72323837013	49986.30699232487	0
49986.20730487261	50000.10490423789	0
50011.977252020064	49976.793581167396	0
50000.00469857768	49987.66289570633	0
49995.85995538461	49973.097446555905	0
49981.89327689237	49986.981859026244	0
49990.188598212604	50018.50470183291	0
50019.26408681603	49991.079964753786	0
50026.90642246039	49980.55454640253	0
50004.02002875881	49980.06894821713	0
49985.89081506631	49985.65015807027	0
50002.19799961084	50013.56370140326	0
49983.7216195171	50005.075943525364	0
50011.56530235663	49984.67498436674	0
50002.327672652966	50016.16523425671	0
49997.71084800053	49989.345274387495	0
50021.098386776	49999.088229640256	0
50002.00890793094	50008.13368325376	0
50019.39518854666	49986.74799421681	0
49998.48583144695	49996.020842220816	0
50002.252645341825	50003.39034952211	0
50024.94934034694	49996.50973683712	0
49986.29125204934	50032.769984358754	0
50028.415156277806	49974.07285654163	0
49992.67148623997	50015.74501869495	0
49988.55427669218	50005.38882281116	0
50005.61269014103	49979.195057955585	0
50013.9253921519	49979.943606174034	0
50009.02263196153	49976.39397066565	0
50003.70383567812	50009.18776447736	0
49977.93538939688	50032.17827826552	0
50002.00143499088	49981.14772652258	0
49994.443343618565	49988.76168526796	0
50015.95192676042	49996.55369518609	0
49993.70826007408	50013.60625246535	0
50015.6171072625	49995.2344459176	0
49985.79584330067	50018.53873362033	0
50035.52685303456	49986.11691328954	0
50023.38477138606	50015.65881684924	0
50013.08957255942	49972.88909667436	0
50032.54434074573	49980.14024382478	0
50037.69766277613	49990.71977907857	0
50020.70132115987	49971.33918728332	0
49991.54871575323	49993.06958954638	0
50038.6876369777	49984.854015877136	0
49995.84975534837	49989.76380217891	0
50008.57260689861	49984.18248625825	0
50010.80116969428	49974.26868446372	0
50015.52442358418	49980.369654114074	0
49966.87956821088	50025.3566718717	0
50021.39298048806	49997.33513397521	0
49986.79280405464	50011.54457078656	0
50036.99569153763	49970.71384740837	0
50030.30006447288	49976.71936741601	0
50004.423067000935	50021.778925919774	0
50018.9524174718	49987.93459858724	0
50002.24446952885	50009.35885546801	0
49991.37241014676	49987.81286878255	0
50003.50800967785	49986.81399264767	0
50024.603400120206	49967.67607924221	0
50011.68653072118	49989.936086664326	0
50007.42317193211	50025.20821976098	0
49997.81359760099	49974.146066464906	0
50000.03202202254	49975.17501212602	0
50007.46899340166	50016.97950080779	0
50014.92720199672	49989.879107376546	0
49982.3621370405	49990.43294793265	0
49998.93112757086	49973.32114751587	0
49993.375437763934	49986.99815010414	0
50009.01048645396	50017.8185164767	0
49996.28983160131	49986.96341522962	0
50013.84358150482	49974.759725529235	0
49985.33335758784	50014.325262570404	0
49988.28920657882	49976.78881082798	0
50005.127349538976	49960.355245516366	0
49989.64002585986	50013.06228223937	0
49993.30132386803	49990.74232668886	0
50007.89248237768	50021.36047618287	0
49987.15178322575	50016.181793822885	0
50002.02201364477	49995.52701848982	12
50004.85278216995	49975.494788554744	12
49985.07549419959	49979.69614028166	12
49973.95758329874	49987.98845032416	12
50016.16443500966	50006.51737910117	12
50034.2991159037	50010.868639186934	12
50047.47111228701	50009.938017835295	12
49994.83204599028	50008.198906092504	12
49966.03867626034	50005.15507116021	12
49972.832771947986	49970.01373860594	12
49984.20702620142	49998.23624714931	12
49974.44296699552	50021.8396809198	12
50036.7556808478	49997.46964012129	12
49954.71593291547	50023.99068272994	12
49959.07817120381	49989.94192244424	12
50055.47368719618	50029.76329745863	12
50061.740776536324	50046.092364843804	12
50016.24707752797	49989.678904225824	12
50069.07706855807	50060.20804453681	12
50060.68797225916	50003.39496815943	12
50056.73631670333	49986.74608257991	12
49963.09621313456	50043.20857145694	12
50069.92121384398	50014.72431183173	12
50043.73528682758	50052.172600080754	12
50080.965557097166	50046.04972834798	12
49945.7465461409	49997.95747404369	12
50081.41780642405	50024.86328443548	12
50071.245444102904	49987.085163719785	12
50079.64818656115	49972.290121743914	12
49935.40150078878	50017.29704982042	12
49982.56303836414	50045.89447401144	12
50030.53954679295	50051.178239865054	12
50085.128668046586	50001.635087837574	12
49997.11113996483	50034.85429472169	12
50041.21018322073	50026.647324522055	12
50082.50817020908	50072.24955016849	12
50013.10555001311	50057.10005979465	12
50070.370047334574	50031.839237392254	12
49925.873332350966	49990.62634948777	12
49997.704454373204	50053.2770780898	12
50009.32211946845	50020.489974487224	12
49986.43711398218	50067.76502498548	12
49970.37667672844	50054.65059347418	12
50094.53715933067	50062.52016570136	12
49951.029857477086	50011.092929987164	12
50100.84160447204	49975.48346138878	12
49973.1096693663	50076.53517763193	12
49948.49779434614	50036.32980772385	12
49958.05348912509	49976.386362487145	12
50077.234265077655	50084.45500885514	12
50103.290741713194	49991.7240392308	12
50097.27672970384	50042.69086224906	12
49941.02756323635	49980.82754256679	12
50098.98857365717	50086.955676264995	12
49981.764417276805	50032.79625965924	12
50018.69007572507	50040.063281109375	12
49949.19951294904	50054.426295207246	12
50117.87437821905	49978.89260496941	12
50023.17509869489	49978.162433058256	12
49926.07975100549	50005.492348092375	12
49924.21498009192	50036.20782950465	12
49955.82173102959	50083.45081907626	12
50108.14719605506	50010.436214238944	12
49936.65778420607	49967.33486848554	12
50092.500144500904	50102.42773881419	12
49930.59216024164	50048.50010576563	12
49984.14327236333	49960.32954302398	12
50103.29343733394	50072.35649326102	12
49919.63089279468	49976.2534993763	12
50028.08297422541	50072.37287908088	12
50091.001387949225	49959.675910392434	12
49944.00663122595	50074.14528404356	12
50089.581717902656	49988.674926045496	12
50058.72376744571	50070.35120922263	12
50104.39576395222	50112.056818200355	12
50104.70678716419	50024.682038905215	12
50063.47037841858	50097.48816393433	12
50043.78140351421	50093.78653304748	12
50040.287432876954	50079.2704088731	12
49990.637745201726	50020.82388175739	12
50113.531751540475	50083.5658595054	12
50130.007651289416	49971.58223221508	12
50142.29719658117	49961.06351336629	12
49924.90114457147	50077.21240144409	12
49997.58686478483	50083.33542866301	12
50161.66865543831	49959.81396504949	12
49935.643771601506	50063.10485208752	12
49972.901225271955	49948.67846086212	12
49908.9584194123	50050.50580437677	12
49959.747547788356	50097.29394934616	12
50063.91111458715	49971.194826297426	12
49897.09896014187	50059.529079116815	12
50093.274587416614	50126.201055883896	12
50023.61837031129	50020.89962725543	12
50156.90846636	49944.05900777898	12
50019.14075788933	49963.800451023664	12
50050.56605583023	49969.67261147036	12
50036.7166885182	49976.56464905945	12
50105.51152358993	50140.29655722944	12
50025.07967381196	49949.546965303954	12
50123.79090597625	49996.70720173481	12
50065.323835081566	49954.57776068361	12
49895.378954173364	50037.80963487078	12
49993.479085501385	50097.16266659344	12
49945.36919452151	49949.750573780984	12
50107.74109261023	50156.160992358244	12
50050.9567239053	49953.48389594541	12
49898.96944325143	49982.83217785315	12
49995.07954562476	49945.10072640935	12
49997.693518083404	50109.6903440147	12
49973.63046965297	50110.808464148366	12
49884.5993388408	50053.78184811532	12
50007.925903767566	50101.58678197685	12
50136.73136180181	50000.58588566445	12
49974.77993654993	50128.14980872608	12
49905.20176714396	49967.01380171517	12
49946.09016063198	50100.20219232496	12
50173.51765578524	49976.26464067048	12
50121.77343109698	50167.76231330852	12
50113.92922216942	50121.77894341257	12
50080.39384396567	50116.260453348565	12
50119.302407460455	50134.409084126695	12
49956.97441562311	49957.16026972394	12
50079.569782398146	49950.10897214588	12
50050.03086410557	50113.454935557136	12
49895.091305877795	49954.47412358872	12
50051.00613353803	49936.070155746726	12
49880.69976192479	49976.56998247033	12
49942.57313290921	49935.799871101044	12
49900.90476800429	50072.55211826129	12
49917.96309615044	50059.96648667253	12
50063.56993410652	50117.222424317115	12
50132.47780928976	50143.11160138159	12
50073.629875213126	49938.51977672744	12
50150.83970495481	49999.94141569319	12
50035.883986384055	49959.509787653165	12
50055.52672381298	50085.23396055471	12
50127.95645508172	50117.43576364509	12
50155.687269197246	49929.980158674975	12
49977.12706339652	50091.315459335325	12
49929.43703494597	50111.98333060444	12
50032.342915828245	50036.300223149556	12
50066.337070621696	49926.300807947395	12
50112.91871996369	50059.31245075577	12
50126.97572296252	50102.41708391182	12
50123.25979182095	50182.82430676169	12
50162.98501671818	49916.85858540503	12
50158.57432635545	49976.63735178318	12
50167.94310690093	49994.29287587899	12
50170.60599447745	49902.39754819893	12
50138.78104996815	50017.635612053215	12
50125.31691351312	49957.06335860432	12
49891.62927798225	49998.66035559826	12
50092.157910297865	50167.723830588235	12
50110.416139900255	50186.516720792104	12
50149.566026447275	49917.71442741722	12
49890.68812527244	49934.279806507904	12
49955.98701154507	50112.52179343566	12
50148.69333538942	50036.92083970878	12
50029.759797055594	49930.62759361075	12
50187.12811410881	49993.34619309912	12
50010.247037588444	49937.03760344587	12
50064.9167377599	49911.975324475054	12
50131.307780023606	50052.06702256071	12
49930.64371933602	50129.612730021436	12
50038.82470007301	49942.72778242241	12
50113.349708164154	50101.677661480644	12
49995.25114686336	50130.34235560152	12
50123.35195538257	50028.8701080621	12
50144.33338195071	50050.71427260366	12
49925.07967250645	49955.36312683857	12
50178.83854083073	49962.678702080375	12
49913.22611479	50029.246203941184	12
49913.976667378156	49941.74680333905	12
49982.96245283861	49940.08566814725	12
50181.63876785867	50005.239879125314	12
50032.307784036544	50106.43706749169	12
50112.97746728838	50040.76025792509	12
49906.91175931836	50085.63768943671	12
50050.95766948692	49914.263592184456	12
50135.02991948672	49987.57367087743	12
50018.30258331188	49917.8898423283	12
50066.13713485517	50131.172437808535	12
49958.81893535678	49934.63318992702	12
50110.54157704632	49952.89845001135	12
50163.9025038916	50055.99921329339	12
50183.48287519082	49891.48973785215	12
50145.36746021695	50068.472661661726	12
50106.21301880649	50173.334246097	12
50009.973476611915	50074.133566967794	12
50143.01682740522	50081.558735785264	12
50140.015705011945	50172.841696805706	12
50125.26652819459	50066.31208770655	12
50199.752561193876	49884.691028584784	12
49925.56338984212	50095.16810084836	12
50119.820872347394	50150.65840479148	12
49907.929805864565	50009.58498930426	12
50077.61642342762	50101.25943000045	12
49890.27054956229	49967.14600166337	12
50146.26982948501	50188.97050661379	12
50139.42058679589	49945.275671287825	12
50199.70094614075	49985.86828350689	12
50179.80644913279	49948.29525231795	12
50029.101707605456	50127.305770356725	12
50142.65608886388	49901.219034095426	12
49939.13820136362	50087.7012326239	12
50213.51808353352	49975.47406840417	12
49891.868494036244	50022.635824770936	12
50018.78501679927	49902.20492513712	12
49909.826329637865	49926.89530162491	12
50145.29974770947	50155.69107038625	12
50039.83314006028	49921.65880013332	12
50231.082988585855	49979.72270853774	12
50171.86055518851	50023.75739590014	12
49911.89622045984	49995.740644881895	12
50208.07560416771	49872.7569261174	12
50186.89109243482	49935.30585954312	12
49945.03972197068	50135.345187495936	12
49981.82974238441	49925.33198879369	12
49919.50320622368	50143.36978085011	12
50244.22924461769	49970.61310873989	12
49915.31841649338	49912.44386284113	12
50085.68458298407	50144.25122621343	12
50072.727928512795	50171.52745059628	12
50244.41190000286	49988.434847796605	12
49943.07483593248	50115.11947892283	12
50200.785520088335	49901.57370570769	12
50229.021389991416	49959.71755281394	12
49880.82858314369	50073.57128874235	12
50132.40735563028	49930.21691045232	12
50034.66416670403	49903.99052643436	12
50151.97732430814	50023.23703660887	12
50201.805136813295	49860.87550219431	12
49880.37838853789	49943.21402787791	12
49894.811250551815	49918.23283272641	12
49903.024631488435	50099.955581225804	12
50183.01070269051	49874.46968980677	12
49924.941588846996	49929.76692610396	12
50148.69917903858	49882.521533457206	12
50220.26345720084	49861.239613402926	12
50005.41560948844	49923.61332794672	12
50015.94425495735	50091.267814466395	12
50124.44106395319	49893.66122330513	12
49873.35904590254	49962.41193409295	12
50048.22095187418	49898.79424664694	12
49972.48702473927	49907.29684357907	12
49890.16777331155	50083.70304673381	12
50059.05445374634	50164.126429439304	12
50045.71760424779	50162.2888831682	12
50160.99992907857	50186.93930129628	12
49887.18987232318	50103.60066840269	12
50138.95214288199	50108.66009805455	12
50246.24948588563	49956.07798368645	12
50073.279357645224	50191.250331728595	12
50005.52703782679	50121.83044670516	12
49875.51916292438	49926.51285035792	12
49860.81659909314	49981.9655976816	12
49959.78801126735	50065.17337954402	12
50028.4991631648	50162.98880864754	12
49846.04480778784	49993.96075843654	12
50161.835767809025	49881.877917333484	12
49956.5007122799	49892.302577514405	12
50265.219330995635	49953.67554884502	12
50250.17072484703	49942.17440215062	12
49865.40266082334	49945.73960209529	12
50189.46014961222	49908.6521683634	12
50050.303588823976	50129.073563861006	12
50158.04112990413	50078.35156966336	12
50190.949877083534	50018.505769306605	12
49933.12972033187	50146.10472560106	12
49903.175224812716	50135.69342892084	12
49871.8368378514	50003.72769018108	12
49906.21513240986	50148.52938732246	12
50148.19934334444	50097.67157359264	12
49879.39909013282	50039.10286670891	12
50201.16532325327	50001.1078714735	12
50029.026737174354	50088.16232865767	12
50220.953356003774	49999.17167283107	12
50049.361054396584	50149.44424114294	12
50122.284059815014	50203.766139195155	12
49864.59224919472	50040.29373077941	12
50036.98559424358	49888.19003847773	12
50086.988191283934	50204.61171300649	12
50180.94454006217	50037.777040062705	12
50115.98412908615	50220.63862387563	12
49878.029774502036	50020.96901869492	12
50167.275830333165	49863.9989210649	12
50239.209622091716	49934.14452576001	12
50020.19547704986	50111.716007808434	12
50136.578456819436	50200.178373734176	12
49871.247126733775	50113.086660118446	12
49864.91393451089	50100.212077287266	12
50059.2029162433	50201.11147513918	12
49831.125803713185	49991.26061217583	12
49891.66826538652	50117.99243479083	12
49840.47600154075	50006.78912862568	12
50183.62062643929	50058.70397084765	12
49917.176607279085	50157.38484032972	12
49981.48058487545	50141.636612119866	12
50205.75073571669	49914.738312019224	12
50255.686096244295	49978.532466749435	12
50176.341126774125	49921.77130604145	12
50033.82175696273	50145.93016702895	12
50095.04080579268	50015.742471990154	12
49854.448229631715	49957.50697843512	12
50005.4805317123	49909.16490100326	12
49928.316248296294	50166.95639655117	12
50130.867262600215	50089.646071546	12
50021.96873356712	49888.195735556044	12
50065.93448956808	50212.49648506911	12
50008.86126551246	50172.13462644943	12
50229.88622589883	49880.133437535485	12
50197.5918411324	49844.65719659408	12
50081.43196548392	49922.61025214735	12
49942.832975951875	50175.32094420483	12
50089.90446183343	49932.52717418433	12
50012.39874518767	50134.04316594246	12
50016.91170846946	50183.170570430906	12
50193.667822314674	49969.62353622258	12
49913.45339695635	50178.01470433647	12
50062.21271604403	49898.444936460575	12
50091.152768654974	50185.991416605524	12
50131.8078776798	49909.12333777862	12
49882.70720231897	49900.00977267325	12
49991.330113287375	50152.10103423557	12
50108.505215114004	49924.14382218023	12
50158.959030321785	50203.49211019125	12
49834.88050110363	49955.710012953656	12
50170.35594460906	50068.21024793624	12
49982.12563529402	49888.78199594569	12
49911.66452313469	50111.043124446995	12
50075.22965427066	50156.587245637515	12
49831.2103915489	49940.90394439992	12
50201.44878559396	49930.78135016171	12
49891.232504786414	50141.721239982064	12
50105.26091140351	50202.97396855507	12
49940.61906941967	49902.173970251635	12
49817.648094760516	49951.23978264346	12
49828.654231578446	49925.43620963662	12
49843.98871577302	49973.66244165043	12
49956.03615930698	49912.10589684872	12
50225.952574462935	49844.69868562203	12
50066.09852643277	50146.97540813346	12
50113.55308396159	49939.79898697365	12
50004.42197481708	49889.52000741344	12
49856.52318699997	50121.234171872355	12
50083.473930658685	49908.64082688428	12
49933.50283542822	49919.63964678692	12
50039.135750943744	50209.6938676986	12
50060.16884709155	50186.57939499324	12
50051.583259579675	50216.07242007694	12
50132.37830874974	50159.34207015177	12
49964.89169629576	49874.66081315194	12
50061.780484577794	50235.130527905385	12
50269.2818767154	49967.384905275016	12
50196.8620730764	50037.95614735434	12
50171.3127913755	49935.88573548656	12
49844.45244865379	50138.55480918549	12
49851.19556401487	49933.07710958619	12
49837.71304775964	50026.339762024036	12
50019.95464996994	50201.12519309027	12
50117.74232155182	49909.1768714694	12
50132.899015964664	50213.90033837936	12
50148.10552636186	50211.50365813748	12
50077.998874021425	50247.30567465732	12
49874.2342069042	50090.06131308417	12
50183.057173387686	50077.40654903876	12
50045.983248213415	50245.9301207358	12
49861.280788077995	49923.08278256741	12
50160.18288786065	50217.8052765581	12
49926.84151122821	50180.215908497834	12
49956.26058953613	50142.55587563915	12
49832.69969370572	49906.71599379318	12
50237.2214159456	49833.662299578136	12
50015.2042326066	50157.460533132784	12
49992.3143135599	49908.68726836748	12
50166.58084015415	50109.5493306581	12
50053.59083153891	49882.63386407275	12
49852.40707703094	50029.77215516847	12
49879.57645578205	49990.862575454186	12
49851.22950588927	50015.69001439584	12
50213.692792562615	50011.3784002129	12
50050.89503845584	50261.723990514176	12
50037.02237048494	50259.426751611354	12
50266.38656514083	49938.80362887091	12
50208.84847954908	50044.55837998273	12
49948.818258622494	50155.52623394205	12
50194.90266889356	49955.747399318396	12
49862.95358022427	50138.11539996462	12
50171.91553337262	50127.300797787364	12
50150.98143369138	49867.69757076143	12
49877.23975212493	50132.32983559258	12
49850.84501477204	49912.96816323643	12
50212.29533482913	50024.59106497283	12
50163.4241188306	50041.6250983298	12
49916.250676913456	50126.558692308055	12
50021.73551244618	50215.760326024916	12
50235.045269627204	50012.47481446455	12
49812.1997239491	49964.671100300766	12
50251.05710202389	49833.35102553354	12
49842.17056791442	49888.90522497087	12
50082.93639228417	49891.134715077766	12
49816.94593260462	49914.96689713461	12
50035.30111001867	50229.667888973236	12
50124.847083022425	50009.88909089199	12
50234.87837202922	49819.56962799432	12
50040.20447288847	50175.96916586122	12
49823.442511224865	49974.93089079736	12
49900.19660042539	50160.92913396738	12
50146.340492591335	50137.03686461872	12
50098.50390074603	50218.70271220167	12
49817.760337230655	49900.540567565324	12
50027.72484872913	49873.36978176911	12
49846.891356037966	49945.54605572601	12
50104.78002260891	50232.37709527008	12
50252.195818079694	50017.7271909391	12
50178.15886645595	50145.5116734381	12
50199.69789137038	50061.80369064929	12
49843.788149036736	50043.60088583864	12
50286.28716501966	49977.956264431385	12
50263.63889024517	50029.424341731195	12
49815.23296816522	49886.595552608924	12
50270.72155862463	50009.27219250271	12
49864.150777269395	50081.07620367126	12
49827.3699897163	50039.917989259375	12
49946.761265668894	49880.238786523216	12
50213.912896459275	49831.407311569455	12
49859.58688636367	49895.70577747543	12
50251.3041511004	49878.26127210048	12
50246.23037178186	49802.390298135506	12
49802.58077227434	49902.81662378976	12
50281.66321086403	49990.67173988809	12
50043.233178745744	50193.02339594808	12
50139.22459682723	50125.330191305	12
50118.04413547439	50237.40676991553	12
50300.11139162927	49991.08630031901	12
50030.558597620766	50244.96474662303	12
49793.188227420746	49891.42561749583	12
49965.64695948379	49854.67671536643	12
50298.5795669282	49965.026077632705	12
49996.53762798384	49876.953336655824	12
49896.12347730208	49899.00947601171	12
50252.271522608506	49897.64523552531	12
49804.25648524106	49873.63934204649	12
50004.94419067256	49955.73841490139	12
49863.323709615936	50154.810506977046	12
49929.249614147244	50198.139249055865	12
49971.428943716746	49840.1063256213	12
50180.6505074251	50192.051510694575	12
50002.900581354705	50143.83929667839	12
49883.17135962508	50170.40087923269	12
50256.20270288417	49791.63185740132	12
50174.3423797007	50175.70037302764	12
49804.34957209117	49926.714417755626	12
50226.11153583045	49937.949645557856	12
50216.07524715574	50057.08334731824	12
49888.81772768554	50188.94827762911	12
49774.51246198635	49884.28672015188	12
50229.67995948456	50063.2749729648	12
50236.790218971524	49791.68063701504	12
50155.36885289067	49897.34710247297	12
50156.795527413204	50164.936159181	12
49965.56694147992	49922.08539964335	12
50154.7850181659	50121.05355684517	12
50271.32683292835	49980.33346393003	12
50176.798341638525	50205.7048597653	12
50255.64907883967	49770.99741964846	12
49870.53821871778	50051.89847218555	12
50282.965160873675	50022.40873377871	12
49799.09283418557	49962.99430231757	12
50134.32065073476	49884.60116161466	12
50112.72513272534	50256.15009370845	12
50237.99434416949	49862.746101677425	12
50113.74818879335	50276.87027935114	12
50128.11254290218	50276.9428960093	12
50226.3804830478	50046.232912380045	12
50037.60177751757	49862.09443594671	12
50064.86546034326	50257.06725779805	12
50177.87120160445	49855.90840177548	12
50102.02259844876	49896.82472938271	12
50290.52709901872	50035.65612030238	12
49829.09511758088	49891.4511926002	12
50185.51650083481	50125.21360622049	12
49963.78837889683	50158.945374748786	12
50133.566257888124	50228.23775523581	12
49960.93443822669	50129.561886215284	12
50129.6349695842	50258.0118422884	12
49851.97200197315	49879.247140483545	12
50094.55796420067	50256.83310150308	12
50165.91691331811	50093.131713357165	12
50001.54726951332	50212.703883152564	12
50083.80275160553	49872.97917274148	12
49816.29382462003	49865.65627058896	12
50065.909135244874	49870.259615912604	12
50248.92903017283	49846.18456883851	12
50257.99762823583	50045.726030761805	12
49993.600186471136	50181.477078551055	12
50183.16226629225	50108.42099789375	12
50271.22768575421	50059.19619472159	12
49847.256724846695	49866.474002883355	12
