# Supplementary material for: Abundant Topological Outliers in Social Media Data and Their Effect on Spatial Analysis
Source: PLoS One. 2016 Sep 9;11(9):e0162360. doi: 10.1371/journal.pone.0162360 (PMC5017681; doi:10.1371/journal.pone.0162360)
Supplement: S3 Dataset — See the respective attached file. (ZIP) [file pone.0162360.s003.zip › S3_inclusion_lws/clust_14_23.csv]

50000.0	50000.0	0
50005.83713481602	49993.280968672174	0
50001.12443877294	50002.94038312532	0
50004.48967049862	50009.87803618339	0
50014.53099825114	49992.22044562598	0
49994.82530141147	50000.16451443882	0
50010.4589196096	49996.03999675293	0
50018.2149037799	50000.21066760052	0
50008.08586038528	49994.71094210748	0
50008.936828060156	49996.61673629877	0
50014.94983376979	49988.786681476384	0
50018.46933854213	49993.8554702697	0
50011.58925015423	49998.11513877684	0
50000.88428493963	50005.70068823388	0
50015.58030491181	49998.917555959655	0
50009.4718499692	49995.44000616184	0
50021.193458055204	49985.225681648	0
50021.413904821406	49979.75696080034	0
50010.100749354795	49991.42392694246	0
49994.76895619402	50001.40611172298	0
49988.06258487189	49998.76840152412	0
49985.29202249338	49998.940740734564	0
49993.14686645007	50008.1375682673	0
50019.290915195124	49977.92750471076	0
50015.06418115242	50000.068615091885	0
50014.13017824349	49994.253094930704	0
50016.51956011994	49993.78858803314	0
50007.08202173182	49986.998177055575	0
50019.32588342561	49975.4242119596	0
50007.844906202205	50006.27608626506	0
50012.7000907052	49987.44525287354	0
49995.49342105043	50013.29634922211	0
50005.13790162656	49991.45152935209	0
50007.082932075806	49996.441953963855	0
50016.585769007244	49986.84440471123	0
50002.83418114664	49988.992466717245	0
49995.48635136234	49995.03181978486	0
50024.77210222248	49987.26818796391	0
50016.061040311164	50002.13748655931	0
49998.10217495186	50005.36260508198	0
50013.167830917206	49993.19964095961	0
50022.14159763361	49982.83076155788	0
50016.10399810654	49974.74415824642	0
49998.08776523715	50009.22821079052	0
50023.40450357533	49993.61172738369	0
50018.76775212044	49981.33086492498	0
49996.120792812355	50001.59421960543	0
50005.046774222115	49981.73340809357	0
49998.2990140224	49997.04291727956	0
50016.47214563919	50006.55446067109	0
50027.808527417794	49994.11873108403	0
50007.276988179576	49979.47005546184	0
49998.63505054116	49993.56495709598	0
49994.93196612812	50011.18394075017	0
50010.45876863076	49990.161010031814	0
50003.97266594857	50002.458794795784	0
50009.44591577367	49994.182815990534	0
50008.4991627827	49998.01859678256	0
50026.73402193849	49992.63956518364	0
50029.482584821504	49978.508912261066	0
50008.75765193132	50004.28392360544	0
50005.388412672575	49999.9900841207	0
49999.85042124614	50010.79623481914	0
50012.27171978171	49994.29867634941	0
49986.59482429784	50001.81226839865	0
50035.33648425852	49974.70002515035	0
50017.338649190744	49980.41742473275	0
49986.88719264082	49998.56909033515	0
50009.163364260836	50001.94105756399	0
50021.4902181036	49972.74675609031	0
50036.929303339406	49979.345099226695	0
50004.407389178654	50000.27660040396	0
50013.03458879436	49971.04161905141	0
49986.730068661935	49995.36881795393	0
50012.11734460939	50005.26852747503	0
49991.47266825221	50016.232713043595	0
50002.753656105124	50004.43811441385	0
50007.04795399476	49984.99209594952	0
50019.73260847298	49970.14971438379	0
50009.069330373226	49972.59046273163	0
50010.1511816557	49972.62455247978	0
50019.046855330045	49968.729659101475	0
50033.91819664266	49994.99795841096	0
50000.54061583774	50004.66301196818	0
50036.83356199175	49976.12178608589	0
49998.69355844842	50014.23779065819	0
49996.42385986143	49997.54201287753	0
49988.80355885187	49994.73949626766	0
49989.0000510483	49997.53362532931	0
50045.87877013	49979.65615874137	0
49991.13587895365	49996.52765682387	0
50019.30492580107	49999.88959458508	0
50012.46014286366	49988.74121117238	0
50001.54569032017	50001.71275774059	0
50012.15402410048	49992.55053785089	0
50000.12263336884	49977.47527241486	0
50002.22490471562	49999.61637121197	0
50010.51338572776	49998.152334640225	0
50014.73525587127	49997.20394473452	0
50012.79614643068	49996.9890215799	0
50004.87503193818	50001.461523248174	0
50006.03257514177	49990.03647625652	0
50005.54887962217	50004.81637949066	0
50002.56240120871	49979.99797606899	0
50021.887926901814	49996.062893511604	0
50006.32703857465	49991.544517300004	0
49990.439278598395	49994.24582331928	0
50001.873876585625	50007.141939034314	0
50003.305765154335	49993.86854020162	0
50013.200641945106	50005.08440088092	0
50012.12025455266	49978.84568753256	0
50006.64370623705	49983.02919293262	0
50008.49073917247	50010.12621010018	0
50013.861540388745	49978.21860787476	0
50031.058052643435	49986.99015643279	0
50014.94582985956	50012.05125135054	0
50035.5383608293	49983.566861656094	0
49991.030096193834	50022.15116813719	0
50005.46966937792	49970.62233159868	0
49988.44833133628	49989.976926240066	0
49994.354344094165	49979.72792732627	0
50016.53829730544	50000.329665277866	0
49985.69786667642	50003.08579045412	0
50005.04180405728	50003.54232518139	0
50007.49928405959	49988.58424591541	0
50017.031857151094	49968.94990008343	0
50002.98364475068	49981.342418066255	0
50008.75183400938	49981.63170455064	0
50003.74134074666	49968.98534518849	0
50014.184258887915	50004.34955588514	0
50016.66807349658	49978.153620903344	0
49991.49294660638	49999.08926920659	0
50006.07308943197	50012.02124499861	0
50018.18428017563	49975.5291185302	0
50003.744835537575	50005.03672033354	0
50017.0847617482	49967.71939797862	0
50001.364376995836	49995.92899192673	0
49999.015252295256	49984.51162121085	0
50022.88862056398	49978.140659149925	0
50010.12229608524	49981.63378355038	0
50006.924986869504	50014.2275570096	0
50018.62598055079	49995.02027975728	0
50001.4129379488	50011.1959501719	0
50029.762113352466	49981.23696473595	0
50017.34500124433	49994.69032148967	0
50001.66266675488	49990.137316034496	0
49998.9494254673	50003.01711792969	0
50001.198360199305	49999.86125242214	0
49988.285388029035	50000.56237796584	0
49999.6191912088	49994.81971262622	0
50026.604335600314	49978.8004165042	0
49995.32452230914	50007.39284060184	0
50008.4370145203	50012.41428319673	0
50020.588886059304	49984.00500895489	0
50018.196912976244	50013.52306138625	0
50024.68074206995	49980.89310460526	0
50032.11898991028	49977.87048802366	0
50033.392462679665	49988.90998566345	0
49989.34177680639	49998.66722062441	0
50011.053675528885	49993.308648700295	0
49998.23830095699	50010.57701642372	0
50011.79860805233	49985.78635422019	0
50018.22626641199	49998.34133937544	0
50006.87112494695	50000.55134256973	0
49996.53121272331	49985.20198091985	0
50025.086037284156	49985.91081937276	0
49996.70860588001	49979.26714558284	0
50029.50319168969	49973.20871567816	0
50016.4795935853	49979.64911345631	0
49996.10016635222	50004.113680559676	0
49999.640019379956	49996.08065681126	0
50008.223135130625	49962.391188099115	0
49993.37143664145	49981.26529963117	0
50018.00955082157	50001.454190036544	0
50014.05433731257	49987.786569162265	0
49999.49285722743	49986.030568801725	0
50010.892172060616	50002.890041918436	0
50018.264454430224	49979.08917698802	0
49999.254347866976	50004.12399906752	0
49996.37550174052	49996.18684061768	0
49988.48035736957	50002.11186367716	0
50017.57129535383	49985.64348910266	0
49993.48365932206	49995.32734283831	0
50004.25846664632	50013.69450265003	0
50015.17690187655	49969.07193670933	0
50010.90125225226	50010.77384091866	0
50017.00323091341	49995.94090178073	0
50012.86030348004	50017.03363351573	0
50005.31109678922	49962.92414232626	0
50006.08245865617	49996.396527964374	0
49990.01497238	49995.39866020564	0
50044.05046255765	49984.74864177708	0
50021.102182624454	49977.19055963324	0
49994.206855205164	50007.760510363725	0
50031.30952802601	49981.27880218403	0
49993.00874635992	49989.07987435498	0
50017.913044286935	50022.43697608902	0
50019.55630359528	49996.00874573291	0
49994.95845095134	50006.23146898167	0
49996.787999179345	49983.41672751876	0
49997.28862868989	50002.89962222195	0
50026.72239156424	49977.67029217016	0
50016.137442013125	49997.798828649495	0
50002.23822115556	49982.82918829433	0
50017.59004350971	49970.20078439211	0
50001.12616166738	49988.74985866253	0
50026.89126041569	49975.84217616462	0
50011.525842301904	50000.75636389602	0
49987.37936298576	50026.933915783564	0
49992.505563965504	49971.45927862612	0
50028.914669772326	49976.81093937099	0
50016.66006009913	50016.9698661116	0
50006.33442838227	50008.543010872665	0
49989.42131829412	49963.33901166855	0
50017.968238877926	49964.11063876047	0
50017.4053768407	49976.68234425749	0
50025.67918690619	49993.459769034926	0
50035.32946390554	49977.583204645154	0
50014.841863191876	50008.54154552255	0
50009.46842729731	50020.60487544357	0
50021.769537268505	49974.23178294885	0
50011.47451947896	50007.557284676805	0
49998.40507468729	49975.46325920858	0
50004.0943970568	50011.27871101463	0
50006.20179319582	49967.85017228331	0
50018.20829484094	50018.71730479123	0
50011.66556158528	49969.1858270797	0
50024.369657337156	50001.22008216415	0
49998.79584238994	50007.13689362251	0
49990.32820341346	50016.3961369657	0
50006.4435688108	49994.31053318997	0
50019.30929079813	49976.600336048316	0
50010.91845864008	49982.82898569856	0
49990.348907185224	50005.60903256387	0
50024.1522169357	49994.40200642497	0
50014.17381883133	50002.12589069574	0
50017.76507466728	49990.44779436663	0
50043.75520496807	49976.744641166486	0
50009.71324076425	50011.99337319459	0
50023.96064234873	49977.61049468709	0
50014.04709016834	49999.30956374218	0
50007.29837336337	50019.74476684009	0
50011.60148713441	49971.61552987652	0
50027.760664667345	49985.06088880161	0
49990.826783218356	50029.403764236886	0
50009.65654534305	49987.70137659851	0
50016.71099753911	50008.33824926107	0
50004.69951611002	49997.63286251777	0
49982.1008966819	50023.64881203237	0
49994.30528099292	50019.15648234574	0
49989.98803088486	50014.01842541414	0
49982.173661481924	50004.54955079803	0
50016.885314251995	49964.39033046427	0
50027.64624163003	49996.03948847316	0
50042.10921104765	49992.490067135564	0
50000.45721536013	50013.25586287379	0
50033.20667133846	49996.21933796846	0
50007.796617056236	49990.37827675556	0
50010.793185041024	49958.88394594061	0
49999.99657376707	50014.635139766775	0
49991.18720389596	50004.122235214636	0
49997.97220737339	49978.578237204354	0
50009.72613395662	50003.706107086124	0
50035.589999161806	49971.04844427833	0
50028.910800421785	49971.17023296352	0
49995.69536840814	50016.661631778	0
50031.87793942766	49984.378883366044	0
50018.940883947886	49955.17033129901	0
50009.73582475297	49963.47881328664	0
49982.62400587377	50000.491292449246	0
50011.69341869804	49995.72767945512	0
49995.16420949113	49998.835294507444	0
50006.40201665947	49988.39904736535	0
50016.4519561636	49990.38580699887	0
49999.09921373705	50015.27455799909	0
50015.71644487849	49981.890074185685	0
50011.95701241115	49981.49187185587	0
50013.74931920829	49997.47045144757	0
49991.916510602816	50012.525039104024	0
50009.99198977121	49984.8982441121	0
50018.44147401772	50003.16867861623	0
50020.82573912429	49974.82028027413	0
50015.49034966473	49990.85560334409	0
49999.87213701425	49997.90044027296	0
50043.79092621712	49982.05238273654	0
50017.433259612284	49987.72241035177	0
50031.953824946744	49994.884360510674	0
50008.88763657624	49985.631715698684	0
50033.254947874484	49991.54350118985	0
49999.46235900153	50001.37638187934	0
50015.18216152417	50016.60655961266	0
50013.100947890016	50010.369642319376	0
50023.76929210621	49996.469970804144	0
50009.1598565264	49970.37590584578	0
49995.85450226346	49992.452056001675	0
49999.94546654832	50008.59505416156	0
49990.82754118624	50010.245166916364	0
50031.77710339371	49975.60848126108	0
50034.230430251715	49972.200144816255	0
50022.386270717376	49979.00827023312	0
49992.64646736168	49980.25304717777	0
50026.42297673137	49997.453392527335	0
50019.618674445446	49958.86037352273	0
50026.41798040903	50001.05491525644	0
50019.38057683675	49973.42363685009	0
50009.54565436523	49966.28393480257	0
50009.01063384966	50014.73592736334	0
49999.644995925904	49993.78405371485	0
50009.81720632824	50005.97289784865	0
50008.14015398451	49992.284981156794	0
49996.346870602596	50006.735113702714	0
49992.318381946396	49996.34852900717	0
49975.57922029394	50007.543591302885	0
49991.7840052838	50030.47910280624	0
49997.821918389505	50003.78108682672	0
49981.759709777754	50020.590654198604	0
50004.689470503756	49982.915378003716	0
50003.63994292236	50003.52518030056	0
50003.33970531987	50010.21646316763	0
49991.72504012674	50009.66971456137	0
49993.51300644962	50021.990941999415	0
50008.57551745661	49967.72139152683	0
50021.960935687	49975.66542490558	0
50004.69583280455	49995.22104814737	0
49994.198399913046	50009.21217614481	0
49988.58142016513	50018.082290497325	0
50019.654252077045	49988.67324223183	0
49984.921162792794	50004.07854214962	0
49981.45671529846	49997.116122643434	0
49996.97783060522	49968.187741512134	0
50040.272093099156	50001.72669740148	0
50003.18794351524	49977.40589052669	0
49993.03311956979	49993.21018067425	0
49996.365427526835	50010.6317267545	0
50003.67053058538	49991.807151799425	0
50008.59006648891	50007.353603243646	0
50005.63922193674	49975.28807307995	0
50027.37674313698	50000.002662458595	0
50018.1694011894	49962.7431125476	0
50029.270615256304	49986.30585703274	0
50008.60891376488	50000.90645862579	0
50011.463217016535	49987.64651850302	0
50025.71492602243	49980.053609271316	0
50020.149261215425	49998.33740895269	0
49992.083382203666	49998.17325550986	0
49990.49038131797	49993.050099536056	0
49997.03459241107	49992.463299739306	0
50015.71638867133	49993.163487279846	0
50014.238258018595	49971.042525217876	0
50002.84440560835	49991.017650804875	0
50024.0421841673	49981.83583364768	0
50010.09122006389	49975.393998303785	0
50021.8599244461	49988.34879827413	0
50012.38490685176	49983.447845324255	0
50022.9978631254	49987.25227928762	0
50024.57481204676	49998.27303786978	0
49977.73435678939	50025.73142585185	0
50018.273526281984	49984.862890459626	0
50004.87977524304	49988.86417241439	0
50010.2994959495	49980.14878879698	0
50044.34040172747	49986.573763466644	0
49989.8854863132	50002.60089882142	0
50035.588236585834	49995.58540569962	0
50033.22995233338	49985.604815805105	0
50004.865841838946	49985.181879685035	0
50017.96032704124	50016.073713754304	0
49985.88742129509	50004.574260043635	0
50022.967400696645	49965.7199337937	0
50020.575116337925	49991.52741422425	0
50023.080497756	49990.82975304222	0
49971.19647388126	50028.90699982335	0
49988.378226405424	50020.15787642392	0
50041.256446369975	49975.58570536631	0
50026.2353198945	49963.63745814506	0
50006.09290812682	50003.86750193632	0
49999.10665106603	50019.81250362378	0
50017.08442806516	49999.00182927129	0
50044.3125068275	49991.881128169334	0
49989.69643205104	49979.90931636454	0
49983.447153874804	50012.92191009479	0
50007.09100776314	50002.0115516885	0
50002.39396832022	49992.540378176054	0
50030.089910534545	49998.491165232444	0
49997.30745483783	49998.59718904675	0
50007.318017293444	49975.875578960055	0
49993.248316773905	49978.191920323	0
50026.3666059615	49990.04335203911	0
49992.999485446875	50010.69994272801	0
50000.3856237368	49991.71250458948	0
50017.946030743726	49977.88631347146	0
50007.644142433375	49972.087069549	0
49993.66907959635	50011.765590085415	0
49994.8157511952	49986.98470323382	0
50008.38104781748	50019.90062105578	0
49993.26126408174	50000.11735477906	0
50007.22548173692	49977.57936703704	0
49992.06360483944	50018.0340425501	0
50039.28669048378	49963.65659707516	0
49985.753176636455	50020.735921212305	0
50011.566897029115	49967.6111754119	0
50033.987927820956	49979.86532365262	0
50034.92184460218	49993.68379887169	0
50031.1834662403	49978.546404806555	0
50008.49951727383	49977.61220145197	0
50000.0667014223	50006.61967936052	0
49984.729122934965	49988.46750636666	0
49981.21649061167	50003.70840084871	0
49990.47161684786	49965.01894314194	0
49986.85456251446	50017.47416794007	0
49993.14977565803	50012.76023205532	0
50047.74428540473	49991.24723405859	0
50041.76255014188	49978.46759680011	0
50009.81457879594	49978.21967923451	0
49998.4060908197	49999.35948248665	0
50018.373779276386	49996.34044717234	0
50013.52283959243	49995.467949927086	0
50027.67426593742	49970.10328410818	0
50014.319940503025	50017.38261971316	0
50009.11341404663	49999.653086728984	0
49973.127658974896	50000.05463673042	0
50024.172469884805	49992.833051163034	0
50012.72323837013	49986.30699232487	0
49986.20730487261	50000.10490423789	0
50011.977252020064	49976.793581167396	0
50000.00469857768	49987.66289570633	0
49995.85995538461	49973.097446555905	0
49981.89327689237	49986.981859026244	0
49990.188598212604	50018.50470183291	0
50019.26408681603	49991.079964753786	0
50026.90642246039	49980.55454640253	0
50004.02002875881	49980.06894821713	0
49985.89081506631	49985.65015807027	0
50002.19799961084	50013.56370140326	0
49983.7216195171	50005.075943525364	0
50011.56530235663	49984.67498436674	0
50002.327672652966	50016.16523425671	0
49997.71084800053	49989.345274387495	0
50021.098386776	49999.088229640256	0
50002.00890793094	50008.13368325376	0
50019.39518854666	49986.74799421681	0
49998.48583144695	49996.020842220816	0
50002.252645341825	50003.39034952211	0
50024.94934034694	49996.50973683712	0
49986.29125204934	50032.769984358754	0
50028.415156277806	49974.07285654163	0
49992.67148623997	50015.74501869495	0
49988.55427669218	50005.38882281116	0
50005.61269014103	49979.195057955585	0
50013.9253921519	49979.943606174034	0
50009.02263196153	49976.39397066565	0
50003.70383567812	50009.18776447736	0
49977.93538939688	50032.17827826552	0
50002.00143499088	49981.14772652258	0
49994.443343618565	49988.76168526796	0
50015.95192676042	49996.55369518609	0
49993.70826007408	50013.60625246535	0
50015.6171072625	49995.2344459176	0
49985.79584330067	50018.53873362033	0
50035.52685303456	49986.11691328954	0
50023.38477138606	50015.65881684924	0
50013.08957255942	49972.88909667436	0
50032.54434074573	49980.14024382478	0
50037.69766277613	49990.71977907857	0
50020.70132115987	49971.33918728332	0
49991.54871575323	49993.06958954638	0
50038.6876369777	49984.854015877136	0
49995.84975534837	49989.76380217891	0
50008.57260689861	49984.18248625825	0
50010.80116969428	49974.26868446372	0
50015.52442358418	49980.369654114074	0
49966.87956821088	50025.3566718717	0
50021.39298048806	49997.33513397521	0
49986.79280405464	50011.54457078656	0
50036.99569153763	49970.71384740837	0
50030.30006447288	49976.71936741601	0
50004.423067000935	50021.778925919774	0
50018.9524174718	49987.93459858724	0
50002.24446952885	50009.35885546801	0
49991.37241014676	49987.81286878255	0
50003.50800967785	49986.81399264767	0
50024.603400120206	49967.67607924221	0
50011.68653072118	49989.936086664326	0
50007.42317193211	50025.20821976098	0
49997.81359760099	49974.146066464906	0
50000.03202202254	49975.17501212602	0
50007.46899340166	50016.97950080779	0
50014.92720199672	49989.879107376546	0
49982.3621370405	49990.43294793265	0
49998.93112757086	49973.32114751587	0
49993.375437763934	49986.99815010414	0
50009.01048645396	50017.8185164767	0
49996.28983160131	49986.96341522962	0
50013.84358150482	49974.759725529235	0
49985.33335758784	50014.325262570404	0
49988.28920657882	49976.78881082798	0
50005.127349538976	49960.355245516366	0
49989.64002585986	50013.06228223937	0
49993.30132386803	49990.74232668886	0
50007.89248237768	50021.36047618287	0
49987.15178322575	50016.181793822885	0
50030.26252395853	49940.15667419799	13
50033.95351706	49919.25281346316	13
50011.36046493596	49935.184299168606	13
49989.638017706195	49935.01987634963	13
50017.99048551396	49958.724704440145	13
50049.98165868498	49929.699274008686	13
49987.08132266287	49919.894909918105	13
50037.35403689899	49958.65961682681	13
49984.101215768635	49903.25559082221	13
50015.47826746991	49918.73460747368	13
50013.8409560921	49978.23702275197	13
50031.41292806461	49976.87709539802	13
49984.30427894316	49956.611929498096	13
49968.976820180884	49962.01605585238	13
49965.67030404904	49903.62090982951	13
50040.44467442757	49990.6887778342	13
50012.57056620547	49904.812726826734	13
50005.64157029672	49890.67806199257	13
49976.84560676312	49944.5978111075	13
49950.95682034659	49968.11666441973	13
49995.717297134725	49965.07937086053	13
49963.14008433516	49983.88150192413	13
49934.63095387234	49976.99009932208	13
49998.08369534241	49946.74014266269	13
49975.99123575388	49887.823483004584	13
49968.996576487254	49926.40280642216	13
49950.519578559855	50000.30206196451	13
50054.07005218745	49974.83096493544	13
49964.23677346005	50006.61364285196	13
50075.69596848835	49982.07554562218	13
49980.42523436634	49975.40197874971	13
49934.28972059719	49991.40487432678	13
50029.76560814479	50002.83978063923	13
49947.36320542624	49929.42358336455	13
49985.47982362018	50004.02304514424	13
49993.42502158897	49984.65511408205	13
50011.045457747	49999.524535040946	13
50072.120791788024	49968.40843892664	13
49971.61581169908	50026.628437411906	13
49934.774600820725	49915.3998275718	13
49964.94784295964	50046.809711159214	13
49987.3978715379	50032.70495529645	13
49998.23674238637	50050.80442480073	13
50019.39691722752	49882.203638129664	13
50031.28560025359	49903.495368582706	13
49948.09465070748	49899.594140198715	13
49917.8244114661	49964.36765303038	13
50066.01136611078	49932.48618295228	13
50083.55004473606	49956.683582396196	13
49949.06268738408	50062.421349700984	13
50037.08258662775	49884.104970499706	13
49934.952182197776	50013.00777791327	13
50103.54178450041	49954.8026485923	13
49910.790918129474	49947.61785870354	13
49900.38117527112	49970.342686143325	13
50089.82926856322	49972.77599363615	13
49951.96588018995	50084.17476628606	13
50048.64049123977	49904.94200333043	13
49921.04803323386	49919.2122954609	13
49958.18767664827	49881.944273018904	13
50001.48671016663	49921.38320491356	13
49962.856915306045	49940.958379443844	13
49940.37908996545	50034.97516699808	13
50105.171438438374	49975.18568697116	13
49916.612600062675	49979.68316925149	13
49931.06734762622	49941.44310674878	13
49917.850425198674	50005.14648270816	13
50123.20291950837	49971.79680556272	13
50081.21584601527	49940.74489947003	13
49962.954698078414	50075.03556337318	13
50014.84420147646	50019.25963849835	13
49885.55466718543	49970.339113031114	13
50052.9528693913	49958.46738208598	13
50068.815783144586	49948.51940144168	13
50058.338159660074	49891.050956839965	13
49939.13679615606	49959.428757744434	13
49892.09179429357	49991.78781400013	13
50101.003487586604	49996.790995213785	13
50025.27199975898	49862.037063219934	13
50054.52366370164	49995.17045273414	13
50129.717325640355	49957.50417693253	13
50090.44713909475	50007.08443282192	13
50133.98452227265	49942.294959659295	13
49956.258728027686	49915.62127149178	13
50028.62724262852	50031.3056972121	13
49873.00793878681	49961.50545513229	13
50068.13638361167	49998.4842691532	13
49936.927090840654	50071.97969704779	13
50151.42044555022	49963.10109419009	13
50019.466348647395	49846.685665504774	13
49877.63435610848	49999.531992848526	13
49930.211480902384	50056.28149343959	13
50103.49869908182	50016.722400481834	13
50145.51521169731	49927.96083134752	13
50046.01068818929	50007.288385349646	13
50062.005686475284	50011.23965938442	13
50044.24358655227	50034.24063158137	13
49975.80205142478	50082.984807333974	13
50040.32132522883	49853.13695138535	13
49971.00956799907	50059.52300074768	13
49886.63305037423	49950.723337750336	13
49925.845296209955	50032.14628363392	13
49872.28950502064	49978.59368125399	13
50044.773383226086	49869.140228822886	13
50122.68024212079	50029.381714992094	13
49864.27714667347	50006.69534231332	13
49855.18860336666	49995.40333002757	13
50083.14451556531	49924.717696412066	13
50134.89743579995	50011.7374673065	13
50070.59828121406	49913.55266135666	13
49838.356173131644	49995.77849181778	13
49893.59800439759	49934.78520301669	13
49837.94374697319	49974.04073401682	13
50154.44794077744	49944.10152417103	13
50061.41174824354	50039.07876914813	13
50119.58550984985	49939.733501601375	13
49897.30285998205	50005.27163901982	13
49903.479820712906	49920.38133567134	13
49927.51438173734	49894.908196759454	13
49981.08846435407	50096.71302979239	13
50014.58110077852	50035.71693574113	13
49824.01721587715	49967.22947792116	13
50009.502240758564	49836.45960941363	13
49935.0890621759	49882.075310967026	13
50074.775445448926	50044.19942884095	13
49843.178025324414	49959.35212406151	13
50159.892419590156	49927.67128846257	13
49911.04812133173	50055.42450590551	13
49959.42398018677	49865.72429693381	13
49996.559416386604	49842.761922699276	13
49976.64764874486	49872.48026950144	13
50057.822125664	49859.901528288414	13
49988.259613191105	50070.682601236884	13
49903.92697159011	50037.873220264104	13
50120.95889284783	49923.587243475115	13
49810.582650479235	49949.532386327875	13
49898.313182234844	49902.68866880408	13
50038.68847768021	50020.42245669696	13
50143.50798069735	49980.15717729176	13
49857.47408729217	49962.47863493546	13
50002.28783720937	49861.73431437634	13
49856.76158937045	49979.66502697439	13
49972.150759176206	49852.67530121541	13
49992.84350984016	50085.66685091951	13
49843.512031294515	50015.983758388575	13
50098.9384877021	49920.037787523994	13
50142.1727351172	49998.67901145351	13
49956.07249215461	49850.35730663997	13
50077.495067814285	50029.11114861131	13
49933.70715452438	50088.1075836057	13
50043.54213956961	49832.10764635776	13
50126.04107564652	49986.01850816492	13
50072.8277753331	49853.787843908656	13
49919.93465370208	50082.638502599075	13
49902.24218899918	50076.448087478195	13
50169.27711026163	49977.34323946828	13
50105.41845209992	49932.74790290529	13
50149.43767270499	50015.93063261375	13
49903.27451883149	50018.637941284804	13
49823.63224928078	49984.22691103956	13
49880.955665115136	49914.675311132174	13
50081.67906183819	49893.85424529937	13
49994.53235119122	50106.86421385498	13
50153.543807118476	50034.04663663941	13
49863.81142532355	49944.707004319374	13
50070.406089872806	49872.74585459145	13
50091.2397119973	49904.73161607223	13
49885.520565036466	50062.99374012937	13
50177.115094732304	49920.18740991106	13
50125.937364910176	49909.82782944944	13
50140.30353415308	49910.025501109536	13
49884.56143389642	50048.82662820116	13
50160.92778860088	49909.49079972358	13
49949.968783045704	49832.415729100656	13
49999.11564416335	50024.6868133002	13
50085.98939020855	49847.25694868293	13
50167.8003237542	50025.10534218516	13
49956.34875807068	49818.632207538285	13
50124.00749352032	49894.509051214896	13
50160.106803728646	50003.83436800945	13
49881.88441309557	50019.59153628871	13
49812.01533620003	50002.39693487041	13
50108.95914062527	49882.339339021826	13
49846.42936781004	49938.421634359984	13
50017.73918571356	50052.187756948566	13
49976.443236952065	49992.359973212595	13
50170.12317390822	49991.79794243514	13
50057.23054122626	50024.537156686354	13
49850.64840299344	50037.091980457524	13
50174.64032708506	49963.84992379551	13
50138.16363483332	49895.73199616323	13
49867.48206763341	50036.034094381845	13
50188.78768421349	49958.30417430702	13
49794.63793285867	50007.205809221494	13
49988.27324357026	49862.01291216609	13
50194.35221444302	49925.46333028735	13
50123.975130190185	49872.802894963694	13
49828.99341564726	50009.06562884981	13
49944.7439224973	49864.56766278669	13
49953.14659159	50028.49770337211	13
49968.81458204649	49835.20125124561	13
49925.069308101745	50099.907157158945	13
49856.83533188846	50023.60640556434	13
50091.082055991414	49879.59786596131	13
49826.13191894101	49937.231784149895	13
50180.84483422789	49935.0631146257	13
50035.64516310983	50050.152762654056	13
49979.71533641561	50115.639966483184	13
49893.42917833684	50091.440784273946	13
49891.790655755714	49887.590367443205	13
50179.52980181526	50034.672151714876	13
50180.44329040131	50005.10925408316	13
49965.035992068246	50092.97495184144	13
49919.60563716841	50068.13215080882	13
49887.302774521246	50033.90122470398	13
50102.19949266567	49842.88916909186	13
49996.257613867725	50126.26823851427	13
50092.604402794444	50032.45726249204	13
50089.189923666876	49825.55456845621	13
49998.954524173314	50007.898597316984	13
49803.19601156059	49966.47974556538	13
49782.67369307149	49973.341332380696	13
49913.19013764083	49886.1993015218	13
50135.99277645302	50040.65466914044	13
50002.75206178889	50065.064734126754	13
50007.944768750145	50134.80751271447	13
49786.206926179984	49951.336482590836	13
49992.2339176902	49879.90740768924	13
49973.39554138803	50129.29847740823	13
50192.64195223768	49908.59163802931	13
50214.42966303651	49924.578209359664	13
49930.383526932885	49832.83167618474	13
50044.6278310688	49812.037631190076	13
49919.45748334576	49868.74914866733	13
50084.64167626018	50061.61830007037	13
49873.57119164123	49934.588250104236	13
49950.14409484172	50098.34789958385	13
49853.58477128513	49926.246680472555	13
49992.722182815	50141.969469102674	13
49938.14385217232	50113.36679115818	13
50100.81948671048	49857.14790076126	13
50057.53867536215	49825.52515448871	13
50006.17589866939	50151.99084776854	13
50117.74602696811	49849.306951635415	13
49915.12901945607	49816.50321220077	13
50025.86979033737	49821.05060221297	13
50055.214038179685	49843.84342396377	13
50137.91190895435	49881.00844547276	13
49778.61040534296	49933.2993769913	13
49983.14827876941	50048.20989988875	13
49843.737552940554	50058.00450778814	13
49783.62163952439	49987.86149053993	13
50202.60100877845	49943.77149864122	13
49964.70844628925	50109.0332704721	13
49797.50478682264	50023.55977240228	13
49822.34083860389	50054.88849329906	13
49803.83853404164	50043.116489748165	13
49833.586395702965	50028.85912549067	13
50096.80032267805	50073.22353190853	13
50057.26602942277	49802.41340309266	13
50074.59625237753	49828.330491706336	13
49817.382757218234	50028.10097989649	13
49794.922584960164	50063.79609420343	13
49797.91383949907	49925.63328516317	13
49876.632310811765	49895.60008993149	13
49920.734832897826	50121.196175502584	13
50007.587505430434	50086.89536368018	13
49912.31841363877	49905.65238210981	13
50157.8356820281	49869.93334079216	13
50113.66754789726	49832.92998204561	13
50121.368696869366	50007.1799479924	13
50222.64024982159	49952.882774378784	13
50106.52076493859	50058.70103689517	13
49879.30302548857	49868.87562446568	13
50024.58055282104	49802.40222400248	13
49860.003381249524	49892.73111918116	13
49902.77556767097	49807.55596223211	13
49863.80950526664	49914.114981853665	13
50214.33925538213	49907.39429286634	13
50170.10423492578	49882.1287503031	13
50069.48150303893	49814.63106443215	13
50022.98364562316	50150.102577253616	13
50005.83109519497	49809.358639637845	13
50120.197177302594	50046.012400931744	13
49863.78086419678	49877.24455030342	13
50187.79834323421	49977.94958423879	13
49992.454860158155	49827.7807228977	13
49970.77764352098	49816.095868796605	13
50229.25180072792	49902.81347112616	13
49837.54239994294	49924.06660767844	13
49852.64915059701	50076.828829885446	13
49949.73181970978	50048.34075018449	13
49961.269855243685	49800.754236604575	13
49760.838485112115	49921.75596296833	13
49924.258650351214	49803.24321225112	13
49865.21093250363	49862.926543301175	13
49919.1994139639	49788.96953819868	13
49919.412973403014	49851.426777813445	13
49941.019801063696	49816.60868623778	13
50156.59795016097	49887.06296637758	13
49909.17908934929	50135.83537858455	13
50123.06285050706	49813.88743344593	13
49832.43139966365	50069.47138040751	13
49830.10705745004	49953.9692141399	13
49800.83656911147	49904.91941803179	13
49959.053436296046	50138.37652475837	13
49768.99808531827	49962.32614812122	13
50036.94243931569	50157.75775495587	13
50057.51691440625	50059.061804313766	13
49856.9879281288	50097.05293713599	13
49876.08688298304	50080.301699439384	13
50235.32609051175	49889.753203712375	13
49798.636937396644	49990.085964490805	13
49907.24669310083	50114.02984656273	13
50180.75592353165	49865.95945545364	13
50022.72087582349	50098.770854803304	13
49889.598193130274	50115.83166033365	13
50008.29730322352	49786.78285444139	13
50100.97184132836	49813.69259472411	13
50171.11532252134	49945.75325617976	13
50167.73357292641	49850.51613504461	13
49900.544098075734	49786.39886735965	13
50110.67503207596	49903.733880823245	13
49975.59250695526	50148.08591388071	13
49947.77581116445	50124.149389325896	13
49849.74133066965	49910.31207839397	13
49916.004736950184	49837.34729695938	13
50225.159960258265	49970.20003435389	13
49843.596032885995	49885.77099742019	13
49845.25722155969	49863.980945956966	13
49918.10711552107	49934.70735209818	13
50188.60777573701	50021.02774244939	13
50241.82079407638	49948.25280206119	13
50041.195237432934	50140.904741627004	13
50204.04065886355	49969.62450851862	13
50219.73495309623	49892.22556854734	13
49822.6916566874	49887.60712985954	13
49763.32324040645	49900.45424277623	13
50139.06055912251	49863.21091913366	13
50003.73588995865	50170.76301243244	13
50050.161776942245	49943.87751473891	13
49938.043942202974	50136.23529291337	13
49870.019446073136	50065.08508504418	13
50202.222040418055	49897.029284643155	13
49865.868715898956	50050.42774579891	13
50054.420841171916	50157.10791789256	13
50081.5349689146	50085.74603618413	13
49787.53912864703	49911.83177428603	13
50252.15865395929	49960.09533016597	13
49822.517585372436	49867.17407481736	13
49798.81124719516	49885.327073284534	13
49909.31636945201	50092.8275593194	13
49913.572884634974	50157.01945362289	13
50258.60512288065	49976.65286776787	13
50203.920621327	49990.27855311493	13
50262.909749664504	49999.23016111272	13
50066.98928151444	50175.48062910335	13
50201.20547864693	49881.528544015164	13
49746.889071161364	49913.61883966589	13
49952.22267694113	49787.13858444831	13
49827.68962238227	49909.92178762287	13
50098.662190076946	50094.57884873134	13
49961.50480563163	50166.142903257234	13
49906.71577203627	49992.49834308538	13
49759.87791775888	49938.03645080261	13
49814.6164442049	50074.962697135044	13
49920.52270494361	50177.719401234404	13
50187.27380631496	49851.35208972381	13
49857.55715063251	49847.73373360074	13
50240.758467170584	49982.462664341714	13
49743.38893220734	49890.97923417943	13
50042.29064671411	50095.610491524814	13
49766.22290855204	49983.108033294484	13
49983.42519953198	49808.64736015542	13
50229.89549952524	49918.11914423618	13
49899.71115699277	49836.148284008836	13
50026.87775154905	49781.57183508647	13
49925.6033665265	49776.094931889595	13
49780.140267585404	50013.95280709101	13
50199.693197951914	50005.29150838669	13
50148.52564912465	50051.836508489156	13
49738.40658256486	49869.1242264844	13
49745.27630686707	49927.923170819944	13
49994.75566237309	49782.365487931835	13
49937.35291293647	49793.218708231994	13
49968.17823058588	49781.632186481074	13
49990.03339175334	50164.77046039093	13
49950.75953493579	49772.99840205374	13
50053.46639379912	50181.724482550606	13
49755.662038644805	49956.01643979466	13
50084.96942070976	49806.55322530878	13
50182.89100426607	49894.412184678935	13
50017.57757138806	50174.647632140426	13
49907.158368311735	50169.77068054588	13
50185.06051621908	49831.475835062876	13
50278.41217751403	49984.57445056756	13
49882.057761373544	49775.34991368396	13
50023.82834197214	50070.94033404897	13
50044.25617339392	50072.749461491374	13
49819.41783784558	49922.15929299943	13
50052.03829238293	50084.40643666987	13
49935.9058154335	50173.109199805695	13
49746.01829400101	49967.481036755016	13
49933.3879543962	50195.68101697452	13
49951.26354674693	50180.67077729859	13
50100.013816820596	50045.54190534929	13
49773.98775826639	50000.96903685322	13
49782.441087318366	49892.053364947584	13
50045.490767143914	50112.5680023439	13
50142.93217455145	49811.69459498151	13
49782.8563479477	50050.09318925331	13
50012.002215281864	50119.500593719866	13
50116.737057085644	50075.70517672705	13
50215.22479978495	49875.64481734944	13
50061.13606309144	50099.31727741005	13
49727.81435565168	49853.63115746739	13
50159.92928662931	49806.33970290069	13
49887.7663896642	49848.600874199576	13
50126.88873128748	50059.42104666732	13
50244.90345290836	49906.51728227531	13
49840.6130151006	50084.59973853423	13
49861.75347010963	49832.71174964701	13
50064.847019947476	50120.51645601942	13
50043.34791178766	49787.23535132671	13
49881.59441567277	49795.1678117843	13
49928.42339603781	50214.744669513835	13
50166.59036421229	50042.04780100358	13
49808.372657221254	49853.839887162896	13
50134.318547911884	49794.254900485874	13
49900.41818372789	50191.359286567975	13
49928.56051129943	50157.070174359884	13
49952.37110521376	49756.96925110369	13
50248.61887755163	50015.39643166592	13
50271.374990334654	50015.55324444749	13
50198.953570257574	50031.10135784641	13
49973.478018452806	49758.26646201242	13
49904.93373943085	49870.406473755975	13
50055.878024698715	50202.50147163498	13
49781.211959566885	50067.79714141481	13
49899.82283885094	49772.254476579925	13
50139.43993008601	49846.05081781377	13
50025.088689557524	50130.85566162503	13
50008.7276554772	50105.52871347112	13
50166.76428251022	49826.26643635632	13
49913.535803634855	49767.280559257015	13
50280.94770299559	49968.31799015891	13
50032.66923510993	50082.85821303702	13
50058.92437048166	49785.72235984181	13
50151.0091318499	49823.96776029199	13
50205.711203226674	49838.39092655418	13
49888.33469539016	50179.06385634038	13
49742.46015602048	49949.4743289106	13
50193.93074113345	49816.2626922383	13
49903.07857553852	49850.184591858124	13
49950.540704534236	50200.26448937123	13
49794.04352682408	49867.35395398566	13
50133.5598445503	50079.89268570904	13
49879.855663011454	50159.358878403655	13
50153.86699681122	49989.93227987288	13
50072.05407725789	50210.273659313054	13
49903.700301910176	49753.3804961462	13
50297.70566194067	49955.45316069651	13
49871.338034350134	50105.78884550527	13
50146.68477062321	49784.307946518245	13
50093.481859504136	50218.53932552392	13
50152.1429587159	50072.93011624166	13
49972.33492080611	50195.335337035234	13
49858.08393750364	50124.355614740576	13
49804.02298495895	50093.36234567243	13
50213.186899097906	50016.929917033245	13
50086.18558344781	50111.01529275107	13
50169.44153659458	50055.849152000585	13
50110.59936006924	50216.15343009056	13
50051.388230275305	50131.221031105975	13
50086.270067750556	50129.21732650807	13
50006.7279122759	49765.41910643884	13
49811.55247650614	49933.8514458176	13
50193.686126142886	50050.85405672636	13
50066.7920791473	50147.56787438123	13
50159.9184908712	49768.14091750747	13
49862.49321498322	49783.68894534065	13
50066.244904006955	50231.37986814286	13
50231.7601120152	49935.82385477589	13
49723.67207291664	49944.13610870188	13
49858.676120774275	49761.594308175896	13
49934.89012760882	49762.496964354796	13
49720.918191674944	49875.29433554408	13
50166.74589234497	49784.569179218925	13
50091.59628961468	50146.20541396927	13
49958.70699034142	50213.945332762254	13
50168.83793705545	50072.17161190617	13
50075.28840361761	50191.203538565096	13
50102.42875725172	50238.55981951156	13
50044.447980660756	50193.31775069882	13
50062.90411435796	49769.98003418383	13
49833.458069800916	50098.26822099411	13
49885.106387784705	49817.54126863303	13
49888.48350289859	49753.88057801922	13
49856.160105918745	49797.81729886916	13
49766.96356447788	49884.09974918139	13
