# Supplementary material for: Abundant Topological Outliers in Social Media Data and Their Effect on Spatial Analysis
Source: PLoS One. 2016 Sep 9;11(9):e0162360. doi: 10.1371/journal.pone.0162360 (PMC5017681; doi:10.1371/journal.pone.0162360)
Supplement: S3 Dataset — See the respective attached file. (ZIP) [file pone.0162360.s003.zip › S3_inclusion_lws/clust_15_24.csv]

50000.0	50000.0	0
50005.83713481602	49993.280968672174	0
50001.12443877294	50002.94038312532	0
50004.48967049862	50009.87803618339	0
50014.53099825114	49992.22044562598	0
49994.82530141147	50000.16451443882	0
50010.4589196096	49996.03999675293	0
50018.2149037799	50000.21066760052	0
50008.08586038528	49994.71094210748	0
50008.936828060156	49996.61673629877	0
50014.94983376979	49988.786681476384	0
50018.46933854213	49993.8554702697	0
50011.58925015423	49998.11513877684	0
50000.88428493963	50005.70068823388	0
50015.58030491181	49998.917555959655	0
50009.4718499692	49995.44000616184	0
50021.193458055204	49985.225681648	0
50021.413904821406	49979.75696080034	0
50010.100749354795	49991.42392694246	0
49994.76895619402	50001.40611172298	0
49988.06258487189	49998.76840152412	0
49985.29202249338	49998.940740734564	0
49993.14686645007	50008.1375682673	0
50019.290915195124	49977.92750471076	0
50015.06418115242	50000.068615091885	0
50014.13017824349	49994.253094930704	0
50016.51956011994	49993.78858803314	0
50007.08202173182	49986.998177055575	0
50019.32588342561	49975.4242119596	0
50007.844906202205	50006.27608626506	0
50012.7000907052	49987.44525287354	0
49995.49342105043	50013.29634922211	0
50005.13790162656	49991.45152935209	0
50007.082932075806	49996.441953963855	0
50016.585769007244	49986.84440471123	0
50002.83418114664	49988.992466717245	0
49995.48635136234	49995.03181978486	0
50024.77210222248	49987.26818796391	0
50016.061040311164	50002.13748655931	0
49998.10217495186	50005.36260508198	0
50013.167830917206	49993.19964095961	0
50022.14159763361	49982.83076155788	0
50016.10399810654	49974.74415824642	0
49998.08776523715	50009.22821079052	0
50023.40450357533	49993.61172738369	0
50018.76775212044	49981.33086492498	0
49996.120792812355	50001.59421960543	0
50005.046774222115	49981.73340809357	0
49998.2990140224	49997.04291727956	0
50016.47214563919	50006.55446067109	0
50027.808527417794	49994.11873108403	0
50007.276988179576	49979.47005546184	0
49998.63505054116	49993.56495709598	0
49994.93196612812	50011.18394075017	0
50010.45876863076	49990.161010031814	0
50003.97266594857	50002.458794795784	0
50009.44591577367	49994.182815990534	0
50008.4991627827	49998.01859678256	0
50026.73402193849	49992.63956518364	0
50029.482584821504	49978.508912261066	0
50008.75765193132	50004.28392360544	0
50005.388412672575	49999.9900841207	0
49999.85042124614	50010.79623481914	0
50012.27171978171	49994.29867634941	0
49986.59482429784	50001.81226839865	0
50035.33648425852	49974.70002515035	0
50017.338649190744	49980.41742473275	0
49986.88719264082	49998.56909033515	0
50009.163364260836	50001.94105756399	0
50021.4902181036	49972.74675609031	0
50036.929303339406	49979.345099226695	0
50004.407389178654	50000.27660040396	0
50013.03458879436	49971.04161905141	0
49986.730068661935	49995.36881795393	0
50012.11734460939	50005.26852747503	0
49991.47266825221	50016.232713043595	0
50002.753656105124	50004.43811441385	0
50007.04795399476	49984.99209594952	0
50019.73260847298	49970.14971438379	0
50009.069330373226	49972.59046273163	0
50010.1511816557	49972.62455247978	0
50019.046855330045	49968.729659101475	0
50033.91819664266	49994.99795841096	0
50000.54061583774	50004.66301196818	0
50036.83356199175	49976.12178608589	0
49998.69355844842	50014.23779065819	0
49996.42385986143	49997.54201287753	0
49988.80355885187	49994.73949626766	0
49989.0000510483	49997.53362532931	0
50045.87877013	49979.65615874137	0
49991.13587895365	49996.52765682387	0
50019.30492580107	49999.88959458508	0
50012.46014286366	49988.74121117238	0
50001.54569032017	50001.71275774059	0
50012.15402410048	49992.55053785089	0
50000.12263336884	49977.47527241486	0
50002.22490471562	49999.61637121197	0
50010.51338572776	49998.152334640225	0
50014.73525587127	49997.20394473452	0
50012.79614643068	49996.9890215799	0
50004.87503193818	50001.461523248174	0
50006.03257514177	49990.03647625652	0
50005.54887962217	50004.81637949066	0
50002.56240120871	49979.99797606899	0
50021.887926901814	49996.062893511604	0
50006.32703857465	49991.544517300004	0
49990.439278598395	49994.24582331928	0
50001.873876585625	50007.141939034314	0
50003.305765154335	49993.86854020162	0
50013.200641945106	50005.08440088092	0
50012.12025455266	49978.84568753256	0
50006.64370623705	49983.02919293262	0
50008.49073917247	50010.12621010018	0
50013.861540388745	49978.21860787476	0
50031.058052643435	49986.99015643279	0
50014.94582985956	50012.05125135054	0
50035.5383608293	49983.566861656094	0
49991.030096193834	50022.15116813719	0
50005.46966937792	49970.62233159868	0
49988.44833133628	49989.976926240066	0
49994.354344094165	49979.72792732627	0
50016.53829730544	50000.329665277866	0
49985.69786667642	50003.08579045412	0
50005.04180405728	50003.54232518139	0
50007.49928405959	49988.58424591541	0
50017.031857151094	49968.94990008343	0
50002.98364475068	49981.342418066255	0
50008.75183400938	49981.63170455064	0
50003.74134074666	49968.98534518849	0
50014.184258887915	50004.34955588514	0
50016.66807349658	49978.153620903344	0
49991.49294660638	49999.08926920659	0
50006.07308943197	50012.02124499861	0
50018.18428017563	49975.5291185302	0
50003.744835537575	50005.03672033354	0
50017.0847617482	49967.71939797862	0
50001.364376995836	49995.92899192673	0
49999.015252295256	49984.51162121085	0
50022.88862056398	49978.140659149925	0
50010.12229608524	49981.63378355038	0
50006.924986869504	50014.2275570096	0
50018.62598055079	49995.02027975728	0
50001.4129379488	50011.1959501719	0
50029.762113352466	49981.23696473595	0
50017.34500124433	49994.69032148967	0
50001.66266675488	49990.137316034496	0
49998.9494254673	50003.01711792969	0
50001.198360199305	49999.86125242214	0
49988.285388029035	50000.56237796584	0
49999.6191912088	49994.81971262622	0
50026.604335600314	49978.8004165042	0
49995.32452230914	50007.39284060184	0
50008.4370145203	50012.41428319673	0
50020.588886059304	49984.00500895489	0
50018.196912976244	50013.52306138625	0
50024.68074206995	49980.89310460526	0
50032.11898991028	49977.87048802366	0
50033.392462679665	49988.90998566345	0
49989.34177680639	49998.66722062441	0
50011.053675528885	49993.308648700295	0
49998.23830095699	50010.57701642372	0
50011.79860805233	49985.78635422019	0
50018.22626641199	49998.34133937544	0
50006.87112494695	50000.55134256973	0
49996.53121272331	49985.20198091985	0
50025.086037284156	49985.91081937276	0
49996.70860588001	49979.26714558284	0
50029.50319168969	49973.20871567816	0
50016.4795935853	49979.64911345631	0
49996.10016635222	50004.113680559676	0
49999.640019379956	49996.08065681126	0
50008.223135130625	49962.391188099115	0
49993.37143664145	49981.26529963117	0
50018.00955082157	50001.454190036544	0
50014.05433731257	49987.786569162265	0
49999.49285722743	49986.030568801725	0
50010.892172060616	50002.890041918436	0
50018.264454430224	49979.08917698802	0
49999.254347866976	50004.12399906752	0
49996.37550174052	49996.18684061768	0
49988.48035736957	50002.11186367716	0
50017.57129535383	49985.64348910266	0
49993.48365932206	49995.32734283831	0
50004.25846664632	50013.69450265003	0
50015.17690187655	49969.07193670933	0
50010.90125225226	50010.77384091866	0
50017.00323091341	49995.94090178073	0
50012.86030348004	50017.03363351573	0
50005.31109678922	49962.92414232626	0
50006.08245865617	49996.396527964374	0
49990.01497238	49995.39866020564	0
50044.05046255765	49984.74864177708	0
50021.102182624454	49977.19055963324	0
49994.206855205164	50007.760510363725	0
50031.30952802601	49981.27880218403	0
49993.00874635992	49989.07987435498	0
50017.913044286935	50022.43697608902	0
50019.55630359528	49996.00874573291	0
49994.95845095134	50006.23146898167	0
49996.787999179345	49983.41672751876	0
49997.28862868989	50002.89962222195	0
50026.72239156424	49977.67029217016	0
50016.137442013125	49997.798828649495	0
50002.23822115556	49982.82918829433	0
50017.59004350971	49970.20078439211	0
50001.12616166738	49988.74985866253	0
50026.89126041569	49975.84217616462	0
50011.525842301904	50000.75636389602	0
49987.37936298576	50026.933915783564	0
49992.505563965504	49971.45927862612	0
50028.914669772326	49976.81093937099	0
50016.66006009913	50016.9698661116	0
50006.33442838227	50008.543010872665	0
49989.42131829412	49963.33901166855	0
50017.968238877926	49964.11063876047	0
50017.4053768407	49976.68234425749	0
50025.67918690619	49993.459769034926	0
50035.32946390554	49977.583204645154	0
50014.841863191876	50008.54154552255	0
50009.46842729731	50020.60487544357	0
50021.769537268505	49974.23178294885	0
50011.47451947896	50007.557284676805	0
49998.40507468729	49975.46325920858	0
50004.0943970568	50011.27871101463	0
50006.20179319582	49967.85017228331	0
50018.20829484094	50018.71730479123	0
50011.66556158528	49969.1858270797	0
50024.369657337156	50001.22008216415	0
49998.79584238994	50007.13689362251	0
49990.32820341346	50016.3961369657	0
50006.4435688108	49994.31053318997	0
50019.30929079813	49976.600336048316	0
50010.91845864008	49982.82898569856	0
49990.348907185224	50005.60903256387	0
50024.1522169357	49994.40200642497	0
50014.17381883133	50002.12589069574	0
50017.76507466728	49990.44779436663	0
50043.75520496807	49976.744641166486	0
50009.71324076425	50011.99337319459	0
50023.96064234873	49977.61049468709	0
50014.04709016834	49999.30956374218	0
50007.29837336337	50019.74476684009	0
50011.60148713441	49971.61552987652	0
50027.760664667345	49985.06088880161	0
49990.826783218356	50029.403764236886	0
50009.65654534305	49987.70137659851	0
50016.71099753911	50008.33824926107	0
50004.69951611002	49997.63286251777	0
49982.1008966819	50023.64881203237	0
49994.30528099292	50019.15648234574	0
49989.98803088486	50014.01842541414	0
49982.173661481924	50004.54955079803	0
50016.885314251995	49964.39033046427	0
50027.64624163003	49996.03948847316	0
50042.10921104765	49992.490067135564	0
50000.45721536013	50013.25586287379	0
50033.20667133846	49996.21933796846	0
50007.796617056236	49990.37827675556	0
50010.793185041024	49958.88394594061	0
49999.99657376707	50014.635139766775	0
49991.18720389596	50004.122235214636	0
49997.97220737339	49978.578237204354	0
50009.72613395662	50003.706107086124	0
50035.589999161806	49971.04844427833	0
50028.910800421785	49971.17023296352	0
49995.69536840814	50016.661631778	0
50031.87793942766	49984.378883366044	0
50018.940883947886	49955.17033129901	0
50009.73582475297	49963.47881328664	0
49982.62400587377	50000.491292449246	0
50011.69341869804	49995.72767945512	0
49995.16420949113	49998.835294507444	0
50006.40201665947	49988.39904736535	0
50016.4519561636	49990.38580699887	0
49999.09921373705	50015.27455799909	0
50015.71644487849	49981.890074185685	0
50011.95701241115	49981.49187185587	0
50013.74931920829	49997.47045144757	0
49991.916510602816	50012.525039104024	0
50009.99198977121	49984.8982441121	0
50018.44147401772	50003.16867861623	0
50020.82573912429	49974.82028027413	0
50015.49034966473	49990.85560334409	0
49999.87213701425	49997.90044027296	0
50043.79092621712	49982.05238273654	0
50017.433259612284	49987.72241035177	0
50031.953824946744	49994.884360510674	0
50008.88763657624	49985.631715698684	0
50033.254947874484	49991.54350118985	0
49999.46235900153	50001.37638187934	0
50015.18216152417	50016.60655961266	0
50013.100947890016	50010.369642319376	0
50023.76929210621	49996.469970804144	0
50009.1598565264	49970.37590584578	0
49995.85450226346	49992.452056001675	0
49999.94546654832	50008.59505416156	0
49990.82754118624	50010.245166916364	0
50031.77710339371	49975.60848126108	0
50034.230430251715	49972.200144816255	0
50022.386270717376	49979.00827023312	0
49992.64646736168	49980.25304717777	0
50026.42297673137	49997.453392527335	0
50019.618674445446	49958.86037352273	0
50026.41798040903	50001.05491525644	0
50019.38057683675	49973.42363685009	0
50009.54565436523	49966.28393480257	0
50009.01063384966	50014.73592736334	0
49999.644995925904	49993.78405371485	0
50009.81720632824	50005.97289784865	0
50008.14015398451	49992.284981156794	0
49996.346870602596	50006.735113702714	0
49992.318381946396	49996.34852900717	0
49975.57922029394	50007.543591302885	0
49991.7840052838	50030.47910280624	0
49997.821918389505	50003.78108682672	0
49981.759709777754	50020.590654198604	0
50004.689470503756	49982.915378003716	0
50003.63994292236	50003.52518030056	0
50003.33970531987	50010.21646316763	0
49991.72504012674	50009.66971456137	0
49993.51300644962	50021.990941999415	0
50008.57551745661	49967.72139152683	0
50021.960935687	49975.66542490558	0
50004.69583280455	49995.22104814737	0
49994.198399913046	50009.21217614481	0
49988.58142016513	50018.082290497325	0
50019.654252077045	49988.67324223183	0
49984.921162792794	50004.07854214962	0
49981.45671529846	49997.116122643434	0
49996.97783060522	49968.187741512134	0
50040.272093099156	50001.72669740148	0
50003.18794351524	49977.40589052669	0
49993.03311956979	49993.21018067425	0
49996.365427526835	50010.6317267545	0
50003.67053058538	49991.807151799425	0
50008.59006648891	50007.353603243646	0
50005.63922193674	49975.28807307995	0
50027.37674313698	50000.002662458595	0
50018.1694011894	49962.7431125476	0
50029.270615256304	49986.30585703274	0
50008.60891376488	50000.90645862579	0
50011.463217016535	49987.64651850302	0
50025.71492602243	49980.053609271316	0
50020.149261215425	49998.33740895269	0
49992.083382203666	49998.17325550986	0
49990.49038131797	49993.050099536056	0
49997.03459241107	49992.463299739306	0
50015.71638867133	49993.163487279846	0
50014.238258018595	49971.042525217876	0
50002.84440560835	49991.017650804875	0
50024.0421841673	49981.83583364768	0
50010.09122006389	49975.393998303785	0
50021.8599244461	49988.34879827413	0
50012.38490685176	49983.447845324255	0
50022.9978631254	49987.25227928762	0
50024.57481204676	49998.27303786978	0
49977.73435678939	50025.73142585185	0
50018.273526281984	49984.862890459626	0
50004.87977524304	49988.86417241439	0
50010.2994959495	49980.14878879698	0
50044.34040172747	49986.573763466644	0
49989.8854863132	50002.60089882142	0
50035.588236585834	49995.58540569962	0
50033.22995233338	49985.604815805105	0
50004.865841838946	49985.181879685035	0
50017.96032704124	50016.073713754304	0
49985.88742129509	50004.574260043635	0
50022.967400696645	49965.7199337937	0
50020.575116337925	49991.52741422425	0
50023.080497756	49990.82975304222	0
49971.19647388126	50028.90699982335	0
49988.378226405424	50020.15787642392	0
50041.256446369975	49975.58570536631	0
50026.2353198945	49963.63745814506	0
50006.09290812682	50003.86750193632	0
49999.10665106603	50019.81250362378	0
50017.08442806516	49999.00182927129	0
50044.3125068275	49991.881128169334	0
49989.69643205104	49979.90931636454	0
49983.447153874804	50012.92191009479	0
50007.09100776314	50002.0115516885	0
50002.39396832022	49992.540378176054	0
50030.089910534545	49998.491165232444	0
49997.30745483783	49998.59718904675	0
50007.318017293444	49975.875578960055	0
49993.248316773905	49978.191920323	0
50026.3666059615	49990.04335203911	0
49992.999485446875	50010.69994272801	0
50000.3856237368	49991.71250458948	0
50017.946030743726	49977.88631347146	0
50007.644142433375	49972.087069549	0
49993.66907959635	50011.765590085415	0
49994.8157511952	49986.98470323382	0
50008.38104781748	50019.90062105578	0
49993.26126408174	50000.11735477906	0
50007.22548173692	49977.57936703704	0
49992.06360483944	50018.0340425501	0
50039.28669048378	49963.65659707516	0
49985.753176636455	50020.735921212305	0
50011.566897029115	49967.6111754119	0
50033.987927820956	49979.86532365262	0
50034.92184460218	49993.68379887169	0
50031.1834662403	49978.546404806555	0
50008.49951727383	49977.61220145197	0
50000.0667014223	50006.61967936052	0
49984.729122934965	49988.46750636666	0
49981.21649061167	50003.70840084871	0
49990.47161684786	49965.01894314194	0
49986.85456251446	50017.47416794007	0
49993.14977565803	50012.76023205532	0
50047.74428540473	49991.24723405859	0
50041.76255014188	49978.46759680011	0
50009.81457879594	49978.21967923451	0
49998.4060908197	49999.35948248665	0
50018.373779276386	49996.34044717234	0
50013.52283959243	49995.467949927086	0
50027.67426593742	49970.10328410818	0
50014.319940503025	50017.38261971316	0
50009.11341404663	49999.653086728984	0
49973.127658974896	50000.05463673042	0
50024.172469884805	49992.833051163034	0
50012.72323837013	49986.30699232487	0
49986.20730487261	50000.10490423789	0
50011.977252020064	49976.793581167396	0
50000.00469857768	49987.66289570633	0
49995.85995538461	49973.097446555905	0
49981.89327689237	49986.981859026244	0
49990.188598212604	50018.50470183291	0
50019.26408681603	49991.079964753786	0
50026.90642246039	49980.55454640253	0
50004.02002875881	49980.06894821713	0
49985.89081506631	49985.65015807027	0
50002.19799961084	50013.56370140326	0
49983.7216195171	50005.075943525364	0
50011.56530235663	49984.67498436674	0
50002.327672652966	50016.16523425671	0
49997.71084800053	49989.345274387495	0
50021.098386776	49999.088229640256	0
50002.00890793094	50008.13368325376	0
50019.39518854666	49986.74799421681	0
49998.48583144695	49996.020842220816	0
50002.252645341825	50003.39034952211	0
50024.94934034694	49996.50973683712	0
49986.29125204934	50032.769984358754	0
50028.415156277806	49974.07285654163	0
49992.67148623997	50015.74501869495	0
49988.55427669218	50005.38882281116	0
50005.61269014103	49979.195057955585	0
50013.9253921519	49979.943606174034	0
50009.02263196153	49976.39397066565	0
50003.70383567812	50009.18776447736	0
49977.93538939688	50032.17827826552	0
50002.00143499088	49981.14772652258	0
49994.443343618565	49988.76168526796	0
50015.95192676042	49996.55369518609	0
49993.70826007408	50013.60625246535	0
50015.6171072625	49995.2344459176	0
49985.79584330067	50018.53873362033	0
50035.52685303456	49986.11691328954	0
50023.38477138606	50015.65881684924	0
50013.08957255942	49972.88909667436	0
50032.54434074573	49980.14024382478	0
50037.69766277613	49990.71977907857	0
50020.70132115987	49971.33918728332	0
49991.54871575323	49993.06958954638	0
50038.6876369777	49984.854015877136	0
49995.84975534837	49989.76380217891	0
50008.57260689861	49984.18248625825	0
50010.80116969428	49974.26868446372	0
50015.52442358418	49980.369654114074	0
49966.87956821088	50025.3566718717	0
50021.39298048806	49997.33513397521	0
49986.79280405464	50011.54457078656	0
50036.99569153763	49970.71384740837	0
50030.30006447288	49976.71936741601	0
50004.423067000935	50021.778925919774	0
50018.9524174718	49987.93459858724	0
50002.24446952885	50009.35885546801	0
49991.37241014676	49987.81286878255	0
50003.50800967785	49986.81399264767	0
50024.603400120206	49967.67607924221	0
50011.68653072118	49989.936086664326	0
50007.42317193211	50025.20821976098	0
49997.81359760099	49974.146066464906	0
50000.03202202254	49975.17501212602	0
50007.46899340166	50016.97950080779	0
50014.92720199672	49989.879107376546	0
49982.3621370405	49990.43294793265	0
49998.93112757086	49973.32114751587	0
49993.375437763934	49986.99815010414	0
50009.01048645396	50017.8185164767	0
49996.28983160131	49986.96341522962	0
50013.84358150482	49974.759725529235	0
49985.33335758784	50014.325262570404	0
49988.28920657882	49976.78881082798	0
50005.127349538976	49960.355245516366	0
49989.64002585986	50013.06228223937	0
49993.30132386803	49990.74232668886	0
50007.89248237768	50021.36047618287	0
49987.15178322575	50016.181793822885	0
49981.95580472889	49925.0370399518	14
50004.0566803829	49927.13053660165	14
50017.9509078844	49940.74439543091	14
50006.819464988796	49954.281993371565	14
50005.21922044231	49976.99480162675	14
49989.267089462155	49941.38458339931	14
50015.53945829497	49987.92715065238	14
50028.67622535449	49972.06700319865	14
50049.48991392497	49972.05220581944	14
50052.319494352516	49991.51685383391	14
50021.46876658645	49923.34014962235	14
50035.35963791747	49913.555407867956	14
49992.44972867315	49993.04340851958	14
50015.306064714896	49903.97524150845	14
49989.559894532766	49973.098754516934	14
50011.51823991925	49889.36030289935	14
50012.764697499435	50003.22506864626	14
50032.60012790323	49990.42133862979	14
49996.68377389106	50016.81927777365	14
50069.4854398537	49965.080278748326	14
49996.072410215806	49900.4158435374	14
50046.442862413205	49934.57729277694	14
50029.496152873966	49955.16762093267	14
50055.3667893208	49953.04994242756	14
50086.07120134155	49980.89236290207	14
49977.92186566004	50025.34603083403	14
49978.89955922469	49984.90421052962	14
50072.02767050033	49944.6951531917	14
49972.50865005393	49970.40485719131	14
50104.05408456789	49972.90735446372	14
50060.10040867559	49917.27912949875	14
50068.18814971712	49983.921892840364	14
50061.257582808044	50003.610798726484	14
50030.85633247065	49889.385695165874	14
50038.59722694079	49871.20667192619	14
49995.250102670834	50039.96653285934	14
50013.6219270989	50048.061508591425	14
50017.31785930787	50025.161404600156	14
50064.25334138709	49901.08348242436	14
50030.223747096425	50013.13189185808	14
50102.06398476954	49992.78823276212	14
49970.803007688446	50005.497638385976	14
49951.94342881075	50018.88890200726	14
49929.782539231135	50028.0767571499	14
49956.96330762633	49973.94675483216	14
49940.03056164652	50049.532165428616	14
50079.77051452299	49902.40265525847	14
50096.567868624785	49918.662013964706	14
50078.40459571554	49922.36883085263	14
49963.247149576804	50033.729611624185	14
49937.422314095376	50013.36656869515	14
49966.11953741092	49954.087921303755	14
50122.672529332434	49968.94957285876	14
50052.1292641787	49883.135184437306	14
50057.37720636101	49858.41796399541	14
50048.76542285004	49897.99650413959	14
49949.148013651335	50071.4175412096	14
50076.92419539825	50007.38864736922	14
50089.1650538883	49940.370934422295	14
50115.76167051358	49985.28374519575	14
49960.95011775351	49990.83686240122	14
49934.3306205924	50067.76136853548	14
49950.214079953745	50094.956178046195	14
50043.378341039075	50004.80441628391	14
50078.120597650486	49865.642933002266	14
49966.21453853495	50086.02311446098	14
49916.827035596776	50019.493323197756	14
50104.47302791546	49957.543498843086	14
50083.22445907714	49881.357232870585	14
50018.91282878771	50067.78851405852	14
50042.36678678345	50065.737096576406	14
49981.98950214697	49956.61384640781	14
50110.020535039104	49934.93298294915	14
49937.81023171726	49982.090168292685	14
49998.77858494462	50073.96530647745	14
49958.6906272143	49938.90702650878	14
49999.664018834315	50055.5163253707	14
49976.328440627214	50041.70770798147	14
49973.901459679655	50063.72960104702	14
50042.36248028491	50026.66528382535	14
50088.0521065378	50021.44356245223	14
50100.19332477439	49881.79198670881	14
50027.96933718334	50038.61329385316	14
49939.57133273617	50112.86172899834	14
50122.96429619785	49948.4005644946	14
49965.263722746844	50101.070596529215	14
49941.72977265091	49938.82730592874	14
49975.22386816666	49892.129449279186	14
49949.428100400684	50132.13907715054	14
49963.807909991985	50051.10686264954	14
50107.45974878508	49900.87068445837	14
49939.42771297619	49961.509540611056	14
49919.81065108206	50082.43595654623	14
49940.14902684746	49917.92052868326	14
50131.40464247659	49989.03796099351	14
49922.25459122617	49930.869610675225	14
50121.18940313272	50001.104208375684	14
49969.92604244029	49910.317272198445	14
49941.26406241803	49900.73289467531	14
49959.24972807355	49890.89668932004	14
49954.457439338454	49913.35740584655	14
49986.84489930584	50101.1195995735	14
49963.811793900015	50141.589271548066	14
50140.58947527505	49971.51574119229	14
49951.728607342215	50152.14985258801	14
50154.51067360876	49986.21798625123	14
50084.91900741135	50044.43910177725	14
50067.16414162767	50024.10185457672	14
50088.78929488296	49844.44780689722	14
50042.43635796224	49848.87184857351	14
49935.02954381927	50085.23206782027	14
50173.126350910556	49993.74373729614	14
49947.56029565431	50168.00705434294	14
50100.123745259065	50035.47774746453	14
50139.196128952644	49938.49112871979	14
49917.98128859501	49969.17838061264	14
49972.8144223711	50118.87829223603	14
49896.89757465567	49962.55924164041	14
49917.267969878616	49953.664445706934	14
50022.885595746804	49837.13967768546	14
49925.58955761219	49993.734030840256	14
49934.352306439105	50177.57205136974	14
50118.47020417973	49911.5131427183	14
49921.963640303286	50044.38488395399	14
50135.8925501699	49899.83954360648	14
49901.95879119461	49943.25192836521	14
50010.592379413705	49866.505607307234	14
50093.572618542436	49863.02856560226	14
50078.67811254754	50062.38924660124	14
49934.006430833935	50141.599492812886	14
50032.308444794326	49816.517487072444	14
49936.77049187576	49882.1435013153	14
50113.31482836998	50026.32419581619	14
49908.83165962169	49983.60018338424	14
50047.821252900554	50084.98898172514	14
50057.81208481983	50062.50869037144	14
49945.5107218095	50000.182876311745	14
49894.44880647028	49995.365476451516	14
49945.21583465054	50034.851400527514	14
50127.88210451889	50031.981807509605	14
49908.225864351494	50004.35526727653	14
50013.506471171066	49821.059180885284	14
50154.92354522215	49952.24944488248	14
50025.001200070845	49854.239517298345	14
50183.08253348443	50008.78310414598	14
49944.18464799951	50192.00294610351	14
50086.606113266476	49959.246483540825	14
49989.78100851399	50123.48093416895	14
50066.01453055293	50081.92519994423	14
50064.39629856166	50042.20053438769	14
49997.01474788609	50089.12648863033	14
49919.667232684376	50166.726025164004	14
49913.46445435471	50184.60063237207	14
50007.24948575919	49835.57776791405	14
50047.34258510435	49823.079204505666	14
50155.07405960955	50001.24057536981	14
50042.10844815867	50047.854397954194	14
50077.24791962492	49832.57056882326	14
50091.503135702456	49822.7341768228	14
50022.24688450698	49799.69057064574	14
50111.69302560092	49823.58119305765	14
49908.32251525577	50053.81596270699	14
50099.05565287123	50010.045839273764	14
50045.52825224951	50101.73785657464	14
49924.272813076954	50129.16000150285	14
50168.56952092922	50016.172404055054	14
50006.79415521789	49805.15676611662	14
49914.21217013784	49885.27254582256	14
50088.448592502624	50083.83071143196	14
50132.25659780522	49815.477238954074	14
50135.68293432763	49834.96069322183	14
50165.86945945141	50031.18542833122	14
50066.01080712885	50102.86247114718	14
49881.80005153274	49969.478322336836	14
49869.87330982279	49986.163008063806	14
50082.6912637294	50103.69173099905	14
49997.80138678169	49821.49516728136	14
50105.05786145425	50056.25051956588	14
50088.21507262161	50119.6974810965	14
50121.40927651884	49851.75031335534	14
50103.607989101074	49840.98558548327	14
50054.484183794	49801.708530823584	14
50058.115849482776	49843.35098438265	14
49880.61766736996	50008.27028205348	14
50106.34916665007	50085.45039824726	14
49994.024720225374	49878.755126332675	14
50062.496916836004	49932.51486693331	14
49861.2235871262	49998.68508365782	14
50128.79291977287	50057.98185657735	14
50070.08861439724	50119.7020836584	14
50031.79436808966	50078.102342346654	14
49926.235933215976	50195.78367068104	14
50051.548397945124	50126.36462279219	14
49990.63177089797	49789.882627273575	14
50120.578232938235	50099.50418328034	14
50068.019672092574	49790.549268992705	14
50182.059111318005	50024.99027581279	14
50128.73343647755	49795.892439158975	14
49924.162106493495	49903.08174438617	14
50113.40891658373	49782.039656927926	14
50173.16129504932	50053.93124223027	14
50146.38509552683	49879.96575795407	14
49900.54925598415	50035.24483227842	14
50120.90696033287	49882.31546851389	14
49965.761916120544	50170.76564124511	14
49902.47577700865	50165.49824702645	14
49897.439319210614	49877.80379170574	14
49974.706614688024	49876.73546438603	14
50021.51351512884	49784.39010433985	14
49902.370146646535	50073.97216977742	14
49925.06664240117	50104.52874287969	14
49904.835110253596	50089.1419755955	14
50124.55654395814	49762.827081543684	14
50004.44934270307	50110.182127425796	14
49919.52820764297	49865.449877062194	14
49942.128899198106	49859.13639002218	14
49900.583629448265	49903.588047821395	14
50081.055438653275	49775.637903679264	14
49926.99303281145	50215.02575347286	14
50143.952160647306	50017.76315538056	14
49905.36173003254	50111.16902387158	14
50189.070724869445	50047.977173756335	14
50073.06542783822	49851.33686968626	14
50187.17792667252	50066.1393486584	14
50016.878730860866	50085.03172181807	14
50029.717746741786	50105.638872915006	14
50074.12818483943	49817.85554155668	14
50176.49359736646	49977.86250959573	14
50192.486672807645	49995.80406757161	14
50094.81550579472	50139.33168818111	14
49999.97343242227	50142.42052331021	14
50164.58228550313	49964.518265057144	14
49955.22363764956	50204.50702320215	14
50123.35520034279	50073.53054111591	14
50096.24952511353	49805.17407729701	14
50004.63411932868	49850.99499284175	14
50170.193451570485	50073.83185588786	14
49984.55424452913	50154.40588483765	14
50037.26812584547	50132.24737948555	14
50138.54841667083	49850.90500888806	14
49921.03038212066	50151.67964268108	14
50202.473175958796	50036.61295092715	14
50138.38056619819	50099.90762185702	14
49889.53130888108	50176.48647267903	14
49905.07135607581	50204.10966279689	14
50062.383134273994	50142.57052711331	14
49954.84110279686	49876.15309693521	14
49944.09136748759	50222.43685470553	14
49924.81446695623	50231.19791003325	14
50111.03004122479	50133.45617108298	14
50043.03305153305	49774.83212288541	14
50079.70398661268	49757.49474892064	14
50159.00641640618	49898.70249716055	14
50012.586565025704	49767.52840864144	14
50130.698772163865	49777.840677612745	14
50000.74046275263	49776.8340756153	14
49850.96086329786	49978.86781820096	14
49843.43243735357	49998.853462459265	14
49883.14325153235	50062.267493569576	14
50077.48017405736	49738.031325328004	14
49880.90495856184	50193.04176700027	14
49880.315769327244	49913.424923621016	14
50182.796195731666	49950.072323922395	14
50153.52027816818	49806.88663823661	14
50087.62701382836	49720.642513613835	14
49876.48385360464	50083.33024694483	14
50103.94443100624	49763.56214186309	14
50051.396655484255	49758.66026789753	14
50186.615004344414	50081.778799456464	14
49857.39270637237	50078.463393335456	14
50145.438404136556	49786.22331660892	14
50000.10726988418	49758.25045483554	14
50147.49025691723	50034.87284977311	14
50113.045247509064	49801.00994736262	14
50168.86152368785	49941.44413136073	14
50052.32512438909	50161.976898713656	14
49877.92610002176	50165.5131222545	14
50183.98192312102	49933.91587865537	14
50160.18531076445	49841.730300080424	14
49932.56553174992	50252.41889248123	14
50116.93013139431	50119.63023073125	14
49989.951663937216	49862.75076343255	14
49898.3051216201	50128.4040417448	14
49986.53549759745	49805.21740649115	14
49977.13360826939	49779.36405071352	14
49918.56984002454	50065.89559307537	14
50039.05648928999	49794.466107991895	14
50149.2426168108	50055.82281609662	14
49940.039238405065	50207.319043199284	14
50095.18238728468	49742.07999099048	14
50012.212885844456	50126.34606220572	14
49858.52006046166	50058.92498430377	14
49958.14727188334	49765.885081929	14
49928.33847521396	49852.89309809324	14
49874.67478997067	49930.9449959422	14
49886.21535066319	50045.79841295896	14
50059.19300716402	49775.201139324796	14
49870.05375944498	50030.78960862173	14
50154.48445759592	50071.64442832957	14
50206.618134176206	50084.81502379042	14
50146.730628089965	49768.30222220101	14
49941.07768896262	50269.60504367048	14
49974.0972466269	49941.22185959028	14
50175.96102071265	49909.72012657548	14
49888.67843468779	50096.29706605618	14
50055.72431978254	49740.07895075937	14
49982.24857186026	50085.73602431779	14
50195.16828869127	49919.14763972991	14
50165.394472965105	49821.641706500246	14
50151.78209259175	49913.52830016819	14
49895.7026147296	49928.666757936124	14
50150.381701092905	49828.0160210654	14
50181.938808390405	49891.499699436405	14
49900.43602717191	50018.61999740171	14
49973.95467308481	49762.84524974471	14
49935.404307074765	50158.50042457915	14
50196.75934240313	49899.57949491276	14
49975.89568205205	50185.10209295501	14
50207.781687604795	49993.36672186536	14
49883.52777784618	49949.946819837685	14
49868.73824829728	50096.42402077701	14
50228.8868835424	50088.05483746613	14
49926.176747433776	50266.33328632769	14
49942.41667811061	49840.496700743366	14
50132.842222728636	49869.32277925292	14
50077.17163347923	50146.22032194044	14
50240.14778415955	50069.76411650413	14
49952.61962658399	50254.81107596578	14
50138.67229487758	50071.74020031506	14
49990.7970705698	49835.04432667537	14
50022.779458504	50146.23930927979	14
49976.34783913935	49828.02009388068	14
50109.882237418504	49737.20689503373	14
49833.68400171956	50019.30658305514	14
49998.63854923604	50186.24744550578	14
49901.290221483294	49862.80891777542	14
50019.56488583434	50190.274497417704	14
50087.267010452684	50158.86183537376	14
50025.0550265946	49751.13810618634	14
50200.13984686813	50017.55033393815	14
50229.554617541784	50058.01168118528	14
49978.0354004864	50135.84167695264	14
49935.14054782053	50285.814597902674	14
50034.60362586849	49733.4655120863	14
49978.40627154238	49843.695580666405	14
50100.681541906146	50099.94657108421	14
50137.25540111081	49753.0234413864	14
49999.9778537899	50202.91367485671	14
50155.82451207119	49932.74296757012	14
49933.359160349864	50302.67582699107	14
49837.49988457264	50054.52074255588	14
49853.14741390105	50042.87343872508	14
49833.84837194371	49976.19333182685	14
50235.81466932088	50044.084688149575	14
49911.6149126221	49847.2374905197	14
50207.918497480925	49910.69261192563	14
49909.014796374235	50226.06915550833	14
50106.0193958866	49719.45310717697	14
49918.97100298062	50298.261980057774	14
49986.01188074169	50171.31145552206	14
50172.91897589986	50091.139464445645	14
50062.06225183861	49719.4429134995	14
50073.197438626565	50165.8693611678	14
49967.85663950238	49809.78664211159	14
50221.346557980774	50015.68131058046	14
49930.67906407482	49822.15990033862	14
49890.12838721302	50238.553744942445	14
49970.521781842464	50201.85281901472	14
49961.29114661151	50221.90650907806	14
50215.442359347144	50105.147740488384	14
49955.94598940193	50302.38276599628	14
49852.83977613314	50012.46685383612	14
50201.15659795167	49946.65766812955	14
50154.30703004613	50087.2299089782	14
50200.336610281665	50107.499688268996	14
49865.621669697495	49900.386366572115	14
50195.09479531232	49962.93337821179	14
49951.049476039276	49823.20907907922	14
49861.97616771768	50150.8868813139	14
49850.50796339195	50093.61262709271	14
49891.48389660284	49845.854231004116	14
50214.65153456042	49896.99233853341	14
50167.84476117251	49784.581582497405	14
49849.84014442634	50170.35181904012	14
49959.045255451354	49836.45786822761	14
50195.13487710078	49879.05557628416	14
50212.16656534524	49967.01756912404	14
50128.65926718848	50133.84049279053	14
50217.1879858437	50073.51205679454	14
49876.693998547285	49885.04435353675	14
49950.43754632376	50237.25171770151	14
50230.17754599274	50108.72730798769	14
50229.655172042185	50000.41783268518	14
49883.554963428476	50150.92261008072	14
50128.57308101061	49739.62774940879	14
50227.192800097444	49959.791620897195	14
50103.61579584968	49703.39570399212	14
50220.24989889829	50121.715923815565	14
50220.26803173974	49981.033911258935	14
50092.72701559871	50068.955243023986	14
50041.058276645075	49715.34215422608	14
49850.34191015024	49959.897846317355	14
49912.90750394285	49828.38256538855	14
49971.25676286732	50313.0213478245	14
49971.10612364791	50296.98503163024	14
49879.43326462808	49866.54955113273	14
50032.62178388898	50175.05822770885	14
49875.95704529585	50230.85912835001	14
49973.727440387236	50241.86741164601	14
50244.71126717178	50011.4186801992	14
49838.42386350712	50083.91819834556	14
50167.94325665437	50105.92452363028	14
50185.43006478867	50115.6918568968	14
49810.06020424037	50017.02032030449	14
49956.40503574013	49744.70899476982	14
50009.09066248861	50173.19484614906	14
49815.740937472525	50050.461673747894	14
49855.49788622509	49944.6778584981	14
49826.74737838638	49992.68295062316	14
50134.9033134881	49916.35738369534	14
49896.368130449744	50297.6481128355	14
49818.44641214434	50071.25413586764	14
50182.38167433895	49768.918599955425	14
49986.84061551852	50286.03921707451	14
49930.84970814651	49799.10771464238	14
49797.11830601691	50069.39413215741	14
49833.93742576834	50165.64713809491	14
49912.95018373452	49913.15577669564	14
50145.34780351842	50118.90121553505	14
49854.81127211643	49913.02843634947	14
50110.994599537626	50157.72015340825	14
49886.442324719595	50217.29385751139	14
50191.26475751854	49858.58887285624	14
49885.4323876203	50024.53216371308	14
49994.755993649844	49737.274201332904	14
49968.98296965542	50279.90219395362	14
49910.755744706556	49805.009587181084	14
49864.457874252665	50249.45460776292	14
49904.98492341737	50266.15267249084	14
49948.387436118544	50320.008090006784	14
50206.25996657084	49856.27713857395	14
49969.98538887015	49728.368159548576	14
50091.918421433045	49686.67166575529	14
50081.81926756631	49705.79942945077	14
49915.28747257049	49786.13901538342	14
49952.97446636208	49799.691477219305	14
50091.53705372633	49665.80022723422	14
49977.56456752255	49744.730578920666	14
49858.43601162897	50195.68930600141	14
49869.15553891215	49853.75470089141	14
49839.067072878104	50191.66137659494	14
50200.12986668767	50127.00878873029	14
49870.28813940012	49959.27120113534	14
50074.21220575804	49669.915473249006	14
49845.63654483341	50152.60537500576	14
50048.518061977295	50190.53147706825	14
49991.094675220585	50307.408014861634	14
50155.11066248756	49863.24310011012	14
49855.538183491684	49877.97477566961	14
50241.948907713966	49971.13168994925	14
49817.334335018786	50034.03676307952	14
50180.21469836353	49876.265165336255	14
49983.86280102023	50271.33333217655	14
50210.97128791722	49882.036453055574	14
49832.71025992776	49954.10742006437	14
49839.944358762375	50212.020061275245	14
50122.09422055202	49700.14727433711	14
50241.604911410424	49949.54868521749	14
49874.69418501015	49838.23156812453	14
50188.30266845148	49786.30996038009	14
49854.008479857104	50261.95256517581	14
49944.31655694195	49777.79831090887	14
49918.282706021804	50313.36052671328	14
49997.05561494092	50237.26726188993	14
50066.324450885615	49651.44870052454	14
49957.93715211034	50184.02025453454	14
49879.291574474504	50126.122931343576	14
50184.84424478136	50142.61169072665	14
50174.49270721378	49858.796775427385	14
50188.976086641	49836.446924899254	14
50253.64423707566	50037.545768755685	14
50016.804030269406	50241.04207686939	14
49796.23417970511	50090.77574212718	14
50058.780524750604	50175.84916426819	14
50020.4809394646	50208.97713826309	14
50234.92495125509	50028.67148445482	14
49774.97961653995	50081.20854162513	14
50200.274947385486	49803.7640322165	14
50211.55240133154	50140.74827736977	14
49874.46269752938	49816.82926461852	14
49963.92537886908	50327.75749223096	14
50172.13287430959	50156.43039299856	14
49958.20359582963	50350.49161513323	14
49815.9142639915	49981.37242674088	14
50191.02472483726	49752.79840377016	14
50029.48065080297	50056.9535602086	14
50210.401905796425	49837.53425611841	14
50180.531045797296	49814.48930902905	14
50215.4530041528	49789.06147741551	14
49934.55933196261	50349.99984049913	14
