# Supplementary material for: Abundant Topological Outliers in Social Media Data and Their Effect on Spatial Analysis
Source: PLoS One. 2016 Sep 9;11(9):e0162360. doi: 10.1371/journal.pone.0162360 (PMC5017681; doi:10.1371/journal.pone.0162360)
Supplement: S3 Dataset — See the respective attached file. (ZIP) [file pone.0162360.s003.zip › S3_inclusion_lws/clust_16_25.csv]

50000.0	50000.0	0
50005.83713481602	49993.280968672174	0
50001.12443877294	50002.94038312532	0
50004.48967049862	50009.87803618339	0
50014.53099825114	49992.22044562598	0
49994.82530141147	50000.16451443882	0
50010.4589196096	49996.03999675293	0
50018.2149037799	50000.21066760052	0
50008.08586038528	49994.71094210748	0
50008.936828060156	49996.61673629877	0
50014.94983376979	49988.786681476384	0
50018.46933854213	49993.8554702697	0
50011.58925015423	49998.11513877684	0
50000.88428493963	50005.70068823388	0
50015.58030491181	49998.917555959655	0
50009.4718499692	49995.44000616184	0
50021.193458055204	49985.225681648	0
50021.413904821406	49979.75696080034	0
50010.100749354795	49991.42392694246	0
49994.76895619402	50001.40611172298	0
49988.06258487189	49998.76840152412	0
49985.29202249338	49998.940740734564	0
49993.14686645007	50008.1375682673	0
50019.290915195124	49977.92750471076	0
50015.06418115242	50000.068615091885	0
50014.13017824349	49994.253094930704	0
50016.51956011994	49993.78858803314	0
50007.08202173182	49986.998177055575	0
50019.32588342561	49975.4242119596	0
50007.844906202205	50006.27608626506	0
50012.7000907052	49987.44525287354	0
49995.49342105043	50013.29634922211	0
50005.13790162656	49991.45152935209	0
50007.082932075806	49996.441953963855	0
50016.585769007244	49986.84440471123	0
50002.83418114664	49988.992466717245	0
49995.48635136234	49995.03181978486	0
50024.77210222248	49987.26818796391	0
50016.061040311164	50002.13748655931	0
49998.10217495186	50005.36260508198	0
50013.167830917206	49993.19964095961	0
50022.14159763361	49982.83076155788	0
50016.10399810654	49974.74415824642	0
49998.08776523715	50009.22821079052	0
50023.40450357533	49993.61172738369	0
50018.76775212044	49981.33086492498	0
49996.120792812355	50001.59421960543	0
50005.046774222115	49981.73340809357	0
49998.2990140224	49997.04291727956	0
50016.47214563919	50006.55446067109	0
50027.808527417794	49994.11873108403	0
50007.276988179576	49979.47005546184	0
49998.63505054116	49993.56495709598	0
49994.93196612812	50011.18394075017	0
50010.45876863076	49990.161010031814	0
50003.97266594857	50002.458794795784	0
50009.44591577367	49994.182815990534	0
50008.4991627827	49998.01859678256	0
50026.73402193849	49992.63956518364	0
50029.482584821504	49978.508912261066	0
50008.75765193132	50004.28392360544	0
50005.388412672575	49999.9900841207	0
49999.85042124614	50010.79623481914	0
50012.27171978171	49994.29867634941	0
49986.59482429784	50001.81226839865	0
50035.33648425852	49974.70002515035	0
50017.338649190744	49980.41742473275	0
49986.88719264082	49998.56909033515	0
50009.163364260836	50001.94105756399	0
50021.4902181036	49972.74675609031	0
50036.929303339406	49979.345099226695	0
50004.407389178654	50000.27660040396	0
50013.03458879436	49971.04161905141	0
49986.730068661935	49995.36881795393	0
50012.11734460939	50005.26852747503	0
49991.47266825221	50016.232713043595	0
50002.753656105124	50004.43811441385	0
50007.04795399476	49984.99209594952	0
50019.73260847298	49970.14971438379	0
50009.069330373226	49972.59046273163	0
50010.1511816557	49972.62455247978	0
50019.046855330045	49968.729659101475	0
50033.91819664266	49994.99795841096	0
50000.54061583774	50004.66301196818	0
50036.83356199175	49976.12178608589	0
49998.69355844842	50014.23779065819	0
49996.42385986143	49997.54201287753	0
49988.80355885187	49994.73949626766	0
49989.0000510483	49997.53362532931	0
50045.87877013	49979.65615874137	0
49991.13587895365	49996.52765682387	0
50019.30492580107	49999.88959458508	0
50012.46014286366	49988.74121117238	0
50001.54569032017	50001.71275774059	0
50012.15402410048	49992.55053785089	0
50000.12263336884	49977.47527241486	0
50002.22490471562	49999.61637121197	0
50010.51338572776	49998.152334640225	0
50014.73525587127	49997.20394473452	0
50012.79614643068	49996.9890215799	0
50004.87503193818	50001.461523248174	0
50006.03257514177	49990.03647625652	0
50005.54887962217	50004.81637949066	0
50002.56240120871	49979.99797606899	0
50021.887926901814	49996.062893511604	0
50006.32703857465	49991.544517300004	0
49990.439278598395	49994.24582331928	0
50001.873876585625	50007.141939034314	0
50003.305765154335	49993.86854020162	0
50013.200641945106	50005.08440088092	0
50012.12025455266	49978.84568753256	0
50006.64370623705	49983.02919293262	0
50008.49073917247	50010.12621010018	0
50013.861540388745	49978.21860787476	0
50031.058052643435	49986.99015643279	0
50014.94582985956	50012.05125135054	0
50035.5383608293	49983.566861656094	0
49991.030096193834	50022.15116813719	0
50005.46966937792	49970.62233159868	0
49988.44833133628	49989.976926240066	0
49994.354344094165	49979.72792732627	0
50016.53829730544	50000.329665277866	0
49985.69786667642	50003.08579045412	0
50005.04180405728	50003.54232518139	0
50007.49928405959	49988.58424591541	0
50017.031857151094	49968.94990008343	0
50002.98364475068	49981.342418066255	0
50008.75183400938	49981.63170455064	0
50003.74134074666	49968.98534518849	0
50014.184258887915	50004.34955588514	0
50016.66807349658	49978.153620903344	0
49991.49294660638	49999.08926920659	0
50006.07308943197	50012.02124499861	0
50018.18428017563	49975.5291185302	0
50003.744835537575	50005.03672033354	0
50017.0847617482	49967.71939797862	0
50001.364376995836	49995.92899192673	0
49999.015252295256	49984.51162121085	0
50022.88862056398	49978.140659149925	0
50010.12229608524	49981.63378355038	0
50006.924986869504	50014.2275570096	0
50018.62598055079	49995.02027975728	0
50001.4129379488	50011.1959501719	0
50029.762113352466	49981.23696473595	0
50017.34500124433	49994.69032148967	0
50001.66266675488	49990.137316034496	0
49998.9494254673	50003.01711792969	0
50001.198360199305	49999.86125242214	0
49988.285388029035	50000.56237796584	0
49999.6191912088	49994.81971262622	0
50026.604335600314	49978.8004165042	0
49995.32452230914	50007.39284060184	0
50008.4370145203	50012.41428319673	0
50020.588886059304	49984.00500895489	0
50018.196912976244	50013.52306138625	0
50024.68074206995	49980.89310460526	0
50032.11898991028	49977.87048802366	0
50033.392462679665	49988.90998566345	0
49989.34177680639	49998.66722062441	0
50011.053675528885	49993.308648700295	0
49998.23830095699	50010.57701642372	0
50011.79860805233	49985.78635422019	0
50018.22626641199	49998.34133937544	0
50006.87112494695	50000.55134256973	0
49996.53121272331	49985.20198091985	0
50025.086037284156	49985.91081937276	0
49996.70860588001	49979.26714558284	0
50029.50319168969	49973.20871567816	0
50016.4795935853	49979.64911345631	0
49996.10016635222	50004.113680559676	0
49999.640019379956	49996.08065681126	0
50008.223135130625	49962.391188099115	0
49993.37143664145	49981.26529963117	0
50018.00955082157	50001.454190036544	0
50014.05433731257	49987.786569162265	0
49999.49285722743	49986.030568801725	0
50010.892172060616	50002.890041918436	0
50018.264454430224	49979.08917698802	0
49999.254347866976	50004.12399906752	0
49996.37550174052	49996.18684061768	0
49988.48035736957	50002.11186367716	0
50017.57129535383	49985.64348910266	0
49993.48365932206	49995.32734283831	0
50004.25846664632	50013.69450265003	0
50015.17690187655	49969.07193670933	0
50010.90125225226	50010.77384091866	0
50017.00323091341	49995.94090178073	0
50012.86030348004	50017.03363351573	0
50005.31109678922	49962.92414232626	0
50006.08245865617	49996.396527964374	0
49990.01497238	49995.39866020564	0
50044.05046255765	49984.74864177708	0
50021.102182624454	49977.19055963324	0
49994.206855205164	50007.760510363725	0
50031.30952802601	49981.27880218403	0
49993.00874635992	49989.07987435498	0
50017.913044286935	50022.43697608902	0
50019.55630359528	49996.00874573291	0
49994.95845095134	50006.23146898167	0
49996.787999179345	49983.41672751876	0
49997.28862868989	50002.89962222195	0
50026.72239156424	49977.67029217016	0
50016.137442013125	49997.798828649495	0
50002.23822115556	49982.82918829433	0
50017.59004350971	49970.20078439211	0
50001.12616166738	49988.74985866253	0
50026.89126041569	49975.84217616462	0
50011.525842301904	50000.75636389602	0
49987.37936298576	50026.933915783564	0
49992.505563965504	49971.45927862612	0
50028.914669772326	49976.81093937099	0
50016.66006009913	50016.9698661116	0
50006.33442838227	50008.543010872665	0
49989.42131829412	49963.33901166855	0
50017.968238877926	49964.11063876047	0
50017.4053768407	49976.68234425749	0
50025.67918690619	49993.459769034926	0
50035.32946390554	49977.583204645154	0
50014.841863191876	50008.54154552255	0
50009.46842729731	50020.60487544357	0
50021.769537268505	49974.23178294885	0
50011.47451947896	50007.557284676805	0
49998.40507468729	49975.46325920858	0
50004.0943970568	50011.27871101463	0
50006.20179319582	49967.85017228331	0
50018.20829484094	50018.71730479123	0
50011.66556158528	49969.1858270797	0
50024.369657337156	50001.22008216415	0
49998.79584238994	50007.13689362251	0
49990.32820341346	50016.3961369657	0
50006.4435688108	49994.31053318997	0
50019.30929079813	49976.600336048316	0
50010.91845864008	49982.82898569856	0
49990.348907185224	50005.60903256387	0
50024.1522169357	49994.40200642497	0
50014.17381883133	50002.12589069574	0
50017.76507466728	49990.44779436663	0
50043.75520496807	49976.744641166486	0
50009.71324076425	50011.99337319459	0
50023.96064234873	49977.61049468709	0
50014.04709016834	49999.30956374218	0
50007.29837336337	50019.74476684009	0
50011.60148713441	49971.61552987652	0
50027.760664667345	49985.06088880161	0
49990.826783218356	50029.403764236886	0
50009.65654534305	49987.70137659851	0
50016.71099753911	50008.33824926107	0
50004.69951611002	49997.63286251777	0
49982.1008966819	50023.64881203237	0
49994.30528099292	50019.15648234574	0
49989.98803088486	50014.01842541414	0
49982.173661481924	50004.54955079803	0
50016.885314251995	49964.39033046427	0
50027.64624163003	49996.03948847316	0
50042.10921104765	49992.490067135564	0
50000.45721536013	50013.25586287379	0
50033.20667133846	49996.21933796846	0
50007.796617056236	49990.37827675556	0
50010.793185041024	49958.88394594061	0
49999.99657376707	50014.635139766775	0
49991.18720389596	50004.122235214636	0
49997.97220737339	49978.578237204354	0
50009.72613395662	50003.706107086124	0
50035.589999161806	49971.04844427833	0
50028.910800421785	49971.17023296352	0
49995.69536840814	50016.661631778	0
50031.87793942766	49984.378883366044	0
50018.940883947886	49955.17033129901	0
50009.73582475297	49963.47881328664	0
49982.62400587377	50000.491292449246	0
50011.69341869804	49995.72767945512	0
49995.16420949113	49998.835294507444	0
50006.40201665947	49988.39904736535	0
50016.4519561636	49990.38580699887	0
49999.09921373705	50015.27455799909	0
50015.71644487849	49981.890074185685	0
50011.95701241115	49981.49187185587	0
50013.74931920829	49997.47045144757	0
49991.916510602816	50012.525039104024	0
50009.99198977121	49984.8982441121	0
50018.44147401772	50003.16867861623	0
50020.82573912429	49974.82028027413	0
50015.49034966473	49990.85560334409	0
49999.87213701425	49997.90044027296	0
50043.79092621712	49982.05238273654	0
50017.433259612284	49987.72241035177	0
50031.953824946744	49994.884360510674	0
50008.88763657624	49985.631715698684	0
50033.254947874484	49991.54350118985	0
49999.46235900153	50001.37638187934	0
50015.18216152417	50016.60655961266	0
50013.100947890016	50010.369642319376	0
50023.76929210621	49996.469970804144	0
50009.1598565264	49970.37590584578	0
49995.85450226346	49992.452056001675	0
49999.94546654832	50008.59505416156	0
49990.82754118624	50010.245166916364	0
50031.77710339371	49975.60848126108	0
50034.230430251715	49972.200144816255	0
50022.386270717376	49979.00827023312	0
49992.64646736168	49980.25304717777	0
50026.42297673137	49997.453392527335	0
50019.618674445446	49958.86037352273	0
50026.41798040903	50001.05491525644	0
50019.38057683675	49973.42363685009	0
50009.54565436523	49966.28393480257	0
50009.01063384966	50014.73592736334	0
49999.644995925904	49993.78405371485	0
50009.81720632824	50005.97289784865	0
50008.14015398451	49992.284981156794	0
49996.346870602596	50006.735113702714	0
49992.318381946396	49996.34852900717	0
49975.57922029394	50007.543591302885	0
49991.7840052838	50030.47910280624	0
49997.821918389505	50003.78108682672	0
49981.759709777754	50020.590654198604	0
50004.689470503756	49982.915378003716	0
50003.63994292236	50003.52518030056	0
50003.33970531987	50010.21646316763	0
49991.72504012674	50009.66971456137	0
49993.51300644962	50021.990941999415	0
50008.57551745661	49967.72139152683	0
50021.960935687	49975.66542490558	0
50004.69583280455	49995.22104814737	0
49994.198399913046	50009.21217614481	0
49988.58142016513	50018.082290497325	0
50019.654252077045	49988.67324223183	0
49984.921162792794	50004.07854214962	0
49981.45671529846	49997.116122643434	0
49996.97783060522	49968.187741512134	0
50040.272093099156	50001.72669740148	0
50003.18794351524	49977.40589052669	0
49993.03311956979	49993.21018067425	0
49996.365427526835	50010.6317267545	0
50003.67053058538	49991.807151799425	0
50008.59006648891	50007.353603243646	0
50005.63922193674	49975.28807307995	0
50027.37674313698	50000.002662458595	0
50018.1694011894	49962.7431125476	0
50029.270615256304	49986.30585703274	0
50008.60891376488	50000.90645862579	0
50011.463217016535	49987.64651850302	0
50025.71492602243	49980.053609271316	0
50020.149261215425	49998.33740895269	0
49992.083382203666	49998.17325550986	0
49990.49038131797	49993.050099536056	0
49997.03459241107	49992.463299739306	0
50015.71638867133	49993.163487279846	0
50014.238258018595	49971.042525217876	0
50002.84440560835	49991.017650804875	0
50024.0421841673	49981.83583364768	0
50010.09122006389	49975.393998303785	0
50021.8599244461	49988.34879827413	0
50012.38490685176	49983.447845324255	0
50022.9978631254	49987.25227928762	0
50024.57481204676	49998.27303786978	0
49977.73435678939	50025.73142585185	0
50018.273526281984	49984.862890459626	0
50004.87977524304	49988.86417241439	0
50010.2994959495	49980.14878879698	0
50044.34040172747	49986.573763466644	0
49989.8854863132	50002.60089882142	0
50035.588236585834	49995.58540569962	0
50033.22995233338	49985.604815805105	0
50004.865841838946	49985.181879685035	0
50017.96032704124	50016.073713754304	0
49985.88742129509	50004.574260043635	0
50022.967400696645	49965.7199337937	0
50020.575116337925	49991.52741422425	0
50023.080497756	49990.82975304222	0
49971.19647388126	50028.90699982335	0
49988.378226405424	50020.15787642392	0
50041.256446369975	49975.58570536631	0
50026.2353198945	49963.63745814506	0
50006.09290812682	50003.86750193632	0
49999.10665106603	50019.81250362378	0
50017.08442806516	49999.00182927129	0
50044.3125068275	49991.881128169334	0
49989.69643205104	49979.90931636454	0
49983.447153874804	50012.92191009479	0
50007.09100776314	50002.0115516885	0
50002.39396832022	49992.540378176054	0
50030.089910534545	49998.491165232444	0
49997.30745483783	49998.59718904675	0
50007.318017293444	49975.875578960055	0
49993.248316773905	49978.191920323	0
50026.3666059615	49990.04335203911	0
49992.999485446875	50010.69994272801	0
50000.3856237368	49991.71250458948	0
50017.946030743726	49977.88631347146	0
50007.644142433375	49972.087069549	0
49993.66907959635	50011.765590085415	0
49994.8157511952	49986.98470323382	0
50008.38104781748	50019.90062105578	0
49993.26126408174	50000.11735477906	0
50007.22548173692	49977.57936703704	0
49992.06360483944	50018.0340425501	0
50039.28669048378	49963.65659707516	0
49985.753176636455	50020.735921212305	0
50011.566897029115	49967.6111754119	0
50033.987927820956	49979.86532365262	0
50034.92184460218	49993.68379887169	0
50031.1834662403	49978.546404806555	0
50008.49951727383	49977.61220145197	0
50000.0667014223	50006.61967936052	0
49984.729122934965	49988.46750636666	0
49981.21649061167	50003.70840084871	0
49990.47161684786	49965.01894314194	0
49986.85456251446	50017.47416794007	0
49993.14977565803	50012.76023205532	0
50047.74428540473	49991.24723405859	0
50041.76255014188	49978.46759680011	0
50009.81457879594	49978.21967923451	0
49998.4060908197	49999.35948248665	0
50018.373779276386	49996.34044717234	0
50013.52283959243	49995.467949927086	0
50027.67426593742	49970.10328410818	0
50014.319940503025	50017.38261971316	0
50009.11341404663	49999.653086728984	0
49973.127658974896	50000.05463673042	0
50024.172469884805	49992.833051163034	0
50012.72323837013	49986.30699232487	0
49986.20730487261	50000.10490423789	0
50011.977252020064	49976.793581167396	0
50000.00469857768	49987.66289570633	0
49995.85995538461	49973.097446555905	0
49981.89327689237	49986.981859026244	0
49990.188598212604	50018.50470183291	0
50019.26408681603	49991.079964753786	0
50026.90642246039	49980.55454640253	0
50004.02002875881	49980.06894821713	0
49985.89081506631	49985.65015807027	0
50002.19799961084	50013.56370140326	0
49983.7216195171	50005.075943525364	0
50011.56530235663	49984.67498436674	0
50002.327672652966	50016.16523425671	0
49997.71084800053	49989.345274387495	0
50021.098386776	49999.088229640256	0
50002.00890793094	50008.13368325376	0
50019.39518854666	49986.74799421681	0
49998.48583144695	49996.020842220816	0
50002.252645341825	50003.39034952211	0
50024.94934034694	49996.50973683712	0
49986.29125204934	50032.769984358754	0
50028.415156277806	49974.07285654163	0
49992.67148623997	50015.74501869495	0
49988.55427669218	50005.38882281116	0
50005.61269014103	49979.195057955585	0
50013.9253921519	49979.943606174034	0
50009.02263196153	49976.39397066565	0
50003.70383567812	50009.18776447736	0
49977.93538939688	50032.17827826552	0
50002.00143499088	49981.14772652258	0
49994.443343618565	49988.76168526796	0
50015.95192676042	49996.55369518609	0
49993.70826007408	50013.60625246535	0
50015.6171072625	49995.2344459176	0
49985.79584330067	50018.53873362033	0
50035.52685303456	49986.11691328954	0
50023.38477138606	50015.65881684924	0
50013.08957255942	49972.88909667436	0
50032.54434074573	49980.14024382478	0
50037.69766277613	49990.71977907857	0
50020.70132115987	49971.33918728332	0
49991.54871575323	49993.06958954638	0
50038.6876369777	49984.854015877136	0
49995.84975534837	49989.76380217891	0
50008.57260689861	49984.18248625825	0
50010.80116969428	49974.26868446372	0
50015.52442358418	49980.369654114074	0
49966.87956821088	50025.3566718717	0
50021.39298048806	49997.33513397521	0
49986.79280405464	50011.54457078656	0
50036.99569153763	49970.71384740837	0
50030.30006447288	49976.71936741601	0
50004.423067000935	50021.778925919774	0
50018.9524174718	49987.93459858724	0
50002.24446952885	50009.35885546801	0
49991.37241014676	49987.81286878255	0
50003.50800967785	49986.81399264767	0
50024.603400120206	49967.67607924221	0
50011.68653072118	49989.936086664326	0
50007.42317193211	50025.20821976098	0
49997.81359760099	49974.146066464906	0
50000.03202202254	49975.17501212602	0
50007.46899340166	50016.97950080779	0
50014.92720199672	49989.879107376546	0
49982.3621370405	49990.43294793265	0
49998.93112757086	49973.32114751587	0
49993.375437763934	49986.99815010414	0
50009.01048645396	50017.8185164767	0
49996.28983160131	49986.96341522962	0
50013.84358150482	49974.759725529235	0
49985.33335758784	50014.325262570404	0
49988.28920657882	49976.78881082798	0
50005.127349538976	49960.355245516366	0
49989.64002585986	50013.06228223937	0
49993.30132386803	49990.74232668886	0
50007.89248237768	50021.36047618287	0
49987.15178322575	50016.181793822885	0
50003.40696682865	49966.723100896124	15
50007.05202615899	49989.62742291202	15
50008.90524886786	50011.91295765144	15
50029.12781150616	50017.412267065156	15
50010.781139050596	50033.90339330471	15
50016.138869025846	49952.687458189364	15
49992.31836780652	50027.80657889269	15
49980.05512594103	49974.89896099726	15
50025.32748829415	49971.36213782585	15
50034.56159763563	50001.08929164914	15
49988.23818321065	49959.752260577	15
49974.817066199335	50017.63325468681	15
50032.414400913134	50041.94385282046	15
50011.0625108614	50051.104188193145	15
50050.241486950465	49992.65988114043	15
50020.28518244231	50071.22616453552	15
50054.730496580436	49970.82192196767	15
50012.2467595017	49935.752812804916	15
50000.34201173058	50066.38294606105	15
50005.74589150002	50086.80247960963	15
49987.821095764164	50092.29701206689	15
50067.42191904347	49954.49755497727	15
49966.806491259136	49958.80999682695	15
50034.919918399064	49943.839115885086	15
49994.576057813836	49943.2716350846	15
49960.35717202258	50002.49974677885	15
49969.36889912316	50094.554063021365	15
49975.77781845864	50039.49103501552	15
49976.04743279552	49997.509069981235	15
49952.05975634494	50102.457157279685	15
49948.98976732455	49955.595907092895	15
50051.53214089981	49948.998866286085	15
50064.58574034472	49937.19038141308	15
50036.428585847454	50065.46246557513	15
50044.914948972975	50023.7348173236	15
49963.23789251584	49982.10505678147	15
50028.31249534971	49922.267688514716	15
49992.49439853376	50001.053807735545	15
50049.29728807814	49921.3878774919	15
49947.275518076814	50121.521335181205	15
49982.41081473921	50064.856256768064	15
49971.03679500364	50126.3251289601	15
49951.89979031249	50085.38720526565	15
50047.9618308049	50079.604848798685	15
49940.0365139066	49937.03920046938	15
50069.637784481216	49985.04068605192	15
49933.35809714677	50097.38248770268	15
50040.06865418244	50101.18061844336	15
49974.0378981354	50110.12252963307	15
50057.04293513857	50066.12569756834	15
49966.27460407318	50074.75436524271	15
49946.30255703988	49990.03622753472	15
49954.266266186394	50028.594879609926	15
50007.61498099755	50104.88435501691	15
49960.383832209845	49934.222881263595	15
50060.68140377426	49907.61551638607	15
50027.95298545183	50118.967841307625	15
49926.47139633667	50076.219185986985	15
49951.244619107725	50063.520955761865	15
50063.31037399271	50093.81132867375	15
49915.91087996615	50111.6174307383	15
50083.55916783731	49996.44470845415	15
49924.2723611295	50133.91974919347	15
49965.673319604946	50144.43971643704	15
49957.156120313346	50159.97559107525	15
49953.97755205171	50180.341934526004	15
50096.715446759874	50015.80259600139	15
50047.86682812303	50048.5548820067	15
49914.65454745458	50087.668236098274	15
50030.50220930939	50088.201878164036	15
49939.21220268671	49972.44817412174	15
50083.528930321685	50096.549358328666	15
49950.930836770785	50201.46951564747	15
50008.765390498666	50128.273317420506	15
49944.34108546983	50015.01335413417	15
50039.04358849625	50135.078319343826	15
49995.471793378565	49927.079575387565	15
49906.714787440826	50133.90133337169	15
50092.208520313194	49980.79686892605	15
49909.354399501244	50154.46137276912	15
49991.971001943086	50050.13700577191	15
49898.26694886583	50166.697466731064	15
50093.85352835245	49957.68091552563	15
50021.339196289766	50151.22999340624	15
50110.14894451143	50030.41743542632	15
49925.20290615274	50002.88272385725	15
50079.12875347509	49899.98051301693	15
49995.584113082434	49910.792168643595	15
49890.16214355941	50150.154586491684	15
49966.01201865511	50052.63046446319	15
50074.38198502331	50062.36763557816	15
49933.39561213801	50190.741227846825	15
49945.12005634877	50140.24292283858	15
49954.44341994611	50219.932498641356	15
50111.55763038493	50008.10690555958	15
49939.09344319481	50215.00169609516	15
49925.809392986535	50225.79835813537	15
49910.435884120256	50241.10418072006	15
50083.42279427665	49939.826496331996	15
50096.54985853837	49889.66754086737	15
49904.56465789122	50067.788736177245	15
49918.02590671435	50026.406842577046	15
49880.02979975296	50170.33646773372	15
49966.90911380934	50231.821499019126	15
49987.89668029848	50149.625738025825	15
50072.08517248837	50041.53313022725	15
50097.209662444795	49907.194837796786	15
49950.11145287063	50238.3590881959	15
49966.727566323825	50205.20899347133	15
49936.82117841671	50165.059288205455	15
50044.533100797344	49905.44660036355	15
50058.60420604588	50142.91098165311	15
50065.73612297742	50002.29262310956	15
49903.456549611255	50215.35714472213	15
50080.63276915667	49968.00185244224	15
49984.49491653873	49896.80399389821	15
49895.826224605815	50086.52484668358	15
50109.67789901511	49975.52599995002	15
49993.177198373116	50118.05170424159	15
50105.31692508439	49872.39230595777	15
49917.08926060029	50205.097816011235	15
50078.96217900247	50139.47015328714	15
50091.749973713646	50072.964762051124	15
49922.302042919044	50175.614420782535	15
50042.88399611204	50151.863129314646	15
50080.62094463429	50117.39170484224	15
50006.26809625265	49892.920891004585	15
49940.876722129826	50044.58866671465	15
50002.56985540109	50159.765154850465	15
49996.42610192407	49872.699174573376	15
50101.86435116836	50091.37329013357	15
49975.73586850748	49874.22253405994	15
49915.23836930026	49966.29083018876	15
50085.39861869429	49860.7083551697	15
50108.04694780357	49941.29118357644	15
49968.16486076216	49890.1904688846	15
49932.79443760417	50246.46264348199	15
49905.99797370164	49951.28628602924	15
50112.40045541129	49957.7632159676	15
49982.165529003316	50168.95826641429	15
50133.21211588643	50019.48248200549	15
49894.29065862607	50195.63082555155	15
50015.6890534923	49861.14430550969	15
49908.24572325798	50186.72518241479	15
49945.398417708806	50258.85529819581	15
50017.86251169716	49908.171586616234	15
49901.61326533696	49997.738986724406	15
50057.18064548758	50111.406158975326	15
50016.137870300285	50168.91016102451	15
49930.96268912132	49950.85165518207	15
49885.77207200862	50009.551949871755	15
49999.312418132795	50179.07619031828	15
49902.54075203455	50021.09382639909	15
50127.677996854036	50041.64670744409	15
50127.13557461001	49971.638807016236	15
50112.28349285621	50049.646971833936	15
49876.02447329112	50185.99819740502	15
50119.57753247081	49920.30145262997	15
49885.28557368873	50027.553543899245	15
49975.74877568648	49912.98991946824	15
50101.999772264506	50130.08973894858	15
50098.315223756064	49923.75106452628	15
49979.42664932604	50193.26372914522	15
50110.65913677967	50115.29801836561	15
49919.30352341266	50255.81067811817	15
49856.18691664268	50201.05749465213	15
49985.583839839135	50210.625491734536	15
49873.49884330171	50140.59525421666	15
50113.12763028773	50066.23478368571	15
50116.40578665227	50083.366942845656	15
50134.085290066614	50067.5892912683	15
49878.06926456794	50208.09549663745	15
50071.01733864777	49875.26974897819	15
50033.320853358695	50171.37895715811	15
50129.875039944054	50094.05499813221	15
49900.568156702466	50047.2285814493	15
50071.30457851755	50160.379233885884	15
49958.89514833933	49914.50632283392	15
49899.68771433992	49932.837103185084	15
50044.46499317839	50184.909442408774	15
49922.55712608244	49984.72919675503	15
50093.88113120725	50052.563773957445	15
49883.64541140183	50075.98475768253	15
49835.089449008316	50209.125743260935	15
50029.49596225697	49876.606309497314	15
50154.58911272953	50027.7644602088	15
50130.30672600577	50120.5276974558	15
50172.835506343064	50043.163686652726	15
50071.815499038225	50183.64319380102	15
50061.95156346674	49860.25734442394	15
50030.68910899638	49895.43877358212	15
50058.87120307824	50172.78159244751	15
50087.07761108337	50029.67433107793	15
50167.649593402035	50064.27809541577	15
49884.11933764003	50099.59589027347	15
50143.39763901403	49957.271293667465	15
50067.99074294216	50207.53992617835	15
49902.816073430025	50256.19417858842	15
50105.49719055223	49851.72823171191	15
49946.75431337524	49900.3863170384	15
50062.90681451564	49842.28674200847	15
50050.03047209565	50218.89539525688	15
49998.667828822094	50220.46940727898	15
50127.78062521564	49938.82182331753	15
50164.98925028285	49958.35753116694	15
50085.61124170638	50172.96212119744	15
50107.21517724355	50168.6860415897	15
49933.25386288216	50060.39990707619	15
50103.24581828869	49831.758660452295	15
50128.04879168057	50173.437464017195	15
50151.95345953767	50096.80189268825	15
49866.42371163756	50107.35603387062	15
49919.424356637974	49922.98483304975	15
49902.11068787221	50101.84244392837	15
49959.6499423248	49868.830281037706	15
49865.47569959785	50123.54253976003	15
49919.57267012839	49939.33469327096	15
49857.2606590247	50092.14050670998	15
50149.95578080534	49973.63514454419	15
49905.163331003445	49909.08482303981	15
49817.912831669026	50210.69537914093	15
49851.47772358367	50179.00316573024	15
50150.86162672868	50113.96529909821	15
50083.87388811432	49840.875239387606	15
49890.133498346644	49967.36094578832	15
49902.45739009832	49978.97730527519	15
49992.3254935266	50238.705005399424	15
49863.65461059367	50068.22080743701	15
49979.57070544513	49931.73099090106	15
49886.45886437032	49921.800146764064	15
50087.41669617301	50157.034087858425	15
49886.26884277948	49944.74083210509	15
50168.15738050686	50103.16081940976	15
50124.27788805756	49903.90518140436	15
49876.341505529876	50056.389467598296	15
49907.389754294774	50271.76613523503	15
50162.852705662786	50127.69082309431	15
49885.89497259345	50223.15991265646	15
50127.441332243296	50152.896143172286	15
50045.12984971302	49843.13043737368	15
50031.675683904105	49851.938912273916	15
50144.49144597474	50178.07425015241	15
50104.49781518543	49992.66600588065	15
49850.06132934899	50110.6129016783	15
49955.628271022986	49851.194522616635	15
49961.33122962033	49833.871332201146	15
50180.947400130346	50126.93203466623	15
50037.041420783724	49982.44926241217	15
50069.87352564254	50019.8080602523	15
50178.70475079611	50145.23551292957	15
50123.1143333983	49843.15551179596	15
50102.23114056143	50190.553317591926	15
50089.24785217159	50209.97263709947	15
50075.24493053753	49918.92535028213	15
49972.65562502928	49855.64897772573	15
50141.65339836759	49899.21993593599	15
49898.659382793725	50118.91322230969	15
50192.19678266983	50066.08292705315	15
49920.01578411132	49893.81089006201	15
50142.27813040262	49833.86740836002	15
49904.7871877732	50288.92584308038	15
49936.93649988973	49916.53439089341	15
50047.86175815316	49886.7440783281	15
49935.98688376074	49885.75106021863	15
50127.14445080256	50003.340218513935	15
49964.46823200372	50252.35678930758	15
50068.010152917355	49826.55610425282	15
49981.643762439446	50255.32122143444	15
49986.108208642356	49836.06501257166	15
50143.63661108438	49921.57631622947	15
50112.75590192412	49810.00434324608	15
50140.983795246226	50135.91087498499	15
49919.77185168589	50044.62184765367	15
49835.5549561125	50188.0571146314	15
50187.91892381242	49960.243544689954	15
50167.87272724066	50162.374400824134	15
50048.4787527552	49821.57195082544	15
49828.22342496344	50171.72933669559	15
50178.233401379424	50077.27264084256	15
50119.98284186856	50197.922453059684	15
50181.67008379246	49942.781388066294	15
50197.16802660397	49938.304136603576	15
50164.67102491727	49982.77298746099	15
50198.1746863413	50137.04006495401	15
50200.80943022341	50115.48781603184	15
49837.80919618436	50086.587174910615	15
49810.95287636602	50227.22697729104	15
49842.70784807823	50229.65360842626	15
49834.88476767425	50104.59112928743	15
49998.524326918596	50199.13070579518	15
50129.10400348453	50211.12802172233	15
49828.66911764142	50153.760273342865	15
49864.90594319862	50159.70746618013	15
49889.444752064046	50132.51376821943	15
50184.97798263091	50104.50628637495	15
50116.47501738887	50137.92132158957	15
49814.47777953503	50244.17782322813	15
50161.41585796257	50007.29736495194	15
49941.0608082214	49833.60709898863	15
49850.97484204747	50151.27814776342	15
50174.10472085045	50023.55968106795	15
50180.56085129979	50000.60225679045	15
50130.63964320491	49858.015973027104	15
49904.6153402291	49883.98389641062	15
50145.29924273816	49940.226223715385	15
49867.840226312685	49949.88840823348	15
50144.125646784916	50043.67231977933	15
49937.606486378376	49814.34142814794	15
49866.53588758264	49970.805711597546	15
49862.01024309594	50220.03221136271	15
50013.441203218215	50251.84839282493	15
50134.024288738736	49879.9485323756	15
50209.08764565738	50099.602089741034	15
50212.27310518963	49929.87014220038	15
50117.535203201915	49884.66608524758	15
49798.77890585733	50261.198199446255	15
50001.361814398864	49848.48475573985	15
50209.16009501835	49965.36789026043	15
49835.69688501486	50245.13495730933	15
49794.673622245566	50276.949926212816	15
50130.14939354084	50228.59198729814	15
50148.24169843256	49989.66655488255	15
50156.28748422379	49905.69353973115	15
50093.129423561215	49810.10670753117	15
49993.52703957236	50274.85104463878	15
49795.32284933589	50212.498825172224	15
50065.06013206321	49803.65713094481	15
50114.025344262926	50218.317892428364	15
50006.72175035807	49832.040707927095	15
50147.256846431854	49864.318744583456	15
50113.04165248429	49787.60071485335	15
50160.947424652266	49850.45489791334	15
50023.63702249022	49832.513748374455	15
49895.52633723841	49863.95892005616	15
49887.10991769026	49990.96718794975	15
49888.478656063184	50266.45904028574	15
50230.272810269526	50111.046724504886	15
49781.412066806566	50258.012290501225	15
49884.866183083774	50301.52212633983	15
50015.13209981024	49811.73579141821	15
50084.66680815643	50193.91270692418	15
50214.99676185018	49950.43875386089	15
49887.66781730844	49847.27304892202	15
50176.53881367435	49858.78052716023	15
50204.47679132633	50077.384927401414	15
50155.17514050996	50077.747913901265	15
50113.49826553991	49764.694461231265	15
49930.94986871717	50149.09724783675	15
50013.671855363464	50281.56045285359	15
50214.85049609079	50133.83000319698	15
50151.696579477706	49884.761807893745	15
50165.377495107	49925.552561104494	15
49998.06251519467	50259.22898126497	15
49819.51895180517	50261.289739532476	15
50038.106851552744	50203.52273993429	15
49879.69940778858	50283.17837733002	15
50246.7667961828	50116.23232424816	15
50160.679338765556	50189.963833159054	15
50034.42831453916	49805.39711135403	15
49995.68388439701	49818.70102526923	15
50119.98020811727	50250.62572606749	15
49947.79713172438	50277.76122164489	15
50168.617475823565	49872.73628110432	15
50208.99957589922	50060.69127876856	15
49935.00874479369	49868.99801008209	15
50258.08236603339	50128.392917815334	15
50197.270714978535	50042.88614607272	15
50099.14825404322	49776.11570398124	15
50211.98966769063	49905.12773989317	15
49925.51061444512	49798.034416028466	15
50221.35438599151	50077.87872344943	15
49867.56465481846	50257.38245694216	15
50158.27087744968	49830.97725814656	15
49818.700978897614	50076.24335186531	15
49841.54255647176	50268.32818992282	15
50138.112118117766	50197.08185460923	15
49834.256268569006	50286.04500466922	15
50198.9614011274	49982.04422427945	15
50259.95783448181	50145.66432738797	15
49924.482228437504	50273.79722683002	15
49913.86018646939	49870.088455552956	15
50073.199343421824	50080.874906951554	15
50137.35165249687	50248.48476063716	15
50144.562478168074	50005.609487141075	15
50239.7856556101	50152.664439989356	15
49877.98361869355	50238.34530735817	15
50082.65811779508	49796.814675353424	15
50015.61378654082	49789.70085485878	15
50232.27720472053	49919.139029498816	15
50192.644963323015	49844.92437558068	15
49976.109792095944	49806.643742216256	15
49851.91787323129	50284.92587777191	15
50146.88026577359	50155.256166660816	15
50133.966074049764	49782.562729862024	15
49908.47360269818	49834.34084721349	15
50218.12726809483	50151.068062898674	15
50242.85550811311	50134.089560555374	15
50146.81834388282	49802.78594587393	15
50192.35795521696	49879.03244231392	15
49863.31652196071	49927.125796460336	15
50045.33300654541	49793.10199928213	15
49870.231380074685	50017.24172393316	15
50232.37470928206	49938.90646057806	15
50221.67222379785	49886.20061985145	15
49955.53404962394	49809.2025802185	15
50175.558659252296	49841.05411837236	15
49812.87864886863	50183.768341954565	15
49863.55915319384	50002.61907584217	15
49868.843823107476	50299.38722088635	15
50236.17424985142	49870.20123095043	15
50238.945374028364	49956.04146115594	15
49866.382073328496	49837.49455001265	15
50128.29361593265	50271.68772652685	15
50258.5602500207	49949.99264101134	15
50272.51404161642	50115.609282568614	15
50273.68557792923	49934.71154135015	15
49856.942723852495	50244.7346301296	15
50099.2674120501	50227.84926954407	15
50080.031963502326	50227.80954654951	15
50185.328801487536	49919.15455801761	15
49807.241205735	50156.266098254964	15
50297.43874467952	50116.975529037605	15
50249.59006277685	50098.687247757756	15
50117.267192122265	50292.7820700297	15
50080.30626771733	49763.552059281414	15
49796.965624568125	50082.18919889662	15
50147.83147192059	50218.87389403517	15
50254.94434042406	50077.915859617744	15
50193.920164504176	50018.816975950576	15
49757.808731573336	50252.84342046192	15
49790.94988712036	50230.95291398538	15
49779.71401914841	50205.1618457015	15
50171.90626831072	49899.225359813005	15
49850.358573865975	50132.25563654763	15
50233.05152207502	49902.59492797225	15
50215.070295948455	49867.457637897896	15
50030.15513965058	49771.55020606525	15
50131.439323778075	49815.90770653387	15
50299.01768727944	50136.362156873336	15
49791.09262838624	50187.858546303156	15
49851.002302780085	49987.74742434358	15
50283.894515511056	50095.59358962068	15
49871.743610006255	49822.03333849677	15
49963.625435854214	49785.97851393135	15
49999.745446200155	49795.75195278235	15
49796.34753946656	50105.10405351872	15
49846.51330530053	49826.19723981644	15
50152.96914583715	50236.14163602222	15
50189.330060208296	50088.83079596823	15
49892.95525047984	49821.95393805823	15
50018.212899116996	50231.254765310565	15
50152.130264171166	49784.1088304397	15
50155.02041229011	49759.369621872516	15
50105.91234825157	50262.238656891364	15
50239.922390629305	50084.79256477341	15
49785.86120524701	50118.77466693048	15
49775.6405100945	50138.1214805186	15
50276.56774799279	50142.47320218085	15
50249.40624621483	49913.97192366701	15
49809.925393520345	50054.23601003234	15
49765.36806131228	50154.96909645777	15
49841.8080445533	50065.773311093195	15
50201.40076674308	50002.50434473744	15
50212.53716352685	50030.48072938517	15
49920.980680955654	49855.312455454376	15
49826.750083311876	50224.279256956725	15
49830.17031911791	49974.992374666544	15
49778.34027899161	50286.329594186165	15
49772.14142639698	50180.6997965175	15
49965.22656933642	50268.36191637594	15
49845.67620724409	49809.96225354841	15
50320.81512204229	50124.8469021035	15
49831.40962714676	50002.97167923812	15
50253.09373553905	49877.33255739186	15
50249.612285003575	49931.92682841245	15
49948.32322972081	49794.69094990202	15
50231.98426595327	49975.03656699007	15
49988.26418700963	50296.37689514658	15
49901.1039634019	50305.4447760141	15
50168.44584102474	50207.777060355	15
50097.362644214	50298.799864960754	15
49863.51999274656	50035.43788752123	15
49842.84628171734	49964.75266401994	15
50167.309287924305	49816.274275422125	15
49887.4565174571	49898.65911456492	15
50101.05451884663	49745.47917171206	15
49773.85527504331	50303.08192221391	15
50080.90760032968	50306.617193687605	15
50184.12733594489	49815.48103792903	15
50188.00446531604	50203.50878685679	15
50231.177916908055	49992.23100574085	15
50292.14519277964	49948.28569742576	15
49825.13809867043	49950.256049399664	15
50164.71635447365	49941.6756384129	15
50195.44735386691	49897.112719955556	15
49776.771552079386	50105.077825561675	15
49809.84947292455	49964.61306096868	15
50200.63068274137	49825.25158669205	15
50074.62139263729	49745.32312197015	15
49774.02876815139	50237.16798363118	15
