# Supplementary material for: Abundant Topological Outliers in Social Media Data and Their Effect on Spatial Analysis
Source: PLoS One. 2016 Sep 9;11(9):e0162360. doi: 10.1371/journal.pone.0162360 (PMC5017681; doi:10.1371/journal.pone.0162360)
Supplement: S3 Dataset — See the respective attached file. (ZIP) [file pone.0162360.s003.zip › S3_inclusion_lws/clust_17_26.csv]

50000.0	50000.0	0
50005.83713481602	49993.280968672174	0
50001.12443877294	50002.94038312532	0
50004.48967049862	50009.87803618339	0
50014.53099825114	49992.22044562598	0
49994.82530141147	50000.16451443882	0
50010.4589196096	49996.03999675293	0
50018.2149037799	50000.21066760052	0
50008.08586038528	49994.71094210748	0
50008.936828060156	49996.61673629877	0
50014.94983376979	49988.786681476384	0
50018.46933854213	49993.8554702697	0
50011.58925015423	49998.11513877684	0
50000.88428493963	50005.70068823388	0
50015.58030491181	49998.917555959655	0
50009.4718499692	49995.44000616184	0
50021.193458055204	49985.225681648	0
50021.413904821406	49979.75696080034	0
50010.100749354795	49991.42392694246	0
49994.76895619402	50001.40611172298	0
49988.06258487189	49998.76840152412	0
49985.29202249338	49998.940740734564	0
49993.14686645007	50008.1375682673	0
50019.290915195124	49977.92750471076	0
50015.06418115242	50000.068615091885	0
50014.13017824349	49994.253094930704	0
50016.51956011994	49993.78858803314	0
50007.08202173182	49986.998177055575	0
50019.32588342561	49975.4242119596	0
50007.844906202205	50006.27608626506	0
50012.7000907052	49987.44525287354	0
49995.49342105043	50013.29634922211	0
50005.13790162656	49991.45152935209	0
50007.082932075806	49996.441953963855	0
50016.585769007244	49986.84440471123	0
50002.83418114664	49988.992466717245	0
49995.48635136234	49995.03181978486	0
50024.77210222248	49987.26818796391	0
50016.061040311164	50002.13748655931	0
49998.10217495186	50005.36260508198	0
50013.167830917206	49993.19964095961	0
50022.14159763361	49982.83076155788	0
50016.10399810654	49974.74415824642	0
49998.08776523715	50009.22821079052	0
50023.40450357533	49993.61172738369	0
50018.76775212044	49981.33086492498	0
49996.120792812355	50001.59421960543	0
50005.046774222115	49981.73340809357	0
49998.2990140224	49997.04291727956	0
50016.47214563919	50006.55446067109	0
50027.808527417794	49994.11873108403	0
50007.276988179576	49979.47005546184	0
49998.63505054116	49993.56495709598	0
49994.93196612812	50011.18394075017	0
50010.45876863076	49990.161010031814	0
50003.97266594857	50002.458794795784	0
50009.44591577367	49994.182815990534	0
50008.4991627827	49998.01859678256	0
50026.73402193849	49992.63956518364	0
50029.482584821504	49978.508912261066	0
50008.75765193132	50004.28392360544	0
50005.388412672575	49999.9900841207	0
49999.85042124614	50010.79623481914	0
50012.27171978171	49994.29867634941	0
49986.59482429784	50001.81226839865	0
50035.33648425852	49974.70002515035	0
50017.338649190744	49980.41742473275	0
49986.88719264082	49998.56909033515	0
50009.163364260836	50001.94105756399	0
50021.4902181036	49972.74675609031	0
50036.929303339406	49979.345099226695	0
50004.407389178654	50000.27660040396	0
50013.03458879436	49971.04161905141	0
49986.730068661935	49995.36881795393	0
50012.11734460939	50005.26852747503	0
49991.47266825221	50016.232713043595	0
50002.753656105124	50004.43811441385	0
50007.04795399476	49984.99209594952	0
50019.73260847298	49970.14971438379	0
50009.069330373226	49972.59046273163	0
50010.1511816557	49972.62455247978	0
50019.046855330045	49968.729659101475	0
50033.91819664266	49994.99795841096	0
50000.54061583774	50004.66301196818	0
50036.83356199175	49976.12178608589	0
49998.69355844842	50014.23779065819	0
49996.42385986143	49997.54201287753	0
49988.80355885187	49994.73949626766	0
49989.0000510483	49997.53362532931	0
50045.87877013	49979.65615874137	0
49991.13587895365	49996.52765682387	0
50019.30492580107	49999.88959458508	0
50012.46014286366	49988.74121117238	0
50001.54569032017	50001.71275774059	0
50012.15402410048	49992.55053785089	0
50000.12263336884	49977.47527241486	0
50002.22490471562	49999.61637121197	0
50010.51338572776	49998.152334640225	0
50014.73525587127	49997.20394473452	0
50012.79614643068	49996.9890215799	0
50004.87503193818	50001.461523248174	0
50006.03257514177	49990.03647625652	0
50005.54887962217	50004.81637949066	0
50002.56240120871	49979.99797606899	0
50021.887926901814	49996.062893511604	0
50006.32703857465	49991.544517300004	0
49990.439278598395	49994.24582331928	0
50001.873876585625	50007.141939034314	0
50003.305765154335	49993.86854020162	0
50013.200641945106	50005.08440088092	0
50012.12025455266	49978.84568753256	0
50006.64370623705	49983.02919293262	0
50008.49073917247	50010.12621010018	0
50013.861540388745	49978.21860787476	0
50031.058052643435	49986.99015643279	0
50014.94582985956	50012.05125135054	0
50035.5383608293	49983.566861656094	0
49991.030096193834	50022.15116813719	0
50005.46966937792	49970.62233159868	0
49988.44833133628	49989.976926240066	0
49994.354344094165	49979.72792732627	0
50016.53829730544	50000.329665277866	0
49985.69786667642	50003.08579045412	0
50005.04180405728	50003.54232518139	0
50007.49928405959	49988.58424591541	0
50017.031857151094	49968.94990008343	0
50002.98364475068	49981.342418066255	0
50008.75183400938	49981.63170455064	0
50003.74134074666	49968.98534518849	0
50014.184258887915	50004.34955588514	0
50016.66807349658	49978.153620903344	0
49991.49294660638	49999.08926920659	0
50006.07308943197	50012.02124499861	0
50018.18428017563	49975.5291185302	0
50003.744835537575	50005.03672033354	0
50017.0847617482	49967.71939797862	0
50001.364376995836	49995.92899192673	0
49999.015252295256	49984.51162121085	0
50022.88862056398	49978.140659149925	0
50010.12229608524	49981.63378355038	0
50006.924986869504	50014.2275570096	0
50018.62598055079	49995.02027975728	0
50001.4129379488	50011.1959501719	0
50029.762113352466	49981.23696473595	0
50017.34500124433	49994.69032148967	0
50001.66266675488	49990.137316034496	0
49998.9494254673	50003.01711792969	0
50001.198360199305	49999.86125242214	0
49988.285388029035	50000.56237796584	0
49999.6191912088	49994.81971262622	0
50026.604335600314	49978.8004165042	0
49995.32452230914	50007.39284060184	0
50008.4370145203	50012.41428319673	0
50020.588886059304	49984.00500895489	0
50018.196912976244	50013.52306138625	0
50024.68074206995	49980.89310460526	0
50032.11898991028	49977.87048802366	0
50033.392462679665	49988.90998566345	0
49989.34177680639	49998.66722062441	0
50011.053675528885	49993.308648700295	0
49998.23830095699	50010.57701642372	0
50011.79860805233	49985.78635422019	0
50018.22626641199	49998.34133937544	0
50006.87112494695	50000.55134256973	0
49996.53121272331	49985.20198091985	0
50025.086037284156	49985.91081937276	0
49996.70860588001	49979.26714558284	0
50029.50319168969	49973.20871567816	0
50016.4795935853	49979.64911345631	0
49996.10016635222	50004.113680559676	0
49999.640019379956	49996.08065681126	0
50008.223135130625	49962.391188099115	0
49993.37143664145	49981.26529963117	0
50018.00955082157	50001.454190036544	0
50014.05433731257	49987.786569162265	0
49999.49285722743	49986.030568801725	0
50010.892172060616	50002.890041918436	0
50018.264454430224	49979.08917698802	0
49999.254347866976	50004.12399906752	0
49996.37550174052	49996.18684061768	0
49988.48035736957	50002.11186367716	0
50017.57129535383	49985.64348910266	0
49993.48365932206	49995.32734283831	0
50004.25846664632	50013.69450265003	0
50015.17690187655	49969.07193670933	0
50010.90125225226	50010.77384091866	0
50017.00323091341	49995.94090178073	0
50012.86030348004	50017.03363351573	0
50005.31109678922	49962.92414232626	0
50006.08245865617	49996.396527964374	0
49990.01497238	49995.39866020564	0
50044.05046255765	49984.74864177708	0
50021.102182624454	49977.19055963324	0
49994.206855205164	50007.760510363725	0
50031.30952802601	49981.27880218403	0
49993.00874635992	49989.07987435498	0
50017.913044286935	50022.43697608902	0
50019.55630359528	49996.00874573291	0
49994.95845095134	50006.23146898167	0
49996.787999179345	49983.41672751876	0
49997.28862868989	50002.89962222195	0
50026.72239156424	49977.67029217016	0
50016.137442013125	49997.798828649495	0
50002.23822115556	49982.82918829433	0
50017.59004350971	49970.20078439211	0
50001.12616166738	49988.74985866253	0
50026.89126041569	49975.84217616462	0
50011.525842301904	50000.75636389602	0
49987.37936298576	50026.933915783564	0
49992.505563965504	49971.45927862612	0
50028.914669772326	49976.81093937099	0
50016.66006009913	50016.9698661116	0
50006.33442838227	50008.543010872665	0
49989.42131829412	49963.33901166855	0
50017.968238877926	49964.11063876047	0
50017.4053768407	49976.68234425749	0
50025.67918690619	49993.459769034926	0
50035.32946390554	49977.583204645154	0
50014.841863191876	50008.54154552255	0
50009.46842729731	50020.60487544357	0
50021.769537268505	49974.23178294885	0
50011.47451947896	50007.557284676805	0
49998.40507468729	49975.46325920858	0
50004.0943970568	50011.27871101463	0
50006.20179319582	49967.85017228331	0
50018.20829484094	50018.71730479123	0
50011.66556158528	49969.1858270797	0
50024.369657337156	50001.22008216415	0
49998.79584238994	50007.13689362251	0
49990.32820341346	50016.3961369657	0
50006.4435688108	49994.31053318997	0
50019.30929079813	49976.600336048316	0
50010.91845864008	49982.82898569856	0
49990.348907185224	50005.60903256387	0
50024.1522169357	49994.40200642497	0
50014.17381883133	50002.12589069574	0
50017.76507466728	49990.44779436663	0
50043.75520496807	49976.744641166486	0
50009.71324076425	50011.99337319459	0
50023.96064234873	49977.61049468709	0
50014.04709016834	49999.30956374218	0
50007.29837336337	50019.74476684009	0
50011.60148713441	49971.61552987652	0
50027.760664667345	49985.06088880161	0
49990.826783218356	50029.403764236886	0
50009.65654534305	49987.70137659851	0
50016.71099753911	50008.33824926107	0
50004.69951611002	49997.63286251777	0
49982.1008966819	50023.64881203237	0
49994.30528099292	50019.15648234574	0
49989.98803088486	50014.01842541414	0
49982.173661481924	50004.54955079803	0
50016.885314251995	49964.39033046427	0
50027.64624163003	49996.03948847316	0
50042.10921104765	49992.490067135564	0
50000.45721536013	50013.25586287379	0
50033.20667133846	49996.21933796846	0
50007.796617056236	49990.37827675556	0
50010.793185041024	49958.88394594061	0
49999.99657376707	50014.635139766775	0
49991.18720389596	50004.122235214636	0
49997.97220737339	49978.578237204354	0
50009.72613395662	50003.706107086124	0
50035.589999161806	49971.04844427833	0
50028.910800421785	49971.17023296352	0
49995.69536840814	50016.661631778	0
50031.87793942766	49984.378883366044	0
50018.940883947886	49955.17033129901	0
50009.73582475297	49963.47881328664	0
49982.62400587377	50000.491292449246	0
50011.69341869804	49995.72767945512	0
49995.16420949113	49998.835294507444	0
50006.40201665947	49988.39904736535	0
50016.4519561636	49990.38580699887	0
49999.09921373705	50015.27455799909	0
50015.71644487849	49981.890074185685	0
50011.95701241115	49981.49187185587	0
50013.74931920829	49997.47045144757	0
49991.916510602816	50012.525039104024	0
50009.99198977121	49984.8982441121	0
50018.44147401772	50003.16867861623	0
50020.82573912429	49974.82028027413	0
50015.49034966473	49990.85560334409	0
49999.87213701425	49997.90044027296	0
50043.79092621712	49982.05238273654	0
50017.433259612284	49987.72241035177	0
50031.953824946744	49994.884360510674	0
50008.88763657624	49985.631715698684	0
50033.254947874484	49991.54350118985	0
49999.46235900153	50001.37638187934	0
50015.18216152417	50016.60655961266	0
50013.100947890016	50010.369642319376	0
50023.76929210621	49996.469970804144	0
50009.1598565264	49970.37590584578	0
49995.85450226346	49992.452056001675	0
49999.94546654832	50008.59505416156	0
49990.82754118624	50010.245166916364	0
50031.77710339371	49975.60848126108	0
50034.230430251715	49972.200144816255	0
50022.386270717376	49979.00827023312	0
49992.64646736168	49980.25304717777	0
50026.42297673137	49997.453392527335	0
50019.618674445446	49958.86037352273	0
50026.41798040903	50001.05491525644	0
50019.38057683675	49973.42363685009	0
50009.54565436523	49966.28393480257	0
50009.01063384966	50014.73592736334	0
49999.644995925904	49993.78405371485	0
50009.81720632824	50005.97289784865	0
50008.14015398451	49992.284981156794	0
49996.346870602596	50006.735113702714	0
49992.318381946396	49996.34852900717	0
49975.57922029394	50007.543591302885	0
49991.7840052838	50030.47910280624	0
49997.821918389505	50003.78108682672	0
49981.759709777754	50020.590654198604	0
50004.689470503756	49982.915378003716	0
50003.63994292236	50003.52518030056	0
50003.33970531987	50010.21646316763	0
49991.72504012674	50009.66971456137	0
49993.51300644962	50021.990941999415	0
50008.57551745661	49967.72139152683	0
50021.960935687	49975.66542490558	0
50004.69583280455	49995.22104814737	0
49994.198399913046	50009.21217614481	0
49988.58142016513	50018.082290497325	0
50019.654252077045	49988.67324223183	0
49984.921162792794	50004.07854214962	0
49981.45671529846	49997.116122643434	0
49996.97783060522	49968.187741512134	0
50040.272093099156	50001.72669740148	0
50003.18794351524	49977.40589052669	0
49993.03311956979	49993.21018067425	0
49996.365427526835	50010.6317267545	0
50003.67053058538	49991.807151799425	0
50008.59006648891	50007.353603243646	0
50005.63922193674	49975.28807307995	0
50027.37674313698	50000.002662458595	0
50018.1694011894	49962.7431125476	0
50029.270615256304	49986.30585703274	0
50008.60891376488	50000.90645862579	0
50011.463217016535	49987.64651850302	0
50025.71492602243	49980.053609271316	0
50020.149261215425	49998.33740895269	0
49992.083382203666	49998.17325550986	0
49990.49038131797	49993.050099536056	0
49997.03459241107	49992.463299739306	0
50015.71638867133	49993.163487279846	0
50014.238258018595	49971.042525217876	0
50002.84440560835	49991.017650804875	0
50024.0421841673	49981.83583364768	0
50010.09122006389	49975.393998303785	0
50021.8599244461	49988.34879827413	0
50012.38490685176	49983.447845324255	0
50022.9978631254	49987.25227928762	0
50024.57481204676	49998.27303786978	0
49977.73435678939	50025.73142585185	0
50018.273526281984	49984.862890459626	0
50004.87977524304	49988.86417241439	0
50010.2994959495	49980.14878879698	0
50044.34040172747	49986.573763466644	0
49989.8854863132	50002.60089882142	0
50035.588236585834	49995.58540569962	0
50033.22995233338	49985.604815805105	0
50004.865841838946	49985.181879685035	0
50017.96032704124	50016.073713754304	0
49985.88742129509	50004.574260043635	0
50022.967400696645	49965.7199337937	0
50020.575116337925	49991.52741422425	0
50023.080497756	49990.82975304222	0
49971.19647388126	50028.90699982335	0
49988.378226405424	50020.15787642392	0
50041.256446369975	49975.58570536631	0
50026.2353198945	49963.63745814506	0
50006.09290812682	50003.86750193632	0
49999.10665106603	50019.81250362378	0
50017.08442806516	49999.00182927129	0
50044.3125068275	49991.881128169334	0
49989.69643205104	49979.90931636454	0
49983.447153874804	50012.92191009479	0
50007.09100776314	50002.0115516885	0
50002.39396832022	49992.540378176054	0
50030.089910534545	49998.491165232444	0
49997.30745483783	49998.59718904675	0
50007.318017293444	49975.875578960055	0
49993.248316773905	49978.191920323	0
50026.3666059615	49990.04335203911	0
49992.999485446875	50010.69994272801	0
50000.3856237368	49991.71250458948	0
50017.946030743726	49977.88631347146	0
50007.644142433375	49972.087069549	0
49993.66907959635	50011.765590085415	0
49994.8157511952	49986.98470323382	0
50008.38104781748	50019.90062105578	0
49993.26126408174	50000.11735477906	0
50007.22548173692	49977.57936703704	0
49992.06360483944	50018.0340425501	0
50039.28669048378	49963.65659707516	0
49985.753176636455	50020.735921212305	0
50011.566897029115	49967.6111754119	0
50033.987927820956	49979.86532365262	0
50034.92184460218	49993.68379887169	0
50031.1834662403	49978.546404806555	0
50008.49951727383	49977.61220145197	0
50000.0667014223	50006.61967936052	0
49984.729122934965	49988.46750636666	0
49981.21649061167	50003.70840084871	0
49990.47161684786	49965.01894314194	0
49986.85456251446	50017.47416794007	0
49993.14977565803	50012.76023205532	0
50047.74428540473	49991.24723405859	0
50041.76255014188	49978.46759680011	0
50009.81457879594	49978.21967923451	0
49998.4060908197	49999.35948248665	0
50018.373779276386	49996.34044717234	0
50013.52283959243	49995.467949927086	0
50027.67426593742	49970.10328410818	0
50014.319940503025	50017.38261971316	0
50009.11341404663	49999.653086728984	0
49973.127658974896	50000.05463673042	0
50024.172469884805	49992.833051163034	0
50012.72323837013	49986.30699232487	0
49986.20730487261	50000.10490423789	0
50011.977252020064	49976.793581167396	0
50000.00469857768	49987.66289570633	0
49995.85995538461	49973.097446555905	0
49981.89327689237	49986.981859026244	0
49990.188598212604	50018.50470183291	0
50019.26408681603	49991.079964753786	0
50026.90642246039	49980.55454640253	0
50004.02002875881	49980.06894821713	0
49985.89081506631	49985.65015807027	0
50002.19799961084	50013.56370140326	0
49983.7216195171	50005.075943525364	0
50011.56530235663	49984.67498436674	0
50002.327672652966	50016.16523425671	0
49997.71084800053	49989.345274387495	0
50021.098386776	49999.088229640256	0
50002.00890793094	50008.13368325376	0
50019.39518854666	49986.74799421681	0
49998.48583144695	49996.020842220816	0
50002.252645341825	50003.39034952211	0
50024.94934034694	49996.50973683712	0
49986.29125204934	50032.769984358754	0
50028.415156277806	49974.07285654163	0
49992.67148623997	50015.74501869495	0
49988.55427669218	50005.38882281116	0
50005.61269014103	49979.195057955585	0
50013.9253921519	49979.943606174034	0
50009.02263196153	49976.39397066565	0
50003.70383567812	50009.18776447736	0
49977.93538939688	50032.17827826552	0
50002.00143499088	49981.14772652258	0
49994.443343618565	49988.76168526796	0
50015.95192676042	49996.55369518609	0
49993.70826007408	50013.60625246535	0
50015.6171072625	49995.2344459176	0
49985.79584330067	50018.53873362033	0
50035.52685303456	49986.11691328954	0
50023.38477138606	50015.65881684924	0
50013.08957255942	49972.88909667436	0
50032.54434074573	49980.14024382478	0
50037.69766277613	49990.71977907857	0
50020.70132115987	49971.33918728332	0
49991.54871575323	49993.06958954638	0
50038.6876369777	49984.854015877136	0
49995.84975534837	49989.76380217891	0
50008.57260689861	49984.18248625825	0
50010.80116969428	49974.26868446372	0
50015.52442358418	49980.369654114074	0
49966.87956821088	50025.3566718717	0
50021.39298048806	49997.33513397521	0
49986.79280405464	50011.54457078656	0
50036.99569153763	49970.71384740837	0
50030.30006447288	49976.71936741601	0
50004.423067000935	50021.778925919774	0
50018.9524174718	49987.93459858724	0
50002.24446952885	50009.35885546801	0
49991.37241014676	49987.81286878255	0
50003.50800967785	49986.81399264767	0
50024.603400120206	49967.67607924221	0
50011.68653072118	49989.936086664326	0
50007.42317193211	50025.20821976098	0
49997.81359760099	49974.146066464906	0
50000.03202202254	49975.17501212602	0
50007.46899340166	50016.97950080779	0
50014.92720199672	49989.879107376546	0
49982.3621370405	49990.43294793265	0
49998.93112757086	49973.32114751587	0
49993.375437763934	49986.99815010414	0
50009.01048645396	50017.8185164767	0
49996.28983160131	49986.96341522962	0
50013.84358150482	49974.759725529235	0
49985.33335758784	50014.325262570404	0
49988.28920657882	49976.78881082798	0
50005.127349538976	49960.355245516366	0
49989.64002585986	50013.06228223937	0
49993.30132386803	49990.74232668886	0
50007.89248237768	50021.36047618287	0
49987.15178322575	50016.181793822885	0
50092.81296512951	50039.68194468458	16
50104.075014424234	50018.27241981108	16
50111.07600924165	50037.04954218318	16
50084.21110856999	50060.017982162135	16
50122.519942446816	50014.29485034185	16
50133.96012903381	50037.87076311481	16
50111.75391764623	49999.82790550386	16
50148.24654545383	50020.48394941275	16
50068.48608828904	50045.63389392062	16
50098.83302346443	49986.15599637878	16
50062.25672316755	50072.03905565597	16
50042.24088635714	50059.653271898904	16
50059.49467396038	50089.78182511576	16
50113.6042065053	50061.67895113159	16
50125.6325626392	49984.545037061536	16
50146.907896257624	50059.81842468492	16
50158.98656682452	50074.77567509525	16
50074.29357810411	50104.2254850452	16
50173.1570984304	50088.426366890686	16
50077.66936675403	50083.65216334973	16
50082.963292962886	50124.73541960427	16
50155.798075582265	50092.220958081765	16
50179.99377132412	50109.91191264969	16
50051.56662853366	50107.73449356316	16
50170.119051484304	50050.94837315705	16
50034.445420467404	50079.45961998108	16
50158.67515900489	50115.783197379285	16
50194.66929642964	50097.569274072805	16
50129.92364502912	50091.42755327592	16
50187.078209240644	50043.71653514889	16
50186.05921574619	50065.32900816372	16
50157.917527337355	50038.301203035575	16
50027.700179230545	50040.88598910752	16
50111.264111500466	50098.94817306143	16
50088.52729325784	50140.88073331298	16
50095.15442244501	50086.77854269817	16
50077.51490900565	50024.669537894006	16
50170.76390037655	50133.26315734416	16
50119.79630584885	50113.841032959885	16
50006.19199833976	50042.20352573336	16
50141.2501996932	50002.50005189214	16
50024.92052506147	50097.409830481614	16
50148.35945825903	50137.905377763105	16
50099.665728396416	49964.76243262122	16
50064.87972419036	50121.155926004634	16
50141.20092882197	50076.95876005004	16
50142.508886748474	50104.88790866173	16
50094.78384080718	50110.91094507018	16
50043.050389771604	50127.352849143266	16
50067.85759818384	50007.512401866006	16
50027.17359205811	50115.19041624205	16
50081.90332512282	50164.52404839149	16
50041.89401279076	50029.29935084491	16
50030.01036557516	50016.99748194073	16
49989.06125505711	50037.71226561785	16
50059.471817597725	50022.62803861196	16
50020.962933502786	50064.78856116965	16
49995.76758406874	50014.34751308392	16
50079.76889815529	49973.63567247564	16
50004.95428693118	49996.29959498458	16
50009.73935733156	50083.15887572871	16
50167.83805475086	50009.490295292715	16
50009.764103655805	50132.63943292219	16
50100.56479774793	50177.23888444142	16
50079.354231499245	50185.8181234116	16
50002.87542949058	49975.01512589256	16
50066.18100224371	49959.939511512675	16
50180.72025440254	50153.786586801965	16
49982.60031233457	49982.878318224546	16
50128.280209579985	50130.78336850783	16
50021.96777817751	49961.643682654416	16
49975.74490462396	49966.496350236084	16
50184.66342546662	50012.902327460346	16
49959.761668786545	49979.44870393708	16
49968.733584999136	50036.48729051743	16
50061.67941055333	50159.02156948082	16
50036.22333069809	49992.57543909604	16
50000.453229021165	50058.29793936201	16
50019.919931727076	49986.77967489878	16
49998.44624941275	49952.24164036668	16
49999.908579864736	50111.45697036944	16
50090.95811833514	50006.67270963177	16
50057.235668731424	50142.25028807534	16
50210.07331009936	50055.26679859504	16
50105.57361177447	50156.96340512041	16
50143.03080793914	49981.14865800736	16
49973.99909464312	50004.073640627925	16
50115.74267506442	49954.494373602705	16
50202.3871186896	50071.443631223694	16
49952.728392695004	50046.63622685316	16
50175.530739190355	50177.35393592675	16
50040.5963069175	50162.819874982924	16
49993.12977189199	50147.40399841871	16
50106.11020733566	50139.58916172773	16
50030.847340795415	50179.11488571763	16
49939.36268345894	50063.526658533505	16
50120.980622669595	50189.940473159375	16
50050.19718822201	50002.62768577762	16
50157.22393880712	50189.71110176816	16
49929.55642737409	50037.35493844465	16
50222.65383003701	50071.38357915658	16
50009.599759840654	50024.4611679301	16
49959.70038614605	49956.41692243762	16
49954.44452132357	50021.91110835204	16
50149.74438271897	50157.947953738534	16
50105.25349041223	50196.970473032874	16
50206.57831513234	50151.98278089875	16
50168.73948541241	50204.56106282974	16
50052.08748298128	49971.50431180923	16
50000.09456344885	49932.060734851584	16
50206.449340177474	50031.152749318644	16
49979.90499010425	49939.88408366709	16
50089.28410192677	49951.096984187134	16
50122.16227436043	50172.06294613616	16
50031.23394564908	49945.15105389406	16
50232.75000895939	50043.97984759952	16
49955.005741689674	50075.588649253354	16
50024.553600526306	50143.027723319676	16
50139.6137751138	50200.56020048001	16
50047.39498683611	50187.535770985196	16
50244.72073108959	50075.94240104409	16
49913.510763616614	50055.676548205156	16
50240.15699701001	50101.335546249036	16
49926.18248857682	50074.84108720357	16
50210.28471733779	50088.68812284945	16
50063.70801919248	49988.25689823916	16
50222.24302396214	50143.7749339139	16
50131.10850648588	50156.414688318364	16
50262.4781305664	50089.31771426504	16
50154.456345536666	50221.26195652005	16
50244.07098706917	50156.43454033726	16
50020.13993651866	50161.984386239084	16
50252.45010035124	50122.95545640551	16
50138.22095223217	50182.154449723275	16
50035.05513519431	49920.534586927126	16
50070.267404460756	49938.1498455246	16
50202.346373190725	50004.559103985695	16
50157.589513998755	49968.769562359426	16
50227.76734135211	50120.8326661333	16
49985.18003877405	50126.11179798888	16
50207.24610987468	50123.707217995376	16
50189.29628430148	50125.7033315735	16
49968.87776448757	50097.30854358115	16
49998.75711377723	50168.936285099764	16
49974.528558679965	49920.541870867244	16
50009.60367810758	49912.90601690409	16
49973.49321902871	50073.44999404173	16
49954.98898300629	49923.99208196935	16
50009.8903168631	49888.0536565629	16
50134.302964715775	50221.45493517331	16
50048.85870315209	49939.584249146166	16
50123.171055430656	49938.90258366797	16
49924.785502558414	50096.95716568868	16
49933.35387184782	50016.454447697346	16
50253.958201333786	50035.644576056315	16
49906.2509675672	50113.692732827745	16
50015.12530291675	50187.340334140696	16
50246.31087720155	50054.68249418315	16
50087.56533632788	50215.45641829322	16
50267.02238564949	50141.882329386484	16
50017.23132749223	49930.942957393054	16
50170.25579770534	50232.34474525557	16
49977.76461007944	50021.83515058873	16
49924.328421641396	50121.395718168664	16
49922.66637271428	50000.2267397751	16
49947.64971990092	49942.44083924581	16
49911.41159008153	50138.2190213056	16
50228.213313162254	50163.66592575655	16
50278.80248974553	50071.176645422944	16
49890.93741203979	50136.26989397324	16
49908.019072203584	50038.31100043643	16
50178.648987639135	49971.262483025086	16
49987.78708757074	50096.53006204185	16
50049.56649440221	49902.381448897824	16
50200.22448839227	49958.42126484231	16
49881.278994127984	50160.27959683112	16
50218.636019083846	50009.42237524561	16
49900.0263313988	50095.48773405178	16
49927.86970039888	49938.349470447545	16
50146.58735431676	49937.14259936413	16
49937.10303434554	50136.01716792781	16
50218.38193653184	49989.48325195667	16
50296.246937069445	50067.709420784784	16
50197.74607803817	49982.41365988088	16
50179.21830670064	49995.46212444935	16
50111.72575929051	50081.49835420308	16
50040.42017255013	50205.945024014625	16
50058.38078195154	49887.108732969944	16
50185.60719134122	50196.23209239451	16
49880.579145969416	50110.052750793315	16
50215.9781726599	50104.93265034288	16
49900.15533037618	50162.42550319631	16
50273.85613975625	50105.18397156207	16
50077.67949256555	50234.86604234947	16
50293.61976598596	50095.60909764192	16
50090.68196772862	50254.44628553645	16
49951.8748259024	50154.36002460858	16
49943.391532707596	49967.26674060999	16
50069.94369804591	50253.65400821034	16
49977.01438662491	50158.75293672689	16
50048.025797675626	49869.26837698887	16
50151.98612343215	50240.219500916406	16
50245.49968573527	50019.78237469611	16
50278.030062225174	50029.481508943754	16
49987.93669167887	49881.16980292424	16
50231.44564365293	50187.058105538876	16
50070.015264122536	49872.55583682482	16
50037.99499439432	49888.31320443906	16
50216.39990331384	49939.71838457519	16
50131.85567422616	49963.038104342224	16
50055.670342365185	50221.73706487428	16
50291.50584146207	50008.5141384253	16
49940.91004132644	50109.80905078927	16
50242.19442697202	49989.96021284254	16
50277.34633260266	49994.90714965044	16
49987.99988658483	49902.08387349701	16
50089.99207980591	49925.75094989295	16
50054.814909307155	49919.59828507611	16
50240.66361038197	50201.98706337727	16
49908.3515190586	50015.809580330744	16
50313.15520259525	50085.326903055786	16
50110.12630316725	50251.88429902147	16
50095.260772620866	49905.222378391256	16
50300.826478529685	49992.69184728403	16
49893.23601140655	50078.470525568584	16
50283.680029474366	50133.030857626334	16
50263.49409633535	50208.98375243479	16
49884.93847254653	50060.93336129299	16
50072.91987885533	50204.42619500697	16
50176.07718996956	49946.828545931305	16
49859.3752765588	50063.24145318939	16
50300.71096913379	50123.150379655934	16
50110.87264410491	50231.025753383066	16
50274.694640115835	50232.25199401345	16
50207.06954339992	50176.32474789305	16
49954.17002703689	50133.948505835084	16
50158.33815944329	49990.25740707832	16
50106.31646096311	50272.60509551591	16
50177.00949715049	50028.84710246636	16
50094.78886792457	49887.27851789453	16
50114.29203357697	49899.36940507172	16
50059.7654742407	50267.78738708371	16
50179.384729185775	49928.383631143995	16
50126.92272885485	50238.08571231205	16
50196.231949893256	49932.0518556359	16
50129.36557328489	50260.75230967936	16
49970.71896672443	49875.37157739213	16
49990.6091083619	50186.82470777719	16
49886.1408099695	50003.607494235715	16
50035.60049624267	50230.41881016613	16
50066.378920497016	49905.83055030023	16
50315.23521905708	50064.308431868354	16
49965.07150564006	49858.29716766078	16
50294.17895650182	50041.89780682819	16
50303.06266874797	50140.30703132919	16
50001.61921730468	49865.753032745924	16
49866.42230057083	50140.63715961976	16
49967.643768997754	50191.336331119266	16
49930.45341121277	49981.26952704309	16
49957.407987192135	49834.79731488256	16
49968.73195447724	49893.27539195126	16
49954.71135326837	50175.235604550224	16
50319.82035497085	50101.41373172664	16
50028.57684752262	49868.696939141024	16
49950.090024255675	49900.319573995286	16
50246.05791898835	50177.890500936126	16
50310.17847174409	50164.33666502517	16
50055.78226608314	49853.26588613975	16
49915.83282410357	49959.96706425618	16
50241.85330224071	50137.746836181104	16
50251.319377869855	50235.34093586982	16
50242.39446087381	49965.084928911434	16
50031.63852123741	49845.60399549644	16
49868.73455479714	50178.273549662474	16
50221.26103641974	50203.542987698085	16
49941.580315739775	49883.16245226502	16
49929.96874053981	49903.5975771274	16
50244.82610065873	50256.55169311608	16
50318.873581179185	49997.17657332359	16
50141.038788014426	49920.795940191	16
49919.71452368254	49884.14436713212	16
49934.31616938759	50157.38313628737	16
49843.57241085465	50151.89317474816	16
50287.33087251852	50151.61107217797	16
49983.16603887177	49856.47248207017	16
50013.85552514137	49842.97373468432	16
49967.73043090954	49816.49560500874	16
50160.83576172089	50261.762924363946	16
49895.45492631816	49986.995930863755	16
50339.359852078815	50117.421857544636	16
50264.00916130479	50162.42950961081	16
50016.15932500393	50238.84172542712	16
50197.367787877774	50212.22934922347	16
50299.39781611597	49970.29559414097	16
50280.8588584974	50203.51769707718	16
50110.33956809459	50297.51138041372	16
50223.2940177077	50026.238804282824	16
49994.19125034633	49836.26416209163	16
50336.18166913221	50087.194051711194	16
49902.9564905159	49943.5642553529	16
49911.54109948125	50184.07300593041	16
50110.28803330205	49920.02792782387	16
50260.839977011885	50262.967087432415	16
50241.51256602361	49935.28596420063	16
49945.50590879298	50092.28721970973	16
49911.6633349877	49900.820766278375	16
49887.761133761014	49964.587131604785	16
50023.31213483558	50209.123479288166	16
49987.84524612354	50210.96724210223	16
50278.78270927759	50250.842834863564	16
50279.612746393585	50275.926468542704	16
49929.41155816133	49866.33196787806	16
50144.330735577	50275.00052433045	16
49824.53399338591	50134.43251139321	16
49873.357833153954	49978.24623453468	16
50268.339247849835	50190.80976727728	16
50182.92541403773	50252.03646969203	16
50195.873286789225	50270.807062657725	16
50268.63063608666	50053.8073900618	16
49976.12728809093	49840.98319778076	16
49973.26056521705	50224.48273510783	16
50078.79897603188	49841.59901490772	16
49848.61480085012	50128.93734544172	16
49946.98960255662	49856.56429340572	16
50321.1001683086	50123.89036267142	16
50121.63020522942	50315.47627726257	16
50342.8907519496	50136.14581831564	16
50091.099405081084	50290.45284471901	16
50217.80993733214	49967.2432443164	16
50293.93617777498	50235.84175341538	16
50004.08774174746	50218.07145253752	16
50216.09196248475	50226.69717533964	16
50015.28271514128	49823.201732019385	16
49975.17841828771	50052.88771670021	16
50232.094266743065	50274.31185980909	16
50317.24884829558	50018.49457653076	16
49942.469635323425	50194.9207981783	16
50024.89559028899	49807.04623825694	16
50060.75936056992	49825.82776833409	16
50255.33552136375	50003.85163299378	16
49930.21954153185	49838.12746796116	16
49896.52056942168	49912.90854825332	16
49991.91449167809	50229.960212145095	16
50332.86938051036	50033.87423743765	16
50323.17951367015	50151.664348309816	16
49856.140866639435	49969.94982959206	16
49874.22552905329	50091.78154938305	16
50053.760710090915	50290.66420340232	16
50140.657225875504	50301.49816950328	16
49940.744359256336	49995.27327475206	16
50228.74640027206	50247.79844224094	16
50260.223810220195	49978.182626453716	16
50187.07255072774	49913.12074254825	16
50309.496234590275	50247.27020995564	16
50131.88870574554	49905.09344342373	16
49839.23861809637	50065.16342184995	16
50076.8419620672	50306.132431305115	16
50196.509082157776	50232.56730328164	16
50164.95455877111	49912.783888270234	16
50279.111014329355	50294.834579545306	16
50249.87818564828	50287.29037807011	16
49931.22014748676	50216.76793859386	16
49956.72510808837	50002.143117837135	16
50126.67080653425	49885.72058818671	16
50332.24761237582	50168.68640851385	16
50114.365829631475	49869.41287339313	16
49893.90423620558	50201.13070606799	16
49816.86623446301	50114.51513443826	16
50039.00167069508	50311.21150878347	16
50352.656575315654	50091.4519449609	16
50124.55676739312	50281.33320939277	16
50338.17853696641	50055.67443580523	16
50040.671420377104	49821.842273963004	16
50236.04656249907	50308.46206628118	16
50279.16066570213	49976.20294608406	16
49862.37058010232	49991.78447908217	16
50346.78014380095	50072.544355290534	16
50331.4374424441	50008.98421332512	16
50079.88336764325	49813.0762449999	16
49986.76207695197	50248.98114345024	16
50284.5947992216	50172.02901885438	16
49804.49783376451	50142.83369541121	16
50092.49534174511	49792.81246073767	16
50258.01145093703	49948.332953187484	16
49909.421275948465	50209.71445595528	16
49892.87551144993	49895.49641411109	16
50335.181872677014	50249.292464154976	16
49994.53238594209	49817.2823130664	16
49859.71953020976	50080.63900392008	16
50304.683481382	50204.269863590365	16
50039.13028741669	50329.2593428724	16
50201.96366424261	50252.15538303796	16
50262.22418964262	49924.210009029906	16
50219.08147833867	50294.0497661528	16
49936.02684587909	49919.60330746903	16
50254.147381747905	50313.28095770714	16
50306.89705923067	50268.131963996224	16
50072.66106144149	49782.515311355586	16
50020.858151007786	50262.55194899556	16
50312.54628720799	50219.58229995648	16
49835.330288212805	50109.39452008129	16
49901.218509483435	49875.82011381213	16
50032.304580403936	50295.12975078718	16
49835.303025885696	50169.49957251828	16
50300.0129633839	50288.89274328192	16
49893.96087214123	50221.649767338524	16
49966.07982604689	50256.65869845975	16
49784.96489450118	50157.19930296201	16
49868.67401769069	50010.3247953099	16
50079.00241042525	49759.64958892588	16
49944.816602525534	49822.50113212624	16
50196.07087245332	50299.02323114933	16
50061.36753797746	49760.82230113136	16
50236.87509493432	50219.02503247882	16
49914.65011540931	50228.35011112818	16
50106.63689773455	49779.387243072575	16
50358.12476041827	50116.58791973399	16
50103.872617893794	49819.65673859003	16
50157.26029286792	49893.38820426308	16
50295.14747588311	50314.36248312163	16
50329.90959747331	50271.162586666265	16
49905.885391047545	49850.4823338682	16
49851.063999890706	50099.62333092562	16
50232.27463731234	50328.27321252444	16
50209.90744102456	49918.990800479885	16
50161.18124543918	50292.309199521704	16
49930.40528705231	50178.102709299346	16
49882.2042016272	50040.9347283756	16
50044.02041591983	49791.20873314875	16
49790.87704323098	50129.79241639831	16
49809.0021347444	50167.00192036611	16
49879.503196078775	49919.26409436372	16
50036.648303541384	50349.16006454139	16
49915.84273869167	49920.75418987799	16
49800.01580840059	50182.01790097919	16
50030.299736477085	49779.49076113658	16
50097.839933288014	50313.569041193376	16
50278.55646244834	50318.11454696786	16
49842.737210325424	49988.26787285528	16
50039.50185461736	50278.19861012872	16
49854.75739177218	50197.50275071391	16
50076.817314589076	49888.69947863116	16
50064.815913874845	50176.80405176567	16
50117.41071388627	49852.54382009936	16
50100.91989435506	49762.49121719339	16
49899.30791112101	50238.401713791696	16
50294.516846266946	50331.551224179784	16
50057.55119282074	50362.08041132318	16
49957.028102811455	49797.99435789443	16
50238.124290354426	50347.17483184332	16
49990.60578041376	49800.03618750804	16
49777.82087718974	50179.81494788445	16
50059.724370591066	50308.83244442098	16
49867.85277773564	49933.81525631619	16
50168.90848077073	49873.99929092976	16
49803.95162985622	50096.93858520575	16
49992.05285087911	50077.97029448292	16
49877.46237022547	50231.030498846696	16
50364.4880871384	50138.70047818257	16
50326.095744824896	50192.92617236047	16
49843.01558147876	50084.56132348002	16
50319.41587708148	49965.314697807524	16
50060.30386751546	50344.05847777406	16
50275.800251483335	49954.49366172303	16
50296.453137712044	50188.016500694706	16
50337.878745023016	49979.889243028716	16
50222.6218678263	50358.90887549726	16
50350.49268761266	50015.756093937765	16
49885.6574665356	50180.41846610091	16
50156.086508144814	49859.87996613811	16
50208.14238480434	50323.33552364959	16
50369.99712211533	50069.84788515831	16
49966.21151968063	50274.85241637101	16
50010.381797952345	49791.62772698131	16
50053.22711253047	50386.7349412536	16
50052.12856230919	49775.6234993396	16
50014.58652243925	50315.475379796706	16
50101.552721371576	49842.55915058849	16
50360.711248902255	49970.90933136099	16
50298.5726524089	49942.26033235868	16
50278.938854598164	49934.18432812963	16
50331.55133984504	50214.95101444118	16
49877.27234767073	50208.26104388534	16
50378.80297642587	50116.418851139635	16
49797.70609427587	50199.14475202519	16
49824.611926322956	50055.58823367319	16
49985.867930518754	50272.921082321875	16
50017.454381469164	50333.410548625034	16
50313.13703428739	49927.47769163537	16
50274.55022957671	50339.43969648727	16
50030.99236998248	49756.40571843511	16
49961.90376682515	50239.226552036875	16
50378.55840962469	49970.31897007937	16
49949.04111434506	50263.71051457367	16
50115.80294069333	49801.981504860145	16
50044.71175573793	49743.205374404155	16
50189.3720744755	50318.37697939609	16
50071.68214117576	50378.54319123045	16
50136.97314589067	49864.251537834796	16
49858.98424106064	50218.24397691182	16
