# Supplementary material for: Abundant Topological Outliers in Social Media Data and Their Effect on Spatial Analysis
Source: PLoS One. 2016 Sep 9;11(9):e0162360. doi: 10.1371/journal.pone.0162360 (PMC5017681; doi:10.1371/journal.pone.0162360)
Supplement: S3 Dataset — See the respective attached file. (ZIP) [file pone.0162360.s003.zip › S3_inclusion_lws/clust_18_27.csv]

50000.0	50000.0	0
50005.83713481602	49993.280968672174	0
50001.12443877294	50002.94038312532	0
50004.48967049862	50009.87803618339	0
50014.53099825114	49992.22044562598	0
49994.82530141147	50000.16451443882	0
50010.4589196096	49996.03999675293	0
50018.2149037799	50000.21066760052	0
50008.08586038528	49994.71094210748	0
50008.936828060156	49996.61673629877	0
50014.94983376979	49988.786681476384	0
50018.46933854213	49993.8554702697	0
50011.58925015423	49998.11513877684	0
50000.88428493963	50005.70068823388	0
50015.58030491181	49998.917555959655	0
50009.4718499692	49995.44000616184	0
50021.193458055204	49985.225681648	0
50021.413904821406	49979.75696080034	0
50010.100749354795	49991.42392694246	0
49994.76895619402	50001.40611172298	0
49988.06258487189	49998.76840152412	0
49985.29202249338	49998.940740734564	0
49993.14686645007	50008.1375682673	0
50019.290915195124	49977.92750471076	0
50015.06418115242	50000.068615091885	0
50014.13017824349	49994.253094930704	0
50016.51956011994	49993.78858803314	0
50007.08202173182	49986.998177055575	0
50019.32588342561	49975.4242119596	0
50007.844906202205	50006.27608626506	0
50012.7000907052	49987.44525287354	0
49995.49342105043	50013.29634922211	0
50005.13790162656	49991.45152935209	0
50007.082932075806	49996.441953963855	0
50016.585769007244	49986.84440471123	0
50002.83418114664	49988.992466717245	0
49995.48635136234	49995.03181978486	0
50024.77210222248	49987.26818796391	0
50016.061040311164	50002.13748655931	0
49998.10217495186	50005.36260508198	0
50013.167830917206	49993.19964095961	0
50022.14159763361	49982.83076155788	0
50016.10399810654	49974.74415824642	0
49998.08776523715	50009.22821079052	0
50023.40450357533	49993.61172738369	0
50018.76775212044	49981.33086492498	0
49996.120792812355	50001.59421960543	0
50005.046774222115	49981.73340809357	0
49998.2990140224	49997.04291727956	0
50016.47214563919	50006.55446067109	0
50027.808527417794	49994.11873108403	0
50007.276988179576	49979.47005546184	0
49998.63505054116	49993.56495709598	0
49994.93196612812	50011.18394075017	0
50010.45876863076	49990.161010031814	0
50003.97266594857	50002.458794795784	0
50009.44591577367	49994.182815990534	0
50008.4991627827	49998.01859678256	0
50026.73402193849	49992.63956518364	0
50029.482584821504	49978.508912261066	0
50008.75765193132	50004.28392360544	0
50005.388412672575	49999.9900841207	0
49999.85042124614	50010.79623481914	0
50012.27171978171	49994.29867634941	0
49986.59482429784	50001.81226839865	0
50035.33648425852	49974.70002515035	0
50017.338649190744	49980.41742473275	0
49986.88719264082	49998.56909033515	0
50009.163364260836	50001.94105756399	0
50021.4902181036	49972.74675609031	0
50036.929303339406	49979.345099226695	0
50004.407389178654	50000.27660040396	0
50013.03458879436	49971.04161905141	0
49986.730068661935	49995.36881795393	0
50012.11734460939	50005.26852747503	0
49991.47266825221	50016.232713043595	0
50002.753656105124	50004.43811441385	0
50007.04795399476	49984.99209594952	0
50019.73260847298	49970.14971438379	0
50009.069330373226	49972.59046273163	0
50010.1511816557	49972.62455247978	0
50019.046855330045	49968.729659101475	0
50033.91819664266	49994.99795841096	0
50000.54061583774	50004.66301196818	0
50036.83356199175	49976.12178608589	0
49998.69355844842	50014.23779065819	0
49996.42385986143	49997.54201287753	0
49988.80355885187	49994.73949626766	0
49989.0000510483	49997.53362532931	0
50045.87877013	49979.65615874137	0
49991.13587895365	49996.52765682387	0
50019.30492580107	49999.88959458508	0
50012.46014286366	49988.74121117238	0
50001.54569032017	50001.71275774059	0
50012.15402410048	49992.55053785089	0
50000.12263336884	49977.47527241486	0
50002.22490471562	49999.61637121197	0
50010.51338572776	49998.152334640225	0
50014.73525587127	49997.20394473452	0
50012.79614643068	49996.9890215799	0
50004.87503193818	50001.461523248174	0
50006.03257514177	49990.03647625652	0
50005.54887962217	50004.81637949066	0
50002.56240120871	49979.99797606899	0
50021.887926901814	49996.062893511604	0
50006.32703857465	49991.544517300004	0
49990.439278598395	49994.24582331928	0
50001.873876585625	50007.141939034314	0
50003.305765154335	49993.86854020162	0
50013.200641945106	50005.08440088092	0
50012.12025455266	49978.84568753256	0
50006.64370623705	49983.02919293262	0
50008.49073917247	50010.12621010018	0
50013.861540388745	49978.21860787476	0
50031.058052643435	49986.99015643279	0
50014.94582985956	50012.05125135054	0
50035.5383608293	49983.566861656094	0
49991.030096193834	50022.15116813719	0
50005.46966937792	49970.62233159868	0
49988.44833133628	49989.976926240066	0
49994.354344094165	49979.72792732627	0
50016.53829730544	50000.329665277866	0
49985.69786667642	50003.08579045412	0
50005.04180405728	50003.54232518139	0
50007.49928405959	49988.58424591541	0
50017.031857151094	49968.94990008343	0
50002.98364475068	49981.342418066255	0
50008.75183400938	49981.63170455064	0
50003.74134074666	49968.98534518849	0
50014.184258887915	50004.34955588514	0
50016.66807349658	49978.153620903344	0
49991.49294660638	49999.08926920659	0
50006.07308943197	50012.02124499861	0
50018.18428017563	49975.5291185302	0
50003.744835537575	50005.03672033354	0
50017.0847617482	49967.71939797862	0
50001.364376995836	49995.92899192673	0
49999.015252295256	49984.51162121085	0
50022.88862056398	49978.140659149925	0
50010.12229608524	49981.63378355038	0
50006.924986869504	50014.2275570096	0
50018.62598055079	49995.02027975728	0
50001.4129379488	50011.1959501719	0
50029.762113352466	49981.23696473595	0
50017.34500124433	49994.69032148967	0
50001.66266675488	49990.137316034496	0
49998.9494254673	50003.01711792969	0
50001.198360199305	49999.86125242214	0
49988.285388029035	50000.56237796584	0
49999.6191912088	49994.81971262622	0
50026.604335600314	49978.8004165042	0
49995.32452230914	50007.39284060184	0
50008.4370145203	50012.41428319673	0
50020.588886059304	49984.00500895489	0
50018.196912976244	50013.52306138625	0
50024.68074206995	49980.89310460526	0
50032.11898991028	49977.87048802366	0
50033.392462679665	49988.90998566345	0
49989.34177680639	49998.66722062441	0
50011.053675528885	49993.308648700295	0
49998.23830095699	50010.57701642372	0
50011.79860805233	49985.78635422019	0
50018.22626641199	49998.34133937544	0
50006.87112494695	50000.55134256973	0
49996.53121272331	49985.20198091985	0
50025.086037284156	49985.91081937276	0
49996.70860588001	49979.26714558284	0
50029.50319168969	49973.20871567816	0
50016.4795935853	49979.64911345631	0
49996.10016635222	50004.113680559676	0
49999.640019379956	49996.08065681126	0
50008.223135130625	49962.391188099115	0
49993.37143664145	49981.26529963117	0
50018.00955082157	50001.454190036544	0
50014.05433731257	49987.786569162265	0
49999.49285722743	49986.030568801725	0
50010.892172060616	50002.890041918436	0
50018.264454430224	49979.08917698802	0
49999.254347866976	50004.12399906752	0
49996.37550174052	49996.18684061768	0
49988.48035736957	50002.11186367716	0
50017.57129535383	49985.64348910266	0
49993.48365932206	49995.32734283831	0
50004.25846664632	50013.69450265003	0
50015.17690187655	49969.07193670933	0
50010.90125225226	50010.77384091866	0
50017.00323091341	49995.94090178073	0
50012.86030348004	50017.03363351573	0
50005.31109678922	49962.92414232626	0
50006.08245865617	49996.396527964374	0
49990.01497238	49995.39866020564	0
50044.05046255765	49984.74864177708	0
50021.102182624454	49977.19055963324	0
49994.206855205164	50007.760510363725	0
50031.30952802601	49981.27880218403	0
49993.00874635992	49989.07987435498	0
50017.913044286935	50022.43697608902	0
50019.55630359528	49996.00874573291	0
49994.95845095134	50006.23146898167	0
49996.787999179345	49983.41672751876	0
49997.28862868989	50002.89962222195	0
50026.72239156424	49977.67029217016	0
50016.137442013125	49997.798828649495	0
50002.23822115556	49982.82918829433	0
50017.59004350971	49970.20078439211	0
50001.12616166738	49988.74985866253	0
50026.89126041569	49975.84217616462	0
50011.525842301904	50000.75636389602	0
49987.37936298576	50026.933915783564	0
49992.505563965504	49971.45927862612	0
50028.914669772326	49976.81093937099	0
50016.66006009913	50016.9698661116	0
50006.33442838227	50008.543010872665	0
49989.42131829412	49963.33901166855	0
50017.968238877926	49964.11063876047	0
50017.4053768407	49976.68234425749	0
50025.67918690619	49993.459769034926	0
50035.32946390554	49977.583204645154	0
50014.841863191876	50008.54154552255	0
50009.46842729731	50020.60487544357	0
50021.769537268505	49974.23178294885	0
50011.47451947896	50007.557284676805	0
49998.40507468729	49975.46325920858	0
50004.0943970568	50011.27871101463	0
50006.20179319582	49967.85017228331	0
50018.20829484094	50018.71730479123	0
50011.66556158528	49969.1858270797	0
50024.369657337156	50001.22008216415	0
49998.79584238994	50007.13689362251	0
49990.32820341346	50016.3961369657	0
50006.4435688108	49994.31053318997	0
50019.30929079813	49976.600336048316	0
50010.91845864008	49982.82898569856	0
49990.348907185224	50005.60903256387	0
50024.1522169357	49994.40200642497	0
50014.17381883133	50002.12589069574	0
50017.76507466728	49990.44779436663	0
50043.75520496807	49976.744641166486	0
50009.71324076425	50011.99337319459	0
50023.96064234873	49977.61049468709	0
50014.04709016834	49999.30956374218	0
50007.29837336337	50019.74476684009	0
50011.60148713441	49971.61552987652	0
50027.760664667345	49985.06088880161	0
49990.826783218356	50029.403764236886	0
50009.65654534305	49987.70137659851	0
50016.71099753911	50008.33824926107	0
50004.69951611002	49997.63286251777	0
49982.1008966819	50023.64881203237	0
49994.30528099292	50019.15648234574	0
49989.98803088486	50014.01842541414	0
49982.173661481924	50004.54955079803	0
50016.885314251995	49964.39033046427	0
50027.64624163003	49996.03948847316	0
50042.10921104765	49992.490067135564	0
50000.45721536013	50013.25586287379	0
50033.20667133846	49996.21933796846	0
50007.796617056236	49990.37827675556	0
50010.793185041024	49958.88394594061	0
49999.99657376707	50014.635139766775	0
49991.18720389596	50004.122235214636	0
49997.97220737339	49978.578237204354	0
50009.72613395662	50003.706107086124	0
50035.589999161806	49971.04844427833	0
50028.910800421785	49971.17023296352	0
49995.69536840814	50016.661631778	0
50031.87793942766	49984.378883366044	0
50018.940883947886	49955.17033129901	0
50009.73582475297	49963.47881328664	0
49982.62400587377	50000.491292449246	0
50011.69341869804	49995.72767945512	0
49995.16420949113	49998.835294507444	0
50006.40201665947	49988.39904736535	0
50016.4519561636	49990.38580699887	0
49999.09921373705	50015.27455799909	0
50015.71644487849	49981.890074185685	0
50011.95701241115	49981.49187185587	0
50013.74931920829	49997.47045144757	0
49991.916510602816	50012.525039104024	0
50009.99198977121	49984.8982441121	0
50018.44147401772	50003.16867861623	0
50020.82573912429	49974.82028027413	0
50015.49034966473	49990.85560334409	0
49999.87213701425	49997.90044027296	0
50043.79092621712	49982.05238273654	0
50017.433259612284	49987.72241035177	0
50031.953824946744	49994.884360510674	0
50008.88763657624	49985.631715698684	0
50033.254947874484	49991.54350118985	0
49999.46235900153	50001.37638187934	0
50015.18216152417	50016.60655961266	0
50013.100947890016	50010.369642319376	0
50023.76929210621	49996.469970804144	0
50009.1598565264	49970.37590584578	0
49995.85450226346	49992.452056001675	0
49999.94546654832	50008.59505416156	0
49990.82754118624	50010.245166916364	0
50031.77710339371	49975.60848126108	0
50034.230430251715	49972.200144816255	0
50022.386270717376	49979.00827023312	0
49992.64646736168	49980.25304717777	0
50026.42297673137	49997.453392527335	0
50019.618674445446	49958.86037352273	0
50026.41798040903	50001.05491525644	0
50019.38057683675	49973.42363685009	0
50009.54565436523	49966.28393480257	0
50009.01063384966	50014.73592736334	0
49999.644995925904	49993.78405371485	0
50009.81720632824	50005.97289784865	0
50008.14015398451	49992.284981156794	0
49996.346870602596	50006.735113702714	0
49992.318381946396	49996.34852900717	0
49975.57922029394	50007.543591302885	0
49991.7840052838	50030.47910280624	0
49997.821918389505	50003.78108682672	0
49981.759709777754	50020.590654198604	0
50004.689470503756	49982.915378003716	0
50003.63994292236	50003.52518030056	0
50003.33970531987	50010.21646316763	0
49991.72504012674	50009.66971456137	0
49993.51300644962	50021.990941999415	0
50008.57551745661	49967.72139152683	0
50021.960935687	49975.66542490558	0
50004.69583280455	49995.22104814737	0
49994.198399913046	50009.21217614481	0
49988.58142016513	50018.082290497325	0
50019.654252077045	49988.67324223183	0
49984.921162792794	50004.07854214962	0
49981.45671529846	49997.116122643434	0
49996.97783060522	49968.187741512134	0
50040.272093099156	50001.72669740148	0
50003.18794351524	49977.40589052669	0
49993.03311956979	49993.21018067425	0
49996.365427526835	50010.6317267545	0
50003.67053058538	49991.807151799425	0
50008.59006648891	50007.353603243646	0
50005.63922193674	49975.28807307995	0
50027.37674313698	50000.002662458595	0
50018.1694011894	49962.7431125476	0
50029.270615256304	49986.30585703274	0
50008.60891376488	50000.90645862579	0
50011.463217016535	49987.64651850302	0
50025.71492602243	49980.053609271316	0
50020.149261215425	49998.33740895269	0
49992.083382203666	49998.17325550986	0
49990.49038131797	49993.050099536056	0
49997.03459241107	49992.463299739306	0
50015.71638867133	49993.163487279846	0
50014.238258018595	49971.042525217876	0
50002.84440560835	49991.017650804875	0
50024.0421841673	49981.83583364768	0
50010.09122006389	49975.393998303785	0
50021.8599244461	49988.34879827413	0
50012.38490685176	49983.447845324255	0
50022.9978631254	49987.25227928762	0
50024.57481204676	49998.27303786978	0
49977.73435678939	50025.73142585185	0
50018.273526281984	49984.862890459626	0
50004.87977524304	49988.86417241439	0
50010.2994959495	49980.14878879698	0
50044.34040172747	49986.573763466644	0
49989.8854863132	50002.60089882142	0
50035.588236585834	49995.58540569962	0
50033.22995233338	49985.604815805105	0
50004.865841838946	49985.181879685035	0
50017.96032704124	50016.073713754304	0
49985.88742129509	50004.574260043635	0
50022.967400696645	49965.7199337937	0
50020.575116337925	49991.52741422425	0
50023.080497756	49990.82975304222	0
49971.19647388126	50028.90699982335	0
49988.378226405424	50020.15787642392	0
50041.256446369975	49975.58570536631	0
50026.2353198945	49963.63745814506	0
50006.09290812682	50003.86750193632	0
49999.10665106603	50019.81250362378	0
50017.08442806516	49999.00182927129	0
50044.3125068275	49991.881128169334	0
49989.69643205104	49979.90931636454	0
49983.447153874804	50012.92191009479	0
50007.09100776314	50002.0115516885	0
50002.39396832022	49992.540378176054	0
50030.089910534545	49998.491165232444	0
49997.30745483783	49998.59718904675	0
50007.318017293444	49975.875578960055	0
49993.248316773905	49978.191920323	0
50026.3666059615	49990.04335203911	0
49992.999485446875	50010.69994272801	0
50000.3856237368	49991.71250458948	0
50017.946030743726	49977.88631347146	0
50007.644142433375	49972.087069549	0
49993.66907959635	50011.765590085415	0
49994.8157511952	49986.98470323382	0
50008.38104781748	50019.90062105578	0
49993.26126408174	50000.11735477906	0
50007.22548173692	49977.57936703704	0
49992.06360483944	50018.0340425501	0
50039.28669048378	49963.65659707516	0
49985.753176636455	50020.735921212305	0
50011.566897029115	49967.6111754119	0
50033.987927820956	49979.86532365262	0
50034.92184460218	49993.68379887169	0
50031.1834662403	49978.546404806555	0
50008.49951727383	49977.61220145197	0
50000.0667014223	50006.61967936052	0
49984.729122934965	49988.46750636666	0
49981.21649061167	50003.70840084871	0
49990.47161684786	49965.01894314194	0
49986.85456251446	50017.47416794007	0
49993.14977565803	50012.76023205532	0
50047.74428540473	49991.24723405859	0
50041.76255014188	49978.46759680011	0
50009.81457879594	49978.21967923451	0
49998.4060908197	49999.35948248665	0
50018.373779276386	49996.34044717234	0
50013.52283959243	49995.467949927086	0
50027.67426593742	49970.10328410818	0
50014.319940503025	50017.38261971316	0
50009.11341404663	49999.653086728984	0
49973.127658974896	50000.05463673042	0
50024.172469884805	49992.833051163034	0
50012.72323837013	49986.30699232487	0
49986.20730487261	50000.10490423789	0
50011.977252020064	49976.793581167396	0
50000.00469857768	49987.66289570633	0
49995.85995538461	49973.097446555905	0
49981.89327689237	49986.981859026244	0
49990.188598212604	50018.50470183291	0
50019.26408681603	49991.079964753786	0
50026.90642246039	49980.55454640253	0
50004.02002875881	49980.06894821713	0
49985.89081506631	49985.65015807027	0
50002.19799961084	50013.56370140326	0
49983.7216195171	50005.075943525364	0
50011.56530235663	49984.67498436674	0
50002.327672652966	50016.16523425671	0
49997.71084800053	49989.345274387495	0
50021.098386776	49999.088229640256	0
50002.00890793094	50008.13368325376	0
50019.39518854666	49986.74799421681	0
49998.48583144695	49996.020842220816	0
50002.252645341825	50003.39034952211	0
50024.94934034694	49996.50973683712	0
49986.29125204934	50032.769984358754	0
50028.415156277806	49974.07285654163	0
49992.67148623997	50015.74501869495	0
49988.55427669218	50005.38882281116	0
50005.61269014103	49979.195057955585	0
50013.9253921519	49979.943606174034	0
50009.02263196153	49976.39397066565	0
50003.70383567812	50009.18776447736	0
49977.93538939688	50032.17827826552	0
50002.00143499088	49981.14772652258	0
49994.443343618565	49988.76168526796	0
50015.95192676042	49996.55369518609	0
49993.70826007408	50013.60625246535	0
50015.6171072625	49995.2344459176	0
49985.79584330067	50018.53873362033	0
50035.52685303456	49986.11691328954	0
50023.38477138606	50015.65881684924	0
50013.08957255942	49972.88909667436	0
50032.54434074573	49980.14024382478	0
50037.69766277613	49990.71977907857	0
50020.70132115987	49971.33918728332	0
49991.54871575323	49993.06958954638	0
50038.6876369777	49984.854015877136	0
49995.84975534837	49989.76380217891	0
50008.57260689861	49984.18248625825	0
50010.80116969428	49974.26868446372	0
50015.52442358418	49980.369654114074	0
49966.87956821088	50025.3566718717	0
50021.39298048806	49997.33513397521	0
49986.79280405464	50011.54457078656	0
50036.99569153763	49970.71384740837	0
50030.30006447288	49976.71936741601	0
50004.423067000935	50021.778925919774	0
50018.9524174718	49987.93459858724	0
50002.24446952885	50009.35885546801	0
49991.37241014676	49987.81286878255	0
50003.50800967785	49986.81399264767	0
50024.603400120206	49967.67607924221	0
50011.68653072118	49989.936086664326	0
50007.42317193211	50025.20821976098	0
49997.81359760099	49974.146066464906	0
50000.03202202254	49975.17501212602	0
50007.46899340166	50016.97950080779	0
50014.92720199672	49989.879107376546	0
49982.3621370405	49990.43294793265	0
49998.93112757086	49973.32114751587	0
49993.375437763934	49986.99815010414	0
50009.01048645396	50017.8185164767	0
49996.28983160131	49986.96341522962	0
50013.84358150482	49974.759725529235	0
49985.33335758784	50014.325262570404	0
49988.28920657882	49976.78881082798	0
50005.127349538976	49960.355245516366	0
49989.64002585986	50013.06228223937	0
49993.30132386803	49990.74232668886	0
50007.89248237768	50021.36047618287	0
49987.15178322575	50016.181793822885	0
50109.58847261342	50028.91570943063	17
50117.75264938259	50052.76999212689	17
50132.18134723271	50026.28193038436	17
50091.82661085343	50045.87010416066	17
50074.595108598085	50054.48723562754	17
50088.35668333263	50013.61709721688	17
50075.748662361395	50027.266247613305	17
50067.693632262366	50006.55374168429	17
50100.81657968696	50069.65163202286	17
50094.793534673176	50087.21315317893	17
50061.087359442194	50068.297543275774	17
50123.32673692219	50077.007612780195	17
50058.07754027084	50043.89751635072	17
50107.63677679572	50110.71521954328	17
50112.780208305936	50007.00874292053	17
50050.189545907546	50022.94336212632	17
50138.873767399746	50093.3387350508	17
50031.913435276874	50015.3854557631	17
50141.29774015227	50115.4946689588	17
50032.94152630321	50038.02008393739	17
50141.66341284454	50043.06620839596	17
50013.382046507264	50022.70635059592	17
50084.939254073644	50105.70754574935	17
50023.02970818021	49996.18966043561	17
50099.905596797784	49988.07094458995	17
50088.08246558069	50125.922191446545	17
50068.83623333524	50137.24073789288	17
50054.70657447103	50148.55987622535	17
50048.24955678689	49999.757934140966	17
50035.87643915803	50156.667311793826	17
50117.3171534445	50094.30130402265	17
50163.37086408103	50050.08316917823	17
50130.34273784132	49990.69664267603	17
50060.256171178764	50166.067325842	17
49997.32021927206	50040.4288092754	17
50036.56174726899	50183.09349661392	17
50049.09404698034	50127.95528480708	17
50100.801976002775	50140.80679546029	17
50061.337296078935	50113.29660197134	17
50151.76537726769	49988.21627599808	17
50029.34890565936	50057.242194619066	17
50072.7524290951	50086.756387269175	17
50137.42586752381	50063.32856398654	17
50138.14445218532	49971.586816420946	17
50083.77770226073	49978.31517440573	17
50158.48656981804	50032.66126591238	17
50020.74990831493	50080.63196032517	17
50041.772868362954	50081.83494733067	17
50017.49807264768	50155.72456506907	17
50041.38608409304	50104.6176234138	17
50008.84550052027	50134.20106202005	17
50163.420991429986	50105.727018385616	17
49999.45082697223	49997.5950403077	17
50064.951792140564	49967.7582603775	17
50154.709173332114	49962.16653332293	17
50112.34578906169	49973.79362987315	17
50148.62122862079	50077.52342331908	17
50111.884891863425	49954.1747261226	17
50179.45373482115	49972.28705980116	17
50007.067339282185	50060.941920078454	17
50071.3290759536	50187.344534502685	17
50014.06492426866	50186.31926127407	17
50088.59168441729	50158.42787307682	17
50162.757747880154	49943.07755127966	17
50185.67688236945	50096.64764629629	17
50017.730329090045	50211.84845637262	17
50180.625701802564	50066.92516084933	17
50032.766979140935	49979.308507909176	17
50012.25063469253	50107.86580383764	17
50007.510205669125	49978.58752449565	17
50150.81946162143	49927.90831107343	17
50054.81711545989	50200.17594669669	17
50027.463283885045	50131.16149495295	17
49991.487988156216	49963.59792364211	17
50083.250421491	50208.95854194171	17
50179.675358877204	49924.11436648456	17
50180.39259908738	50033.48777261569	17
49993.57800654296	50203.57996753939	17
50123.98945012273	50143.57961983601	17
50136.87369433259	49911.67638155076	17
50188.037567178944	49941.21773300732	17
50136.29458075266	50008.39891321292	17
50034.94348699842	50204.06728945016	17
50105.38639041046	50167.495599038986	17
50138.74130177777	49948.91006655698	17
50187.4470529945	49903.178971805915	17
49965.52101468972	49957.44218826693	17
50074.83781897623	49952.24149899742	17
50000.353732729796	50080.52299623472	17
50169.98216849128	50084.096500245556	17
50100.224607237185	50195.402453990624	17
50053.151001249884	49945.389496353426	17
50207.80421331229	49903.51217716384	17
50202.70972110664	50110.67499135456	17
50162.55644512331	50123.78711639861	17
49973.00933488009	50210.14090704086	17
50194.699135675306	49991.05533854497	17
50093.11803327479	49947.319737213744	17
49994.70292106811	50179.35120452491	17
49983.438494796275	50129.121167859295	17
49968.533600776966	49931.400749267	17
49967.94928960048	49912.425854955036	17
50009.79181119181	49953.23615877669	17
50144.66009872996	50137.59406093896	17
50198.14836964778	50079.4061567466	17
49984.52771978572	50018.9606834797	17
49974.2084908609	50003.72559688276	17
49951.77514017866	49902.469952479856	17
50027.96610408353	50230.04191178743	17
50032.030634070215	49947.97153656838	17
50201.635584162505	50040.176549481315	17
50164.541155714745	50151.35476721415	17
50215.31948962805	50068.634388434395	17
50198.76282587282	49958.08874227463	17
50153.36269331534	49903.024960657756	17
49985.1831566369	49986.32126883607	17
50121.936721751044	49939.19661616172	17
50208.2196056504	50128.17865446482	17
50167.13290981147	49888.70356082195	17
50233.595377171936	50085.22831744165	17
50218.180836507876	50028.941739993425	17
50236.16237235137	50062.89391026262	17
50222.44537355374	50109.16230575979	17
49968.50326343742	49976.26902463103	17
50186.41315191578	49884.39016286119	17
50008.73769754037	50230.06239421547	17
50183.2228005947	50123.28137775951	17
49977.10701676199	50165.890433283595	17
50227.17440814541	50132.104386629726	17
49953.08051974667	49944.11235651188	17
49991.93591624221	49935.13634927267	17
50114.266820695484	49911.06397972649	17
49958.632545657645	50125.23739160985	17
49955.67934589637	50012.38939570381	17
49985.56243578195	50055.46542636882	17
50096.37323429033	49920.95347865699	17
49936.02077515533	49961.880467512616	17
49964.858710753724	50036.67779717453	17
49931.36030772058	49935.83062229794	17
49921.85727239173	49915.43881534691	17
49916.97632067821	49951.71153038728	17
50212.33498934507	49981.96341145999	17
50087.112128112385	49902.70302426986	17
49988.91940320157	50235.686361843094	17
49963.131552108534	50229.13513156734	17
49899.16580610656	49968.8716703967	17
50042.09679339505	50250.9767523926	17
49920.75765726644	49892.11059616282	17
50115.66412966613	49892.80525957276	17
50173.97554302868	49871.22455140058	17
49898.92471932428	49993.1712327885	17
50073.28767947402	50228.775499702904	17
49971.484252864204	50107.33917789553	17
50186.74661496892	50016.37852704508	17
49939.919156852964	50114.566762966875	17
50027.382333456386	49926.55363643009	17
50047.68408159628	49926.05092578372	17
50234.49611756299	50041.035271414396	17
50170.638432207925	49991.52888324913	17
50155.75101532189	49851.70087718807	17
50252.99617875886	50055.512532933695	17
49952.49596814071	50093.30441604027	17
50166.43367897863	50170.22738984753	17
49966.53114247827	50054.708246402966	17
49987.03413128459	49899.58516153736	17
50065.23073754254	49917.36407662779	17
50260.20987622505	50076.108333776865	17
50142.78212587869	49829.70874767952	17
50242.339793620085	50153.87726277151	17
49950.037078177156	49988.05768721896	17
49965.49873022549	49889.13963821111	17
49913.13702690865	50009.618774552044	17
49961.71776610264	50186.04258117804	17
50142.13318898831	49866.43559921571	17
50020.95447507306	50253.43969277242	17
49940.42826161062	50186.22766478368	17
50188.81296962792	50170.51833684465	17
49881.41424585852	49977.312753660575	17
50120.79461447135	50193.291207856906	17
50195.358268350705	50193.699148745436	17
50246.319025844256	50120.59344082605	17
49943.58111364545	50167.8557535126	17
49903.46952683132	49873.19555112468	17
50276.85466213279	50084.67872509955	17
50155.130225746405	50009.58708267678	17
49894.732006832644	49946.292255447144	17
50128.293623903526	49850.59746603732	17
49895.72866337497	49920.17125403722	17
49942.041446201656	50218.50717188291	17
50206.69538111766	49869.967067801634	17
49994.50369187046	50156.19950425251	17
50268.85569732849	50129.45356369558	17
50004.4787325282	49886.64424733774	17
49942.48527871667	50143.95472994933	17
50051.84865118348	50219.57150293416	17
49880.67667139685	49930.8732552033	17
50215.31395146089	50087.043881183534	17
50254.82134846724	50095.0242679138	17
50154.21975788726	50184.66165363164	17
50231.2653390363	50168.711888401245	17
49865.5100350381	49960.295786286835	17
50189.374927141485	50148.44198988276	17
50217.09461620592	50204.610597187384	17
50218.045173335006	49964.55473173454	17
49943.220773811925	49919.47043302869	17
50178.881982982064	50211.526601260615	17
50134.64863997226	50207.72359921192	17
50214.855797036704	50005.99817250775	17
49917.19557383657	49987.47502727586	17
49976.757214600526	50089.29046608441	17
49918.86966151461	50145.89055962833	17
49918.915990002926	50105.321612111744	17
50061.025603023096	50256.03418966448	17
49940.98860311377	50037.18304913388	17
50009.81641526182	49907.19474935247	17
49962.03161379084	50144.26249141032	17
50226.34953004515	49909.03139645565	17
50245.61946011158	49920.688330267985	17
50022.47655053216	49879.207296907545	17
50158.815986909474	50216.12624190392	17
50227.34564007275	49860.07854623919	17
50210.886623242935	50168.02533113425	17
49875.27855745368	49907.23415668095	17
49878.479889793794	49880.614428924615	17
49916.37747312209	50182.253716472726	17
50174.08160290498	49836.497239761455	17
49855.67102008398	49881.554225437656	17
50128.91933409255	49807.433146373514	17
49927.59305617252	50203.69065393196	17
50110.094302557285	49857.12547986862	17
49907.02988987154	50125.8160797122	17
49893.88276016943	50183.47930795498	17
49831.086614234555	49891.38886840096	17
49926.67927636445	49869.22473551118	17
50230.0607145085	49929.82826353596	17
50002.28352913211	50270.55204314879	17
50010.42883370444	49934.4169633858	17
50058.58826904801	49894.522866184125	17
49850.2852656162	49903.66678822707	17
50260.963342583025	49903.050025281766	17
49904.67968902472	50198.93909724723	17
50027.12506678713	50273.2487633791	17
50014.34509857323	50286.2873845075	17
49815.92924088613	49872.11983172121	17
49860.08503950076	49919.06096625327	17
50257.73543724396	50035.668520810716	17
50260.15170737842	49932.78881278741	17
50241.69183805016	49897.266632118604	17
50220.96765020754	49881.352916409865	17
50110.36883365753	49815.47021400781	17
50236.76505998087	49983.98663389049	17
50207.33857032403	49938.95794702232	17
49934.48245424193	49846.99955834525	17
50280.964366597356	49894.04965579877	17
49805.06166068875	49886.62561552133	17
50197.42777390906	49920.662520379024	17
49901.309603992224	49896.7013262718	17
50164.80968945113	49812.03797858356	17
50037.421729114045	50290.1356770462	17
49812.780855322766	49903.04411291354	17
50191.36049669236	49853.207302281095	17
50255.48176809017	49990.725482560716	17
50151.514904037496	49795.367602937215	17
50263.25173311818	50164.775820130046	17
50052.705276618995	49981.94710656816	17
49827.22138934783	49913.93797445647	17
50252.64505875458	49971.97389020989	17
50026.631533002634	50306.59831377293	17
50035.03223149899	49900.71363251251	17
50241.26111286384	50020.13799198454	17
49889.237341674576	50210.053433564186	17
50058.06063561079	50288.47812119011	17
50285.861244531785	50167.22711835906	17
50047.34750496811	50271.73813409813	17
50287.20776414744	50142.598084786674	17
50269.84105466045	50182.85090671263	17
49787.104823150876	49884.66575349207	17
49931.35898228935	50090.242362459314	17
49920.036930323804	50072.96800453523	17
50083.955888888035	50246.88864658733	17
49835.0683891028	49861.658845406826	17
50239.96849891432	50001.71335765764	17
50142.727208851604	50159.264181352526	17
49944.9664414486	49824.410503548126	17
50284.61621506485	50201.10825704544	17
50293.99365513133	50079.02624262975	17
50283.95351111192	49912.1712262046	17
49979.69493801567	50258.875194199165	17
50296.280195924046	49932.760367949995	17
50078.49597006501	50293.286726326536	17
49981.30121757384	49877.48012795231	17
50265.546692884986	50007.83620542137	17
50176.6245317623	49794.841125429346	17
49929.54839979572	50234.205961839056	17
49924.77605146962	50046.67726150065	17
50097.35269737337	50301.122296343274	17
49813.145856091855	49936.46707006357	17
50249.93989386103	50186.86214327317	17
50177.29607488662	50187.64122656745	17
49950.056971173755	49871.66502988612	17
50093.16766936983	49880.5619435338	17
49860.296117346305	49984.685439678804	17
50137.01275159998	50229.21169417811	17
50300.96344070296	49888.81622449805	17
49907.98859478086	50244.95168126554	17
49912.60350029879	50221.506337614395	17
49906.843232334315	50165.40367316448	17
49869.50361425395	50004.458937599724	17
49998.866974091514	49865.03064820754	17
49825.617926894265	49845.16934355757	17
49834.95046588133	49824.97623666545	17
49866.73954831764	50030.8081470469	17
49903.22777241957	50046.05740393502	17
49933.080071129894	50002.54309748858	17
49955.4192010372	50266.57495341987	17
50119.861030304004	50124.17754285425	17
50259.50336686399	49879.23811350654	17
50311.156866185345	50137.831288581496	17
50299.42090915804	50185.944585151556	17
50127.31523786597	50169.23229565244	17
50077.82893544124	49931.48087821917	17
50241.183937867616	49876.35493363901	17
49849.29364246816	49946.015715907786	17
49840.19869693182	49927.48291326367	17
49889.16022790233	50022.5907936316	17
49774.600538461746	49861.78498674867	17
50120.26298389423	49875.16161774979	17
50096.15781867003	49803.86982734238	17
49991.43782282239	50105.91353044515	17
49848.23019163728	50028.97576280292	17
49904.05703769938	50089.39790575403	17
50017.790637094884	49851.42764187571	17
50248.395207785914	49848.430019023705	17
50287.77930474747	49956.06400038689	17
49848.692797553456	50005.37099593525	17
49917.38079178575	49852.8160954289	17
49942.86994589238	50061.184543346615	17
50098.69537685053	49834.52319937373	17
50138.83840099555	49887.56527861572	17
49956.822958591176	49800.21925560857	17
49833.98831987097	49990.8290338855	17
49816.663220812174	49814.34306825968	17
49853.52636239112	49830.913069013935	17
50140.95077201875	50255.49848644972	17
49838.818734438886	49804.944068047094	17
49785.97614861641	49903.93643143469	17
50067.69541380583	49874.85862361315	17
49823.902889648394	49967.736954060674	17
49937.18677945396	50255.88013868151	17
50079.096736544074	49816.43317630846	17
50112.4008439171	49795.524282812425	17
50048.15791604413	50306.13576081707	17
50287.13257160937	50005.91346179817	17
50307.23336165373	50058.58289514417	17
49913.910251212736	50263.2414633298	17
50320.479162679425	49882.92091970358	17
50123.08705305941	49831.79232259645	17
50309.02951761654	50101.2852079488	17
50315.69292502037	49856.72371452623	17
49887.25225620873	49864.15437352498	17
49986.47179809181	50283.946582699005	17
49815.439458325105	50001.49576430436	17
49766.395698359556	49915.723355071204	17
50227.99991127712	50186.44402596654	17
50308.3549169284	49954.98486642043	17
49968.212879312196	49816.467762532666	17
50044.5065452595	49876.951636990554	17
50056.12404371737	50237.4882976465	17
50108.72727943781	50238.63647282705	17
49980.33479738671	49797.38426878827	17
49862.23960274246	49791.576071324096	17
50126.34021609236	50244.244883319494	17
49751.13775093637	49863.399524210654	17
50127.859971522594	50268.3751659718	17
49874.444871048836	49847.057427807464	17
50288.31053270506	50099.50634077598	17
50339.96682424683	49871.423985404625	17
49795.03425121767	50001.59121446402	17
49987.68226931113	49815.056232664894	17
49938.130744216105	49803.30352225937	17
50111.55290052862	50259.84581487492	17
50328.06749428015	50042.59988918249	17
50006.620975269325	49834.24622029697	17
49810.74223077829	49954.66140766088	17
50276.786068252855	50060.51306428868	17
50234.56296174374	49948.16716992926	17
50216.391944241564	49843.875367147644	17
50083.77570909317	50271.137491504225	17
50300.03490437805	50210.63799367682	17
50117.009017315315	50215.60496664129	17
49784.54476883289	49984.11333350702	17
50036.70129831252	49854.32348450809	17
49979.32744951629	49838.67863157732	17
49926.88115276947	49825.99675553392	17
50281.19170203144	50219.96749904558	17
50330.20225508606	49949.34483057513	17
50076.30712938216	49842.37466885425	17
49989.86024322319	49780.15632248292	17
50090.11307953712	49859.218041653585	17
49961.414205515386	50076.262136580226	17
49847.06503684802	49970.94644328348	17
50200.76860624112	50214.88679117995	17
49870.10341425454	50198.303180422634	17
50329.92095184812	49902.26893086712	17
49846.88851617086	50193.44664642494	17
50047.13806806412	49963.771741265155	17
49922.183683667194	50028.717862527104	17
50132.86824257374	49786.07646743462	17
49861.04926397794	50048.878830470014	17
50316.64862127248	49933.7697170823	17
49880.6726238991	50061.63370657893	17
50177.53831331232	50230.08481928998	17
50273.03905656271	50242.17389836983	17
49854.58531299373	49857.738568651796	17
49798.30126512683	49851.67115334591	17
49885.59713765232	50241.88169413389	17
50215.26524806655	50225.87721973577	17
50113.040025894035	50279.29404086367	17
50161.39569928999	50267.20687472359	17
49931.476939874585	49784.45285773862	17
49803.57379850388	49978.9134968046	17
50294.93393488108	50234.06574731171	17
50343.68804599287	50025.72376654579	17
50202.83828322498	49825.83703724073	17
50308.8966422924	50002.378955380394	17
50054.37482435856	49849.2624916385	17
50356.24995435173	49884.75383705233	17
49790.910534520335	49811.36439085414	17
50209.9474297782	50147.238723589435	17
50062.52483485658	50322.86733970621	17
49971.16737511575	49771.71383217779	17
50283.58189472225	50041.55949612293	17
50264.753629503	49839.176234985105	17
49938.666695992615	50274.66046627512	17
50352.92880836321	49950.525432902	17
49829.93761185404	50025.08680997214	17
49894.42081443966	50110.084691118434	17
49968.1076894092	50288.010224801284	17
50290.52210873226	50257.50956281079	17
49840.06880023596	50053.36963521936	17
49955.23350128647	49840.90150293265	17
49918.01985612933	50281.450605635066	17
50314.7853912887	50168.49102918948	17
50296.789134462466	49869.2919434427	17
49766.815896705295	49845.25590949585	17
49854.784325460285	50066.22821861028	17
50263.731468250655	50265.023135810356	17
50243.32069014279	50269.818575786754	17
49892.031711722855	49830.81335214362	17
50329.23255410806	50134.04274864535	17
49951.954498862586	49782.82476139347	17
49916.96162204932	49805.31582941438	17
50162.86925366313	49773.52043944681	17
49888.758063843	49795.71355479315	17
49899.31415975192	50064.01729578824	17
50319.45253545309	50215.949085247004	17
50187.004473278845	50248.00072697277	17
49892.74024518399	50261.94465617621	17
49846.260544961	50173.58779225828	17
49948.44773038574	50299.486306650986	17
50198.59549041785	49790.98626259871	17
49964.99426330143	50312.92947682175	17
50287.872142675886	49840.25669928337	17
49794.93877423173	49945.29017507882	17
50308.80129597612	50038.391704005044	17
49903.12213974003	49779.881163990525	17
50250.41062622471	50236.18928097686	17
49752.14779463566	49886.95688003778	17
50337.78899447635	49925.822377098986	17
49829.156455621895	50181.80829246634	17
49796.3372253375	49925.37093051784	17
49807.388563429166	50185.82176485479	17
50156.73014148694	50240.71000840301	17
49964.00140483943	50333.74279631363	17
50238.153680890435	50249.52871847563	17
50035.57262188128	49835.99397390731	17
50332.35332892533	50105.26443387979	17
49787.72986873206	49831.775425310756	17
50008.85544526795	49772.84130584201	17
49757.81714378608	49820.28748788128	17
50003.39622144209	50305.92377476059	17
50023.08639435113	49753.44059655365	17
50273.00085989586	49858.45146884989	17
49878.73049736311	50163.280640953795	17
50192.71948717023	50265.8339648404	17
49952.41869156581	49756.916404065945	17
50211.5547465755	49808.345366846894	17
50050.455068143674	50338.49971910412	17
50351.63370616827	50054.71371418601	17
50314.408315839086	49976.9425524909	17
50368.160661694805	50025.156922505754	17
49750.46319192082	49795.49110242181	17
50077.990580567566	49797.904085732334	17
49808.29820319983	49832.07207711786	17
50344.89029318571	50144.11975886718	17
50327.13186237026	49992.1827111787	17
50202.85237634734	49769.58959522862	17
49775.49124378088	50009.92944329284	17
50011.632260387894	50328.72856505342	17
49898.0422849667	49849.19588827474	17
