# Supplementary material for: Abundant Topological Outliers in Social Media Data and Their Effect on Spatial Analysis
Source: PLoS One. 2016 Sep 9;11(9):e0162360. doi: 10.1371/journal.pone.0162360 (PMC5017681; doi:10.1371/journal.pone.0162360)
Supplement: S3 Dataset — See the respective attached file. (ZIP) [file pone.0162360.s003.zip › S3_inclusion_lws/clust_19_28.csv]

50000.0	50000.0	0
50005.83713481602	49993.280968672174	0
50001.12443877294	50002.94038312532	0
50004.48967049862	50009.87803618339	0
50014.53099825114	49992.22044562598	0
49994.82530141147	50000.16451443882	0
50010.4589196096	49996.03999675293	0
50018.2149037799	50000.21066760052	0
50008.08586038528	49994.71094210748	0
50008.936828060156	49996.61673629877	0
50014.94983376979	49988.786681476384	0
50018.46933854213	49993.8554702697	0
50011.58925015423	49998.11513877684	0
50000.88428493963	50005.70068823388	0
50015.58030491181	49998.917555959655	0
50009.4718499692	49995.44000616184	0
50021.193458055204	49985.225681648	0
50021.413904821406	49979.75696080034	0
50010.100749354795	49991.42392694246	0
49994.76895619402	50001.40611172298	0
49988.06258487189	49998.76840152412	0
49985.29202249338	49998.940740734564	0
49993.14686645007	50008.1375682673	0
50019.290915195124	49977.92750471076	0
50015.06418115242	50000.068615091885	0
50014.13017824349	49994.253094930704	0
50016.51956011994	49993.78858803314	0
50007.08202173182	49986.998177055575	0
50019.32588342561	49975.4242119596	0
50007.844906202205	50006.27608626506	0
50012.7000907052	49987.44525287354	0
49995.49342105043	50013.29634922211	0
50005.13790162656	49991.45152935209	0
50007.082932075806	49996.441953963855	0
50016.585769007244	49986.84440471123	0
50002.83418114664	49988.992466717245	0
49995.48635136234	49995.03181978486	0
50024.77210222248	49987.26818796391	0
50016.061040311164	50002.13748655931	0
49998.10217495186	50005.36260508198	0
50013.167830917206	49993.19964095961	0
50022.14159763361	49982.83076155788	0
50016.10399810654	49974.74415824642	0
49998.08776523715	50009.22821079052	0
50023.40450357533	49993.61172738369	0
50018.76775212044	49981.33086492498	0
49996.120792812355	50001.59421960543	0
50005.046774222115	49981.73340809357	0
49998.2990140224	49997.04291727956	0
50016.47214563919	50006.55446067109	0
50027.808527417794	49994.11873108403	0
50007.276988179576	49979.47005546184	0
49998.63505054116	49993.56495709598	0
49994.93196612812	50011.18394075017	0
50010.45876863076	49990.161010031814	0
50003.97266594857	50002.458794795784	0
50009.44591577367	49994.182815990534	0
50008.4991627827	49998.01859678256	0
50026.73402193849	49992.63956518364	0
50029.482584821504	49978.508912261066	0
50008.75765193132	50004.28392360544	0
50005.388412672575	49999.9900841207	0
49999.85042124614	50010.79623481914	0
50012.27171978171	49994.29867634941	0
49986.59482429784	50001.81226839865	0
50035.33648425852	49974.70002515035	0
50017.338649190744	49980.41742473275	0
49986.88719264082	49998.56909033515	0
50009.163364260836	50001.94105756399	0
50021.4902181036	49972.74675609031	0
50036.929303339406	49979.345099226695	0
50004.407389178654	50000.27660040396	0
50013.03458879436	49971.04161905141	0
49986.730068661935	49995.36881795393	0
50012.11734460939	50005.26852747503	0
49991.47266825221	50016.232713043595	0
50002.753656105124	50004.43811441385	0
50007.04795399476	49984.99209594952	0
50019.73260847298	49970.14971438379	0
50009.069330373226	49972.59046273163	0
50010.1511816557	49972.62455247978	0
50019.046855330045	49968.729659101475	0
50033.91819664266	49994.99795841096	0
50000.54061583774	50004.66301196818	0
50036.83356199175	49976.12178608589	0
49998.69355844842	50014.23779065819	0
49996.42385986143	49997.54201287753	0
49988.80355885187	49994.73949626766	0
49989.0000510483	49997.53362532931	0
50045.87877013	49979.65615874137	0
49991.13587895365	49996.52765682387	0
50019.30492580107	49999.88959458508	0
50012.46014286366	49988.74121117238	0
50001.54569032017	50001.71275774059	0
50012.15402410048	49992.55053785089	0
50000.12263336884	49977.47527241486	0
50002.22490471562	49999.61637121197	0
50010.51338572776	49998.152334640225	0
50014.73525587127	49997.20394473452	0
50012.79614643068	49996.9890215799	0
50004.87503193818	50001.461523248174	0
50006.03257514177	49990.03647625652	0
50005.54887962217	50004.81637949066	0
50002.56240120871	49979.99797606899	0
50021.887926901814	49996.062893511604	0
50006.32703857465	49991.544517300004	0
49990.439278598395	49994.24582331928	0
50001.873876585625	50007.141939034314	0
50003.305765154335	49993.86854020162	0
50013.200641945106	50005.08440088092	0
50012.12025455266	49978.84568753256	0
50006.64370623705	49983.02919293262	0
50008.49073917247	50010.12621010018	0
50013.861540388745	49978.21860787476	0
50031.058052643435	49986.99015643279	0
50014.94582985956	50012.05125135054	0
50035.5383608293	49983.566861656094	0
49991.030096193834	50022.15116813719	0
50005.46966937792	49970.62233159868	0
49988.44833133628	49989.976926240066	0
49994.354344094165	49979.72792732627	0
50016.53829730544	50000.329665277866	0
49985.69786667642	50003.08579045412	0
50005.04180405728	50003.54232518139	0
50007.49928405959	49988.58424591541	0
50017.031857151094	49968.94990008343	0
50002.98364475068	49981.342418066255	0
50008.75183400938	49981.63170455064	0
50003.74134074666	49968.98534518849	0
50014.184258887915	50004.34955588514	0
50016.66807349658	49978.153620903344	0
49991.49294660638	49999.08926920659	0
50006.07308943197	50012.02124499861	0
50018.18428017563	49975.5291185302	0
50003.744835537575	50005.03672033354	0
50017.0847617482	49967.71939797862	0
50001.364376995836	49995.92899192673	0
49999.015252295256	49984.51162121085	0
50022.88862056398	49978.140659149925	0
50010.12229608524	49981.63378355038	0
50006.924986869504	50014.2275570096	0
50018.62598055079	49995.02027975728	0
50001.4129379488	50011.1959501719	0
50029.762113352466	49981.23696473595	0
50017.34500124433	49994.69032148967	0
50001.66266675488	49990.137316034496	0
49998.9494254673	50003.01711792969	0
50001.198360199305	49999.86125242214	0
49988.285388029035	50000.56237796584	0
49999.6191912088	49994.81971262622	0
50026.604335600314	49978.8004165042	0
49995.32452230914	50007.39284060184	0
50008.4370145203	50012.41428319673	0
50020.588886059304	49984.00500895489	0
50018.196912976244	50013.52306138625	0
50024.68074206995	49980.89310460526	0
50032.11898991028	49977.87048802366	0
50033.392462679665	49988.90998566345	0
49989.34177680639	49998.66722062441	0
50011.053675528885	49993.308648700295	0
49998.23830095699	50010.57701642372	0
50011.79860805233	49985.78635422019	0
50018.22626641199	49998.34133937544	0
50006.87112494695	50000.55134256973	0
49996.53121272331	49985.20198091985	0
50025.086037284156	49985.91081937276	0
49996.70860588001	49979.26714558284	0
50029.50319168969	49973.20871567816	0
50016.4795935853	49979.64911345631	0
49996.10016635222	50004.113680559676	0
49999.640019379956	49996.08065681126	0
50008.223135130625	49962.391188099115	0
49993.37143664145	49981.26529963117	0
50018.00955082157	50001.454190036544	0
50014.05433731257	49987.786569162265	0
49999.49285722743	49986.030568801725	0
50010.892172060616	50002.890041918436	0
50018.264454430224	49979.08917698802	0
49999.254347866976	50004.12399906752	0
49996.37550174052	49996.18684061768	0
49988.48035736957	50002.11186367716	0
50017.57129535383	49985.64348910266	0
49993.48365932206	49995.32734283831	0
50004.25846664632	50013.69450265003	0
50015.17690187655	49969.07193670933	0
50010.90125225226	50010.77384091866	0
50017.00323091341	49995.94090178073	0
50012.86030348004	50017.03363351573	0
50005.31109678922	49962.92414232626	0
50006.08245865617	49996.396527964374	0
49990.01497238	49995.39866020564	0
50044.05046255765	49984.74864177708	0
50021.102182624454	49977.19055963324	0
49994.206855205164	50007.760510363725	0
50031.30952802601	49981.27880218403	0
49993.00874635992	49989.07987435498	0
50017.913044286935	50022.43697608902	0
50019.55630359528	49996.00874573291	0
49994.95845095134	50006.23146898167	0
49996.787999179345	49983.41672751876	0
49997.28862868989	50002.89962222195	0
50026.72239156424	49977.67029217016	0
50016.137442013125	49997.798828649495	0
50002.23822115556	49982.82918829433	0
50017.59004350971	49970.20078439211	0
50001.12616166738	49988.74985866253	0
50026.89126041569	49975.84217616462	0
50011.525842301904	50000.75636389602	0
49987.37936298576	50026.933915783564	0
49992.505563965504	49971.45927862612	0
50028.914669772326	49976.81093937099	0
50016.66006009913	50016.9698661116	0
50006.33442838227	50008.543010872665	0
49989.42131829412	49963.33901166855	0
50017.968238877926	49964.11063876047	0
50017.4053768407	49976.68234425749	0
50025.67918690619	49993.459769034926	0
50035.32946390554	49977.583204645154	0
50014.841863191876	50008.54154552255	0
50009.46842729731	50020.60487544357	0
50021.769537268505	49974.23178294885	0
50011.47451947896	50007.557284676805	0
49998.40507468729	49975.46325920858	0
50004.0943970568	50011.27871101463	0
50006.20179319582	49967.85017228331	0
50018.20829484094	50018.71730479123	0
50011.66556158528	49969.1858270797	0
50024.369657337156	50001.22008216415	0
49998.79584238994	50007.13689362251	0
49990.32820341346	50016.3961369657	0
50006.4435688108	49994.31053318997	0
50019.30929079813	49976.600336048316	0
50010.91845864008	49982.82898569856	0
49990.348907185224	50005.60903256387	0
50024.1522169357	49994.40200642497	0
50014.17381883133	50002.12589069574	0
50017.76507466728	49990.44779436663	0
50043.75520496807	49976.744641166486	0
50009.71324076425	50011.99337319459	0
50023.96064234873	49977.61049468709	0
50014.04709016834	49999.30956374218	0
50007.29837336337	50019.74476684009	0
50011.60148713441	49971.61552987652	0
50027.760664667345	49985.06088880161	0
49990.826783218356	50029.403764236886	0
50009.65654534305	49987.70137659851	0
50016.71099753911	50008.33824926107	0
50004.69951611002	49997.63286251777	0
49982.1008966819	50023.64881203237	0
49994.30528099292	50019.15648234574	0
49989.98803088486	50014.01842541414	0
49982.173661481924	50004.54955079803	0
50016.885314251995	49964.39033046427	0
50027.64624163003	49996.03948847316	0
50042.10921104765	49992.490067135564	0
50000.45721536013	50013.25586287379	0
50033.20667133846	49996.21933796846	0
50007.796617056236	49990.37827675556	0
50010.793185041024	49958.88394594061	0
49999.99657376707	50014.635139766775	0
49991.18720389596	50004.122235214636	0
49997.97220737339	49978.578237204354	0
50009.72613395662	50003.706107086124	0
50035.589999161806	49971.04844427833	0
50028.910800421785	49971.17023296352	0
49995.69536840814	50016.661631778	0
50031.87793942766	49984.378883366044	0
50018.940883947886	49955.17033129901	0
50009.73582475297	49963.47881328664	0
49982.62400587377	50000.491292449246	0
50011.69341869804	49995.72767945512	0
49995.16420949113	49998.835294507444	0
50006.40201665947	49988.39904736535	0
50016.4519561636	49990.38580699887	0
49999.09921373705	50015.27455799909	0
50015.71644487849	49981.890074185685	0
50011.95701241115	49981.49187185587	0
50013.74931920829	49997.47045144757	0
49991.916510602816	50012.525039104024	0
50009.99198977121	49984.8982441121	0
50018.44147401772	50003.16867861623	0
50020.82573912429	49974.82028027413	0
50015.49034966473	49990.85560334409	0
49999.87213701425	49997.90044027296	0
50043.79092621712	49982.05238273654	0
50017.433259612284	49987.72241035177	0
50031.953824946744	49994.884360510674	0
50008.88763657624	49985.631715698684	0
50033.254947874484	49991.54350118985	0
49999.46235900153	50001.37638187934	0
50015.18216152417	50016.60655961266	0
50013.100947890016	50010.369642319376	0
50023.76929210621	49996.469970804144	0
50009.1598565264	49970.37590584578	0
49995.85450226346	49992.452056001675	0
49999.94546654832	50008.59505416156	0
49990.82754118624	50010.245166916364	0
50031.77710339371	49975.60848126108	0
50034.230430251715	49972.200144816255	0
50022.386270717376	49979.00827023312	0
49992.64646736168	49980.25304717777	0
50026.42297673137	49997.453392527335	0
50019.618674445446	49958.86037352273	0
50026.41798040903	50001.05491525644	0
50019.38057683675	49973.42363685009	0
50009.54565436523	49966.28393480257	0
50009.01063384966	50014.73592736334	0
49999.644995925904	49993.78405371485	0
50009.81720632824	50005.97289784865	0
50008.14015398451	49992.284981156794	0
49996.346870602596	50006.735113702714	0
49992.318381946396	49996.34852900717	0
49975.57922029394	50007.543591302885	0
49991.7840052838	50030.47910280624	0
49997.821918389505	50003.78108682672	0
49981.759709777754	50020.590654198604	0
50004.689470503756	49982.915378003716	0
50003.63994292236	50003.52518030056	0
50003.33970531987	50010.21646316763	0
49991.72504012674	50009.66971456137	0
49993.51300644962	50021.990941999415	0
50008.57551745661	49967.72139152683	0
50021.960935687	49975.66542490558	0
50004.69583280455	49995.22104814737	0
49994.198399913046	50009.21217614481	0
49988.58142016513	50018.082290497325	0
50019.654252077045	49988.67324223183	0
49984.921162792794	50004.07854214962	0
49981.45671529846	49997.116122643434	0
49996.97783060522	49968.187741512134	0
50040.272093099156	50001.72669740148	0
50003.18794351524	49977.40589052669	0
49993.03311956979	49993.21018067425	0
49996.365427526835	50010.6317267545	0
50003.67053058538	49991.807151799425	0
50008.59006648891	50007.353603243646	0
50005.63922193674	49975.28807307995	0
50027.37674313698	50000.002662458595	0
50018.1694011894	49962.7431125476	0
50029.270615256304	49986.30585703274	0
50008.60891376488	50000.90645862579	0
50011.463217016535	49987.64651850302	0
50025.71492602243	49980.053609271316	0
50020.149261215425	49998.33740895269	0
49992.083382203666	49998.17325550986	0
49990.49038131797	49993.050099536056	0
49997.03459241107	49992.463299739306	0
50015.71638867133	49993.163487279846	0
50014.238258018595	49971.042525217876	0
50002.84440560835	49991.017650804875	0
50024.0421841673	49981.83583364768	0
50010.09122006389	49975.393998303785	0
50021.8599244461	49988.34879827413	0
50012.38490685176	49983.447845324255	0
50022.9978631254	49987.25227928762	0
50024.57481204676	49998.27303786978	0
49977.73435678939	50025.73142585185	0
50018.273526281984	49984.862890459626	0
50004.87977524304	49988.86417241439	0
50010.2994959495	49980.14878879698	0
50044.34040172747	49986.573763466644	0
49989.8854863132	50002.60089882142	0
50035.588236585834	49995.58540569962	0
50033.22995233338	49985.604815805105	0
50004.865841838946	49985.181879685035	0
50017.96032704124	50016.073713754304	0
49985.88742129509	50004.574260043635	0
50022.967400696645	49965.7199337937	0
50020.575116337925	49991.52741422425	0
50023.080497756	49990.82975304222	0
49971.19647388126	50028.90699982335	0
49988.378226405424	50020.15787642392	0
50041.256446369975	49975.58570536631	0
50026.2353198945	49963.63745814506	0
50006.09290812682	50003.86750193632	0
49999.10665106603	50019.81250362378	0
50017.08442806516	49999.00182927129	0
50044.3125068275	49991.881128169334	0
49989.69643205104	49979.90931636454	0
49983.447153874804	50012.92191009479	0
50007.09100776314	50002.0115516885	0
50002.39396832022	49992.540378176054	0
50030.089910534545	49998.491165232444	0
49997.30745483783	49998.59718904675	0
50007.318017293444	49975.875578960055	0
49993.248316773905	49978.191920323	0
50026.3666059615	49990.04335203911	0
49992.999485446875	50010.69994272801	0
50000.3856237368	49991.71250458948	0
50017.946030743726	49977.88631347146	0
50007.644142433375	49972.087069549	0
49993.66907959635	50011.765590085415	0
49994.8157511952	49986.98470323382	0
50008.38104781748	50019.90062105578	0
49993.26126408174	50000.11735477906	0
50007.22548173692	49977.57936703704	0
49992.06360483944	50018.0340425501	0
50039.28669048378	49963.65659707516	0
49985.753176636455	50020.735921212305	0
50011.566897029115	49967.6111754119	0
50033.987927820956	49979.86532365262	0
50034.92184460218	49993.68379887169	0
50031.1834662403	49978.546404806555	0
50008.49951727383	49977.61220145197	0
50000.0667014223	50006.61967936052	0
49984.729122934965	49988.46750636666	0
49981.21649061167	50003.70840084871	0
49990.47161684786	49965.01894314194	0
49986.85456251446	50017.47416794007	0
49993.14977565803	50012.76023205532	0
50047.74428540473	49991.24723405859	0
50041.76255014188	49978.46759680011	0
50009.81457879594	49978.21967923451	0
49998.4060908197	49999.35948248665	0
50018.373779276386	49996.34044717234	0
50013.52283959243	49995.467949927086	0
50027.67426593742	49970.10328410818	0
50014.319940503025	50017.38261971316	0
50009.11341404663	49999.653086728984	0
49973.127658974896	50000.05463673042	0
50024.172469884805	49992.833051163034	0
50012.72323837013	49986.30699232487	0
49986.20730487261	50000.10490423789	0
50011.977252020064	49976.793581167396	0
50000.00469857768	49987.66289570633	0
49995.85995538461	49973.097446555905	0
49981.89327689237	49986.981859026244	0
49990.188598212604	50018.50470183291	0
50019.26408681603	49991.079964753786	0
50026.90642246039	49980.55454640253	0
50004.02002875881	49980.06894821713	0
49985.89081506631	49985.65015807027	0
50002.19799961084	50013.56370140326	0
49983.7216195171	50005.075943525364	0
50011.56530235663	49984.67498436674	0
50002.327672652966	50016.16523425671	0
49997.71084800053	49989.345274387495	0
50021.098386776	49999.088229640256	0
50002.00890793094	50008.13368325376	0
50019.39518854666	49986.74799421681	0
49998.48583144695	49996.020842220816	0
50002.252645341825	50003.39034952211	0
50024.94934034694	49996.50973683712	0
49986.29125204934	50032.769984358754	0
50028.415156277806	49974.07285654163	0
49992.67148623997	50015.74501869495	0
49988.55427669218	50005.38882281116	0
50005.61269014103	49979.195057955585	0
50013.9253921519	49979.943606174034	0
50009.02263196153	49976.39397066565	0
50003.70383567812	50009.18776447736	0
49977.93538939688	50032.17827826552	0
50002.00143499088	49981.14772652258	0
49994.443343618565	49988.76168526796	0
50015.95192676042	49996.55369518609	0
49993.70826007408	50013.60625246535	0
50015.6171072625	49995.2344459176	0
49985.79584330067	50018.53873362033	0
50035.52685303456	49986.11691328954	0
50023.38477138606	50015.65881684924	0
50013.08957255942	49972.88909667436	0
50032.54434074573	49980.14024382478	0
50037.69766277613	49990.71977907857	0
50020.70132115987	49971.33918728332	0
49991.54871575323	49993.06958954638	0
50038.6876369777	49984.854015877136	0
49995.84975534837	49989.76380217891	0
50008.57260689861	49984.18248625825	0
50010.80116969428	49974.26868446372	0
50015.52442358418	49980.369654114074	0
49966.87956821088	50025.3566718717	0
50021.39298048806	49997.33513397521	0
49986.79280405464	50011.54457078656	0
50036.99569153763	49970.71384740837	0
50030.30006447288	49976.71936741601	0
50004.423067000935	50021.778925919774	0
50018.9524174718	49987.93459858724	0
50002.24446952885	50009.35885546801	0
49991.37241014676	49987.81286878255	0
50003.50800967785	49986.81399264767	0
50024.603400120206	49967.67607924221	0
50011.68653072118	49989.936086664326	0
50007.42317193211	50025.20821976098	0
49997.81359760099	49974.146066464906	0
50000.03202202254	49975.17501212602	0
50007.46899340166	50016.97950080779	0
50014.92720199672	49989.879107376546	0
49982.3621370405	49990.43294793265	0
49998.93112757086	49973.32114751587	0
49993.375437763934	49986.99815010414	0
50009.01048645396	50017.8185164767	0
49996.28983160131	49986.96341522962	0
50013.84358150482	49974.759725529235	0
49985.33335758784	50014.325262570404	0
49988.28920657882	49976.78881082798	0
50005.127349538976	49960.355245516366	0
49989.64002585986	50013.06228223937	0
49993.30132386803	49990.74232668886	0
50007.89248237768	50021.36047618287	0
49987.15178322575	50016.181793822885	0
49997.61081678423	50039.58324960017	18
49975.719960319155	50053.988666967	18
49968.044600647896	50078.89225189311	18
49977.25133700378	50028.67620143501	18
49957.36660710368	50063.04527399228	18
49980.943408108535	50095.944042210416	18
49976.72218223331	50006.69007980501	18
49949.496087769396	50040.37906768569	18
49938.9121838502	50077.43222103209	18
49925.233406518644	50057.18413470685	18
50007.08361485686	50096.43007151848	18
49992.916533568605	49995.022612634435	18
49951.58892724997	50010.74385708665	18
49999.59367643984	50015.993947986964	18
49993.97726341739	50074.42277361228	18
50014.53524016454	49999.576356859354	18
49961.384171228216	50107.76869369258	18
50013.61884794197	50052.202448992124	18
49929.891185501045	50026.81875366755	18
49929.74517485011	49998.60753296428	18
50032.4135046231	50016.21546117706	18
49908.11894138812	49988.06809525674	18
50052.13564264872	50018.2153884312	18
50028.788006268245	50064.5514343379	18
49909.91417189509	50037.36418157997	18
50072.342686818534	50021.34265029992	18
50037.61765185089	50040.226250384905	18
49939.73816051144	50114.729872683	18
49919.9158121883	49969.80248697974	18
49890.85096315742	49969.17005588152	18
50001.89074579697	49974.631038775486	18
50081.218228926504	50040.65604425525	18
49944.59432362109	49976.786047621084	18
49899.00621770414	50054.63260934207	18
50049.273776485286	50065.69314034484	18
50047.701602872155	49999.574491937776	18
50092.226835521826	50024.62078154937	18
50023.88990824398	50085.83449369299	18
50113.07945953386	50024.787362892086	18
49884.58750117334	50074.13666202659	18
50022.28992524358	49979.5602318781	18
49960.78381881852	50129.16233875851	18
49928.797005812165	49943.39619129638	18
49913.51839384864	50117.146733432004	18
50069.968146417676	49996.6910326013	18
49962.06663041149	49965.97920408452	18
50066.46870411072	50052.7795777027	18
49925.161756475674	50098.73536222809	18
49886.92906431358	49991.66801941793	18
50042.8478745554	49978.56308423756	18
50033.75434226135	49960.02480892829	18
49979.26789031213	50115.33092315496	18
50080.425234836504	50067.00425105611	18
49910.79049973893	50017.20932032294	18
49982.70795166064	49973.3916602962	18
50108.57350395948	50046.27218552934	18
49977.00905202479	49951.44306942212	18
50047.274264280204	49937.547918546145	18
50019.83897351571	50115.635404436296	18
50100.87802010551	49999.367034309675	18
49903.03408210814	50084.10632669383	18
50044.01716850844	50101.82110747661	18
50011.560464008915	49943.28478294789	18
50028.22939002101	49931.81279339142	18
49866.68584881843	49964.940122390086	18
49876.95384138358	50009.2056159922	18
49891.0187416924	50023.815419433115	18
49861.314530464435	50079.078215511494	18
49911.382781467946	50140.185803118155	18
50122.19601787708	49981.904967001174	18
49957.40301962931	50156.70230864243	18
50029.98551262174	50135.79782961575	18
50069.57452831681	49938.807898866624	18
49964.219801959436	49927.830853340805	18
49873.170049986424	50058.693248804	18
49956.902677557104	50179.79161487021	18
49853.4395279288	49950.14602019034	18
50056.89176710442	49954.1924112958	18
49965.00726880774	49989.91444794377	18
50114.5702435525	50064.53517615616	18
50097.80374597434	50076.819949549965	18
49863.41403679055	50040.48835098451	18
49910.68623010409	50166.93482398656	18
50015.85210518682	50029.96686263856	18
49880.52695826676	50101.03805410061	18
50133.19286533765	50012.155343605715	18
49940.829097206675	49927.620931030506	18
49938.36612005522	50167.304465579786	18
50075.02624711168	49920.053541642155	18
49887.69439686951	50179.93668678109	18
49904.81933447872	50190.232429304204	18
50072.89805264893	50086.074855579034	18
49875.890779524896	50119.85320732845	18
50061.24824151722	50115.280074830815	18
50106.97279720432	49969.34341915448	18
49937.56217877921	50198.80121686781	18
50088.31451814504	49957.13646580853	18
50086.61674088081	49899.17090492445	18
50057.44465056972	50134.66433962185	18
49843.983396815376	50043.26014049618	18
49853.956837974256	50130.79547794652	18
49892.03220896901	50204.43353659916	18
49847.70745138077	50092.895015183654	18
50154.81163265466	50016.475724639655	18
50084.90232321945	49979.20195338113	18
50091.80059150391	49934.9341262462	18
50093.14318164234	50100.235621861	18
50097.491086671405	49915.16630319953	18
49829.989833041436	49950.111980685506	18
49933.625102642975	50137.42109633841	18
49867.87703361907	50185.15078215708	18
49834.599158266086	50068.35309263159	18
49974.78561524962	50142.247472256204	18
49850.560493574965	50015.71813704087	18
49994.76370750001	50127.5874982531	18
50103.46492505837	49878.52283430572	18
50024.82581171886	50162.90340478335	18
49807.09244209922	50068.45942755297	18
49819.90314219877	50043.844841036516	18
49878.21088884483	50138.93517294654	18
49857.82982782096	49983.11473297731	18
50006.4073503085	50178.36192192921	18
50113.39883180067	49895.77377784433	18
50131.467620417665	50031.8629001483	18
49823.296097036444	50088.71883965059	18
49905.6660582139	49931.03750733507	18
49783.785364284595	50068.26590469215	18
49942.08898593308	50223.72898817212	18
50119.71812495775	49924.85526856242	18
49859.18610578925	50156.18779795656	18
50041.884101065625	50182.81171655965	18
49894.50347283627	50153.14165255858	18
49987.99750660585	49930.30073388119	18
49950.910044206335	49905.526995073786	18
50062.05401187967	49897.38513549837	18
50158.39345530857	49996.322206555684	18
50003.12361707187	49912.58215152344	18
50078.997459211176	49876.46524684139	18
49921.1602973723	50210.032078195516	18
49830.87428362672	50133.87306935137	18
49988.12271926992	49898.500504208685	18
50011.31204955232	50143.95072917326	18
49817.09839962309	50156.13883240994	18
49811.78281975415	50126.2967911588	18
50124.40514460784	49955.13028229912	18
49853.707081667606	49929.306674266314	18
50119.735521577226	49868.55602197881	18
49908.46213533386	50227.99166113652	18
50056.47837869644	50158.053633400756	18
50018.81570566154	49889.91755553256	18
50176.2936942973	50009.88361138058	18
49802.23267767643	50107.36866106437	18
50190.506635372265	50028.95515941478	18
49875.10002571273	49936.50756816213	18
49898.18074349615	49908.35782133728	18
50089.08924228247	49854.21043738327	18
49959.886478668086	50213.6157583658	18
49949.234247009575	49949.71474382068	18
49974.2355515907	50165.73273298066	18
49969.426306341804	49879.23987750767	18
50040.31109250743	49904.86800718138	18
49890.07816917567	49888.52408421831	18
49843.25610334334	50190.08457498446	18
49856.53612662721	49903.99945746605	18
50107.5744988188	50118.9599807686	18
50211.79423725021	50022.72119281404	18
50139.586328597106	49852.26884918407	18
50130.80960810575	50052.72854810226	18
50167.07494896242	49852.29418273318	18
49920.786946038505	50243.86554271897	18
50008.550474183074	49866.83893412688	18
50153.446298779934	49868.97629912768	18
50180.666580696336	49991.28307382176	18
49874.683698648325	49914.60877381074	18
49770.53373295596	50085.66882427394	18
49897.27838010005	50247.16962243212	18
50032.701669530805	49856.41513954331	18
50182.830795397174	50048.67028536987	18
50044.6640007254	49878.30591505277	18
49832.1952937091	50022.83169088455	18
49812.06827179705	50016.93578966185	18
49834.21984920395	50109.76539723724	18
50108.268553213966	50142.14194915247	18
50185.12755701123	49836.26784131384	18
50062.74836673705	49863.738540097205	18
50107.525925254915	49844.65669657449	18
49977.950823870066	50203.920994556036	18
49754.839610801835	50096.83542635855	18
49760.623903599866	50057.79592532843	18
50127.80646303696	49832.23250047225	18
50084.70669993964	50123.873954852046	18
50203.44797442316	50053.68616619049	18
50141.70398823586	49917.37290839932	18
50217.39964225579	49997.75357865724	18
50198.497225260304	49850.82471346029	18
50154.81033002429	49969.91370635729	18
50198.46461141309	49978.65869797497	18
50150.14415471808	49891.703773499685	18
50153.820878341925	50042.028211413985	18
49837.836113675396	49976.755664917655	18
50131.91900249131	50078.908601676136	18
50198.727183235	50007.002287289586	18
49794.26147993097	50136.25893314644	18
50207.78725320283	49827.01801645248	18
50127.382943447585	50126.10880115384	18
49776.246369892666	50145.066021360675	18
49833.180126445484	49896.71634679226	18
49946.372507609834	49885.46007766447	18
49931.8384533912	49866.19255807773	18
49923.62252166992	49897.67620745284	18
49913.76181030537	49873.06186579205	18
49947.89613145667	50245.394063220374	18
49829.37031115662	50004.03492945133	18
50184.99991537994	50072.912831360656	18
49991.48298517795	49878.57245842765	18
50214.31958021141	49968.13292749314	18
50130.601246761784	50154.364254828084	18
49814.307018281535	49938.02564053029	18
49870.997289417784	50220.29339183542	18
49800.25580816891	50086.946385196105	18
49851.3519940552	50213.817315888955	18
49822.664102094415	50180.16930499852	18
49997.377499057635	50158.03094441319	18
49965.67914388635	50257.167439471596	18
50240.880041993136	49985.21712339296	18
50025.028693888315	49835.604597445206	18
50114.38959552079	50099.96530121722	18
49998.64600611652	50195.82062200953	18
49780.61998866985	50042.854698761126	18
49963.95455651784	50234.92626095828	18
50237.9888824839	49959.07378848015	18
50077.84816488562	50141.68395829415	18
49915.16436889588	50264.9322619317	18
49856.73340316477	50244.04928527887	18
50156.78816085645	50078.22072348693	18
50217.80810455535	50069.73550409077	18
49909.01694206812	49951.62581047342	18
49868.50765252063	49877.57543270968	18
50234.773753096444	50058.02517409569	18
49861.12690262938	50107.34199465981	18
49801.413514231375	50035.51942341658	18
50040.51250384204	50201.86358719356	18
49994.4446293206	49853.19535854878	18
50140.955551073355	49988.11449127373	18
49830.969261939514	49869.916575870644	18
50082.70895708505	50162.280820198546	18
49799.768932036735	50187.28429232816	18
50255.848132008105	49943.6002043942	18
49896.18576063571	50126.50827326153	18
50238.270676903936	50013.049226681884	18
50039.40892545164	49819.76467770113	18
50273.74139875567	49956.57344845483	18
50063.99494572465	50202.504886352595	18
49807.89550299213	50204.887010540704	18
49875.25702881746	50250.366965190784	18
49916.943406626626	49853.2506989053	18
50089.6831418842	49833.241486175444	18
49782.56340439338	50016.703949401446	18
50138.05095306509	49938.560148303484	18
50190.1901457237	50100.39596915991	18
49950.561926465685	49852.30202051088	18
49767.98354274531	50000.4508286347	18
50170.297565679764	50092.614442363716	18
50146.33878080734	49821.7759521141	18
49853.811867992124	50264.35186197165	18
50217.722294194675	50095.78882140221	18
50190.612997759396	49810.87009561744	18
49773.755312825975	50110.28411025172	18
49938.37306629671	50263.28218721999	18
50045.655606656765	49841.20185767125	18
50272.62299195739	49932.87777478004	18
49808.34430414351	49964.7869797416	18
49812.54907325268	49985.62463653875	18
49775.16637489716	50197.55342196925	18
49830.67636215005	50279.05947336674	18
50299.82059642387	49929.30397605448	18
49746.307425138104	50043.34258510881	18
49812.560400194896	49883.87862677333	18
49956.29162743512	49832.415301450535	18
50223.697780557995	49806.446995032406	18
50064.4034988122	50181.624664164745	18
50310.23364385007	49907.99914476138	18
50103.05195343038	50168.09467505893	18
50211.0595631351	49940.82667468373	18
49759.46197781846	50220.56564727571	18
50194.598939585645	49957.39572653134	18
49920.18360534365	49918.478854747846	18
50289.87787650643	49967.66869487581	18
49894.358425921855	50271.34031751151	18
49739.259233415345	50238.5731100734	18
49969.92549405136	49847.85507793798	18
50082.22543128549	50213.76479520705	18
49816.131175578186	50266.35900233322	18
50195.87785007963	50125.74371860744	18
49989.08105388985	50259.00894871902	18
50150.02039286757	50168.6035983683	18
50235.53776678768	49826.130264383275	18
50304.98856511402	49954.34774573798	18
50239.97116363523	49783.98731261702	18
49984.455280280046	49827.677414109676	18
50213.26613998579	50115.44227826114	18
50164.690928262746	49827.44018210828	18
49800.210762633615	50222.792933399935	18
50186.84555784898	49869.95318548586	18
50020.64370894395	49807.7504075569	18
50172.649639773364	50111.62814432941	18
49796.18348214713	50246.201022728055	18
49794.78985381727	50284.311945208756	18
50213.72373024382	49784.64669856554	18
49839.222376593796	50300.08535754458	18
50148.95860564211	50138.550302360665	18
49777.282811173805	50276.64829417832	18
50259.149402637486	49797.07927152338	18
49824.99447166428	50216.06510360262	18
50109.43980700954	50188.538170200234	18
50274.90598128506	49907.1909532542	18
49833.28740774891	50250.56713652914	18
49901.98219074168	49835.04176795628	18
50243.19775799099	50085.91320124296	18
50259.67126103261	49765.498378811026	18
50231.49403092335	50129.511062520214	18
49796.01742465885	49932.43105983122	18
50126.819928033125	50178.23793842053	18
50331.27406044976	49919.36706349406	18
49783.08641038015	49946.58614257674	18
50247.39335749773	50147.393221604325	18
50204.01660312939	49888.51983087591	18
49999.68600444537	50284.20350726141	18
50260.46983989397	49980.02831167411	18
50160.445974234404	49926.58642664358	18
50066.46059084032	49844.866705745306	18
50171.398253520405	50031.5823285455	18
49982.58543691234	50223.73044594104	18
50241.22044579394	50038.354963345795	18
50244.13689938038	50105.665479759824	18
50024.45537702674	50280.812625360886	18
49727.67825747872	50094.97174046779	18
50102.39348000126	50221.46313290848	18
49853.824241040245	50285.7302452531	18
50261.263961326236	50075.326152119036	18
50088.56499801231	50183.06094070492	18
50270.27558119737	49888.173824728416	18
50259.53115499562	49740.346594178365	18
49759.05208207641	50018.53165293628	18
50170.87136930646	49949.590302428565	18
50347.754535432774	49900.836419600724	18
50197.133326171	49773.629965073545	18
49934.419822353986	49841.64234509837	18
49739.01004138969	50118.13794835188	18
49826.0997313435	49850.50770457929	18
49918.348441767026	49823.8558569612	18
50148.35843135997	50108.134195790146	18
49811.84011441369	49913.2733043199	18
49792.10351097283	49997.2590233944	18
50244.548693684104	49879.91538520905	18
50221.422242713925	50044.354328967325	18
50007.22051304287	50236.26064155008	18
50021.06302194258	50304.540137053096	18
50166.851359802655	50131.42272940189	18
50038.63876544766	49799.71765389042	18
50363.77517987545	49882.359490759656	18
50333.36987990949	49944.54200245126	18
49858.31168525158	50307.124638413676	18
49879.07002077287	49858.0666161359	18
49972.48542358058	49809.812115871486	18
50176.91122126699	49892.35632712199	18
50079.9327091135	49815.420889857065	18
49961.507195784136	50279.95461665224	18
50268.5444838057	49866.07356921076	18
50060.85745484845	50230.32260881788	18
49736.332481344114	50026.98698074981	18
50230.58606877643	49767.2621231	18
50180.10733369599	49971.99596613519	18
49750.62164305277	50141.318220203655	18
50146.06262649734	49802.274158809014	18
49777.80419835637	50228.90104608742	18
50222.22932615519	50152.6882904918	18
49898.29885749779	49812.239727355634	18
49854.10044607455	50060.30936155814	18
49875.2785387375	50279.74137825545	18
50005.72181280111	49831.331927548505	18
49876.60481521116	50301.7037511469	18
50267.521330653944	50153.25592086407	18
50009.090535988376	50259.510171990885	18
50167.70647348847	49797.47263404251	18
50369.15372628798	49863.46640881746	18
50000.02273998956	49811.13597131258	18
50253.607792138515	50128.886790087614	18
50212.384332700596	50172.74994497576	18
50265.859461264656	50049.78331969064	18
49738.9579566309	50265.4368573612	18
49759.17003954853	50123.96541875087	18
50295.75646888872	49987.3964052696	18
50309.77964657048	50000.29456363348	18
50389.15419308927	49846.1173326612	18
50277.1876422837	50091.23720081142	18
49986.15188249066	50300.41294985532	18
49936.402240640906	50284.00440480007	18
50041.46880695468	50264.533179186474	18
49746.697254332066	49996.974642688496	18
49917.15003203816	50303.59139435021	18
50030.182095253025	50228.63666650647	18
50221.62246019127	49921.44891028831	18
50185.61794515098	49927.352479282905	18
50299.68617147381	50090.54292239727	18
50141.01226320534	50191.2470795546	18
49944.423919627705	50304.32437740824	18
49989.87787369019	50325.445526319556	18
50259.77607091968	50030.47733487892	18
50357.66131115476	49950.76023120602	18
50261.002408961205	50004.41966893767	18
49789.22667305417	49966.31031419144	18
50296.80354255651	49886.39481766015	18
49716.53222508819	50045.040321082975	18
50276.97215008898	49775.45728940957	18
49878.75416123782	49822.30053345262	18
49719.38560642733	50259.10404614188	18
50120.462863078836	49813.95192200866	18
50379.87799036854	49894.1378159042	18
50193.78337089155	49907.2830756895	18
50323.926509354926	49979.90851295713	18
50257.05869577319	49843.431235593445	18
49695.17009394646	50255.58287712354	18
49677.42056109964	50265.65687931956	18
49806.11496565367	50305.2374081162	18
50287.73827179126	50066.06113874582	18
50291.150907417534	50145.10034948257	18
49945.76492534236	50323.723125683275	18
49751.84181468	50164.635482265	18
49894.17129137936	49790.22277940257	18
49735.077711797516	50211.37201579183	18
50355.98714571673	49930.585051898204	18
49654.543301892576	50262.69638427767	18
49762.06783432402	50181.37815367634	18
50278.81031012144	49736.49478933821	18
49721.72420948715	50005.069040370676	18
50349.62938268438	49847.092787010726	18
50227.15233044394	49747.91876166522	18
50409.013525864786	49865.03031888878	18
50134.69993485267	50217.40552475986	18
50187.6125837449	50179.193126454506	18
50290.772645434445	49858.12700905505	18
50220.851449214766	49847.38222285656	18
49842.339148009545	50323.80863556025	18
49663.97746282229	50242.06577351788	18
50258.0372177123	50169.76126311622	18
49733.43633276281	50058.95339152885	18
50278.8536396206	49756.40406248982	18
49849.42711860224	49877.303991141904	18
50196.25066075007	50197.79432165518	18
50172.118048423275	50166.23520745064	18
50058.80293877003	49822.83038458353	18
50377.9116959589	49830.01132236505	18
49928.480372147846	49801.964669120025	18
50323.01076235632	49885.48211619169	18
49682.598306501684	50236.03951746216	18
50337.78684762506	49823.444524704464	18
50325.06055526221	49843.605017585935	18
50045.766278331816	50308.62195963712	18
50281.31588132151	50110.41575962572	18
49721.085295802724	50191.41280581655	18
50409.700736480416	49833.33684730484	18
49867.53903990703	49795.28013369585	18
50295.991304937495	50040.434712297094	18
50377.73360836148	49920.32314020128	18
49883.19877164512	50322.258552722844	18
50254.35899642209	49820.287346819496	18
49913.21376717485	49787.303960964186	18
50232.26799947316	49939.545189128745	18
50311.63421374673	50052.263569828174	18
49948.276603805745	49798.035789615424	18
49697.725844330955	50059.06232002182	18
49907.95312477162	50325.245351934456	18
50303.84549711352	50111.35779463039	18
49966.861421651745	50310.04104707874	18
49773.31763150754	50165.62230110186	18
49862.05002776021	49841.62262487808	18
49723.73225580644	50132.68156952594	18
49785.71744543867	49879.788384347194	18
49783.78217017395	49854.171640514716	18
50392.234486026224	49808.701534726875	18
50179.61232615482	50148.21351613898	18
50067.48444329701	49797.89578551092	18
49901.362472590736	49762.26960971203	18
50394.88108268889	49783.01230601903	18
50378.5910594997	49950.00514019591	18
49715.90211426076	50114.74292185812	18
50060.19474140118	50249.75582926542	18
50332.16244806211	49861.761978560775	18
50089.68137771877	49797.85226572138	18
49838.435337858165	50168.03385257828	18
49852.69620365178	49821.039637119946	18
49846.41813589071	49802.793750974946	18
50252.14293896306	49897.33514251982	18
50068.57725772943	50270.47472378511	18
49676.146805655604	50218.07029868362	18
49762.10135093846	49869.47446339961	18
50434.08055172304	49856.8285330278	18
50374.196179106206	49779.57703210237	18
49755.88150128419	50252.004681056846	18
