# Supplementary material for: Abundant Topological Outliers in Social Media Data and Their Effect on Spatial Analysis
Source: PLoS One. 2016 Sep 9;11(9):e0162360. doi: 10.1371/journal.pone.0162360 (PMC5017681; doi:10.1371/journal.pone.0162360)
Supplement: S3 Dataset — See the respective attached file. (ZIP) [file pone.0162360.s003.zip › S3_inclusion_lws/clust_2_11.csv]

50000.0	50000.0	0
50005.83713481602	49993.280968672174	0
50001.12443877294	50002.94038312532	0
50004.48967049862	50009.87803618339	0
50014.53099825114	49992.22044562598	0
49994.82530141147	50000.16451443882	0
50010.4589196096	49996.03999675293	0
50018.2149037799	50000.21066760052	0
50008.08586038528	49994.71094210748	0
50008.936828060156	49996.61673629877	0
50014.94983376979	49988.786681476384	0
50018.46933854213	49993.8554702697	0
50011.58925015423	49998.11513877684	0
50000.88428493963	50005.70068823388	0
50015.58030491181	49998.917555959655	0
50009.4718499692	49995.44000616184	0
50021.193458055204	49985.225681648	0
50021.413904821406	49979.75696080034	0
50010.100749354795	49991.42392694246	0
49994.76895619402	50001.40611172298	0
49988.06258487189	49998.76840152412	0
49985.29202249338	49998.940740734564	0
49993.14686645007	50008.1375682673	0
50019.290915195124	49977.92750471076	0
50015.06418115242	50000.068615091885	0
50014.13017824349	49994.253094930704	0
50016.51956011994	49993.78858803314	0
50007.08202173182	49986.998177055575	0
50019.32588342561	49975.4242119596	0
50007.844906202205	50006.27608626506	0
50012.7000907052	49987.44525287354	0
49995.49342105043	50013.29634922211	0
50005.13790162656	49991.45152935209	0
50007.082932075806	49996.441953963855	0
50016.585769007244	49986.84440471123	0
50002.83418114664	49988.992466717245	0
49995.48635136234	49995.03181978486	0
50024.77210222248	49987.26818796391	0
50016.061040311164	50002.13748655931	0
49998.10217495186	50005.36260508198	0
50013.167830917206	49993.19964095961	0
50022.14159763361	49982.83076155788	0
50016.10399810654	49974.74415824642	0
49998.08776523715	50009.22821079052	0
50023.40450357533	49993.61172738369	0
50018.76775212044	49981.33086492498	0
49996.120792812355	50001.59421960543	0
50005.046774222115	49981.73340809357	0
49998.2990140224	49997.04291727956	0
50016.47214563919	50006.55446067109	0
50027.808527417794	49994.11873108403	0
50007.276988179576	49979.47005546184	0
49998.63505054116	49993.56495709598	0
49994.93196612812	50011.18394075017	0
50010.45876863076	49990.161010031814	0
50003.97266594857	50002.458794795784	0
50009.44591577367	49994.182815990534	0
50008.4991627827	49998.01859678256	0
50026.73402193849	49992.63956518364	0
50029.482584821504	49978.508912261066	0
50008.75765193132	50004.28392360544	0
50005.388412672575	49999.9900841207	0
49999.85042124614	50010.79623481914	0
50012.27171978171	49994.29867634941	0
49986.59482429784	50001.81226839865	0
50035.33648425852	49974.70002515035	0
50017.338649190744	49980.41742473275	0
49986.88719264082	49998.56909033515	0
50009.163364260836	50001.94105756399	0
50021.4902181036	49972.74675609031	0
50036.929303339406	49979.345099226695	0
50004.407389178654	50000.27660040396	0
50013.03458879436	49971.04161905141	0
49986.730068661935	49995.36881795393	0
50012.11734460939	50005.26852747503	0
49991.47266825221	50016.232713043595	0
50002.753656105124	50004.43811441385	0
50007.04795399476	49984.99209594952	0
50019.73260847298	49970.14971438379	0
50009.069330373226	49972.59046273163	0
50010.1511816557	49972.62455247978	0
50019.046855330045	49968.729659101475	0
50033.91819664266	49994.99795841096	0
50000.54061583774	50004.66301196818	0
50036.83356199175	49976.12178608589	0
49998.69355844842	50014.23779065819	0
49996.42385986143	49997.54201287753	0
49988.80355885187	49994.73949626766	0
49989.0000510483	49997.53362532931	0
50045.87877013	49979.65615874137	0
49991.13587895365	49996.52765682387	0
50019.30492580107	49999.88959458508	0
50012.46014286366	49988.74121117238	0
50001.54569032017	50001.71275774059	0
50012.15402410048	49992.55053785089	0
50000.12263336884	49977.47527241486	0
50002.22490471562	49999.61637121197	0
50010.51338572776	49998.152334640225	0
50014.73525587127	49997.20394473452	0
50012.79614643068	49996.9890215799	0
50004.87503193818	50001.461523248174	0
50006.03257514177	49990.03647625652	0
50005.54887962217	50004.81637949066	0
50002.56240120871	49979.99797606899	0
50021.887926901814	49996.062893511604	0
50006.32703857465	49991.544517300004	0
49990.439278598395	49994.24582331928	0
50001.873876585625	50007.141939034314	0
50003.305765154335	49993.86854020162	0
50013.200641945106	50005.08440088092	0
50012.12025455266	49978.84568753256	0
50006.64370623705	49983.02919293262	0
50008.49073917247	50010.12621010018	0
50013.861540388745	49978.21860787476	0
50031.058052643435	49986.99015643279	0
50014.94582985956	50012.05125135054	0
50035.5383608293	49983.566861656094	0
49991.030096193834	50022.15116813719	0
50005.46966937792	49970.62233159868	0
49988.44833133628	49989.976926240066	0
49994.354344094165	49979.72792732627	0
50016.53829730544	50000.329665277866	0
49985.69786667642	50003.08579045412	0
50005.04180405728	50003.54232518139	0
50007.49928405959	49988.58424591541	0
50017.031857151094	49968.94990008343	0
50002.98364475068	49981.342418066255	0
50008.75183400938	49981.63170455064	0
50003.74134074666	49968.98534518849	0
50014.184258887915	50004.34955588514	0
50016.66807349658	49978.153620903344	0
49991.49294660638	49999.08926920659	0
50006.07308943197	50012.02124499861	0
50018.18428017563	49975.5291185302	0
50003.744835537575	50005.03672033354	0
50017.0847617482	49967.71939797862	0
50001.364376995836	49995.92899192673	0
49999.015252295256	49984.51162121085	0
50022.88862056398	49978.140659149925	0
50010.12229608524	49981.63378355038	0
50006.924986869504	50014.2275570096	0
50018.62598055079	49995.02027975728	0
50001.4129379488	50011.1959501719	0
50029.762113352466	49981.23696473595	0
50017.34500124433	49994.69032148967	0
50001.66266675488	49990.137316034496	0
49998.9494254673	50003.01711792969	0
50001.198360199305	49999.86125242214	0
49988.285388029035	50000.56237796584	0
49999.6191912088	49994.81971262622	0
50026.604335600314	49978.8004165042	0
49995.32452230914	50007.39284060184	0
50008.4370145203	50012.41428319673	0
50020.588886059304	49984.00500895489	0
50018.196912976244	50013.52306138625	0
50024.68074206995	49980.89310460526	0
50032.11898991028	49977.87048802366	0
50033.392462679665	49988.90998566345	0
49989.34177680639	49998.66722062441	0
50011.053675528885	49993.308648700295	0
49998.23830095699	50010.57701642372	0
50011.79860805233	49985.78635422019	0
50018.22626641199	49998.34133937544	0
50006.87112494695	50000.55134256973	0
49996.53121272331	49985.20198091985	0
50025.086037284156	49985.91081937276	0
49996.70860588001	49979.26714558284	0
50029.50319168969	49973.20871567816	0
50016.4795935853	49979.64911345631	0
49996.10016635222	50004.113680559676	0
49999.640019379956	49996.08065681126	0
50008.223135130625	49962.391188099115	0
49993.37143664145	49981.26529963117	0
50018.00955082157	50001.454190036544	0
50014.05433731257	49987.786569162265	0
49999.49285722743	49986.030568801725	0
50010.892172060616	50002.890041918436	0
50018.264454430224	49979.08917698802	0
49999.254347866976	50004.12399906752	0
49996.37550174052	49996.18684061768	0
49988.48035736957	50002.11186367716	0
50017.57129535383	49985.64348910266	0
49993.48365932206	49995.32734283831	0
50004.25846664632	50013.69450265003	0
50015.17690187655	49969.07193670933	0
50010.90125225226	50010.77384091866	0
50017.00323091341	49995.94090178073	0
50012.86030348004	50017.03363351573	0
50005.31109678922	49962.92414232626	0
50006.08245865617	49996.396527964374	0
49990.01497238	49995.39866020564	0
50044.05046255765	49984.74864177708	0
50021.102182624454	49977.19055963324	0
49994.206855205164	50007.760510363725	0
50031.30952802601	49981.27880218403	0
49993.00874635992	49989.07987435498	0
50017.913044286935	50022.43697608902	0
50019.55630359528	49996.00874573291	0
49994.95845095134	50006.23146898167	0
49996.787999179345	49983.41672751876	0
49997.28862868989	50002.89962222195	0
50026.72239156424	49977.67029217016	0
50016.137442013125	49997.798828649495	0
50002.23822115556	49982.82918829433	0
50017.59004350971	49970.20078439211	0
50001.12616166738	49988.74985866253	0
50026.89126041569	49975.84217616462	0
50011.525842301904	50000.75636389602	0
49987.37936298576	50026.933915783564	0
49992.505563965504	49971.45927862612	0
50028.914669772326	49976.81093937099	0
50016.66006009913	50016.9698661116	0
50006.33442838227	50008.543010872665	0
49989.42131829412	49963.33901166855	0
50017.968238877926	49964.11063876047	0
50017.4053768407	49976.68234425749	0
50025.67918690619	49993.459769034926	0
50035.32946390554	49977.583204645154	0
50014.841863191876	50008.54154552255	0
50009.46842729731	50020.60487544357	0
50021.769537268505	49974.23178294885	0
50011.47451947896	50007.557284676805	0
49998.40507468729	49975.46325920858	0
50004.0943970568	50011.27871101463	0
50006.20179319582	49967.85017228331	0
50018.20829484094	50018.71730479123	0
50011.66556158528	49969.1858270797	0
50024.369657337156	50001.22008216415	0
49998.79584238994	50007.13689362251	0
49990.32820341346	50016.3961369657	0
50006.4435688108	49994.31053318997	0
50019.30929079813	49976.600336048316	0
50010.91845864008	49982.82898569856	0
49990.348907185224	50005.60903256387	0
50024.1522169357	49994.40200642497	0
50014.17381883133	50002.12589069574	0
50017.76507466728	49990.44779436663	0
50043.75520496807	49976.744641166486	0
50009.71324076425	50011.99337319459	0
50023.96064234873	49977.61049468709	0
50014.04709016834	49999.30956374218	0
50007.29837336337	50019.74476684009	0
50011.60148713441	49971.61552987652	0
50027.760664667345	49985.06088880161	0
49990.826783218356	50029.403764236886	0
50009.65654534305	49987.70137659851	0
50016.71099753911	50008.33824926107	0
50004.69951611002	49997.63286251777	0
49982.1008966819	50023.64881203237	0
49994.30528099292	50019.15648234574	0
49989.98803088486	50014.01842541414	0
49982.173661481924	50004.54955079803	0
50016.885314251995	49964.39033046427	0
50027.64624163003	49996.03948847316	0
50042.10921104765	49992.490067135564	0
50000.45721536013	50013.25586287379	0
50033.20667133846	49996.21933796846	0
50007.796617056236	49990.37827675556	0
50010.793185041024	49958.88394594061	0
49999.99657376707	50014.635139766775	0
49991.18720389596	50004.122235214636	0
49997.97220737339	49978.578237204354	0
50009.72613395662	50003.706107086124	0
50035.589999161806	49971.04844427833	0
50028.910800421785	49971.17023296352	0
49995.69536840814	50016.661631778	0
50031.87793942766	49984.378883366044	0
50018.940883947886	49955.17033129901	0
50009.73582475297	49963.47881328664	0
49982.62400587377	50000.491292449246	0
50011.69341869804	49995.72767945512	0
49995.16420949113	49998.835294507444	0
50006.40201665947	49988.39904736535	0
50016.4519561636	49990.38580699887	0
49999.09921373705	50015.27455799909	0
50015.71644487849	49981.890074185685	0
50011.95701241115	49981.49187185587	0
50013.74931920829	49997.47045144757	0
49991.916510602816	50012.525039104024	0
50009.99198977121	49984.8982441121	0
50018.44147401772	50003.16867861623	0
50020.82573912429	49974.82028027413	0
50015.49034966473	49990.85560334409	0
49999.87213701425	49997.90044027296	0
50043.79092621712	49982.05238273654	0
50017.433259612284	49987.72241035177	0
50031.953824946744	49994.884360510674	0
50008.88763657624	49985.631715698684	0
50033.254947874484	49991.54350118985	0
49999.46235900153	50001.37638187934	0
50015.18216152417	50016.60655961266	0
50013.100947890016	50010.369642319376	0
50023.76929210621	49996.469970804144	0
50009.1598565264	49970.37590584578	0
49995.85450226346	49992.452056001675	0
49999.94546654832	50008.59505416156	0
49990.82754118624	50010.245166916364	0
50031.77710339371	49975.60848126108	0
50034.230430251715	49972.200144816255	0
50022.386270717376	49979.00827023312	0
49992.64646736168	49980.25304717777	0
50026.42297673137	49997.453392527335	0
50019.618674445446	49958.86037352273	0
50026.41798040903	50001.05491525644	0
50019.38057683675	49973.42363685009	0
50009.54565436523	49966.28393480257	0
50009.01063384966	50014.73592736334	0
49999.644995925904	49993.78405371485	0
50009.81720632824	50005.97289784865	0
50008.14015398451	49992.284981156794	0
49996.346870602596	50006.735113702714	0
49992.318381946396	49996.34852900717	0
49975.57922029394	50007.543591302885	0
49991.7840052838	50030.47910280624	0
49997.821918389505	50003.78108682672	0
49981.759709777754	50020.590654198604	0
50004.689470503756	49982.915378003716	0
50003.63994292236	50003.52518030056	0
50003.33970531987	50010.21646316763	0
49991.72504012674	50009.66971456137	0
49993.51300644962	50021.990941999415	0
50008.57551745661	49967.72139152683	0
50021.960935687	49975.66542490558	0
50004.69583280455	49995.22104814737	0
49994.198399913046	50009.21217614481	0
49988.58142016513	50018.082290497325	0
50019.654252077045	49988.67324223183	0
49984.921162792794	50004.07854214962	0
49981.45671529846	49997.116122643434	0
49996.97783060522	49968.187741512134	0
50040.272093099156	50001.72669740148	0
50003.18794351524	49977.40589052669	0
49993.03311956979	49993.21018067425	0
49996.365427526835	50010.6317267545	0
50003.67053058538	49991.807151799425	0
50008.59006648891	50007.353603243646	0
50005.63922193674	49975.28807307995	0
50027.37674313698	50000.002662458595	0
50018.1694011894	49962.7431125476	0
50029.270615256304	49986.30585703274	0
50008.60891376488	50000.90645862579	0
50011.463217016535	49987.64651850302	0
50025.71492602243	49980.053609271316	0
50020.149261215425	49998.33740895269	0
49992.083382203666	49998.17325550986	0
49990.49038131797	49993.050099536056	0
49997.03459241107	49992.463299739306	0
50015.71638867133	49993.163487279846	0
50014.238258018595	49971.042525217876	0
50002.84440560835	49991.017650804875	0
50024.0421841673	49981.83583364768	0
50010.09122006389	49975.393998303785	0
50021.8599244461	49988.34879827413	0
50012.38490685176	49983.447845324255	0
50022.9978631254	49987.25227928762	0
50024.57481204676	49998.27303786978	0
49977.73435678939	50025.73142585185	0
50018.273526281984	49984.862890459626	0
50004.87977524304	49988.86417241439	0
50010.2994959495	49980.14878879698	0
50044.34040172747	49986.573763466644	0
49989.8854863132	50002.60089882142	0
50035.588236585834	49995.58540569962	0
50033.22995233338	49985.604815805105	0
50004.865841838946	49985.181879685035	0
50017.96032704124	50016.073713754304	0
49985.88742129509	50004.574260043635	0
50022.967400696645	49965.7199337937	0
50020.575116337925	49991.52741422425	0
50023.080497756	49990.82975304222	0
49971.19647388126	50028.90699982335	0
49988.378226405424	50020.15787642392	0
50041.256446369975	49975.58570536631	0
50026.2353198945	49963.63745814506	0
50006.09290812682	50003.86750193632	0
49999.10665106603	50019.81250362378	0
50017.08442806516	49999.00182927129	0
50044.3125068275	49991.881128169334	0
49989.69643205104	49979.90931636454	0
49983.447153874804	50012.92191009479	0
50007.09100776314	50002.0115516885	0
50002.39396832022	49992.540378176054	0
50030.089910534545	49998.491165232444	0
49997.30745483783	49998.59718904675	0
50007.318017293444	49975.875578960055	0
49993.248316773905	49978.191920323	0
50026.3666059615	49990.04335203911	0
49992.999485446875	50010.69994272801	0
50000.3856237368	49991.71250458948	0
50017.946030743726	49977.88631347146	0
50007.644142433375	49972.087069549	0
49993.66907959635	50011.765590085415	0
49994.8157511952	49986.98470323382	0
50008.38104781748	50019.90062105578	0
49993.26126408174	50000.11735477906	0
50007.22548173692	49977.57936703704	0
49992.06360483944	50018.0340425501	0
50039.28669048378	49963.65659707516	0
49985.753176636455	50020.735921212305	0
50011.566897029115	49967.6111754119	0
50033.987927820956	49979.86532365262	0
50034.92184460218	49993.68379887169	0
50031.1834662403	49978.546404806555	0
50008.49951727383	49977.61220145197	0
50000.0667014223	50006.61967936052	0
49984.729122934965	49988.46750636666	0
49981.21649061167	50003.70840084871	0
49990.47161684786	49965.01894314194	0
49986.85456251446	50017.47416794007	0
49993.14977565803	50012.76023205532	0
50047.74428540473	49991.24723405859	0
50041.76255014188	49978.46759680011	0
50009.81457879594	49978.21967923451	0
49998.4060908197	49999.35948248665	0
50018.373779276386	49996.34044717234	0
50013.52283959243	49995.467949927086	0
50027.67426593742	49970.10328410818	0
50014.319940503025	50017.38261971316	0
50009.11341404663	49999.653086728984	0
49973.127658974896	50000.05463673042	0
50024.172469884805	49992.833051163034	0
50012.72323837013	49986.30699232487	0
49986.20730487261	50000.10490423789	0
50011.977252020064	49976.793581167396	0
50000.00469857768	49987.66289570633	0
49995.85995538461	49973.097446555905	0
49981.89327689237	49986.981859026244	0
49990.188598212604	50018.50470183291	0
50019.26408681603	49991.079964753786	0
50026.90642246039	49980.55454640253	0
50004.02002875881	49980.06894821713	0
49985.89081506631	49985.65015807027	0
50002.19799961084	50013.56370140326	0
49983.7216195171	50005.075943525364	0
50011.56530235663	49984.67498436674	0
50002.327672652966	50016.16523425671	0
49997.71084800053	49989.345274387495	0
50021.098386776	49999.088229640256	0
50002.00890793094	50008.13368325376	0
50019.39518854666	49986.74799421681	0
49998.48583144695	49996.020842220816	0
50002.252645341825	50003.39034952211	0
50024.94934034694	49996.50973683712	0
49986.29125204934	50032.769984358754	0
50028.415156277806	49974.07285654163	0
49992.67148623997	50015.74501869495	0
49988.55427669218	50005.38882281116	0
50005.61269014103	49979.195057955585	0
50013.9253921519	49979.943606174034	0
50009.02263196153	49976.39397066565	0
50003.70383567812	50009.18776447736	0
49977.93538939688	50032.17827826552	0
50002.00143499088	49981.14772652258	0
49994.443343618565	49988.76168526796	0
50015.95192676042	49996.55369518609	0
49993.70826007408	50013.60625246535	0
50015.6171072625	49995.2344459176	0
49985.79584330067	50018.53873362033	0
50035.52685303456	49986.11691328954	0
50023.38477138606	50015.65881684924	0
50013.08957255942	49972.88909667436	0
50032.54434074573	49980.14024382478	0
50037.69766277613	49990.71977907857	0
50020.70132115987	49971.33918728332	0
49991.54871575323	49993.06958954638	0
50038.6876369777	49984.854015877136	0
49995.84975534837	49989.76380217891	0
50008.57260689861	49984.18248625825	0
50010.80116969428	49974.26868446372	0
50015.52442358418	49980.369654114074	0
49966.87956821088	50025.3566718717	0
50021.39298048806	49997.33513397521	0
49986.79280405464	50011.54457078656	0
50036.99569153763	49970.71384740837	0
50030.30006447288	49976.71936741601	0
50004.423067000935	50021.778925919774	0
50018.9524174718	49987.93459858724	0
50002.24446952885	50009.35885546801	0
49991.37241014676	49987.81286878255	0
50003.50800967785	49986.81399264767	0
50024.603400120206	49967.67607924221	0
50011.68653072118	49989.936086664326	0
50007.42317193211	50025.20821976098	0
49997.81359760099	49974.146066464906	0
50000.03202202254	49975.17501212602	0
50007.46899340166	50016.97950080779	0
50014.92720199672	49989.879107376546	0
49982.3621370405	49990.43294793265	0
49998.93112757086	49973.32114751587	0
49993.375437763934	49986.99815010414	0
50009.01048645396	50017.8185164767	0
49996.28983160131	49986.96341522962	0
50013.84358150482	49974.759725529235	0
49985.33335758784	50014.325262570404	0
49988.28920657882	49976.78881082798	0
50005.127349538976	49960.355245516366	0
49989.64002585986	50013.06228223937	0
49993.30132386803	49990.74232668886	0
50007.89248237768	50021.36047618287	0
49987.15178322575	50016.181793822885	0
50035.97852743226	50037.59084674445	1
50026.16144694647	50036.64510662814	1
50021.343400054655	50033.51189216701	1
50039.52984194124	50033.59359793191	1
50037.80179811408	50029.392911516734	1
50039.88595521398	50028.022107448254	1
50025.69872056424	50026.58560071732	1
50019.4997415993	50042.07292917431	1
50024.02466106038	50036.32753626012	1
50035.087223685005	50026.48997770183	1
50027.98813793016	50032.174437459864	1
50041.25489695629	50030.80765314552	1
50042.64696339698	50024.44139122621	1
50049.910729687195	50021.675735591416	1
50012.350637879405	50032.233683479695	1
50036.56889500672	50033.21505477919	1
50010.715312251414	50036.91874562517	1
50014.443750700346	50047.29505444594	1
50042.84202138742	50029.46709900822	1
50045.00682167539	50014.269448035404	1
50033.868734780925	50024.42093133455	1
50018.130195239035	50037.041038526826	1
50041.7259153239	50037.06547137121	1
50014.83220277325	50039.42621234764	1
50015.623265796334	50050.32999220982	1
50007.03408846984	50041.70966956312	1
50009.90109280013	50033.48824256915	1
50048.69970974751	50023.53465344501	1
50037.87860097504	50038.57697667513	1
50024.42749141749	50051.64506405456	1
50044.94356462441	50028.535101722664	1
50021.33120424429	50041.2340056829	1
50036.24419460744	50039.831862393636	1
50033.23765929186	50032.64176742867	1
50017.24998634697	50028.50186971326	1
50021.386472741106	50030.46457139446	1
50040.35301450941	50045.22956546617	1
50046.87915461637	50025.82698214852	1
50038.94092704561	50036.19454445457	1
50009.04101369896	50042.702471899516	1
49999.05194804734	50044.34364206152	1
50054.89444323545	50019.66342496541	1
50012.09119119638	50039.40056535929	1
50024.343081340194	50020.62749695868	1
50023.36142569447	50034.36559577536	1
50049.74766252405	50026.742255604804	1
50038.09314416713	50045.69499848069	1
50039.98176233499	50040.47254967752	1
50030.32559755195	50060.869246014045	1
50003.383247462036	50044.03615239204	1
50040.44517060191	50023.389959079206	1
50045.4779678319	50021.97785471649	1
50048.17833674587	50020.65851028812	1
50033.97837953373	50020.52271521836	1
50034.4207156898	50041.79761970853	1
50016.309296788204	50031.58696812229	1
50021.83336934231	50044.47269951108	1
50018.81818480931	50056.383842181465	1
49996.90083866836	50040.7097788569	1
49994.77913497033	50043.30388119676	1
50043.76566946175	50044.32189612667	1
50042.71152656332	50048.69695631591	1
50003.101799954	50041.75751430808	1
50043.84961942209	50033.1077381183	1
50037.255960227936	50021.79809579349	1
50009.03201546285	50027.07876055702	1
50042.7932359828	50041.66867636782	1
50023.67852144267	50041.004870156525	1
50045.472673878525	50047.17113058292	1
50012.312981968695	50047.27255764249	1
50015.75226503407	50056.15880797463	1
50017.730049496684	50046.45146783456	1
50023.56540506092	50045.957129396644	1
50036.69284905734	50018.81673974665	1
50032.139105498354	50014.757234738056	1
50053.67724826803	50017.04405614614	1
50054.67330273206	50026.23991358353	1
50058.93753479211	50012.552904637545	1
50065.6312241247	50017.833980834264	1
50058.19358000068	50026.03589485284	1
50059.06270855938	50029.067384284805	1
50039.111498595536	50017.05054150444	1
50022.7294146035	50026.93138743015	1
50054.48885979478	50031.987089575945	1
50025.683402150986	50054.328896299325	1
50017.41977501605	50044.025078925166	1
50032.95627858812	50029.40382174026	1
50022.62507787856	50058.6069527882	1
50061.984788057736	50032.2298647417	1
50052.62511910192	50020.90401963264	1
50063.54297956734	50033.66070300689	1
50032.06061982069	50037.409350312264	1
50044.56103827176	50017.82941216397	1
50046.39057542882	50042.82736484222	1
50040.659360857004	50012.62545914254	1
50035.883936328115	50062.25517427245	1
50049.629256809516	50045.56371663104	1
50051.90610540779	50027.360789537444	1
50007.396112569426	50031.45571348107	1
50036.21070853411	50024.26268138138	1
50027.159200946066	50043.194288881605	1
50073.793542552885	50031.91562918574	1
49996.91571155861	50032.626822378894	1
50028.38064132848	50029.40884938711	1
50036.49682789293	50053.27138916003	1
50048.06538660568	50012.86709838046	1
50010.26364177757	50047.39934323307	1
50051.33486077155	50023.81895734872	1
50028.06563054922	50054.94911097969	1
50082.56463467398	50036.21772668985	1
50067.290777997245	50031.324812013285	1
50038.97758724341	50059.98307929124	1
50030.16173446988	50026.65458637599	1
50009.807724874016	50051.581373094356	1
50051.05975121127	50016.14577894664	1
50040.08625153134	50038.38633412532	1
50069.58793279973	50030.46756721345	1
50002.53338790937	50050.55593250582	1
50046.38726553341	50016.16709209729	1
50024.332476302734	50032.36866914055	1
50077.60279267013	50038.78324547978	1
50054.44187154003	50006.845218516326	1
49993.54676332432	50046.77456721938	1
50047.87135426446	50056.32330295469	1
50047.0954512502	50009.760003538824	1
50049.85160861758	50003.98180195491	1
50070.82384002902	50027.30805689269	1
50055.90617334361	50035.06529417219	1
50022.054747029644	50015.527521015	1
50015.57425422614	50052.50289512372	1
50045.35859446171	50019.77472100006	1
50007.592549699344	50046.059876142106	1
50032.623397085896	50065.771937107536	1
49994.460694980575	50039.14640377459	1
50085.20505879138	50038.66776096686	1
50023.90344631126	50022.82040268459	1
50046.456069945416	50031.83023054906	1
50050.19420219743	50030.69827769087	1
50012.45056268881	50028.8686343943	1
50034.82337640754	50051.350615537056	1
50019.484042835196	50049.89210718713	1
50026.774960775256	50018.52048385061	1
50055.613303098275	50039.192202292485	1
50036.65260298761	50014.95032527435	1
50018.37575567955	50023.92319024379	1
50052.246373342394	50041.43067938341	1
50058.77830174009	50009.61359815443	1
49999.342806471795	50048.93797482327	1
50073.01245825324	50027.72465568863	1
50031.909810770805	50011.592100858325	1
50033.67306474905	50049.41216830525	1
50081.35652543016	50041.18828014363	1
50050.29157081538	50053.056233003925	1
50051.814357476345	50000.98065836794	1
50083.58248925538	50041.211587195095	1
50038.53812578615	50072.65253040681	1
50039.167542823314	50042.54344593106	1
50035.90833759077	50044.46345608925	1
50033.402855963686	50006.88909166731	1
50023.41230259321	50065.05110200862	1
50035.02857492136	50047.7969118329	1
50051.51693217338	50056.31546463694	1
50041.805825851116	50054.48019316703	1
50072.14243692408	50035.53115953096	1
50042.45135454745	50008.17945688287	1
50034.67553212127	50014.135994249526	1
50035.66979653322	50005.653891220965	1
50000.96806054274	50038.676469590406	1
50022.40567030861	50021.3441828555	1
50023.698011741864	50055.348988792415	1
50013.551076015756	50041.29093942157	1
50059.483749622945	50017.213880885094	1
50009.57548587412	50057.05302493262	1
50030.0186203744	50034.41499537871	1
50027.760028548306	50026.32153369901	1
50022.704676527	50038.80662883201	1
50017.000337534024	50021.28890940836	1
50011.42167842091	50041.28888912751	1
50078.50993930294	50028.78274000292	1
50023.86683964216	50048.04843309541	1
50030.35641138154	50063.23824884414	1
49999.77805846907	50033.2552440334	1
50014.21101222578	50023.032671597626	1
50082.08160918502	50051.14827002185	1
50027.65454159193	50041.02667601684	1
50034.71448354989	50018.409176554895	1
50058.851802488665	50050.27258711191	1
49992.76712676561	50050.42349827789	1
50050.604502465154	50011.08203581806	1
50014.29885375882	50034.356621602616	1
50029.93270880014	50067.262316742876	1
50039.86869672355	50070.189508095544	1
50064.5140064705	50008.07173263929	1
50053.2223243913	50037.531076639396	1
50030.1455116883	50048.09347782488	1
50041.02029720037	50001.99238803511	1
50043.95638327869	50066.030817452636	1
50059.94250089735	50057.1617783401	1
50029.1992015074	50016.17856530111	1
50044.58762746607	50052.24552182774	1
50079.59600447268	50037.67289658783	1
50055.9079245171	50021.606362615385	1
50028.560701907074	50021.68355016003	1
50081.50785275888	50023.332815029564	1
50038.781359061686	50062.95584228737	1
50026.40162882063	50024.523341567656	1
50036.25440194725	50056.231011183496	1
50079.10055291052	50043.49976673268	1
50011.64250188235	50065.30090669359	1
50059.252801517294	50023.50078462779	1
50038.60338271948	50020.12579178844	1
50035.962770765516	50001.06655715741	1
50052.51134754528	50029.687129679085	1
50057.366834070424	50018.61129789992	1
50031.448605800564	50041.1519331846	1
50006.52320768954	50062.81775493478	1
50013.53977562081	50049.306009901346	1
50057.78184907417	50005.55876165419	1
50001.729247921714	50035.713928990626	1
50047.295401318304	50067.59519249342	1
50008.58642457937	50053.79737646432	1
50046.881554076666	50007.665475564536	1
50071.68419207577	50039.90214266683	1
50045.012071009456	50004.7860151	1
50089.307806998	50038.932143135266	1
50007.58603286032	50036.8484488827	1
50041.87883111071	50034.862632781755	1
50014.28777681405	50026.0219538296	1
50019.85253712094	50021.62472502766	1
50049.80995507062	50018.205196449955	1
50009.13930262747	50019.27367623997	1
50071.475574924305	50045.317760671984	1
50052.969403916846	50034.76381601609	1
50093.27881177812	50042.68425851846	1
50068.80218239752	50007.28664595798	1
50020.41465898507	50017.59983509212	1
50081.504829764344	50043.652459214194	1
50074.60163054517	50045.21849704331	1
50064.30013911044	50013.576233603664	1
50060.675905391356	50008.25062826382	1
50048.20257852496	50049.24963669723	1
50031.3743999542	50055.370694658355	1
50012.180825468866	50058.53064329219	1
50037.05261689243	50027.37095891406	1
50002.00873832945	50016.93739944596	1
50068.049016696095	50023.368012295105	1
50068.11606727498	50018.66205680559	1
50020.49331638158	50053.86941664199	1
50019.832637418585	50025.83502688836	1
50052.09932753851	50046.556007003746	1
50054.8683004717	50049.255195303085	1
50045.62236882524	50035.93472827032	1
50031.02124212955	50024.631285419804	1
50072.55779639812	50013.898050670905	1
50075.60567948873	50037.90211881732	1
50032.46366578409	50072.94489507731	1
50024.421298840345	50017.120936909596	1
50019.16918423559	50032.30996264151	1
50046.11017257607	50011.70913911556	1
50011.653814789526	50026.68482775598	1
50049.78895225561	50035.045976752306	1
50076.61050370007	50046.43141398284	1
50075.21583031126	50010.041425053045	1
50083.21359038872	50030.945460878065	1
50065.90326239789	50022.5203789795	1
50045.08799449693	50062.04069706028	1
50025.346268991816	50028.62598939736	1
50006.26914192075	50021.852605718625	1
50085.79962859113	50043.12340820534	1
50036.82653686853	50049.26412055907	1
50077.18915546733	50021.107701091256	1
50012.86047889207	50016.988107060366	1
49989.78774232396	50045.62669866815	1
50033.97973374142	50011.067817825686	1
50067.18154973115	50000.80289075143	1
50050.04591038124	50013.97494618612	1
50056.1838436942	50016.071551541936	1
49994.544183276645	50057.92233094657	1
50054.745002460244	50042.82516708787	1
50026.52985486445	50060.904649097036	1
50044.29063468625	50059.664095935164	1
50037.59719477234	50002.99689529471	1
50051.86978695063	50018.16722745389	1
50078.25577215299	50033.41125684607	1
50024.99941205816	50014.63235155506	1
49990.05156403962	50048.27223769876	1
50050.189788850024	49998.15268704306	1
50073.122352018276	50010.16982883491	1
50021.97925769888	50023.74807216474	1
50057.03751278804	50046.63527057124	1
50086.70154019706	50041.16489562042	1
50042.31535699075	50046.46826761815	1
49993.793566673696	50054.409585684974	1
50000.460967741405	50028.72242832606	1
50086.43857256813	50046.39308669427	1
50019.88680284611	50060.35143535497	1
50079.27322420839	50019.330280372094	1
50009.893215918826	50062.48905536079	1
50071.943847924376	50020.538943222484	1
50053.463630878905	50024.326505339486	1
50031.67804970448	50051.90154631489	1
50071.23847705811	50042.40129515562	1
50027.27175303361	50045.55337686309	1
50007.92013656717	50009.94830000893	1
50017.07556949983	50065.43659833561	1
50008.88636462657	50040.332849004386	1
50040.30107205419	50051.619482554306	1
50065.912475416095	50029.009945309	1
50021.88655953427	50036.19738366869	1
50031.768560566525	49994.68137542393	1
50062.98374270874	50011.0796828794	1
50017.02786893255	50017.238481015884	1
50010.26881593496	50016.56737158182	1
50002.02577963412	50022.98989325987	1
50037.2080728609	50041.720747534455	1
50001.335955571136	50047.25858156369	1
50048.04593424839	50030.09583086143	1
50088.63582842781	50056.44586688609	1
50017.2276045462	50040.8861461183	1
50049.51529344419	49993.35250868685	1
50028.11055890393	50048.45853236844	1
50033.39906571627	50004.00581013765	1
50052.51341175744	50012.25005117788	1
50017.62755637684	50034.88403787316	1
50055.8900330668	50011.81758093037	1
50027.162169417235	50009.5712671304	1
50084.251333694265	50033.77795131372	1
49987.42921041003	50051.61399800814	1
50017.37350520452	50014.198856897725	1
50041.37597878468	50017.589226138654	1
49994.667427491455	50049.46003046277	1
50005.05573359403	50031.66044544208	1
50050.56723026556	50039.51940936366	1
50038.45490137572	49996.0693553855	1
50005.503897195376	50049.97757628241	1
50049.963310156105	50050.67206361394	1
50069.60278131543	50020.012472846975	1
50023.763327096596	50069.07793878134	1
50058.55835836204	50033.27953006301	1
50029.33509302191	50057.129489274506	1
50045.8256338808	49995.86194360317	1
50036.66626943379	50010.01374644435	1
50001.82352794766	50010.70998545487	1
50060.894452925735	50045.30785116149	1
50024.65149368866	50057.79026912283	1
50019.990253095544	50013.963223431165	1
50064.80084075785	50043.57457270024	1
50046.33784468388	50054.996334368974	1
50093.192758691235	50057.57865343745	1
50047.139400031054	50052.928717864124	1
50052.41999858257	50007.60670846674	1
50005.44713902914	50013.657114183225	1
50026.1368860418	50006.31462917038	1
50027.12201651587	50000.799844732035	1
50048.64068529473	50040.53438395492	1
50030.930328415445	50044.33124222137	1
50035.14378631063	50008.06466788458	1
50034.705074331054	49995.33333986767	1
50025.39686886989	50062.620849907435	1
50022.35183185904	50008.77593544338	1
50064.67988151645	50020.3095201629	1
50044.06044928346	50038.449605530426	1
50013.78999996477	50062.993434474476	1
50089.32584340785	50048.62645067316	1
50047.54136250427	50064.92958529636	1
49987.83472065597	50038.669926534465	1
50077.39563161701	50024.22969691405	1
50003.74476373278	50060.75512190998	1
50058.037851713656	50014.963811502355	1
50065.073011093285	50038.283935180574	1
49998.14515468294	50019.28298379766	1
50021.470882057445	50050.53685045599	1
50095.06093587553	50047.296147938636	1
50101.55538802269	50059.1946388822	1
50050.15095520095	50032.8590013437	1
49985.24575509862	50042.37323772226	1
50001.99327423969	50055.91661652047	1
50054.33385898701	50010.53809697345	1
49998.59843755403	50023.796678650695	1
50067.67356736657	50040.00389116139	1
50088.83758221911	50042.3908589803	1
50049.20044410792	50001.18199551627	1
50096.08950328649	50043.47713402506	1
50074.428888887036	50025.575694421466	1
50066.218732911126	50034.06751311163	1
50019.601558968665	50028.31032092719	1
50053.996391158566	50000.77072328342	1
50042.858258168795	50004.21774782165	1
50079.624090575446	50026.535522225684	1
49999.58728101692	50054.798444118795	1
50029.0879741881	50071.748561168555	1
50058.24996208384	50044.35557031484	1
50055.97668705518	50028.764616431516	1
50047.27332403582	50038.325075942965	1
50033.6564405991	49999.96266450795	1
50080.39179742599	50046.7359390461	1
50022.908411360746	50004.4499735183	1
50083.79843150982	50055.27357418715	1
50026.29720250466	50004.21945268824	1
50045.14068732362	50073.15526631581	1
50007.26524636451	50004.97588512708	1
50075.397390849	50006.60535859885	1
50061.08691467724	50040.584158595746	1
50043.52658737937	49998.71091776375	1
50021.22039404427	50072.28231556295	1
50006.73754541529	50026.409743429525	1
50071.06165570395	50049.27630898693	1
50039.52809443455	50057.03764879841	1
50097.631168409345	50052.33354533987	1
50050.309232285814	50070.27993905053	1
50050.00423078821	50008.6315357736	1
50032.6933287894	50047.457594815016	1
50053.520887609775	49994.79725412951	1
50078.22004414554	50035.504398386875	1
50054.69409851427	50046.035206422246	1
50032.09932964984	49991.351855909124	1
50023.72509404946	49995.5021527343	1
50023.09141816689	50074.01134990329	1
50061.01477844748	49997.02123908113	1
50066.85789430783	50042.760740449885	1
50033.93991978416	49997.23649194862	1
50028.78238403042	50038.560390160914	1
50069.14570236558	50012.81176072155	1
50093.54779970258	50030.581361025346	1
50010.31284325192	50029.68016203292	1
50017.39221248932	50074.31681505963	1
49981.005302292295	50049.934149440924	1
50005.85292625212	50059.99194079243	1
50066.952950753235	50058.5046022649	1
50076.58749556674	50026.092164176596	1
50014.1755602221	50044.26004782504	1
50054.06059389817	50015.056142179645	1
50037.61278059327	49987.1555630172	1
49987.799299196646	50056.61750210844	1
50029.90465408396	49987.98236220103	1
50062.36639267248	50020.36899962544	1
49995.136899967896	50018.110163176774	1
50031.85474688319	50058.325222817344	1
50069.85779371647	49999.633703801206	1
50026.70482509295	50020.81381168522	1
49990.138401083685	50033.17315260016	1
49989.08841400357	50043.61880992851	1
50004.17228089287	50028.370739126214	1
50038.386359591335	50068.08498130866	1
50042.59243134621	50014.59192866164	1
50092.99483185115	50054.7415554333	1
50070.250462474345	50034.50942564335	1
50032.82194569895	50060.92136520316	1
49982.73667813221	50051.81098105787	1
50000.42452496776	50020.27521873733	1
50059.93116745167	50038.894242061375	1
50076.40230603489	50044.33361046068	1
50088.22766917285	50030.99794288018	1
50028.57539461034	49997.8448762237	1
49997.01700309534	50056.65010295184	1
50012.253977750326	50023.95337974099	1
50092.742148048324	50037.05310931803	1
50058.94025336512	49986.02807587534	1
50062.5511571778	50022.44595416162	1
50026.93468775118	50016.48359878876	1
49991.08975688887	50026.81262297333	1
50034.72940267158	49986.619026198816	1
50013.2979878361	50019.694976776824	1
50025.8203828976	50011.37830307476	1
49986.6087023301	50047.92343530593	1
50058.08831451383	50000.15957250419	1
50045.98335552368	50050.149024091574	1
50045.54486867581	50070.3582342544	1
49993.03442495591	50033.88336690516	1
50031.058863042446	49983.1697288438	1
50038.908528884356	50008.34199594247	1
50001.20504047784	50060.81608352957	1
50012.17933396825	50014.14669442322	1
50073.35756414403	50007.31734799867	1
50026.43894438135	49997.948173398196	1
50029.40710409806	50002.17059515202	1
50032.10174121388	49975.62350059812	1
50030.379211979154	50019.09680787579	1
50080.131441833466	50031.981904835615	1
50001.20442674901	50070.37992360096	1
50040.09709659733	50014.67928778572	1
50067.58703775261	50050.6643670063	1
50081.1799489593	50056.82804608685	1
50012.43581577198	50010.6028704841	1
50076.17208094516	50033.156513452	1
50079.47722017432	50022.52897936548	1
50033.102494445324	50016.992981610616	1
50041.70704084264	50058.72039521934	1
50059.9044533649	50002.26885823727	1
50033.60991056928	50054.89909206037	1
50071.39173821158	50037.44729402518	1
50036.54877586923	50060.14918646015	1
50042.63281300489	50051.764285215664	1
50001.855456987934	50053.7461468511	1
49975.068465592936	50051.09184086829	1
50004.82675925423	50005.55460172337	1
50067.59238254177	50010.01878791981	1
50016.804013216	50026.18451041314	1
50052.868018971276	49997.7705086638	1
50057.57240063511	49991.629430586094	1
