# Supplementary material for: Abundant Topological Outliers in Social Media Data and Their Effect on Spatial Analysis
Source: PLoS One. 2016 Sep 9;11(9):e0162360. doi: 10.1371/journal.pone.0162360 (PMC5017681; doi:10.1371/journal.pone.0162360)
Supplement: S3 Dataset — See the respective attached file. (ZIP) [file pone.0162360.s003.zip › S3_inclusion_lws/clust_20_29.csv]

50000.0	50000.0	0
50005.83713481602	49993.280968672174	0
50001.12443877294	50002.94038312532	0
50004.48967049862	50009.87803618339	0
50014.53099825114	49992.22044562598	0
49994.82530141147	50000.16451443882	0
50010.4589196096	49996.03999675293	0
50018.2149037799	50000.21066760052	0
50008.08586038528	49994.71094210748	0
50008.936828060156	49996.61673629877	0
50014.94983376979	49988.786681476384	0
50018.46933854213	49993.8554702697	0
50011.58925015423	49998.11513877684	0
50000.88428493963	50005.70068823388	0
50015.58030491181	49998.917555959655	0
50009.4718499692	49995.44000616184	0
50021.193458055204	49985.225681648	0
50021.413904821406	49979.75696080034	0
50010.100749354795	49991.42392694246	0
49994.76895619402	50001.40611172298	0
49988.06258487189	49998.76840152412	0
49985.29202249338	49998.940740734564	0
49993.14686645007	50008.1375682673	0
50019.290915195124	49977.92750471076	0
50015.06418115242	50000.068615091885	0
50014.13017824349	49994.253094930704	0
50016.51956011994	49993.78858803314	0
50007.08202173182	49986.998177055575	0
50019.32588342561	49975.4242119596	0
50007.844906202205	50006.27608626506	0
50012.7000907052	49987.44525287354	0
49995.49342105043	50013.29634922211	0
50005.13790162656	49991.45152935209	0
50007.082932075806	49996.441953963855	0
50016.585769007244	49986.84440471123	0
50002.83418114664	49988.992466717245	0
49995.48635136234	49995.03181978486	0
50024.77210222248	49987.26818796391	0
50016.061040311164	50002.13748655931	0
49998.10217495186	50005.36260508198	0
50013.167830917206	49993.19964095961	0
50022.14159763361	49982.83076155788	0
50016.10399810654	49974.74415824642	0
49998.08776523715	50009.22821079052	0
50023.40450357533	49993.61172738369	0
50018.76775212044	49981.33086492498	0
49996.120792812355	50001.59421960543	0
50005.046774222115	49981.73340809357	0
49998.2990140224	49997.04291727956	0
50016.47214563919	50006.55446067109	0
50027.808527417794	49994.11873108403	0
50007.276988179576	49979.47005546184	0
49998.63505054116	49993.56495709598	0
49994.93196612812	50011.18394075017	0
50010.45876863076	49990.161010031814	0
50003.97266594857	50002.458794795784	0
50009.44591577367	49994.182815990534	0
50008.4991627827	49998.01859678256	0
50026.73402193849	49992.63956518364	0
50029.482584821504	49978.508912261066	0
50008.75765193132	50004.28392360544	0
50005.388412672575	49999.9900841207	0
49999.85042124614	50010.79623481914	0
50012.27171978171	49994.29867634941	0
49986.59482429784	50001.81226839865	0
50035.33648425852	49974.70002515035	0
50017.338649190744	49980.41742473275	0
49986.88719264082	49998.56909033515	0
50009.163364260836	50001.94105756399	0
50021.4902181036	49972.74675609031	0
50036.929303339406	49979.345099226695	0
50004.407389178654	50000.27660040396	0
50013.03458879436	49971.04161905141	0
49986.730068661935	49995.36881795393	0
50012.11734460939	50005.26852747503	0
49991.47266825221	50016.232713043595	0
50002.753656105124	50004.43811441385	0
50007.04795399476	49984.99209594952	0
50019.73260847298	49970.14971438379	0
50009.069330373226	49972.59046273163	0
50010.1511816557	49972.62455247978	0
50019.046855330045	49968.729659101475	0
50033.91819664266	49994.99795841096	0
50000.54061583774	50004.66301196818	0
50036.83356199175	49976.12178608589	0
49998.69355844842	50014.23779065819	0
49996.42385986143	49997.54201287753	0
49988.80355885187	49994.73949626766	0
49989.0000510483	49997.53362532931	0
50045.87877013	49979.65615874137	0
49991.13587895365	49996.52765682387	0
50019.30492580107	49999.88959458508	0
50012.46014286366	49988.74121117238	0
50001.54569032017	50001.71275774059	0
50012.15402410048	49992.55053785089	0
50000.12263336884	49977.47527241486	0
50002.22490471562	49999.61637121197	0
50010.51338572776	49998.152334640225	0
50014.73525587127	49997.20394473452	0
50012.79614643068	49996.9890215799	0
50004.87503193818	50001.461523248174	0
50006.03257514177	49990.03647625652	0
50005.54887962217	50004.81637949066	0
50002.56240120871	49979.99797606899	0
50021.887926901814	49996.062893511604	0
50006.32703857465	49991.544517300004	0
49990.439278598395	49994.24582331928	0
50001.873876585625	50007.141939034314	0
50003.305765154335	49993.86854020162	0
50013.200641945106	50005.08440088092	0
50012.12025455266	49978.84568753256	0
50006.64370623705	49983.02919293262	0
50008.49073917247	50010.12621010018	0
50013.861540388745	49978.21860787476	0
50031.058052643435	49986.99015643279	0
50014.94582985956	50012.05125135054	0
50035.5383608293	49983.566861656094	0
49991.030096193834	50022.15116813719	0
50005.46966937792	49970.62233159868	0
49988.44833133628	49989.976926240066	0
49994.354344094165	49979.72792732627	0
50016.53829730544	50000.329665277866	0
49985.69786667642	50003.08579045412	0
50005.04180405728	50003.54232518139	0
50007.49928405959	49988.58424591541	0
50017.031857151094	49968.94990008343	0
50002.98364475068	49981.342418066255	0
50008.75183400938	49981.63170455064	0
50003.74134074666	49968.98534518849	0
50014.184258887915	50004.34955588514	0
50016.66807349658	49978.153620903344	0
49991.49294660638	49999.08926920659	0
50006.07308943197	50012.02124499861	0
50018.18428017563	49975.5291185302	0
50003.744835537575	50005.03672033354	0
50017.0847617482	49967.71939797862	0
50001.364376995836	49995.92899192673	0
49999.015252295256	49984.51162121085	0
50022.88862056398	49978.140659149925	0
50010.12229608524	49981.63378355038	0
50006.924986869504	50014.2275570096	0
50018.62598055079	49995.02027975728	0
50001.4129379488	50011.1959501719	0
50029.762113352466	49981.23696473595	0
50017.34500124433	49994.69032148967	0
50001.66266675488	49990.137316034496	0
49998.9494254673	50003.01711792969	0
50001.198360199305	49999.86125242214	0
49988.285388029035	50000.56237796584	0
49999.6191912088	49994.81971262622	0
50026.604335600314	49978.8004165042	0
49995.32452230914	50007.39284060184	0
50008.4370145203	50012.41428319673	0
50020.588886059304	49984.00500895489	0
50018.196912976244	50013.52306138625	0
50024.68074206995	49980.89310460526	0
50032.11898991028	49977.87048802366	0
50033.392462679665	49988.90998566345	0
49989.34177680639	49998.66722062441	0
50011.053675528885	49993.308648700295	0
49998.23830095699	50010.57701642372	0
50011.79860805233	49985.78635422019	0
50018.22626641199	49998.34133937544	0
50006.87112494695	50000.55134256973	0
49996.53121272331	49985.20198091985	0
50025.086037284156	49985.91081937276	0
49996.70860588001	49979.26714558284	0
50029.50319168969	49973.20871567816	0
50016.4795935853	49979.64911345631	0
49996.10016635222	50004.113680559676	0
49999.640019379956	49996.08065681126	0
50008.223135130625	49962.391188099115	0
49993.37143664145	49981.26529963117	0
50018.00955082157	50001.454190036544	0
50014.05433731257	49987.786569162265	0
49999.49285722743	49986.030568801725	0
50010.892172060616	50002.890041918436	0
50018.264454430224	49979.08917698802	0
49999.254347866976	50004.12399906752	0
49996.37550174052	49996.18684061768	0
49988.48035736957	50002.11186367716	0
50017.57129535383	49985.64348910266	0
49993.48365932206	49995.32734283831	0
50004.25846664632	50013.69450265003	0
50015.17690187655	49969.07193670933	0
50010.90125225226	50010.77384091866	0
50017.00323091341	49995.94090178073	0
50012.86030348004	50017.03363351573	0
50005.31109678922	49962.92414232626	0
50006.08245865617	49996.396527964374	0
49990.01497238	49995.39866020564	0
50044.05046255765	49984.74864177708	0
50021.102182624454	49977.19055963324	0
49994.206855205164	50007.760510363725	0
50031.30952802601	49981.27880218403	0
49993.00874635992	49989.07987435498	0
50017.913044286935	50022.43697608902	0
50019.55630359528	49996.00874573291	0
49994.95845095134	50006.23146898167	0
49996.787999179345	49983.41672751876	0
49997.28862868989	50002.89962222195	0
50026.72239156424	49977.67029217016	0
50016.137442013125	49997.798828649495	0
50002.23822115556	49982.82918829433	0
50017.59004350971	49970.20078439211	0
50001.12616166738	49988.74985866253	0
50026.89126041569	49975.84217616462	0
50011.525842301904	50000.75636389602	0
49987.37936298576	50026.933915783564	0
49992.505563965504	49971.45927862612	0
50028.914669772326	49976.81093937099	0
50016.66006009913	50016.9698661116	0
50006.33442838227	50008.543010872665	0
49989.42131829412	49963.33901166855	0
50017.968238877926	49964.11063876047	0
50017.4053768407	49976.68234425749	0
50025.67918690619	49993.459769034926	0
50035.32946390554	49977.583204645154	0
50014.841863191876	50008.54154552255	0
50009.46842729731	50020.60487544357	0
50021.769537268505	49974.23178294885	0
50011.47451947896	50007.557284676805	0
49998.40507468729	49975.46325920858	0
50004.0943970568	50011.27871101463	0
50006.20179319582	49967.85017228331	0
50018.20829484094	50018.71730479123	0
50011.66556158528	49969.1858270797	0
50024.369657337156	50001.22008216415	0
49998.79584238994	50007.13689362251	0
49990.32820341346	50016.3961369657	0
50006.4435688108	49994.31053318997	0
50019.30929079813	49976.600336048316	0
50010.91845864008	49982.82898569856	0
49990.348907185224	50005.60903256387	0
50024.1522169357	49994.40200642497	0
50014.17381883133	50002.12589069574	0
50017.76507466728	49990.44779436663	0
50043.75520496807	49976.744641166486	0
50009.71324076425	50011.99337319459	0
50023.96064234873	49977.61049468709	0
50014.04709016834	49999.30956374218	0
50007.29837336337	50019.74476684009	0
50011.60148713441	49971.61552987652	0
50027.760664667345	49985.06088880161	0
49990.826783218356	50029.403764236886	0
50009.65654534305	49987.70137659851	0
50016.71099753911	50008.33824926107	0
50004.69951611002	49997.63286251777	0
49982.1008966819	50023.64881203237	0
49994.30528099292	50019.15648234574	0
49989.98803088486	50014.01842541414	0
49982.173661481924	50004.54955079803	0
50016.885314251995	49964.39033046427	0
50027.64624163003	49996.03948847316	0
50042.10921104765	49992.490067135564	0
50000.45721536013	50013.25586287379	0
50033.20667133846	49996.21933796846	0
50007.796617056236	49990.37827675556	0
50010.793185041024	49958.88394594061	0
49999.99657376707	50014.635139766775	0
49991.18720389596	50004.122235214636	0
49997.97220737339	49978.578237204354	0
50009.72613395662	50003.706107086124	0
50035.589999161806	49971.04844427833	0
50028.910800421785	49971.17023296352	0
49995.69536840814	50016.661631778	0
50031.87793942766	49984.378883366044	0
50018.940883947886	49955.17033129901	0
50009.73582475297	49963.47881328664	0
49982.62400587377	50000.491292449246	0
50011.69341869804	49995.72767945512	0
49995.16420949113	49998.835294507444	0
50006.40201665947	49988.39904736535	0
50016.4519561636	49990.38580699887	0
49999.09921373705	50015.27455799909	0
50015.71644487849	49981.890074185685	0
50011.95701241115	49981.49187185587	0
50013.74931920829	49997.47045144757	0
49991.916510602816	50012.525039104024	0
50009.99198977121	49984.8982441121	0
50018.44147401772	50003.16867861623	0
50020.82573912429	49974.82028027413	0
50015.49034966473	49990.85560334409	0
49999.87213701425	49997.90044027296	0
50043.79092621712	49982.05238273654	0
50017.433259612284	49987.72241035177	0
50031.953824946744	49994.884360510674	0
50008.88763657624	49985.631715698684	0
50033.254947874484	49991.54350118985	0
49999.46235900153	50001.37638187934	0
50015.18216152417	50016.60655961266	0
50013.100947890016	50010.369642319376	0
50023.76929210621	49996.469970804144	0
50009.1598565264	49970.37590584578	0
49995.85450226346	49992.452056001675	0
49999.94546654832	50008.59505416156	0
49990.82754118624	50010.245166916364	0
50031.77710339371	49975.60848126108	0
50034.230430251715	49972.200144816255	0
50022.386270717376	49979.00827023312	0
49992.64646736168	49980.25304717777	0
50026.42297673137	49997.453392527335	0
50019.618674445446	49958.86037352273	0
50026.41798040903	50001.05491525644	0
50019.38057683675	49973.42363685009	0
50009.54565436523	49966.28393480257	0
50009.01063384966	50014.73592736334	0
49999.644995925904	49993.78405371485	0
50009.81720632824	50005.97289784865	0
50008.14015398451	49992.284981156794	0
49996.346870602596	50006.735113702714	0
49992.318381946396	49996.34852900717	0
49975.57922029394	50007.543591302885	0
49991.7840052838	50030.47910280624	0
49997.821918389505	50003.78108682672	0
49981.759709777754	50020.590654198604	0
50004.689470503756	49982.915378003716	0
50003.63994292236	50003.52518030056	0
50003.33970531987	50010.21646316763	0
49991.72504012674	50009.66971456137	0
49993.51300644962	50021.990941999415	0
50008.57551745661	49967.72139152683	0
50021.960935687	49975.66542490558	0
50004.69583280455	49995.22104814737	0
49994.198399913046	50009.21217614481	0
49988.58142016513	50018.082290497325	0
50019.654252077045	49988.67324223183	0
49984.921162792794	50004.07854214962	0
49981.45671529846	49997.116122643434	0
49996.97783060522	49968.187741512134	0
50040.272093099156	50001.72669740148	0
50003.18794351524	49977.40589052669	0
49993.03311956979	49993.21018067425	0
49996.365427526835	50010.6317267545	0
50003.67053058538	49991.807151799425	0
50008.59006648891	50007.353603243646	0
50005.63922193674	49975.28807307995	0
50027.37674313698	50000.002662458595	0
50018.1694011894	49962.7431125476	0
50029.270615256304	49986.30585703274	0
50008.60891376488	50000.90645862579	0
50011.463217016535	49987.64651850302	0
50025.71492602243	49980.053609271316	0
50020.149261215425	49998.33740895269	0
49992.083382203666	49998.17325550986	0
49990.49038131797	49993.050099536056	0
49997.03459241107	49992.463299739306	0
50015.71638867133	49993.163487279846	0
50014.238258018595	49971.042525217876	0
50002.84440560835	49991.017650804875	0
50024.0421841673	49981.83583364768	0
50010.09122006389	49975.393998303785	0
50021.8599244461	49988.34879827413	0
50012.38490685176	49983.447845324255	0
50022.9978631254	49987.25227928762	0
50024.57481204676	49998.27303786978	0
49977.73435678939	50025.73142585185	0
50018.273526281984	49984.862890459626	0
50004.87977524304	49988.86417241439	0
50010.2994959495	49980.14878879698	0
50044.34040172747	49986.573763466644	0
49989.8854863132	50002.60089882142	0
50035.588236585834	49995.58540569962	0
50033.22995233338	49985.604815805105	0
50004.865841838946	49985.181879685035	0
50017.96032704124	50016.073713754304	0
49985.88742129509	50004.574260043635	0
50022.967400696645	49965.7199337937	0
50020.575116337925	49991.52741422425	0
50023.080497756	49990.82975304222	0
49971.19647388126	50028.90699982335	0
49988.378226405424	50020.15787642392	0
50041.256446369975	49975.58570536631	0
50026.2353198945	49963.63745814506	0
50006.09290812682	50003.86750193632	0
49999.10665106603	50019.81250362378	0
50017.08442806516	49999.00182927129	0
50044.3125068275	49991.881128169334	0
49989.69643205104	49979.90931636454	0
49983.447153874804	50012.92191009479	0
50007.09100776314	50002.0115516885	0
50002.39396832022	49992.540378176054	0
50030.089910534545	49998.491165232444	0
49997.30745483783	49998.59718904675	0
50007.318017293444	49975.875578960055	0
49993.248316773905	49978.191920323	0
50026.3666059615	49990.04335203911	0
49992.999485446875	50010.69994272801	0
50000.3856237368	49991.71250458948	0
50017.946030743726	49977.88631347146	0
50007.644142433375	49972.087069549	0
49993.66907959635	50011.765590085415	0
49994.8157511952	49986.98470323382	0
50008.38104781748	50019.90062105578	0
49993.26126408174	50000.11735477906	0
50007.22548173692	49977.57936703704	0
49992.06360483944	50018.0340425501	0
50039.28669048378	49963.65659707516	0
49985.753176636455	50020.735921212305	0
50011.566897029115	49967.6111754119	0
50033.987927820956	49979.86532365262	0
50034.92184460218	49993.68379887169	0
50031.1834662403	49978.546404806555	0
50008.49951727383	49977.61220145197	0
50000.0667014223	50006.61967936052	0
49984.729122934965	49988.46750636666	0
49981.21649061167	50003.70840084871	0
49990.47161684786	49965.01894314194	0
49986.85456251446	50017.47416794007	0
49993.14977565803	50012.76023205532	0
50047.74428540473	49991.24723405859	0
50041.76255014188	49978.46759680011	0
50009.81457879594	49978.21967923451	0
49998.4060908197	49999.35948248665	0
50018.373779276386	49996.34044717234	0
50013.52283959243	49995.467949927086	0
50027.67426593742	49970.10328410818	0
50014.319940503025	50017.38261971316	0
50009.11341404663	49999.653086728984	0
49973.127658974896	50000.05463673042	0
50024.172469884805	49992.833051163034	0
50012.72323837013	49986.30699232487	0
49986.20730487261	50000.10490423789	0
50011.977252020064	49976.793581167396	0
50000.00469857768	49987.66289570633	0
49995.85995538461	49973.097446555905	0
49981.89327689237	49986.981859026244	0
49990.188598212604	50018.50470183291	0
50019.26408681603	49991.079964753786	0
50026.90642246039	49980.55454640253	0
50004.02002875881	49980.06894821713	0
49985.89081506631	49985.65015807027	0
50002.19799961084	50013.56370140326	0
49983.7216195171	50005.075943525364	0
50011.56530235663	49984.67498436674	0
50002.327672652966	50016.16523425671	0
49997.71084800053	49989.345274387495	0
50021.098386776	49999.088229640256	0
50002.00890793094	50008.13368325376	0
50019.39518854666	49986.74799421681	0
49998.48583144695	49996.020842220816	0
50002.252645341825	50003.39034952211	0
50024.94934034694	49996.50973683712	0
49986.29125204934	50032.769984358754	0
50028.415156277806	49974.07285654163	0
49992.67148623997	50015.74501869495	0
49988.55427669218	50005.38882281116	0
50005.61269014103	49979.195057955585	0
50013.9253921519	49979.943606174034	0
50009.02263196153	49976.39397066565	0
50003.70383567812	50009.18776447736	0
49977.93538939688	50032.17827826552	0
50002.00143499088	49981.14772652258	0
49994.443343618565	49988.76168526796	0
50015.95192676042	49996.55369518609	0
49993.70826007408	50013.60625246535	0
50015.6171072625	49995.2344459176	0
49985.79584330067	50018.53873362033	0
50035.52685303456	49986.11691328954	0
50023.38477138606	50015.65881684924	0
50013.08957255942	49972.88909667436	0
50032.54434074573	49980.14024382478	0
50037.69766277613	49990.71977907857	0
50020.70132115987	49971.33918728332	0
49991.54871575323	49993.06958954638	0
50038.6876369777	49984.854015877136	0
49995.84975534837	49989.76380217891	0
50008.57260689861	49984.18248625825	0
50010.80116969428	49974.26868446372	0
50015.52442358418	49980.369654114074	0
49966.87956821088	50025.3566718717	0
50021.39298048806	49997.33513397521	0
49986.79280405464	50011.54457078656	0
50036.99569153763	49970.71384740837	0
50030.30006447288	49976.71936741601	0
50004.423067000935	50021.778925919774	0
50018.9524174718	49987.93459858724	0
50002.24446952885	50009.35885546801	0
49991.37241014676	49987.81286878255	0
50003.50800967785	49986.81399264767	0
50024.603400120206	49967.67607924221	0
50011.68653072118	49989.936086664326	0
50007.42317193211	50025.20821976098	0
49997.81359760099	49974.146066464906	0
50000.03202202254	49975.17501212602	0
50007.46899340166	50016.97950080779	0
50014.92720199672	49989.879107376546	0
49982.3621370405	49990.43294793265	0
49998.93112757086	49973.32114751587	0
49993.375437763934	49986.99815010414	0
50009.01048645396	50017.8185164767	0
49996.28983160131	49986.96341522962	0
50013.84358150482	49974.759725529235	0
49985.33335758784	50014.325262570404	0
49988.28920657882	49976.78881082798	0
50005.127349538976	49960.355245516366	0
49989.64002585986	50013.06228223937	0
49993.30132386803	49990.74232668886	0
50007.89248237768	50021.36047618287	0
49987.15178322575	50016.181793822885	0
50134.050713060984	50142.87754226859	19
50113.2826573268	50125.30913462855	19
50141.96562746492	50115.15893714948	19
50095.86714512785	50143.38786359035	19
50156.69747132588	50148.168226406546	19
50124.431147913405	50099.4666329096	19
50105.55831495741	50167.579120051625	19
50160.06512860849	50104.941228422074	19
50106.5482473865	50079.352926627114	19
50107.72090029233	50192.74630209237	19
50127.11061639951	50167.91542951679	19
50093.9301389096	50118.80681409981	19
50174.85361362068	50121.31485893233	19
50068.321444558875	50134.475617978074	19
50150.449127486376	50175.24796454646	19
50048.727750886246	50116.87056354226	19
50056.77089262621	50156.90348165349	19
50143.51500745933	50090.72721730582	19
50143.55306054676	50195.51332610915	19
50066.45334521165	50098.642815069725	19
50085.588943202776	50182.77207883931	19
50145.95203850729	50061.89124748934	19
50123.746134364446	50064.412177308724	19
50138.03541539027	50041.480728083465	19
50194.29544010089	50141.764509655564	19
50094.12207416202	50217.2328361291	19
50196.460615655116	50117.10441926037	19
50164.44278988174	50209.26769720108	19
50043.57623553166	50094.049872636526	19
50176.203066594535	50234.336315939705	19
50119.54612487834	50210.21006423396	19
50165.164700098685	50073.53724298266	19
50155.857943945375	50021.17976513073	19
50217.11177300589	50155.62168971305	19
50162.22285046143	50041.7355526777	19
50076.7685800772	50235.438247503705	19
50075.60085665671	50202.343827010496	19
50192.67368674385	50253.35144318388	19
50213.705715953045	50261.040284922026	19
50091.80903084456	50065.34973961901	19
50217.67424597531	50120.246845171125	19
50081.98849906189	50047.48926763076	19
50085.68314607004	50024.12530644394	19
50172.867202092755	50004.07607231049	19
50117.854263476074	50039.01565336794	19
50025.83097870599	50111.72598366555	19
50136.00692666824	50233.716729953354	19
50052.09661292964	50248.82072245546	19
50059.34588682146	50190.08692272732	19
50067.8648431824	50272.44913060356	19
50215.11850518295	50094.20743252886	19
50043.10470395234	50069.86639176383	19
50045.901711480445	50139.57023290919	19
50235.0508642095	50260.56554792258	19
50199.1819442332	50229.73481712915	19
50225.858684299834	50241.605952815735	19
50204.44755598341	50205.16399230378	19
50007.93360785914	50097.95560129877	19
50198.37612669817	50163.11965606329	19
50175.25267862227	50270.10351941103	19
50060.01030910648	50220.345135960335	19
50095.12922365261	50243.913129145236	19
50185.051273438155	50023.58443836722	19
50081.58422550684	50157.92308075236	19
50136.502256894666	50255.61650045428	19
50170.190729622256	50170.71351928845	19
50216.42319284832	50286.023900418615	19
50188.36004911927	50071.527589802674	19
50022.59226313982	50066.28247353062	19
50181.88796227958	50091.35561916103	19
50101.695598059574	50005.306258293174	19
50035.696991656274	50163.23063711044	19
50038.77846185617	50186.104704649464	19
50185.413656290926	50194.31502847864	19
50193.103408101866	50293.12462893887	19
50223.31272417408	50220.366564777985	19
50239.06158879563	50121.799316723285	19
50201.08948873203	50008.997439643164	19
50033.02605515969	50224.288672569615	19
50061.86340370604	50040.77900319264	19
50193.37198133471	49988.105946363896	19
50111.48299253861	50262.060692909145	19
50009.98944210497	50130.578153448456	19
50030.657177435496	50045.658084675495	19
50194.19802897261	49964.40909431765	19
50218.392595389596	49980.081149154874	19
50234.72779430731	50144.501661930466	19
50043.552036542555	50024.28110812248	19
50067.732167692375	50074.873795926454	19
50245.04133325875	49976.73334877732	19
50125.36440240085	50000.74689597939	19
50250.51876413273	50099.078540621114	19
50233.17243598401	50083.71753934964	19
50241.094844659885	50288.38351767828	19
50076.002552978774	49995.962085892636	19
50225.638798695785	49958.47769657469	19
49986.559789672254	50115.01078482851	19
50260.57841803302	50267.53138092653	19
50144.968655917066	49992.26938871633	19
50266.188437370736	50243.71429313406	19
50271.013808904	49982.2641489297	19
50189.539626817445	50321.74486492412	19
49970.54798413234	50135.13063009946	19
50258.95857585789	50001.79540379485	19
50047.29651599073	50280.509873156174	19
50017.04039436546	50152.02783819357	19
50219.39346421874	50018.022147730706	19
50220.30321930074	50046.82591735727	19
50276.56900941635	49955.43721680858	19
50062.135948835195	49976.75142975885	19
50269.109091864084	50287.301245905575	19
50025.54997262164	50280.770042596865	19
50253.36139204267	50307.20918411172	19
50294.6562511145	49997.634068087995	19
50202.14519882909	49938.959470071226	19
50275.19123984083	50086.67750661673	19
50294.86980835795	49974.90266799965	19
50122.62508114241	50278.775528036786	19
50141.214608013426	50300.66463136139	19
50170.14597082414	49979.19970333302	19
50170.15203561292	50331.866368101655	19
50265.645824901876	50066.5322061735	19
50204.861448863405	50033.647021755045	19
50228.70611641556	50316.66722238491	19
50130.36852515524	50320.444418765685	19
50115.028909125096	50239.78798971601	19
49970.874450681134	50092.47926829517	19
50065.36651920349	50014.88039847981	19
50185.47159135463	50049.398426746026	19
50261.97443874871	50116.90646283091	19
50103.86995290694	50328.0740809402	19
50270.671470043286	50223.009425700984	19
50143.69708112684	50341.332236259965	19
50010.463772868	50207.07983340367	19
50149.57266233819	50276.86206192036	19
49987.71800697945	50220.13327742512	19
49948.775334083984	50090.81874689998	19
50015.51927001865	50240.01043294023	19
50289.81301430661	50289.40450784506	19
50239.71733267921	50020.7264190174	19
49989.28132452252	50079.40459472835	19
50109.15909643688	50308.60630147854	19
50037.243764572864	50301.50568143443	19
50016.55011260566	50185.75785450941	19
50279.05797178712	49926.84103338895	19
50090.0038948311	50270.46479121338	19
50164.976399469415	50291.41891117228	19
49950.54769081863	50128.21162281653	19
50231.111246682965	49996.48044957144	19
50159.602177278764	50255.4259097218	19
50160.27225241278	50358.58500095488	19
50151.251706826806	50319.44574275598	19
50317.75090242752	49998.16065500782	19
50259.19348726634	50044.09625398273	19
49966.509836223275	50211.249500565355	19
50277.746099560085	50013.76565437872	19
50000.66637299615	50165.1340032224	19
50277.9055156876	50138.29858402299	19
50031.92258587265	50257.03196770314	19
50063.52762794079	49948.381507864164	19
49943.91617066485	50223.3369099223	19
50023.78211745977	50009.84420522292	19
50241.945664676474	49942.84366961953	19
50284.02801163837	50108.23383650559	19
50177.45827660053	49930.8552075318	19
49972.232485071894	50242.66042330479	19
50299.88792692445	50146.6677747638	19
50109.9651309032	50355.407800376	19
50279.00458043524	50158.98591524826	19
50026.22144431632	50328.08884204063	19
50284.552041644674	50056.49371814103	19
50038.38349721639	49986.061974364275	19
49983.828832627645	50192.19369944951	19
49993.43991799987	50144.19290255198	19
49936.96414127394	50203.359473618744	19
49968.775891800455	50170.775679909966	19
50304.635092012046	50166.42946581584	19
50324.704064967365	50152.426263097106	19
50161.82190893092	49906.80137063952	19
50075.722089497656	50325.97464801396	19
50220.32324134531	50340.286779883434	19
50140.71934255391	49921.10276335505	19
50245.56601236294	50337.92573678097	19
50081.82509973252	49960.631749114036	19
50302.22268622925	49951.28802313729	19
50061.23102397347	50348.17509590219	19
49954.115537068894	50192.151657129354	19
50010.60599146248	50300.70229837939	19
50189.09705032129	50347.91742100867	19
50241.47889141149	50165.038735514696	19
49972.80698269978	50066.53250922206	19
50318.771693262024	50288.08104310886	19
50290.15169488135	50237.33493364951	19
50086.387318072695	50344.38488543035	19
49979.743844932455	50042.81319434988	19
50238.32800466246	50058.38494943173	19
50310.96989669976	50097.86260113288	19
50221.497389737255	50176.43161177906	19
50106.06672268108	49952.79668721481	19
50270.30891160286	50319.34046482773	19
50226.69467019834	49924.999652732644	19
50175.31692953627	49886.192751640614	19
49933.46363217715	50182.488072949476	19
50196.14176707059	49916.98558386174	19
50269.067063510614	50197.91587015688	19
50299.45978922927	50218.13048263203	19
50130.064021349775	49943.30346238159	19
50289.177085778254	50197.22167669608	19
50303.211895648914	49927.65048850322	19
50007.1881916967	50031.607963373324	19
50245.168899246244	50204.430577333944	19
50142.88010872481	49962.170896832075	19
49928.50020025	50090.68626587349	19
49950.41590523404	50153.88935239309	19
50171.67998326907	49865.56483850498	19
50327.95480907364	50219.03908545125	19
50307.4146248526	50250.95291427415	19
50004.55561319934	50055.27920144238	19
50315.66003390434	50124.31577707153	19
50050.1485689216	50321.415642804706	19
49928.08822475541	50111.018997474304	19
50011.865210442	50262.98510077795	19
50326.3762518521	49973.75098333421	19
50238.38374275837	49901.15625365226	19
49902.47411894722	50124.176197001616	19
50192.75498038379	49855.76980220332	19
50065.210053905146	50300.548168966976	19
49996.93670188402	50284.284342206476	19
50326.78108233496	50085.57582510957	19
50043.18891996159	49944.69082275615	19
50282.01826290424	49898.799094043614	19
50326.450501658015	50194.01422419645	19
50301.81531101978	50077.0969202505	19
50221.01208449123	49859.14605444937	19
50015.70240296501	49987.46732808962	19
50087.95847633192	49939.054941695824	19
50338.288350175186	50060.170031775895	19
50076.65799946926	50363.09840372222	19
50064.22845954649	50388.533902236806	19
50244.80888338905	50230.306778154525	19
50312.675131639924	50310.11950555954	19
50347.84986869048	50233.27177789188	19
49880.70814604007	50107.598193659665	19
50349.254010668184	49974.12447772086	19
50214.88781229908	50072.751348381935	19
50333.83053964902	50113.2852006335	19
50304.65834656012	50047.19106580763	19
50346.025625654314	50151.82382116083	19
50106.152012921346	50379.34913917912	19
50305.80845099237	50019.53672234426	19
50096.55972703903	49979.99657972003	19
50370.002358675745	49960.763997609654	19
50090.446775547156	49915.58914655784	19
50131.148566457734	50365.1649883043	19
50253.50728827861	49921.935168206604	19
50122.7501361173	50339.14322329299	19
50113.47139848474	49931.82750889941	19
50114.0167776421	50398.132854033356	19
50260.98795526083	50172.81304214424	19
50142.23355670162	49898.40571379343	19
50337.17549195189	50266.18830609142	19
50048.03919395553	50363.36074543057	19
50378.85464129998	49935.20273375755	19
50348.442773430776	50093.64851485175	19
50004.18082957717	50340.33033306176	19
50042.26902760144	50406.01523667962	19
50257.28337043968	49960.86559609339	19
50355.319555337664	50123.53413825317	19
50358.07800793203	50258.09004093058	19
50004.198139978456	50367.50266591197	19
50280.17421649473	50258.304411695586	19
50061.29060184463	50416.0470524318	19
50322.722755564944	49951.893725845184	19
50024.45730653761	50349.67572300606	19
49984.69500047441	50264.418268008325	19
50088.20304668646	50305.73559283894	19
50055.935528254195	49925.09092270396	19
50022.00557994017	50401.24466943741	19
50314.45783587569	49907.00396017782	19
49945.00419285484	50247.60581996926	19
50085.43554737139	50400.858857795094	19
49880.92974999089	50079.650843123854	19
50043.18181397809	49965.96081490555	19
50204.78642910732	49876.474773505994	19
49984.862023069596	50307.29672811003	19
50045.72978383409	50430.52609544744	19
50121.780461515336	49890.338635954315	19
50237.66847475661	49847.7056763937	19
49903.316413039065	50096.89062541119	19
50154.033908983285	49876.67816195233	19
50003.33111959617	50410.05992452601	19
50332.43656543213	49928.03558669629	19
49979.68991617693	50019.885508105675	19
50291.769906682974	50324.029110587384	19
50017.561207911225	49947.86515240918	19
50377.75819123072	50245.54049910129	19
50392.06436622333	50230.91691345361	19
50098.41905662959	50421.54242898771	19
50346.25407353616	50206.9854148065	19
50032.80570720105	50381.15683867434	19
50224.09820178607	49886.105130264645	19
49976.10382058773	50284.91223737374	19
49993.58557431077	49998.52590272187	19
50391.92636517949	49975.98857529461	19
50326.959468518624	50025.07906174701	19
50087.97264182248	50096.80483552626	19
50295.01043582728	50347.74581503141	19
50358.985115586496	50041.619688892424	19
50016.56166792506	50429.24265180931	19
49910.84475203934	50198.0302402262	19
49997.846007839675	49976.95283694771	19
50166.92964968129	49956.79620660346	19
50368.17968531258	49995.356673214104	19
49922.47120430254	50136.84028504595	19
50243.255391663624	50360.25248815091	19
50340.83344736718	50287.697160405	19
50340.558725926974	50173.90788056456	19
50106.32709113016	50443.0881964282	19
49909.33850814759	50168.76490497359	19
50101.44876433361	50290.03897196636	19
50401.54955033063	49950.010861500734	19
49958.212103654165	50050.36476878801	19
50002.23524767987	49934.91832112665	19
50374.543434982195	50269.68606364106	19
50267.06844334847	50359.55050332623	19
49902.76729542564	50060.979408610714	19
49924.37678795071	50256.83471355123	19
49906.969676463625	50276.207308924415	19
50254.975545985595	50145.853063731345	19
49930.156129227275	50160.17692373536	19
50006.36666436214	50452.70002982777	19
50006.12008864322	49914.955963638065	19
50347.31281644595	49944.99712183493	19
50017.13554104039	50477.37781213765	19
50144.50563949164	49857.069649848134	19
50056.07224446384	49900.339969369605	19
50328.16519784602	49886.164531610266	19
50370.374747452064	49909.38122588647	19
50116.60548102308	49970.56796192369	19
50317.0316930175	50360.31402610132	19
49958.84276434094	50024.57109646489	19
50265.533414600985	50384.09201498629	19
50209.24881085509	49837.926947420936	19
50155.765289991665	49938.78246849206	19
50362.98480266458	50065.419586876735	19
50141.831587296976	50382.39243023685	19
50382.46995842719	49884.44061347755	19
50350.413146485094	49900.35396595713	19
49924.38219175308	50236.62839536658	19
50402.043134238775	49925.035599860974	19
50356.68005758248	50310.65413818723	19
50419.17621399167	49967.24887764393	19
49965.4048521592	50004.03992079854	19
50233.233593998666	50381.82134699145	19
49992.0421999183	50427.152182053585	19
50374.17451416109	49861.20312516453	19
50036.78257194997	50449.674041968115	19
50440.08960995949	49963.61336592239	19
49886.75728890426	50266.88918200404	19
50378.06969813169	50089.53467332873	19
49985.07982645358	50349.05487093069	19
50371.93717262029	50201.81232147319	19
49892.9322207505	50154.40182741461	19
50286.80167730999	50369.12072313544	19
50395.27895503454	50276.66702301962	19
50027.302997707615	49921.30234191947	19
50261.8977776904	49902.423988505965	19
50160.52776765785	50389.87525693123	19
50411.97067840236	50293.62899198782	19
49943.63709638367	50005.65933407845	19
49867.7777232018	50055.262021349066	19
50287.96220281838	50035.33903375121	19
50368.58834281212	50015.47827984781	19
50354.94675683115	49922.34551454304	19
50381.17227425301	50304.519985670326	19
49982.77034290106	50376.15182525148	19
50118.26130080084	49865.59697210061	19
50403.70011420387	50099.14840674259	19
50132.20413314209	50451.41983199349	19
49958.83182925011	50306.97228671861	19
50299.86519953223	50269.582133093754	19
50137.03887185111	50413.45584233425	19
50363.522396789805	50179.312859493555	19
50075.23648803042	50431.86234224886	19
50317.184160529985	50339.31656866042	19
50403.87587177849	50210.54764327617	19
50209.91741327027	49901.71196465464	19
50344.69300779508	50345.667869303004	19
50261.45610498434	49842.9524299925	19
50408.31261761922	50251.94036962296	19
50287.07390308796	49845.13174227448	19
50265.08838811427	49879.30131780712	19
50418.57268130331	50270.62995497841	19
50364.232342104	50350.6200513562	19
50437.348385136414	50251.13831420627	19
49877.790162540296	50175.21647008332	19
49951.49481569153	49982.109351448344	19
50138.9127688201	49831.1546084271	19
50067.84526175304	49877.306533687275	19
50094.13215424657	50467.181943801545	19
49949.75895200837	50069.16633760946	19
50211.360309934425	50391.36007304683	19
49931.26366563656	49974.66312029354	19
50232.9954245344	49823.44011702378	19
50219.5529138549	49799.66817618608	19
50348.09704454168	49995.41980926684	19
50435.59456231709	50289.814193746046	19
50360.30541499323	50330.77435779888	19
50378.20545260229	50113.124664866365	19
50396.20432962297	49862.716293193385	19
49958.89380583237	50353.0007001967	19
50046.74486063102	49869.142028476446	19
49884.37697451632	50238.34764097176	19
49904.27351097471	50248.82211518008	19
50093.96319244269	49885.82050972621	19
50413.88827690774	50228.85537367414	19
50031.141542567566	49891.75063717351	19
49950.23509507877	49956.80569948665	19
50105.81819301388	49902.49400033633	19
50098.564654966816	49853.81528529238	19
50393.87592743493	50320.31859862107	19
49976.809444618615	49979.421107363436	19
50456.11315693233	49977.141439375235	19
49857.64249336887	50227.291180189175	19
49857.71330547006	50172.81595999527	19
50022.402295864464	49853.555338792175	19
50422.932695108	50081.590449985386	19
50412.535376085485	49986.57269888917	19
49985.110098296085	49919.19330299542	19
50001.88316960637	49870.63763527324	19
50257.067303525706	50411.6232213902	19
49980.92237414845	49953.73244080946	19
50400.772150665325	50188.68884285404	19
49959.73156378381	50374.88640203787	19
50199.41337935128	50373.697453361056	19
49983.41105793357	50446.04777169888	19
50007.70367728106	50500.2726668836	19
50412.607967730386	50328.75422763709	19
50093.84044174263	49831.103824020814	19
50069.50476534908	49856.22588527336	19
50147.04382354846	50475.324182316625	19
50387.7236957756	50000.025650298325	19
50369.790251682396	50146.170039008306	19
49882.53232501402	50288.63510168895	19
50158.0414667744	50448.39250745736	19
50043.164029535044	49838.43655258662	19
50258.958073548594	50434.73249452663	19
50359.773397431054	50376.116264677345	19
49870.8856043206	50151.6222948215	19
50156.964430432854	49818.031112562116	19
49892.89809107487	50041.04224167188	19
50221.33042943185	49777.81833960412	19
50122.983341908046	49815.53838430778	19
49955.469343784716	50441.8356965135	19
50414.06724408893	50172.8968532928	19
50437.29815250611	50106.31789755422	19
49865.49429352257	50308.327451690486	19
50227.2691205426	50412.152291404775	19
50430.74706389066	50312.3572446357	19
50438.49824391467	50173.28171598676	19
50279.19717821378	49825.00025310385	19
50328.89948151897	50378.9608341233	19
49905.89283448732	49988.46043383873	19
49871.98284962192	50033.18489462941	19
50172.01296750801	50310.553968669854	19
49936.888352708236	50037.09997665497	19
50182.48822576235	49824.32380394885	19
50146.07106824909	49792.901823041706	19
50363.3090953148	49842.041027321924	19
50453.62253696844	50304.335357813805	19
50170.085045724125	49790.375393859795	19
49886.5226073032	50315.01368122649	19
50460.96335444771	50252.18601752303	19
49833.354718318566	50158.41016483811	19
50160.37019029739	49766.57652169585	19
50362.45224956293	50290.631974991076	19
49878.110130179986	50005.857812422175	19
50159.910690344914	50494.17605183175	19
50171.38455104623	50429.633397428384	19
50187.94699731296	50451.308824648855	19
50404.470332532896	50059.39527175449	19
50217.15777279073	50361.61616944711	19
50392.01659954218	50351.398658737606	19
49963.010013365805	49937.61316386408	19
50419.687047710344	49848.127620811385	19
50420.53451120711	50355.683363465774	19
49807.66049916791	50168.78763885214	19
50003.24829116193	49842.11313628915	19
50422.03040312216	50005.402669701674	19
49961.20698611391	49917.328493497516	19
50153.69446700244	49741.667648774164	19
50243.544275366796	49875.66282458539	19
50428.30185349702	50194.570375938274	19
50266.200851183065	50461.17500442223	19
50183.42654357663	50389.01474945639	19
49829.460370615445	50185.34502261898	19
49843.00949462302	50301.22019436822	19
50441.38702870936	50063.78315990789	19
50197.36688518965	49778.008353752375	19
49993.59088933569	50469.78297752678	19
