# Supplementary material for: Abundant Topological Outliers in Social Media Data and Their Effect on Spatial Analysis
Source: PLoS One. 2016 Sep 9;11(9):e0162360. doi: 10.1371/journal.pone.0162360 (PMC5017681; doi:10.1371/journal.pone.0162360)
Supplement: S3 Dataset — See the respective attached file. (ZIP) [file pone.0162360.s003.zip › S3_inclusion_lws/clust_21_30.csv]

50000.0	50000.0	0
50005.83713481602	49993.280968672174	0
50001.12443877294	50002.94038312532	0
50004.48967049862	50009.87803618339	0
50014.53099825114	49992.22044562598	0
49994.82530141147	50000.16451443882	0
50010.4589196096	49996.03999675293	0
50018.2149037799	50000.21066760052	0
50008.08586038528	49994.71094210748	0
50008.936828060156	49996.61673629877	0
50014.94983376979	49988.786681476384	0
50018.46933854213	49993.8554702697	0
50011.58925015423	49998.11513877684	0
50000.88428493963	50005.70068823388	0
50015.58030491181	49998.917555959655	0
50009.4718499692	49995.44000616184	0
50021.193458055204	49985.225681648	0
50021.413904821406	49979.75696080034	0
50010.100749354795	49991.42392694246	0
49994.76895619402	50001.40611172298	0
49988.06258487189	49998.76840152412	0
49985.29202249338	49998.940740734564	0
49993.14686645007	50008.1375682673	0
50019.290915195124	49977.92750471076	0
50015.06418115242	50000.068615091885	0
50014.13017824349	49994.253094930704	0
50016.51956011994	49993.78858803314	0
50007.08202173182	49986.998177055575	0
50019.32588342561	49975.4242119596	0
50007.844906202205	50006.27608626506	0
50012.7000907052	49987.44525287354	0
49995.49342105043	50013.29634922211	0
50005.13790162656	49991.45152935209	0
50007.082932075806	49996.441953963855	0
50016.585769007244	49986.84440471123	0
50002.83418114664	49988.992466717245	0
49995.48635136234	49995.03181978486	0
50024.77210222248	49987.26818796391	0
50016.061040311164	50002.13748655931	0
49998.10217495186	50005.36260508198	0
50013.167830917206	49993.19964095961	0
50022.14159763361	49982.83076155788	0
50016.10399810654	49974.74415824642	0
49998.08776523715	50009.22821079052	0
50023.40450357533	49993.61172738369	0
50018.76775212044	49981.33086492498	0
49996.120792812355	50001.59421960543	0
50005.046774222115	49981.73340809357	0
49998.2990140224	49997.04291727956	0
50016.47214563919	50006.55446067109	0
50027.808527417794	49994.11873108403	0
50007.276988179576	49979.47005546184	0
49998.63505054116	49993.56495709598	0
49994.93196612812	50011.18394075017	0
50010.45876863076	49990.161010031814	0
50003.97266594857	50002.458794795784	0
50009.44591577367	49994.182815990534	0
50008.4991627827	49998.01859678256	0
50026.73402193849	49992.63956518364	0
50029.482584821504	49978.508912261066	0
50008.75765193132	50004.28392360544	0
50005.388412672575	49999.9900841207	0
49999.85042124614	50010.79623481914	0
50012.27171978171	49994.29867634941	0
49986.59482429784	50001.81226839865	0
50035.33648425852	49974.70002515035	0
50017.338649190744	49980.41742473275	0
49986.88719264082	49998.56909033515	0
50009.163364260836	50001.94105756399	0
50021.4902181036	49972.74675609031	0
50036.929303339406	49979.345099226695	0
50004.407389178654	50000.27660040396	0
50013.03458879436	49971.04161905141	0
49986.730068661935	49995.36881795393	0
50012.11734460939	50005.26852747503	0
49991.47266825221	50016.232713043595	0
50002.753656105124	50004.43811441385	0
50007.04795399476	49984.99209594952	0
50019.73260847298	49970.14971438379	0
50009.069330373226	49972.59046273163	0
50010.1511816557	49972.62455247978	0
50019.046855330045	49968.729659101475	0
50033.91819664266	49994.99795841096	0
50000.54061583774	50004.66301196818	0
50036.83356199175	49976.12178608589	0
49998.69355844842	50014.23779065819	0
49996.42385986143	49997.54201287753	0
49988.80355885187	49994.73949626766	0
49989.0000510483	49997.53362532931	0
50045.87877013	49979.65615874137	0
49991.13587895365	49996.52765682387	0
50019.30492580107	49999.88959458508	0
50012.46014286366	49988.74121117238	0
50001.54569032017	50001.71275774059	0
50012.15402410048	49992.55053785089	0
50000.12263336884	49977.47527241486	0
50002.22490471562	49999.61637121197	0
50010.51338572776	49998.152334640225	0
50014.73525587127	49997.20394473452	0
50012.79614643068	49996.9890215799	0
50004.87503193818	50001.461523248174	0
50006.03257514177	49990.03647625652	0
50005.54887962217	50004.81637949066	0
50002.56240120871	49979.99797606899	0
50021.887926901814	49996.062893511604	0
50006.32703857465	49991.544517300004	0
49990.439278598395	49994.24582331928	0
50001.873876585625	50007.141939034314	0
50003.305765154335	49993.86854020162	0
50013.200641945106	50005.08440088092	0
50012.12025455266	49978.84568753256	0
50006.64370623705	49983.02919293262	0
50008.49073917247	50010.12621010018	0
50013.861540388745	49978.21860787476	0
50031.058052643435	49986.99015643279	0
50014.94582985956	50012.05125135054	0
50035.5383608293	49983.566861656094	0
49991.030096193834	50022.15116813719	0
50005.46966937792	49970.62233159868	0
49988.44833133628	49989.976926240066	0
49994.354344094165	49979.72792732627	0
50016.53829730544	50000.329665277866	0
49985.69786667642	50003.08579045412	0
50005.04180405728	50003.54232518139	0
50007.49928405959	49988.58424591541	0
50017.031857151094	49968.94990008343	0
50002.98364475068	49981.342418066255	0
50008.75183400938	49981.63170455064	0
50003.74134074666	49968.98534518849	0
50014.184258887915	50004.34955588514	0
50016.66807349658	49978.153620903344	0
49991.49294660638	49999.08926920659	0
50006.07308943197	50012.02124499861	0
50018.18428017563	49975.5291185302	0
50003.744835537575	50005.03672033354	0
50017.0847617482	49967.71939797862	0
50001.364376995836	49995.92899192673	0
49999.015252295256	49984.51162121085	0
50022.88862056398	49978.140659149925	0
50010.12229608524	49981.63378355038	0
50006.924986869504	50014.2275570096	0
50018.62598055079	49995.02027975728	0
50001.4129379488	50011.1959501719	0
50029.762113352466	49981.23696473595	0
50017.34500124433	49994.69032148967	0
50001.66266675488	49990.137316034496	0
49998.9494254673	50003.01711792969	0
50001.198360199305	49999.86125242214	0
49988.285388029035	50000.56237796584	0
49999.6191912088	49994.81971262622	0
50026.604335600314	49978.8004165042	0
49995.32452230914	50007.39284060184	0
50008.4370145203	50012.41428319673	0
50020.588886059304	49984.00500895489	0
50018.196912976244	50013.52306138625	0
50024.68074206995	49980.89310460526	0
50032.11898991028	49977.87048802366	0
50033.392462679665	49988.90998566345	0
49989.34177680639	49998.66722062441	0
50011.053675528885	49993.308648700295	0
49998.23830095699	50010.57701642372	0
50011.79860805233	49985.78635422019	0
50018.22626641199	49998.34133937544	0
50006.87112494695	50000.55134256973	0
49996.53121272331	49985.20198091985	0
50025.086037284156	49985.91081937276	0
49996.70860588001	49979.26714558284	0
50029.50319168969	49973.20871567816	0
50016.4795935853	49979.64911345631	0
49996.10016635222	50004.113680559676	0
49999.640019379956	49996.08065681126	0
50008.223135130625	49962.391188099115	0
49993.37143664145	49981.26529963117	0
50018.00955082157	50001.454190036544	0
50014.05433731257	49987.786569162265	0
49999.49285722743	49986.030568801725	0
50010.892172060616	50002.890041918436	0
50018.264454430224	49979.08917698802	0
49999.254347866976	50004.12399906752	0
49996.37550174052	49996.18684061768	0
49988.48035736957	50002.11186367716	0
50017.57129535383	49985.64348910266	0
49993.48365932206	49995.32734283831	0
50004.25846664632	50013.69450265003	0
50015.17690187655	49969.07193670933	0
50010.90125225226	50010.77384091866	0
50017.00323091341	49995.94090178073	0
50012.86030348004	50017.03363351573	0
50005.31109678922	49962.92414232626	0
50006.08245865617	49996.396527964374	0
49990.01497238	49995.39866020564	0
50044.05046255765	49984.74864177708	0
50021.102182624454	49977.19055963324	0
49994.206855205164	50007.760510363725	0
50031.30952802601	49981.27880218403	0
49993.00874635992	49989.07987435498	0
50017.913044286935	50022.43697608902	0
50019.55630359528	49996.00874573291	0
49994.95845095134	50006.23146898167	0
49996.787999179345	49983.41672751876	0
49997.28862868989	50002.89962222195	0
50026.72239156424	49977.67029217016	0
50016.137442013125	49997.798828649495	0
50002.23822115556	49982.82918829433	0
50017.59004350971	49970.20078439211	0
50001.12616166738	49988.74985866253	0
50026.89126041569	49975.84217616462	0
50011.525842301904	50000.75636389602	0
49987.37936298576	50026.933915783564	0
49992.505563965504	49971.45927862612	0
50028.914669772326	49976.81093937099	0
50016.66006009913	50016.9698661116	0
50006.33442838227	50008.543010872665	0
49989.42131829412	49963.33901166855	0
50017.968238877926	49964.11063876047	0
50017.4053768407	49976.68234425749	0
50025.67918690619	49993.459769034926	0
50035.32946390554	49977.583204645154	0
50014.841863191876	50008.54154552255	0
50009.46842729731	50020.60487544357	0
50021.769537268505	49974.23178294885	0
50011.47451947896	50007.557284676805	0
49998.40507468729	49975.46325920858	0
50004.0943970568	50011.27871101463	0
50006.20179319582	49967.85017228331	0
50018.20829484094	50018.71730479123	0
50011.66556158528	49969.1858270797	0
50024.369657337156	50001.22008216415	0
49998.79584238994	50007.13689362251	0
49990.32820341346	50016.3961369657	0
50006.4435688108	49994.31053318997	0
50019.30929079813	49976.600336048316	0
50010.91845864008	49982.82898569856	0
49990.348907185224	50005.60903256387	0
50024.1522169357	49994.40200642497	0
50014.17381883133	50002.12589069574	0
50017.76507466728	49990.44779436663	0
50043.75520496807	49976.744641166486	0
50009.71324076425	50011.99337319459	0
50023.96064234873	49977.61049468709	0
50014.04709016834	49999.30956374218	0
50007.29837336337	50019.74476684009	0
50011.60148713441	49971.61552987652	0
50027.760664667345	49985.06088880161	0
49990.826783218356	50029.403764236886	0
50009.65654534305	49987.70137659851	0
50016.71099753911	50008.33824926107	0
50004.69951611002	49997.63286251777	0
49982.1008966819	50023.64881203237	0
49994.30528099292	50019.15648234574	0
49989.98803088486	50014.01842541414	0
49982.173661481924	50004.54955079803	0
50016.885314251995	49964.39033046427	0
50027.64624163003	49996.03948847316	0
50042.10921104765	49992.490067135564	0
50000.45721536013	50013.25586287379	0
50033.20667133846	49996.21933796846	0
50007.796617056236	49990.37827675556	0
50010.793185041024	49958.88394594061	0
49999.99657376707	50014.635139766775	0
49991.18720389596	50004.122235214636	0
49997.97220737339	49978.578237204354	0
50009.72613395662	50003.706107086124	0
50035.589999161806	49971.04844427833	0
50028.910800421785	49971.17023296352	0
49995.69536840814	50016.661631778	0
50031.87793942766	49984.378883366044	0
50018.940883947886	49955.17033129901	0
50009.73582475297	49963.47881328664	0
49982.62400587377	50000.491292449246	0
50011.69341869804	49995.72767945512	0
49995.16420949113	49998.835294507444	0
50006.40201665947	49988.39904736535	0
50016.4519561636	49990.38580699887	0
49999.09921373705	50015.27455799909	0
50015.71644487849	49981.890074185685	0
50011.95701241115	49981.49187185587	0
50013.74931920829	49997.47045144757	0
49991.916510602816	50012.525039104024	0
50009.99198977121	49984.8982441121	0
50018.44147401772	50003.16867861623	0
50020.82573912429	49974.82028027413	0
50015.49034966473	49990.85560334409	0
49999.87213701425	49997.90044027296	0
50043.79092621712	49982.05238273654	0
50017.433259612284	49987.72241035177	0
50031.953824946744	49994.884360510674	0
50008.88763657624	49985.631715698684	0
50033.254947874484	49991.54350118985	0
49999.46235900153	50001.37638187934	0
50015.18216152417	50016.60655961266	0
50013.100947890016	50010.369642319376	0
50023.76929210621	49996.469970804144	0
50009.1598565264	49970.37590584578	0
49995.85450226346	49992.452056001675	0
49999.94546654832	50008.59505416156	0
49990.82754118624	50010.245166916364	0
50031.77710339371	49975.60848126108	0
50034.230430251715	49972.200144816255	0
50022.386270717376	49979.00827023312	0
49992.64646736168	49980.25304717777	0
50026.42297673137	49997.453392527335	0
50019.618674445446	49958.86037352273	0
50026.41798040903	50001.05491525644	0
50019.38057683675	49973.42363685009	0
50009.54565436523	49966.28393480257	0
50009.01063384966	50014.73592736334	0
49999.644995925904	49993.78405371485	0
50009.81720632824	50005.97289784865	0
50008.14015398451	49992.284981156794	0
49996.346870602596	50006.735113702714	0
49992.318381946396	49996.34852900717	0
49975.57922029394	50007.543591302885	0
49991.7840052838	50030.47910280624	0
49997.821918389505	50003.78108682672	0
49981.759709777754	50020.590654198604	0
50004.689470503756	49982.915378003716	0
50003.63994292236	50003.52518030056	0
50003.33970531987	50010.21646316763	0
49991.72504012674	50009.66971456137	0
49993.51300644962	50021.990941999415	0
50008.57551745661	49967.72139152683	0
50021.960935687	49975.66542490558	0
50004.69583280455	49995.22104814737	0
49994.198399913046	50009.21217614481	0
49988.58142016513	50018.082290497325	0
50019.654252077045	49988.67324223183	0
49984.921162792794	50004.07854214962	0
49981.45671529846	49997.116122643434	0
49996.97783060522	49968.187741512134	0
50040.272093099156	50001.72669740148	0
50003.18794351524	49977.40589052669	0
49993.03311956979	49993.21018067425	0
49996.365427526835	50010.6317267545	0
50003.67053058538	49991.807151799425	0
50008.59006648891	50007.353603243646	0
50005.63922193674	49975.28807307995	0
50027.37674313698	50000.002662458595	0
50018.1694011894	49962.7431125476	0
50029.270615256304	49986.30585703274	0
50008.60891376488	50000.90645862579	0
50011.463217016535	49987.64651850302	0
50025.71492602243	49980.053609271316	0
50020.149261215425	49998.33740895269	0
49992.083382203666	49998.17325550986	0
49990.49038131797	49993.050099536056	0
49997.03459241107	49992.463299739306	0
50015.71638867133	49993.163487279846	0
50014.238258018595	49971.042525217876	0
50002.84440560835	49991.017650804875	0
50024.0421841673	49981.83583364768	0
50010.09122006389	49975.393998303785	0
50021.8599244461	49988.34879827413	0
50012.38490685176	49983.447845324255	0
50022.9978631254	49987.25227928762	0
50024.57481204676	49998.27303786978	0
49977.73435678939	50025.73142585185	0
50018.273526281984	49984.862890459626	0
50004.87977524304	49988.86417241439	0
50010.2994959495	49980.14878879698	0
50044.34040172747	49986.573763466644	0
49989.8854863132	50002.60089882142	0
50035.588236585834	49995.58540569962	0
50033.22995233338	49985.604815805105	0
50004.865841838946	49985.181879685035	0
50017.96032704124	50016.073713754304	0
49985.88742129509	50004.574260043635	0
50022.967400696645	49965.7199337937	0
50020.575116337925	49991.52741422425	0
50023.080497756	49990.82975304222	0
49971.19647388126	50028.90699982335	0
49988.378226405424	50020.15787642392	0
50041.256446369975	49975.58570536631	0
50026.2353198945	49963.63745814506	0
50006.09290812682	50003.86750193632	0
49999.10665106603	50019.81250362378	0
50017.08442806516	49999.00182927129	0
50044.3125068275	49991.881128169334	0
49989.69643205104	49979.90931636454	0
49983.447153874804	50012.92191009479	0
50007.09100776314	50002.0115516885	0
50002.39396832022	49992.540378176054	0
50030.089910534545	49998.491165232444	0
49997.30745483783	49998.59718904675	0
50007.318017293444	49975.875578960055	0
49993.248316773905	49978.191920323	0
50026.3666059615	49990.04335203911	0
49992.999485446875	50010.69994272801	0
50000.3856237368	49991.71250458948	0
50017.946030743726	49977.88631347146	0
50007.644142433375	49972.087069549	0
49993.66907959635	50011.765590085415	0
49994.8157511952	49986.98470323382	0
50008.38104781748	50019.90062105578	0
49993.26126408174	50000.11735477906	0
50007.22548173692	49977.57936703704	0
49992.06360483944	50018.0340425501	0
50039.28669048378	49963.65659707516	0
49985.753176636455	50020.735921212305	0
50011.566897029115	49967.6111754119	0
50033.987927820956	49979.86532365262	0
50034.92184460218	49993.68379887169	0
50031.1834662403	49978.546404806555	0
50008.49951727383	49977.61220145197	0
50000.0667014223	50006.61967936052	0
49984.729122934965	49988.46750636666	0
49981.21649061167	50003.70840084871	0
49990.47161684786	49965.01894314194	0
49986.85456251446	50017.47416794007	0
49993.14977565803	50012.76023205532	0
50047.74428540473	49991.24723405859	0
50041.76255014188	49978.46759680011	0
50009.81457879594	49978.21967923451	0
49998.4060908197	49999.35948248665	0
50018.373779276386	49996.34044717234	0
50013.52283959243	49995.467949927086	0
50027.67426593742	49970.10328410818	0
50014.319940503025	50017.38261971316	0
50009.11341404663	49999.653086728984	0
49973.127658974896	50000.05463673042	0
50024.172469884805	49992.833051163034	0
50012.72323837013	49986.30699232487	0
49986.20730487261	50000.10490423789	0
50011.977252020064	49976.793581167396	0
50000.00469857768	49987.66289570633	0
49995.85995538461	49973.097446555905	0
49981.89327689237	49986.981859026244	0
49990.188598212604	50018.50470183291	0
50019.26408681603	49991.079964753786	0
50026.90642246039	49980.55454640253	0
50004.02002875881	49980.06894821713	0
49985.89081506631	49985.65015807027	0
50002.19799961084	50013.56370140326	0
49983.7216195171	50005.075943525364	0
50011.56530235663	49984.67498436674	0
50002.327672652966	50016.16523425671	0
49997.71084800053	49989.345274387495	0
50021.098386776	49999.088229640256	0
50002.00890793094	50008.13368325376	0
50019.39518854666	49986.74799421681	0
49998.48583144695	49996.020842220816	0
50002.252645341825	50003.39034952211	0
50024.94934034694	49996.50973683712	0
49986.29125204934	50032.769984358754	0
50028.415156277806	49974.07285654163	0
49992.67148623997	50015.74501869495	0
49988.55427669218	50005.38882281116	0
50005.61269014103	49979.195057955585	0
50013.9253921519	49979.943606174034	0
50009.02263196153	49976.39397066565	0
50003.70383567812	50009.18776447736	0
49977.93538939688	50032.17827826552	0
50002.00143499088	49981.14772652258	0
49994.443343618565	49988.76168526796	0
50015.95192676042	49996.55369518609	0
49993.70826007408	50013.60625246535	0
50015.6171072625	49995.2344459176	0
49985.79584330067	50018.53873362033	0
50035.52685303456	49986.11691328954	0
50023.38477138606	50015.65881684924	0
50013.08957255942	49972.88909667436	0
50032.54434074573	49980.14024382478	0
50037.69766277613	49990.71977907857	0
50020.70132115987	49971.33918728332	0
49991.54871575323	49993.06958954638	0
50038.6876369777	49984.854015877136	0
49995.84975534837	49989.76380217891	0
50008.57260689861	49984.18248625825	0
50010.80116969428	49974.26868446372	0
50015.52442358418	49980.369654114074	0
49966.87956821088	50025.3566718717	0
50021.39298048806	49997.33513397521	0
49986.79280405464	50011.54457078656	0
50036.99569153763	49970.71384740837	0
50030.30006447288	49976.71936741601	0
50004.423067000935	50021.778925919774	0
50018.9524174718	49987.93459858724	0
50002.24446952885	50009.35885546801	0
49991.37241014676	49987.81286878255	0
50003.50800967785	49986.81399264767	0
50024.603400120206	49967.67607924221	0
50011.68653072118	49989.936086664326	0
50007.42317193211	50025.20821976098	0
49997.81359760099	49974.146066464906	0
50000.03202202254	49975.17501212602	0
50007.46899340166	50016.97950080779	0
50014.92720199672	49989.879107376546	0
49982.3621370405	49990.43294793265	0
49998.93112757086	49973.32114751587	0
49993.375437763934	49986.99815010414	0
50009.01048645396	50017.8185164767	0
49996.28983160131	49986.96341522962	0
50013.84358150482	49974.759725529235	0
49985.33335758784	50014.325262570404	0
49988.28920657882	49976.78881082798	0
50005.127349538976	49960.355245516366	0
49989.64002585986	50013.06228223937	0
49993.30132386803	49990.74232668886	0
50007.89248237768	50021.36047618287	0
49987.15178322575	50016.181793822885	0
50069.38991699303	49939.8922525438	20
50068.992221017295	49968.06184065612	20
50040.04922676967	49969.50678772273	20
50074.476140080296	49994.83577470019	20
50093.32442984123	49956.812235635596	20
50120.591579529275	49960.81249624495	20
50091.07124009341	49980.68867989643	20
50046.80680439191	49995.022577999705	20
50137.50335677538	49945.26590375549	20
50094.57658491135	49933.99881220702	20
50012.61947600006	49964.49644205332	20
50051.31393982845	49922.833701331685	20
49997.18720679247	49948.462199507885	20
50024.736149404824	49943.78369065283	20
50117.07077846374	49990.08200148282	20
50074.318265138216	50023.46114743215	20
50117.27273465628	49934.180025954796	20
50075.37902561102	50045.28260339806	20
50078.161235361906	50067.84577733518	20
49991.37522902751	49970.56607162391	20
49970.81433388546	49961.39456488518	20
50166.35152514981	49940.30311136299	20
50101.762749481415	50034.61481816238	20
49961.13638052351	49934.20230364143	20
50092.79873932806	50009.09009856951	20
49935.40337937147	49945.09728034079	20
49935.315403881	49971.25955331864	20
50050.3195011196	50064.23550158649	20
50152.0024744849	49918.3330324863	20
50145.36060995814	49970.894227342105	20
50024.883438716075	50050.906312800325	20
49971.50451547853	49983.73076885706	20
50141.33976980947	49996.52515211726	20
50022.35652523323	49983.22007676372	20
50144.51582755123	49895.26257264551	20
50123.33996667029	49911.32915809862	20
49924.0442928242	49926.020582878475	20
50165.06318679725	49962.63054689901	20
49998.42821210457	49992.855176292345	20
49909.12679773584	49957.262442725696	20
50038.6162930882	49899.92363206499	20
50172.39911001126	49884.79149957309	20
50105.553974212744	49890.49202996869	20
50045.111541525104	49879.81742940781	20
50176.35465888062	49987.10683261908	20
50055.7076674706	50087.01972705572	20
49905.75459444034	49978.16453302596	20
50015.226853958426	49888.94344854125	20
50017.46116895519	50024.24425308934	20
50190.811042989386	49939.12871529808	20
50106.6311071905	50075.70996698164	20
50195.87148570522	49996.2191731763	20
49993.31264352741	50034.75862916212	20
50062.29398627553	50110.021988483655	20
50080.067857534836	49918.36780072385	20
50044.98930785517	50026.85181330095	20
49897.39686991833	49936.708112967666	20
49874.641521726786	49921.57080740965	20
50063.15347553012	49905.39265045584	20
50180.308591660745	49915.58079938861	20
49972.58858006329	50027.2325142266	20
49928.50421152055	49904.28585197079	20
50131.25652162726	49869.78195579389	20
49956.699057872094	50041.81748421846	20
50201.620277152186	49916.85585718359	20
50109.474794187845	49865.86298459467	20
49921.43414029478	50001.630953931985	20
50046.19350899918	49850.70580425536	20
50078.46546881333	49889.315882990224	20
50064.809411333605	49862.808898364114	20
50047.419305565774	50131.72211735235	20
50031.176974558744	49829.37398784936	20
50131.0286535516	50070.56387072819	20
50184.182934610864	50021.1461355108	20
50123.691686369966	50040.046308294004	20
50215.61812930781	49933.25258380317	20
49972.707023818766	49916.37918162242	20
50164.634706484125	50005.69803701748	20
50195.93209616597	49972.493388724346	20
50020.92868084348	50121.37503252601	20
50049.75476774821	49950.792070505624	20
50208.38822610828	49953.2339041668	20
50087.397349978106	50094.72767986323	20
49957.26208447083	50068.78769270306	20
50005.29697371135	49863.0213889642	20
50074.547531090415	50136.36582541621	20
49979.58012126204	49877.73272397148	20
49953.943042173596	49874.91245899945	20
50219.27007555777	49974.6049124798	20
49944.52769321795	49919.167892112724	20
50096.72689253157	50152.431829680616	20
49968.452321555065	50095.757888097636	20
50076.59151677566	50168.66009412533	20
49994.766729863244	50126.74000013993	20
50145.414066948186	50047.50435531516	20
49950.247014133856	50018.90484862794	20
50087.952436439205	50116.4349091857	20
49897.587824697956	49908.305409412584	20
49974.510639645596	50140.99996865354	20
50169.513117747905	50048.08594172544	20
49968.99962633755	49851.174036615004	20
50108.20405276729	50103.75876574391	20
49954.728114026366	50114.532947326756	20
50013.78468223361	49806.783690303855	20
49960.03778774167	49831.09562579005	20
50003.502557152315	50055.724318778535	20
49942.05494093873	50092.716450599255	20
50120.59164770705	49842.69898806826	20
49952.7582870827	50150.36257196829	20
49976.33768944652	50056.78042252144	20
50105.122332124396	49826.752868711716	20
50143.768770699855	50020.733876757884	20
50053.189526687565	50159.75978442666	20
50130.82005056693	50092.94028545272	20
50000.74384918536	49833.753702228096	20
50049.30587406696	49807.50848973233	20
50130.45421304895	49821.67608813617	20
50203.135013042665	49892.36680009256	20
50075.50701612867	49830.35499791217	20
49992.78662622082	50103.85360333499	20
50080.10235010059	49801.60492255682	20
50087.9558799502	49869.30864175314	20
50087.485852045735	50196.02866147002	20
49935.75717346657	49839.4800753113	20
49928.826366930385	50110.96825631875	20
50002.04220378904	50084.82708107837	20
50225.44971826622	49892.87239962268	20
49945.77760395692	49993.54729881255	20
50191.60793001891	50049.26442881639	20
50234.54521596155	49959.928923736356	20
50203.222034313214	49867.68707831006	20
49992.94549497396	49899.74966766577	20
49912.519788927486	49887.755589553766	20
50228.3547705546	49869.812001021026	20
50116.253793277014	50015.7622543608	20
50001.83700176513	49785.66525373048	20
50257.76648523715	49969.74933342739	20
50053.84165990872	49785.325606604834	20
49909.04242040264	50092.18009752984	20
50228.91166379255	49846.78663694951	20
50240.69589560502	49937.74410916768	20
50151.65134007741	50098.766717244376	20
49917.69568805413	50066.842309943284	20
50141.064232785466	49796.032917743076	20
50051.042683618056	49763.88617416066	20
49896.11665481741	50054.28878731347	20
50015.97322181041	49915.799899859725	20
49963.823512672694	50175.8499586017	20
50107.76858365495	49796.274032038324	20
49928.16556186455	50045.40780528003	20
49993.00096055084	50155.49804790384	20
49879.69150447509	49889.21569714249	20
49927.18359082778	50132.039674344254	20
50231.73287365111	49995.14039236053	20
49950.486906488084	49804.392048244554	20
50214.26628135914	50009.005561438644	20
50027.43569988183	50004.567223351034	20
49907.20896551944	50138.92459944496	20
50066.251320454045	49747.724320652356	20
50153.07571635622	49867.75297215146	20
50280.306540856735	49988.97377340445	20
50093.21356149395	49777.24629427305	20
50251.09125714985	49912.45091476609	20
50039.29534085716	50182.63660897256	20
50022.277024064635	49769.20749853741	20
50026.859822225975	49867.95539097101	20
49884.2178116184	50034.220547688965	20
49925.2222674386	49864.25796086668	20
49859.52190737179	50037.349779260985	20
50037.79103411495	50108.67259420813	20
49843.85875409052	50018.29835249836	20
50018.548528163556	50071.2117991946	20
50155.71657474281	50066.33002060459	20
50092.30146433082	50217.480886805584	20
49817.51521374715	50017.54851393636	20
49898.12833251207	50010.1728742185	20
49837.168807871356	49990.323724852475	20
49816.38410345771	49987.320717015005	20
50041.72434843893	50208.99812303221	20
50110.30977805207	50202.294104757406	20
49980.932124183215	49792.66847752006	20
50010.58541115422	50141.09811200081	20
50063.95467735361	50209.81404582885	20
49864.68928206627	49866.73476212636	20
50253.385130854724	49830.96890586991	20
50117.81186989204	50125.558319816766	20
50177.41268361682	50070.52898746106	20
50224.67493457598	50030.10452881544	20
50005.26845002173	49751.47093072584	20
50256.23556122461	49854.304276653595	20
49901.425119308755	50116.67383974791	20
50150.35876004881	49839.22398991401	20
50091.00463296202	49846.42170451619	20
50174.885738492085	49856.177423044646	20
50173.633252806634	50095.33865026806	20
49908.53791734692	49841.58856153605	20
50198.32143300353	50090.83858706522	20
50061.47285929186	50239.42912153337	20
50180.55375369805	50123.21780697152	20
49795.58540030739	50036.06304443085	20
49885.201505694175	49962.51911165309	20
49926.85134356167	49817.835196589665	20
49845.01644749667	49846.181237104654	20
50021.4205160716	50170.781360188725	20
49920.841139966826	50024.480866619924	20
49937.26382337081	50169.31529321476	20
49905.316192316306	50166.60208578427	20
50290.65277151156	49964.6671558202	20
49899.62976411251	50193.9106344787	20
50178.92523892234	49826.78777101023	20
49884.8011752418	50090.92143783462	20
50152.32539934614	50122.11542735257	20
50273.78861433524	49930.44311534833	20
50073.702561701364	49769.23558692524	20
49862.192764732354	50072.70779481605	20
49974.63124592657	50194.65967979118	20
49886.54400586166	50220.833208525626	20
50243.800120696375	50014.11346264713	20
50103.797389856394	50176.637757722936	20
50261.03300323785	49893.73806484976	20
49795.73549777961	50011.836330421254	20
50212.241697219404	50057.90696683266	20
50275.756601905094	49831.126188605645	20
49963.839560175846	49777.982423119545	20
50182.75016665629	50144.10998296435	20
50018.63529284553	50223.35486557222	20
49924.184990651134	50185.771903021676	20
49837.53311001051	50069.115288172645	20
49871.716031236145	50006.59462632205	20
49928.09693479651	49795.989562682764	20
50295.93069689233	49911.337453960405	20
49774.23234393408	50020.38808720843	20
50011.2480636441	49728.17059294567	20
50094.74843324557	49749.01551447019	20
49829.31457770056	49823.60325062962	20
50281.933848780536	49891.63820331527	20
50083.22961910065	50237.154828197155	20
50056.54663284123	49727.537799180456	20
50034.41108494832	49744.49962636343	20
50253.07945473088	50039.041322835554	20
49883.07566169239	50178.450956902234	20
50181.38834934523	50172.20548560257	20
50097.77617646241	50257.01246826523	20
50271.926102606616	49872.714063324405	20
50129.31438998204	50153.085412088534	20
50060.73908164849	50184.06678577834	20
50256.32063557231	49805.7806947557	20
50205.623072839604	49833.57219308233	20
49896.68906320817	50245.69699207219	20
49967.90661718411	49751.95954597191	20
50282.71244106224	49803.30954771815	20
50291.70185042699	50009.5500706075	20
49876.75460130418	50156.411704230144	20
50080.057007953765	50271.96493962056	20
50162.92169505327	49785.46612498961	20
50207.36079065826	50184.9826074217	20
49808.581361489094	50056.87469726452	20
49898.135894613	50273.806896143906	20
50070.52736039855	49701.515383670194	20
49976.998961035395	49813.79315332038	20
50014.28117158751	50197.92683821671	20
50028.680567204574	49704.560772157376	20
49855.66272970532	49886.92854367338	20
49834.91401198925	49868.4794982881	20
49833.41863507871	49966.42759766279	20
49943.931932223924	49769.22687288727	20
49868.3422748939	50272.30741694509	20
49829.59446725201	50043.34709098103	20
49994.13806624969	50215.42950866849	20
49856.204344233964	49909.13610098344	20
49805.8045367468	49818.28696035169	20
49786.863956747715	49832.98753438741	20
49788.10602682121	50063.60150778738	20
50069.002068140566	49680.32285988534	20
50316.968067633614	49972.0852153988	20
49858.12997138198	49986.13803049795	20
50263.96633860188	49785.77056034302	20
50160.87535846117	49809.992778133914	20
49755.54028873535	50031.08327237734	20
49997.46439242586	50185.01662193847	20
49736.906799500466	50008.28727685813	20
50117.368561059026	49753.79095877882	20
50006.46071190171	50249.44995498315	20
49886.4276855508	49854.42575154876	20
50160.77089634261	50177.450347056685	20
50298.704659171024	49783.6423741217	20
50293.643912409716	49760.06250344642	20
49989.14793805831	49767.426524410745	20
49809.75669637255	49848.40940803256	20
50323.31789156087	49995.20956223279	20
49959.815891368315	49898.780430669	20
49815.19002274928	50082.83127248669	20
50118.06839994787	49726.005123410854	20
49984.56359411426	49736.9739243258	20
49760.57831639451	50054.01207661265	20
50310.33326809375	49741.505115573935	20
50300.47993291372	49717.279119553394	20
50351.7999478333	50002.38129752919	20
49827.55955185782	49938.13564357351	20
50042.73633204879	49672.43578573251	20
49791.60428341662	49973.455162864186	20
50089.85085744461	49667.483534308805	20
50196.40562012458	49810.750619255006	20
49768.36836236436	49976.836264979516	20
50215.36356451032	49787.86336332569	20
50315.26648728766	49946.82181015934	20
50060.74930116194	50291.632945505	20
50040.691531252865	50245.84079162294	20
50334.15611305847	49956.449040294094	20
50327.92594008061	49715.015384429316	20
50204.07103339562	50137.08997287365	20
50018.3906931076	50100.17769379224	20
49829.31119095893	49899.88352651802	20
49966.65385352795	49722.34594494412	20
49736.30024581641	50052.132610945475	20
50373.04287358631	49991.66429187046	20
50032.178284861475	49789.761298526064	20
49842.950229342605	50281.913342419626	20
50144.10364483283	50196.84396062095	20
49748.86712012823	49965.653234946876	20
50228.75692923535	50186.42347580166	20
49973.587996072674	50220.02582872381	20
49908.96434077794	49786.92508214011	20
50155.77070856253	50146.94642801653	20
50282.68615417136	49733.937533548	20
50276.6918706305	50030.77428107653	20
50055.486343342054	50269.83401696466	20
50195.2187900191	49781.283093038575	20
49870.85173091139	50242.51550103807	20
49875.76264569198	50128.13816680919	20
50298.52670772974	49695.4827915144	20
50113.60178972009	50277.869273337375	20
50117.79356438661	49776.572104110164	20
50296.415991963506	49821.73312683923	20
49715.249057588284	50043.46302074139	20
49969.98283215276	50243.170927162835	20
50068.24190712122	50315.05195540707	20
50296.86887160187	49864.492755459556	20
49737.797904950545	49938.283806746964	20
50142.134810378615	50224.8344807508	20
49709.85790061941	49944.13397537089	20
49823.967905500715	50109.65614099186	20
49813.65888664574	49877.78221838686	20
49812.87769444035	49915.95571741691	20
49807.5722774775	49948.002973317256	20
50199.113605924664	50160.54123104876	20
49913.97614268713	50288.17988140469	20
50179.144385018866	50197.52654019081	20
50095.83515525651	50055.326331670076	20
49853.536644999884	49930.336000981835	20
49722.32248695884	49919.15069192152	20
50257.89654241146	49992.754667317866	20
49856.02634939093	50137.09685104598	20
50321.04378862309	49858.00599102327	20
49961.16617526106	50269.4795285563	20
50016.87463058713	49676.28185594451	20
50097.460478594156	49705.99808970637	20
49759.91881462504	49837.17561780256	20
50305.03715479339	50027.3118348511	20
49788.12728140208	49928.881413145835	20
49767.99678534241	49865.331766343734	20
50182.23154556791	49763.013483617004	20
50269.573485122244	49713.060941709446	20
50167.768909180406	50218.022762717184	20
50031.67206749466	50270.72749178859	20
50267.19287585675	49759.10472975942	20
50156.31760441922	49759.99650145879	20
50227.016253896065	49810.07114662631	20
50329.766151340686	49752.1673320236	20
49921.230575528956	50253.0656569201	20
50318.131297825596	49686.419100797815	20
50070.02108596137	49649.02168326565	20
49769.69849515652	49941.94565499518	20
49846.0900025759	50109.466658451296	20
50035.531355810774	50293.29839705136	20
49968.151039090575	49697.688745365835	20
49898.96180941573	49806.85612468386	20
50032.17434489457	49653.27528271789	20
49687.46075479524	49934.52591559944	20
49907.31214290965	50217.57879455079	20
50349.51759787794	49974.47989120601	20
49827.782645284984	50144.1612923043	20
50135.85871199437	49710.32219980279	20
50136.3099656779	50174.74963087948	20
49857.055947371715	50183.380943770455	20
50051.992475931744	49634.66237752681	20
50084.630419225665	49727.61377169536	20
50237.36095531722	50207.29575823984	20
50211.607015196896	50208.79990429068	20
49866.62689105526	49950.10248392627	20
49786.6249463243	49805.98172643845	20
50263.55946713118	50197.19026078232	20
50242.195013989636	49758.07751934575	20
49703.608688773806	49895.80765652343	20
50189.99904556945	50224.75336321317	20
50279.76416396584	49685.998953667215	20
49980.95427938281	50278.54750101576	20
50347.64681516846	49870.21284237881	20
49984.016222699065	50303.82628063274	20
49790.364727691514	50091.72222116098	20
50083.83377608947	50333.982458455124	20
50125.67019359773	50297.31404755817	20
50343.41845364917	49932.86505097664	20
50251.15337553533	49725.67741995196	20
49700.93545311129	49867.137700195046	20
49797.268159732375	49780.11353224023	20
49732.60751191556	50073.70751722745	20
50210.174978183364	50237.67464783587	20
49819.14601083669	49771.88735291425	20
49713.19664824486	49845.35268183461	20
49883.73154784785	49784.76493345182	20
49747.43340660851	49989.4845837126	20
49841.47849358393	50239.02623616966	20
50086.51232870455	49624.325519785576	20
50133.94669843955	50269.05253554764	20
50230.71032622922	50163.53070480323	20
49939.71555084092	49719.188767114494	20
50087.39213285067	50298.00144391257	20
50338.00567956743	49773.36914154092	20
50092.42887623651	50353.94824007869	20
50114.35733942984	50342.56809656338	20
50325.21484985326	49918.885772255526	20
49695.05965644372	49831.66237513041	20
49692.68719547336	50036.77614757567	20
49799.78488167028	49750.33531560822	20
49853.52195821626	50221.066423060416	20
50197.384561971514	49744.27175490849	20
50122.66651111756	50238.647555681215	20
50226.20329758248	50136.789360804374	20
49963.68099190299	50291.372160255116	20
49770.57722166204	50081.58228830272	20
49992.50898471022	49669.11941802323	20
49841.31983467845	49784.64401808256	20
50257.41415733987	49670.18156185523	20
50261.38350767864	50061.06359169593	20
49946.037677251414	50304.30178869656	20
50145.42451901265	49685.97869620918	20
49671.279046215524	49868.74022493843	20
50151.65112387429	50247.64512549768	20
50121.61191598777	49675.75812922733	20
49770.76274545346	49779.85768800187	20
50270.92137507257	50220.21397173778	20
50369.04619463593	49868.547000215665	20
50241.005142892114	50229.07192175117	20
49728.09535049772	49826.856265889226	20
49917.80071609616	49756.035287396066	20
49783.14982596732	49725.54554429798	20
49877.39398112344	49829.22469615906	20
49895.91676463636	50299.67046522185	20
50309.01379739624	50052.90373640704	20
50107.864551772735	50376.06488032992	20
49718.51523804601	50092.181345322235	20
49991.69083162609	49690.47433930064	20
50106.28327295054	49613.87543532784	20
49861.49756312257	50294.20527570466	20
49955.443541425404	49677.91523543192	20
50337.058797879276	49900.795961115524	20
50064.93749114055	49614.563805916485	20
50291.27095333359	50070.333236567654	20
50131.771543999785	50329.92624091659	20
50293.85121609206	50211.197811674734	20
49870.725278988175	50314.69846631001	20
49735.43917056028	50109.981609271344	20
50316.07351508749	49769.40052530211	20
50030.50976060744	49621.902826370206	20
50311.533168274786	49894.248830609715	20
49789.342227178815	49880.24086760534	20
50155.02840675253	50296.17109233645	20
49680.511250226264	49891.64535882048	20
50031.53437317638	50150.23079795826	20
50001.513607073946	50274.22344574414	20
49869.29120035287	50206.67232334122	20
50367.90664796573	49930.9404163913	20
50233.02301996329	50078.844247612404	20
50010.90849296684	49641.625003818386	20
49946.95493676761	50327.06859112216	20
50242.25293824555	49689.529269133076	20
49854.83547673257	49813.753843880724	20
50254.8684422012	50172.86600325338	20
50224.051565892216	49725.39257565272	20
50346.3940720056	49701.92080690309	20
49797.97681564737	49700.8426183388	20
50323.78706627868	49792.309499980016	20
49852.566741737166	50257.23670347441	20
49937.57555838748	49748.59484585468	20
49742.50229909963	49805.439591032264	20
50367.63922875997	49952.04574802755	20
49643.58098002931	49864.92740361155	20
50360.61690090705	49771.26447166833	20
49839.070678815166	49752.848918719814	20
49942.72654134528	50282.32704940489	20
49714.8324398544	49794.95957521164	20
50064.034792803344	50356.20963169946	20
49835.807168953856	50178.69845082702	20
49820.395930634135	49741.61852753146	20
49735.61808675836	49851.362797789756	20
49775.238425788695	50107.7196375095	20
49764.76771298429	50131.29680555152	20
49671.31697267154	50034.690680215	20
50327.82260384554	50021.082211209156	20
