# Supplementary material for: Abundant Topological Outliers in Social Media Data and Their Effect on Spatial Analysis
Source: PLoS One. 2016 Sep 9;11(9):e0162360. doi: 10.1371/journal.pone.0162360 (PMC5017681; doi:10.1371/journal.pone.0162360)
Supplement: S3 Dataset — See the respective attached file. (ZIP) [file pone.0162360.s003.zip › S3_inclusion_lws/clust_22_31.csv]

50000.0	50000.0	0
50005.83713481602	49993.280968672174	0
50001.12443877294	50002.94038312532	0
50004.48967049862	50009.87803618339	0
50014.53099825114	49992.22044562598	0
49994.82530141147	50000.16451443882	0
50010.4589196096	49996.03999675293	0
50018.2149037799	50000.21066760052	0
50008.08586038528	49994.71094210748	0
50008.936828060156	49996.61673629877	0
50014.94983376979	49988.786681476384	0
50018.46933854213	49993.8554702697	0
50011.58925015423	49998.11513877684	0
50000.88428493963	50005.70068823388	0
50015.58030491181	49998.917555959655	0
50009.4718499692	49995.44000616184	0
50021.193458055204	49985.225681648	0
50021.413904821406	49979.75696080034	0
50010.100749354795	49991.42392694246	0
49994.76895619402	50001.40611172298	0
49988.06258487189	49998.76840152412	0
49985.29202249338	49998.940740734564	0
49993.14686645007	50008.1375682673	0
50019.290915195124	49977.92750471076	0
50015.06418115242	50000.068615091885	0
50014.13017824349	49994.253094930704	0
50016.51956011994	49993.78858803314	0
50007.08202173182	49986.998177055575	0
50019.32588342561	49975.4242119596	0
50007.844906202205	50006.27608626506	0
50012.7000907052	49987.44525287354	0
49995.49342105043	50013.29634922211	0
50005.13790162656	49991.45152935209	0
50007.082932075806	49996.441953963855	0
50016.585769007244	49986.84440471123	0
50002.83418114664	49988.992466717245	0
49995.48635136234	49995.03181978486	0
50024.77210222248	49987.26818796391	0
50016.061040311164	50002.13748655931	0
49998.10217495186	50005.36260508198	0
50013.167830917206	49993.19964095961	0
50022.14159763361	49982.83076155788	0
50016.10399810654	49974.74415824642	0
49998.08776523715	50009.22821079052	0
50023.40450357533	49993.61172738369	0
50018.76775212044	49981.33086492498	0
49996.120792812355	50001.59421960543	0
50005.046774222115	49981.73340809357	0
49998.2990140224	49997.04291727956	0
50016.47214563919	50006.55446067109	0
50027.808527417794	49994.11873108403	0
50007.276988179576	49979.47005546184	0
49998.63505054116	49993.56495709598	0
49994.93196612812	50011.18394075017	0
50010.45876863076	49990.161010031814	0
50003.97266594857	50002.458794795784	0
50009.44591577367	49994.182815990534	0
50008.4991627827	49998.01859678256	0
50026.73402193849	49992.63956518364	0
50029.482584821504	49978.508912261066	0
50008.75765193132	50004.28392360544	0
50005.388412672575	49999.9900841207	0
49999.85042124614	50010.79623481914	0
50012.27171978171	49994.29867634941	0
49986.59482429784	50001.81226839865	0
50035.33648425852	49974.70002515035	0
50017.338649190744	49980.41742473275	0
49986.88719264082	49998.56909033515	0
50009.163364260836	50001.94105756399	0
50021.4902181036	49972.74675609031	0
50036.929303339406	49979.345099226695	0
50004.407389178654	50000.27660040396	0
50013.03458879436	49971.04161905141	0
49986.730068661935	49995.36881795393	0
50012.11734460939	50005.26852747503	0
49991.47266825221	50016.232713043595	0
50002.753656105124	50004.43811441385	0
50007.04795399476	49984.99209594952	0
50019.73260847298	49970.14971438379	0
50009.069330373226	49972.59046273163	0
50010.1511816557	49972.62455247978	0
50019.046855330045	49968.729659101475	0
50033.91819664266	49994.99795841096	0
50000.54061583774	50004.66301196818	0
50036.83356199175	49976.12178608589	0
49998.69355844842	50014.23779065819	0
49996.42385986143	49997.54201287753	0
49988.80355885187	49994.73949626766	0
49989.0000510483	49997.53362532931	0
50045.87877013	49979.65615874137	0
49991.13587895365	49996.52765682387	0
50019.30492580107	49999.88959458508	0
50012.46014286366	49988.74121117238	0
50001.54569032017	50001.71275774059	0
50012.15402410048	49992.55053785089	0
50000.12263336884	49977.47527241486	0
50002.22490471562	49999.61637121197	0
50010.51338572776	49998.152334640225	0
50014.73525587127	49997.20394473452	0
50012.79614643068	49996.9890215799	0
50004.87503193818	50001.461523248174	0
50006.03257514177	49990.03647625652	0
50005.54887962217	50004.81637949066	0
50002.56240120871	49979.99797606899	0
50021.887926901814	49996.062893511604	0
50006.32703857465	49991.544517300004	0
49990.439278598395	49994.24582331928	0
50001.873876585625	50007.141939034314	0
50003.305765154335	49993.86854020162	0
50013.200641945106	50005.08440088092	0
50012.12025455266	49978.84568753256	0
50006.64370623705	49983.02919293262	0
50008.49073917247	50010.12621010018	0
50013.861540388745	49978.21860787476	0
50031.058052643435	49986.99015643279	0
50014.94582985956	50012.05125135054	0
50035.5383608293	49983.566861656094	0
49991.030096193834	50022.15116813719	0
50005.46966937792	49970.62233159868	0
49988.44833133628	49989.976926240066	0
49994.354344094165	49979.72792732627	0
50016.53829730544	50000.329665277866	0
49985.69786667642	50003.08579045412	0
50005.04180405728	50003.54232518139	0
50007.49928405959	49988.58424591541	0
50017.031857151094	49968.94990008343	0
50002.98364475068	49981.342418066255	0
50008.75183400938	49981.63170455064	0
50003.74134074666	49968.98534518849	0
50014.184258887915	50004.34955588514	0
50016.66807349658	49978.153620903344	0
49991.49294660638	49999.08926920659	0
50006.07308943197	50012.02124499861	0
50018.18428017563	49975.5291185302	0
50003.744835537575	50005.03672033354	0
50017.0847617482	49967.71939797862	0
50001.364376995836	49995.92899192673	0
49999.015252295256	49984.51162121085	0
50022.88862056398	49978.140659149925	0
50010.12229608524	49981.63378355038	0
50006.924986869504	50014.2275570096	0
50018.62598055079	49995.02027975728	0
50001.4129379488	50011.1959501719	0
50029.762113352466	49981.23696473595	0
50017.34500124433	49994.69032148967	0
50001.66266675488	49990.137316034496	0
49998.9494254673	50003.01711792969	0
50001.198360199305	49999.86125242214	0
49988.285388029035	50000.56237796584	0
49999.6191912088	49994.81971262622	0
50026.604335600314	49978.8004165042	0
49995.32452230914	50007.39284060184	0
50008.4370145203	50012.41428319673	0
50020.588886059304	49984.00500895489	0
50018.196912976244	50013.52306138625	0
50024.68074206995	49980.89310460526	0
50032.11898991028	49977.87048802366	0
50033.392462679665	49988.90998566345	0
49989.34177680639	49998.66722062441	0
50011.053675528885	49993.308648700295	0
49998.23830095699	50010.57701642372	0
50011.79860805233	49985.78635422019	0
50018.22626641199	49998.34133937544	0
50006.87112494695	50000.55134256973	0
49996.53121272331	49985.20198091985	0
50025.086037284156	49985.91081937276	0
49996.70860588001	49979.26714558284	0
50029.50319168969	49973.20871567816	0
50016.4795935853	49979.64911345631	0
49996.10016635222	50004.113680559676	0
49999.640019379956	49996.08065681126	0
50008.223135130625	49962.391188099115	0
49993.37143664145	49981.26529963117	0
50018.00955082157	50001.454190036544	0
50014.05433731257	49987.786569162265	0
49999.49285722743	49986.030568801725	0
50010.892172060616	50002.890041918436	0
50018.264454430224	49979.08917698802	0
49999.254347866976	50004.12399906752	0
49996.37550174052	49996.18684061768	0
49988.48035736957	50002.11186367716	0
50017.57129535383	49985.64348910266	0
49993.48365932206	49995.32734283831	0
50004.25846664632	50013.69450265003	0
50015.17690187655	49969.07193670933	0
50010.90125225226	50010.77384091866	0
50017.00323091341	49995.94090178073	0
50012.86030348004	50017.03363351573	0
50005.31109678922	49962.92414232626	0
50006.08245865617	49996.396527964374	0
49990.01497238	49995.39866020564	0
50044.05046255765	49984.74864177708	0
50021.102182624454	49977.19055963324	0
49994.206855205164	50007.760510363725	0
50031.30952802601	49981.27880218403	0
49993.00874635992	49989.07987435498	0
50017.913044286935	50022.43697608902	0
50019.55630359528	49996.00874573291	0
49994.95845095134	50006.23146898167	0
49996.787999179345	49983.41672751876	0
49997.28862868989	50002.89962222195	0
50026.72239156424	49977.67029217016	0
50016.137442013125	49997.798828649495	0
50002.23822115556	49982.82918829433	0
50017.59004350971	49970.20078439211	0
50001.12616166738	49988.74985866253	0
50026.89126041569	49975.84217616462	0
50011.525842301904	50000.75636389602	0
49987.37936298576	50026.933915783564	0
49992.505563965504	49971.45927862612	0
50028.914669772326	49976.81093937099	0
50016.66006009913	50016.9698661116	0
50006.33442838227	50008.543010872665	0
49989.42131829412	49963.33901166855	0
50017.968238877926	49964.11063876047	0
50017.4053768407	49976.68234425749	0
50025.67918690619	49993.459769034926	0
50035.32946390554	49977.583204645154	0
50014.841863191876	50008.54154552255	0
50009.46842729731	50020.60487544357	0
50021.769537268505	49974.23178294885	0
50011.47451947896	50007.557284676805	0
49998.40507468729	49975.46325920858	0
50004.0943970568	50011.27871101463	0
50006.20179319582	49967.85017228331	0
50018.20829484094	50018.71730479123	0
50011.66556158528	49969.1858270797	0
50024.369657337156	50001.22008216415	0
49998.79584238994	50007.13689362251	0
49990.32820341346	50016.3961369657	0
50006.4435688108	49994.31053318997	0
50019.30929079813	49976.600336048316	0
50010.91845864008	49982.82898569856	0
49990.348907185224	50005.60903256387	0
50024.1522169357	49994.40200642497	0
50014.17381883133	50002.12589069574	0
50017.76507466728	49990.44779436663	0
50043.75520496807	49976.744641166486	0
50009.71324076425	50011.99337319459	0
50023.96064234873	49977.61049468709	0
50014.04709016834	49999.30956374218	0
50007.29837336337	50019.74476684009	0
50011.60148713441	49971.61552987652	0
50027.760664667345	49985.06088880161	0
49990.826783218356	50029.403764236886	0
50009.65654534305	49987.70137659851	0
50016.71099753911	50008.33824926107	0
50004.69951611002	49997.63286251777	0
49982.1008966819	50023.64881203237	0
49994.30528099292	50019.15648234574	0
49989.98803088486	50014.01842541414	0
49982.173661481924	50004.54955079803	0
50016.885314251995	49964.39033046427	0
50027.64624163003	49996.03948847316	0
50042.10921104765	49992.490067135564	0
50000.45721536013	50013.25586287379	0
50033.20667133846	49996.21933796846	0
50007.796617056236	49990.37827675556	0
50010.793185041024	49958.88394594061	0
49999.99657376707	50014.635139766775	0
49991.18720389596	50004.122235214636	0
49997.97220737339	49978.578237204354	0
50009.72613395662	50003.706107086124	0
50035.589999161806	49971.04844427833	0
50028.910800421785	49971.17023296352	0
49995.69536840814	50016.661631778	0
50031.87793942766	49984.378883366044	0
50018.940883947886	49955.17033129901	0
50009.73582475297	49963.47881328664	0
49982.62400587377	50000.491292449246	0
50011.69341869804	49995.72767945512	0
49995.16420949113	49998.835294507444	0
50006.40201665947	49988.39904736535	0
50016.4519561636	49990.38580699887	0
49999.09921373705	50015.27455799909	0
50015.71644487849	49981.890074185685	0
50011.95701241115	49981.49187185587	0
50013.74931920829	49997.47045144757	0
49991.916510602816	50012.525039104024	0
50009.99198977121	49984.8982441121	0
50018.44147401772	50003.16867861623	0
50020.82573912429	49974.82028027413	0
50015.49034966473	49990.85560334409	0
49999.87213701425	49997.90044027296	0
50043.79092621712	49982.05238273654	0
50017.433259612284	49987.72241035177	0
50031.953824946744	49994.884360510674	0
50008.88763657624	49985.631715698684	0
50033.254947874484	49991.54350118985	0
49999.46235900153	50001.37638187934	0
50015.18216152417	50016.60655961266	0
50013.100947890016	50010.369642319376	0
50023.76929210621	49996.469970804144	0
50009.1598565264	49970.37590584578	0
49995.85450226346	49992.452056001675	0
49999.94546654832	50008.59505416156	0
49990.82754118624	50010.245166916364	0
50031.77710339371	49975.60848126108	0
50034.230430251715	49972.200144816255	0
50022.386270717376	49979.00827023312	0
49992.64646736168	49980.25304717777	0
50026.42297673137	49997.453392527335	0
50019.618674445446	49958.86037352273	0
50026.41798040903	50001.05491525644	0
50019.38057683675	49973.42363685009	0
50009.54565436523	49966.28393480257	0
50009.01063384966	50014.73592736334	0
49999.644995925904	49993.78405371485	0
50009.81720632824	50005.97289784865	0
50008.14015398451	49992.284981156794	0
49996.346870602596	50006.735113702714	0
49992.318381946396	49996.34852900717	0
49975.57922029394	50007.543591302885	0
49991.7840052838	50030.47910280624	0
49997.821918389505	50003.78108682672	0
49981.759709777754	50020.590654198604	0
50004.689470503756	49982.915378003716	0
50003.63994292236	50003.52518030056	0
50003.33970531987	50010.21646316763	0
49991.72504012674	50009.66971456137	0
49993.51300644962	50021.990941999415	0
50008.57551745661	49967.72139152683	0
50021.960935687	49975.66542490558	0
50004.69583280455	49995.22104814737	0
49994.198399913046	50009.21217614481	0
49988.58142016513	50018.082290497325	0
50019.654252077045	49988.67324223183	0
49984.921162792794	50004.07854214962	0
49981.45671529846	49997.116122643434	0
49996.97783060522	49968.187741512134	0
50040.272093099156	50001.72669740148	0
50003.18794351524	49977.40589052669	0
49993.03311956979	49993.21018067425	0
49996.365427526835	50010.6317267545	0
50003.67053058538	49991.807151799425	0
50008.59006648891	50007.353603243646	0
50005.63922193674	49975.28807307995	0
50027.37674313698	50000.002662458595	0
50018.1694011894	49962.7431125476	0
50029.270615256304	49986.30585703274	0
50008.60891376488	50000.90645862579	0
50011.463217016535	49987.64651850302	0
50025.71492602243	49980.053609271316	0
50020.149261215425	49998.33740895269	0
49992.083382203666	49998.17325550986	0
49990.49038131797	49993.050099536056	0
49997.03459241107	49992.463299739306	0
50015.71638867133	49993.163487279846	0
50014.238258018595	49971.042525217876	0
50002.84440560835	49991.017650804875	0
50024.0421841673	49981.83583364768	0
50010.09122006389	49975.393998303785	0
50021.8599244461	49988.34879827413	0
50012.38490685176	49983.447845324255	0
50022.9978631254	49987.25227928762	0
50024.57481204676	49998.27303786978	0
49977.73435678939	50025.73142585185	0
50018.273526281984	49984.862890459626	0
50004.87977524304	49988.86417241439	0
50010.2994959495	49980.14878879698	0
50044.34040172747	49986.573763466644	0
49989.8854863132	50002.60089882142	0
50035.588236585834	49995.58540569962	0
50033.22995233338	49985.604815805105	0
50004.865841838946	49985.181879685035	0
50017.96032704124	50016.073713754304	0
49985.88742129509	50004.574260043635	0
50022.967400696645	49965.7199337937	0
50020.575116337925	49991.52741422425	0
50023.080497756	49990.82975304222	0
49971.19647388126	50028.90699982335	0
49988.378226405424	50020.15787642392	0
50041.256446369975	49975.58570536631	0
50026.2353198945	49963.63745814506	0
50006.09290812682	50003.86750193632	0
49999.10665106603	50019.81250362378	0
50017.08442806516	49999.00182927129	0
50044.3125068275	49991.881128169334	0
49989.69643205104	49979.90931636454	0
49983.447153874804	50012.92191009479	0
50007.09100776314	50002.0115516885	0
50002.39396832022	49992.540378176054	0
50030.089910534545	49998.491165232444	0
49997.30745483783	49998.59718904675	0
50007.318017293444	49975.875578960055	0
49993.248316773905	49978.191920323	0
50026.3666059615	49990.04335203911	0
49992.999485446875	50010.69994272801	0
50000.3856237368	49991.71250458948	0
50017.946030743726	49977.88631347146	0
50007.644142433375	49972.087069549	0
49993.66907959635	50011.765590085415	0
49994.8157511952	49986.98470323382	0
50008.38104781748	50019.90062105578	0
49993.26126408174	50000.11735477906	0
50007.22548173692	49977.57936703704	0
49992.06360483944	50018.0340425501	0
50039.28669048378	49963.65659707516	0
49985.753176636455	50020.735921212305	0
50011.566897029115	49967.6111754119	0
50033.987927820956	49979.86532365262	0
50034.92184460218	49993.68379887169	0
50031.1834662403	49978.546404806555	0
50008.49951727383	49977.61220145197	0
50000.0667014223	50006.61967936052	0
49984.729122934965	49988.46750636666	0
49981.21649061167	50003.70840084871	0
49990.47161684786	49965.01894314194	0
49986.85456251446	50017.47416794007	0
49993.14977565803	50012.76023205532	0
50047.74428540473	49991.24723405859	0
50041.76255014188	49978.46759680011	0
50009.81457879594	49978.21967923451	0
49998.4060908197	49999.35948248665	0
50018.373779276386	49996.34044717234	0
50013.52283959243	49995.467949927086	0
50027.67426593742	49970.10328410818	0
50014.319940503025	50017.38261971316	0
50009.11341404663	49999.653086728984	0
49973.127658974896	50000.05463673042	0
50024.172469884805	49992.833051163034	0
50012.72323837013	49986.30699232487	0
49986.20730487261	50000.10490423789	0
50011.977252020064	49976.793581167396	0
50000.00469857768	49987.66289570633	0
49995.85995538461	49973.097446555905	0
49981.89327689237	49986.981859026244	0
49990.188598212604	50018.50470183291	0
50019.26408681603	49991.079964753786	0
50026.90642246039	49980.55454640253	0
50004.02002875881	49980.06894821713	0
49985.89081506631	49985.65015807027	0
50002.19799961084	50013.56370140326	0
49983.7216195171	50005.075943525364	0
50011.56530235663	49984.67498436674	0
50002.327672652966	50016.16523425671	0
49997.71084800053	49989.345274387495	0
50021.098386776	49999.088229640256	0
50002.00890793094	50008.13368325376	0
50019.39518854666	49986.74799421681	0
49998.48583144695	49996.020842220816	0
50002.252645341825	50003.39034952211	0
50024.94934034694	49996.50973683712	0
49986.29125204934	50032.769984358754	0
50028.415156277806	49974.07285654163	0
49992.67148623997	50015.74501869495	0
49988.55427669218	50005.38882281116	0
50005.61269014103	49979.195057955585	0
50013.9253921519	49979.943606174034	0
50009.02263196153	49976.39397066565	0
50003.70383567812	50009.18776447736	0
49977.93538939688	50032.17827826552	0
50002.00143499088	49981.14772652258	0
49994.443343618565	49988.76168526796	0
50015.95192676042	49996.55369518609	0
49993.70826007408	50013.60625246535	0
50015.6171072625	49995.2344459176	0
49985.79584330067	50018.53873362033	0
50035.52685303456	49986.11691328954	0
50023.38477138606	50015.65881684924	0
50013.08957255942	49972.88909667436	0
50032.54434074573	49980.14024382478	0
50037.69766277613	49990.71977907857	0
50020.70132115987	49971.33918728332	0
49991.54871575323	49993.06958954638	0
50038.6876369777	49984.854015877136	0
49995.84975534837	49989.76380217891	0
50008.57260689861	49984.18248625825	0
50010.80116969428	49974.26868446372	0
50015.52442358418	49980.369654114074	0
49966.87956821088	50025.3566718717	0
50021.39298048806	49997.33513397521	0
49986.79280405464	50011.54457078656	0
50036.99569153763	49970.71384740837	0
50030.30006447288	49976.71936741601	0
50004.423067000935	50021.778925919774	0
50018.9524174718	49987.93459858724	0
50002.24446952885	50009.35885546801	0
49991.37241014676	49987.81286878255	0
50003.50800967785	49986.81399264767	0
50024.603400120206	49967.67607924221	0
50011.68653072118	49989.936086664326	0
50007.42317193211	50025.20821976098	0
49997.81359760099	49974.146066464906	0
50000.03202202254	49975.17501212602	0
50007.46899340166	50016.97950080779	0
50014.92720199672	49989.879107376546	0
49982.3621370405	49990.43294793265	0
49998.93112757086	49973.32114751587	0
49993.375437763934	49986.99815010414	0
50009.01048645396	50017.8185164767	0
49996.28983160131	49986.96341522962	0
50013.84358150482	49974.759725529235	0
49985.33335758784	50014.325262570404	0
49988.28920657882	49976.78881082798	0
50005.127349538976	49960.355245516366	0
49989.64002585986	50013.06228223937	0
49993.30132386803	49990.74232668886	0
50007.89248237768	50021.36047618287	0
49987.15178322575	50016.181793822885	0
50034.36090761054	50030.92173245148	21
50018.04546116373	50006.74129131912	21
50019.95364106254	50051.99498339526	21
50028.39774067011	49978.334273484965	21
50001.85068828555	50066.69922705217	21
49979.14950139659	50072.12006052441	21
49999.19407702626	49976.7952710967	21
49985.845249688646	50098.50021000657	21
50054.13060132479	50043.09066999935	21
50069.50100551864	50066.46334444872	21
49985.30864208175	50001.55100789355	21
50052.99326076667	49993.624708144736	21
49956.27782757301	50071.701035700185	21
50061.42592381808	50019.74312235831	21
49960.04191952781	49995.996162416006	21
50019.32348805968	50083.96075838469	21
50079.834835724665	50037.518666600365	21
50069.89113361547	49973.86312125152	21
49954.63967359892	50046.73057042153	21
50042.33611922883	50080.65360678418	21
50007.19188164043	49952.447144687634	21
50091.685944949524	50015.7779464465	21
49936.79794597486	50032.6867886863	21
50118.5086694036	50018.90513101065	21
49958.82376328736	50019.11316759521	21
50135.457701271414	50034.56305649689	21
50031.381945931746	49951.358376116936	21
50149.76203432	50052.06205071544	21
50153.272024353646	50016.06158073466	21
50093.390012430275	49954.38970642438	21
50050.282954949136	49938.30668231497	21
50081.5311471041	50085.52909094808	21
50125.92887490832	50059.27443629085	21
50099.59338241326	50067.54968741975	21
50147.82475576824	49992.47607587445	21
50162.90934103552	50075.749027281956	21
49979.94863180519	50027.77307892392	21
50099.517514783576	49976.35289302615	21
50001.85343124441	50039.402604509494	21
50060.63177803809	50093.18768745305	21
50072.83567592354	49945.59956860049	21
50135.31778125281	50088.08181105002	21
49937.13919736428	50006.555484070755	21
50122.86114108678	49994.270200695224	21
50077.17157437552	49996.610603713336	21
49994.59620484008	50120.296878639434	21
49908.54324098049	50042.792431465605	21
49947.85226663099	49974.538148977634	21
50173.77482124447	50099.8870247555	21
50033.16262979609	50108.98356425305	21
49932.847559028	50054.86755213426	21
49968.354655941104	49951.87232724118	21
50112.790967087094	50099.660959003515	21
49897.21940864656	50069.69324446496	21
50102.756404907	50037.24408403045	21
49888.05379109655	50089.90653817902	21
49935.95361632216	50087.38563714102	21
49956.719290419875	50101.732431008524	21
50136.34863929954	50118.544912437996	21
49883.3058177597	50114.59187017637	21
50173.023273984974	49978.36603900499	21
49906.22445738487	50105.633099342675	21
50017.69990733545	49928.05843020835	21
49915.14566386736	50018.93381598965	21
50126.015069130626	49968.145004602426	21
50114.04000259823	50135.1684841589	21
49943.053798753805	49939.796525599166	21
49916.525877992965	49987.793067885024	21
49883.93057430097	50139.82811124733	21
50038.18004311398	50136.43727446536	21
49893.52867901899	49980.6291410219	21
49973.43089306342	49927.74661128031	21
50193.99816202331	50086.14477939007	21
50197.25017014964	49964.363764731585	21
50210.30152763097	50064.45409142716	21
49868.00119022036	49984.72219453983	21
49943.402797730494	50127.94517427862	21
49862.343654576514	50105.93234764591	21
50150.23814598372	49969.94733622714	21
50082.722026396164	50114.088742649954	21
49926.72179536467	49957.897037675255	21
50209.092349632185	50037.793244802066	21
50046.847159876124	50160.28468234154	21
50233.158133562036	50071.532531442645	21
50055.93999942837	50122.42525443104	21
50159.47283270932	50129.08919502095	21
49915.34049197499	49931.12308545106	21
49881.268005279235	50009.825714750375	21
50233.183917859096	50030.55514064539	21
50179.49113003743	50021.75697123076	21
50025.03176704047	49904.263868433416	21
50077.359104196395	50163.72644660976	21
50142.50824291987	49948.08953597532	21
50199.21171974103	50001.27277746004	21
50047.90475515123	49966.4043427859	21
50115.2230259408	49948.610175695016	21
50157.77057467357	50153.03595134116	21
50220.255434770115	50095.398373199605	21
49840.78691612084	49992.249255847244	21
50241.160793514835	50009.34643501074	21
50181.26454357439	50121.82254859869	21
49878.94468536371	50040.01086327479	21
49931.50918365923	50147.71052170302	21
49911.42234216671	50135.99230142356	21
49824.74377994193	50008.93405362797	21
49862.14556083322	50131.63489610381	21
50191.38240619508	50144.25888314127	21
50247.68488335339	50096.83528664778	21
50134.978915634376	50142.238725569216	21
50084.15168356395	49925.79318838514	21
49932.47149814764	49907.60237431062	21
50052.42013017563	49916.03791497266	21
50159.41482947328	50178.56197180861	21
49897.45329481856	49907.4899278964	21
49959.29339622368	49906.278391226464	21
50073.92062739152	49904.27560068105	21
49996.0950551914	49933.23117731943	21
50262.431315178306	50077.152958134	21
50111.41913573449	49920.4250903731	21
49999.25207371665	49911.3505333476	21
50222.095835625434	50147.983328808354	21
49820.44429449779	49981.11847719336	21
49849.25351389613	49963.94029657325	21
49856.12591208297	50058.00404265171	21
50205.3901503262	50120.33917904876	21
50022.9341914195	50176.55987731121	21
50175.862494778965	50050.364596810374	21
50091.33370898527	49881.28833264698	21
49873.215326204205	50071.96929510192	21
50122.573826809785	50160.89177698742	21
49848.37868229165	50030.61139793104	21
50083.84695108716	49853.01714298142	21
50015.74285173484	50130.879850982565	21
49833.498669435	50139.985700327044	21
50205.27989373987	50166.91456275464	21
50044.40390528459	49893.82605599702	21
50140.44504835297	49925.46082646835	21
50236.48671192445	50128.03791940984	21
49919.14076468817	49888.862284605435	21
49998.21895484942	50148.856066605054	21
49844.44129738275	50091.891913731095	21
50134.59786244035	50183.706989338585	21
50153.41974724103	50199.87391991731	21
49959.522466838054	50143.62843571222	21
50011.2877259431	50203.64708873862	21
50094.33187839273	50148.80819240081	21
50020.5349516165	49875.46547341399	21
49979.28657108736	49896.9046067271	21
50102.50076760319	49841.02468971873	21
50153.57498414907	50225.78529834384	21
50097.78811827101	49816.83885945489	21
50168.59762762328	50242.99106384788	21
50047.13657244847	49865.873708621395	21
49886.523879115564	49955.393088196106	21
50263.99230867766	50055.06232493208	21
50130.29375589159	49847.53671053872	21
50063.19665782513	50144.81008128464	21
50180.48725639141	50185.67152954652	21
49839.058851291884	50115.721587616914	21
49964.571039140144	50173.683477095234	21
50127.33965641977	49825.44199585988	21
50068.6599082529	49870.723817812795	21
50086.478308620666	50185.07768544895	21
49811.69816468493	50136.98311674623	21
49861.532026870795	50158.26231414367	21
50157.29958081601	50267.84703678862	21
50181.48788184047	50285.18926321732	21
49802.78559585836	50166.54628386444	21
50261.00107174843	49988.3614179299	21
50169.537725158334	49947.409445550315	21
49827.53155339737	50072.96810554591	21
50106.21039703974	49898.93022205822	21
50152.37689571964	50295.19526899217	21
50058.0643251365	49836.46180185582	21
50146.14538557332	49870.56039234729	21
50127.34650507392	49887.85147450427	21
49781.16811601287	50187.512236509094	21
50153.761551988355	50321.498680049786	21
49818.44468226762	49953.01893393533	21
50265.51115514118	50133.09420546444	21
50152.15992453707	49835.605481221835	21
49871.44892249977	50182.81507834815	21
50289.70449638993	50059.01584448919	21
49947.12731587982	49887.310692295796	21
50167.593660581064	49891.57597874863	21
50294.85682521454	50131.811358488005	21
50169.4846520828	49920.060027831845	21
50210.96326336552	50278.46071777122	21
50184.64306415951	49866.27150842816	21
50032.343888029296	50216.57459123972	21
50302.98282203973	50078.398726095824	21
50307.52904180769	50152.853404210306	21
49842.00147288756	50175.87325136293	21
50314.30717428442	50042.762292379084	21
50004.02663927551	50226.159065067084	21
50075.767594076235	49821.35176099374	21
49795.52790397592	50214.11862000059	21
50180.11966698106	50329.28126018986	21
50214.44624486815	49863.20774304257	21
50060.310578442004	49804.70297139763	21
50032.537074067855	49846.98988988336	21
49803.8802840199	50193.36785788731	21
49992.65659964405	50173.11848629685	21
50023.15373548709	50153.22174572296	21
50132.03787413975	50250.07109253571	21
50071.1494128278	49779.50542541918	21
50124.52402336677	50323.86121516557	21
49809.06008587786	50235.393074210384	21
49831.68031084006	50045.55361904824	21
49976.20121167432	50199.69009875606	21
49820.80903427544	50097.90194518947	21
50200.672769230354	49843.030345127554	21
49822.075747795134	50211.51188399915	21
50245.16008357287	50148.60130899664	21
50219.93364969703	50184.055965857515	21
50201.75871658707	50343.91202056086	21
49806.31022159522	50052.031054292245	21
49790.61718553562	49944.51885754362	21
49949.64894852743	50193.39041067179	21
49798.48008704447	50075.13663745348	21
49868.8038362036	50205.28498893509	21
50043.62152042194	50188.09034498621	21
50107.294296569395	50203.36166402796	21
50205.75609107018	50202.57532204358	21
49842.02153293273	49942.25096630069	21
50260.41868126437	50027.94171358852	21
50218.275787183586	49829.51962018114	21
50257.45139679009	50172.006067979695	21
50282.97670053717	50014.75185075548	21
50239.05780924634	49851.922071394125	21
49769.011251527016	50168.113114373526	21
50242.45114325749	49973.79454959373	21
49745.43880946008	50171.41281845961	21
50087.15806908291	50215.593881249915	21
49778.068297108315	49969.49969718811	21
49755.55034740042	49983.850853589705	21
50095.38153360848	49781.15938600874	21
50126.045811275275	50227.772481507964	21
50279.23028984864	50186.00487883029	21
49931.99240698138	50209.92610175757	21
50108.68075018554	49866.63535503384	21
50289.373110972934	50102.633350824704	21
50279.08191606504	49963.437694570035	21
50035.599650487304	49816.78258229595	21
50064.88639921926	49750.7739541028	21
49897.19294037469	50204.12594713414	21
50115.71117646034	49765.29093718481	21
50078.58685520156	49729.309672298026	21
50199.797835253354	50307.253766202615	21
50216.62687344242	49982.78580049941	21
49809.481417780975	49930.97595883718	21
49826.645835368516	50252.89602739016	21
49974.44663587799	49974.87578030037	21
50292.53775294302	49943.48954263951	21
50041.99619081055	49745.78157556189	21
49848.437061997174	50241.15018288487	21
50152.882529025934	50346.43865806549	21
49873.90306336696	50230.8209932162	21
50012.25705754632	49743.913476090616	21
50291.50257027416	49918.42582274601	21
49889.12259027751	50247.17090700965	21
49783.683690575075	50148.2649416307	21
49903.59329412614	50226.800764945874	21
50016.3632668521	49804.165440592325	21
50185.48992530914	50359.23257674109	21
50016.01129545187	50246.15903064718	21
49801.13031233396	50028.043547697955	21
50196.47575121191	49916.13755674811	21
50109.14298608508	49732.24321662194	21
50268.56322579598	49936.256233818924	21
49900.527842020536	49871.46755537714	21
49782.86654202837	49914.85379451314	21
50283.639923699644	49985.72944670295	21
50249.58160967913	49874.169124656655	21
50193.36186533305	50258.003754948375	21
50203.76094883229	49889.56391737641	21
50025.33187562898	49724.371939320314	21
49797.27863586931	50108.03623598585	21
49745.61645700336	49955.63068112393	21
49880.88881895723	49883.85103503125	21
50316.47382882687	50116.32684703358	21
50037.68545225106	50258.63161937129	21
50013.07767959112	49769.37433345716	21
50340.20591185182	50045.97236511999	21
50039.92645464922	49775.82932695236	21
50019.12640678809	50275.89709321525	21
49937.40092310157	49860.33222857628	21
49988.211944443035	49816.64498019173	21
49774.68047735013	50222.826670257266	21
50181.99769518757	50216.081524289744	21
49839.20818325895	50279.69405664004	21
49758.05154663028	50145.582668301424	21
50341.72103581792	50115.714391374386	21
50006.35955497369	50301.6397942538	21
50292.60630005432	50213.86896312323	21
50106.44237110345	50242.63728481861	21
50092.92359194824	49752.78015064833	21
49760.13555126346	49921.53421574373	21
49868.17553421391	49859.35024378438	21
49867.15113425038	49912.42286079392	21
50184.5998792784	49827.52363459938	21
50037.559720465404	50295.899937996175	21
50305.140463841024	49992.74339208663	21
50061.41447361107	50222.069525856634	21
50223.66433732367	50340.88294518949	21
50334.81212354388	50020.26610170782	21
50274.241500034084	50153.67616793822	21
50005.81374418183	49853.40547031199	21
49857.1688444626	49890.51588679434	21
50335.20535979363	50090.70124193687	21
50240.02553780577	50321.15428912664	21
50345.69991935675	50141.98186680924	21
49786.83728945311	49886.666267674496	21
49787.62841211381	49862.40722591341	21
50366.955622131	50100.97943632725	21
49792.55104292469	49834.09785763606	21
50227.26513850684	50209.134911629364	21
50125.73651853037	50287.01908546913	21
49735.28807970121	50126.489388135145	21
50288.97484541415	50235.5772277611	21
49711.07452043778	50129.29798632581	21
50254.10646059423	50197.92672839889	21
50060.73975580279	50257.36094099497	21
50066.77593969242	50298.60337324871	21
49735.11598640919	50148.78541945023	21
49808.428326040696	49901.19310956519	21
49995.7869946113	50324.9873212692	21
49924.10857596075	50175.99267315724	21
49859.63123767832	50260.70159864737	21
50068.18120306122	50198.91090350223	21
49985.715593664405	49754.0617385429	21
49962.47570910354	49803.414997810134	21
49796.96309462649	50256.92214631842	21
50201.71288782394	50232.69031082623	21
50275.298176456374	50255.061847015924	21
49845.96463652382	50206.8723592613	21
50147.24628040825	50373.09239895191	21
50354.26553987185	49998.95507537842	21
49732.67384150103	50101.48797660309	21
49975.05368675304	49869.426665291416	21
49982.39074594292	49838.58519452206	21
50003.72509008565	49705.52550352075	21
50012.05850550012	49830.31090126154	21
50214.901240019295	50371.52554514284	21
50109.52177624019	50270.56583808309	21
50222.804096216314	49907.781122823246	21
49704.503715793675	50157.9405461803	21
50175.40099299928	50307.52634803081	21
49773.680008874326	50108.95181724207	21
50029.60535952614	49695.02625517459	21
50317.82694331856	49936.07772347417	21
49744.67087147425	49898.52502192261	21
50222.11108874873	50399.28097720727	21
49927.31367659445	49832.12714134935	21
49979.42019522086	50222.564635964	21
50341.67532165639	49942.379759629555	21
50265.38871423567	50312.65798417565	21
50011.273511641026	49674.76237750058	21
50196.02463398039	49940.10307215226	21
50100.92003973702	50340.42740123858	21
49900.23489930408	50182.28565236728	21
49797.8931047391	49989.76929466092	21
50297.0482289647	50260.63290695444	21
49981.58235064192	50245.22822906676	21
49935.04121264258	50236.77919137556	21
49914.394413960275	50249.282380424316	21
49827.63956072465	49915.835126855294	21
49736.75244614697	49921.65357679196	21
49926.9213213624	50268.72310729267	21
49811.683322076926	49819.39544092107	21
50259.8811190303	50334.72377819757	21
49905.98499079941	50284.08463563661	21
50370.30206637561	50053.27610013566	21
49743.6316360899	50075.692582961165	21
49959.36121053245	49830.683171257835	21
49917.33961721654	50306.92860734579	21
49960.40709971543	49772.820606725414	21
49762.79009242807	50089.56138314974	21
49779.03837658465	49807.433955723485	21
49768.532096013536	49943.50094641848	21
50362.133195240225	49932.861739929234	21
50102.67620180119	49702.57608424071	21
50136.27621950675	49778.38623622296	21
50234.392810145655	50268.96806355295	21
49752.66295410485	50243.13915283087	21
50323.442340806774	49964.28672840589	21
49780.46301677755	50014.468108285924	21
49762.50695367618	50037.40008746558	21
50277.16720786798	49876.329639482945	21
50020.05396962948	49652.903742832335	21
50119.03836317635	49679.02391944701	21
50074.24635545262	50339.34441278744	21
50230.87942569539	49950.958084870654	21
50044.835481597125	49671.16943869648	21
50067.0291292878	49700.81873769587	21
50355.51735468202	50164.322112892776	21
49750.279920408466	50014.45535496769	21
49758.96676106539	49881.223078072886	21
49978.49182464442	49731.511436129054	21
50393.093324108915	50048.38449311601	21
50186.44548537714	49796.63659349307	21
50071.26441625088	49672.96185915525	21
49749.05224597767	49861.294026307136	21
50081.92353512665	50266.84648887656	21
49837.64749927421	49879.93699356284	21
49998.36810968504	49787.85151266134	21
49796.83586663677	49792.99073308759	21
50372.17168115807	50139.02420079321	21
50263.04504881542	49900.411125502156	21
50296.96971028829	49856.08626428434	21
50389.219981795744	49930.50387802857	21
50022.6744156015	50329.08866577582	21
50283.89642611647	50341.91148165653	21
49771.807761102486	50060.20627297186	21
50219.93214600352	49805.903749307334	21
49981.63049593647	49688.78491818355	21
50154.03611622491	49756.716343651904	21
50122.510058754604	49713.895348719125	21
50291.42438221048	49893.22783450236	21
50372.215102357164	49974.26582879437	21
49849.30920655148	49845.377185162455	21
50419.26287127099	50056.55181516045	21
49758.83646985884	49792.633725733256	21
50053.449583527894	50355.76903366635	21
49718.94415482361	50060.553097902404	21
49720.59530326053	49955.503659167225	21
50333.054015496025	50166.499951227044	21
50381.687076498594	50074.50569746663	21
50086.34138741097	50359.70681383485	21
50273.523554901614	50285.467966977296	21
49696.83086261113	50060.96433904194	21
49777.5103065519	49778.28882270851	21
49722.604613973635	49861.59380493792	21
50118.399389589904	49801.271495840534	21
50402.08730278966	49982.25828671776	21
49785.886580756065	49756.97913323419	21
50241.22676225798	50291.81592795869	21
50100.98808496307	50305.23958761069	21
50211.02156593624	49782.11688553984	21
49946.63985735547	50300.4000820944	21
50306.43539761596	50020.23787458285	21
50389.696161304724	49899.73057774959	21
50052.36589200136	50331.54060921939	21
49939.754405564214	49753.3789027149	21
50244.481530721765	49795.26675906473	21
49732.088088684264	49990.884079219955	21
50143.07663997873	49806.20907193201	21
49810.37253069458	50276.89796932278	21
49968.4978919366	49665.14340984269	21
50351.21251552084	49904.919480722696	21
49731.84311485776	50223.84569521507	21
49677.050642834794	50072.1823559729	21
50396.98128512158	50099.90152901571	21
50363.897295018	49881.63773080558	21
49943.9518867629	50330.48233028852	21
49734.01873213174	50195.820330151335	21
49680.21729116871	50157.674150595536	21
49878.93383462701	50272.33995368017	21
49708.99790666758	50215.428789884936	21
50017.7038403039	50357.3396799194	21
49886.564391123786	49838.361765469424	21
49816.12063807545	50298.54469867154	21
50044.27654276692	49639.40306066662	21
50380.47086282903	50172.93494740936	21
49791.93557520075	50297.95284255142	21
50357.21648624179	50024.186150605165	21
49648.89714138345	50061.38404790069	21
50398.73219936297	50185.99476750406	21
49993.39567257949	50366.07338977897	21
50081.84385456737	49651.598819658146	21
49651.819552583496	50159.700525265594	21
49842.76594064985	50313.07744799494	21
49671.67968556723	50135.97999774941	21
49717.12943792564	50011.90218999167	21
50379.64432814971	50006.266044080396	21
50364.60699439733	50195.85897462507	21
49803.6985356486	50322.99749322483	21
50225.638258578474	50239.678258873326	21
50247.19766418004	50247.396736053335	21
50117.201137492586	50379.21846436074	21
50266.24728927283	50225.42625661729	21
50130.06699787557	50404.53725499114	21
50001.205195889146	49889.04561997703	21
49996.68911214163	50275.02412214656	21
49704.33105775189	50106.54228065662	21
50158.43738797251	49779.29811087878	21
49792.34423842272	49732.29038873818	21
50291.847837932044	50308.248444105746	21
49889.637526636754	50305.27367246379	21
49870.16016551234	49819.72957168433	21
50191.18447649622	49772.09926497744	21
49763.64329517145	49843.598206740855	21
49951.6903508522	49728.01044886656	21
49822.115854339325	49792.19578966308	21
50241.61972491985	49819.08203400146	21
50385.93665365146	50209.0229317464	21
49772.34135459086	50285.48286475498	21
49969.991497560804	50351.8560573341	21
49851.449865854396	49782.29967299887	21
50421.72671223216	50091.63148292015	21
