# Supplementary material for: Abundant Topological Outliers in Social Media Data and Their Effect on Spatial Analysis
Source: PLoS One. 2016 Sep 9;11(9):e0162360. doi: 10.1371/journal.pone.0162360 (PMC5017681; doi:10.1371/journal.pone.0162360)
Supplement: S3 Dataset — See the respective attached file. (ZIP) [file pone.0162360.s003.zip › S3_inclusion_lws/clust_23_32.csv]

50000.0	50000.0	0
50005.83713481602	49993.280968672174	0
50001.12443877294	50002.94038312532	0
50004.48967049862	50009.87803618339	0
50014.53099825114	49992.22044562598	0
49994.82530141147	50000.16451443882	0
50010.4589196096	49996.03999675293	0
50018.2149037799	50000.21066760052	0
50008.08586038528	49994.71094210748	0
50008.936828060156	49996.61673629877	0
50014.94983376979	49988.786681476384	0
50018.46933854213	49993.8554702697	0
50011.58925015423	49998.11513877684	0
50000.88428493963	50005.70068823388	0
50015.58030491181	49998.917555959655	0
50009.4718499692	49995.44000616184	0
50021.193458055204	49985.225681648	0
50021.413904821406	49979.75696080034	0
50010.100749354795	49991.42392694246	0
49994.76895619402	50001.40611172298	0
49988.06258487189	49998.76840152412	0
49985.29202249338	49998.940740734564	0
49993.14686645007	50008.1375682673	0
50019.290915195124	49977.92750471076	0
50015.06418115242	50000.068615091885	0
50014.13017824349	49994.253094930704	0
50016.51956011994	49993.78858803314	0
50007.08202173182	49986.998177055575	0
50019.32588342561	49975.4242119596	0
50007.844906202205	50006.27608626506	0
50012.7000907052	49987.44525287354	0
49995.49342105043	50013.29634922211	0
50005.13790162656	49991.45152935209	0
50007.082932075806	49996.441953963855	0
50016.585769007244	49986.84440471123	0
50002.83418114664	49988.992466717245	0
49995.48635136234	49995.03181978486	0
50024.77210222248	49987.26818796391	0
50016.061040311164	50002.13748655931	0
49998.10217495186	50005.36260508198	0
50013.167830917206	49993.19964095961	0
50022.14159763361	49982.83076155788	0
50016.10399810654	49974.74415824642	0
49998.08776523715	50009.22821079052	0
50023.40450357533	49993.61172738369	0
50018.76775212044	49981.33086492498	0
49996.120792812355	50001.59421960543	0
50005.046774222115	49981.73340809357	0
49998.2990140224	49997.04291727956	0
50016.47214563919	50006.55446067109	0
50027.808527417794	49994.11873108403	0
50007.276988179576	49979.47005546184	0
49998.63505054116	49993.56495709598	0
49994.93196612812	50011.18394075017	0
50010.45876863076	49990.161010031814	0
50003.97266594857	50002.458794795784	0
50009.44591577367	49994.182815990534	0
50008.4991627827	49998.01859678256	0
50026.73402193849	49992.63956518364	0
50029.482584821504	49978.508912261066	0
50008.75765193132	50004.28392360544	0
50005.388412672575	49999.9900841207	0
49999.85042124614	50010.79623481914	0
50012.27171978171	49994.29867634941	0
49986.59482429784	50001.81226839865	0
50035.33648425852	49974.70002515035	0
50017.338649190744	49980.41742473275	0
49986.88719264082	49998.56909033515	0
50009.163364260836	50001.94105756399	0
50021.4902181036	49972.74675609031	0
50036.929303339406	49979.345099226695	0
50004.407389178654	50000.27660040396	0
50013.03458879436	49971.04161905141	0
49986.730068661935	49995.36881795393	0
50012.11734460939	50005.26852747503	0
49991.47266825221	50016.232713043595	0
50002.753656105124	50004.43811441385	0
50007.04795399476	49984.99209594952	0
50019.73260847298	49970.14971438379	0
50009.069330373226	49972.59046273163	0
50010.1511816557	49972.62455247978	0
50019.046855330045	49968.729659101475	0
50033.91819664266	49994.99795841096	0
50000.54061583774	50004.66301196818	0
50036.83356199175	49976.12178608589	0
49998.69355844842	50014.23779065819	0
49996.42385986143	49997.54201287753	0
49988.80355885187	49994.73949626766	0
49989.0000510483	49997.53362532931	0
50045.87877013	49979.65615874137	0
49991.13587895365	49996.52765682387	0
50019.30492580107	49999.88959458508	0
50012.46014286366	49988.74121117238	0
50001.54569032017	50001.71275774059	0
50012.15402410048	49992.55053785089	0
50000.12263336884	49977.47527241486	0
50002.22490471562	49999.61637121197	0
50010.51338572776	49998.152334640225	0
50014.73525587127	49997.20394473452	0
50012.79614643068	49996.9890215799	0
50004.87503193818	50001.461523248174	0
50006.03257514177	49990.03647625652	0
50005.54887962217	50004.81637949066	0
50002.56240120871	49979.99797606899	0
50021.887926901814	49996.062893511604	0
50006.32703857465	49991.544517300004	0
49990.439278598395	49994.24582331928	0
50001.873876585625	50007.141939034314	0
50003.305765154335	49993.86854020162	0
50013.200641945106	50005.08440088092	0
50012.12025455266	49978.84568753256	0
50006.64370623705	49983.02919293262	0
50008.49073917247	50010.12621010018	0
50013.861540388745	49978.21860787476	0
50031.058052643435	49986.99015643279	0
50014.94582985956	50012.05125135054	0
50035.5383608293	49983.566861656094	0
49991.030096193834	50022.15116813719	0
50005.46966937792	49970.62233159868	0
49988.44833133628	49989.976926240066	0
49994.354344094165	49979.72792732627	0
50016.53829730544	50000.329665277866	0
49985.69786667642	50003.08579045412	0
50005.04180405728	50003.54232518139	0
50007.49928405959	49988.58424591541	0
50017.031857151094	49968.94990008343	0
50002.98364475068	49981.342418066255	0
50008.75183400938	49981.63170455064	0
50003.74134074666	49968.98534518849	0
50014.184258887915	50004.34955588514	0
50016.66807349658	49978.153620903344	0
49991.49294660638	49999.08926920659	0
50006.07308943197	50012.02124499861	0
50018.18428017563	49975.5291185302	0
50003.744835537575	50005.03672033354	0
50017.0847617482	49967.71939797862	0
50001.364376995836	49995.92899192673	0
49999.015252295256	49984.51162121085	0
50022.88862056398	49978.140659149925	0
50010.12229608524	49981.63378355038	0
50006.924986869504	50014.2275570096	0
50018.62598055079	49995.02027975728	0
50001.4129379488	50011.1959501719	0
50029.762113352466	49981.23696473595	0
50017.34500124433	49994.69032148967	0
50001.66266675488	49990.137316034496	0
49998.9494254673	50003.01711792969	0
50001.198360199305	49999.86125242214	0
49988.285388029035	50000.56237796584	0
49999.6191912088	49994.81971262622	0
50026.604335600314	49978.8004165042	0
49995.32452230914	50007.39284060184	0
50008.4370145203	50012.41428319673	0
50020.588886059304	49984.00500895489	0
50018.196912976244	50013.52306138625	0
50024.68074206995	49980.89310460526	0
50032.11898991028	49977.87048802366	0
50033.392462679665	49988.90998566345	0
49989.34177680639	49998.66722062441	0
50011.053675528885	49993.308648700295	0
49998.23830095699	50010.57701642372	0
50011.79860805233	49985.78635422019	0
50018.22626641199	49998.34133937544	0
50006.87112494695	50000.55134256973	0
49996.53121272331	49985.20198091985	0
50025.086037284156	49985.91081937276	0
49996.70860588001	49979.26714558284	0
50029.50319168969	49973.20871567816	0
50016.4795935853	49979.64911345631	0
49996.10016635222	50004.113680559676	0
49999.640019379956	49996.08065681126	0
50008.223135130625	49962.391188099115	0
49993.37143664145	49981.26529963117	0
50018.00955082157	50001.454190036544	0
50014.05433731257	49987.786569162265	0
49999.49285722743	49986.030568801725	0
50010.892172060616	50002.890041918436	0
50018.264454430224	49979.08917698802	0
49999.254347866976	50004.12399906752	0
49996.37550174052	49996.18684061768	0
49988.48035736957	50002.11186367716	0
50017.57129535383	49985.64348910266	0
49993.48365932206	49995.32734283831	0
50004.25846664632	50013.69450265003	0
50015.17690187655	49969.07193670933	0
50010.90125225226	50010.77384091866	0
50017.00323091341	49995.94090178073	0
50012.86030348004	50017.03363351573	0
50005.31109678922	49962.92414232626	0
50006.08245865617	49996.396527964374	0
49990.01497238	49995.39866020564	0
50044.05046255765	49984.74864177708	0
50021.102182624454	49977.19055963324	0
49994.206855205164	50007.760510363725	0
50031.30952802601	49981.27880218403	0
49993.00874635992	49989.07987435498	0
50017.913044286935	50022.43697608902	0
50019.55630359528	49996.00874573291	0
49994.95845095134	50006.23146898167	0
49996.787999179345	49983.41672751876	0
49997.28862868989	50002.89962222195	0
50026.72239156424	49977.67029217016	0
50016.137442013125	49997.798828649495	0
50002.23822115556	49982.82918829433	0
50017.59004350971	49970.20078439211	0
50001.12616166738	49988.74985866253	0
50026.89126041569	49975.84217616462	0
50011.525842301904	50000.75636389602	0
49987.37936298576	50026.933915783564	0
49992.505563965504	49971.45927862612	0
50028.914669772326	49976.81093937099	0
50016.66006009913	50016.9698661116	0
50006.33442838227	50008.543010872665	0
49989.42131829412	49963.33901166855	0
50017.968238877926	49964.11063876047	0
50017.4053768407	49976.68234425749	0
50025.67918690619	49993.459769034926	0
50035.32946390554	49977.583204645154	0
50014.841863191876	50008.54154552255	0
50009.46842729731	50020.60487544357	0
50021.769537268505	49974.23178294885	0
50011.47451947896	50007.557284676805	0
49998.40507468729	49975.46325920858	0
50004.0943970568	50011.27871101463	0
50006.20179319582	49967.85017228331	0
50018.20829484094	50018.71730479123	0
50011.66556158528	49969.1858270797	0
50024.369657337156	50001.22008216415	0
49998.79584238994	50007.13689362251	0
49990.32820341346	50016.3961369657	0
50006.4435688108	49994.31053318997	0
50019.30929079813	49976.600336048316	0
50010.91845864008	49982.82898569856	0
49990.348907185224	50005.60903256387	0
50024.1522169357	49994.40200642497	0
50014.17381883133	50002.12589069574	0
50017.76507466728	49990.44779436663	0
50043.75520496807	49976.744641166486	0
50009.71324076425	50011.99337319459	0
50023.96064234873	49977.61049468709	0
50014.04709016834	49999.30956374218	0
50007.29837336337	50019.74476684009	0
50011.60148713441	49971.61552987652	0
50027.760664667345	49985.06088880161	0
49990.826783218356	50029.403764236886	0
50009.65654534305	49987.70137659851	0
50016.71099753911	50008.33824926107	0
50004.69951611002	49997.63286251777	0
49982.1008966819	50023.64881203237	0
49994.30528099292	50019.15648234574	0
49989.98803088486	50014.01842541414	0
49982.173661481924	50004.54955079803	0
50016.885314251995	49964.39033046427	0
50027.64624163003	49996.03948847316	0
50042.10921104765	49992.490067135564	0
50000.45721536013	50013.25586287379	0
50033.20667133846	49996.21933796846	0
50007.796617056236	49990.37827675556	0
50010.793185041024	49958.88394594061	0
49999.99657376707	50014.635139766775	0
49991.18720389596	50004.122235214636	0
49997.97220737339	49978.578237204354	0
50009.72613395662	50003.706107086124	0
50035.589999161806	49971.04844427833	0
50028.910800421785	49971.17023296352	0
49995.69536840814	50016.661631778	0
50031.87793942766	49984.378883366044	0
50018.940883947886	49955.17033129901	0
50009.73582475297	49963.47881328664	0
49982.62400587377	50000.491292449246	0
50011.69341869804	49995.72767945512	0
49995.16420949113	49998.835294507444	0
50006.40201665947	49988.39904736535	0
50016.4519561636	49990.38580699887	0
49999.09921373705	50015.27455799909	0
50015.71644487849	49981.890074185685	0
50011.95701241115	49981.49187185587	0
50013.74931920829	49997.47045144757	0
49991.916510602816	50012.525039104024	0
50009.99198977121	49984.8982441121	0
50018.44147401772	50003.16867861623	0
50020.82573912429	49974.82028027413	0
50015.49034966473	49990.85560334409	0
49999.87213701425	49997.90044027296	0
50043.79092621712	49982.05238273654	0
50017.433259612284	49987.72241035177	0
50031.953824946744	49994.884360510674	0
50008.88763657624	49985.631715698684	0
50033.254947874484	49991.54350118985	0
49999.46235900153	50001.37638187934	0
50015.18216152417	50016.60655961266	0
50013.100947890016	50010.369642319376	0
50023.76929210621	49996.469970804144	0
50009.1598565264	49970.37590584578	0
49995.85450226346	49992.452056001675	0
49999.94546654832	50008.59505416156	0
49990.82754118624	50010.245166916364	0
50031.77710339371	49975.60848126108	0
50034.230430251715	49972.200144816255	0
50022.386270717376	49979.00827023312	0
49992.64646736168	49980.25304717777	0
50026.42297673137	49997.453392527335	0
50019.618674445446	49958.86037352273	0
50026.41798040903	50001.05491525644	0
50019.38057683675	49973.42363685009	0
50009.54565436523	49966.28393480257	0
50009.01063384966	50014.73592736334	0
49999.644995925904	49993.78405371485	0
50009.81720632824	50005.97289784865	0
50008.14015398451	49992.284981156794	0
49996.346870602596	50006.735113702714	0
49992.318381946396	49996.34852900717	0
49975.57922029394	50007.543591302885	0
49991.7840052838	50030.47910280624	0
49997.821918389505	50003.78108682672	0
49981.759709777754	50020.590654198604	0
50004.689470503756	49982.915378003716	0
50003.63994292236	50003.52518030056	0
50003.33970531987	50010.21646316763	0
49991.72504012674	50009.66971456137	0
49993.51300644962	50021.990941999415	0
50008.57551745661	49967.72139152683	0
50021.960935687	49975.66542490558	0
50004.69583280455	49995.22104814737	0
49994.198399913046	50009.21217614481	0
49988.58142016513	50018.082290497325	0
50019.654252077045	49988.67324223183	0
49984.921162792794	50004.07854214962	0
49981.45671529846	49997.116122643434	0
49996.97783060522	49968.187741512134	0
50040.272093099156	50001.72669740148	0
50003.18794351524	49977.40589052669	0
49993.03311956979	49993.21018067425	0
49996.365427526835	50010.6317267545	0
50003.67053058538	49991.807151799425	0
50008.59006648891	50007.353603243646	0
50005.63922193674	49975.28807307995	0
50027.37674313698	50000.002662458595	0
50018.1694011894	49962.7431125476	0
50029.270615256304	49986.30585703274	0
50008.60891376488	50000.90645862579	0
50011.463217016535	49987.64651850302	0
50025.71492602243	49980.053609271316	0
50020.149261215425	49998.33740895269	0
49992.083382203666	49998.17325550986	0
49990.49038131797	49993.050099536056	0
49997.03459241107	49992.463299739306	0
50015.71638867133	49993.163487279846	0
50014.238258018595	49971.042525217876	0
50002.84440560835	49991.017650804875	0
50024.0421841673	49981.83583364768	0
50010.09122006389	49975.393998303785	0
50021.8599244461	49988.34879827413	0
50012.38490685176	49983.447845324255	0
50022.9978631254	49987.25227928762	0
50024.57481204676	49998.27303786978	0
49977.73435678939	50025.73142585185	0
50018.273526281984	49984.862890459626	0
50004.87977524304	49988.86417241439	0
50010.2994959495	49980.14878879698	0
50044.34040172747	49986.573763466644	0
49989.8854863132	50002.60089882142	0
50035.588236585834	49995.58540569962	0
50033.22995233338	49985.604815805105	0
50004.865841838946	49985.181879685035	0
50017.96032704124	50016.073713754304	0
49985.88742129509	50004.574260043635	0
50022.967400696645	49965.7199337937	0
50020.575116337925	49991.52741422425	0
50023.080497756	49990.82975304222	0
49971.19647388126	50028.90699982335	0
49988.378226405424	50020.15787642392	0
50041.256446369975	49975.58570536631	0
50026.2353198945	49963.63745814506	0
50006.09290812682	50003.86750193632	0
49999.10665106603	50019.81250362378	0
50017.08442806516	49999.00182927129	0
50044.3125068275	49991.881128169334	0
49989.69643205104	49979.90931636454	0
49983.447153874804	50012.92191009479	0
50007.09100776314	50002.0115516885	0
50002.39396832022	49992.540378176054	0
50030.089910534545	49998.491165232444	0
49997.30745483783	49998.59718904675	0
50007.318017293444	49975.875578960055	0
49993.248316773905	49978.191920323	0
50026.3666059615	49990.04335203911	0
49992.999485446875	50010.69994272801	0
50000.3856237368	49991.71250458948	0
50017.946030743726	49977.88631347146	0
50007.644142433375	49972.087069549	0
49993.66907959635	50011.765590085415	0
49994.8157511952	49986.98470323382	0
50008.38104781748	50019.90062105578	0
49993.26126408174	50000.11735477906	0
50007.22548173692	49977.57936703704	0
49992.06360483944	50018.0340425501	0
50039.28669048378	49963.65659707516	0
49985.753176636455	50020.735921212305	0
50011.566897029115	49967.6111754119	0
50033.987927820956	49979.86532365262	0
50034.92184460218	49993.68379887169	0
50031.1834662403	49978.546404806555	0
50008.49951727383	49977.61220145197	0
50000.0667014223	50006.61967936052	0
49984.729122934965	49988.46750636666	0
49981.21649061167	50003.70840084871	0
49990.47161684786	49965.01894314194	0
49986.85456251446	50017.47416794007	0
49993.14977565803	50012.76023205532	0
50047.74428540473	49991.24723405859	0
50041.76255014188	49978.46759680011	0
50009.81457879594	49978.21967923451	0
49998.4060908197	49999.35948248665	0
50018.373779276386	49996.34044717234	0
50013.52283959243	49995.467949927086	0
50027.67426593742	49970.10328410818	0
50014.319940503025	50017.38261971316	0
50009.11341404663	49999.653086728984	0
49973.127658974896	50000.05463673042	0
50024.172469884805	49992.833051163034	0
50012.72323837013	49986.30699232487	0
49986.20730487261	50000.10490423789	0
50011.977252020064	49976.793581167396	0
50000.00469857768	49987.66289570633	0
49995.85995538461	49973.097446555905	0
49981.89327689237	49986.981859026244	0
49990.188598212604	50018.50470183291	0
50019.26408681603	49991.079964753786	0
50026.90642246039	49980.55454640253	0
50004.02002875881	49980.06894821713	0
49985.89081506631	49985.65015807027	0
50002.19799961084	50013.56370140326	0
49983.7216195171	50005.075943525364	0
50011.56530235663	49984.67498436674	0
50002.327672652966	50016.16523425671	0
49997.71084800053	49989.345274387495	0
50021.098386776	49999.088229640256	0
50002.00890793094	50008.13368325376	0
50019.39518854666	49986.74799421681	0
49998.48583144695	49996.020842220816	0
50002.252645341825	50003.39034952211	0
50024.94934034694	49996.50973683712	0
49986.29125204934	50032.769984358754	0
50028.415156277806	49974.07285654163	0
49992.67148623997	50015.74501869495	0
49988.55427669218	50005.38882281116	0
50005.61269014103	49979.195057955585	0
50013.9253921519	49979.943606174034	0
50009.02263196153	49976.39397066565	0
50003.70383567812	50009.18776447736	0
49977.93538939688	50032.17827826552	0
50002.00143499088	49981.14772652258	0
49994.443343618565	49988.76168526796	0
50015.95192676042	49996.55369518609	0
49993.70826007408	50013.60625246535	0
50015.6171072625	49995.2344459176	0
49985.79584330067	50018.53873362033	0
50035.52685303456	49986.11691328954	0
50023.38477138606	50015.65881684924	0
50013.08957255942	49972.88909667436	0
50032.54434074573	49980.14024382478	0
50037.69766277613	49990.71977907857	0
50020.70132115987	49971.33918728332	0
49991.54871575323	49993.06958954638	0
50038.6876369777	49984.854015877136	0
49995.84975534837	49989.76380217891	0
50008.57260689861	49984.18248625825	0
50010.80116969428	49974.26868446372	0
50015.52442358418	49980.369654114074	0
49966.87956821088	50025.3566718717	0
50021.39298048806	49997.33513397521	0
49986.79280405464	50011.54457078656	0
50036.99569153763	49970.71384740837	0
50030.30006447288	49976.71936741601	0
50004.423067000935	50021.778925919774	0
50018.9524174718	49987.93459858724	0
50002.24446952885	50009.35885546801	0
49991.37241014676	49987.81286878255	0
50003.50800967785	49986.81399264767	0
50024.603400120206	49967.67607924221	0
50011.68653072118	49989.936086664326	0
50007.42317193211	50025.20821976098	0
49997.81359760099	49974.146066464906	0
50000.03202202254	49975.17501212602	0
50007.46899340166	50016.97950080779	0
50014.92720199672	49989.879107376546	0
49982.3621370405	49990.43294793265	0
49998.93112757086	49973.32114751587	0
49993.375437763934	49986.99815010414	0
50009.01048645396	50017.8185164767	0
49996.28983160131	49986.96341522962	0
50013.84358150482	49974.759725529235	0
49985.33335758784	50014.325262570404	0
49988.28920657882	49976.78881082798	0
50005.127349538976	49960.355245516366	0
49989.64002585986	50013.06228223937	0
49993.30132386803	49990.74232668886	0
50007.89248237768	50021.36047618287	0
49987.15178322575	50016.181793822885	0
50099.90735314086	50098.606870039104	22
50083.90453670193	50073.03551637563	22
50055.79839215173	50081.441818033585	22
50065.98168758769	50104.77658116759	22
50083.256152793954	50128.10700881987	22
50126.88146723411	50107.45633328925	22
50150.232734601304	50123.619848528244	22
50058.19175158052	50134.089910017574	22
50157.14126954853	50148.728257799856	22
50167.73460685642	50175.32269116152	22
50046.45973395699	50054.9519595176	22
50084.98040936607	50159.270243129504	22
50112.7498716563	50135.2645584985	22
50111.93269646314	50069.80723061722	22
50042.16431543128	50117.15339917157	22
50071.97358085978	50036.46367071739	22
50133.81550168242	50153.25776869645	22
50132.65661372752	50080.4676976579	22
50032.36461545445	50143.83446514756	22
50139.47937567091	50184.71834923664	22
50118.84141239282	50196.637499246106	22
50034.39773462729	50094.592406952834	22
50120.99347391739	50047.54345015101	22
50004.09196081151	50132.363258012905	22
50049.060635604656	50169.30505425492	22
50016.89076063984	50164.63269423084	22
50106.67692871909	50220.438628567244	22
50122.69360206688	50018.02580548316	22
50133.74437772559	49990.59410256069	22
50104.50668082122	50177.96677898397	22
49985.59736928857	50165.06389117569	22
50151.106611328156	50095.916259898535	22
50189.17819833898	50162.02420512861	22
49964.10725502282	50154.20524799728	22
50188.5827025022	50189.92223515613	22
50088.98683527746	50196.73628493343	22
50166.42906825317	50077.15042597995	22
50216.84081141494	50175.86541194401	22
50150.84997567789	49971.30388873475	22
50053.61588419848	50015.82533473227	22
50146.00426455959	50212.57728339798	22
50048.68856306144	49992.01296613526	22
50079.772405979245	50011.67916776546	22
50073.320883415545	49975.58538852673	22
50176.240020071986	49971.012551159496	22
50093.956242776796	50247.64431823161	22
50032.27442244544	50032.94524202438	22
49974.472973674914	50130.87075620782	22
50105.8243599659	49994.22883079934	22
49996.32755098655	50106.36046758781	22
50174.97484436233	50126.428933043775	22
49948.087554113925	50129.00770030001	22
49949.2029541595	50175.83211190214	22
50178.57807867943	50214.376026338614	22
49948.88657128556	50105.09831107427	22
50096.098178213164	50045.105304751145	22
50014.867007248155	50078.09091630837	22
50022.788098768	50005.173013897875	22
50227.3460845872	50151.632239029175	22
50068.47553165382	50228.818682379206	22
49921.423265568985	50101.99531910924	22
49996.786749216466	50017.25585092931	22
50188.23216130629	49990.973120886316	22
50206.204189422424	49973.39011092874	22
50237.25090698197	50192.97195455954	22
50209.874023692704	50198.72154127387	22
50186.13217795944	49947.10233215115	22
49915.0881102714	50131.95490923224	22
50202.504411046466	50226.967735988444	22
49897.0422775037	50149.98549004007	22
50002.73540563625	49982.42446454683	22
50058.96013284779	50196.79186891608	22
50199.52830330917	50258.74690032001	22
50169.87828173993	50244.42401625681	22
49984.60237728705	50191.72411789732	22
49887.78638749174	50176.25693179907	22
50109.68479410543	49968.16544243402	22
50098.170460916765	49939.831133168525	22
50261.86914228809	50212.57396633516	22
50209.663471558604	49941.07446813582	22
49973.43016120816	49976.91986488737	22
50227.74274256939	49984.14781462834	22
50240.13370474113	50227.698273362235	22
49977.22561942723	50030.66394106597	22
50163.31148191048	50005.846776333994	22
49908.5806868033	50198.82289312702	22
49991.196948179255	49956.54810434553	22
50285.02036503672	50197.02967833588	22
49879.58967583461	50208.32026871103	22
50005.12794221376	50048.79637325926	22
50115.42271891687	49916.50205458242	22
50239.48441687003	50006.18539654465	22
49953.26130704067	50022.25986190467	22
49857.84890881431	50166.73756705077	22
49950.96569664963	49983.43114263962	22
49999.55668358732	49930.69965283335	22
49972.59932830086	50214.181563942744	22
50263.45382636854	50237.624159049745	22
49911.06275490596	50223.36204871134	22
50018.7875914151	49955.44756733282	22
49974.2624625672	50238.9437998708	22
50246.527237297385	50031.183289250475	22
49952.27458141562	49953.954620355726	22
50280.62832245074	50253.32234267825	22
49938.19895436633	50196.37386673641	22
49971.855753337986	49937.16463113454	22
50116.43492308966	49893.299863422835	22
50067.694349444326	50264.99177206917	22
49928.97833158376	49974.25494520947	22
50069.45291587188	49931.036516339045	22
50309.4003317043	50246.74934108215	22
50305.963894681845	50208.73299590135	22
50029.90806396276	49977.82876926441	22
50220.95611686644	50278.029080320346	22
50179.683344673074	50096.03370639959	22
50217.983339588405	49916.96585235058	22
49999.72814669795	50221.32008661067	22
49974.8274125987	50087.268281927005	22
50179.30863431705	50272.37830059186	22
50253.61132134284	49984.918591365014	22
50026.10432702239	50218.91540468341	22
50227.29655953903	50250.641126966875	22
50244.11729005733	50293.26344076134	22
50122.93141782907	50260.42327343374	22
50234.02225163086	49961.653330482804	22
50272.089126442166	49961.56390192169	22
50031.233925868924	50190.0691008508	22
50285.18980422095	50229.81851196884	22
50227.341164412304	50049.70045431334	22
50286.48247310276	50166.98852973433	22
50066.35859014588	49905.004361025385	22
50199.35114389951	50073.08137795769	22
50144.08034184681	50271.22284337011	22
50142.0579322739	49917.719890629254	22
50128.00166127811	49944.58370185314	22
50173.32072457112	50026.60824777439	22
50299.957050025674	49956.82253691686	22
49860.316416397574	50191.9942768271	22
50272.23586258646	50028.07964075018	22
50260.09968661126	50174.245157673	22
49947.21539405555	50229.894846258874	22
49900.23831229089	50113.19000295178	22
49882.83427165071	50094.92196288327	22
50279.498445455436	50052.383341278255	22
49918.709628308985	50161.25147411964	22
49957.030470587706	50257.5072407405	22
50022.41299181326	49923.60241154791	22
50197.021806709214	50041.745835401955	22
50171.55740288822	50294.62952562229	22
50141.65083353025	49882.19926069551	22
50249.458876770776	50268.38101649407	22
49834.67080545086	50157.82036427628	22
49889.61952299979	50234.09826515586	22
49874.97047682821	50255.83033911263	22
49955.53748336511	50287.88869972598	22
50243.766940521455	49907.083940010445	22
49912.92581266411	50080.490306051	22
49886.35593205081	50064.64026420488	22
50161.20379692368	49904.966316115126	22
49980.91059869082	49999.43076880546	22
50217.139836541515	50302.93471824485	22
49903.48174162859	49988.40134676427	22
50198.996794421684	50122.90005532348	22
50293.961669951685	50275.7077596872	22
49873.837380809186	50118.35479256473	22
49880.94765821632	49977.782675006914	22
50063.47316666027	49879.41333525565	22
49854.12507071596	50088.278498513195	22
50047.74617913881	49939.32170935375	22
50226.47955100417	50074.774537463854	22
50285.737324311376	50142.78876470083	22
50157.39110767001	49944.48735325914	22
50283.133995460434	49940.46297050929	22
50251.19754595428	50151.324001043184	22
50268.096755054	50310.03030958847	22
50191.78078977748	50316.17668596817	22
50063.3556635272	49849.34047742117	22
49948.61986640931	50076.330262332696	22
50304.780831373435	50119.96545888341	22
50305.61064411184	50096.84804351056	22
49873.28420428231	50142.27411667773	22
50319.54029671917	50293.95985522951	22
49887.813644288355	49947.94743967131	22
50210.053895622	50101.66784099892	22
50038.38774512056	50242.819373681356	22
49898.36255908827	50274.24559429467	22
49976.03905736024	50062.01667017771	22
50294.29533040172	49912.384548849586	22
50089.57480167662	49889.63624208688	22
49858.084923452036	49984.84857173715	22
49853.403714265994	49961.86689077266	22
50289.153856979574	50079.431936621106	22
50004.65335946381	50248.88337414732	22
49956.65887874037	50047.281550225984	22
50321.804490028444	50073.19321727623	22
49827.723675216424	50072.36201127406	22
50222.58110671206	50022.4941807361	22
50309.715416573934	49885.70540020974	22
50321.522761692555	49940.1358605528	22
50343.64521165536	49922.233487491096	22
49831.88477287519	50132.788754609	22
49928.900964361674	50033.53152216282	22
49942.81902929524	49929.52732504874	22
50326.4502144489	49962.99710096889	22
50059.67473382316	49823.09847168541	22
50354.19542220482	49976.02470718509	22
50313.22144006481	50324.82002673094	22
50335.547656571	50111.97240438902	22
50278.958203625596	50113.544409924194	22
49831.460032513314	49976.60409337619	22
49831.509213104895	50189.32128229549	22
50215.02582662873	49892.89394770703	22
50127.632941802076	50230.14414956339	22
50355.249735996884	49947.08964489312	22
50145.220318714484	50048.4232539829	22
49904.50989674966	50020.64777697335	22
50187.64785361094	49893.23101842359	22
50029.0086378299	50265.34281954495	22
50243.624568559324	50316.52109351655	22
50365.82718469152	50114.60085536585	22
50007.714528753626	50199.39276587309	22
50040.06918094335	49885.53514426342	22
49856.92819163956	50053.18994220204	22
50165.26904380106	50331.74094019921	22
49946.53205527591	49900.77277149685	22
49818.55549640838	50108.195751675055	22
49921.85334919747	50004.52768891134	22
49893.90319488203	50303.93232791615	22
50311.43278472139	50179.384388107464	22
50043.928148978506	49914.89952849063	22
50142.38042464605	50318.37904751726	22
50092.629863594826	49847.08379403704	22
50116.478605789765	50304.69913824839	22
50186.640767766374	49923.29047238373	22
49988.89900742387	50270.631756897375	22
50331.556714250895	49994.44755834537	22
50051.08942237486	49968.13574302299	22
50256.30541455747	50058.383563353505	22
50266.79676681695	50087.03322060784	22
49889.15694096508	49918.91522706337	22
50135.132845700755	50340.56122554986	22
50119.950650359046	49858.49434201175	22
50306.65238437166	50037.78126728779	22
50016.06425323884	49864.663436405375	22
50267.21609250289	49906.44131597435	22
50339.17951395321	50055.44669650253	22
50342.88382626418	50030.1725029798	22
50268.45169166914	50282.04367326504	22
49931.188871224425	50269.48675604349	22
50248.727194553256	50109.212106226114	22
50057.301094385446	49799.35879735282	22
49844.38352050282	50260.8289051446	22
50083.09796086179	49819.33076031438	22
49821.884885985906	50041.659450000516	22
50195.39933814179	50343.28436148011	22
50096.91403683571	50275.43847508736	22
50225.89602039172	50125.2346499673	22
50364.488742237714	50008.49371223924	22
49906.049517760024	50326.23354790696	22
49878.86508232344	49896.46201197126	22
50292.40896144762	49868.869852984746	22
50390.68697796391	50010.32503235753	22
50367.55323843778	50064.26343315953	22
49914.21144952184	50247.247105039314	22
50366.33511188962	50145.753416529005	22
49876.1995805177	50285.82981995341	22
50169.960213097096	50361.74918815075	22
50146.388261297485	50025.144880926506	22
49826.124604221826	50014.08082919192	22
49991.847711931994	50297.86377511502	22
49801.322144531405	50020.94687200472	22
50371.1989629786	50087.93831054367	22
50036.57985879896	49842.66783191308	22
50196.24938493624	49869.05771272717	22
49990.13164684278	49861.30217531707	22
49855.79519838482	50227.391028589	22
49984.04724883706	49908.002336598656	22
50304.652899056484	49982.13239823629	22
49909.83727777241	49929.63466144639	22
50368.90425706081	49909.36311354539	22
49813.87149555892	50266.13531442281	22
49922.51897624054	50301.806367332516	22
49853.53967150464	49885.98351934085	22
50012.37809264527	50282.70836010155	22
50381.69182057041	49930.70042561637	22
49910.384308744855	49900.76545836043	22
50342.220832315936	50134.25843932314	22
50101.217344049146	49802.561624491645	22
50292.53431484329	50311.16899888754	22
49801.49475043007	50125.43906286616	22
50380.091743757344	49883.61251393264	22
50332.41394812564	49893.09599499169	22
50405.497428872455	49920.81093001673	22
50312.05982647701	50144.511798385276	22
49807.77487381106	49989.09522843083	22
49850.73733158469	49912.0202582218	22
50125.94630446732	49810.190852979664	22
50290.13620241371	50338.39184854065	22
50283.635233873436	49839.30778322469	22
50140.552996597784	49835.809478897645	22
50261.52852692772	50347.49961580557	22
49901.68428626076	50351.88531131994	22
50346.76186001921	50297.509384525816	22
50197.8421072344	50370.19056098837	22
49833.596940675554	50237.90199934292	22
50081.57180488481	49786.967116184096	22
50389.18758371774	50156.45706952673	22
50234.11563121459	49937.26305866074	22
49798.98892715981	50152.80800597103	22
50098.258293507504	49766.7092249588	22
50400.09444657032	49953.966814191415	22
50181.0729849989	49847.94753951381	22
50159.303813585466	50389.10151571744	22
49882.88236130462	50012.69025620683	22
50363.55535182021	49867.31790619726	22
50076.787173654884	50293.93220322952	22
49822.561917151696	50216.327970478436	22
50007.90405537493	49904.12743614122	22
50398.97639243955	50103.29997121315	22
50218.08322791226	49846.75025425013	22
50367.435945738274	50168.768197031925	22
49888.934397406396	49872.77935143968	22
49887.11360205601	49845.238408351106	22
49982.53589838709	49835.24144499214	22
50146.59770174301	50367.51399834565	22
50431.6156468033	49911.89010211167	22
50425.33597427199	49936.621202559014	22
50025.495765475236	49814.71568971636	22
50410.79672655651	50126.22973396593	22
50344.23457913888	49842.028754852574	22
50191.01352395722	50398.95384415453	22
50236.54196038079	49867.3233194669	22
50336.54782179611	50326.87449687695	22
50450.05716388618	49955.26039425889	22
50116.18532783044	49781.55093008895	22
49986.32741677815	50322.78489577732	22
50197.34706194893	49827.85514541517	22
49795.62888719066	50242.68151063016	22
50281.02980975021	49986.06649441062	22
50129.28890023116	49759.801790191384	22
49961.168098441485	49875.1484903965	22
50343.303758704984	50357.85015034004	22
49770.874337500165	50017.13238947311	22
50313.179293993344	49847.3621831234	22
50446.85943985234	49888.49152114685	22
50468.29222980163	49866.91546658183	22
50094.256711495276	50310.96907549956	22
50375.1228024261	49960.691019958955	22
50256.38844539289	49825.762766999884	22
49907.86242939758	50052.26443313696	22
50221.58513903449	49815.25740101072	22
49852.526519516156	50017.40497011614	22
50305.49036377873	50362.27079185097	22
50068.23395114814	50321.57451763816	22
50043.67681696129	50313.97293925638	22
49929.53834300863	49880.83446549007	22
50128.61546973549	50391.951830345104	22
49880.274206813636	50040.72446343127	22
50346.14310542457	50380.67627520322	22
49801.40055582209	50065.57181743933	22
50152.93322661901	50417.25972751278	22
50396.496071148635	49979.52735868161	22
50038.302843109355	50338.76629031128	22
49858.37309190569	49858.81610288164	22
50051.60901569667	50289.9978311932	22
50398.853439885876	50071.838521065474	22
49892.02158234971	49820.554242609025	22
49770.65333120239	50150.923524762504	22
50496.95995780048	49879.93651288346	22
50366.7990751177	50320.40451743789	22
50242.34307186487	49790.97468819041	22
50171.987456534356	50053.9957307016	22
50325.85131694213	50220.81865711265	22
50117.38555472298	50355.98642578248	22
49945.800375032115	50312.12402596469	22
50007.08463123872	49831.72650400601	22
50262.8951077178	49801.863971371386	22
50289.63110503179	50379.292280110385	22
50166.73941104814	49878.887228905754	22
50256.93805829888	49942.38407624816	22
50198.318545989474	50286.4054335215	22
50100.512469159636	50339.84797503982	22
50212.09993337249	49787.0788142466	22
50121.7248358661	50420.47093188975	22
50178.90118223315	50420.504588028394	22
50412.84320579179	50154.90849613422	22
49889.66377674865	49789.62021483689	22
50019.99660876732	50310.287006638995	22
50009.48368668964	49794.050895715765	22
50147.76383022861	49739.96758234516	22
50379.80148128284	49845.530764726944	22
50469.466548473	49895.61983054184	22
50373.2853963745	50294.81004572169	22
50066.427052889136	50348.807362612235	22
50110.691466514516	49827.73335555593	22
49979.60172285295	49800.466938045865	22
49822.42413434313	49916.19419099076	22
50268.226628610806	49869.031500548175	22
49951.43732107577	49796.1120077407	22
49785.480143263	50041.51266710188	22
50342.51505235368	50267.445212404666	22
50401.55135872133	50285.471330921384	22
50321.16686277164	49821.71418097172	22
50268.895767774855	50403.33186544807	22
49929.000656456454	49784.25429631469	22
50402.43483039084	50044.90803812147	22
50071.5292221783	49749.815322632756	22
50222.76800627549	49760.37765967611	22
50388.42609851398	50339.46821831756	22
50420.960566760274	50062.95700781311	22
49808.9750642637	49962.56447471077	22
50415.438079537555	50306.18981240128	22
49952.81583536574	49828.66455162335	22
50047.97604094437	50366.162047423815	22
49984.11773290184	49775.027388986346	22
50253.940045840274	49850.2005304702	22
50418.248032335854	50086.84652018635	22
50380.52084825433	50265.42727329508	22
50423.2574070042	49967.603772008646	22
50022.92838634492	50359.05876714994	22
50142.93730492078	50442.44284171064	22
49785.84944428055	49945.24383690187	22
50174.655174845226	49817.565473968476	22
49826.35950783363	49890.956485639246	22
50171.29130576785	50450.55319940932	22
49779.1867794263	49991.74150334133	22
50303.43769612585	50401.452940432355	22
49780.33752014592	50261.71382900626	22
49852.944920991926	49938.174397187846	22
49934.7029460426	49850.99442268023	22
49885.57161180079	50378.993575137436	22
50097.9206209035	50424.64625167552	22
49876.109628551894	50341.45261955427	22
50183.575778350605	50476.8054231833	22
49992.10058654637	49886.32010123234	22
50164.89198920001	49721.05937476229	22
49931.3864644461	50340.218439189644	22
49747.38298540443	50141.15690904984	22
50060.37495225361	49773.29230991956	22
50256.99376914798	50370.624024242796	22
50331.57669715859	49796.19337432404	22
49917.800578414164	49761.151580227364	22
49762.2443553013	50053.12150550706	22
50219.525817482005	50407.86969862336	22
49969.057863818365	49751.60607799971	22
50403.36768067026	49829.22288542681	22
49797.09933067817	49918.1184860372	22
49879.630815064564	49759.29855976322	22
49868.614962427615	49821.345315240396	22
50391.87811716448	50309.60495677289	22
50293.611616248156	50431.791696713204	22
50445.175392318255	49847.968756476555	22
50145.96387106381	49782.05916765775	22
49755.20055724352	49991.82400465454	22
50446.414033424575	50067.19858004505	22
49982.51419749425	50349.407018851365	22
50357.93687994813	50250.11495634251	22
50450.038491150524	49931.329103043594	22
50376.219980218695	49814.74790769024	22
50069.36559754962	50413.36949251617	22
49863.526905332554	50313.46141854492	22
50243.60301410834	50412.43578252451	22
50436.77450110685	50284.22308237071	22
50166.339822674665	49762.447978747936	22
50018.91249706432	49767.41763375437	22
50303.29370333282	49805.14873348386	22
49907.168603880076	49961.48099993882	22
50319.99833573831	50422.7371953257	22
49971.33788588754	50370.11998759386	22
49740.363175294064	50010.947344114764	22
50284.16872303688	49791.9921607568	22
50385.11577685548	50131.850245901376	22
49857.694918798334	50381.622663963724	22
49833.994700283656	50310.76011771004	22
50090.759773778154	50362.62488878019	22
50139.732451699	49711.13489247446	22
50420.594253082316	50267.210318384605	22
50198.85077529103	50458.547928298314	22
50362.08974661265	50193.94513573093	22
50074.76874259452	50384.15885668774	22
50309.40343275545	50455.83206246611	22
50030.483903745895	50388.86810897705	22
49774.96109908068	49896.98567218246	22
49952.780251085765	50356.482401323075	22
50103.46443267058	50389.74078621533	22
49962.13027730111	50395.838529028406	22
50440.043625017395	50122.748628431706	22
49883.10821223164	50405.416731508165	22
50040.87893743906	49758.139221343816	22
50349.80799142388	49816.34139871098	22
49809.78363108518	50177.61717434407	22
49809.43582376902	50320.213240823454	22
50071.521496720205	50440.56743041565	22
49717.66389581513	50142.779329413905	22
50197.47668998595	49758.819690420656	22
50443.285374062056	50043.84948688098	22
50069.40329016512	49725.989978856145	22
50217.46773640868	50351.175407792274	22
49777.06177857492	50116.543257100166	22
49787.733746092475	50091.93545399585	22
