# Supplementary material for: Abundant Topological Outliers in Social Media Data and Their Effect on Spatial Analysis
Source: PLoS One. 2016 Sep 9;11(9):e0162360. doi: 10.1371/journal.pone.0162360 (PMC5017681; doi:10.1371/journal.pone.0162360)
Supplement: S3 Dataset — See the respective attached file. (ZIP) [file pone.0162360.s003.zip › S3_inclusion_lws/clust_24_33.csv]

50000.0	50000.0	0
50005.83713481602	49993.280968672174	0
50001.12443877294	50002.94038312532	0
50004.48967049862	50009.87803618339	0
50014.53099825114	49992.22044562598	0
49994.82530141147	50000.16451443882	0
50010.4589196096	49996.03999675293	0
50018.2149037799	50000.21066760052	0
50008.08586038528	49994.71094210748	0
50008.936828060156	49996.61673629877	0
50014.94983376979	49988.786681476384	0
50018.46933854213	49993.8554702697	0
50011.58925015423	49998.11513877684	0
50000.88428493963	50005.70068823388	0
50015.58030491181	49998.917555959655	0
50009.4718499692	49995.44000616184	0
50021.193458055204	49985.225681648	0
50021.413904821406	49979.75696080034	0
50010.100749354795	49991.42392694246	0
49994.76895619402	50001.40611172298	0
49988.06258487189	49998.76840152412	0
49985.29202249338	49998.940740734564	0
49993.14686645007	50008.1375682673	0
50019.290915195124	49977.92750471076	0
50015.06418115242	50000.068615091885	0
50014.13017824349	49994.253094930704	0
50016.51956011994	49993.78858803314	0
50007.08202173182	49986.998177055575	0
50019.32588342561	49975.4242119596	0
50007.844906202205	50006.27608626506	0
50012.7000907052	49987.44525287354	0
49995.49342105043	50013.29634922211	0
50005.13790162656	49991.45152935209	0
50007.082932075806	49996.441953963855	0
50016.585769007244	49986.84440471123	0
50002.83418114664	49988.992466717245	0
49995.48635136234	49995.03181978486	0
50024.77210222248	49987.26818796391	0
50016.061040311164	50002.13748655931	0
49998.10217495186	50005.36260508198	0
50013.167830917206	49993.19964095961	0
50022.14159763361	49982.83076155788	0
50016.10399810654	49974.74415824642	0
49998.08776523715	50009.22821079052	0
50023.40450357533	49993.61172738369	0
50018.76775212044	49981.33086492498	0
49996.120792812355	50001.59421960543	0
50005.046774222115	49981.73340809357	0
49998.2990140224	49997.04291727956	0
50016.47214563919	50006.55446067109	0
50027.808527417794	49994.11873108403	0
50007.276988179576	49979.47005546184	0
49998.63505054116	49993.56495709598	0
49994.93196612812	50011.18394075017	0
50010.45876863076	49990.161010031814	0
50003.97266594857	50002.458794795784	0
50009.44591577367	49994.182815990534	0
50008.4991627827	49998.01859678256	0
50026.73402193849	49992.63956518364	0
50029.482584821504	49978.508912261066	0
50008.75765193132	50004.28392360544	0
50005.388412672575	49999.9900841207	0
49999.85042124614	50010.79623481914	0
50012.27171978171	49994.29867634941	0
49986.59482429784	50001.81226839865	0
50035.33648425852	49974.70002515035	0
50017.338649190744	49980.41742473275	0
49986.88719264082	49998.56909033515	0
50009.163364260836	50001.94105756399	0
50021.4902181036	49972.74675609031	0
50036.929303339406	49979.345099226695	0
50004.407389178654	50000.27660040396	0
50013.03458879436	49971.04161905141	0
49986.730068661935	49995.36881795393	0
50012.11734460939	50005.26852747503	0
49991.47266825221	50016.232713043595	0
50002.753656105124	50004.43811441385	0
50007.04795399476	49984.99209594952	0
50019.73260847298	49970.14971438379	0
50009.069330373226	49972.59046273163	0
50010.1511816557	49972.62455247978	0
50019.046855330045	49968.729659101475	0
50033.91819664266	49994.99795841096	0
50000.54061583774	50004.66301196818	0
50036.83356199175	49976.12178608589	0
49998.69355844842	50014.23779065819	0
49996.42385986143	49997.54201287753	0
49988.80355885187	49994.73949626766	0
49989.0000510483	49997.53362532931	0
50045.87877013	49979.65615874137	0
49991.13587895365	49996.52765682387	0
50019.30492580107	49999.88959458508	0
50012.46014286366	49988.74121117238	0
50001.54569032017	50001.71275774059	0
50012.15402410048	49992.55053785089	0
50000.12263336884	49977.47527241486	0
50002.22490471562	49999.61637121197	0
50010.51338572776	49998.152334640225	0
50014.73525587127	49997.20394473452	0
50012.79614643068	49996.9890215799	0
50004.87503193818	50001.461523248174	0
50006.03257514177	49990.03647625652	0
50005.54887962217	50004.81637949066	0
50002.56240120871	49979.99797606899	0
50021.887926901814	49996.062893511604	0
50006.32703857465	49991.544517300004	0
49990.439278598395	49994.24582331928	0
50001.873876585625	50007.141939034314	0
50003.305765154335	49993.86854020162	0
50013.200641945106	50005.08440088092	0
50012.12025455266	49978.84568753256	0
50006.64370623705	49983.02919293262	0
50008.49073917247	50010.12621010018	0
50013.861540388745	49978.21860787476	0
50031.058052643435	49986.99015643279	0
50014.94582985956	50012.05125135054	0
50035.5383608293	49983.566861656094	0
49991.030096193834	50022.15116813719	0
50005.46966937792	49970.62233159868	0
49988.44833133628	49989.976926240066	0
49994.354344094165	49979.72792732627	0
50016.53829730544	50000.329665277866	0
49985.69786667642	50003.08579045412	0
50005.04180405728	50003.54232518139	0
50007.49928405959	49988.58424591541	0
50017.031857151094	49968.94990008343	0
50002.98364475068	49981.342418066255	0
50008.75183400938	49981.63170455064	0
50003.74134074666	49968.98534518849	0
50014.184258887915	50004.34955588514	0
50016.66807349658	49978.153620903344	0
49991.49294660638	49999.08926920659	0
50006.07308943197	50012.02124499861	0
50018.18428017563	49975.5291185302	0
50003.744835537575	50005.03672033354	0
50017.0847617482	49967.71939797862	0
50001.364376995836	49995.92899192673	0
49999.015252295256	49984.51162121085	0
50022.88862056398	49978.140659149925	0
50010.12229608524	49981.63378355038	0
50006.924986869504	50014.2275570096	0
50018.62598055079	49995.02027975728	0
50001.4129379488	50011.1959501719	0
50029.762113352466	49981.23696473595	0
50017.34500124433	49994.69032148967	0
50001.66266675488	49990.137316034496	0
49998.9494254673	50003.01711792969	0
50001.198360199305	49999.86125242214	0
49988.285388029035	50000.56237796584	0
49999.6191912088	49994.81971262622	0
50026.604335600314	49978.8004165042	0
49995.32452230914	50007.39284060184	0
50008.4370145203	50012.41428319673	0
50020.588886059304	49984.00500895489	0
50018.196912976244	50013.52306138625	0
50024.68074206995	49980.89310460526	0
50032.11898991028	49977.87048802366	0
50033.392462679665	49988.90998566345	0
49989.34177680639	49998.66722062441	0
50011.053675528885	49993.308648700295	0
49998.23830095699	50010.57701642372	0
50011.79860805233	49985.78635422019	0
50018.22626641199	49998.34133937544	0
50006.87112494695	50000.55134256973	0
49996.53121272331	49985.20198091985	0
50025.086037284156	49985.91081937276	0
49996.70860588001	49979.26714558284	0
50029.50319168969	49973.20871567816	0
50016.4795935853	49979.64911345631	0
49996.10016635222	50004.113680559676	0
49999.640019379956	49996.08065681126	0
50008.223135130625	49962.391188099115	0
49993.37143664145	49981.26529963117	0
50018.00955082157	50001.454190036544	0
50014.05433731257	49987.786569162265	0
49999.49285722743	49986.030568801725	0
50010.892172060616	50002.890041918436	0
50018.264454430224	49979.08917698802	0
49999.254347866976	50004.12399906752	0
49996.37550174052	49996.18684061768	0
49988.48035736957	50002.11186367716	0
50017.57129535383	49985.64348910266	0
49993.48365932206	49995.32734283831	0
50004.25846664632	50013.69450265003	0
50015.17690187655	49969.07193670933	0
50010.90125225226	50010.77384091866	0
50017.00323091341	49995.94090178073	0
50012.86030348004	50017.03363351573	0
50005.31109678922	49962.92414232626	0
50006.08245865617	49996.396527964374	0
49990.01497238	49995.39866020564	0
50044.05046255765	49984.74864177708	0
50021.102182624454	49977.19055963324	0
49994.206855205164	50007.760510363725	0
50031.30952802601	49981.27880218403	0
49993.00874635992	49989.07987435498	0
50017.913044286935	50022.43697608902	0
50019.55630359528	49996.00874573291	0
49994.95845095134	50006.23146898167	0
49996.787999179345	49983.41672751876	0
49997.28862868989	50002.89962222195	0
50026.72239156424	49977.67029217016	0
50016.137442013125	49997.798828649495	0
50002.23822115556	49982.82918829433	0
50017.59004350971	49970.20078439211	0
50001.12616166738	49988.74985866253	0
50026.89126041569	49975.84217616462	0
50011.525842301904	50000.75636389602	0
49987.37936298576	50026.933915783564	0
49992.505563965504	49971.45927862612	0
50028.914669772326	49976.81093937099	0
50016.66006009913	50016.9698661116	0
50006.33442838227	50008.543010872665	0
49989.42131829412	49963.33901166855	0
50017.968238877926	49964.11063876047	0
50017.4053768407	49976.68234425749	0
50025.67918690619	49993.459769034926	0
50035.32946390554	49977.583204645154	0
50014.841863191876	50008.54154552255	0
50009.46842729731	50020.60487544357	0
50021.769537268505	49974.23178294885	0
50011.47451947896	50007.557284676805	0
49998.40507468729	49975.46325920858	0
50004.0943970568	50011.27871101463	0
50006.20179319582	49967.85017228331	0
50018.20829484094	50018.71730479123	0
50011.66556158528	49969.1858270797	0
50024.369657337156	50001.22008216415	0
49998.79584238994	50007.13689362251	0
49990.32820341346	50016.3961369657	0
50006.4435688108	49994.31053318997	0
50019.30929079813	49976.600336048316	0
50010.91845864008	49982.82898569856	0
49990.348907185224	50005.60903256387	0
50024.1522169357	49994.40200642497	0
50014.17381883133	50002.12589069574	0
50017.76507466728	49990.44779436663	0
50043.75520496807	49976.744641166486	0
50009.71324076425	50011.99337319459	0
50023.96064234873	49977.61049468709	0
50014.04709016834	49999.30956374218	0
50007.29837336337	50019.74476684009	0
50011.60148713441	49971.61552987652	0
50027.760664667345	49985.06088880161	0
49990.826783218356	50029.403764236886	0
50009.65654534305	49987.70137659851	0
50016.71099753911	50008.33824926107	0
50004.69951611002	49997.63286251777	0
49982.1008966819	50023.64881203237	0
49994.30528099292	50019.15648234574	0
49989.98803088486	50014.01842541414	0
49982.173661481924	50004.54955079803	0
50016.885314251995	49964.39033046427	0
50027.64624163003	49996.03948847316	0
50042.10921104765	49992.490067135564	0
50000.45721536013	50013.25586287379	0
50033.20667133846	49996.21933796846	0
50007.796617056236	49990.37827675556	0
50010.793185041024	49958.88394594061	0
49999.99657376707	50014.635139766775	0
49991.18720389596	50004.122235214636	0
49997.97220737339	49978.578237204354	0
50009.72613395662	50003.706107086124	0
50035.589999161806	49971.04844427833	0
50028.910800421785	49971.17023296352	0
49995.69536840814	50016.661631778	0
50031.87793942766	49984.378883366044	0
50018.940883947886	49955.17033129901	0
50009.73582475297	49963.47881328664	0
49982.62400587377	50000.491292449246	0
50011.69341869804	49995.72767945512	0
49995.16420949113	49998.835294507444	0
50006.40201665947	49988.39904736535	0
50016.4519561636	49990.38580699887	0
49999.09921373705	50015.27455799909	0
50015.71644487849	49981.890074185685	0
50011.95701241115	49981.49187185587	0
50013.74931920829	49997.47045144757	0
49991.916510602816	50012.525039104024	0
50009.99198977121	49984.8982441121	0
50018.44147401772	50003.16867861623	0
50020.82573912429	49974.82028027413	0
50015.49034966473	49990.85560334409	0
49999.87213701425	49997.90044027296	0
50043.79092621712	49982.05238273654	0
50017.433259612284	49987.72241035177	0
50031.953824946744	49994.884360510674	0
50008.88763657624	49985.631715698684	0
50033.254947874484	49991.54350118985	0
49999.46235900153	50001.37638187934	0
50015.18216152417	50016.60655961266	0
50013.100947890016	50010.369642319376	0
50023.76929210621	49996.469970804144	0
50009.1598565264	49970.37590584578	0
49995.85450226346	49992.452056001675	0
49999.94546654832	50008.59505416156	0
49990.82754118624	50010.245166916364	0
50031.77710339371	49975.60848126108	0
50034.230430251715	49972.200144816255	0
50022.386270717376	49979.00827023312	0
49992.64646736168	49980.25304717777	0
50026.42297673137	49997.453392527335	0
50019.618674445446	49958.86037352273	0
50026.41798040903	50001.05491525644	0
50019.38057683675	49973.42363685009	0
50009.54565436523	49966.28393480257	0
50009.01063384966	50014.73592736334	0
49999.644995925904	49993.78405371485	0
50009.81720632824	50005.97289784865	0
50008.14015398451	49992.284981156794	0
49996.346870602596	50006.735113702714	0
49992.318381946396	49996.34852900717	0
49975.57922029394	50007.543591302885	0
49991.7840052838	50030.47910280624	0
49997.821918389505	50003.78108682672	0
49981.759709777754	50020.590654198604	0
50004.689470503756	49982.915378003716	0
50003.63994292236	50003.52518030056	0
50003.33970531987	50010.21646316763	0
49991.72504012674	50009.66971456137	0
49993.51300644962	50021.990941999415	0
50008.57551745661	49967.72139152683	0
50021.960935687	49975.66542490558	0
50004.69583280455	49995.22104814737	0
49994.198399913046	50009.21217614481	0
49988.58142016513	50018.082290497325	0
50019.654252077045	49988.67324223183	0
49984.921162792794	50004.07854214962	0
49981.45671529846	49997.116122643434	0
49996.97783060522	49968.187741512134	0
50040.272093099156	50001.72669740148	0
50003.18794351524	49977.40589052669	0
49993.03311956979	49993.21018067425	0
49996.365427526835	50010.6317267545	0
50003.67053058538	49991.807151799425	0
50008.59006648891	50007.353603243646	0
50005.63922193674	49975.28807307995	0
50027.37674313698	50000.002662458595	0
50018.1694011894	49962.7431125476	0
50029.270615256304	49986.30585703274	0
50008.60891376488	50000.90645862579	0
50011.463217016535	49987.64651850302	0
50025.71492602243	49980.053609271316	0
50020.149261215425	49998.33740895269	0
49992.083382203666	49998.17325550986	0
49990.49038131797	49993.050099536056	0
49997.03459241107	49992.463299739306	0
50015.71638867133	49993.163487279846	0
50014.238258018595	49971.042525217876	0
50002.84440560835	49991.017650804875	0
50024.0421841673	49981.83583364768	0
50010.09122006389	49975.393998303785	0
50021.8599244461	49988.34879827413	0
50012.38490685176	49983.447845324255	0
50022.9978631254	49987.25227928762	0
50024.57481204676	49998.27303786978	0
49977.73435678939	50025.73142585185	0
50018.273526281984	49984.862890459626	0
50004.87977524304	49988.86417241439	0
50010.2994959495	49980.14878879698	0
50044.34040172747	49986.573763466644	0
49989.8854863132	50002.60089882142	0
50035.588236585834	49995.58540569962	0
50033.22995233338	49985.604815805105	0
50004.865841838946	49985.181879685035	0
50017.96032704124	50016.073713754304	0
49985.88742129509	50004.574260043635	0
50022.967400696645	49965.7199337937	0
50020.575116337925	49991.52741422425	0
50023.080497756	49990.82975304222	0
49971.19647388126	50028.90699982335	0
49988.378226405424	50020.15787642392	0
50041.256446369975	49975.58570536631	0
50026.2353198945	49963.63745814506	0
50006.09290812682	50003.86750193632	0
49999.10665106603	50019.81250362378	0
50017.08442806516	49999.00182927129	0
50044.3125068275	49991.881128169334	0
49989.69643205104	49979.90931636454	0
49983.447153874804	50012.92191009479	0
50007.09100776314	50002.0115516885	0
50002.39396832022	49992.540378176054	0
50030.089910534545	49998.491165232444	0
49997.30745483783	49998.59718904675	0
50007.318017293444	49975.875578960055	0
49993.248316773905	49978.191920323	0
50026.3666059615	49990.04335203911	0
49992.999485446875	50010.69994272801	0
50000.3856237368	49991.71250458948	0
50017.946030743726	49977.88631347146	0
50007.644142433375	49972.087069549	0
49993.66907959635	50011.765590085415	0
49994.8157511952	49986.98470323382	0
50008.38104781748	50019.90062105578	0
49993.26126408174	50000.11735477906	0
50007.22548173692	49977.57936703704	0
49992.06360483944	50018.0340425501	0
50039.28669048378	49963.65659707516	0
49985.753176636455	50020.735921212305	0
50011.566897029115	49967.6111754119	0
50033.987927820956	49979.86532365262	0
50034.92184460218	49993.68379887169	0
50031.1834662403	49978.546404806555	0
50008.49951727383	49977.61220145197	0
50000.0667014223	50006.61967936052	0
49984.729122934965	49988.46750636666	0
49981.21649061167	50003.70840084871	0
49990.47161684786	49965.01894314194	0
49986.85456251446	50017.47416794007	0
49993.14977565803	50012.76023205532	0
50047.74428540473	49991.24723405859	0
50041.76255014188	49978.46759680011	0
50009.81457879594	49978.21967923451	0
49998.4060908197	49999.35948248665	0
50018.373779276386	49996.34044717234	0
50013.52283959243	49995.467949927086	0
50027.67426593742	49970.10328410818	0
50014.319940503025	50017.38261971316	0
50009.11341404663	49999.653086728984	0
49973.127658974896	50000.05463673042	0
50024.172469884805	49992.833051163034	0
50012.72323837013	49986.30699232487	0
49986.20730487261	50000.10490423789	0
50011.977252020064	49976.793581167396	0
50000.00469857768	49987.66289570633	0
49995.85995538461	49973.097446555905	0
49981.89327689237	49986.981859026244	0
49990.188598212604	50018.50470183291	0
50019.26408681603	49991.079964753786	0
50026.90642246039	49980.55454640253	0
50004.02002875881	49980.06894821713	0
49985.89081506631	49985.65015807027	0
50002.19799961084	50013.56370140326	0
49983.7216195171	50005.075943525364	0
50011.56530235663	49984.67498436674	0
50002.327672652966	50016.16523425671	0
49997.71084800053	49989.345274387495	0
50021.098386776	49999.088229640256	0
50002.00890793094	50008.13368325376	0
50019.39518854666	49986.74799421681	0
49998.48583144695	49996.020842220816	0
50002.252645341825	50003.39034952211	0
50024.94934034694	49996.50973683712	0
49986.29125204934	50032.769984358754	0
50028.415156277806	49974.07285654163	0
49992.67148623997	50015.74501869495	0
49988.55427669218	50005.38882281116	0
50005.61269014103	49979.195057955585	0
50013.9253921519	49979.943606174034	0
50009.02263196153	49976.39397066565	0
50003.70383567812	50009.18776447736	0
49977.93538939688	50032.17827826552	0
50002.00143499088	49981.14772652258	0
49994.443343618565	49988.76168526796	0
50015.95192676042	49996.55369518609	0
49993.70826007408	50013.60625246535	0
50015.6171072625	49995.2344459176	0
49985.79584330067	50018.53873362033	0
50035.52685303456	49986.11691328954	0
50023.38477138606	50015.65881684924	0
50013.08957255942	49972.88909667436	0
50032.54434074573	49980.14024382478	0
50037.69766277613	49990.71977907857	0
50020.70132115987	49971.33918728332	0
49991.54871575323	49993.06958954638	0
50038.6876369777	49984.854015877136	0
49995.84975534837	49989.76380217891	0
50008.57260689861	49984.18248625825	0
50010.80116969428	49974.26868446372	0
50015.52442358418	49980.369654114074	0
49966.87956821088	50025.3566718717	0
50021.39298048806	49997.33513397521	0
49986.79280405464	50011.54457078656	0
50036.99569153763	49970.71384740837	0
50030.30006447288	49976.71936741601	0
50004.423067000935	50021.778925919774	0
50018.9524174718	49987.93459858724	0
50002.24446952885	50009.35885546801	0
49991.37241014676	49987.81286878255	0
50003.50800967785	49986.81399264767	0
50024.603400120206	49967.67607924221	0
50011.68653072118	49989.936086664326	0
50007.42317193211	50025.20821976098	0
49997.81359760099	49974.146066464906	0
50000.03202202254	49975.17501212602	0
50007.46899340166	50016.97950080779	0
50014.92720199672	49989.879107376546	0
49982.3621370405	49990.43294793265	0
49998.93112757086	49973.32114751587	0
49993.375437763934	49986.99815010414	0
50009.01048645396	50017.8185164767	0
49996.28983160131	49986.96341522962	0
50013.84358150482	49974.759725529235	0
49985.33335758784	50014.325262570404	0
49988.28920657882	49976.78881082798	0
50005.127349538976	49960.355245516366	0
49989.64002585986	50013.06228223937	0
49993.30132386803	49990.74232668886	0
50007.89248237768	50021.36047618287	0
49987.15178322575	50016.181793822885	0
50110.456166808195	50184.31002624582	23
50131.12045512439	50160.98402498305	23
50107.93672309311	50212.22883926921	23
50122.26329267333	50237.47175556422	23
50136.780100136006	50198.3596467918	23
50155.13644646373	50237.146810330356	23
50121.88644434449	50134.14650074149	23
50167.70453596108	50208.24443052461	23
50099.81104841617	50117.014194945325	23
50198.457428487214	50219.13279180369	23
50221.884423376054	50213.58524532987	23
50097.443684815895	50241.673162050996	23
50159.68649009822	50180.828745804174	23
50069.69495774759	50121.918315356175	23
50107.61460322682	50264.405396679795	23
50125.05158713219	50106.772271742746	23
50080.52151034029	50097.463612324085	23
50097.0927976224	50075.45569476467	23
50077.46301798125	50259.1011324743	23
50102.7516732234	50051.108625955734	23
50186.36588265945	50188.99599992951	23
50086.03943715469	50031.20616776749	23
50163.81588414987	50148.11143020544	23
50217.165831332924	50244.931536028416	23
50241.03144240145	50249.158563683704	23
50209.59628279646	50176.98304106451	23
50202.57958981407	50271.643232074886	23
50191.41018022071	50246.917031149664	23
50079.05994523803	50001.62709794784	23
50107.12355888022	49987.77158925049	23
50050.75203829037	50142.341626467576	23
50146.02362777691	50127.88055593744	23
50110.404784231105	50018.911745591584	23
50230.237139926925	50189.66227120526	23
50233.91298552752	50161.39058118741	23
50257.22264261573	50176.55005533984	23
50176.13042193437	50279.61838708226	23
50068.89587378568	50073.23927333969	23
50056.35179018569	50099.68309977547	23
50219.46905168463	50296.83473922953	23
50200.04477267122	50316.34963734457	23
50232.20310221787	50317.90073672342	23
50277.14316377906	50195.319778121295	23
50253.34974208037	50222.51314269856	23
50127.34480068945	50060.72717113202	23
50154.95231828669	50102.416701811344	23
50289.969722267255	50171.335265730224	23
50129.54131554208	49975.360478440496	23
50169.41374067424	50306.34050612584	23
50075.51056064333	50148.78592367357	23
50102.94429813712	50158.363698252164	23
50153.725571946634	49978.98806697193	23
50070.76281091307	49978.77094593557	23
50296.1683343517	50212.157107038416	23
50061.27099621601	50231.52465430564	23
50247.326850772	50283.168657002556	23
50081.878444494905	50172.33775286322	23
50150.9729295461	49951.92508258599	23
50283.16177329535	50147.8452920045	23
50172.86945731331	50120.892861065106	23
50058.21125357433	50205.23712808458	23
50127.57328967775	49931.23361692679	23
50027.65140384044	50101.31686680374	23
50037.88532089719	50222.71540993949	23
50314.268770888106	50173.45915596417	23
50313.93159506688	50147.19030215998	23
50028.59741399312	50155.70167655373	23
50103.57408950491	49914.77836478743	23
50059.99037243214	50028.14254847399	23
50022.484055433415	50245.28766565928	23
50248.43885772496	50336.15675224452	23
50075.87640591525	49950.127489634564	23
50264.744711448824	50300.599696480625	23
50011.395431938894	50222.10891854845	23
50039.21017510436	50073.39919396364	23
50053.84254463962	50179.62399157172	23
50025.6307754102	50188.98000428657	23
49999.02317105319	50184.62118668662	23
50155.20605366669	50078.40295167404	23
50140.39276580855	50316.21236356643	23
50226.10467267918	50345.38997763078	23
50002.661836032916	50266.15411055724	23
50176.47089597007	49993.16117160363	23
50189.61615690684	50103.42606891948	23
50186.09736100771	50074.22068160987	23
50126.79542342314	50292.29977570563	23
50214.90854170228	50114.385463762184	23
50335.41573674718	50195.7846138311	23
50151.757286042695	50287.68092173533	23
50146.54182084939	50261.60753516571	23
50291.10596116152	50116.55201086363	23
50092.66117364646	50292.05540564489	23
50082.58258216469	50214.92992712786	23
50201.3168793158	49989.70601866273	23
50190.44546662839	50015.65919964164	23
50055.21593057984	49998.500982555975	23
50104.624214651696	49955.52696916851	23
50036.046750829126	50018.271886685114	23
50159.072467912854	50333.93473927578	23
50128.93262517385	50345.093088733076	23
50196.919706785244	50040.221644153906	23
50040.26564255586	50043.23922214196	23
50338.36792667863	50154.92533811861	23
50137.888321447375	50369.09660305195	23
50233.38217112182	50095.497164185166	23
50140.686586105614	50000.944489995985	23
50358.059410795926	50181.86729082638	23
50022.59195748513	50126.307537725625	23
50035.989043785376	50274.33200094177	23
50239.9815297313	50135.70724865547	23
50009.047991812025	50072.55613972946	23
50301.089234747335	50236.41105396646	23
50311.18860218106	50101.196377343535	23
49986.58042374227	50094.19701997467	23
50197.121968142594	50146.61561034167	23
50007.40604641409	50016.92074185907	23
50271.4719682614	50268.94312746828	23
50311.311965982226	50260.80852002194	23
50204.62195546447	49959.32145006525	23
50016.21277684751	50298.70645509535	23
50203.539289911576	50366.728068247256	23
50210.29778676704	50390.820691998015	23
50027.677344288655	49994.21884665927	23
50229.8353127522	49948.380433918646	23
49989.28486209839	50038.83942767325	23
50170.19569651735	50046.08685964635	23
50044.16995797207	49969.44164224489	23
50174.85589968957	50364.89957274873	23
50304.44139748118	50285.63822354615	23
50133.24990103286	50030.90307652066	23
50295.94496918467	50075.594921778735	23
50224.13601598754	50023.766374313265	23
49998.36026598851	50117.63013084983	23
50005.077352321285	49977.8991751836	23
50277.68297359071	50091.9938478642	23
49973.89879995086	50123.34555362026	23
50217.62421721861	50064.39115532641	23
50279.28622699036	50339.403823838715	23
50371.861453791156	50204.83981975807	23
49967.158586118705	50062.468277437816	23
49987.96696869043	50151.04802718147	23
50042.8709941574	50313.24071937068	23
50224.4628008043	50410.811141848346	23
50094.71534243657	49888.87805730928	23
50030.89715136667	50340.05728431355	23
50172.700817212106	49962.76403810856	23
50112.61106433535	50387.44826966351	23
50002.09073670358	50320.93253048481	23
50350.61605904413	50222.24310143232	23
49960.83032909309	50103.17797313372	23
50287.3711515683	50050.54758901545	23
49981.177629946316	50014.72134525751	23
49937.83930319756	50073.07063627749	23
50158.64464884534	50016.8897105062	23
50242.14101612474	50060.60334287981	23
49976.00305747648	50328.95697427002	23
50253.05696235569	50400.33056237266	23
50174.31467003417	49932.06724927396	23
50377.81897879233	50165.69152243938	23
49982.105753083146	49988.921870381506	23
50091.76749684731	49860.40617663354	23
50119.02392415355	49888.35471833139	23
50098.50673745416	50336.726210828856	23
49989.76184041909	49957.44974698826	23
49930.96578447794	50102.031968857096	23
49986.845339214255	50293.66450747459	23
50275.37482195673	50377.829144374744	23
50387.259653838984	50228.540127916254	23
50358.160290901724	50137.20213168114	23
50098.5353930405	49832.31834422592	23
50341.64932282012	50264.236928883474	23
50097.97700370694	50362.15038359569	23
50271.69539711304	50244.21702770548	23
49963.55340255433	50156.49748175951	23
49918.305925539324	50050.99639086369	23
49932.011901463244	50128.3720201898	23
50159.36532956506	50390.52526726225	23
50272.15040380811	50022.94290449844	23
50185.43423934228	50336.65352715407	23
49905.61888160819	50105.10118129395	23
50170.21696451322	49901.13079858561	23
49962.138525413175	50292.64831875424	23
49885.85317882342	50120.43430862469	23
50333.73000316068	50122.342172666555	23
50348.94818543508	50098.84637049028	23
50378.1892539224	50113.29682648463	23
49892.582594075255	50066.410321834206	23
50402.69685834486	50107.91460254816	23
50066.74759056878	49872.32562127386	23
50258.90750634802	49958.408338662884	23
50234.00761856939	50369.82232217568	23
50038.94431720715	49866.60987195234	23
50022.475552926015	50367.10008585935	23
50328.28056363615	50240.926113243666	23
49983.22995696964	50224.854766219236	23
49874.54773346464	50092.9007662312	23
49968.4947777121	49938.04189618192	23
49968.02088597088	50187.201819539034	23
50009.65646943145	50394.14286858314	23
50323.148320332366	50074.307616361264	23
50251.29586890875	49984.779544473735	23
50074.414812154355	50340.94542811082	23
49937.088107445525	50155.909178509486	23
50051.46626020615	50254.27609871091	23
50080.865728339704	50384.69495665032	23
49992.70642727337	50374.85037359196	23
50122.32895054779	50412.64088410393	23
50415.657526107156	50133.693209044235	23
50225.19408683069	49973.11737338431	23
50147.495069767334	49909.12673991745	23
49968.162576091236	49968.182033029625	23
50026.063820010684	49842.26055705566	23
49936.88457885864	50290.91948122502	23
50318.640247808115	50045.80032637978	23
49979.466343657456	50248.84944141052	23
49910.50377092001	50166.092083375646	23
50002.91829984825	49827.27413833339	23
50014.08077633081	49805.85551766528	23
49944.28203212287	50206.08258748621	23
49919.255455395694	50227.43021595072	23
49944.1725801324	49925.51122066366	23
50190.56577401074	49913.9970514575	23
49956.9445913372	49995.01819485694	23
50396.914010210574	50199.93667440726	23
50420.828078184866	50215.690297683635	23
50004.097280253685	49863.697230407815	23
50063.41295599021	49903.42799407799	23
50396.96931300652	50258.17315189526	23
50034.46407608254	50404.415664601824	23
50309.70819389581	50334.46865334968	23
50026.29919092471	49947.90316290017	23
50012.29442458156	50047.35952565046	23
50275.930880909655	49938.85270554968	23
50258.419687436726	50116.95743326791	23
50438.562707230514	50150.70454921664	23
50025.15075451641	50428.67872316959	23
50136.99679304862	49865.70877286286	23
49913.720384564585	50283.38872733839	23
50184.40244087903	50402.188756309624	23
50459.835221163616	50126.68872587563	23
49951.186109590526	50020.98540416683	23
50053.5968535929	50362.90067876169	23
49843.651156540844	50087.15323940619	23
49908.89085574473	50140.75460362157	23
50029.32412912673	49782.84009174901	23
50060.292950496834	50399.68165896653	23
50226.80344195813	50440.53811418339	23
50159.75770722493	49878.09693071056	23
49967.34965797656	50367.031653086495	23
50082.986800846535	50415.51725620702	23
50012.16618196156	50458.74421813578	23
49991.48842347059	50441.28659862477	23
50223.135689864874	50465.589742725795	23
49885.05398914472	50149.207491812835	23
50190.886383339566	49883.805930634844	23
49979.499484438806	49875.471076059985	23
50272.67354804175	49912.0742887908	23
50098.44721294427	50436.276795909005	23
50159.6675990543	49842.61717939868	23
49941.96808156641	49969.71690092902	23
49979.78972764583	49838.362830179496	23
50204.53261359573	49858.32325975182	23
50264.24415368289	50424.86103307726	23
49987.20239676034	50411.80270758448	23
49885.76967853928	50177.265870283096	23
50424.30329738386	50263.60246172063	23
50420.60196233132	50082.0229189592	23
49912.474629747056	49958.51385510193	23
49959.19805132399	50225.750864454225	23
50053.57362275708	49846.78841324293	23
50427.20564053615	50052.165932516604	23
49930.30955909215	50181.52687764327	23
50445.79203152832	50286.087488271594	23
50215.60121197093	49898.00909391843	23
50452.317914342886	50068.33650429434	23
49860.34985841488	50116.370461850165	23
49976.82145314883	49812.91683535702	23
49959.00203660607	50437.38349427918	23
49934.17640159896	50426.17064970331	23
49912.30899763819	49932.66969642159	23
50438.97613131808	50022.19269033475	23
49882.11978471052	49921.26254543581	23
50339.35432262703	50025.07799670824	23
50164.826818469686	49814.28919808304	23
50402.40392364819	50159.334323602256	23
50451.09188445534	50093.52997745681	23
49994.97562528665	49929.21151293791	23
50444.71795339025	50195.262668948955	23
50035.27920777554	49894.98616678618	23
50483.44997201988	50071.968178906995	23
49867.99321081856	49893.108789306396	23
50324.13423053671	50360.27474624771	23
49845.79421473296	50059.961825343285	23
50047.30132679361	49923.817393974525	23
50355.052912281964	50363.74622738073	23
50362.486645169636	50247.82614656058	23
50120.38770940491	49842.9214315745	23
50233.602271792566	49874.38789391488	23
50116.26504638491	49812.105364621995	23
50249.50553289459	49928.632057108975	23
50337.058110324746	50331.16520557276	23
50287.212119852324	49997.84114775075	23
49952.66079116467	49830.04872145886	23
49929.12305807284	49905.05732048574	23
50451.16295349823	50043.01419083169	23
50312.3935534452	50013.42428834755	23
50465.4449151668	50020.90538631276	23
50240.59595876567	49904.873630094466	23
50068.75795405566	50439.18075696109	23
50300.29819977899	50311.530469563666	23
50248.72302005066	50466.507813390745	23
50334.59397880936	49991.52164152628	23
49958.90825402251	50405.90040561366	23
50386.72060757827	50137.8149756288	23
50464.53188734885	50158.628727597286	23
49917.585023030704	50309.15387695652	23
49984.105246108724	49899.711273394605	23
49890.96285035904	50328.2757095655	23
50356.01561904278	50315.01847473016	23
50067.30306168231	50299.11866705355	23
50369.29813804221	50385.28912329311	23
50008.44599401992	49908.36369496858	23
50005.55407890724	49777.481095707706	23
49873.438299488356	50352.66025132129	23
49925.896900348744	49816.62037102647	23
50199.18684722554	50428.02995369045	23
49902.0856347108	49906.78056347907	23
50370.8086755036	50274.105565352584	23
49950.73241091697	49799.434972691306	23
49984.005366654244	50470.1098131915	23
50230.40368996536	50493.3985094469	23
50471.01244915114	50183.69458635369	23
49996.35075806757	49753.14336291997	23
49884.69697940119	50379.78789959222	23
49903.21601558423	50194.95611932286	23
50377.23484183045	50301.30811170037	23
50456.96386612606	50259.33829156053	23
50086.32822172854	49811.41476451576	23
50285.04083805249	50404.597698112324	23
50402.739387923306	50049.967745592316	23
49950.49629403622	49880.05099907893	23
49889.04824103352	49952.82974208751	23
49960.6511372398	49772.56639622675	23
50218.464239510904	49925.88122041939	23
49945.892010943906	50351.12647734194	23
50206.24413830062	50484.511587840396	23
50307.45397053247	49976.113780071784	23
49837.06961779906	50139.63370350258	23
50226.3275622038	49842.5806113802	23
50186.53165550918	50502.57798467903	23
49819.27443412027	50058.53395444683	23
50050.40445262967	50465.8020313424	23
49930.66306750454	49772.05188471604	23
50400.05774809471	50383.48224427152	23
50178.82835044819	50468.160459359446	23
50200.29653689574	50455.21737988148	23
49856.37904203175	49867.98255308155	23
50283.76025079959	49966.54639252171	23
50428.5475444719	49992.64566574716	23
50207.10131843565	50519.171451950366	23
49946.769299965585	50321.25854500935	23
50417.86930145002	49964.521245055	23
49859.08688425447	49841.999680185065	23
49894.11165529414	49882.92165109134	23
49901.94173370678	49808.37836049358	23
50257.67533944663	49851.98905366676	23
50382.22569176667	50074.51194893318	23
50450.65473011863	50225.04636756575	23
50472.29871198684	50301.74105408924	23
50062.9834886337	49803.555386297296	23
49886.8266615717	50272.45981376082	23
49844.57215808328	50167.23747352077	23
50416.76628975917	50290.74861663989	23
50165.54750389943	50515.24033088137	23
49880.83560117807	49983.68596896526	23
49916.955344960545	50338.47486277919	23
50484.395528430236	50324.277926101946	23
50509.953020067995	50329.08717816137	23
50255.260201970705	50490.3791864851	23
49837.964813461025	50034.95571339632	23
49866.63881793771	50038.01897491166	23
49875.17672032806	50210.92117566343	23
50051.57087802468	50422.23743974126	23
50448.742023978164	49960.57848759359	23
49852.69570392628	49998.7151177966	23
49952.96380598644	50256.818150775485	23
50312.35848936785	50404.910554964044	23
49910.38830054195	50407.3334359001	23
50374.39986729113	50333.86134608207	23
50038.60078085771	49805.73517688796	23
50169.42549672416	50428.554556629	23
49944.186324685776	49747.74944931177	23
50420.126664045434	50190.96893847866	23
50171.589233725725	50540.736967285375	23
50485.62796422588	50264.9816794719	23
50370.173768617744	50014.82372534306	23
50390.62945670323	49949.26682911184	23
50399.270147630195	50413.14298247752	23
49964.651775676975	50491.671665903596	23
50256.59107608869	50523.19011723309	23
49831.5028918451	49881.29286000328	23
49832.515696242575	50115.22619259252	23
50075.72629931063	50476.092576602714	23
50520.40370683063	50300.131993263516	23
50140.16508636558	50521.900296078464	23
49926.73739363461	49876.62184440667	23
49938.59792066633	49724.25747208047	23
49963.28290802245	49710.53396195159	23
49831.73192363404	49980.87124698837	23
49876.529795898765	49800.04648391255	23
50106.917859816735	50470.57253948011	23
49972.55780262127	49748.79837599679	23
50326.887080280365	50308.130547477456	23
49935.316507893614	50454.35782913919	23
50152.82733058762	50450.079513811455	23
50244.998968517044	50548.553445604186	23
50500.30294283381	50094.41713693026	23
49854.77203301384	50195.91339866056	23
49897.34145929769	50037.30822435657	23
50489.69348090479	50152.3821565115	23
49945.19618447971	50509.9917935071	23
49862.910073344035	49948.835673998925	23
50053.002586230876	50490.959731011215	23
49917.21259007833	49739.26887656333	23
49915.967053131535	50478.613410393365	23
49873.41315432406	50310.640759732705	23
50385.63310980324	49993.63936384493	23
50383.540739465774	50357.13853031735	23
49833.79583093474	49826.24289128016	23
49912.852224786715	50507.49630372912	23
50300.14527268176	49917.75579613374	23
49912.40382820926	49987.56418608304	23
49943.22272340302	50377.97913729995	23
50505.503114925246	50251.40320083303	23
50295.72081065302	50364.19522330366	23
49824.210077009964	50206.64782939813	23
50382.073186307105	49922.47912891653	23
50403.67642074369	50315.23063474003	23
49894.73168826937	50299.087786876735	23
50475.488205733716	50238.53258978918	23
49802.65690058445	50191.48648854431	23
50162.40139732517	50488.62174494508	23
50031.2020904386	50514.27888642822	23
50480.08237516733	50113.41368898173	23
50312.3597903656	49942.425191790564	23
50124.598678377464	50449.53568795501	23
49891.10010990405	49758.57712206435	23
50278.83395128067	50452.56857360839	23
49912.89539444805	50254.85754898776	23
49822.82027563898	49856.2820422757	23
50136.932368503425	50474.75782545708	23
50021.3956709241	49757.00816011048	23
49917.42207215958	50011.768139200176	23
49890.37610768291	50474.85715798103	23
49858.908090231045	50400.13782292387	23
50429.17215864715	50319.027772448615	23
50120.53321649582	50544.531924994255	23
50526.89915036709	50096.06322344243	23
50109.251769119066	50568.948954084415	23
50079.7532182893	50504.183790936804	23
50402.70644563202	50014.099165622385	23
50144.6937717196	50552.594485776775	23
50006.600293535805	50508.13305553703	23
49811.06570311379	50090.28899288841	23
50053.50287990313	49766.5065247411	23
50519.580633692945	50143.60308297596	23
50268.38133435972	49882.297220221124	23
50342.977639285404	49948.347519917195	23
50169.17595882153	49787.30630890435	23
50114.11891863103	50513.751409533405	23
50442.12339791105	50340.22389225616	23
49805.08568033985	49829.245348740355	23
50368.547265345274	49970.41762968054	23
50502.81118835314	50176.78122809133	23
50193.040827143726	49822.531844259196	23
50087.41729128992	50581.406353706174	23
49893.00028087772	50012.69613123393	23
49882.28698604002	50407.501164530106	23
49956.798071398276	50533.78487184276	23
50395.54344175674	49895.15930553039	23
50533.52263779958	50337.30622580151	23
49909.06827729372	49857.50750889614	23
50077.894922501015	49746.485415966825	23
50362.954680419716	49898.37492018324	23
49940.19923084979	50481.48595863972	23
49847.92254499241	50296.43412354266	23
50509.85180113467	50221.543973657506	23
50219.19993147176	49815.13965394352	23
50359.64116680198	49869.72909187198	23
50062.40935173183	50528.50005895296	23
49926.334683817055	50531.466281442496	23
50394.004439695294	50283.10320651902	23
50250.19246553386	49815.48027783883	23
49819.132514776065	49799.868869144186	23
49807.361308869695	50140.11417809675	23
49809.695453707354	50226.72607701317	23
49845.74730493023	49796.4326403365	23
50276.79781331229	50501.2467658426	23
49785.101215816045	50103.16446829309	23
50410.82496699871	50341.72914560302	23
