# Supplementary material for: Abundant Topological Outliers in Social Media Data and Their Effect on Spatial Analysis
Source: PLoS One. 2016 Sep 9;11(9):e0162360. doi: 10.1371/journal.pone.0162360 (PMC5017681; doi:10.1371/journal.pone.0162360)
Supplement: S3 Dataset — See the respective attached file. (ZIP) [file pone.0162360.s003.zip › S3_inclusion_lws/clust_25_34.csv]

50000.0	50000.0	0
50005.83713481602	49993.280968672174	0
50001.12443877294	50002.94038312532	0
50004.48967049862	50009.87803618339	0
50014.53099825114	49992.22044562598	0
49994.82530141147	50000.16451443882	0
50010.4589196096	49996.03999675293	0
50018.2149037799	50000.21066760052	0
50008.08586038528	49994.71094210748	0
50008.936828060156	49996.61673629877	0
50014.94983376979	49988.786681476384	0
50018.46933854213	49993.8554702697	0
50011.58925015423	49998.11513877684	0
50000.88428493963	50005.70068823388	0
50015.58030491181	49998.917555959655	0
50009.4718499692	49995.44000616184	0
50021.193458055204	49985.225681648	0
50021.413904821406	49979.75696080034	0
50010.100749354795	49991.42392694246	0
49994.76895619402	50001.40611172298	0
49988.06258487189	49998.76840152412	0
49985.29202249338	49998.940740734564	0
49993.14686645007	50008.1375682673	0
50019.290915195124	49977.92750471076	0
50015.06418115242	50000.068615091885	0
50014.13017824349	49994.253094930704	0
50016.51956011994	49993.78858803314	0
50007.08202173182	49986.998177055575	0
50019.32588342561	49975.4242119596	0
50007.844906202205	50006.27608626506	0
50012.7000907052	49987.44525287354	0
49995.49342105043	50013.29634922211	0
50005.13790162656	49991.45152935209	0
50007.082932075806	49996.441953963855	0
50016.585769007244	49986.84440471123	0
50002.83418114664	49988.992466717245	0
49995.48635136234	49995.03181978486	0
50024.77210222248	49987.26818796391	0
50016.061040311164	50002.13748655931	0
49998.10217495186	50005.36260508198	0
50013.167830917206	49993.19964095961	0
50022.14159763361	49982.83076155788	0
50016.10399810654	49974.74415824642	0
49998.08776523715	50009.22821079052	0
50023.40450357533	49993.61172738369	0
50018.76775212044	49981.33086492498	0
49996.120792812355	50001.59421960543	0
50005.046774222115	49981.73340809357	0
49998.2990140224	49997.04291727956	0
50016.47214563919	50006.55446067109	0
50027.808527417794	49994.11873108403	0
50007.276988179576	49979.47005546184	0
49998.63505054116	49993.56495709598	0
49994.93196612812	50011.18394075017	0
50010.45876863076	49990.161010031814	0
50003.97266594857	50002.458794795784	0
50009.44591577367	49994.182815990534	0
50008.4991627827	49998.01859678256	0
50026.73402193849	49992.63956518364	0
50029.482584821504	49978.508912261066	0
50008.75765193132	50004.28392360544	0
50005.388412672575	49999.9900841207	0
49999.85042124614	50010.79623481914	0
50012.27171978171	49994.29867634941	0
49986.59482429784	50001.81226839865	0
50035.33648425852	49974.70002515035	0
50017.338649190744	49980.41742473275	0
49986.88719264082	49998.56909033515	0
50009.163364260836	50001.94105756399	0
50021.4902181036	49972.74675609031	0
50036.929303339406	49979.345099226695	0
50004.407389178654	50000.27660040396	0
50013.03458879436	49971.04161905141	0
49986.730068661935	49995.36881795393	0
50012.11734460939	50005.26852747503	0
49991.47266825221	50016.232713043595	0
50002.753656105124	50004.43811441385	0
50007.04795399476	49984.99209594952	0
50019.73260847298	49970.14971438379	0
50009.069330373226	49972.59046273163	0
50010.1511816557	49972.62455247978	0
50019.046855330045	49968.729659101475	0
50033.91819664266	49994.99795841096	0
50000.54061583774	50004.66301196818	0
50036.83356199175	49976.12178608589	0
49998.69355844842	50014.23779065819	0
49996.42385986143	49997.54201287753	0
49988.80355885187	49994.73949626766	0
49989.0000510483	49997.53362532931	0
50045.87877013	49979.65615874137	0
49991.13587895365	49996.52765682387	0
50019.30492580107	49999.88959458508	0
50012.46014286366	49988.74121117238	0
50001.54569032017	50001.71275774059	0
50012.15402410048	49992.55053785089	0
50000.12263336884	49977.47527241486	0
50002.22490471562	49999.61637121197	0
50010.51338572776	49998.152334640225	0
50014.73525587127	49997.20394473452	0
50012.79614643068	49996.9890215799	0
50004.87503193818	50001.461523248174	0
50006.03257514177	49990.03647625652	0
50005.54887962217	50004.81637949066	0
50002.56240120871	49979.99797606899	0
50021.887926901814	49996.062893511604	0
50006.32703857465	49991.544517300004	0
49990.439278598395	49994.24582331928	0
50001.873876585625	50007.141939034314	0
50003.305765154335	49993.86854020162	0
50013.200641945106	50005.08440088092	0
50012.12025455266	49978.84568753256	0
50006.64370623705	49983.02919293262	0
50008.49073917247	50010.12621010018	0
50013.861540388745	49978.21860787476	0
50031.058052643435	49986.99015643279	0
50014.94582985956	50012.05125135054	0
50035.5383608293	49983.566861656094	0
49991.030096193834	50022.15116813719	0
50005.46966937792	49970.62233159868	0
49988.44833133628	49989.976926240066	0
49994.354344094165	49979.72792732627	0
50016.53829730544	50000.329665277866	0
49985.69786667642	50003.08579045412	0
50005.04180405728	50003.54232518139	0
50007.49928405959	49988.58424591541	0
50017.031857151094	49968.94990008343	0
50002.98364475068	49981.342418066255	0
50008.75183400938	49981.63170455064	0
50003.74134074666	49968.98534518849	0
50014.184258887915	50004.34955588514	0
50016.66807349658	49978.153620903344	0
49991.49294660638	49999.08926920659	0
50006.07308943197	50012.02124499861	0
50018.18428017563	49975.5291185302	0
50003.744835537575	50005.03672033354	0
50017.0847617482	49967.71939797862	0
50001.364376995836	49995.92899192673	0
49999.015252295256	49984.51162121085	0
50022.88862056398	49978.140659149925	0
50010.12229608524	49981.63378355038	0
50006.924986869504	50014.2275570096	0
50018.62598055079	49995.02027975728	0
50001.4129379488	50011.1959501719	0
50029.762113352466	49981.23696473595	0
50017.34500124433	49994.69032148967	0
50001.66266675488	49990.137316034496	0
49998.9494254673	50003.01711792969	0
50001.198360199305	49999.86125242214	0
49988.285388029035	50000.56237796584	0
49999.6191912088	49994.81971262622	0
50026.604335600314	49978.8004165042	0
49995.32452230914	50007.39284060184	0
50008.4370145203	50012.41428319673	0
50020.588886059304	49984.00500895489	0
50018.196912976244	50013.52306138625	0
50024.68074206995	49980.89310460526	0
50032.11898991028	49977.87048802366	0
50033.392462679665	49988.90998566345	0
49989.34177680639	49998.66722062441	0
50011.053675528885	49993.308648700295	0
49998.23830095699	50010.57701642372	0
50011.79860805233	49985.78635422019	0
50018.22626641199	49998.34133937544	0
50006.87112494695	50000.55134256973	0
49996.53121272331	49985.20198091985	0
50025.086037284156	49985.91081937276	0
49996.70860588001	49979.26714558284	0
50029.50319168969	49973.20871567816	0
50016.4795935853	49979.64911345631	0
49996.10016635222	50004.113680559676	0
49999.640019379956	49996.08065681126	0
50008.223135130625	49962.391188099115	0
49993.37143664145	49981.26529963117	0
50018.00955082157	50001.454190036544	0
50014.05433731257	49987.786569162265	0
49999.49285722743	49986.030568801725	0
50010.892172060616	50002.890041918436	0
50018.264454430224	49979.08917698802	0
49999.254347866976	50004.12399906752	0
49996.37550174052	49996.18684061768	0
49988.48035736957	50002.11186367716	0
50017.57129535383	49985.64348910266	0
49993.48365932206	49995.32734283831	0
50004.25846664632	50013.69450265003	0
50015.17690187655	49969.07193670933	0
50010.90125225226	50010.77384091866	0
50017.00323091341	49995.94090178073	0
50012.86030348004	50017.03363351573	0
50005.31109678922	49962.92414232626	0
50006.08245865617	49996.396527964374	0
49990.01497238	49995.39866020564	0
50044.05046255765	49984.74864177708	0
50021.102182624454	49977.19055963324	0
49994.206855205164	50007.760510363725	0
50031.30952802601	49981.27880218403	0
49993.00874635992	49989.07987435498	0
50017.913044286935	50022.43697608902	0
50019.55630359528	49996.00874573291	0
49994.95845095134	50006.23146898167	0
49996.787999179345	49983.41672751876	0
49997.28862868989	50002.89962222195	0
50026.72239156424	49977.67029217016	0
50016.137442013125	49997.798828649495	0
50002.23822115556	49982.82918829433	0
50017.59004350971	49970.20078439211	0
50001.12616166738	49988.74985866253	0
50026.89126041569	49975.84217616462	0
50011.525842301904	50000.75636389602	0
49987.37936298576	50026.933915783564	0
49992.505563965504	49971.45927862612	0
50028.914669772326	49976.81093937099	0
50016.66006009913	50016.9698661116	0
50006.33442838227	50008.543010872665	0
49989.42131829412	49963.33901166855	0
50017.968238877926	49964.11063876047	0
50017.4053768407	49976.68234425749	0
50025.67918690619	49993.459769034926	0
50035.32946390554	49977.583204645154	0
50014.841863191876	50008.54154552255	0
50009.46842729731	50020.60487544357	0
50021.769537268505	49974.23178294885	0
50011.47451947896	50007.557284676805	0
49998.40507468729	49975.46325920858	0
50004.0943970568	50011.27871101463	0
50006.20179319582	49967.85017228331	0
50018.20829484094	50018.71730479123	0
50011.66556158528	49969.1858270797	0
50024.369657337156	50001.22008216415	0
49998.79584238994	50007.13689362251	0
49990.32820341346	50016.3961369657	0
50006.4435688108	49994.31053318997	0
50019.30929079813	49976.600336048316	0
50010.91845864008	49982.82898569856	0
49990.348907185224	50005.60903256387	0
50024.1522169357	49994.40200642497	0
50014.17381883133	50002.12589069574	0
50017.76507466728	49990.44779436663	0
50043.75520496807	49976.744641166486	0
50009.71324076425	50011.99337319459	0
50023.96064234873	49977.61049468709	0
50014.04709016834	49999.30956374218	0
50007.29837336337	50019.74476684009	0
50011.60148713441	49971.61552987652	0
50027.760664667345	49985.06088880161	0
49990.826783218356	50029.403764236886	0
50009.65654534305	49987.70137659851	0
50016.71099753911	50008.33824926107	0
50004.69951611002	49997.63286251777	0
49982.1008966819	50023.64881203237	0
49994.30528099292	50019.15648234574	0
49989.98803088486	50014.01842541414	0
49982.173661481924	50004.54955079803	0
50016.885314251995	49964.39033046427	0
50027.64624163003	49996.03948847316	0
50042.10921104765	49992.490067135564	0
50000.45721536013	50013.25586287379	0
50033.20667133846	49996.21933796846	0
50007.796617056236	49990.37827675556	0
50010.793185041024	49958.88394594061	0
49999.99657376707	50014.635139766775	0
49991.18720389596	50004.122235214636	0
49997.97220737339	49978.578237204354	0
50009.72613395662	50003.706107086124	0
50035.589999161806	49971.04844427833	0
50028.910800421785	49971.17023296352	0
49995.69536840814	50016.661631778	0
50031.87793942766	49984.378883366044	0
50018.940883947886	49955.17033129901	0
50009.73582475297	49963.47881328664	0
49982.62400587377	50000.491292449246	0
50011.69341869804	49995.72767945512	0
49995.16420949113	49998.835294507444	0
50006.40201665947	49988.39904736535	0
50016.4519561636	49990.38580699887	0
49999.09921373705	50015.27455799909	0
50015.71644487849	49981.890074185685	0
50011.95701241115	49981.49187185587	0
50013.74931920829	49997.47045144757	0
49991.916510602816	50012.525039104024	0
50009.99198977121	49984.8982441121	0
50018.44147401772	50003.16867861623	0
50020.82573912429	49974.82028027413	0
50015.49034966473	49990.85560334409	0
49999.87213701425	49997.90044027296	0
50043.79092621712	49982.05238273654	0
50017.433259612284	49987.72241035177	0
50031.953824946744	49994.884360510674	0
50008.88763657624	49985.631715698684	0
50033.254947874484	49991.54350118985	0
49999.46235900153	50001.37638187934	0
50015.18216152417	50016.60655961266	0
50013.100947890016	50010.369642319376	0
50023.76929210621	49996.469970804144	0
50009.1598565264	49970.37590584578	0
49995.85450226346	49992.452056001675	0
49999.94546654832	50008.59505416156	0
49990.82754118624	50010.245166916364	0
50031.77710339371	49975.60848126108	0
50034.230430251715	49972.200144816255	0
50022.386270717376	49979.00827023312	0
49992.64646736168	49980.25304717777	0
50026.42297673137	49997.453392527335	0
50019.618674445446	49958.86037352273	0
50026.41798040903	50001.05491525644	0
50019.38057683675	49973.42363685009	0
50009.54565436523	49966.28393480257	0
50009.01063384966	50014.73592736334	0
49999.644995925904	49993.78405371485	0
50009.81720632824	50005.97289784865	0
50008.14015398451	49992.284981156794	0
49996.346870602596	50006.735113702714	0
49992.318381946396	49996.34852900717	0
49975.57922029394	50007.543591302885	0
49991.7840052838	50030.47910280624	0
49997.821918389505	50003.78108682672	0
49981.759709777754	50020.590654198604	0
50004.689470503756	49982.915378003716	0
50003.63994292236	50003.52518030056	0
50003.33970531987	50010.21646316763	0
49991.72504012674	50009.66971456137	0
49993.51300644962	50021.990941999415	0
50008.57551745661	49967.72139152683	0
50021.960935687	49975.66542490558	0
50004.69583280455	49995.22104814737	0
49994.198399913046	50009.21217614481	0
49988.58142016513	50018.082290497325	0
50019.654252077045	49988.67324223183	0
49984.921162792794	50004.07854214962	0
49981.45671529846	49997.116122643434	0
49996.97783060522	49968.187741512134	0
50040.272093099156	50001.72669740148	0
50003.18794351524	49977.40589052669	0
49993.03311956979	49993.21018067425	0
49996.365427526835	50010.6317267545	0
50003.67053058538	49991.807151799425	0
50008.59006648891	50007.353603243646	0
50005.63922193674	49975.28807307995	0
50027.37674313698	50000.002662458595	0
50018.1694011894	49962.7431125476	0
50029.270615256304	49986.30585703274	0
50008.60891376488	50000.90645862579	0
50011.463217016535	49987.64651850302	0
50025.71492602243	49980.053609271316	0
50020.149261215425	49998.33740895269	0
49992.083382203666	49998.17325550986	0
49990.49038131797	49993.050099536056	0
49997.03459241107	49992.463299739306	0
50015.71638867133	49993.163487279846	0
50014.238258018595	49971.042525217876	0
50002.84440560835	49991.017650804875	0
50024.0421841673	49981.83583364768	0
50010.09122006389	49975.393998303785	0
50021.8599244461	49988.34879827413	0
50012.38490685176	49983.447845324255	0
50022.9978631254	49987.25227928762	0
50024.57481204676	49998.27303786978	0
49977.73435678939	50025.73142585185	0
50018.273526281984	49984.862890459626	0
50004.87977524304	49988.86417241439	0
50010.2994959495	49980.14878879698	0
50044.34040172747	49986.573763466644	0
49989.8854863132	50002.60089882142	0
50035.588236585834	49995.58540569962	0
50033.22995233338	49985.604815805105	0
50004.865841838946	49985.181879685035	0
50017.96032704124	50016.073713754304	0
49985.88742129509	50004.574260043635	0
50022.967400696645	49965.7199337937	0
50020.575116337925	49991.52741422425	0
50023.080497756	49990.82975304222	0
49971.19647388126	50028.90699982335	0
49988.378226405424	50020.15787642392	0
50041.256446369975	49975.58570536631	0
50026.2353198945	49963.63745814506	0
50006.09290812682	50003.86750193632	0
49999.10665106603	50019.81250362378	0
50017.08442806516	49999.00182927129	0
50044.3125068275	49991.881128169334	0
49989.69643205104	49979.90931636454	0
49983.447153874804	50012.92191009479	0
50007.09100776314	50002.0115516885	0
50002.39396832022	49992.540378176054	0
50030.089910534545	49998.491165232444	0
49997.30745483783	49998.59718904675	0
50007.318017293444	49975.875578960055	0
49993.248316773905	49978.191920323	0
50026.3666059615	49990.04335203911	0
49992.999485446875	50010.69994272801	0
50000.3856237368	49991.71250458948	0
50017.946030743726	49977.88631347146	0
50007.644142433375	49972.087069549	0
49993.66907959635	50011.765590085415	0
49994.8157511952	49986.98470323382	0
50008.38104781748	50019.90062105578	0
49993.26126408174	50000.11735477906	0
50007.22548173692	49977.57936703704	0
49992.06360483944	50018.0340425501	0
50039.28669048378	49963.65659707516	0
49985.753176636455	50020.735921212305	0
50011.566897029115	49967.6111754119	0
50033.987927820956	49979.86532365262	0
50034.92184460218	49993.68379887169	0
50031.1834662403	49978.546404806555	0
50008.49951727383	49977.61220145197	0
50000.0667014223	50006.61967936052	0
49984.729122934965	49988.46750636666	0
49981.21649061167	50003.70840084871	0
49990.47161684786	49965.01894314194	0
49986.85456251446	50017.47416794007	0
49993.14977565803	50012.76023205532	0
50047.74428540473	49991.24723405859	0
50041.76255014188	49978.46759680011	0
50009.81457879594	49978.21967923451	0
49998.4060908197	49999.35948248665	0
50018.373779276386	49996.34044717234	0
50013.52283959243	49995.467949927086	0
50027.67426593742	49970.10328410818	0
50014.319940503025	50017.38261971316	0
50009.11341404663	49999.653086728984	0
49973.127658974896	50000.05463673042	0
50024.172469884805	49992.833051163034	0
50012.72323837013	49986.30699232487	0
49986.20730487261	50000.10490423789	0
50011.977252020064	49976.793581167396	0
50000.00469857768	49987.66289570633	0
49995.85995538461	49973.097446555905	0
49981.89327689237	49986.981859026244	0
49990.188598212604	50018.50470183291	0
50019.26408681603	49991.079964753786	0
50026.90642246039	49980.55454640253	0
50004.02002875881	49980.06894821713	0
49985.89081506631	49985.65015807027	0
50002.19799961084	50013.56370140326	0
49983.7216195171	50005.075943525364	0
50011.56530235663	49984.67498436674	0
50002.327672652966	50016.16523425671	0
49997.71084800053	49989.345274387495	0
50021.098386776	49999.088229640256	0
50002.00890793094	50008.13368325376	0
50019.39518854666	49986.74799421681	0
49998.48583144695	49996.020842220816	0
50002.252645341825	50003.39034952211	0
50024.94934034694	49996.50973683712	0
49986.29125204934	50032.769984358754	0
50028.415156277806	49974.07285654163	0
49992.67148623997	50015.74501869495	0
49988.55427669218	50005.38882281116	0
50005.61269014103	49979.195057955585	0
50013.9253921519	49979.943606174034	0
50009.02263196153	49976.39397066565	0
50003.70383567812	50009.18776447736	0
49977.93538939688	50032.17827826552	0
50002.00143499088	49981.14772652258	0
49994.443343618565	49988.76168526796	0
50015.95192676042	49996.55369518609	0
49993.70826007408	50013.60625246535	0
50015.6171072625	49995.2344459176	0
49985.79584330067	50018.53873362033	0
50035.52685303456	49986.11691328954	0
50023.38477138606	50015.65881684924	0
50013.08957255942	49972.88909667436	0
50032.54434074573	49980.14024382478	0
50037.69766277613	49990.71977907857	0
50020.70132115987	49971.33918728332	0
49991.54871575323	49993.06958954638	0
50038.6876369777	49984.854015877136	0
49995.84975534837	49989.76380217891	0
50008.57260689861	49984.18248625825	0
50010.80116969428	49974.26868446372	0
50015.52442358418	49980.369654114074	0
49966.87956821088	50025.3566718717	0
50021.39298048806	49997.33513397521	0
49986.79280405464	50011.54457078656	0
50036.99569153763	49970.71384740837	0
50030.30006447288	49976.71936741601	0
50004.423067000935	50021.778925919774	0
50018.9524174718	49987.93459858724	0
50002.24446952885	50009.35885546801	0
49991.37241014676	49987.81286878255	0
50003.50800967785	49986.81399264767	0
50024.603400120206	49967.67607924221	0
50011.68653072118	49989.936086664326	0
50007.42317193211	50025.20821976098	0
49997.81359760099	49974.146066464906	0
50000.03202202254	49975.17501212602	0
50007.46899340166	50016.97950080779	0
50014.92720199672	49989.879107376546	0
49982.3621370405	49990.43294793265	0
49998.93112757086	49973.32114751587	0
49993.375437763934	49986.99815010414	0
50009.01048645396	50017.8185164767	0
49996.28983160131	49986.96341522962	0
50013.84358150482	49974.759725529235	0
49985.33335758784	50014.325262570404	0
49988.28920657882	49976.78881082798	0
50005.127349538976	49960.355245516366	0
49989.64002585986	50013.06228223937	0
49993.30132386803	49990.74232668886	0
50007.89248237768	50021.36047618287	0
49987.15178322575	50016.181793822885	0
50026.494980477386	49959.449190824555	24
49996.97822229702	49972.28095595925	24
49972.21398802455	49960.875619977545	24
49990.50755802532	50001.64586701834	24
49964.95539261034	50000.72341786613	24
49946.85427008449	49981.182076987876	24
50046.27663439869	49934.4017070978	24
49976.55686316174	50031.84356523825	24
50002.945499869806	50024.620208448774	24
50064.147078443566	49959.044202218465	24
50096.72444139611	49959.00621528728	24
50029.627359165046	50010.9027421087	24
50026.546625543735	49985.4342293415	24
50122.899465801056	49942.61618176987	24
50005.63100446092	49941.23588297619	24
49946.97620201623	50022.345523587115	24
49928.73186932729	50002.49386614628	24
50035.41024990422	49907.85906166514	24
50123.89109364373	49976.240079191484	24
50002.01166245872	50052.592305774204	24
50088.74839748447	49986.214993028865	24
50008.18685232444	49893.84184399628	24
49974.77828805089	49899.518608514554	24
50066.33291869287	49911.641656468164	24
49917.106194547654	49976.62548477426	24
50069.397808888694	50002.9362268211	24
50048.27970364325	50032.38616513604	24
50080.58255063685	50025.345644198474	24
49976.6198003115	49933.23153522533	24
49970.076841984395	50062.93845195829	24
49963.00134915119	49871.368436177174	24
49940.044488479216	50049.820337608166	24
50029.938850433646	50067.216306484785	24
50039.86714890876	49881.971376787704	24
49914.71923154866	50024.43708318286	24
49956.633410632196	49841.46850183713	24
49996.6813671946	49866.406149351686	24
50016.70661621965	49849.184503827375	24
50112.579712079976	50001.77972313111	24
49931.115067918035	49862.38040224083	24
49990.54254266019	49835.23878674354	24
50010.78937408977	50093.0437701184	24
49913.722091028	50058.549173420564	24
49952.89715754675	49941.77337431369	24
50064.83899749852	49861.41578227088	24
50026.51659302825	49823.59489241778	24
50094.87281946667	49845.97059163524	24
50062.263084691716	49835.609662541414	24
50107.704861112165	49872.105367888595	24
49941.732559714525	50077.748866722126	24
50057.33005425523	49810.02506200343	24
50090.346713949715	49893.52263825335	24
49948.440569758975	49901.542472671754	24
50015.065263229495	50124.91061427234	24
50042.951699995596	50121.3660421709	24
49991.40709961211	50077.05266176436	24
50051.65389513092	49984.846939274845	24
50031.02344652923	49795.794503420395	24
49907.19596682652	49947.7771036676	24
50127.59283698631	49912.313903735296	24
50005.97464461557	50152.45931554753	24
50041.87233708162	50094.085566730326	24
49882.976019484835	49957.201228998936	24
50125.0863409582	49830.670790431	24
50090.62466310811	49933.95153945517	24
49886.31163484434	50035.83313455165	24
49968.36893451163	49814.52460006113	24
49945.55299043597	49795.14170655931	24
50134.564259134626	49856.912043757715	24
49925.208729230544	49829.76074684546	24
49858.20221602084	49937.255259674916	24
49954.208767340606	50101.792387354406	24
49906.83725264237	49808.94109268167	24
50135.747104533664	49802.65082613617	24
50064.21293175492	50074.09287675785	24
49922.00741119314	50094.555791547136	24
49921.94450025552	49909.828948027876	24
49960.99295390709	50134.71646123311	24
50132.73977715862	49777.209383657435	24
49832.992246617505	49951.26723127956	24
50107.144690907975	49811.52865816803	24
50113.337300123545	49759.22672868341	24
49889.756560194626	49831.34212081804	24
49984.15660781704	50171.34457312186	24
49874.51456278816	49981.697919821454	24
50073.20218546708	50128.00924332828	24
49983.16048761663	50111.89941170005	24
49933.451149315	49769.48840209075	24
50077.79023629488	50052.170984171156	24
49882.9662810727	49789.80906592467	24
49900.177939931134	49857.60046754629	24
50149.60855453151	49928.696316004636	24
50144.2223733973	49749.57299230081	24
49989.37368735837	49795.05224827653	24
49904.18149798231	50115.1796197317	24
50172.82489720334	49914.04305769893	24
49958.814938032556	50188.17540983648	24
50085.824617205406	49786.5249481616	24
49890.16572844664	50145.75888730683	24
49856.958447012585	49906.17318277075	24
50110.10336523009	50029.30284569348	24
49889.81095044425	50008.13601233574	24
49968.208165461736	49779.35024139876	24
49880.39233431447	50101.708872958996	24
49940.668712188126	50169.57263021783	24
49864.672859397666	49847.70446513078	24
50057.13916416871	49779.9212938114	24
50193.839845085015	49940.39663208232	24
49985.78800753793	50202.18498974307	24
50085.87322765785	49747.53387793094	24
50030.85103407471	49758.95083846484	24
49858.75911481035	50017.89309867481	24
50109.45971908321	49724.13180422503	24
49885.3810478936	49895.342747763156	24
49910.47279813615	49783.57969948802	24
50077.5020763033	49722.4064322905	24
49848.84724186513	49827.106369091955	24
49913.18024241114	50171.61431541188	24
49883.69739882997	49931.72098655007	24
49848.645726503506	50090.293927314975	24
49895.37681294399	50075.68292092858	24
49934.5404480494	50117.22897535939	24
49960.40361206415	49754.131821238734	24
50104.96923621566	50067.57292187581	24
50070.19333075166	49694.12757922984	24
49844.43403415937	50048.64399471506	24
49952.12761071276	49721.845570273945	24
49934.53060484725	49742.41947557484	24
50154.11564465435	49991.39733999301	24
49860.92647614325	50132.01857691685	24
50157.89591892595	49844.06963065417	24
49851.05695868632	49793.99660379546	24
50175.38019401982	49760.72954723224	24
49808.15155975102	49934.38161941508	24
49882.20026441773	50177.02467545528	24
50130.92908174033	50075.63786711831	24
50150.172820766486	49956.598079393574	24
50211.33399958759	49960.5233509064	24
49976.92142960725	50234.83373008508	24
49870.57913969404	50072.0372841047	24
50043.02767439374	50155.34795453029	24
49999.95330047311	49770.05467889506	24
49820.737952999785	49842.49626626609	24
49822.83130910443	50026.16382417169	24
50182.89553423139	49865.39678352243	24
50174.691831678734	49968.424093521746	24
49846.08546485851	49995.2084689361	24
49882.88742124456	50206.53469667127	24
49860.199795364606	49872.61604158079	24
49839.65540721755	50147.684822544004	24
50022.55088974458	50173.14221584247	24
50067.898754222224	50099.64209768556	24
49775.89520089227	49931.94719259106	24
49819.10400104414	49815.81781283091	24
49834.6085426285	49775.08062975608	24
50017.53314176566	50205.63481186621	24
49823.915256734064	49909.8091004859	24
50088.6643731339	50156.42677472611	24
50185.70197016783	49891.78173425537	24
49924.5314607012	50195.51527955372	24
50161.09450383586	49789.21129825837	24
49860.807890235614	49768.868411643074	24
49950.02114630581	50214.39414565971	24
49849.49547608386	50181.24034689933	24
49930.250773368796	50230.78277768358	24
50228.573403093054	49979.24554370241	24
49754.07927038141	49917.6779753372	24
50201.42280054014	49997.69615776763	24
50127.45696687975	50048.28822015813	24
49930.08239369687	50259.52386376663	24
49777.68967349276	49962.01349469278	24
50204.14818483547	49915.51615831791	24
50172.08113488161	50014.602315082026	24
49808.601277659705	49969.192160890874	24
49793.41393730714	49832.86324046163	24
49906.72188409131	49734.07028513576	24
50053.0323524025	50179.76916165504	24
49777.57642878672	49902.05059321932	24
50105.30543478449	49697.17629616203	24
49816.90775605673	50066.16465007397	24
49907.96308681956	50281.52170440092	24
49938.0914040229	49698.49190288506	24
50205.98528196425	50027.64440112895	24
49810.25098500058	50152.274863105056	24
49750.463910439175	49882.95530284309	24
50096.28092495541	50101.1749174216	24
50238.192164262284	49950.92742806889	24
49797.43480069652	50046.9340726483	24
49835.83910182979	49886.52778163731	24
50138.861158366366	50021.432813381005	24
49824.80433112466	50102.84757223793	24
49782.671473202594	49801.539063576805	24
50199.58119013238	49746.25623207264	24
50043.34710801958	49730.58275945573	24
50158.70579936758	50047.38877721996	24
49808.563110958086	49998.915720762234	24
50120.97776818088	50163.176968969354	24
50137.08999935325	50141.601560828436	24
49999.468869757344	49737.21113901469	24
49772.55816444497	49863.27369958347	24
49809.801002429886	49787.6638836895	24
50079.8562430186	50200.50323529261	24
49785.5769629413	50014.3841315764	24
50156.37143012344	49894.598330487344	24
49924.074936493766	50302.11971395159	24
50125.21719039259	50190.43986418368	24
49930.248406569495	50142.93050694956	24
49750.03822921603	49847.119177151464	24
49903.748525202405	50225.08269866156	24
50131.91357453014	49709.72497346021	24
50119.433632997614	50215.81380354239	24
49812.37567120377	49758.951331193675	24
50097.2695404328	49664.145316926646	24
49766.15841390448	49772.7368829667	24
49982.49011741995	49717.93740693832	24
50193.04406644576	49720.376398174885	24
50200.75888501327	49772.594977055945	24
50213.75353410413	50053.60684190606	24
50165.452363453966	49718.74524227709	24
49935.60881755723	49669.54155468765	24
50069.35063453757	50224.390622773164	24
50218.59019049149	50079.20182245608	24
49955.99431750514	50294.616524670804	24
49750.12712218213	49948.62339566634	24
50077.279026501026	49642.873209596524	24
50218.45241961607	49886.1032474554	24
49878.814329702	50294.59841976288	24
50212.996646216794	49854.01148383747	24
49777.80672146729	50156.45085390606	24
50233.62545555625	50007.74602330341	24
50154.63575255746	50189.18750623679	24
50180.48100506573	50203.12841888045	24
49751.34213774184	50155.47945046291	24
49825.2823499193	49733.75436132004	24
49968.91333502765	50262.49619218548	24
49733.125991084424	50130.815610422505	24
50041.203163459344	49678.25815152006	24
50160.475775517494	50226.53782825544	24
49746.56222300208	49792.988960161194	24
49995.95326447419	50262.760455592084	24
50020.952850517475	49707.72514779431	24
49901.72382157057	49670.05650544408	24
49999.90176182369	49689.77415752818	24
50045.47016050788	50212.68865684425	24
49796.387399614454	50081.66621838421	24
49851.17997037377	50274.791054921756	24
50260.86629376896	49991.36012665494	24
50241.63267543262	50067.833672020206	24
50068.439601372535	49666.49901019992	24
49882.93592884026	49745.01523331215	24
49762.575990622965	50180.54017331584	24
50067.34210128505	50252.402979032486	24
49920.99304196268	49639.038941748586	24
50190.35264370375	50067.09264474606	24
50206.83206883589	50190.97321241776	24
50138.72316865865	50107.85363217304	24
49840.615504385045	50246.42900136274	24
50108.96336835398	50137.15328310469	24
49984.69759002038	50289.86152520862	24
49877.40820979776	50265.75240452797	24
50213.56400996397	50160.41831317701	24
49763.00997194088	50026.28982662779	24
49872.47700149778	49658.937062211306	24
50011.73415713725	50235.7882518333	24
49915.76517128467	50329.91814325371	24
49828.61528843514	50297.28505046903	24
50251.72796580223	50036.096854748546	24
50131.535780465274	49682.74163521671	24
50044.498274543264	50264.469021155186	24
50090.24391421079	50241.35742237614	24
49983.43520491974	50316.593368838956	24
49884.80623147543	49690.5248578412	24
49762.836600047754	49818.66066499602	24
50281.52619064049	50016.97042143889	24
49815.271801536874	50237.03891195057	24
49879.94114030385	49629.83619755131	24
50166.03023998025	50116.499417565596	24
50129.89930859021	49654.92248688248	24
50292.286325151865	49992.42680687661	24
50235.11644740071	50106.50948241569	24
50017.357011926506	49662.20481972156	24
49940.812743188064	50326.68552867264	24
50238.813432207855	49847.58024091558	24
50235.79425779149	50138.886041316015	24
50184.68773650407	50235.473860124956	24
49872.952872758404	50238.81840125755	24
50040.07359201455	49649.98322386473	24
49806.01546827929	50272.62015991436	24
49768.76252085277	50092.65492491975	24
49803.82917225857	50306.25382691949	24
49932.71742844897	50351.75381739627	24
50175.85912416357	50168.512693621946	24
49737.62869779439	49978.67345142455	24
49740.02499895243	50009.946195563345	24
50162.53173125038	50146.644918098515	24
50264.690438923964	49836.75707887686	24
50189.78136556914	50142.368206667445	24
50132.919505069236	49882.31059060137	24
49738.99636687882	50203.24490312672	24
50011.31919373259	50297.17959004338	24
50018.20531326095	49637.084986441296	24
50059.67908196178	49752.751826479864	24
50163.348536386606	50075.90456763865	24
49886.954149623736	49717.044997184734	24
49852.1274108203	49736.155469099	24
50174.85786188583	49691.21869800839	24
49793.2558248328	49731.21386213407	24
50164.56217000664	49816.33139459984	24
49846.20640877897	49669.895876688825	24
50229.037555004215	49910.676234390274	24
49856.02605684173	49621.17948231771	24
49778.68089727925	50290.69387893251	24
49839.77509767307	49593.41623608113	24
50222.99817719134	49759.923903041396	24
50256.91657679634	50123.01287647498	24
50292.77206662794	49827.08044578503	24
49713.642342486295	50114.28683744684	24
49814.07809642518	49592.849375312384	24
49712.11444472757	49959.287061655545	24
50258.98908404054	50087.18524671933	24
49982.95473031301	50347.11318243396	24
50211.97923719143	50220.11333291842	24
49794.14684218388	49613.79435771527	24
49917.45029299972	50377.46544372907	24
50061.968476208036	49613.264114321195	24
49692.83895429246	50089.00275757013	24
49790.27085876368	50118.86447374192	24
49732.43375269745	49762.36646467258	24
49687.989205836966	49968.950117292385	24
50262.358946988265	49805.28052575781	24
50282.49816651776	50100.19830932431	24
49934.908441468615	50398.05192676331	24
49876.14723656385	49604.7771344151	24
50114.38670866376	49630.06215834966	24
50004.32756063658	49613.71854226371	24
50073.70337412054	50278.0167030254	24
49950.897255477976	50418.074168940846	24
49992.96036672398	49647.34969171766	24
49889.78801061614	50359.98002178009	24
49715.24407203365	50026.5701929283	24
49912.636398346396	49698.00109928452	24
50218.27357227715	49709.1284406974	24
49830.107957335575	49618.459116667436	24
49775.57499972845	50062.336599880065	24
50243.226641773406	49878.7710231992	24
49966.995721290165	49694.8486042705	24
49852.33790204576	49968.59275524489	24
50189.7081657864	50108.4054568029	24
50086.90429712167	50299.883188369895	24
49798.770920962284	49879.61223221567	24
50139.71851293203	50244.67150493932	24
50017.77271304894	49586.03897330536	24
49863.1045612689	50157.36584601866	24
49861.24654874792	49576.068000024774	24
50257.38785336371	49900.9537215254	24
49737.74968360142	50098.19590619496	24
49792.47548064331	49705.03594319911	24
50137.387428109265	50275.84721687283	24
49766.39146423062	49619.137223881524	24
50239.899240522456	49820.970811487336	24
49954.814101020114	49650.066025643675	24
50204.4555486107	49679.98676867494	24
49782.322405624895	50262.031155899735	24
50088.31280185226	49609.720623494744	24
50296.42849848124	49853.74854415555	24
50123.19541831933	49598.741387615286	24
50024.80615801869	50319.32339534847	24
49725.489843327865	49931.50045939008	24
49675.93512317275	50059.593797728514	24
50290.50566462518	50043.06503504277	24
50159.670901328114	50260.105611992905	24
49829.57636531747	50200.93869843359	24
49883.754261235794	50329.57270255252	24
50189.927832436566	49832.86748255657	24
49685.897755666425	50027.63073196514	24
49717.40602519127	50157.481913593576	24
50217.96470236808	49653.277479875265	24
50236.382783639405	50227.286450886924	24
49657.94287823943	49957.44935617421	24
50256.87381413297	49931.348855164186	24
49892.06761515496	50393.64651369682	24
50087.732515031465	49581.612476193455	24
50212.32237813631	50120.64137998638	24
49935.159145503145	50442.65952186435	24
49717.10814142129	49902.257088051774	24
49814.006472693116	49639.93093372661	24
50109.70437888793	49556.092309693486	24
49913.6645308852	49883.450896120885	24
50288.9550937488	49890.692858800394	24
50275.26988746366	50146.130045864375	24
50025.69606605346	50351.156394474616	24
50285.5311901561	50069.43079875549	24
49863.331409904284	50376.43458716447	24
50112.119489866694	50255.424158738155	24
49954.20879103598	50368.02460350217	24
50036.28309053815	49616.22053092518	24
49736.9451941446	49731.857348399506	24
50276.48140384247	50174.16874300668	24
50111.62636497508	50295.23521138066	24
50305.91741132209	50168.75403624419	24
50297.48014006123	49966.41524164559	24
50318.08730983341	49809.46471835285	24
50159.68493406136	50288.35294964357	24
50220.16523648778	50256.38683955702	24
49729.42750334235	50231.07088761545	24
49710.5978285564	50213.56178516696	24
49781.37308738239	49646.774749486416	24
49996.70489750339	50368.34804263718	24
49755.89574289052	50314.22931087479	24
49810.0073745706	50181.256167383275	24
49766.40846815273	49746.88208587864	24
49854.23680321704	50317.38505945662	24
50323.035299348456	49981.28730064342	24
50249.05782347073	50256.445604638	24
49866.02791155501	50413.373641476064	24
50319.451771287975	49949.07984460693	24
49660.34122108753	50034.912970192614	24
49806.1469059138	49666.06614157417	24
50206.41916748297	50277.82559623428	24
49763.78472411171	49721.77372373957	24
49705.65076013569	50243.78727928296	24
50185.83079612929	49651.307622476066	24
49722.14988687244	49864.644800412534	24
50220.387040643676	50300.51103770359	24
50048.73047550242	50326.746504255825	24
50149.505953002714	49601.78855697415	24
49692.44170651281	50130.98585035178	24
49674.98921287802	50233.979939068166	24
50352.208787039286	49987.03891379429	24
50321.93378741195	49874.323964841366	24
50308.103052299855	50018.48034356243	24
50293.48897719714	49940.17337821603	24
49687.77593416652	49897.14697558106	24
50157.069831374945	49568.68603432993	24
50339.07662273866	49786.25644224283	24
50246.728279281895	49737.60082250239	24
50337.33680116365	49929.458932034715	24
49858.90223330241	49701.61419451298	24
50233.647272678805	50277.91107505832	24
50230.622527253996	49631.45745746746	24
50352.91824917179	49956.69814938442	24
50190.055942198705	50297.18326844563	24
50054.54950275789	49581.98048146972	24
49649.98535542959	49931.85339478108	24
50177.99870498412	49624.60062371168	24
50199.59863365854	49798.836324701915	24
49718.690322035196	50071.294645189184	24
50245.98633286092	49610.45404963465	24
49672.69119908046	49999.90993448803	24
49696.732646704164	49860.017293938574	24
50070.19527213416	49560.945754969725	24
49767.144521584145	49593.77133158723	24
49819.61399095345	49566.258572133454	24
50378.32882053054	49958.90633790918	24
50352.43555543652	49816.02202084779	24
49682.67198679605	49928.818056816956	24
50231.08210543681	49675.44055890087	24
49761.028072563524	49987.70571650523	24
50272.72640383769	49621.59291751543	24
50192.73970200729	50325.57231673586	24
49909.98427797962	49607.15948898834	24
49834.6980811379	50362.37038049416	24
49782.30268951942	49680.38641702595	24
50287.341848627686	49915.68482788536	24
49957.902213935486	49623.36073783063	24
49752.56115386371	49679.899630889726	24
50058.00856956893	50301.602470939295	24
50313.076775081274	49911.554742885884	24
50310.94828869738	49777.83664159615	24
50210.363301194266	50353.567416110156	24
50030.163254039224	50378.21195515082	24
50333.42467315094	50007.751085070784	24
50301.27598475507	49750.1056930474	24
49657.36288425818	49903.495520367345	24
49736.87660349365	49821.578477068	24
49715.7826158171	50183.74592655259	24
49793.93625258018	50201.86143955587	24
49753.18314546783	49569.79730320524	24
49772.555115016476	50224.79692332119	24
50157.51810827699	49648.1010286363	24
50337.26875718685	49895.35492437631	24
49673.904952808836	49837.507301626276	24
50036.239637538165	50288.46382016418	24
49665.78374885075	50134.38166504584	24
49630.72057412072	50031.494990554835	24
49658.71339026553	50105.154902535396	24
49731.30321658096	50291.60784809692	24
50081.77017953871	50324.59004214217	24
50250.49930096127	49657.77588030506	24
49808.31538250566	50332.78785012837	24
50223.73997006425	49594.579235419355	24
50040.959904453404	49553.28079379342	24
49704.369479264446	50286.38135025814	24
50385.93865047417	49990.076275449006	24
50406.34224348618	50016.739630737655	24
49640.98142046656	50145.48176842072	24
49650.044010723	49985.28877732098	24
50251.1037746813	49771.53202521895	24
49894.59831578986	49571.472950876974	24
49616.281610129445	50167.031944387	24
