# Supplementary material for: Abundant Topological Outliers in Social Media Data and Their Effect on Spatial Analysis
Source: PLoS One. 2016 Sep 9;11(9):e0162360. doi: 10.1371/journal.pone.0162360 (PMC5017681; doi:10.1371/journal.pone.0162360)
Supplement: S3 Dataset — See the respective attached file. (ZIP) [file pone.0162360.s003.zip › S3_inclusion_lws/clust_26_35.csv]

50000.0	50000.0	0
50005.83713481602	49993.280968672174	0
50001.12443877294	50002.94038312532	0
50004.48967049862	50009.87803618339	0
50014.53099825114	49992.22044562598	0
49994.82530141147	50000.16451443882	0
50010.4589196096	49996.03999675293	0
50018.2149037799	50000.21066760052	0
50008.08586038528	49994.71094210748	0
50008.936828060156	49996.61673629877	0
50014.94983376979	49988.786681476384	0
50018.46933854213	49993.8554702697	0
50011.58925015423	49998.11513877684	0
50000.88428493963	50005.70068823388	0
50015.58030491181	49998.917555959655	0
50009.4718499692	49995.44000616184	0
50021.193458055204	49985.225681648	0
50021.413904821406	49979.75696080034	0
50010.100749354795	49991.42392694246	0
49994.76895619402	50001.40611172298	0
49988.06258487189	49998.76840152412	0
49985.29202249338	49998.940740734564	0
49993.14686645007	50008.1375682673	0
50019.290915195124	49977.92750471076	0
50015.06418115242	50000.068615091885	0
50014.13017824349	49994.253094930704	0
50016.51956011994	49993.78858803314	0
50007.08202173182	49986.998177055575	0
50019.32588342561	49975.4242119596	0
50007.844906202205	50006.27608626506	0
50012.7000907052	49987.44525287354	0
49995.49342105043	50013.29634922211	0
50005.13790162656	49991.45152935209	0
50007.082932075806	49996.441953963855	0
50016.585769007244	49986.84440471123	0
50002.83418114664	49988.992466717245	0
49995.48635136234	49995.03181978486	0
50024.77210222248	49987.26818796391	0
50016.061040311164	50002.13748655931	0
49998.10217495186	50005.36260508198	0
50013.167830917206	49993.19964095961	0
50022.14159763361	49982.83076155788	0
50016.10399810654	49974.74415824642	0
49998.08776523715	50009.22821079052	0
50023.40450357533	49993.61172738369	0
50018.76775212044	49981.33086492498	0
49996.120792812355	50001.59421960543	0
50005.046774222115	49981.73340809357	0
49998.2990140224	49997.04291727956	0
50016.47214563919	50006.55446067109	0
50027.808527417794	49994.11873108403	0
50007.276988179576	49979.47005546184	0
49998.63505054116	49993.56495709598	0
49994.93196612812	50011.18394075017	0
50010.45876863076	49990.161010031814	0
50003.97266594857	50002.458794795784	0
50009.44591577367	49994.182815990534	0
50008.4991627827	49998.01859678256	0
50026.73402193849	49992.63956518364	0
50029.482584821504	49978.508912261066	0
50008.75765193132	50004.28392360544	0
50005.388412672575	49999.9900841207	0
49999.85042124614	50010.79623481914	0
50012.27171978171	49994.29867634941	0
49986.59482429784	50001.81226839865	0
50035.33648425852	49974.70002515035	0
50017.338649190744	49980.41742473275	0
49986.88719264082	49998.56909033515	0
50009.163364260836	50001.94105756399	0
50021.4902181036	49972.74675609031	0
50036.929303339406	49979.345099226695	0
50004.407389178654	50000.27660040396	0
50013.03458879436	49971.04161905141	0
49986.730068661935	49995.36881795393	0
50012.11734460939	50005.26852747503	0
49991.47266825221	50016.232713043595	0
50002.753656105124	50004.43811441385	0
50007.04795399476	49984.99209594952	0
50019.73260847298	49970.14971438379	0
50009.069330373226	49972.59046273163	0
50010.1511816557	49972.62455247978	0
50019.046855330045	49968.729659101475	0
50033.91819664266	49994.99795841096	0
50000.54061583774	50004.66301196818	0
50036.83356199175	49976.12178608589	0
49998.69355844842	50014.23779065819	0
49996.42385986143	49997.54201287753	0
49988.80355885187	49994.73949626766	0
49989.0000510483	49997.53362532931	0
50045.87877013	49979.65615874137	0
49991.13587895365	49996.52765682387	0
50019.30492580107	49999.88959458508	0
50012.46014286366	49988.74121117238	0
50001.54569032017	50001.71275774059	0
50012.15402410048	49992.55053785089	0
50000.12263336884	49977.47527241486	0
50002.22490471562	49999.61637121197	0
50010.51338572776	49998.152334640225	0
50014.73525587127	49997.20394473452	0
50012.79614643068	49996.9890215799	0
50004.87503193818	50001.461523248174	0
50006.03257514177	49990.03647625652	0
50005.54887962217	50004.81637949066	0
50002.56240120871	49979.99797606899	0
50021.887926901814	49996.062893511604	0
50006.32703857465	49991.544517300004	0
49990.439278598395	49994.24582331928	0
50001.873876585625	50007.141939034314	0
50003.305765154335	49993.86854020162	0
50013.200641945106	50005.08440088092	0
50012.12025455266	49978.84568753256	0
50006.64370623705	49983.02919293262	0
50008.49073917247	50010.12621010018	0
50013.861540388745	49978.21860787476	0
50031.058052643435	49986.99015643279	0
50014.94582985956	50012.05125135054	0
50035.5383608293	49983.566861656094	0
49991.030096193834	50022.15116813719	0
50005.46966937792	49970.62233159868	0
49988.44833133628	49989.976926240066	0
49994.354344094165	49979.72792732627	0
50016.53829730544	50000.329665277866	0
49985.69786667642	50003.08579045412	0
50005.04180405728	50003.54232518139	0
50007.49928405959	49988.58424591541	0
50017.031857151094	49968.94990008343	0
50002.98364475068	49981.342418066255	0
50008.75183400938	49981.63170455064	0
50003.74134074666	49968.98534518849	0
50014.184258887915	50004.34955588514	0
50016.66807349658	49978.153620903344	0
49991.49294660638	49999.08926920659	0
50006.07308943197	50012.02124499861	0
50018.18428017563	49975.5291185302	0
50003.744835537575	50005.03672033354	0
50017.0847617482	49967.71939797862	0
50001.364376995836	49995.92899192673	0
49999.015252295256	49984.51162121085	0
50022.88862056398	49978.140659149925	0
50010.12229608524	49981.63378355038	0
50006.924986869504	50014.2275570096	0
50018.62598055079	49995.02027975728	0
50001.4129379488	50011.1959501719	0
50029.762113352466	49981.23696473595	0
50017.34500124433	49994.69032148967	0
50001.66266675488	49990.137316034496	0
49998.9494254673	50003.01711792969	0
50001.198360199305	49999.86125242214	0
49988.285388029035	50000.56237796584	0
49999.6191912088	49994.81971262622	0
50026.604335600314	49978.8004165042	0
49995.32452230914	50007.39284060184	0
50008.4370145203	50012.41428319673	0
50020.588886059304	49984.00500895489	0
50018.196912976244	50013.52306138625	0
50024.68074206995	49980.89310460526	0
50032.11898991028	49977.87048802366	0
50033.392462679665	49988.90998566345	0
49989.34177680639	49998.66722062441	0
50011.053675528885	49993.308648700295	0
49998.23830095699	50010.57701642372	0
50011.79860805233	49985.78635422019	0
50018.22626641199	49998.34133937544	0
50006.87112494695	50000.55134256973	0
49996.53121272331	49985.20198091985	0
50025.086037284156	49985.91081937276	0
49996.70860588001	49979.26714558284	0
50029.50319168969	49973.20871567816	0
50016.4795935853	49979.64911345631	0
49996.10016635222	50004.113680559676	0
49999.640019379956	49996.08065681126	0
50008.223135130625	49962.391188099115	0
49993.37143664145	49981.26529963117	0
50018.00955082157	50001.454190036544	0
50014.05433731257	49987.786569162265	0
49999.49285722743	49986.030568801725	0
50010.892172060616	50002.890041918436	0
50018.264454430224	49979.08917698802	0
49999.254347866976	50004.12399906752	0
49996.37550174052	49996.18684061768	0
49988.48035736957	50002.11186367716	0
50017.57129535383	49985.64348910266	0
49993.48365932206	49995.32734283831	0
50004.25846664632	50013.69450265003	0
50015.17690187655	49969.07193670933	0
50010.90125225226	50010.77384091866	0
50017.00323091341	49995.94090178073	0
50012.86030348004	50017.03363351573	0
50005.31109678922	49962.92414232626	0
50006.08245865617	49996.396527964374	0
49990.01497238	49995.39866020564	0
50044.05046255765	49984.74864177708	0
50021.102182624454	49977.19055963324	0
49994.206855205164	50007.760510363725	0
50031.30952802601	49981.27880218403	0
49993.00874635992	49989.07987435498	0
50017.913044286935	50022.43697608902	0
50019.55630359528	49996.00874573291	0
49994.95845095134	50006.23146898167	0
49996.787999179345	49983.41672751876	0
49997.28862868989	50002.89962222195	0
50026.72239156424	49977.67029217016	0
50016.137442013125	49997.798828649495	0
50002.23822115556	49982.82918829433	0
50017.59004350971	49970.20078439211	0
50001.12616166738	49988.74985866253	0
50026.89126041569	49975.84217616462	0
50011.525842301904	50000.75636389602	0
49987.37936298576	50026.933915783564	0
49992.505563965504	49971.45927862612	0
50028.914669772326	49976.81093937099	0
50016.66006009913	50016.9698661116	0
50006.33442838227	50008.543010872665	0
49989.42131829412	49963.33901166855	0
50017.968238877926	49964.11063876047	0
50017.4053768407	49976.68234425749	0
50025.67918690619	49993.459769034926	0
50035.32946390554	49977.583204645154	0
50014.841863191876	50008.54154552255	0
50009.46842729731	50020.60487544357	0
50021.769537268505	49974.23178294885	0
50011.47451947896	50007.557284676805	0
49998.40507468729	49975.46325920858	0
50004.0943970568	50011.27871101463	0
50006.20179319582	49967.85017228331	0
50018.20829484094	50018.71730479123	0
50011.66556158528	49969.1858270797	0
50024.369657337156	50001.22008216415	0
49998.79584238994	50007.13689362251	0
49990.32820341346	50016.3961369657	0
50006.4435688108	49994.31053318997	0
50019.30929079813	49976.600336048316	0
50010.91845864008	49982.82898569856	0
49990.348907185224	50005.60903256387	0
50024.1522169357	49994.40200642497	0
50014.17381883133	50002.12589069574	0
50017.76507466728	49990.44779436663	0
50043.75520496807	49976.744641166486	0
50009.71324076425	50011.99337319459	0
50023.96064234873	49977.61049468709	0
50014.04709016834	49999.30956374218	0
50007.29837336337	50019.74476684009	0
50011.60148713441	49971.61552987652	0
50027.760664667345	49985.06088880161	0
49990.826783218356	50029.403764236886	0
50009.65654534305	49987.70137659851	0
50016.71099753911	50008.33824926107	0
50004.69951611002	49997.63286251777	0
49982.1008966819	50023.64881203237	0
49994.30528099292	50019.15648234574	0
49989.98803088486	50014.01842541414	0
49982.173661481924	50004.54955079803	0
50016.885314251995	49964.39033046427	0
50027.64624163003	49996.03948847316	0
50042.10921104765	49992.490067135564	0
50000.45721536013	50013.25586287379	0
50033.20667133846	49996.21933796846	0
50007.796617056236	49990.37827675556	0
50010.793185041024	49958.88394594061	0
49999.99657376707	50014.635139766775	0
49991.18720389596	50004.122235214636	0
49997.97220737339	49978.578237204354	0
50009.72613395662	50003.706107086124	0
50035.589999161806	49971.04844427833	0
50028.910800421785	49971.17023296352	0
49995.69536840814	50016.661631778	0
50031.87793942766	49984.378883366044	0
50018.940883947886	49955.17033129901	0
50009.73582475297	49963.47881328664	0
49982.62400587377	50000.491292449246	0
50011.69341869804	49995.72767945512	0
49995.16420949113	49998.835294507444	0
50006.40201665947	49988.39904736535	0
50016.4519561636	49990.38580699887	0
49999.09921373705	50015.27455799909	0
50015.71644487849	49981.890074185685	0
50011.95701241115	49981.49187185587	0
50013.74931920829	49997.47045144757	0
49991.916510602816	50012.525039104024	0
50009.99198977121	49984.8982441121	0
50018.44147401772	50003.16867861623	0
50020.82573912429	49974.82028027413	0
50015.49034966473	49990.85560334409	0
49999.87213701425	49997.90044027296	0
50043.79092621712	49982.05238273654	0
50017.433259612284	49987.72241035177	0
50031.953824946744	49994.884360510674	0
50008.88763657624	49985.631715698684	0
50033.254947874484	49991.54350118985	0
49999.46235900153	50001.37638187934	0
50015.18216152417	50016.60655961266	0
50013.100947890016	50010.369642319376	0
50023.76929210621	49996.469970804144	0
50009.1598565264	49970.37590584578	0
49995.85450226346	49992.452056001675	0
49999.94546654832	50008.59505416156	0
49990.82754118624	50010.245166916364	0
50031.77710339371	49975.60848126108	0
50034.230430251715	49972.200144816255	0
50022.386270717376	49979.00827023312	0
49992.64646736168	49980.25304717777	0
50026.42297673137	49997.453392527335	0
50019.618674445446	49958.86037352273	0
50026.41798040903	50001.05491525644	0
50019.38057683675	49973.42363685009	0
50009.54565436523	49966.28393480257	0
50009.01063384966	50014.73592736334	0
49999.644995925904	49993.78405371485	0
50009.81720632824	50005.97289784865	0
50008.14015398451	49992.284981156794	0
49996.346870602596	50006.735113702714	0
49992.318381946396	49996.34852900717	0
49975.57922029394	50007.543591302885	0
49991.7840052838	50030.47910280624	0
49997.821918389505	50003.78108682672	0
49981.759709777754	50020.590654198604	0
50004.689470503756	49982.915378003716	0
50003.63994292236	50003.52518030056	0
50003.33970531987	50010.21646316763	0
49991.72504012674	50009.66971456137	0
49993.51300644962	50021.990941999415	0
50008.57551745661	49967.72139152683	0
50021.960935687	49975.66542490558	0
50004.69583280455	49995.22104814737	0
49994.198399913046	50009.21217614481	0
49988.58142016513	50018.082290497325	0
50019.654252077045	49988.67324223183	0
49984.921162792794	50004.07854214962	0
49981.45671529846	49997.116122643434	0
49996.97783060522	49968.187741512134	0
50040.272093099156	50001.72669740148	0
50003.18794351524	49977.40589052669	0
49993.03311956979	49993.21018067425	0
49996.365427526835	50010.6317267545	0
50003.67053058538	49991.807151799425	0
50008.59006648891	50007.353603243646	0
50005.63922193674	49975.28807307995	0
50027.37674313698	50000.002662458595	0
50018.1694011894	49962.7431125476	0
50029.270615256304	49986.30585703274	0
50008.60891376488	50000.90645862579	0
50011.463217016535	49987.64651850302	0
50025.71492602243	49980.053609271316	0
50020.149261215425	49998.33740895269	0
49992.083382203666	49998.17325550986	0
49990.49038131797	49993.050099536056	0
49997.03459241107	49992.463299739306	0
50015.71638867133	49993.163487279846	0
50014.238258018595	49971.042525217876	0
50002.84440560835	49991.017650804875	0
50024.0421841673	49981.83583364768	0
50010.09122006389	49975.393998303785	0
50021.8599244461	49988.34879827413	0
50012.38490685176	49983.447845324255	0
50022.9978631254	49987.25227928762	0
50024.57481204676	49998.27303786978	0
49977.73435678939	50025.73142585185	0
50018.273526281984	49984.862890459626	0
50004.87977524304	49988.86417241439	0
50010.2994959495	49980.14878879698	0
50044.34040172747	49986.573763466644	0
49989.8854863132	50002.60089882142	0
50035.588236585834	49995.58540569962	0
50033.22995233338	49985.604815805105	0
50004.865841838946	49985.181879685035	0
50017.96032704124	50016.073713754304	0
49985.88742129509	50004.574260043635	0
50022.967400696645	49965.7199337937	0
50020.575116337925	49991.52741422425	0
50023.080497756	49990.82975304222	0
49971.19647388126	50028.90699982335	0
49988.378226405424	50020.15787642392	0
50041.256446369975	49975.58570536631	0
50026.2353198945	49963.63745814506	0
50006.09290812682	50003.86750193632	0
49999.10665106603	50019.81250362378	0
50017.08442806516	49999.00182927129	0
50044.3125068275	49991.881128169334	0
49989.69643205104	49979.90931636454	0
49983.447153874804	50012.92191009479	0
50007.09100776314	50002.0115516885	0
50002.39396832022	49992.540378176054	0
50030.089910534545	49998.491165232444	0
49997.30745483783	49998.59718904675	0
50007.318017293444	49975.875578960055	0
49993.248316773905	49978.191920323	0
50026.3666059615	49990.04335203911	0
49992.999485446875	50010.69994272801	0
50000.3856237368	49991.71250458948	0
50017.946030743726	49977.88631347146	0
50007.644142433375	49972.087069549	0
49993.66907959635	50011.765590085415	0
49994.8157511952	49986.98470323382	0
50008.38104781748	50019.90062105578	0
49993.26126408174	50000.11735477906	0
50007.22548173692	49977.57936703704	0
49992.06360483944	50018.0340425501	0
50039.28669048378	49963.65659707516	0
49985.753176636455	50020.735921212305	0
50011.566897029115	49967.6111754119	0
50033.987927820956	49979.86532365262	0
50034.92184460218	49993.68379887169	0
50031.1834662403	49978.546404806555	0
50008.49951727383	49977.61220145197	0
50000.0667014223	50006.61967936052	0
49984.729122934965	49988.46750636666	0
49981.21649061167	50003.70840084871	0
49990.47161684786	49965.01894314194	0
49986.85456251446	50017.47416794007	0
49993.14977565803	50012.76023205532	0
50047.74428540473	49991.24723405859	0
50041.76255014188	49978.46759680011	0
50009.81457879594	49978.21967923451	0
49998.4060908197	49999.35948248665	0
50018.373779276386	49996.34044717234	0
50013.52283959243	49995.467949927086	0
50027.67426593742	49970.10328410818	0
50014.319940503025	50017.38261971316	0
50009.11341404663	49999.653086728984	0
49973.127658974896	50000.05463673042	0
50024.172469884805	49992.833051163034	0
50012.72323837013	49986.30699232487	0
49986.20730487261	50000.10490423789	0
50011.977252020064	49976.793581167396	0
50000.00469857768	49987.66289570633	0
49995.85995538461	49973.097446555905	0
49981.89327689237	49986.981859026244	0
49990.188598212604	50018.50470183291	0
50019.26408681603	49991.079964753786	0
50026.90642246039	49980.55454640253	0
50004.02002875881	49980.06894821713	0
49985.89081506631	49985.65015807027	0
50002.19799961084	50013.56370140326	0
49983.7216195171	50005.075943525364	0
50011.56530235663	49984.67498436674	0
50002.327672652966	50016.16523425671	0
49997.71084800053	49989.345274387495	0
50021.098386776	49999.088229640256	0
50002.00890793094	50008.13368325376	0
50019.39518854666	49986.74799421681	0
49998.48583144695	49996.020842220816	0
50002.252645341825	50003.39034952211	0
50024.94934034694	49996.50973683712	0
49986.29125204934	50032.769984358754	0
50028.415156277806	49974.07285654163	0
49992.67148623997	50015.74501869495	0
49988.55427669218	50005.38882281116	0
50005.61269014103	49979.195057955585	0
50013.9253921519	49979.943606174034	0
50009.02263196153	49976.39397066565	0
50003.70383567812	50009.18776447736	0
49977.93538939688	50032.17827826552	0
50002.00143499088	49981.14772652258	0
49994.443343618565	49988.76168526796	0
50015.95192676042	49996.55369518609	0
49993.70826007408	50013.60625246535	0
50015.6171072625	49995.2344459176	0
49985.79584330067	50018.53873362033	0
50035.52685303456	49986.11691328954	0
50023.38477138606	50015.65881684924	0
50013.08957255942	49972.88909667436	0
50032.54434074573	49980.14024382478	0
50037.69766277613	49990.71977907857	0
50020.70132115987	49971.33918728332	0
49991.54871575323	49993.06958954638	0
50038.6876369777	49984.854015877136	0
49995.84975534837	49989.76380217891	0
50008.57260689861	49984.18248625825	0
50010.80116969428	49974.26868446372	0
50015.52442358418	49980.369654114074	0
49966.87956821088	50025.3566718717	0
50021.39298048806	49997.33513397521	0
49986.79280405464	50011.54457078656	0
50036.99569153763	49970.71384740837	0
50030.30006447288	49976.71936741601	0
50004.423067000935	50021.778925919774	0
50018.9524174718	49987.93459858724	0
50002.24446952885	50009.35885546801	0
49991.37241014676	49987.81286878255	0
50003.50800967785	49986.81399264767	0
50024.603400120206	49967.67607924221	0
50011.68653072118	49989.936086664326	0
50007.42317193211	50025.20821976098	0
49997.81359760099	49974.146066464906	0
50000.03202202254	49975.17501212602	0
50007.46899340166	50016.97950080779	0
50014.92720199672	49989.879107376546	0
49982.3621370405	49990.43294793265	0
49998.93112757086	49973.32114751587	0
49993.375437763934	49986.99815010414	0
50009.01048645396	50017.8185164767	0
49996.28983160131	49986.96341522962	0
50013.84358150482	49974.759725529235	0
49985.33335758784	50014.325262570404	0
49988.28920657882	49976.78881082798	0
50005.127349538976	49960.355245516366	0
49989.64002585986	50013.06228223937	0
49993.30132386803	49990.74232668886	0
50007.89248237768	50021.36047618287	0
49987.15178322575	50016.181793822885	0
50134.63617753467	49981.17665311428	25
50137.587179562855	50014.22966927228	25
50166.91164564445	49968.13951622738	25
50106.1515298776	49979.8007800806	25
50100.99371228994	50006.51812587533	25
50068.06648425674	50006.259722944946	25
50118.058668888785	50031.6730341583	25
50059.97970404755	49975.5682734165	25
50083.73651413566	49956.272298052354	25
50163.736242409715	50009.86765186307	25
50089.69691127698	50035.69010751343	25
50058.750914834076	49941.01629228416	25
50031.43617443988	49930.752344760134	25
50018.748635436285	49902.78607284534	25
50096.034176220084	49929.26668094819	25
50192.34103112341	50015.38474650397	25
50040.27649816018	50023.858519106514	25
50112.55110503522	50061.40974919169	25
50055.98518405112	50054.226880705944	25
50081.35495997287	50066.25115979411	25
50102.573777205915	50087.22768550619	25
50163.336029308084	49938.47732991313	25
50174.655775103995	50035.512532042485	25
50136.88275773724	49953.56731420957	25
50169.42800475346	49911.07067564771	25
50087.46415080313	50111.10217352394	25
50052.608838552274	49910.82496055194	25
50011.119211196565	50005.508921072134	25
50190.64162306018	49950.27299599388	25
50011.15064698801	49975.62950389105	25
49992.779290968196	49904.11703272176	25
50198.82260427667	49980.7919036335	25
50083.20978998536	49898.44702060604	25
50119.95234769824	49906.693194505395	25
50017.602090913504	50048.88157245845	25
50020.547121291645	50080.307027901195	25
50165.72591159768	50061.187517778446	25
50083.26569741164	50141.89548185248	25
50055.231901547755	50111.649946893085	25
49986.793643405996	50077.839053504	25
50046.249188626105	49883.745999870116	25
50187.66348951779	50075.649783043715	25
50086.85798422497	50173.40704081347	25
49954.73817914956	50088.71798134613	25
50006.44413364725	49876.735365734145	25
50142.75017929966	50043.071153632976	25
50012.32731324607	50112.2903845021	25
50216.23303079881	50093.02529961907	25
49974.42754289398	50111.98993793544	25
50230.76113229936	49990.64097352322	25
49929.92601597135	50073.196425615	25
50159.45504620974	50087.10173623874	25
50262.947468360035	49998.67571690719	25
50002.66768847015	49846.99323674247	25
50123.73068283201	50109.04706580675	25
50108.30493833758	50152.727458916255	25
50151.850247801645	50113.129171799534	25
50208.44152555397	50040.58028714062	25
49903.03032476009	50090.428542848014	25
50127.09084628362	50181.13521028889	25
50037.200008649685	49990.21155502911	25
50150.62410155995	50163.64198256377	25
50252.667766902116	50027.72453327448	25
50216.50659897313	50119.37066115954	25
49984.02788165902	49932.01114097743	25
50139.42479650606	50070.260460168654	25
49890.65383825654	50120.33423964914	25
50153.40497532606	50199.474360690154	25
50230.33872878109	50068.45056253563	25
50180.59170892303	50152.05254559794	25
50250.670457267755	49972.00744708375	25
50053.3528051377	50148.06512625424	25
50081.59521065318	50203.491591423364	25
49976.26703696071	49881.980693061945	25
49890.432793885564	50149.89242296747	25
49933.33575022278	50107.65769767718	25
49918.539762922206	50132.79268329874	25
49869.53204480871	50095.14985437016	25
49967.05862177442	49912.25703941582	25
49970.04636055099	49839.108520532274	25
50248.35364953054	50088.643548085674	25
50063.92043955749	49863.29067121653	25
50180.0051833822	50108.87107938567	25
50091.10903868273	49868.87382084627	25
49981.35988692297	50012.09304922212	25
50285.43242828766	49982.62636632359	25
49991.24044235582	50135.86063556597	25
50157.02189516904	49881.15980589714	25
50221.02635099453	49933.50621972853	25
50251.866091146265	49941.02277850375	25
49957.761756120286	50061.26890229231	25
50066.454210250464	49836.56732820127	25
49939.73745213342	49850.48576148696	25
49950.67525820172	50137.21248336316	25
49964.458571404844	50034.677659255896	25
49865.34226518809	50166.16010061036	25
49837.06150057164	50084.284214892345	25
49806.58743178217	50077.86825869047	25
50151.67145956033	49851.04256849411	25
49909.05177558142	50046.79851148064	25
49827.01413916784	50056.384325991836	25
50061.5113515827	50085.571198985046	25
50034.46529745092	49834.81801325674	25
50034.31751209527	49958.55317979141	25
49933.65712944578	50036.100206952586	25
49852.99628981658	50190.58124045402	25
50165.6357021031	49824.54495160112	25
49938.36593498641	50009.94873190208	25
49958.464285049035	49948.01097780821	25
50225.46143651653	49962.705193069385	25
49923.616786825514	49873.067680524684	25
49894.78050616992	49876.91962050347	25
50228.51326466225	49905.201978171164	25
49887.49960395816	50031.301703743055	25
49832.71093114915	50215.91377477261	25
50107.78951646001	50205.38975069832	25
49873.67127129813	49850.67522475056	25
49885.54110256543	50069.34854983259	25
50098.03570097753	49842.62799855961	25
50009.10851450509	49812.625474496825	25
49809.641715097074	50190.78535050082	25
50257.31055761738	49889.7021194901	25
49986.786856114675	50048.344062019496	25
50190.9852204622	49889.26692338709	25
50186.00999262046	49852.17867821562	25
50292.63483573593	49949.66227993602	25
50273.77129844284	50106.612089200076	25
50304.40998630687	50004.3950506808	25
49982.37523493623	49962.40325659202	25
50131.588752477954	49827.0542268527	25
49918.777532380744	49983.50822036012	25
49804.880126675715	50111.25068517443	25
50302.6656685629	50111.58260181868	25
50273.58226853951	49921.950783654764	25
50283.20361413451	50020.386722563926	25
50081.591554821694	50230.52444201618	25
49856.9878266529	50132.666803450695	25
50290.52553793464	50049.715239895886	25
49975.11205688125	49813.34341778542	25
50109.21558844195	50251.68187367168	25
49937.063926157716	50164.699953604235	25
50107.02156422282	49804.75526462812	25
49799.07245790855	50166.23755815887	25
49843.451093511154	49848.52670391695	25
50143.41112199323	49799.7739574003	25
50093.515163111544	49773.496020354876	25
49901.83590092662	49851.53433024699	25
49770.62160740124	50156.015501537586	25
49948.805800742586	49817.36681171302	25
50205.98400842677	50160.886527238974	25
49844.91366667635	49881.67395510049	25
49829.88366026094	50165.100594915966	25
50076.52387985494	49744.48011845351	25
49874.811773674664	50215.46785505443	25
50007.44940594236	49943.42691068051	25
49903.24175379998	50216.64867002109	25
50227.962576412654	50145.04590295849	25
49876.27236749335	49819.691852024545	25
49816.275412149225	49827.53618006051	25
50054.00828693392	50245.81996285762	25
50125.207830401516	50230.53177853917	25
49909.68039315752	50167.4210976668	25
49777.236330463595	50092.02175549419	25
50112.63929940588	50281.35998165775	25
49793.77435243329	50135.41498786777	25
50273.32836039333	50071.176653235554	25
50301.5593268875	49924.70849831412	25
49795.88451934021	50045.10928692594	25
50056.37746795009	50274.984240785714	25
50313.909698165495	49974.978885570934	25
49882.17673769595	50246.58530939844	25
49846.73058183004	49812.98263093447	25
50079.28958207617	50296.20309571434	25
49901.09907853087	50266.084506709376	25
49900.94400338249	50002.798146640496	25
50027.767701386976	50250.92866071396	25
50137.97131617741	50255.321374226056	25
50117.627570485616	50315.399366535945	25
49820.4930773283	50140.514858232404	25
50283.18475569843	49867.410381831585	25
50325.86246643134	50028.82001430428	25
50122.28055524403	49761.30548326124	25
50192.243314775136	50183.46208486847	25
50288.61474769764	49893.28364751905	25
50297.32828857899	50084.81502282764	25
50045.27999913274	50217.075811195165	25
49857.20353738598	50019.037504157975	25
49953.79233707467	49976.69416070402	25
49859.54288678225	50058.08386889674	25
49838.693174807035	50242.43176947934	25
49919.1908025009	49900.2682828723	25
50223.043448396325	49878.21453630371	25
50318.9350653161	49876.43743129665	25
50221.41976469469	50016.46957697543	25
49883.243823005236	50185.09505367442	25
49744.09507392887	50094.10006655989	25
49933.57892737431	50191.11054969532	25
50346.962063818006	49965.01418378647	25
50027.75026580911	50136.895441824025	25
49728.00054673271	50073.444892997206	25
49715.632881796286	50041.17626136519	25
50063.37671075551	49776.09438532896	25
50214.714213250896	49847.80944950411	25
50335.11315112796	49934.41769537303	25
50150.80198410712	49769.996344915286	25
50035.772346006364	49794.50530720312	25
49708.49220633834	50092.48544475147	25
49796.80599709331	50015.61784306002	25
50139.55387881491	50290.20969239695	25
50081.50447479214	49714.65561661394	25
49894.93968536886	49801.300981453314	25
50177.2086241275	49764.160273251146	25
50335.16799461812	50003.35031763323	25
50373.52518543527	49970.41593151939	25
50363.429469388204	50005.4114689009	25
50055.556496196186	49722.53970283014	25
49874.76631114285	49899.44094885182	25
50301.73879283137	50145.27976191941	25
49805.430044776826	50222.19639614555	25
50391.8272583681	49948.374262764344	25
49772.014602792675	50059.526097543465	25
50130.59326719539	49875.921393293356	25
49956.472713813324	50216.476113155026	25
50176.800563088414	49731.80603923554	25
50204.10065093684	49782.37704596486	25
49893.736488098264	50300.02760690232	25
50021.68582487124	49766.91401599251	25
50328.73013545295	50094.43811187712	25
50056.9426824516	49691.41181195963	25
49862.43453451291	50301.96629531652	25
49832.01453518421	50290.875148272506	25
50366.81706994835	49940.92565245757	25
50256.22667670257	50140.39480849275	25
49856.315006642675	50263.72530262145	25
49811.31645036975	49873.89363862239	25
50043.892801262315	49750.833082651574	25
49811.12800169656	49987.67399544521	25
50242.55684608784	50117.359863163416	25
49738.20049866395	50148.00419148611	25
50160.89653786561	50231.66573481272	25
50227.435735774285	49820.34160568712	25
49914.071794606294	49825.391945264564	25
49821.1603039694	49958.6048572673	25
50328.76268695681	49844.11153394772	25
49822.92303506883	50323.626780468614	25
50164.48392594085	50277.353483611	25
49961.39291947201	50179.71020636922	25
49948.975842197506	49790.51040964686	25
49761.26225985822	50185.184619999694	25
49819.283103672955	49793.235616845726	25
49972.62601255821	50245.50335185593	25
50221.098766402574	50185.29626687563	25
50056.57460096479	50189.50617309804	25
49943.931061563664	50248.09937921796	25
50255.46212507518	49801.65217818292	25
49780.80724873276	50234.4411097671	25
49785.434174400056	49838.55510886017	25
50121.899299854405	49733.776829204086	25
49933.46952724119	49959.89861125434	25
49776.60618826543	49998.58731875826	25
49757.56965322149	50218.868752260336	25
49809.0363881579	49906.092683893745	25
49787.48265979868	50262.724665872665	25
49932.501068773	50279.36817428133	25
49861.708579237194	49929.984218742946	25
50241.84694845628	49853.39586632684	25
50351.54380591636	49857.986460546905	25
50363.5230732914	50094.18477086211	25
49845.6025467274	49779.72056856188	25
49754.133405928944	49833.99239155686	25
49832.66909021617	50351.732394757404	25
50186.48704575891	50260.8950757373	25
49687.77970172776	50117.174905100095	25
49796.56608778765	50324.72863193648	25
50023.277014821644	49700.37556760935	25
50283.51735821437	50173.229771225895	25
49823.168712059814	50020.0877551514	25
49992.42307205278	49789.67995221139	25
50252.1865944109	49768.34482420972	25
49845.398788060535	49989.97599554795	25
49839.68972697257	49912.84805118675	25
50053.432704085884	50306.10916324105	25
50034.68699181786	49668.99857726444	25
50422.21377570313	49956.5377734082	25
49731.27186902713	50200.7666147269	25
50202.90716205961	50213.766745556124	25
49858.35598153944	49966.60478716936	25
50413.07286719655	49925.821976204665	25
50073.49839626758	50328.40357596346	25
49798.0031550448	50354.49279332359	25
49771.06651391149	50121.99774276704	25
50405.5542900256	49978.38836221598	25
50073.33372468162	49809.14577472352	25
49793.87714653039	50295.47835888482	25
49875.79694862161	49991.31816068745	25
50328.32801247806	50126.502947522895	25
50346.81110166341	49906.79620580462	25
50199.3133764523	49813.49762534558	25
49887.74952785581	49944.83139549453	25
50212.37128565618	50246.27221230099	25
50204.17248851363	49750.525398715974	25
49874.060425795644	49770.231820791574	25
49729.87246685086	50121.11148854934	25
50315.20601959566	50173.14289129277	25
49702.74718891903	50204.201156908704	25
49707.77732847842	50233.43430567035	25
49757.465290505475	49806.3693552305	25
50271.3944261228	49839.90460428697	25
50085.84947822528	49686.44425305173	25
49934.93245954646	49763.054120816596	25
50029.90430762271	50322.97944400637	25
49999.90622356016	50306.43236823001	25
49728.716683184844	49805.46158816781	25
49788.14822597162	49779.800263486395	25
49990.76506602529	50179.15514924156	25
50436.70326898089	49992.870101355285	25
49738.430478940325	50240.30824696278	25
50394.98651108476	50093.89178580517	25
50371.0211164419	49836.22783683024	25
50351.857080879934	50039.856034104705	25
49904.572060877166	49767.87576918649	25
49772.26854486626	49966.13395432042	25
50381.88369395371	49865.8209299447	25
49739.19947359583	50017.7848636315	25
50080.22494702344	50264.47900593672	25
50006.313388281276	50278.169443899686	25
50378.78107224927	50032.82519326533	25
50251.44831672848	50167.1332639124	25
50099.88205840576	50343.921107256036	25
49749.24087844397	49862.05794975575	25
49849.369708777594	50327.48638955292	25
49740.19365426999	49955.37370148253	25
49771.97012025716	49931.909534731276	25
49875.88408975531	50327.49912307185	25
49744.73359099421	49782.27771073696	25
49743.05228784522	50050.56907019224	25
49965.52375916868	50299.945536145904	25
50340.900941479544	50179.27305104213	25
50453.25100869317	49969.76132989231	25
50024.65615121357	50172.636222785666	25
50316.33065763083	50061.565346572395	25
50386.05067803421	49809.197630230534	25
49741.28050203527	49918.53968337932	25
50408.86307784976	50044.23950424377	25
50299.08356676604	49843.007537766134	25
49869.12582681237	50353.51922831348	25
50020.746821410336	49733.42596324686	25
49710.91343243249	49826.22368326628	25
49917.56006890085	50324.025854148975	25
50282.182183388555	49814.393943061186	25
49723.37507608887	49897.02389239885	25
50393.707183547136	49897.39237088775	25
49899.59109261047	50346.452588888555	25
50339.69289293224	49816.229657193406	25
50343.66952341481	50151.85498597634	25
50411.785725886	50071.42268960716	25
49930.94905489809	50356.69644642563	25
49701.55803692544	49874.85337143384	25
50412.64717907768	49793.588491288276	25
49801.24327406569	49749.60315467994	25
50032.00494361344	50288.540162902595	25
50312.37123394818	49817.64565801625	25
49753.827019458055	50267.98977976433	25
50005.21975657375	50203.18524309214	25
50367.348429130114	50121.30463709659	25
49984.67958670517	49763.79526166422	25
49748.21469239465	50301.31111650356	25
50290.548381883134	50202.27416881692	25
50001.382092865024	50233.586466021	25
50437.43967250072	50062.49386551012	25
49705.27609871376	49919.28666992986	25
49777.128319974916	49736.919367902396	25
49676.10863028632	50205.72118571986	25
49666.143268969994	50090.365657205846	25
50345.054847231	50067.89765976711	25
50131.1169201641	50338.616427050074	25
49935.29211833436	49923.40182501767	25
50002.37566368273	49681.89148809194	25
50230.08145561251	49794.00275408735	25
49760.61613239064	49760.52842761606	25
49729.17754672695	49987.31597750584	25
50385.518670054196	50064.738372358166	25
49795.82196643145	49806.442195348274	25
49919.55465364246	49789.204761690045	25
49973.75257741898	49695.17216345268	25
49727.58170083918	50269.1832594022	25
50174.941255606805	49790.881412680326	25
49792.184421843944	50380.640840060645	25
49962.883970614064	50343.702383497875	25
49750.53287587603	49891.33638829716	25
50160.81384101063	50335.0756854181	25
49706.28205547935	50178.06138034625	25
49692.991629057906	49951.42724881868	25
49743.61011361332	50335.04727090774	25
49829.30189622346	49734.157226880576	25
49697.2909986365	50257.440787182495	25
50451.786390537854	50089.3604193999	25
50027.31495601376	49641.22324655084	25
50279.261124552184	49786.500276456936	25
49681.19231311314	49892.560572441536	25
49764.43212529862	50384.29195151399	25
50069.52289999888	50361.19875293817	25
49777.07399073786	49904.21447974745	25
49989.90945317464	49653.11443197147	25
49972.76032675793	49723.381236068315	25
50378.85212663507	50148.57153526863	25
49955.035127291354	50373.059428309716	25
50374.6151920077	50176.16592929411	25
49688.16069856976	50073.11819483879	25
50441.333866874134	49936.5031465752	25
50299.430400488774	49762.53364674371	25
50197.78743296039	49710.5564829359	25
49962.22562299166	49671.45800084098	25
50117.84964247562	50368.19632138365	25
50387.78416005748	49780.619688487015	25
49697.627443123434	49988.18516047361	25
49773.58516773603	50337.79363905802	25
49731.0744957593	50361.38841123887	25
50108.953997678494	49710.078610154305	25
50428.59170432985	49771.9444277001	25
50230.422082991434	49753.05601851368	25
49798.6766006491	49722.18671495299	25
49675.77902040869	49929.40618207194	25
49874.63512237975	50380.870795985145	25
50194.31240918585	50333.33163752657	25
50396.853282893935	50122.75208618386	25
50413.790787119084	49875.18712087637	25
49712.862962681495	49772.83675758642	25
50141.16907611876	49709.64439828666	25
49754.40278817422	49721.46608804346	25
50358.075848547196	49790.32366636768	25
50057.81576826203	49648.40248388381	25
49817.994534352205	49930.92587175594	25
50265.51618269898	50213.23279169784	25
50403.35044066063	49757.09263127415	25
49918.456579110396	50242.103728372174	25
49861.29742105391	49740.31481717085	25
50424.519326812486	50101.290523442876	25
50039.87863764747	49617.041608786334	25
49939.946962577946	50394.92389358783	25
49689.490238489474	50046.15251032069	25
49764.08799364825	50027.71751223229	25
49680.06029412609	50235.36629560026	25
50135.252731889916	50137.95826214449	25
50240.03026511723	50258.411906733585	25
50460.688494166054	50116.8257818842	25
50083.80871783522	49655.39930017367	25
50090.62121953136	50387.58944591585	25
50238.40737713486	50291.54930347603	25
50045.59413200415	50343.86175435917	25
50479.88102346958	50076.24596145518	25
49908.23167054282	50375.9672565835	25
49681.700150580175	49810.64459488018	25
50451.648691883616	49908.400916312945	25
49686.61491314572	49841.697899258936	25
49930.62608334107	49679.065294095744	25
49710.18686292765	50342.670703668446	25
49646.041241804174	49940.01583799707	25
50064.656303478485	50390.59484017061	25
50113.43725967798	49671.77079680191	25
49975.85357299566	50396.26187882786	25
49908.33412743812	49702.61413352409	25
50454.95593225519	49761.27019611544	25
50290.68646719478	49732.643393786646	25
50398.455047606905	50199.34381866399	25
49899.42026945172	50404.70561908613	25
50425.67062030979	50205.30592210673	25
49890.89952986868	49680.980651386235	25
50130.91698327964	50391.543789018055	25
50043.34892780824	50417.3463410842	25
50445.373770456354	49877.77394379277	25
49778.63292072985	49870.865886567284	25
50091.28984057808	50416.27866118218	25
49708.12631479561	50137.490883810744	25
49948.09358977883	49711.45427453467	25
49657.83252858052	49793.00857099733	25
50224.936121491846	50346.28171348749	25
50369.14393256745	50210.538381739556	25
50429.745364750896	49817.72628075122	25
49713.42632407297	50011.94016563642	25
49975.418498269144	50273.70794652737	25
50263.36465269349	49732.75217078015	25
50043.9169703859	50450.47666920823	25
50082.428684038394	50444.84856488194	25
50479.67539724293	49967.214888089584	25
50150.8258268321	50365.33931587437	25
50431.98883953758	50127.50474247956	25
49659.375320869265	50177.34949338095	25
50147.675809609755	49739.08976085334	25
49648.05996104995	49825.95860572107	25
50324.10322359916	49749.83201938105	25
50006.10849801912	49616.86527700464	25
50152.73272953664	49677.338938984	25
50458.50747212207	50214.964683307284	25
49744.83514515858	49692.479996430455	25
49638.74283014603	50091.3683621152	25
49703.36242070263	50374.22377426926	25
50060.66521171574	50475.075038653114	25
49738.35462633859	49666.76530989971	25
50318.455339307126	49904.82038484751	25
