# Supplementary material for: Abundant Topological Outliers in Social Media Data and Their Effect on Spatial Analysis
Source: PLoS One. 2016 Sep 9;11(9):e0162360. doi: 10.1371/journal.pone.0162360 (PMC5017681; doi:10.1371/journal.pone.0162360)
Supplement: S3 Dataset — See the respective attached file. (ZIP) [file pone.0162360.s003.zip › S3_inclusion_lws/clust_27_36.csv]

50000.0	50000.0	0
50005.83713481602	49993.280968672174	0
50001.12443877294	50002.94038312532	0
50004.48967049862	50009.87803618339	0
50014.53099825114	49992.22044562598	0
49994.82530141147	50000.16451443882	0
50010.4589196096	49996.03999675293	0
50018.2149037799	50000.21066760052	0
50008.08586038528	49994.71094210748	0
50008.936828060156	49996.61673629877	0
50014.94983376979	49988.786681476384	0
50018.46933854213	49993.8554702697	0
50011.58925015423	49998.11513877684	0
50000.88428493963	50005.70068823388	0
50015.58030491181	49998.917555959655	0
50009.4718499692	49995.44000616184	0
50021.193458055204	49985.225681648	0
50021.413904821406	49979.75696080034	0
50010.100749354795	49991.42392694246	0
49994.76895619402	50001.40611172298	0
49988.06258487189	49998.76840152412	0
49985.29202249338	49998.940740734564	0
49993.14686645007	50008.1375682673	0
50019.290915195124	49977.92750471076	0
50015.06418115242	50000.068615091885	0
50014.13017824349	49994.253094930704	0
50016.51956011994	49993.78858803314	0
50007.08202173182	49986.998177055575	0
50019.32588342561	49975.4242119596	0
50007.844906202205	50006.27608626506	0
50012.7000907052	49987.44525287354	0
49995.49342105043	50013.29634922211	0
50005.13790162656	49991.45152935209	0
50007.082932075806	49996.441953963855	0
50016.585769007244	49986.84440471123	0
50002.83418114664	49988.992466717245	0
49995.48635136234	49995.03181978486	0
50024.77210222248	49987.26818796391	0
50016.061040311164	50002.13748655931	0
49998.10217495186	50005.36260508198	0
50013.167830917206	49993.19964095961	0
50022.14159763361	49982.83076155788	0
50016.10399810654	49974.74415824642	0
49998.08776523715	50009.22821079052	0
50023.40450357533	49993.61172738369	0
50018.76775212044	49981.33086492498	0
49996.120792812355	50001.59421960543	0
50005.046774222115	49981.73340809357	0
49998.2990140224	49997.04291727956	0
50016.47214563919	50006.55446067109	0
50027.808527417794	49994.11873108403	0
50007.276988179576	49979.47005546184	0
49998.63505054116	49993.56495709598	0
49994.93196612812	50011.18394075017	0
50010.45876863076	49990.161010031814	0
50003.97266594857	50002.458794795784	0
50009.44591577367	49994.182815990534	0
50008.4991627827	49998.01859678256	0
50026.73402193849	49992.63956518364	0
50029.482584821504	49978.508912261066	0
50008.75765193132	50004.28392360544	0
50005.388412672575	49999.9900841207	0
49999.85042124614	50010.79623481914	0
50012.27171978171	49994.29867634941	0
49986.59482429784	50001.81226839865	0
50035.33648425852	49974.70002515035	0
50017.338649190744	49980.41742473275	0
49986.88719264082	49998.56909033515	0
50009.163364260836	50001.94105756399	0
50021.4902181036	49972.74675609031	0
50036.929303339406	49979.345099226695	0
50004.407389178654	50000.27660040396	0
50013.03458879436	49971.04161905141	0
49986.730068661935	49995.36881795393	0
50012.11734460939	50005.26852747503	0
49991.47266825221	50016.232713043595	0
50002.753656105124	50004.43811441385	0
50007.04795399476	49984.99209594952	0
50019.73260847298	49970.14971438379	0
50009.069330373226	49972.59046273163	0
50010.1511816557	49972.62455247978	0
50019.046855330045	49968.729659101475	0
50033.91819664266	49994.99795841096	0
50000.54061583774	50004.66301196818	0
50036.83356199175	49976.12178608589	0
49998.69355844842	50014.23779065819	0
49996.42385986143	49997.54201287753	0
49988.80355885187	49994.73949626766	0
49989.0000510483	49997.53362532931	0
50045.87877013	49979.65615874137	0
49991.13587895365	49996.52765682387	0
50019.30492580107	49999.88959458508	0
50012.46014286366	49988.74121117238	0
50001.54569032017	50001.71275774059	0
50012.15402410048	49992.55053785089	0
50000.12263336884	49977.47527241486	0
50002.22490471562	49999.61637121197	0
50010.51338572776	49998.152334640225	0
50014.73525587127	49997.20394473452	0
50012.79614643068	49996.9890215799	0
50004.87503193818	50001.461523248174	0
50006.03257514177	49990.03647625652	0
50005.54887962217	50004.81637949066	0
50002.56240120871	49979.99797606899	0
50021.887926901814	49996.062893511604	0
50006.32703857465	49991.544517300004	0
49990.439278598395	49994.24582331928	0
50001.873876585625	50007.141939034314	0
50003.305765154335	49993.86854020162	0
50013.200641945106	50005.08440088092	0
50012.12025455266	49978.84568753256	0
50006.64370623705	49983.02919293262	0
50008.49073917247	50010.12621010018	0
50013.861540388745	49978.21860787476	0
50031.058052643435	49986.99015643279	0
50014.94582985956	50012.05125135054	0
50035.5383608293	49983.566861656094	0
49991.030096193834	50022.15116813719	0
50005.46966937792	49970.62233159868	0
49988.44833133628	49989.976926240066	0
49994.354344094165	49979.72792732627	0
50016.53829730544	50000.329665277866	0
49985.69786667642	50003.08579045412	0
50005.04180405728	50003.54232518139	0
50007.49928405959	49988.58424591541	0
50017.031857151094	49968.94990008343	0
50002.98364475068	49981.342418066255	0
50008.75183400938	49981.63170455064	0
50003.74134074666	49968.98534518849	0
50014.184258887915	50004.34955588514	0
50016.66807349658	49978.153620903344	0
49991.49294660638	49999.08926920659	0
50006.07308943197	50012.02124499861	0
50018.18428017563	49975.5291185302	0
50003.744835537575	50005.03672033354	0
50017.0847617482	49967.71939797862	0
50001.364376995836	49995.92899192673	0
49999.015252295256	49984.51162121085	0
50022.88862056398	49978.140659149925	0
50010.12229608524	49981.63378355038	0
50006.924986869504	50014.2275570096	0
50018.62598055079	49995.02027975728	0
50001.4129379488	50011.1959501719	0
50029.762113352466	49981.23696473595	0
50017.34500124433	49994.69032148967	0
50001.66266675488	49990.137316034496	0
49998.9494254673	50003.01711792969	0
50001.198360199305	49999.86125242214	0
49988.285388029035	50000.56237796584	0
49999.6191912088	49994.81971262622	0
50026.604335600314	49978.8004165042	0
49995.32452230914	50007.39284060184	0
50008.4370145203	50012.41428319673	0
50020.588886059304	49984.00500895489	0
50018.196912976244	50013.52306138625	0
50024.68074206995	49980.89310460526	0
50032.11898991028	49977.87048802366	0
50033.392462679665	49988.90998566345	0
49989.34177680639	49998.66722062441	0
50011.053675528885	49993.308648700295	0
49998.23830095699	50010.57701642372	0
50011.79860805233	49985.78635422019	0
50018.22626641199	49998.34133937544	0
50006.87112494695	50000.55134256973	0
49996.53121272331	49985.20198091985	0
50025.086037284156	49985.91081937276	0
49996.70860588001	49979.26714558284	0
50029.50319168969	49973.20871567816	0
50016.4795935853	49979.64911345631	0
49996.10016635222	50004.113680559676	0
49999.640019379956	49996.08065681126	0
50008.223135130625	49962.391188099115	0
49993.37143664145	49981.26529963117	0
50018.00955082157	50001.454190036544	0
50014.05433731257	49987.786569162265	0
49999.49285722743	49986.030568801725	0
50010.892172060616	50002.890041918436	0
50018.264454430224	49979.08917698802	0
49999.254347866976	50004.12399906752	0
49996.37550174052	49996.18684061768	0
49988.48035736957	50002.11186367716	0
50017.57129535383	49985.64348910266	0
49993.48365932206	49995.32734283831	0
50004.25846664632	50013.69450265003	0
50015.17690187655	49969.07193670933	0
50010.90125225226	50010.77384091866	0
50017.00323091341	49995.94090178073	0
50012.86030348004	50017.03363351573	0
50005.31109678922	49962.92414232626	0
50006.08245865617	49996.396527964374	0
49990.01497238	49995.39866020564	0
50044.05046255765	49984.74864177708	0
50021.102182624454	49977.19055963324	0
49994.206855205164	50007.760510363725	0
50031.30952802601	49981.27880218403	0
49993.00874635992	49989.07987435498	0
50017.913044286935	50022.43697608902	0
50019.55630359528	49996.00874573291	0
49994.95845095134	50006.23146898167	0
49996.787999179345	49983.41672751876	0
49997.28862868989	50002.89962222195	0
50026.72239156424	49977.67029217016	0
50016.137442013125	49997.798828649495	0
50002.23822115556	49982.82918829433	0
50017.59004350971	49970.20078439211	0
50001.12616166738	49988.74985866253	0
50026.89126041569	49975.84217616462	0
50011.525842301904	50000.75636389602	0
49987.37936298576	50026.933915783564	0
49992.505563965504	49971.45927862612	0
50028.914669772326	49976.81093937099	0
50016.66006009913	50016.9698661116	0
50006.33442838227	50008.543010872665	0
49989.42131829412	49963.33901166855	0
50017.968238877926	49964.11063876047	0
50017.4053768407	49976.68234425749	0
50025.67918690619	49993.459769034926	0
50035.32946390554	49977.583204645154	0
50014.841863191876	50008.54154552255	0
50009.46842729731	50020.60487544357	0
50021.769537268505	49974.23178294885	0
50011.47451947896	50007.557284676805	0
49998.40507468729	49975.46325920858	0
50004.0943970568	50011.27871101463	0
50006.20179319582	49967.85017228331	0
50018.20829484094	50018.71730479123	0
50011.66556158528	49969.1858270797	0
50024.369657337156	50001.22008216415	0
49998.79584238994	50007.13689362251	0
49990.32820341346	50016.3961369657	0
50006.4435688108	49994.31053318997	0
50019.30929079813	49976.600336048316	0
50010.91845864008	49982.82898569856	0
49990.348907185224	50005.60903256387	0
50024.1522169357	49994.40200642497	0
50014.17381883133	50002.12589069574	0
50017.76507466728	49990.44779436663	0
50043.75520496807	49976.744641166486	0
50009.71324076425	50011.99337319459	0
50023.96064234873	49977.61049468709	0
50014.04709016834	49999.30956374218	0
50007.29837336337	50019.74476684009	0
50011.60148713441	49971.61552987652	0
50027.760664667345	49985.06088880161	0
49990.826783218356	50029.403764236886	0
50009.65654534305	49987.70137659851	0
50016.71099753911	50008.33824926107	0
50004.69951611002	49997.63286251777	0
49982.1008966819	50023.64881203237	0
49994.30528099292	50019.15648234574	0
49989.98803088486	50014.01842541414	0
49982.173661481924	50004.54955079803	0
50016.885314251995	49964.39033046427	0
50027.64624163003	49996.03948847316	0
50042.10921104765	49992.490067135564	0
50000.45721536013	50013.25586287379	0
50033.20667133846	49996.21933796846	0
50007.796617056236	49990.37827675556	0
50010.793185041024	49958.88394594061	0
49999.99657376707	50014.635139766775	0
49991.18720389596	50004.122235214636	0
49997.97220737339	49978.578237204354	0
50009.72613395662	50003.706107086124	0
50035.589999161806	49971.04844427833	0
50028.910800421785	49971.17023296352	0
49995.69536840814	50016.661631778	0
50031.87793942766	49984.378883366044	0
50018.940883947886	49955.17033129901	0
50009.73582475297	49963.47881328664	0
49982.62400587377	50000.491292449246	0
50011.69341869804	49995.72767945512	0
49995.16420949113	49998.835294507444	0
50006.40201665947	49988.39904736535	0
50016.4519561636	49990.38580699887	0
49999.09921373705	50015.27455799909	0
50015.71644487849	49981.890074185685	0
50011.95701241115	49981.49187185587	0
50013.74931920829	49997.47045144757	0
49991.916510602816	50012.525039104024	0
50009.99198977121	49984.8982441121	0
50018.44147401772	50003.16867861623	0
50020.82573912429	49974.82028027413	0
50015.49034966473	49990.85560334409	0
49999.87213701425	49997.90044027296	0
50043.79092621712	49982.05238273654	0
50017.433259612284	49987.72241035177	0
50031.953824946744	49994.884360510674	0
50008.88763657624	49985.631715698684	0
50033.254947874484	49991.54350118985	0
49999.46235900153	50001.37638187934	0
50015.18216152417	50016.60655961266	0
50013.100947890016	50010.369642319376	0
50023.76929210621	49996.469970804144	0
50009.1598565264	49970.37590584578	0
49995.85450226346	49992.452056001675	0
49999.94546654832	50008.59505416156	0
49990.82754118624	50010.245166916364	0
50031.77710339371	49975.60848126108	0
50034.230430251715	49972.200144816255	0
50022.386270717376	49979.00827023312	0
49992.64646736168	49980.25304717777	0
50026.42297673137	49997.453392527335	0
50019.618674445446	49958.86037352273	0
50026.41798040903	50001.05491525644	0
50019.38057683675	49973.42363685009	0
50009.54565436523	49966.28393480257	0
50009.01063384966	50014.73592736334	0
49999.644995925904	49993.78405371485	0
50009.81720632824	50005.97289784865	0
50008.14015398451	49992.284981156794	0
49996.346870602596	50006.735113702714	0
49992.318381946396	49996.34852900717	0
49975.57922029394	50007.543591302885	0
49991.7840052838	50030.47910280624	0
49997.821918389505	50003.78108682672	0
49981.759709777754	50020.590654198604	0
50004.689470503756	49982.915378003716	0
50003.63994292236	50003.52518030056	0
50003.33970531987	50010.21646316763	0
49991.72504012674	50009.66971456137	0
49993.51300644962	50021.990941999415	0
50008.57551745661	49967.72139152683	0
50021.960935687	49975.66542490558	0
50004.69583280455	49995.22104814737	0
49994.198399913046	50009.21217614481	0
49988.58142016513	50018.082290497325	0
50019.654252077045	49988.67324223183	0
49984.921162792794	50004.07854214962	0
49981.45671529846	49997.116122643434	0
49996.97783060522	49968.187741512134	0
50040.272093099156	50001.72669740148	0
50003.18794351524	49977.40589052669	0
49993.03311956979	49993.21018067425	0
49996.365427526835	50010.6317267545	0
50003.67053058538	49991.807151799425	0
50008.59006648891	50007.353603243646	0
50005.63922193674	49975.28807307995	0
50027.37674313698	50000.002662458595	0
50018.1694011894	49962.7431125476	0
50029.270615256304	49986.30585703274	0
50008.60891376488	50000.90645862579	0
50011.463217016535	49987.64651850302	0
50025.71492602243	49980.053609271316	0
50020.149261215425	49998.33740895269	0
49992.083382203666	49998.17325550986	0
49990.49038131797	49993.050099536056	0
49997.03459241107	49992.463299739306	0
50015.71638867133	49993.163487279846	0
50014.238258018595	49971.042525217876	0
50002.84440560835	49991.017650804875	0
50024.0421841673	49981.83583364768	0
50010.09122006389	49975.393998303785	0
50021.8599244461	49988.34879827413	0
50012.38490685176	49983.447845324255	0
50022.9978631254	49987.25227928762	0
50024.57481204676	49998.27303786978	0
49977.73435678939	50025.73142585185	0
50018.273526281984	49984.862890459626	0
50004.87977524304	49988.86417241439	0
50010.2994959495	49980.14878879698	0
50044.34040172747	49986.573763466644	0
49989.8854863132	50002.60089882142	0
50035.588236585834	49995.58540569962	0
50033.22995233338	49985.604815805105	0
50004.865841838946	49985.181879685035	0
50017.96032704124	50016.073713754304	0
49985.88742129509	50004.574260043635	0
50022.967400696645	49965.7199337937	0
50020.575116337925	49991.52741422425	0
50023.080497756	49990.82975304222	0
49971.19647388126	50028.90699982335	0
49988.378226405424	50020.15787642392	0
50041.256446369975	49975.58570536631	0
50026.2353198945	49963.63745814506	0
50006.09290812682	50003.86750193632	0
49999.10665106603	50019.81250362378	0
50017.08442806516	49999.00182927129	0
50044.3125068275	49991.881128169334	0
49989.69643205104	49979.90931636454	0
49983.447153874804	50012.92191009479	0
50007.09100776314	50002.0115516885	0
50002.39396832022	49992.540378176054	0
50030.089910534545	49998.491165232444	0
49997.30745483783	49998.59718904675	0
50007.318017293444	49975.875578960055	0
49993.248316773905	49978.191920323	0
50026.3666059615	49990.04335203911	0
49992.999485446875	50010.69994272801	0
50000.3856237368	49991.71250458948	0
50017.946030743726	49977.88631347146	0
50007.644142433375	49972.087069549	0
49993.66907959635	50011.765590085415	0
49994.8157511952	49986.98470323382	0
50008.38104781748	50019.90062105578	0
49993.26126408174	50000.11735477906	0
50007.22548173692	49977.57936703704	0
49992.06360483944	50018.0340425501	0
50039.28669048378	49963.65659707516	0
49985.753176636455	50020.735921212305	0
50011.566897029115	49967.6111754119	0
50033.987927820956	49979.86532365262	0
50034.92184460218	49993.68379887169	0
50031.1834662403	49978.546404806555	0
50008.49951727383	49977.61220145197	0
50000.0667014223	50006.61967936052	0
49984.729122934965	49988.46750636666	0
49981.21649061167	50003.70840084871	0
49990.47161684786	49965.01894314194	0
49986.85456251446	50017.47416794007	0
49993.14977565803	50012.76023205532	0
50047.74428540473	49991.24723405859	0
50041.76255014188	49978.46759680011	0
50009.81457879594	49978.21967923451	0
49998.4060908197	49999.35948248665	0
50018.373779276386	49996.34044717234	0
50013.52283959243	49995.467949927086	0
50027.67426593742	49970.10328410818	0
50014.319940503025	50017.38261971316	0
50009.11341404663	49999.653086728984	0
49973.127658974896	50000.05463673042	0
50024.172469884805	49992.833051163034	0
50012.72323837013	49986.30699232487	0
49986.20730487261	50000.10490423789	0
50011.977252020064	49976.793581167396	0
50000.00469857768	49987.66289570633	0
49995.85995538461	49973.097446555905	0
49981.89327689237	49986.981859026244	0
49990.188598212604	50018.50470183291	0
50019.26408681603	49991.079964753786	0
50026.90642246039	49980.55454640253	0
50004.02002875881	49980.06894821713	0
49985.89081506631	49985.65015807027	0
50002.19799961084	50013.56370140326	0
49983.7216195171	50005.075943525364	0
50011.56530235663	49984.67498436674	0
50002.327672652966	50016.16523425671	0
49997.71084800053	49989.345274387495	0
50021.098386776	49999.088229640256	0
50002.00890793094	50008.13368325376	0
50019.39518854666	49986.74799421681	0
49998.48583144695	49996.020842220816	0
50002.252645341825	50003.39034952211	0
50024.94934034694	49996.50973683712	0
49986.29125204934	50032.769984358754	0
50028.415156277806	49974.07285654163	0
49992.67148623997	50015.74501869495	0
49988.55427669218	50005.38882281116	0
50005.61269014103	49979.195057955585	0
50013.9253921519	49979.943606174034	0
50009.02263196153	49976.39397066565	0
50003.70383567812	50009.18776447736	0
49977.93538939688	50032.17827826552	0
50002.00143499088	49981.14772652258	0
49994.443343618565	49988.76168526796	0
50015.95192676042	49996.55369518609	0
49993.70826007408	50013.60625246535	0
50015.6171072625	49995.2344459176	0
49985.79584330067	50018.53873362033	0
50035.52685303456	49986.11691328954	0
50023.38477138606	50015.65881684924	0
50013.08957255942	49972.88909667436	0
50032.54434074573	49980.14024382478	0
50037.69766277613	49990.71977907857	0
50020.70132115987	49971.33918728332	0
49991.54871575323	49993.06958954638	0
50038.6876369777	49984.854015877136	0
49995.84975534837	49989.76380217891	0
50008.57260689861	49984.18248625825	0
50010.80116969428	49974.26868446372	0
50015.52442358418	49980.369654114074	0
49966.87956821088	50025.3566718717	0
50021.39298048806	49997.33513397521	0
49986.79280405464	50011.54457078656	0
50036.99569153763	49970.71384740837	0
50030.30006447288	49976.71936741601	0
50004.423067000935	50021.778925919774	0
50018.9524174718	49987.93459858724	0
50002.24446952885	50009.35885546801	0
49991.37241014676	49987.81286878255	0
50003.50800967785	49986.81399264767	0
50024.603400120206	49967.67607924221	0
50011.68653072118	49989.936086664326	0
50007.42317193211	50025.20821976098	0
49997.81359760099	49974.146066464906	0
50000.03202202254	49975.17501212602	0
50007.46899340166	50016.97950080779	0
50014.92720199672	49989.879107376546	0
49982.3621370405	49990.43294793265	0
49998.93112757086	49973.32114751587	0
49993.375437763934	49986.99815010414	0
50009.01048645396	50017.8185164767	0
49996.28983160131	49986.96341522962	0
50013.84358150482	49974.759725529235	0
49985.33335758784	50014.325262570404	0
49988.28920657882	49976.78881082798	0
50005.127349538976	49960.355245516366	0
49989.64002585986	50013.06228223937	0
49993.30132386803	49990.74232668886	0
50007.89248237768	50021.36047618287	0
49987.15178322575	50016.181793822885	0
50044.95339888924	49928.29311162226	26
50045.64611580854	49962.46251695076	26
50071.64641805191	49923.73884808639	26
50074.10667197008	49958.27473249703	26
50073.73959521816	49990.71160947578	26
50103.29248276455	50006.02953197437	26
50118.18378222808	49974.264875357716	26
50082.32661512763	50029.7196081369	26
50109.15237810009	50050.74989294791	26
50011.53275597	49921.13730828443	26
49978.97112847925	49923.25515424737	26
49961.20599649651	49953.40176319381	26
50135.42451203971	50035.032449549326	26
50052.421626090676	50036.28963069842	26
50019.75532822164	49952.39981960946	26
50051.550206763604	49901.750562523885	26
50147.805380472215	49976.988736052175	26
50175.079219097126	49996.60081437207	26
50034.81950525161	50057.78810262819	26
50038.513453419524	50087.28981505937	26
49934.142400308156	49961.37194192009	26
50041.6141274231	50000.70332524033	26
50147.840477757076	50066.33736628242	26
50201.178277634266	50021.02873587428	26
50108.28209911088	50081.81012546499	26
50187.96558403251	50050.61395349552	26
49922.1264085906	49936.063026033815	26
50221.595783332305	50001.06843336452	26
50025.587851296565	49884.048305386255	26
50073.54206091473	50084.72709954271	26
50164.93258792911	50022.52907169828	26
50222.62721208057	49967.40057336711	26
49933.9015268376	49905.571617507034	26
50137.687567698005	50002.79193869672	26
50216.55476205119	50043.851872810126	26
50032.141940091875	50117.458555808575	26
50056.69324128184	50128.926833089965	26
49893.13023768192	49951.8376366824	26
50243.46340421214	50051.58117715275	26
50242.47283499287	49938.99858542208	26
50126.65912836198	49947.933139141394	26
49958.89495797253	49988.944922991606	26
50095.14332543035	49897.507616619	26
50099.8770329236	49932.080883097224	26
49928.9825834814	49996.456060629025	26
49889.57417335119	49921.45395032778	26
49860.28907655554	49923.89397289832	26
50160.332407830945	49951.94822347915	26
50205.14502642155	50076.96568394329	26
49890.677305794874	49985.692867258964	26
50223.922256831866	50097.10409088895	26
49998.73835284175	49893.99945517337	26
49855.87491897452	49983.770981632966	26
50265.364816923255	49961.7430783419	26
50256.33642263798	50003.6050379157	26
50129.57164806699	50103.96530598107	26
50004.16868595582	50130.60127926426	26
49838.748109305416	49948.41220133587	26
50293.62440907531	49940.65840881616	26
50323.72592372857	49924.95966597234	26
50122.703314162995	50131.31982317833	26
50089.98307216578	50126.297755937834	26
49976.411703977086	50019.915446032624	26
50294.413452650966	49905.75105244307	26
49946.30867977726	50018.34956242936	26
49988.26398661319	49980.41519187384	26
49826.31986309337	49998.230462913525	26
50036.652240058866	50153.1376603918	26
49972.53083950224	50128.92379646694	26
50284.38746832171	50000.03569584148	26
49945.65337390818	50150.86043619623	26
49900.08355256723	49895.67996257275	26
50149.55488543261	50122.8718036731	26
50057.15390523773	49870.14093212408	26
50195.212284170586	49970.28291749546	26
50164.67820676456	50099.67638215785	26
50005.22842683471	50098.64792600584	26
50321.21351315048	49959.50719420531	26
49974.748369374465	50160.68379645679	26
50011.23683894196	50043.33307281593	26
49981.60009274617	50194.82867797771	26
49873.225319253135	50014.05353312746	26
50079.920674883346	50057.193356496966	26
49968.505468283634	50220.4523756057	26
50237.29105795015	50122.166852864946	26
50201.70535195305	49939.30455022542	26
50206.33994190971	50123.555406276755	26
50265.04686655555	50031.93522016849	26
49900.95949860941	50021.051065946696	26
50015.89697874079	50180.087124508	26
50064.30015878997	49835.56121868488	26
49847.90147161028	50023.88312540873	26
49953.47016623888	50045.736522153835	26
49978.40093636141	50088.42907795848	26
50013.67657613343	49993.88964745186	26
50001.3737557026	50219.47879464593	26
49918.85840994714	50128.77266672445	26
49799.58598110212	49988.13243080716	26
49945.055894623394	49877.90155668978	26
49804.40484943483	50026.31098163958	26
50085.02459231952	49870.820295977646	26
50110.82851818137	49851.12402415867	26
50318.40248515595	49886.68391328186	26
50177.00228695776	49926.30154273161	26
50252.55081791156	50150.185663543656	26
49970.91063644171	49855.92421321185	26
49984.889650242825	50248.93905098735	26
50346.95851616927	49948.60661936772	26
50093.5662020397	50156.9816571588	26
50264.444661558766	49921.62288032774	26
50128.758867755554	49909.995788412074	26
49834.7639847309	49903.32510169012	26
50256.58317415319	50098.24297335787	26
50273.98638526074	50129.75422232019	26
50296.16557686036	50027.88525739039	26
49892.933295272065	50139.047163242845	26
49776.40787057219	49969.24300332134	26
49806.88278464695	49951.86751232727	26
49940.47683301006	50234.81064473974	26
49964.72095806178	49821.01166412701	26
49937.930578759275	49827.75974382755	26
49856.64210018018	50051.57582067047	26
50192.349253249384	50152.46407457203	26
49917.182059463375	49869.67859837605	26
50277.373702556295	50056.916762583176	26
49967.639474173906	49786.326782982185	26
49920.849631551595	50255.11161230924	26
49777.049343064085	50006.52524174372	26
50027.17180391717	50243.65793777018	26
50062.86021394277	50171.13275632139	26
49822.13920298272	50053.21787535481	26
50306.166642953016	50067.32022886426	26
50138.03943383658	49858.03442279634	26
50033.89788951471	49849.96389223758	26
49777.560105419034	49936.723134192194	26
49918.16249075375	50289.67516044408	26
49950.94645185126	50074.203865675096	26
50004.28217940288	49845.59730132377	26
50064.56450874061	50204.29888801083	26
50009.951442544916	49810.92007188283	26
50316.32306931776	49996.92657724844	26
49992.84466247059	49949.46165855309	26
50320.557035795464	49852.22273205511	26
49777.958509251715	50037.58345326068	26
49913.036399378885	50220.494122055155	26
50290.12346160011	49868.55896207522	26
49778.870982148626	49906.59317502358	26
50119.99703088317	49817.16017311425	26
49861.73570210039	49885.24940165671	26
50044.93572404598	50274.22910049888	26
50306.131963495136	50137.7707035861	26
49893.12782938458	50242.32191490249	26
49870.912080009744	50154.960715763336	26
50090.32234826857	49822.9133639108	26
50091.73487865194	50190.45930219471	26
49919.261165726944	50077.96719039773	26
49888.79649267017	50078.17593612579	26
49915.997274820125	50158.159344646025	26
50153.4009942698	49820.516760040744	26
50366.5476126683	49976.245488569446	26
49909.856565694565	49807.255794422614	26
50163.4475660602	49792.88709708407	26
50016.37378682952	49783.42294097004	26
50167.56933402841	49763.173103392124	26
49948.16010839672	50106.128966595534	26
50260.358250768404	49874.94917425062	26
49882.24563850314	49865.03623969446	26
50161.65608142821	49883.199124891056	26
50351.885996562785	49921.31209919942	26
49946.108503929005	50283.16606373623	26
50333.33317440051	49824.11121780503	26
50364.78444898723	49807.82465453534	26
49754.36477782847	50023.73522349448	26
50041.42142769351	49810.34812115211	26
50116.34327499135	50213.015165817895	26
49885.48833570108	49824.69533686693	26
50187.96067583633	49898.31541587974	26
50134.65523731241	49776.247125508475	26
50298.3976367733	50105.90479575149	26
49728.73147646876	50014.07454586108	26
50243.535420679254	49899.899129365614	26
50142.56848156589	49749.39567562114	26
50076.98624141612	49791.43921635561	26
50134.36066954978	50183.394267281124	26
50199.30213775109	49749.976577515336	26
49969.410527151944	49753.05369701702	26
49863.87987151071	49843.03421126435	26
50191.88413498659	49867.83367999886	26
49962.56165375389	49900.630491849275	26
49750.98749249668	49990.950282632184	26
50215.31444010271	49896.90850051357	26
50173.02280923919	50179.91304317397	26
50145.21160112337	50157.687437282926	26
49795.5284542872	49877.82971904995	26
49701.188333285936	50009.038735614566	26
50356.23923039586	49850.697830322206	26
49838.392190325205	49869.1572507543	26
50095.9860461109	49769.99691316683	26
49684.37340335558	49987.37308978414	26
50015.99453811338	50284.746409135725	26
49907.50672579553	50319.84232406492	26
49851.27583568526	50133.04050190086	26
50066.904168872345	50255.62174586897	26
50042.690040659436	49776.61910082833	26
50006.6438403723	50071.62765483403	26
50222.248110278626	50153.27453046157	26
49720.24684612644	49985.10259581426	26
49810.97459196833	49922.46521668864	26
50150.90961087271	49718.51145483234	26
50178.441967002356	50126.98191110885	26
50309.64539824524	50167.481632970135	26
49872.336269462416	50219.17463616389	26
49874.22724333622	50324.73128681793	26
49752.21132084453	49948.54200765383	26
49896.35156818858	50106.44922875632	26
50349.4315485881	49890.16411178019	26
50069.102634007184	49758.67242035707	26
50342.88221301557	50157.514054594714	26
50314.81519936535	49795.9599359561	26
49937.50498182329	50339.12325126052	26
49916.72041614679	50191.69396535138	26
49705.82709643654	49957.83794115703	26
49927.515082014994	50366.89083958427	26
49831.657501785	50114.2140677108	26
49885.82682389144	50283.17586346016	26
49660.367200684035	49961.366532525375	26
49846.77442094193	50240.60785465007	26
49696.18603126767	49927.15116452031	26
50155.84029915685	50201.54159544686	26
49843.610853083606	49817.17279725914	26
50393.60233637737	49790.01982842892	26
49756.10094620211	50057.251611395666	26
49723.858482405514	50059.9219065655	26
50208.73999544488	49777.09754176387	26
49670.65449836574	49916.88434000704	26
49901.66462251711	50349.527362601635	26
50143.04602789624	50234.83407024208	26
49822.92898188558	50142.87306461903	26
50262.3434005399	49844.35997416001	26
49794.804534399795	50163.30230209065	26
50254.27056317732	49817.85563535435	26
49697.86238160947	50042.328526173515	26
50051.75554208094	50303.24218611299	26
49787.81912206932	49847.7502440823	26
50125.15928724308	50255.30975885761	26
49729.67411433406	50086.44323592711	26
49644.49522181741	49894.55620579032	26
49818.441113893954	50084.36487816584	26
50077.7923801963	50281.380436458334	26
50344.4129945567	49992.5852559412	26
50155.491217667615	50263.0481647766	26
49653.27551936456	49990.441069276785	26
50297.358939811704	49826.80845918434	26
49688.964470212595	49895.30636789494	26
50383.835467369834	49881.53876425451	26
50023.663976351076	50313.814847289505	26
49979.64016622681	50283.1457392105	26
49747.64510963093	49892.73452995526	26
49713.457382324465	49879.11405550726	26
50095.445017555794	50247.176857484	26
49731.84428387412	49854.11030479769	26
50400.48273845453	49979.867292070245	26
49648.30709307212	49937.02058924542	26
50375.171211159555	50160.65220647095	26
49980.85492463585	50049.94686721265	26
49937.57676352667	49755.13711439266	26
50332.69625299523	50028.04896518725	26
50094.210825074595	50309.64854515152	26
49808.466286887044	50189.990221105174	26
49680.079923820194	50068.96773306542	26
49849.76389731441	50194.48274668253	26
50024.54841036969	50341.83674481292	26
49921.10341086266	50395.13779663389	26
49697.02267546847	50097.20686424541	26
49946.80143041823	50182.88821969005	26
50001.59777366153	49743.04038779178	26
49753.576354126686	50102.49153246063	26
50370.92117957677	50130.84500525755	26
49814.98159773422	49848.23425259864	26
49670.26884813524	50103.05556778497	26
50427.89154006068	49785.85823403057	26
50093.66063140041	49741.2462205095	26
49777.127518572524	50080.30296672017	26
50393.590687275624	50187.786268274285	26
50286.53042466843	49796.35401958241	26
49898.69521530118	50414.199217659814	26
49616.27303713147	49872.6457193885	26
49842.95226233172	50318.9143346422	26
49728.06867820968	50120.92201007315	26
49865.96705907176	50352.52451041987	26
50238.60684958073	49779.44318072346	26
49980.20482759097	50318.94928530825	26
50184.58989720181	49820.669962704094	26
50106.375177176604	50281.72354200529	26
49673.54925602411	50133.71148674155	26
50451.25032734622	49800.725722796175	26
50001.482685152194	50356.26827773655	26
50410.21762629458	49874.3270795287	26
49724.07379459171	49928.361702506925	26
49793.68360360764	50109.47066382031	26
49648.16728371185	50017.91055750365	26
50388.4820866334	49837.18924197568	26
50232.16142245267	50181.99180500592	26
50065.34575454318	50329.29944367611	26
49690.92626225016	49851.03748937361	26
49760.05863366353	50135.261391678934	26
50033.03096965292	50213.665089397226	26
49894.89396623551	50380.31066535896	26
50283.69620449949	50157.57906088409	26
49907.30675217401	49772.1517601403	26
50480.0868969309	49793.92973125981	26
49853.19166770006	50080.85245768017	26
49837.19568748121	50351.43137433818	26
50200.05200164203	50191.394224597665	26
49806.609723246234	50334.46037043136	26
50216.942894575506	50218.114939142906	26
49891.821726336304	50050.57350385018	26
49957.8810856206	50383.10803820574	26
50156.17760609748	50290.37650389338	26
50131.559475616064	50302.026409446225	26
50324.54737541469	50088.21925752106	26
49886.48603147699	49753.74942755782	26
50404.19732390503	50126.80062252851	26
50410.70590096279	49813.69279652553	26
49663.98008910388	49861.98424826658	26
49939.39640894054	49784.63818941283	26
50432.87668940631	49964.18134894377	26
50349.56829769183	50108.42747340618	26
49645.08437603682	50085.99831143142	26
49622.59055745222	50065.156563798795	26
50259.83331538786	50190.717372096	26
50360.96583858941	50186.00585150316	26
49887.13905664563	50193.37959163673	26
50465.27929534447	49964.59045456684	26
50416.42633619193	50166.04638410924	26
49663.37305967581	49828.28011131553	26
50451.08300073618	49934.73404495507	26
50491.07111036833	49949.03762472544	26
50440.27745019356	49833.677386279574	26
49756.08178294012	49834.13989565922	26
50405.97051988818	49759.23876832353	26
49865.05307458075	49954.684732684655	26
50057.61823870047	50360.421310873244	26
50451.72559608025	49772.06710748432	26
50230.56899359155	49739.9220289143	26
49833.6855898334	50381.452222702195	26
49613.886649361375	49934.301840850145	26
50459.75627199594	49852.61257740477	26
50164.427092448896	50321.59238747331	26
49613.412141158784	50098.986953064785	26
50165.040906846036	49849.03682007957	26
50238.29834883079	49858.55080655029	26
50350.60317228805	50079.63945951777	26
50490.0641824231	49820.84376693283	26
49838.651602537844	50166.06004218418	26
50184.053608612645	50302.047683612225	26
50212.45819916378	49843.321623079486	26
49856.05804750752	50284.50857079545	26
49594.73650634547	49904.7370770818	26
50509.49374635952	49793.495536817056	26
49703.12444936211	50140.582689727424	26
50186.63699231233	50215.30833743284	26
49871.9982886366	50430.8210095031	26
50157.30539625925	49685.960786135336	26
50131.41259468866	49693.91248130888	26
49570.418243233515	49920.12781218456	26
49750.96449802081	50165.59235706157	26
49950.879162958634	50411.893230286536	26
50279.253796244906	50214.679413471225	26
50029.75540541885	49751.873303203545	26
50121.64883207793	49720.67160924301	26
50326.43656633306	49768.66765114822	26
49876.60389809694	49794.55786878045	26
49686.19563406587	49811.66213995515	26
50094.512091386794	49700.79175268484	26
49952.06665411443	50445.86421877181	26
50314.05400612815	50202.75202990874	26
50258.90722175307	50235.18436925739	26
49627.182807159166	49967.86091445441	26
50223.288572271595	49808.56980656435	26
50073.824154127586	50384.61582167173	26
49662.2282580783	49786.47108979841	26
50379.96288370182	49934.71287979263	26
50399.862500162715	49906.204152102095	26
50358.527973002754	50052.573128166194	26
50201.24503608914	49714.634499364634	26
50508.512384081325	49761.08900374663	26
50394.700819185295	49729.610746056984	26
50101.6293430976	50374.63371461769	26
50077.24761655466	49679.293603110724	26
49807.187122180745	50392.5632719885	26
50433.68268618522	49993.81379236887	26
50432.81086878684	49892.92980510407	26
50264.13269274306	49760.46759700984	26
50389.647614824	50220.67029289543	26
49701.397067331374	49785.52986534043	26
49700.550899183574	50174.565298233465	26
50438.27515468858	50021.85931152817	26
49825.58399970954	50292.40142581815	26
49865.893385056515	50389.1638517833	26
50019.64169740509	49718.40446690506	26
50286.83222294031	50184.714569547585	26
50064.646644741224	49703.9409185049	26
50177.69063821735	50245.329060072	26
50215.34846431075	50250.110076226294	26
49757.5317417218	49801.27363473667	26
50379.15414359883	50101.223921854085	26
49606.78545612015	49841.95290648141	26
49842.06403768949	50412.85572299349	26
50438.192731859635	49742.35315451477	26
50294.65235605153	49756.595593873695	26
49824.881426180706	50215.92956715713	26
50537.337683679456	49781.15577077191	26
50041.14149711073	50390.798185472406	26
49718.68404844641	50205.50605983526	26
49630.6857309727	49802.66316612053	26
50506.61916267765	49924.335769818026	26
50350.97011135171	49784.38325602554	26
50416.58413405575	49937.150420489845	26
50235.547117584814	49707.03082289081	26
50198.205582562754	50272.499049646816	26
50084.402773536734	50348.51409994534	26
49601.9019003493	50132.450151162775	26
50559.72752462434	49756.346326523664	26
50522.39796606666	49830.18513256357	26
50376.08482685324	50253.1673712469	26
49805.29002575392	50245.45256901263	26
50211.1991277299	49688.207233953355	26
50404.37304349429	50245.949011652774	26
50243.48817615119	49674.572257939915	26
49785.90911513645	50206.69565704977	26
49633.53915976521	50125.63213944506	26
50001.57476530009	50391.0606761146	26
50286.11054552847	50243.692789753644	26
49586.435058586845	50108.625278395535	26
50113.1595559466	50338.555265436255	26
50581.17285096761	49734.04222226886	26
49729.590281303594	49819.56819673851	26
50377.27356738456	49700.235581030414	26
50369.53195492562	50019.834803276775	26
50419.69036452677	49716.81239289747	26
50510.0330367005	49893.20357587779	26
50480.033495322	49873.60733540327	26
49555.359756918566	50103.00126636662	26
49791.97152026374	50418.56573978422	26
50199.670830821626	49663.32670886971	26
50136.09874592051	50370.56994111749	26
50041.927139085004	50422.381487641636	26
49567.14086777317	49887.696522027894	26
50477.542420269674	49919.48408883277	26
49672.93478044498	50166.78888052163	26
49649.89579298579	50184.49280400586	26
50409.66576472148	50092.74608231075	26
49653.36448912253	50056.32929690828	26
49786.62916993004	49809.50827426768	26
49918.872201855454	50448.13694309374	26
50146.47546631814	50342.739367275826	26
50092.723804411246	50412.313514946734	26
49623.02376568341	50002.59880266826	26
50108.79678858973	49670.05353418712	26
50338.56778138786	50215.81266602607	26
50373.428532883176	49767.65766018594	26
49753.71196589721	50197.634814577155	26
49944.88146971001	49720.51408136213	26
49595.29351365387	49962.799177892644	26
49596.81817594863	50041.586512383336	26
49762.60935973908	50414.3925166167	26
50434.30664664546	50243.40351223223	26
50264.83520469478	50265.34176207229	26
50417.08036101242	50212.311330965604	26
49761.53034495749	49865.91476926878	26
50045.13693945021	49680.657255794904	26
49529.451002648006	50125.39942697558	26
50428.131244535514	50069.47799903447	26
49777.12167365904	50386.33738055469	26
49542.831888429035	50076.00607839863	26
49813.84838431084	49808.49607885365	26
49970.949637974	49703.46699226403	26
49577.304631032945	49858.02266806459	26
50119.77985709899	50404.876215339464	26
50390.72402497632	50061.17747538244	26
49625.31677989731	50155.22375288722	26
49558.84454577884	50133.37011814948	26
49682.839269354896	50202.825387022014	26
50142.52066981547	50432.24693306255	26
50278.86455571439	49730.321404836825	26
49978.841173008856	50406.257319932025	26
50119.87620908635	49635.80337256403	26
49958.188193956616	49670.537641565024	26
50568.21514396856	49703.004318483465	26
50568.02428066503	49675.64733234965	26
50094.113923397024	50441.606151411026	26
49763.158965451636	50356.234187150665	26
50193.717059062066	50332.07071298348	26
49914.815450716014	49738.21855169691	26
50152.63148378297	49653.95781830615	26
50557.32598207556	49810.968617768	26
49635.60339909676	49846.16511827906	26
50271.38178849469	49665.85504405722	26
50214.23544242257	50295.56421432195	26
