# Supplementary material for: Abundant Topological Outliers in Social Media Data and Their Effect on Spatial Analysis
Source: PLoS One. 2016 Sep 9;11(9):e0162360. doi: 10.1371/journal.pone.0162360 (PMC5017681; doi:10.1371/journal.pone.0162360)
Supplement: S3 Dataset — See the respective attached file. (ZIP) [file pone.0162360.s003.zip › S3_inclusion_lws/clust_28_37.csv]

50000.0	50000.0	0
50005.83713481602	49993.280968672174	0
50001.12443877294	50002.94038312532	0
50004.48967049862	50009.87803618339	0
50014.53099825114	49992.22044562598	0
49994.82530141147	50000.16451443882	0
50010.4589196096	49996.03999675293	0
50018.2149037799	50000.21066760052	0
50008.08586038528	49994.71094210748	0
50008.936828060156	49996.61673629877	0
50014.94983376979	49988.786681476384	0
50018.46933854213	49993.8554702697	0
50011.58925015423	49998.11513877684	0
50000.88428493963	50005.70068823388	0
50015.58030491181	49998.917555959655	0
50009.4718499692	49995.44000616184	0
50021.193458055204	49985.225681648	0
50021.413904821406	49979.75696080034	0
50010.100749354795	49991.42392694246	0
49994.76895619402	50001.40611172298	0
49988.06258487189	49998.76840152412	0
49985.29202249338	49998.940740734564	0
49993.14686645007	50008.1375682673	0
50019.290915195124	49977.92750471076	0
50015.06418115242	50000.068615091885	0
50014.13017824349	49994.253094930704	0
50016.51956011994	49993.78858803314	0
50007.08202173182	49986.998177055575	0
50019.32588342561	49975.4242119596	0
50007.844906202205	50006.27608626506	0
50012.7000907052	49987.44525287354	0
49995.49342105043	50013.29634922211	0
50005.13790162656	49991.45152935209	0
50007.082932075806	49996.441953963855	0
50016.585769007244	49986.84440471123	0
50002.83418114664	49988.992466717245	0
49995.48635136234	49995.03181978486	0
50024.77210222248	49987.26818796391	0
50016.061040311164	50002.13748655931	0
49998.10217495186	50005.36260508198	0
50013.167830917206	49993.19964095961	0
50022.14159763361	49982.83076155788	0
50016.10399810654	49974.74415824642	0
49998.08776523715	50009.22821079052	0
50023.40450357533	49993.61172738369	0
50018.76775212044	49981.33086492498	0
49996.120792812355	50001.59421960543	0
50005.046774222115	49981.73340809357	0
49998.2990140224	49997.04291727956	0
50016.47214563919	50006.55446067109	0
50027.808527417794	49994.11873108403	0
50007.276988179576	49979.47005546184	0
49998.63505054116	49993.56495709598	0
49994.93196612812	50011.18394075017	0
50010.45876863076	49990.161010031814	0
50003.97266594857	50002.458794795784	0
50009.44591577367	49994.182815990534	0
50008.4991627827	49998.01859678256	0
50026.73402193849	49992.63956518364	0
50029.482584821504	49978.508912261066	0
50008.75765193132	50004.28392360544	0
50005.388412672575	49999.9900841207	0
49999.85042124614	50010.79623481914	0
50012.27171978171	49994.29867634941	0
49986.59482429784	50001.81226839865	0
50035.33648425852	49974.70002515035	0
50017.338649190744	49980.41742473275	0
49986.88719264082	49998.56909033515	0
50009.163364260836	50001.94105756399	0
50021.4902181036	49972.74675609031	0
50036.929303339406	49979.345099226695	0
50004.407389178654	50000.27660040396	0
50013.03458879436	49971.04161905141	0
49986.730068661935	49995.36881795393	0
50012.11734460939	50005.26852747503	0
49991.47266825221	50016.232713043595	0
50002.753656105124	50004.43811441385	0
50007.04795399476	49984.99209594952	0
50019.73260847298	49970.14971438379	0
50009.069330373226	49972.59046273163	0
50010.1511816557	49972.62455247978	0
50019.046855330045	49968.729659101475	0
50033.91819664266	49994.99795841096	0
50000.54061583774	50004.66301196818	0
50036.83356199175	49976.12178608589	0
49998.69355844842	50014.23779065819	0
49996.42385986143	49997.54201287753	0
49988.80355885187	49994.73949626766	0
49989.0000510483	49997.53362532931	0
50045.87877013	49979.65615874137	0
49991.13587895365	49996.52765682387	0
50019.30492580107	49999.88959458508	0
50012.46014286366	49988.74121117238	0
50001.54569032017	50001.71275774059	0
50012.15402410048	49992.55053785089	0
50000.12263336884	49977.47527241486	0
50002.22490471562	49999.61637121197	0
50010.51338572776	49998.152334640225	0
50014.73525587127	49997.20394473452	0
50012.79614643068	49996.9890215799	0
50004.87503193818	50001.461523248174	0
50006.03257514177	49990.03647625652	0
50005.54887962217	50004.81637949066	0
50002.56240120871	49979.99797606899	0
50021.887926901814	49996.062893511604	0
50006.32703857465	49991.544517300004	0
49990.439278598395	49994.24582331928	0
50001.873876585625	50007.141939034314	0
50003.305765154335	49993.86854020162	0
50013.200641945106	50005.08440088092	0
50012.12025455266	49978.84568753256	0
50006.64370623705	49983.02919293262	0
50008.49073917247	50010.12621010018	0
50013.861540388745	49978.21860787476	0
50031.058052643435	49986.99015643279	0
50014.94582985956	50012.05125135054	0
50035.5383608293	49983.566861656094	0
49991.030096193834	50022.15116813719	0
50005.46966937792	49970.62233159868	0
49988.44833133628	49989.976926240066	0
49994.354344094165	49979.72792732627	0
50016.53829730544	50000.329665277866	0
49985.69786667642	50003.08579045412	0
50005.04180405728	50003.54232518139	0
50007.49928405959	49988.58424591541	0
50017.031857151094	49968.94990008343	0
50002.98364475068	49981.342418066255	0
50008.75183400938	49981.63170455064	0
50003.74134074666	49968.98534518849	0
50014.184258887915	50004.34955588514	0
50016.66807349658	49978.153620903344	0
49991.49294660638	49999.08926920659	0
50006.07308943197	50012.02124499861	0
50018.18428017563	49975.5291185302	0
50003.744835537575	50005.03672033354	0
50017.0847617482	49967.71939797862	0
50001.364376995836	49995.92899192673	0
49999.015252295256	49984.51162121085	0
50022.88862056398	49978.140659149925	0
50010.12229608524	49981.63378355038	0
50006.924986869504	50014.2275570096	0
50018.62598055079	49995.02027975728	0
50001.4129379488	50011.1959501719	0
50029.762113352466	49981.23696473595	0
50017.34500124433	49994.69032148967	0
50001.66266675488	49990.137316034496	0
49998.9494254673	50003.01711792969	0
50001.198360199305	49999.86125242214	0
49988.285388029035	50000.56237796584	0
49999.6191912088	49994.81971262622	0
50026.604335600314	49978.8004165042	0
49995.32452230914	50007.39284060184	0
50008.4370145203	50012.41428319673	0
50020.588886059304	49984.00500895489	0
50018.196912976244	50013.52306138625	0
50024.68074206995	49980.89310460526	0
50032.11898991028	49977.87048802366	0
50033.392462679665	49988.90998566345	0
49989.34177680639	49998.66722062441	0
50011.053675528885	49993.308648700295	0
49998.23830095699	50010.57701642372	0
50011.79860805233	49985.78635422019	0
50018.22626641199	49998.34133937544	0
50006.87112494695	50000.55134256973	0
49996.53121272331	49985.20198091985	0
50025.086037284156	49985.91081937276	0
49996.70860588001	49979.26714558284	0
50029.50319168969	49973.20871567816	0
50016.4795935853	49979.64911345631	0
49996.10016635222	50004.113680559676	0
49999.640019379956	49996.08065681126	0
50008.223135130625	49962.391188099115	0
49993.37143664145	49981.26529963117	0
50018.00955082157	50001.454190036544	0
50014.05433731257	49987.786569162265	0
49999.49285722743	49986.030568801725	0
50010.892172060616	50002.890041918436	0
50018.264454430224	49979.08917698802	0
49999.254347866976	50004.12399906752	0
49996.37550174052	49996.18684061768	0
49988.48035736957	50002.11186367716	0
50017.57129535383	49985.64348910266	0
49993.48365932206	49995.32734283831	0
50004.25846664632	50013.69450265003	0
50015.17690187655	49969.07193670933	0
50010.90125225226	50010.77384091866	0
50017.00323091341	49995.94090178073	0
50012.86030348004	50017.03363351573	0
50005.31109678922	49962.92414232626	0
50006.08245865617	49996.396527964374	0
49990.01497238	49995.39866020564	0
50044.05046255765	49984.74864177708	0
50021.102182624454	49977.19055963324	0
49994.206855205164	50007.760510363725	0
50031.30952802601	49981.27880218403	0
49993.00874635992	49989.07987435498	0
50017.913044286935	50022.43697608902	0
50019.55630359528	49996.00874573291	0
49994.95845095134	50006.23146898167	0
49996.787999179345	49983.41672751876	0
49997.28862868989	50002.89962222195	0
50026.72239156424	49977.67029217016	0
50016.137442013125	49997.798828649495	0
50002.23822115556	49982.82918829433	0
50017.59004350971	49970.20078439211	0
50001.12616166738	49988.74985866253	0
50026.89126041569	49975.84217616462	0
50011.525842301904	50000.75636389602	0
49987.37936298576	50026.933915783564	0
49992.505563965504	49971.45927862612	0
50028.914669772326	49976.81093937099	0
50016.66006009913	50016.9698661116	0
50006.33442838227	50008.543010872665	0
49989.42131829412	49963.33901166855	0
50017.968238877926	49964.11063876047	0
50017.4053768407	49976.68234425749	0
50025.67918690619	49993.459769034926	0
50035.32946390554	49977.583204645154	0
50014.841863191876	50008.54154552255	0
50009.46842729731	50020.60487544357	0
50021.769537268505	49974.23178294885	0
50011.47451947896	50007.557284676805	0
49998.40507468729	49975.46325920858	0
50004.0943970568	50011.27871101463	0
50006.20179319582	49967.85017228331	0
50018.20829484094	50018.71730479123	0
50011.66556158528	49969.1858270797	0
50024.369657337156	50001.22008216415	0
49998.79584238994	50007.13689362251	0
49990.32820341346	50016.3961369657	0
50006.4435688108	49994.31053318997	0
50019.30929079813	49976.600336048316	0
50010.91845864008	49982.82898569856	0
49990.348907185224	50005.60903256387	0
50024.1522169357	49994.40200642497	0
50014.17381883133	50002.12589069574	0
50017.76507466728	49990.44779436663	0
50043.75520496807	49976.744641166486	0
50009.71324076425	50011.99337319459	0
50023.96064234873	49977.61049468709	0
50014.04709016834	49999.30956374218	0
50007.29837336337	50019.74476684009	0
50011.60148713441	49971.61552987652	0
50027.760664667345	49985.06088880161	0
49990.826783218356	50029.403764236886	0
50009.65654534305	49987.70137659851	0
50016.71099753911	50008.33824926107	0
50004.69951611002	49997.63286251777	0
49982.1008966819	50023.64881203237	0
49994.30528099292	50019.15648234574	0
49989.98803088486	50014.01842541414	0
49982.173661481924	50004.54955079803	0
50016.885314251995	49964.39033046427	0
50027.64624163003	49996.03948847316	0
50042.10921104765	49992.490067135564	0
50000.45721536013	50013.25586287379	0
50033.20667133846	49996.21933796846	0
50007.796617056236	49990.37827675556	0
50010.793185041024	49958.88394594061	0
49999.99657376707	50014.635139766775	0
49991.18720389596	50004.122235214636	0
49997.97220737339	49978.578237204354	0
50009.72613395662	50003.706107086124	0
50035.589999161806	49971.04844427833	0
50028.910800421785	49971.17023296352	0
49995.69536840814	50016.661631778	0
50031.87793942766	49984.378883366044	0
50018.940883947886	49955.17033129901	0
50009.73582475297	49963.47881328664	0
49982.62400587377	50000.491292449246	0
50011.69341869804	49995.72767945512	0
49995.16420949113	49998.835294507444	0
50006.40201665947	49988.39904736535	0
50016.4519561636	49990.38580699887	0
49999.09921373705	50015.27455799909	0
50015.71644487849	49981.890074185685	0
50011.95701241115	49981.49187185587	0
50013.74931920829	49997.47045144757	0
49991.916510602816	50012.525039104024	0
50009.99198977121	49984.8982441121	0
50018.44147401772	50003.16867861623	0
50020.82573912429	49974.82028027413	0
50015.49034966473	49990.85560334409	0
49999.87213701425	49997.90044027296	0
50043.79092621712	49982.05238273654	0
50017.433259612284	49987.72241035177	0
50031.953824946744	49994.884360510674	0
50008.88763657624	49985.631715698684	0
50033.254947874484	49991.54350118985	0
49999.46235900153	50001.37638187934	0
50015.18216152417	50016.60655961266	0
50013.100947890016	50010.369642319376	0
50023.76929210621	49996.469970804144	0
50009.1598565264	49970.37590584578	0
49995.85450226346	49992.452056001675	0
49999.94546654832	50008.59505416156	0
49990.82754118624	50010.245166916364	0
50031.77710339371	49975.60848126108	0
50034.230430251715	49972.200144816255	0
50022.386270717376	49979.00827023312	0
49992.64646736168	49980.25304717777	0
50026.42297673137	49997.453392527335	0
50019.618674445446	49958.86037352273	0
50026.41798040903	50001.05491525644	0
50019.38057683675	49973.42363685009	0
50009.54565436523	49966.28393480257	0
50009.01063384966	50014.73592736334	0
49999.644995925904	49993.78405371485	0
50009.81720632824	50005.97289784865	0
50008.14015398451	49992.284981156794	0
49996.346870602596	50006.735113702714	0
49992.318381946396	49996.34852900717	0
49975.57922029394	50007.543591302885	0
49991.7840052838	50030.47910280624	0
49997.821918389505	50003.78108682672	0
49981.759709777754	50020.590654198604	0
50004.689470503756	49982.915378003716	0
50003.63994292236	50003.52518030056	0
50003.33970531987	50010.21646316763	0
49991.72504012674	50009.66971456137	0
49993.51300644962	50021.990941999415	0
50008.57551745661	49967.72139152683	0
50021.960935687	49975.66542490558	0
50004.69583280455	49995.22104814737	0
49994.198399913046	50009.21217614481	0
49988.58142016513	50018.082290497325	0
50019.654252077045	49988.67324223183	0
49984.921162792794	50004.07854214962	0
49981.45671529846	49997.116122643434	0
49996.97783060522	49968.187741512134	0
50040.272093099156	50001.72669740148	0
50003.18794351524	49977.40589052669	0
49993.03311956979	49993.21018067425	0
49996.365427526835	50010.6317267545	0
50003.67053058538	49991.807151799425	0
50008.59006648891	50007.353603243646	0
50005.63922193674	49975.28807307995	0
50027.37674313698	50000.002662458595	0
50018.1694011894	49962.7431125476	0
50029.270615256304	49986.30585703274	0
50008.60891376488	50000.90645862579	0
50011.463217016535	49987.64651850302	0
50025.71492602243	49980.053609271316	0
50020.149261215425	49998.33740895269	0
49992.083382203666	49998.17325550986	0
49990.49038131797	49993.050099536056	0
49997.03459241107	49992.463299739306	0
50015.71638867133	49993.163487279846	0
50014.238258018595	49971.042525217876	0
50002.84440560835	49991.017650804875	0
50024.0421841673	49981.83583364768	0
50010.09122006389	49975.393998303785	0
50021.8599244461	49988.34879827413	0
50012.38490685176	49983.447845324255	0
50022.9978631254	49987.25227928762	0
50024.57481204676	49998.27303786978	0
49977.73435678939	50025.73142585185	0
50018.273526281984	49984.862890459626	0
50004.87977524304	49988.86417241439	0
50010.2994959495	49980.14878879698	0
50044.34040172747	49986.573763466644	0
49989.8854863132	50002.60089882142	0
50035.588236585834	49995.58540569962	0
50033.22995233338	49985.604815805105	0
50004.865841838946	49985.181879685035	0
50017.96032704124	50016.073713754304	0
49985.88742129509	50004.574260043635	0
50022.967400696645	49965.7199337937	0
50020.575116337925	49991.52741422425	0
50023.080497756	49990.82975304222	0
49971.19647388126	50028.90699982335	0
49988.378226405424	50020.15787642392	0
50041.256446369975	49975.58570536631	0
50026.2353198945	49963.63745814506	0
50006.09290812682	50003.86750193632	0
49999.10665106603	50019.81250362378	0
50017.08442806516	49999.00182927129	0
50044.3125068275	49991.881128169334	0
49989.69643205104	49979.90931636454	0
49983.447153874804	50012.92191009479	0
50007.09100776314	50002.0115516885	0
50002.39396832022	49992.540378176054	0
50030.089910534545	49998.491165232444	0
49997.30745483783	49998.59718904675	0
50007.318017293444	49975.875578960055	0
49993.248316773905	49978.191920323	0
50026.3666059615	49990.04335203911	0
49992.999485446875	50010.69994272801	0
50000.3856237368	49991.71250458948	0
50017.946030743726	49977.88631347146	0
50007.644142433375	49972.087069549	0
49993.66907959635	50011.765590085415	0
49994.8157511952	49986.98470323382	0
50008.38104781748	50019.90062105578	0
49993.26126408174	50000.11735477906	0
50007.22548173692	49977.57936703704	0
49992.06360483944	50018.0340425501	0
50039.28669048378	49963.65659707516	0
49985.753176636455	50020.735921212305	0
50011.566897029115	49967.6111754119	0
50033.987927820956	49979.86532365262	0
50034.92184460218	49993.68379887169	0
50031.1834662403	49978.546404806555	0
50008.49951727383	49977.61220145197	0
50000.0667014223	50006.61967936052	0
49984.729122934965	49988.46750636666	0
49981.21649061167	50003.70840084871	0
49990.47161684786	49965.01894314194	0
49986.85456251446	50017.47416794007	0
49993.14977565803	50012.76023205532	0
50047.74428540473	49991.24723405859	0
50041.76255014188	49978.46759680011	0
50009.81457879594	49978.21967923451	0
49998.4060908197	49999.35948248665	0
50018.373779276386	49996.34044717234	0
50013.52283959243	49995.467949927086	0
50027.67426593742	49970.10328410818	0
50014.319940503025	50017.38261971316	0
50009.11341404663	49999.653086728984	0
49973.127658974896	50000.05463673042	0
50024.172469884805	49992.833051163034	0
50012.72323837013	49986.30699232487	0
49986.20730487261	50000.10490423789	0
50011.977252020064	49976.793581167396	0
50000.00469857768	49987.66289570633	0
49995.85995538461	49973.097446555905	0
49981.89327689237	49986.981859026244	0
49990.188598212604	50018.50470183291	0
50019.26408681603	49991.079964753786	0
50026.90642246039	49980.55454640253	0
50004.02002875881	49980.06894821713	0
49985.89081506631	49985.65015807027	0
50002.19799961084	50013.56370140326	0
49983.7216195171	50005.075943525364	0
50011.56530235663	49984.67498436674	0
50002.327672652966	50016.16523425671	0
49997.71084800053	49989.345274387495	0
50021.098386776	49999.088229640256	0
50002.00890793094	50008.13368325376	0
50019.39518854666	49986.74799421681	0
49998.48583144695	49996.020842220816	0
50002.252645341825	50003.39034952211	0
50024.94934034694	49996.50973683712	0
49986.29125204934	50032.769984358754	0
50028.415156277806	49974.07285654163	0
49992.67148623997	50015.74501869495	0
49988.55427669218	50005.38882281116	0
50005.61269014103	49979.195057955585	0
50013.9253921519	49979.943606174034	0
50009.02263196153	49976.39397066565	0
50003.70383567812	50009.18776447736	0
49977.93538939688	50032.17827826552	0
50002.00143499088	49981.14772652258	0
49994.443343618565	49988.76168526796	0
50015.95192676042	49996.55369518609	0
49993.70826007408	50013.60625246535	0
50015.6171072625	49995.2344459176	0
49985.79584330067	50018.53873362033	0
50035.52685303456	49986.11691328954	0
50023.38477138606	50015.65881684924	0
50013.08957255942	49972.88909667436	0
50032.54434074573	49980.14024382478	0
50037.69766277613	49990.71977907857	0
50020.70132115987	49971.33918728332	0
49991.54871575323	49993.06958954638	0
50038.6876369777	49984.854015877136	0
49995.84975534837	49989.76380217891	0
50008.57260689861	49984.18248625825	0
50010.80116969428	49974.26868446372	0
50015.52442358418	49980.369654114074	0
49966.87956821088	50025.3566718717	0
50021.39298048806	49997.33513397521	0
49986.79280405464	50011.54457078656	0
50036.99569153763	49970.71384740837	0
50030.30006447288	49976.71936741601	0
50004.423067000935	50021.778925919774	0
50018.9524174718	49987.93459858724	0
50002.24446952885	50009.35885546801	0
49991.37241014676	49987.81286878255	0
50003.50800967785	49986.81399264767	0
50024.603400120206	49967.67607924221	0
50011.68653072118	49989.936086664326	0
50007.42317193211	50025.20821976098	0
49997.81359760099	49974.146066464906	0
50000.03202202254	49975.17501212602	0
50007.46899340166	50016.97950080779	0
50014.92720199672	49989.879107376546	0
49982.3621370405	49990.43294793265	0
49998.93112757086	49973.32114751587	0
49993.375437763934	49986.99815010414	0
50009.01048645396	50017.8185164767	0
49996.28983160131	49986.96341522962	0
50013.84358150482	49974.759725529235	0
49985.33335758784	50014.325262570404	0
49988.28920657882	49976.78881082798	0
50005.127349538976	49960.355245516366	0
49989.64002585986	50013.06228223937	0
49993.30132386803	49990.74232668886	0
50007.89248237768	50021.36047618287	0
49987.15178322575	50016.181793822885	0
50084.58780483739	50003.98965863641	27
50049.61648654723	50007.51954728032	27
50089.61625912285	50040.418522485095	27
50015.79992425665	49995.21441759066	27
50114.128372529885	50062.61430468471	27
50042.23800176006	50041.40320877665	27
50076.2954952809	49970.01746735064	27
50143.08339557797	50040.190119234	27
49989.094714801395	49969.92672606064	27
50116.41530151548	50028.62574068309	27
50076.781581323805	50074.07933635212	27
50177.346864374915	50032.02283758692	27
50016.462910061375	50053.876214477285	27
50143.526672446125	50081.55788312229	27
49989.11004145795	50004.37504507308	27
50057.112718592834	49946.510294950866	27
50114.784273546284	50104.036870168646	27
50078.209527533254	49927.15783394662	27
50159.2548400106	50113.789893839654	27
50176.98158945334	50142.39136294689	27
50205.14489294112	50022.569554664275	27
50015.59991486965	49952.46607838193	27
50142.68217923661	50137.0129960066	27
49990.24175299375	50038.06690590679	27
49987.22209601752	49939.85698223387	27
50232.1430859047	50039.753398791465	27
50002.70841577184	49912.61318861408	27
50036.62889886162	49924.414282073216	27
50162.39850403008	50006.46779432194	27
50206.787873214154	50058.41768790116	27
50126.452080548486	50002.265657414035	27
50018.11702148131	50084.78831714034	27
50201.26655894088	49988.44299663153	27
50193.70984541142	49955.90244431146	27
50067.85141529993	50109.60007742622	27
50175.75688183566	50086.78371032562	27
50150.56455291319	49976.614199047886	27
50149.29322658645	50168.1447489981	27
50119.168922353034	50157.3775499889	27
50166.88028874268	50058.20687013565	27
50136.35876552049	49952.40062690281	27
49976.399538882324	49902.87313838262	27
50124.861704403	50186.07265664069	27
50038.10664780336	49977.76200631953	27
50104.67963241012	49980.426114776616	27
49957.43054051041	50054.76210076396	27
49959.38546405235	49976.71410248719	27
49933.32763691232	50037.829611064466	27
50162.8346664678	49927.618966811315	27
50165.78450941332	50197.45433081092	27
50009.129631396645	50120.67726877069	27
49930.658681673885	50067.51392631428	27
50070.45737743265	50142.3882384102	27
50230.20346957046	49985.91717862425	27
50102.645459317755	49906.8215101565	27
50128.03371847591	49881.58532720228	27
50090.11992529202	50198.760660760316	27
50263.43088063755	50056.38080741044	27
49967.8976453433	49869.77333514728	27
50279.89753007686	50082.152183271515	27
49958.109563609025	50022.75037940023	27
49931.93526110397	49964.389053663464	27
50227.79931641615	50088.551320409766	27
50227.81023994393	49950.53350021008	27
50094.064294807424	50234.824306342845	27
50303.62914557655	50101.12226266307	27
50255.56476483177	50000.81834674936	27
49929.80830587812	49995.784081000405	27
49963.94573363172	50087.4191169229	27
50134.362596259976	49916.29437817661	27
50206.235020450134	50140.48220097961	27
49937.79619364159	50112.66220957656	27
50021.31400558035	49886.692092824786	27
50273.17321425135	49970.505877921954	27
50304.236527729656	49960.36958180847	27
50256.98904495502	50110.66413436218	27
50001.9110023488	49857.34898136476	27
50095.58930727422	50125.13654844468	27
50144.98826425196	49858.3753155963	27
50185.75343246606	50177.50447223466	27
49950.975462815324	50144.86374424358	27
50033.329574098694	49854.387707218084	27
49902.1042502897	49949.04537172213	27
49979.75121188396	50140.53714695392	27
50204.87224729816	50106.03209457055	27
50103.3859185594	49864.876275603616	27
50126.08679496038	49837.39240590818	27
50023.47591812002	49822.47925985913	27
49906.62660345893	50099.861082778836	27
49878.69234651105	50087.8896922044	27
49899.88320889555	50050.47602991908	27
49922.32493632262	50158.07307804228	27
49927.85457944262	49933.416880327255	27
50062.921210055116	49836.1078183795	27
50119.623800667956	49809.662595158894	27
49878.145395032756	50024.36199815087	27
50059.32212867548	50174.5139058951	27
50109.54063260998	49777.50522656513	27
50084.201950393464	49765.104654914874	27
50249.26397507778	49922.26036382122	27
49892.058385339085	50174.356701451245	27
50084.75057642016	49808.44900531787	27
50058.773227487705	50214.521879824424	27
50228.97437219531	50120.89311502414	27
50062.05378915506	50253.09905163639	27
50221.44185487543	50173.25998677117	27
50325.26823452055	49930.22388692846	27
50325.669684398	50124.527100185864	27
50051.9654620897	49806.57345558406	27
49899.65103046859	49998.36211695678	27
49945.67042550822	50175.28817715538	27
50170.79824179761	49898.459479623954	27
50243.81523440969	50145.592175532656	27
50314.28699990975	49903.99101454099	27
50060.75200736205	49743.50321638425	27
50103.132004277846	49949.43110332216	27
50213.415148592525	49924.51086171179	27
50352.179602808545	49921.87234921094	27
49966.900807179445	50115.52104221135	27
50019.368016777495	50024.973562555606	27
49891.40426582439	50129.814736526656	27
50283.41412061361	50131.77590034143	27
49857.04648279708	50106.505300307654	27
50234.398299823566	50201.60489254061	27
50313.72884800751	49990.867773367536	27
49956.18048830605	49948.77994667028	27
49851.614180126984	50047.131248828315	27
49940.273772651286	49855.4646688622	27
50377.04111119124	49895.729949594075	27
49847.06492183144	50012.499701954264	27
50354.363032135116	49869.57140235455	27
50026.937126943085	49744.208878383106	27
50184.213650174264	50221.48159006524	27
50035.295450772406	50231.43610891296	27
49873.61280900039	50153.12042403465	27
49906.70752623849	49859.01203757808	27
50312.006744589795	50149.544947377995	27
49948.295157982815	49822.37213116033	27
50336.1951295704	50008.074123218044	27
49977.51059145889	49801.875075639815	27
50045.79371235196	49770.56465336025	27
49974.38336685692	50183.47930574831	27
50030.42156291783	50162.46275046664	27
50353.959920027126	50102.975221282	27
50012.45979592737	50259.19235832808	27
50330.68284986012	50080.86169977636	27
50284.27113694443	50031.855625353026	27
50080.29211166742	50281.62303045319	27
49899.5159643551	49918.09222456644	27
50281.41085048681	49940.957778893295	27
50001.65412936153	50286.924295525656	27
50070.392615098295	49893.09364018253	27
49921.20276165035	49830.60777914287	27
50176.99161730144	49846.18688791113	27
49838.94254876826	50142.17323840014	27
50393.2864637448	49921.81792417255	27
50006.445498093846	50224.74277324591	27
50006.269482859396	49717.36194537185	27
50397.257566509885	49949.73997652768	27
49869.96586188322	49937.485581485686	27
50034.715047806545	50194.731833385296	27
50159.73630005655	49817.600279689774	27
49875.32349378652	49966.046664160145	27
49862.989716789176	50182.781638319786	27
50044.850546907954	50291.982301765056	27
50190.56041479894	49815.515428758474	27
50238.95708504004	49894.94241997022	27
50102.843711914415	49743.82674302891	27
49947.49073487923	50203.99394929263	27
50366.664260655656	49946.69269001364	27
49890.921844481636	49829.09010519949	27
50348.25357561085	49978.09345745773	27
50381.76795101624	49991.81308211072	27
50085.298377529856	49717.206613694754	27
50283.35463537629	49996.699297605905	27
50246.648371873394	50236.428729439285	27
50264.5611648231	50193.2473668728	27
50072.72830449771	49684.67211474877	27
50351.76661604063	50059.08278370706	27
50287.44330520224	50165.61759134577	27
50421.58031326635	49909.70509343429	27
50299.15875515048	50197.31272416901	27
50252.4175758445	49861.498694042435	27
50272.83744636353	49899.792828628146	27
49841.142413302565	49977.37513890587	27
50279.99714449959	50231.00604920453	27
50302.069059622394	49878.28975165627	27
49810.248041662926	50132.3360110678	27
49974.71002286963	49836.02192237867	27
50123.31482167468	50219.67647146346	27
49821.05709475238	50056.037395133084	27
50326.39868430453	50038.93937917641	27
49867.279743000654	49900.80827605657	27
50138.94925826429	50247.124385097835	27
50324.106917156234	49857.733760681294	27
50427.55737591292	49942.748340906444	27
50006.735668825066	49683.64096292779	27
50211.8536571728	49839.7731236671	27
50415.74150357778	49987.97529443851	27
50198.62029856454	49865.06834790454	27
49994.54645893518	49777.284904716835	27
49939.90885308698	49902.32871034609	27
50335.87560575585	50193.75664544364	27
49827.15422880035	50088.41892705033	27
50427.1646670973	49881.83241931193	27
50059.17915694594	50319.32501701731	27
49971.441726695724	49687.61195571471	27
49799.59183467169	50035.72198775435	27
49963.877541123555	49760.6268651059	27
49776.49279837697	50140.63996296889	27
50203.49480953867	49790.13136598945	27
50179.214770620216	50252.68864075545	27
50037.87637861419	49689.69627775018	27
49994.47938727155	49651.60944961785	27
50354.65727610611	50134.53133428307	27
49877.558589660795	49859.7231936243	27
50210.76223008451	50244.80382401453	27
49893.32914775001	49886.09738928396	27
50004.801518233835	50184.84485582821	27
49972.06051669189	50272.66301271864	27
50002.20070713717	49615.42462285929	27
50210.13268066109	50278.00267494022	27
49833.13680084662	49938.22721032465	27
50030.38657236825	49604.42735208886	27
50022.6330358737	49655.66547332765	27
49864.51756215903	49817.479007494636	27
50306.90065807039	49833.851797715324	27
50451.52041347839	49900.037571091496	27
50233.92277615593	50296.95219770986	27
50212.32694856269	50321.08688592085	27
50189.36623726233	50299.38047770717	27
50108.750332164156	50259.82776010541	27
49836.4229907665	49902.301836326376	27
50214.8007528708	50356.95626791693	27
50380.897222766034	50113.09506416184	27
49947.53084349996	49792.784036403726	27
49832.53843402011	49871.53357429627	27
49925.778618744764	50224.41544437637	27
50404.51357108651	50130.58985815266	27
50466.614359513755	49869.60540002767	27
50491.70860625573	49889.59327002428	27
50442.320802613525	49841.99921756664	27
49965.976529787236	49651.07268827844	27
50408.678010817566	49856.76282343677	27
50188.732669043005	50379.97652896016	27
49976.944070137004	50219.4238622139	27
49918.347411019786	49775.08556819593	27
50204.640442180375	49895.62966978841	27
50055.991061205095	50349.71539150023	27
49890.44410348278	49800.212487848476	27
50283.6364060001	49855.00338361295	27
49975.17819619507	49717.507992666855	27
49991.50847508779	50098.00450655945	27
49928.96413443807	49743.116765432664	27
50079.14210210909	50376.74675008197	27
49849.06221416106	49844.19056449168	27
49801.83398439795	49940.11646498507	27
50234.09218138519	49778.826824797456	27
50273.991631114324	50264.34447850704	27
50246.97766771658	50322.07396478113	27
49934.00106074455	49665.82551610382	27
50426.17394324891	49809.475028286215	27
50381.54880350495	50062.33312367125	27
50355.11206516673	49837.99538123795	27
50060.414817579716	49624.77339688277	27
49776.614560511196	49925.98366413087	27
50096.58952977207	49662.38728594195	27
50376.07387723371	49815.22832419344	27
50095.65429622846	50409.46956405435	27
50125.724448500936	49672.91629538716	27
49970.07463780602	50300.88711345721	27
50132.65916396372	49745.266964066344	27
49777.360132400296	50012.21694997091	27
50417.78912653583	49776.48926486156	27
49906.49411076143	49677.43331676894	27
50278.066530922704	49821.1865864693	27
49941.78864643266	50288.14747251272	27
49744.97369619162	49906.98356374964	27
49924.936570631835	49700.74120483214	27
49753.490001000144	49953.48620791284	27
49799.60813873451	49974.86206901277	27
50371.04901626768	50158.5610341707	27
50235.47872895397	49817.4698691208	27
50067.40583745255	50411.24866449891	27
49807.97601805087	49891.74328330441	27
50054.12335899564	49715.583920063546	27
50300.43116965118	50061.78877653257	27
49719.24522747104	49894.311301954935	27
49872.47490525235	49677.79062447067	27
50268.197179941686	50301.238188597534	27
50132.91154918963	49710.4423899349	27
49870.83343235942	49996.776520034146	27
50161.76622070808	50322.97099031282	27
49890.6040030825	49704.14827411126	27
49884.94073027088	49737.15653400508	27
50157.35478835073	49672.00382829042	27
50131.60122632156	50280.00348964163	27
49757.29077678355	49877.00997570789	27
49983.15883734673	50333.89985290843	27
50082.03141795937	49602.2656327146	27
50167.532479159316	50409.56543386486	27
50188.845319450986	50433.34734755883	27
49881.77276809213	49771.64164334478	27
49769.91891566636	49977.07478565165	27
50244.061542785166	49751.7876425206	27
49843.9134988387	49794.59172360757	27
49849.04922640241	50213.036141820725	27
49741.64181024277	50134.11513512861	27
50313.30153728039	50238.93216528706	27
49953.90123152363	50330.614703836	27
49839.128394776235	49668.52965079672	27
50420.47830883917	50153.76414521022	27
49847.61748623351	49700.06173167016	27
50137.96022796446	50344.05584896766	27
50164.01017115632	50363.78998352161	27
49822.04496214748	49720.11186142689	27
50097.384014509	50306.73723801523	27
50352.27758089042	49798.66087052881	27
50205.59111828677	49760.22422427383	27
50219.06335522105	50431.69021543658	27
49937.930850761746	50260.00887339154	27
50476.55319548069	49921.9481115859	27
50219.446989194505	49730.955964522196	27
50034.71723319762	50133.20798840343	27
50087.667791324464	50337.738955918656	27
50410.86803295565	50021.43881849049	27
50002.13443943425	49583.67804790721	27
50266.63345793049	49774.23402430265	27
50212.91654741316	50397.617615273375	27
50176.70839874234	49780.06660982911	27
50378.42249273316	49787.075906375874	27
50043.140510603516	50385.0935171082	27
49811.34665603328	49801.55079970227	27
49809.392767088655	49690.6413036317	27
50046.85000322813	50078.81561046314	27
50103.993960309475	50362.78329479723	27
50143.472925400994	49794.07050017044	27
49717.70558427546	49954.86571380581	27
49962.566346060026	50357.90322996302	27
49933.6461240681	49634.68083063945	27
50027.23806396481	50319.40561604116	27
49808.883103376735	50005.46583514057	27
49832.94881875027	50245.28647830348	27
49816.38037023419	49753.515310532646	27
49845.73844499479	49737.57379935201	27
49907.289040776	49623.114046748284	27
49918.11662038727	50311.43649179191	27
50364.920591849324	50026.52656410199	27
49791.63876456659	50094.611775190126	27
49760.62623100783	50096.422080860575	27
49739.9831686958	49996.63249574384	27
49887.05819863149	50307.75919146153	27
49821.34960177808	49832.9360498815	27
50088.41153376013	50440.671670202966	27
50169.21781778074	50458.239660028994	27
50118.52951848493	49601.45613551311	27
50402.47535821201	49748.20887284902	27
49793.48723616218	50065.563118550825	27
50167.892622445535	50280.578771042725	27
49929.297120743875	50360.08653895701	27
50494.04233911266	49949.3028035438	27
50161.04075661841	49709.78661010022	27
50341.43957402139	50238.76448525049	27
50382.61668947642	49723.67065197368	27
50036.81365550206	49572.60036019075	27
49703.00630624241	49867.0577532854	27
50350.44980400269	49715.22532392045	27
50418.27275155659	50098.160057409164	27
49795.13934183721	50162.28841406721	27
49684.43400244236	49899.86691451026	27
49856.431269909495	50312.0058648968	27
50198.99084632199	50459.58548107359	27
49774.06119900397	49851.49624870216	27
50024.149662893404	49789.5025958866	27
50037.58505250734	50415.142118976255	27
49689.35529112293	49933.53289299043	27
50251.5889123153	50429.03150892713	27
50125.371675570634	50400.794519483075	27
50259.90081783477	50465.028344992825	27
49849.866351763856	49638.96676678742	27
49907.702445117735	50381.14887706544	27
50316.69945926689	49724.512722167885	27
50100.74257504746	49626.88120285494	27
49725.743206312814	50101.125838058004	27
49826.247182743646	49623.67067140489	27
49652.867091264445	49904.99666946127	27
50096.23817851452	49575.51381136789	27
50051.89695025243	50445.16524987318	27
50249.98310616323	50397.62560896317	27
49789.78725080393	49771.91662509587	27
50217.99497702998	50480.411730759995	27
50335.84111919235	50268.44582834338	27
50105.29828468924	49693.13839017123	27
50255.215890207444	50494.705638141175	27
50436.11967339012	49754.75929243362	27
50367.911504315656	49683.38284691321	27
49938.922906610554	50392.888259838575	27
50339.05564079679	49680.502023285844	27
50265.362396787255	50351.8133436953	27
50483.84387445925	49840.781019183654	27
50020.347459233984	50452.204888902634	27
49799.16424609709	49661.049446335055	27
50460.78798854902	49774.939591212045	27
50276.900475341645	50524.46629403124	27
50274.60963739479	49744.27395218029	27
50141.41781131471	50446.82355773727	27
49886.12650229892	50351.15333006929	27
50332.51460694249	49757.664475606645	27
49913.91883367955	49594.70592982839	27
50441.70237913847	50125.40175924311	27
49668.30614480969	49864.13838866671	27
50131.11708787476	50312.57291328388	27
50439.72648351675	50037.292576842934	27
50289.43773683412	50477.284257865926	27
50160.61674630713	49740.173736904	27
50426.87666979793	49722.59985087548	27
49750.77263831946	50165.71165515205	27
49788.39801281089	49710.94651685984	27
50239.69554982849	50263.96499617888	27
49877.15811063702	50227.06668904967	27
49877.79340791934	49646.86344326921	27
50119.273513083266	50470.60943226219	27
49770.50174341112	50046.18584923296	27
49742.672404915684	50053.42564473274	27
50402.951431946436	50179.40115385191	27
49912.07944019838	50275.40967781538	27
49783.791122604336	49819.019152006884	27
50068.17701167104	49567.4863903715	27
50467.72025082463	50103.122129107214	27
50461.544284715135	49711.02921260436	27
49883.44802780891	49597.07377153473	27
50479.685771579956	49804.89249211782	27
49989.48204799039	50069.02137441154	27
50094.68937004878	49837.047853432676	27
49721.01857162799	50164.069669143995	27
49851.59101716327	49599.28523768056	27
50051.99360931543	50474.189050218905	27
50081.35819481918	50472.450244083004	27
49807.52209027801	49598.96563961792	27
50362.39241065329	49756.557461869525	27
50451.33719228303	49978.339167103055	27
50296.043327012616	50555.556728648844	27
49973.740556351746	50392.94642693264	27
49804.77626274157	49856.126072694235	27
50296.27483252263	49698.20064912297	27
49868.23538851947	49571.587980053315	27
49966.25598976978	50422.490695231965	27
50331.237913634264	50551.12794173597	27
50100.74538311113	50503.04568605633	27
49687.41270319697	49967.62729723156	27
49971.103482452905	50453.95698553288	27
50068.94268750062	50501.04118115913	27
49822.685233253906	50273.97816657947	27
49619.44030146747	49911.24584462075	27
49715.24810139404	50193.79899447752	27
50015.44547166975	50484.506403018895	27
49865.67996154705	49536.38358700892	27
49825.16840359603	49571.89067827475	27
50370.9189762466	50191.50590414283	27
49608.702812991694	49943.74906603499	27
49725.4090136454	49848.931432798185	27
49998.68717056197	49748.36890435489	27
50297.47554105006	50290.151522138316	27
49890.360568106844	50254.058507382455	27
50509.92104062392	49973.523626759146	27
50323.1812823397	50519.039329616564	27
49850.865147170014	50267.33855027722	27
50286.51643761116	50448.94547011426	27
50259.81662934312	49715.87765339523	27
49656.61686199188	49936.92975305706	27
50183.38963010706	50488.227729277496	27
49744.95504088172	50197.32761063483	27
50316.585714871435	50457.89054814276	27
50238.83882902338	50522.37043812082	27
49716.22045567491	50067.15546908082	27
49759.08496185932	49793.20513452019	27
50300.20000016138	49772.58105415446	27
49815.38090332863	50201.60770942221	27
50426.494499538116	50068.5605842109	27
50045.50621456904	50521.03719365369	27
50075.3578829845	50530.64441711185	27
49835.110397203825	50176.0390278231	27
49707.03200045247	49988.16209647085	27
50328.02563013554	50490.62181928707	27
50376.17246879649	50225.20297845376	27
49684.805184785466	50209.074158126954	27
50344.68345515721	49652.1694032768	27
49777.158682686095	49740.08657036713	27
50469.8441270858	49744.701083411375	27
50190.50910479732	50522.45101317583	27
50349.074461453565	50471.273971464485	27
50460.6520369	50018.2237888577	27
49748.992733087616	50024.85347647184	27
49837.39920040438	49540.734996452935	27
49754.85172226331	49765.17792287305	27
50493.59590763539	49775.14187335443	27
50328.01449030931	50308.85385158657	27
49704.82133244241	50039.60868931476	27
50001.82491051892	50516.13803329245	27
49741.58227417003	49818.737239427166	27
