# Supplementary material for: Abundant Topological Outliers in Social Media Data and Their Effect on Spatial Analysis
Source: PLoS One. 2016 Sep 9;11(9):e0162360. doi: 10.1371/journal.pone.0162360 (PMC5017681; doi:10.1371/journal.pone.0162360)
Supplement: S3 Dataset — See the respective attached file. (ZIP) [file pone.0162360.s003.zip › S3_inclusion_lws/clust_29_38.csv]

50000.0	50000.0	0
50005.83713481602	49993.280968672174	0
50001.12443877294	50002.94038312532	0
50004.48967049862	50009.87803618339	0
50014.53099825114	49992.22044562598	0
49994.82530141147	50000.16451443882	0
50010.4589196096	49996.03999675293	0
50018.2149037799	50000.21066760052	0
50008.08586038528	49994.71094210748	0
50008.936828060156	49996.61673629877	0
50014.94983376979	49988.786681476384	0
50018.46933854213	49993.8554702697	0
50011.58925015423	49998.11513877684	0
50000.88428493963	50005.70068823388	0
50015.58030491181	49998.917555959655	0
50009.4718499692	49995.44000616184	0
50021.193458055204	49985.225681648	0
50021.413904821406	49979.75696080034	0
50010.100749354795	49991.42392694246	0
49994.76895619402	50001.40611172298	0
49988.06258487189	49998.76840152412	0
49985.29202249338	49998.940740734564	0
49993.14686645007	50008.1375682673	0
50019.290915195124	49977.92750471076	0
50015.06418115242	50000.068615091885	0
50014.13017824349	49994.253094930704	0
50016.51956011994	49993.78858803314	0
50007.08202173182	49986.998177055575	0
50019.32588342561	49975.4242119596	0
50007.844906202205	50006.27608626506	0
50012.7000907052	49987.44525287354	0
49995.49342105043	50013.29634922211	0
50005.13790162656	49991.45152935209	0
50007.082932075806	49996.441953963855	0
50016.585769007244	49986.84440471123	0
50002.83418114664	49988.992466717245	0
49995.48635136234	49995.03181978486	0
50024.77210222248	49987.26818796391	0
50016.061040311164	50002.13748655931	0
49998.10217495186	50005.36260508198	0
50013.167830917206	49993.19964095961	0
50022.14159763361	49982.83076155788	0
50016.10399810654	49974.74415824642	0
49998.08776523715	50009.22821079052	0
50023.40450357533	49993.61172738369	0
50018.76775212044	49981.33086492498	0
49996.120792812355	50001.59421960543	0
50005.046774222115	49981.73340809357	0
49998.2990140224	49997.04291727956	0
50016.47214563919	50006.55446067109	0
50027.808527417794	49994.11873108403	0
50007.276988179576	49979.47005546184	0
49998.63505054116	49993.56495709598	0
49994.93196612812	50011.18394075017	0
50010.45876863076	49990.161010031814	0
50003.97266594857	50002.458794795784	0
50009.44591577367	49994.182815990534	0
50008.4991627827	49998.01859678256	0
50026.73402193849	49992.63956518364	0
50029.482584821504	49978.508912261066	0
50008.75765193132	50004.28392360544	0
50005.388412672575	49999.9900841207	0
49999.85042124614	50010.79623481914	0
50012.27171978171	49994.29867634941	0
49986.59482429784	50001.81226839865	0
50035.33648425852	49974.70002515035	0
50017.338649190744	49980.41742473275	0
49986.88719264082	49998.56909033515	0
50009.163364260836	50001.94105756399	0
50021.4902181036	49972.74675609031	0
50036.929303339406	49979.345099226695	0
50004.407389178654	50000.27660040396	0
50013.03458879436	49971.04161905141	0
49986.730068661935	49995.36881795393	0
50012.11734460939	50005.26852747503	0
49991.47266825221	50016.232713043595	0
50002.753656105124	50004.43811441385	0
50007.04795399476	49984.99209594952	0
50019.73260847298	49970.14971438379	0
50009.069330373226	49972.59046273163	0
50010.1511816557	49972.62455247978	0
50019.046855330045	49968.729659101475	0
50033.91819664266	49994.99795841096	0
50000.54061583774	50004.66301196818	0
50036.83356199175	49976.12178608589	0
49998.69355844842	50014.23779065819	0
49996.42385986143	49997.54201287753	0
49988.80355885187	49994.73949626766	0
49989.0000510483	49997.53362532931	0
50045.87877013	49979.65615874137	0
49991.13587895365	49996.52765682387	0
50019.30492580107	49999.88959458508	0
50012.46014286366	49988.74121117238	0
50001.54569032017	50001.71275774059	0
50012.15402410048	49992.55053785089	0
50000.12263336884	49977.47527241486	0
50002.22490471562	49999.61637121197	0
50010.51338572776	49998.152334640225	0
50014.73525587127	49997.20394473452	0
50012.79614643068	49996.9890215799	0
50004.87503193818	50001.461523248174	0
50006.03257514177	49990.03647625652	0
50005.54887962217	50004.81637949066	0
50002.56240120871	49979.99797606899	0
50021.887926901814	49996.062893511604	0
50006.32703857465	49991.544517300004	0
49990.439278598395	49994.24582331928	0
50001.873876585625	50007.141939034314	0
50003.305765154335	49993.86854020162	0
50013.200641945106	50005.08440088092	0
50012.12025455266	49978.84568753256	0
50006.64370623705	49983.02919293262	0
50008.49073917247	50010.12621010018	0
50013.861540388745	49978.21860787476	0
50031.058052643435	49986.99015643279	0
50014.94582985956	50012.05125135054	0
50035.5383608293	49983.566861656094	0
49991.030096193834	50022.15116813719	0
50005.46966937792	49970.62233159868	0
49988.44833133628	49989.976926240066	0
49994.354344094165	49979.72792732627	0
50016.53829730544	50000.329665277866	0
49985.69786667642	50003.08579045412	0
50005.04180405728	50003.54232518139	0
50007.49928405959	49988.58424591541	0
50017.031857151094	49968.94990008343	0
50002.98364475068	49981.342418066255	0
50008.75183400938	49981.63170455064	0
50003.74134074666	49968.98534518849	0
50014.184258887915	50004.34955588514	0
50016.66807349658	49978.153620903344	0
49991.49294660638	49999.08926920659	0
50006.07308943197	50012.02124499861	0
50018.18428017563	49975.5291185302	0
50003.744835537575	50005.03672033354	0
50017.0847617482	49967.71939797862	0
50001.364376995836	49995.92899192673	0
49999.015252295256	49984.51162121085	0
50022.88862056398	49978.140659149925	0
50010.12229608524	49981.63378355038	0
50006.924986869504	50014.2275570096	0
50018.62598055079	49995.02027975728	0
50001.4129379488	50011.1959501719	0
50029.762113352466	49981.23696473595	0
50017.34500124433	49994.69032148967	0
50001.66266675488	49990.137316034496	0
49998.9494254673	50003.01711792969	0
50001.198360199305	49999.86125242214	0
49988.285388029035	50000.56237796584	0
49999.6191912088	49994.81971262622	0
50026.604335600314	49978.8004165042	0
49995.32452230914	50007.39284060184	0
50008.4370145203	50012.41428319673	0
50020.588886059304	49984.00500895489	0
50018.196912976244	50013.52306138625	0
50024.68074206995	49980.89310460526	0
50032.11898991028	49977.87048802366	0
50033.392462679665	49988.90998566345	0
49989.34177680639	49998.66722062441	0
50011.053675528885	49993.308648700295	0
49998.23830095699	50010.57701642372	0
50011.79860805233	49985.78635422019	0
50018.22626641199	49998.34133937544	0
50006.87112494695	50000.55134256973	0
49996.53121272331	49985.20198091985	0
50025.086037284156	49985.91081937276	0
49996.70860588001	49979.26714558284	0
50029.50319168969	49973.20871567816	0
50016.4795935853	49979.64911345631	0
49996.10016635222	50004.113680559676	0
49999.640019379956	49996.08065681126	0
50008.223135130625	49962.391188099115	0
49993.37143664145	49981.26529963117	0
50018.00955082157	50001.454190036544	0
50014.05433731257	49987.786569162265	0
49999.49285722743	49986.030568801725	0
50010.892172060616	50002.890041918436	0
50018.264454430224	49979.08917698802	0
49999.254347866976	50004.12399906752	0
49996.37550174052	49996.18684061768	0
49988.48035736957	50002.11186367716	0
50017.57129535383	49985.64348910266	0
49993.48365932206	49995.32734283831	0
50004.25846664632	50013.69450265003	0
50015.17690187655	49969.07193670933	0
50010.90125225226	50010.77384091866	0
50017.00323091341	49995.94090178073	0
50012.86030348004	50017.03363351573	0
50005.31109678922	49962.92414232626	0
50006.08245865617	49996.396527964374	0
49990.01497238	49995.39866020564	0
50044.05046255765	49984.74864177708	0
50021.102182624454	49977.19055963324	0
49994.206855205164	50007.760510363725	0
50031.30952802601	49981.27880218403	0
49993.00874635992	49989.07987435498	0
50017.913044286935	50022.43697608902	0
50019.55630359528	49996.00874573291	0
49994.95845095134	50006.23146898167	0
49996.787999179345	49983.41672751876	0
49997.28862868989	50002.89962222195	0
50026.72239156424	49977.67029217016	0
50016.137442013125	49997.798828649495	0
50002.23822115556	49982.82918829433	0
50017.59004350971	49970.20078439211	0
50001.12616166738	49988.74985866253	0
50026.89126041569	49975.84217616462	0
50011.525842301904	50000.75636389602	0
49987.37936298576	50026.933915783564	0
49992.505563965504	49971.45927862612	0
50028.914669772326	49976.81093937099	0
50016.66006009913	50016.9698661116	0
50006.33442838227	50008.543010872665	0
49989.42131829412	49963.33901166855	0
50017.968238877926	49964.11063876047	0
50017.4053768407	49976.68234425749	0
50025.67918690619	49993.459769034926	0
50035.32946390554	49977.583204645154	0
50014.841863191876	50008.54154552255	0
50009.46842729731	50020.60487544357	0
50021.769537268505	49974.23178294885	0
50011.47451947896	50007.557284676805	0
49998.40507468729	49975.46325920858	0
50004.0943970568	50011.27871101463	0
50006.20179319582	49967.85017228331	0
50018.20829484094	50018.71730479123	0
50011.66556158528	49969.1858270797	0
50024.369657337156	50001.22008216415	0
49998.79584238994	50007.13689362251	0
49990.32820341346	50016.3961369657	0
50006.4435688108	49994.31053318997	0
50019.30929079813	49976.600336048316	0
50010.91845864008	49982.82898569856	0
49990.348907185224	50005.60903256387	0
50024.1522169357	49994.40200642497	0
50014.17381883133	50002.12589069574	0
50017.76507466728	49990.44779436663	0
50043.75520496807	49976.744641166486	0
50009.71324076425	50011.99337319459	0
50023.96064234873	49977.61049468709	0
50014.04709016834	49999.30956374218	0
50007.29837336337	50019.74476684009	0
50011.60148713441	49971.61552987652	0
50027.760664667345	49985.06088880161	0
49990.826783218356	50029.403764236886	0
50009.65654534305	49987.70137659851	0
50016.71099753911	50008.33824926107	0
50004.69951611002	49997.63286251777	0
49982.1008966819	50023.64881203237	0
49994.30528099292	50019.15648234574	0
49989.98803088486	50014.01842541414	0
49982.173661481924	50004.54955079803	0
50016.885314251995	49964.39033046427	0
50027.64624163003	49996.03948847316	0
50042.10921104765	49992.490067135564	0
50000.45721536013	50013.25586287379	0
50033.20667133846	49996.21933796846	0
50007.796617056236	49990.37827675556	0
50010.793185041024	49958.88394594061	0
49999.99657376707	50014.635139766775	0
49991.18720389596	50004.122235214636	0
49997.97220737339	49978.578237204354	0
50009.72613395662	50003.706107086124	0
50035.589999161806	49971.04844427833	0
50028.910800421785	49971.17023296352	0
49995.69536840814	50016.661631778	0
50031.87793942766	49984.378883366044	0
50018.940883947886	49955.17033129901	0
50009.73582475297	49963.47881328664	0
49982.62400587377	50000.491292449246	0
50011.69341869804	49995.72767945512	0
49995.16420949113	49998.835294507444	0
50006.40201665947	49988.39904736535	0
50016.4519561636	49990.38580699887	0
49999.09921373705	50015.27455799909	0
50015.71644487849	49981.890074185685	0
50011.95701241115	49981.49187185587	0
50013.74931920829	49997.47045144757	0
49991.916510602816	50012.525039104024	0
50009.99198977121	49984.8982441121	0
50018.44147401772	50003.16867861623	0
50020.82573912429	49974.82028027413	0
50015.49034966473	49990.85560334409	0
49999.87213701425	49997.90044027296	0
50043.79092621712	49982.05238273654	0
50017.433259612284	49987.72241035177	0
50031.953824946744	49994.884360510674	0
50008.88763657624	49985.631715698684	0
50033.254947874484	49991.54350118985	0
49999.46235900153	50001.37638187934	0
50015.18216152417	50016.60655961266	0
50013.100947890016	50010.369642319376	0
50023.76929210621	49996.469970804144	0
50009.1598565264	49970.37590584578	0
49995.85450226346	49992.452056001675	0
49999.94546654832	50008.59505416156	0
49990.82754118624	50010.245166916364	0
50031.77710339371	49975.60848126108	0
50034.230430251715	49972.200144816255	0
50022.386270717376	49979.00827023312	0
49992.64646736168	49980.25304717777	0
50026.42297673137	49997.453392527335	0
50019.618674445446	49958.86037352273	0
50026.41798040903	50001.05491525644	0
50019.38057683675	49973.42363685009	0
50009.54565436523	49966.28393480257	0
50009.01063384966	50014.73592736334	0
49999.644995925904	49993.78405371485	0
50009.81720632824	50005.97289784865	0
50008.14015398451	49992.284981156794	0
49996.346870602596	50006.735113702714	0
49992.318381946396	49996.34852900717	0
49975.57922029394	50007.543591302885	0
49991.7840052838	50030.47910280624	0
49997.821918389505	50003.78108682672	0
49981.759709777754	50020.590654198604	0
50004.689470503756	49982.915378003716	0
50003.63994292236	50003.52518030056	0
50003.33970531987	50010.21646316763	0
49991.72504012674	50009.66971456137	0
49993.51300644962	50021.990941999415	0
50008.57551745661	49967.72139152683	0
50021.960935687	49975.66542490558	0
50004.69583280455	49995.22104814737	0
49994.198399913046	50009.21217614481	0
49988.58142016513	50018.082290497325	0
50019.654252077045	49988.67324223183	0
49984.921162792794	50004.07854214962	0
49981.45671529846	49997.116122643434	0
49996.97783060522	49968.187741512134	0
50040.272093099156	50001.72669740148	0
50003.18794351524	49977.40589052669	0
49993.03311956979	49993.21018067425	0
49996.365427526835	50010.6317267545	0
50003.67053058538	49991.807151799425	0
50008.59006648891	50007.353603243646	0
50005.63922193674	49975.28807307995	0
50027.37674313698	50000.002662458595	0
50018.1694011894	49962.7431125476	0
50029.270615256304	49986.30585703274	0
50008.60891376488	50000.90645862579	0
50011.463217016535	49987.64651850302	0
50025.71492602243	49980.053609271316	0
50020.149261215425	49998.33740895269	0
49992.083382203666	49998.17325550986	0
49990.49038131797	49993.050099536056	0
49997.03459241107	49992.463299739306	0
50015.71638867133	49993.163487279846	0
50014.238258018595	49971.042525217876	0
50002.84440560835	49991.017650804875	0
50024.0421841673	49981.83583364768	0
50010.09122006389	49975.393998303785	0
50021.8599244461	49988.34879827413	0
50012.38490685176	49983.447845324255	0
50022.9978631254	49987.25227928762	0
50024.57481204676	49998.27303786978	0
49977.73435678939	50025.73142585185	0
50018.273526281984	49984.862890459626	0
50004.87977524304	49988.86417241439	0
50010.2994959495	49980.14878879698	0
50044.34040172747	49986.573763466644	0
49989.8854863132	50002.60089882142	0
50035.588236585834	49995.58540569962	0
50033.22995233338	49985.604815805105	0
50004.865841838946	49985.181879685035	0
50017.96032704124	50016.073713754304	0
49985.88742129509	50004.574260043635	0
50022.967400696645	49965.7199337937	0
50020.575116337925	49991.52741422425	0
50023.080497756	49990.82975304222	0
49971.19647388126	50028.90699982335	0
49988.378226405424	50020.15787642392	0
50041.256446369975	49975.58570536631	0
50026.2353198945	49963.63745814506	0
50006.09290812682	50003.86750193632	0
49999.10665106603	50019.81250362378	0
50017.08442806516	49999.00182927129	0
50044.3125068275	49991.881128169334	0
49989.69643205104	49979.90931636454	0
49983.447153874804	50012.92191009479	0
50007.09100776314	50002.0115516885	0
50002.39396832022	49992.540378176054	0
50030.089910534545	49998.491165232444	0
49997.30745483783	49998.59718904675	0
50007.318017293444	49975.875578960055	0
49993.248316773905	49978.191920323	0
50026.3666059615	49990.04335203911	0
49992.999485446875	50010.69994272801	0
50000.3856237368	49991.71250458948	0
50017.946030743726	49977.88631347146	0
50007.644142433375	49972.087069549	0
49993.66907959635	50011.765590085415	0
49994.8157511952	49986.98470323382	0
50008.38104781748	50019.90062105578	0
49993.26126408174	50000.11735477906	0
50007.22548173692	49977.57936703704	0
49992.06360483944	50018.0340425501	0
50039.28669048378	49963.65659707516	0
49985.753176636455	50020.735921212305	0
50011.566897029115	49967.6111754119	0
50033.987927820956	49979.86532365262	0
50034.92184460218	49993.68379887169	0
50031.1834662403	49978.546404806555	0
50008.49951727383	49977.61220145197	0
50000.0667014223	50006.61967936052	0
49984.729122934965	49988.46750636666	0
49981.21649061167	50003.70840084871	0
49990.47161684786	49965.01894314194	0
49986.85456251446	50017.47416794007	0
49993.14977565803	50012.76023205532	0
50047.74428540473	49991.24723405859	0
50041.76255014188	49978.46759680011	0
50009.81457879594	49978.21967923451	0
49998.4060908197	49999.35948248665	0
50018.373779276386	49996.34044717234	0
50013.52283959243	49995.467949927086	0
50027.67426593742	49970.10328410818	0
50014.319940503025	50017.38261971316	0
50009.11341404663	49999.653086728984	0
49973.127658974896	50000.05463673042	0
50024.172469884805	49992.833051163034	0
50012.72323837013	49986.30699232487	0
49986.20730487261	50000.10490423789	0
50011.977252020064	49976.793581167396	0
50000.00469857768	49987.66289570633	0
49995.85995538461	49973.097446555905	0
49981.89327689237	49986.981859026244	0
49990.188598212604	50018.50470183291	0
50019.26408681603	49991.079964753786	0
50026.90642246039	49980.55454640253	0
50004.02002875881	49980.06894821713	0
49985.89081506631	49985.65015807027	0
50002.19799961084	50013.56370140326	0
49983.7216195171	50005.075943525364	0
50011.56530235663	49984.67498436674	0
50002.327672652966	50016.16523425671	0
49997.71084800053	49989.345274387495	0
50021.098386776	49999.088229640256	0
50002.00890793094	50008.13368325376	0
50019.39518854666	49986.74799421681	0
49998.48583144695	49996.020842220816	0
50002.252645341825	50003.39034952211	0
50024.94934034694	49996.50973683712	0
49986.29125204934	50032.769984358754	0
50028.415156277806	49974.07285654163	0
49992.67148623997	50015.74501869495	0
49988.55427669218	50005.38882281116	0
50005.61269014103	49979.195057955585	0
50013.9253921519	49979.943606174034	0
50009.02263196153	49976.39397066565	0
50003.70383567812	50009.18776447736	0
49977.93538939688	50032.17827826552	0
50002.00143499088	49981.14772652258	0
49994.443343618565	49988.76168526796	0
50015.95192676042	49996.55369518609	0
49993.70826007408	50013.60625246535	0
50015.6171072625	49995.2344459176	0
49985.79584330067	50018.53873362033	0
50035.52685303456	49986.11691328954	0
50023.38477138606	50015.65881684924	0
50013.08957255942	49972.88909667436	0
50032.54434074573	49980.14024382478	0
50037.69766277613	49990.71977907857	0
50020.70132115987	49971.33918728332	0
49991.54871575323	49993.06958954638	0
50038.6876369777	49984.854015877136	0
49995.84975534837	49989.76380217891	0
50008.57260689861	49984.18248625825	0
50010.80116969428	49974.26868446372	0
50015.52442358418	49980.369654114074	0
49966.87956821088	50025.3566718717	0
50021.39298048806	49997.33513397521	0
49986.79280405464	50011.54457078656	0
50036.99569153763	49970.71384740837	0
50030.30006447288	49976.71936741601	0
50004.423067000935	50021.778925919774	0
50018.9524174718	49987.93459858724	0
50002.24446952885	50009.35885546801	0
49991.37241014676	49987.81286878255	0
50003.50800967785	49986.81399264767	0
50024.603400120206	49967.67607924221	0
50011.68653072118	49989.936086664326	0
50007.42317193211	50025.20821976098	0
49997.81359760099	49974.146066464906	0
50000.03202202254	49975.17501212602	0
50007.46899340166	50016.97950080779	0
50014.92720199672	49989.879107376546	0
49982.3621370405	49990.43294793265	0
49998.93112757086	49973.32114751587	0
49993.375437763934	49986.99815010414	0
50009.01048645396	50017.8185164767	0
49996.28983160131	49986.96341522962	0
50013.84358150482	49974.759725529235	0
49985.33335758784	50014.325262570404	0
49988.28920657882	49976.78881082798	0
50005.127349538976	49960.355245516366	0
49989.64002585986	50013.06228223937	0
49993.30132386803	49990.74232668886	0
50007.89248237768	50021.36047618287	0
49987.15178322575	50016.181793822885	0
50233.996574123106	50231.83801463658	28
50197.93078410188	50234.22937730875	28
50226.55363617805	50262.20541966846	28
50260.74437845457	50245.714644398744	28
50288.07310020671	50259.40924251701	28
50321.129354313234	50258.232254223054	28
50225.766260703764	50194.92618269828	28
50286.06424535815	50224.981771400984	28
50314.249338329595	50288.33108711931	28
50285.98834198909	50189.24781848501	28
50311.31528771138	50324.08906550061	28
50352.8944328426	50249.289327818624	28
50263.54044696543	50279.38770823175	28
50193.094995401756	50266.348186931675	28
50258.115612461945	50202.45892100314	28
50342.90515400081	50327.4209399352	28
50193.78929092602	50201.51104431077	28
50283.75463156441	50313.14880881841	28
50164.5001837835	50241.01019411646	28
50274.188342817695	50156.24188942602	28
50131.28542182579	50229.90250676892	28
50103.60120187795	50218.81647114855	28
50073.146337439146	50208.054520955375	28
50363.40900989444	50349.763825726106	28
50385.011125240904	50241.55518406678	28
50349.20415316015	50291.77114763409	28
50169.80658071513	50295.7388753368	28
50135.77503917353	50286.70245098157	28
50249.11678019039	50305.198423120106	28
50066.941278910264	50175.337482594354	28
50260.32248832179	50120.882262454485	28
50322.803360536156	50356.253956658395	28
50053.54707192029	50235.54195793176	28
50039.10388209382	50205.83822556112	28
50217.336480042344	50291.98827744729	28
50290.58694258654	50346.83273899415	28
50309.8237135426	50386.742030836744	28
50147.720653902245	50199.03769953787	28
50126.70999302626	50173.93235785487	28
50219.629586768555	50325.7152838095	28
50065.57046163234	50139.18938610768	28
50389.741388377945	50362.82183551411	28
50307.101123481356	50165.827044826554	28
50255.63033353287	50339.8220962855	28
50084.00165442553	50113.89575914367	28
50161.69332564979	50162.76835156913	28
50119.6018176127	50110.795564577405	28
50338.59566334786	50396.75989737314	28
50419.06093841095	50250.09416029578	28
50128.28349486382	50078.24501898046	28
50081.680097785706	50082.87745977987	28
50424.224918207794	50364.0774169915	28
50393.653852628544	50333.141947055454	28
50035.205438983154	50164.40542950005	28
50368.11734498405	50395.34000069778	28
50101.74441652154	50139.02545449613	28
50141.70473989265	50048.34978307255	28
50169.87808851318	50327.09969965282	28
50114.052993044425	50306.03159173452	28
50372.05084540568	50311.30780911784	28
50386.71244868215	50277.13338831944	28
50402.63877560314	50303.266899007045	28
50292.159589860225	50118.82815903025	28
50299.97518190463	50088.86884571707	28
50043.31540839503	50113.30021656027	28
50309.994057139054	50056.56982742876	28
50280.26162109458	50040.883860117014	28
50334.768935492124	50155.693104118836	28
50442.02167636104	50227.87813985446	28
50049.47039891305	50267.937141565504	28
50340.30824634193	50190.297804694565	28
50261.68551574356	50368.332050827084	28
50013.692076853804	50189.52917583147	28
50196.206807695286	50352.34578567913	28
50450.816973934314	50376.73287329798	28
50171.70872073126	50059.21551597468	28
50197.274347544124	50034.764879661954	28
50442.02759511694	50267.85632358412	28
50189.337796536696	50382.06858086516	28
50367.37705917308	50203.708477848355	28
50469.50278081062	50246.964385210376	28
50265.5160991702	50011.714835649305	28
50207.080771131055	50063.225732428735	28
50110.887605595046	50251.311038670974	28
50425.493625363095	50325.22209831141	28
50232.86945699382	50138.28163878032	28
50007.25820087114	50105.84281632627	28
50242.58622044919	50399.408494058596	28
50237.70518869952	50060.34322805043	28
50138.5287885837	50336.25378844495	28
50459.277324376584	50317.94852215102	28
50206.683835412645	50162.37291901177	28
50248.60935076707	50436.205335447565	28
50405.82213992707	50390.55105161805	28
49979.172748347584	50095.895610039355	28
50238.44485625585	49991.70342067281	28
50229.33896959504	50023.87158725431	28
50171.78891588018	50096.25798578297	28
50335.263188118435	50086.88487466464	28
49976.7317882042	50065.92893884969	28
50352.55940960213	50422.8125315313	28
50306.680709882865	50422.823391474405	28
49947.1669804306	50087.34446377494	28
50116.54438514102	50356.57268393641	28
50327.49424305488	50030.35534292726	28
50257.444751885865	49969.08438708894	28
50231.24762385488	50096.263829177355	28
49998.11318664761	50036.236283603015	28
50339.56250722909	50121.86621171113	28
50100.84017808308	50388.97185848891	28
50365.81065837533	50099.896817008004	28
50466.23173385075	50199.615786668044	28
50294.66162969557	49976.20274676455	28
50359.15200449154	50068.19117430637	28
50088.06875797	50279.1225331447	28
50137.733507998644	50382.053389271365	28
50203.45738872387	50006.19169085378	28
50074.94700518778	50407.575596782364	28
50022.62921354282	50231.116740580954	28
49965.40742934316	50122.86719266411	28
50401.89903864677	50199.53733545115	28
50263.4120135535	50074.46636585343	28
50170.14448772975	50405.666506869784	28
50496.15090193326	50268.00293638358	28
50317.58640133504	50454.29258961108	28
50117.240652314424	50028.84323187163	28
50305.34606822424	50486.4355737554	28
50479.878189274794	50366.8938963764	28
50176.145553033224	49991.22184933807	28
50051.141927106284	50387.91236049444	28
50485.67288988573	50333.59393267396	28
50511.53115153183	50359.39000323513	28
50445.18552923708	50173.13378933566	28
50540.412573861366	50377.69519943128	28
50327.907466616925	50224.464456218986	28
50285.99792455674	50460.613813532844	28
50296.11235166038	50012.95110236004	28
50061.420475145555	50302.215813202776	28
50011.89232232921	50135.09893464057	28
50102.727526899456	50001.431729763746	28
50219.76069268609	50426.14335351048	28
50232.54013653937	50468.900183323225	28
49984.989683524	50150.527306160766	28
50503.23085298983	50194.36579135596	28
50149.094357166425	49977.3597657919	28
50207.47205259196	50114.07874326695	28
50080.60762837482	50249.31210390139	28
49954.29115747456	50158.599611675665	28
49950.034167371974	50048.71247274858	28
50167.505901640856	50028.81456755234	28
50324.66813704428	49966.70188746624	28
50039.26299358909	50079.9431940742	28
50434.05288975359	50406.699089381735	28
50075.50942342494	50012.1182784781	28
50507.374078640474	50297.8913013633	28
50378.960676593764	50039.584312903666	28
50392.765726998856	50070.79590030834	28
50557.128965276344	50404.640098905	28
50569.87839560439	50376.92675820726	28
50229.40326827784	50359.23798742121	28
50184.76276031181	50436.3330410779	28
50032.16233238256	50363.448924681376	28
50004.43886522232	50377.530507931995	28
50349.6219889378	49984.020571488014	28
50514.95490422261	50326.18281074341	28
49978.05909158189	50197.167445136656	28
50090.253169681484	50046.568144670644	28
50071.560864046	50358.93356323644	28
50271.77272988474	50409.14808952403	28
50489.112204052944	50168.47092835302	28
50022.4574888766	50405.90883484117	28
50353.46020931795	50458.057886230876	28
50205.51849316846	50457.216310117816	28
50247.33620285093	50167.36980242334	28
50339.984857426	49932.707430195485	28
50143.924233500846	50132.03434456588	28
49929.64246589487	50110.67398525588	28
49936.60451823596	50014.14523795686	28
49906.74040386711	49994.003823255596	28
50501.08664421607	50237.96818865768	28
50408.01840388932	50040.960648928725	28
50543.80428903305	50439.9258124099	28
50387.90378912423	50165.544439560945	28
50598.814418513066	50369.458029216774	28
50262.540322464534	50489.26355525124	28
49964.63398515201	50003.03469635284	28
50615.7278576272	50345.58001805036	28
50391.478440231906	50129.57144501413	28
50056.30902954684	49983.75027340997	28
49923.83612103611	50179.05904338482	28
50025.611904348734	50018.73792560171	28
50503.8480594014	50395.82089005542	28
50383.14737966225	50440.56533086907	28
50468.6969192043	50144.44086068854	28
50269.432734074035	49940.967839502395	28
49995.34548014484	50001.5574730402	28
50207.83472384202	49970.41828085201	28
50386.15204049879	49983.79303716762	28
50342.269038071034	50491.37903697504	28
50360.919814948575	50142.95419372655	28
50360.37142541996	49955.019747430735	28
50001.913902511034	50259.234451242955	28
50422.43379906522	50440.64816564231	28
50551.15452826573	50344.0351386979	28
50191.56305611706	50488.08102715339	28
49993.555084031424	50429.658648568206	28
50054.96615520637	50428.87163851756	28
50299.82141870443	49946.145760779145	28
50446.32191713769	50118.69696333425	28
49896.457384667265	50124.948939946036	28
50540.09409167084	50286.8729837374	28
50198.4159953408	49940.92433154127	28
49948.850671254586	49976.877043881024	28
50146.53694025364	50423.1110081969	28
50081.79431332533	50323.77020035628	28
49989.06201286848	50343.277008266494	28
50546.43918721575	50251.855903191325	28
50394.94080197498	49956.0867377967	28
49977.48561671837	50398.343835753556	28
50486.77552267206	50427.40972538825	28
49945.88356505434	50416.27057707534	28
49955.34080904607	50223.65677619725	28
50382.00521511978	49925.429071491744	28
50153.83465701071	50457.648156728035	28
50069.15692937308	49952.05639389099	28
50113.5951232794	50423.583317606644	28
50421.31130573888	49942.56344144697	28
50369.66797458086	50504.61745948666	28
49991.3402540989	50224.73410418788	28
50419.33483844792	50476.79205873646	28
50523.22042876942	50172.33666144794	28
49904.75844420403	50030.767803246476	28
50187.09929474223	50135.92785662574	28
50382.877216232	50471.24278498098	28
50624.969819156126	50314.395529193935	28
50242.57134981799	49914.58199784899	28
50322.08931589097	50515.02499508273	28
50123.884544333814	50457.175937027845	28
50029.08041757299	50050.54831599581	28
50221.300360487985	50503.637713107564	28
49874.508461219826	50023.524548648114	28
50236.28414446288	49943.157579287836	28
49924.16816022057	50228.64711406888	28
50107.40739395954	50483.13391330599	28
49866.9619010816	49990.169713522584	28
50581.69708642787	50249.53251579766	28
49930.26040475491	49950.98734015565	28
50286.425004367855	50520.17966676207	28
50549.118071554694	50214.928054760865	28
50473.726191320064	50101.87954442686	28
49839.1387070104	49969.94483883847	28
50581.42780858452	50283.59134440073	28
49887.40039680143	50184.44639117393	28
50451.19591417862	50451.085807844865	28
50372.81138733697	49894.109390219404	28
50541.73572873595	50145.65260732012	28
49966.38054379896	50318.65232884538	28
50459.16512529391	50068.77587138977	28
49975.01012306129	50274.89762439794	28
50051.987722461505	50032.557547724864	28
50628.27241394644	50379.939042908525	28
50438.043775401326	50041.94825055444	28
50578.73706894889	50143.47690410955	28
50066.2960567208	50456.323852356385	28
49951.579788246745	50378.71563022972	28
50103.82336161392	50520.42798975312	28
49869.98923795326	49960.982921460556	28
50035.22654535775	49960.35457884999	28
49880.166204294874	50149.37604689105	28
49939.76986355182	49921.870978985644	28
50055.47285481233	50483.581715249216	28
50021.27656174489	50473.5075070299	28
49912.00342926875	50413.1473816194	28
50592.597865717384	50176.03151691955	28
50210.60399733956	50539.55291719955	28
50350.86737568267	49863.51210247617	28
50605.54750004042	50209.757492692705	28
50581.7482988901	50341.420185088646	28
49871.46170584385	49931.600418376074	28
50134.339541438705	50539.244128772974	28
50333.31137270959	49832.760535626985	28
50242.16928239737	50526.012585844255	28
49896.62648552191	49947.63461539325	28
49876.87783175523	50423.97888521809	28
50015.590430993616	50505.3415640651	28
50626.52084999332	50172.670690810424	28
50021.008364003945	50439.912917375164	28
49908.91074303074	49918.40178488834	28
50654.894154020425	50297.09893221359	28
50306.87860498516	49808.034162154036	28
50310.793748492186	49912.75607651911	28
49864.7824722277	50057.69898555453	28
49963.85628153594	49898.0357112483	28
50070.539719606684	50530.312736047796	28
50388.93046037971	50527.177625300064	28
50579.58073252085	50114.11374645782	28
50099.05064156672	49941.968595037986	28
50161.903730355145	49939.107032636944	28
49833.68119938079	50073.16421756219	28
50034.80450666556	50532.47140713282	28
50574.44864742967	50437.54224064045	28
50263.0893956304	50556.49715529885	28
49938.18904919548	50338.59545530827	28
49986.78797185923	50493.16021133766	28
49901.0842060066	50090.416503572116	28
50000.66306599997	49903.97568127536	28
49956.07821657339	49867.407639942874	28
50007.210592963056	49940.751994688086	28
49800.71863223301	50062.16779348482	28
50625.97482910537	50277.3566423323	28
50428.08970375738	50076.48053355663	28
50121.921542190226	49960.507662410164	28
50413.76210735562	50544.33244894827	28
50332.006820301365	49888.83936386972	28
50635.15488457104	50219.56090439973	28
50100.621553202465	49905.349522262026	28
49959.04751415467	50511.77261125538	28
50302.860545801785	49884.15453072443	28
50388.06618448369	49863.80413988346	28
49978.248389877044	49930.9343108325	28
49851.46774586578	50127.10256530421	28
50610.91732880151	50103.00589587136	28
50440.4479110052	49973.90261943487	28
49854.58261511638	50445.740518536484	28
50018.54530453174	50565.10761039112	28
49778.75901960876	50083.91536023882	28
49829.06001795128	50006.44097627775	28
50131.838968310694	49900.79807702447	28
50653.060782934124	50362.3996776059	28
49920.14886860388	50444.25723409125	28
49839.68369748139	50035.252375230026	28
50605.97052037561	50432.35945150769	28
49925.22740275738	49894.277311286154	28
49896.866290324004	49875.26548840506	28
50065.78286950362	49917.4682263015	28
50138.881457668955	50007.70048613836	28
50499.548955290826	50132.790896694365	28
50177.18237525682	50529.04591697255	28
50366.65419380103	50555.44853242623	28
50030.89883114282	49919.75122151113	28
49994.5269122236	50590.19766401952	28
49848.85363233514	50163.295149826656	28
50616.13266861981	50139.76096410219	28
49819.78163075087	50126.72365844909	28
50563.87643847526	50315.19455490916	28
49971.6469560586	50459.646310271564	28
49781.11461295012	50118.19772041649	28
50571.14586221155	50086.206113056796	28
50450.44718072671	50346.65118145489	28
50004.30126191705	50076.75859402081	28
49916.60088333878	50062.861159835185	28
49901.97775326828	50251.55263224168	28
50162.528394981455	50497.852235009756	28
50425.507618589254	50140.233427124615	28
50459.91177541361	49949.12893727857	28
50335.47533665482	49795.022020070246	28
50007.23037780503	49973.90471420976	28
50445.56232177791	50005.2907813954	28
50257.072794089676	49881.54272501713	28
50024.90299710967	50283.88952237509	28
50650.324894413265	50247.44300103944	28
50163.442127522394	50555.85351105414	28
49859.67793576402	50392.26762793581	28
49877.964054276126	50368.13557193131	28
49857.27758221772	50196.75610951184	28
49755.45746003414	50139.45304451378	28
49758.00495165386	50173.04821481206	28
50494.035179204875	50455.55501718835	28
49839.51023568267	50229.99859249655	28
49930.53987730834	50478.48412201556	28
49823.41108436471	50195.03851122114	28
49868.962465962155	50098.81373239131	28
50653.00466323471	50328.11291100795	28
49916.19497507206	50150.9808222636	28
50469.50911766125	50474.310356994516	28
50679.26600152012	50315.76267866548	28
49749.76188519564	50202.45709102647	28
49845.653914265145	49907.95762825375	28
49825.79018793225	49877.197647476714	28
49759.789444186565	50231.40265614979	28
49822.11436235754	50428.57983762229	28
49787.7739416923	50147.17125429952	28
49877.86626537066	50230.10095240872	28
50195.3796326798	49909.415200288146	28
50348.41552770148	50583.992158611436	28
49725.574449211046	50222.239161227	28
49986.517507556644	49877.773053551384	28
50228.67332757419	50568.55510701245	28
50068.95001227489	49882.029431863855	28
49945.40538712895	50254.357495305085	28
50276.29466350063	49907.65252944366	28
50157.12357023034	50359.286895322286	28
49797.67349149866	50219.882582364386	28
50448.37567751556	50501.57485561596	28
49791.18646941606	50183.29410192551	28
50471.12039825769	49978.40822056082	28
49911.68597696381	50371.96508079609	28
49908.73652560203	50340.18790679871	28
50478.89307819432	50291.93290471644	28
50637.75004726793	50414.861907712075	28
50025.33512875125	49883.60609358197	28
50521.17094807896	50112.32562898305	28
49814.14929892893	50095.57942880219	28
50479.19565681715	50047.45487774451	28
50311.49870519567	49852.56432980358	28
50563.84865413784	50171.41731930385	28
50008.841117648764	49850.54189949545	28
50098.945130384294	50190.11985676216	28
49930.301773311454	50522.56584248671	28
50608.40215378607	50468.864222900695	28
49886.310544336164	50454.036932961615	28
49729.164903654746	50124.04578385969	28
49957.45720070383	50541.542537836234	28
50127.09338174154	49930.31752162874	28
50221.720414810356	49884.04286219369	28
50307.05934992548	50546.566601250444	28
50666.08162182424	50390.37395015954	28
50539.19701856989	50081.509505340684	28
50499.38061292447	50086.959036539585	28
50663.26461852547	50172.36125367916	28
50691.7101656179	50192.84651850069	28
49790.682334694386	50253.845375148325	28
50602.31938838589	50073.76269055096	28
49979.015852948694	49960.167088530165	28
50024.36551667307	50598.52678570314	28
50687.03881287118	50230.23375547485	28
50005.11890914553	50534.17390984401	28
50023.19220205461	50635.25340344014	28
49909.51654049131	50544.30373829996	28
49959.868316327185	50605.28448880483	28
49802.26830155626	49853.68372184261	28
50708.85309155472	50327.371672974245	28
50575.710375231065	50057.523244206335	28
50032.48917294283	50327.0671814671	28
49776.01063231395	49839.29940560325	28
50711.30267304825	50247.84190174262	28
49780.340021033895	49806.00371398619	28
49802.16564577107	50456.04167615878	28
50053.629615272686	49849.97051796493	28
50134.746776566084	49868.24347765373	28
50738.142939116806	50307.823069434344	28
49745.9072910595	49800.64244221124	28
50712.576303499176	50283.68929973556	28
49779.823098826295	50436.93526491596	28
49823.66927121317	50258.448027068516	28
49721.90569510785	49822.97107595382	28
49935.21057758149	50308.47695803753	28
50167.45728840423	49853.24480746954	28
49811.56176614704	49906.07804626744	28
49820.55184082271	49938.11845377116	28
49721.32158259471	50095.200604663936	28
49947.34105100291	50633.49305249231	28
50505.51506013825	49978.595466272796	28
50349.38746358386	50525.4711895529	28
49969.06807386372	49838.60990196102	28
50145.8298872267	50585.72705184863	28
49966.48541843141	50569.62568698312	28
50480.569353701445	50018.25451639071	28
50688.39878602184	50370.23362073771	28
49799.94412223822	50287.94776724811	28
50124.16243837693	50608.096372184424	28
49691.08708302742	49821.79611902771	28
50093.899459319255	50588.17805052568	28
50641.63589013013	50445.49703952849	28
50305.517906169356	49772.68691221762	28
50743.53677058819	50241.012610355945	28
49801.71709306231	50407.47133999792	28
50364.67330618438	50012.36695979226	28
50335.45328629886	50555.17838803464	28
50574.94317625545	50471.17027304754	28
49926.2002850504	50277.733313561395	28
49995.48253559206	50299.5796250362	28
49792.47193802746	49776.31002540233	28
50198.17267794167	49859.06320885639	28
49868.82278088975	49866.834489841756	28
49816.421826535545	50483.40947319641	28
50098.331779273256	49875.52258160656	28
50587.42260206144	50028.21157245907	28
50252.51116513328	50588.984983023875	28
50128.83649114136	50504.88595486738	28
50570.20858948428	49995.53749327049	28
49810.066978634626	50315.99944961047	28
50085.56563559893	50622.51705794257	28
50714.827373933964	50391.15691698985	28
50415.73231357088	50010.29751574604	28
50485.7852643166	50507.250746878686	28
50297.463756585974	50582.01266829114	28
50513.03831379612	50525.71976965159	28
50617.01787631832	50246.490622502904	28
49782.979130853	49894.92324713255	28
49843.9169295252	49840.52613934925	28
50172.26635777592	49889.99181123009	28
49804.02893226752	49969.67486074803	28
49858.072529693905	50258.338143513494	28
49775.16050945677	50047.380728345386	28
49853.44023721715	50290.864000724396	28
49901.8568166903	49838.1260439329	28
49907.51186585296	50500.11491267262	28
49923.32472051102	50609.280407950384	28
50727.43220465074	50364.65552780202	28
