# Supplementary material for: Abundant Topological Outliers in Social Media Data and Their Effect on Spatial Analysis
Source: PLoS One. 2016 Sep 9;11(9):e0162360. doi: 10.1371/journal.pone.0162360 (PMC5017681; doi:10.1371/journal.pone.0162360)
Supplement: S3 Dataset — See the respective attached file. (ZIP) [file pone.0162360.s003.zip › S3_inclusion_lws/clust_3_12.csv]

50000.0	50000.0	0
50005.83713481602	49993.280968672174	0
50001.12443877294	50002.94038312532	0
50004.48967049862	50009.87803618339	0
50014.53099825114	49992.22044562598	0
49994.82530141147	50000.16451443882	0
50010.4589196096	49996.03999675293	0
50018.2149037799	50000.21066760052	0
50008.08586038528	49994.71094210748	0
50008.936828060156	49996.61673629877	0
50014.94983376979	49988.786681476384	0
50018.46933854213	49993.8554702697	0
50011.58925015423	49998.11513877684	0
50000.88428493963	50005.70068823388	0
50015.58030491181	49998.917555959655	0
50009.4718499692	49995.44000616184	0
50021.193458055204	49985.225681648	0
50021.413904821406	49979.75696080034	0
50010.100749354795	49991.42392694246	0
49994.76895619402	50001.40611172298	0
49988.06258487189	49998.76840152412	0
49985.29202249338	49998.940740734564	0
49993.14686645007	50008.1375682673	0
50019.290915195124	49977.92750471076	0
50015.06418115242	50000.068615091885	0
50014.13017824349	49994.253094930704	0
50016.51956011994	49993.78858803314	0
50007.08202173182	49986.998177055575	0
50019.32588342561	49975.4242119596	0
50007.844906202205	50006.27608626506	0
50012.7000907052	49987.44525287354	0
49995.49342105043	50013.29634922211	0
50005.13790162656	49991.45152935209	0
50007.082932075806	49996.441953963855	0
50016.585769007244	49986.84440471123	0
50002.83418114664	49988.992466717245	0
49995.48635136234	49995.03181978486	0
50024.77210222248	49987.26818796391	0
50016.061040311164	50002.13748655931	0
49998.10217495186	50005.36260508198	0
50013.167830917206	49993.19964095961	0
50022.14159763361	49982.83076155788	0
50016.10399810654	49974.74415824642	0
49998.08776523715	50009.22821079052	0
50023.40450357533	49993.61172738369	0
50018.76775212044	49981.33086492498	0
49996.120792812355	50001.59421960543	0
50005.046774222115	49981.73340809357	0
49998.2990140224	49997.04291727956	0
50016.47214563919	50006.55446067109	0
50027.808527417794	49994.11873108403	0
50007.276988179576	49979.47005546184	0
49998.63505054116	49993.56495709598	0
49994.93196612812	50011.18394075017	0
50010.45876863076	49990.161010031814	0
50003.97266594857	50002.458794795784	0
50009.44591577367	49994.182815990534	0
50008.4991627827	49998.01859678256	0
50026.73402193849	49992.63956518364	0
50029.482584821504	49978.508912261066	0
50008.75765193132	50004.28392360544	0
50005.388412672575	49999.9900841207	0
49999.85042124614	50010.79623481914	0
50012.27171978171	49994.29867634941	0
49986.59482429784	50001.81226839865	0
50035.33648425852	49974.70002515035	0
50017.338649190744	49980.41742473275	0
49986.88719264082	49998.56909033515	0
50009.163364260836	50001.94105756399	0
50021.4902181036	49972.74675609031	0
50036.929303339406	49979.345099226695	0
50004.407389178654	50000.27660040396	0
50013.03458879436	49971.04161905141	0
49986.730068661935	49995.36881795393	0
50012.11734460939	50005.26852747503	0
49991.47266825221	50016.232713043595	0
50002.753656105124	50004.43811441385	0
50007.04795399476	49984.99209594952	0
50019.73260847298	49970.14971438379	0
50009.069330373226	49972.59046273163	0
50010.1511816557	49972.62455247978	0
50019.046855330045	49968.729659101475	0
50033.91819664266	49994.99795841096	0
50000.54061583774	50004.66301196818	0
50036.83356199175	49976.12178608589	0
49998.69355844842	50014.23779065819	0
49996.42385986143	49997.54201287753	0
49988.80355885187	49994.73949626766	0
49989.0000510483	49997.53362532931	0
50045.87877013	49979.65615874137	0
49991.13587895365	49996.52765682387	0
50019.30492580107	49999.88959458508	0
50012.46014286366	49988.74121117238	0
50001.54569032017	50001.71275774059	0
50012.15402410048	49992.55053785089	0
50000.12263336884	49977.47527241486	0
50002.22490471562	49999.61637121197	0
50010.51338572776	49998.152334640225	0
50014.73525587127	49997.20394473452	0
50012.79614643068	49996.9890215799	0
50004.87503193818	50001.461523248174	0
50006.03257514177	49990.03647625652	0
50005.54887962217	50004.81637949066	0
50002.56240120871	49979.99797606899	0
50021.887926901814	49996.062893511604	0
50006.32703857465	49991.544517300004	0
49990.439278598395	49994.24582331928	0
50001.873876585625	50007.141939034314	0
50003.305765154335	49993.86854020162	0
50013.200641945106	50005.08440088092	0
50012.12025455266	49978.84568753256	0
50006.64370623705	49983.02919293262	0
50008.49073917247	50010.12621010018	0
50013.861540388745	49978.21860787476	0
50031.058052643435	49986.99015643279	0
50014.94582985956	50012.05125135054	0
50035.5383608293	49983.566861656094	0
49991.030096193834	50022.15116813719	0
50005.46966937792	49970.62233159868	0
49988.44833133628	49989.976926240066	0
49994.354344094165	49979.72792732627	0
50016.53829730544	50000.329665277866	0
49985.69786667642	50003.08579045412	0
50005.04180405728	50003.54232518139	0
50007.49928405959	49988.58424591541	0
50017.031857151094	49968.94990008343	0
50002.98364475068	49981.342418066255	0
50008.75183400938	49981.63170455064	0
50003.74134074666	49968.98534518849	0
50014.184258887915	50004.34955588514	0
50016.66807349658	49978.153620903344	0
49991.49294660638	49999.08926920659	0
50006.07308943197	50012.02124499861	0
50018.18428017563	49975.5291185302	0
50003.744835537575	50005.03672033354	0
50017.0847617482	49967.71939797862	0
50001.364376995836	49995.92899192673	0
49999.015252295256	49984.51162121085	0
50022.88862056398	49978.140659149925	0
50010.12229608524	49981.63378355038	0
50006.924986869504	50014.2275570096	0
50018.62598055079	49995.02027975728	0
50001.4129379488	50011.1959501719	0
50029.762113352466	49981.23696473595	0
50017.34500124433	49994.69032148967	0
50001.66266675488	49990.137316034496	0
49998.9494254673	50003.01711792969	0
50001.198360199305	49999.86125242214	0
49988.285388029035	50000.56237796584	0
49999.6191912088	49994.81971262622	0
50026.604335600314	49978.8004165042	0
49995.32452230914	50007.39284060184	0
50008.4370145203	50012.41428319673	0
50020.588886059304	49984.00500895489	0
50018.196912976244	50013.52306138625	0
50024.68074206995	49980.89310460526	0
50032.11898991028	49977.87048802366	0
50033.392462679665	49988.90998566345	0
49989.34177680639	49998.66722062441	0
50011.053675528885	49993.308648700295	0
49998.23830095699	50010.57701642372	0
50011.79860805233	49985.78635422019	0
50018.22626641199	49998.34133937544	0
50006.87112494695	50000.55134256973	0
49996.53121272331	49985.20198091985	0
50025.086037284156	49985.91081937276	0
49996.70860588001	49979.26714558284	0
50029.50319168969	49973.20871567816	0
50016.4795935853	49979.64911345631	0
49996.10016635222	50004.113680559676	0
49999.640019379956	49996.08065681126	0
50008.223135130625	49962.391188099115	0
49993.37143664145	49981.26529963117	0
50018.00955082157	50001.454190036544	0
50014.05433731257	49987.786569162265	0
49999.49285722743	49986.030568801725	0
50010.892172060616	50002.890041918436	0
50018.264454430224	49979.08917698802	0
49999.254347866976	50004.12399906752	0
49996.37550174052	49996.18684061768	0
49988.48035736957	50002.11186367716	0
50017.57129535383	49985.64348910266	0
49993.48365932206	49995.32734283831	0
50004.25846664632	50013.69450265003	0
50015.17690187655	49969.07193670933	0
50010.90125225226	50010.77384091866	0
50017.00323091341	49995.94090178073	0
50012.86030348004	50017.03363351573	0
50005.31109678922	49962.92414232626	0
50006.08245865617	49996.396527964374	0
49990.01497238	49995.39866020564	0
50044.05046255765	49984.74864177708	0
50021.102182624454	49977.19055963324	0
49994.206855205164	50007.760510363725	0
50031.30952802601	49981.27880218403	0
49993.00874635992	49989.07987435498	0
50017.913044286935	50022.43697608902	0
50019.55630359528	49996.00874573291	0
49994.95845095134	50006.23146898167	0
49996.787999179345	49983.41672751876	0
49997.28862868989	50002.89962222195	0
50026.72239156424	49977.67029217016	0
50016.137442013125	49997.798828649495	0
50002.23822115556	49982.82918829433	0
50017.59004350971	49970.20078439211	0
50001.12616166738	49988.74985866253	0
50026.89126041569	49975.84217616462	0
50011.525842301904	50000.75636389602	0
49987.37936298576	50026.933915783564	0
49992.505563965504	49971.45927862612	0
50028.914669772326	49976.81093937099	0
50016.66006009913	50016.9698661116	0
50006.33442838227	50008.543010872665	0
49989.42131829412	49963.33901166855	0
50017.968238877926	49964.11063876047	0
50017.4053768407	49976.68234425749	0
50025.67918690619	49993.459769034926	0
50035.32946390554	49977.583204645154	0
50014.841863191876	50008.54154552255	0
50009.46842729731	50020.60487544357	0
50021.769537268505	49974.23178294885	0
50011.47451947896	50007.557284676805	0
49998.40507468729	49975.46325920858	0
50004.0943970568	50011.27871101463	0
50006.20179319582	49967.85017228331	0
50018.20829484094	50018.71730479123	0
50011.66556158528	49969.1858270797	0
50024.369657337156	50001.22008216415	0
49998.79584238994	50007.13689362251	0
49990.32820341346	50016.3961369657	0
50006.4435688108	49994.31053318997	0
50019.30929079813	49976.600336048316	0
50010.91845864008	49982.82898569856	0
49990.348907185224	50005.60903256387	0
50024.1522169357	49994.40200642497	0
50014.17381883133	50002.12589069574	0
50017.76507466728	49990.44779436663	0
50043.75520496807	49976.744641166486	0
50009.71324076425	50011.99337319459	0
50023.96064234873	49977.61049468709	0
50014.04709016834	49999.30956374218	0
50007.29837336337	50019.74476684009	0
50011.60148713441	49971.61552987652	0
50027.760664667345	49985.06088880161	0
49990.826783218356	50029.403764236886	0
50009.65654534305	49987.70137659851	0
50016.71099753911	50008.33824926107	0
50004.69951611002	49997.63286251777	0
49982.1008966819	50023.64881203237	0
49994.30528099292	50019.15648234574	0
49989.98803088486	50014.01842541414	0
49982.173661481924	50004.54955079803	0
50016.885314251995	49964.39033046427	0
50027.64624163003	49996.03948847316	0
50042.10921104765	49992.490067135564	0
50000.45721536013	50013.25586287379	0
50033.20667133846	49996.21933796846	0
50007.796617056236	49990.37827675556	0
50010.793185041024	49958.88394594061	0
49999.99657376707	50014.635139766775	0
49991.18720389596	50004.122235214636	0
49997.97220737339	49978.578237204354	0
50009.72613395662	50003.706107086124	0
50035.589999161806	49971.04844427833	0
50028.910800421785	49971.17023296352	0
49995.69536840814	50016.661631778	0
50031.87793942766	49984.378883366044	0
50018.940883947886	49955.17033129901	0
50009.73582475297	49963.47881328664	0
49982.62400587377	50000.491292449246	0
50011.69341869804	49995.72767945512	0
49995.16420949113	49998.835294507444	0
50006.40201665947	49988.39904736535	0
50016.4519561636	49990.38580699887	0
49999.09921373705	50015.27455799909	0
50015.71644487849	49981.890074185685	0
50011.95701241115	49981.49187185587	0
50013.74931920829	49997.47045144757	0
49991.916510602816	50012.525039104024	0
50009.99198977121	49984.8982441121	0
50018.44147401772	50003.16867861623	0
50020.82573912429	49974.82028027413	0
50015.49034966473	49990.85560334409	0
49999.87213701425	49997.90044027296	0
50043.79092621712	49982.05238273654	0
50017.433259612284	49987.72241035177	0
50031.953824946744	49994.884360510674	0
50008.88763657624	49985.631715698684	0
50033.254947874484	49991.54350118985	0
49999.46235900153	50001.37638187934	0
50015.18216152417	50016.60655961266	0
50013.100947890016	50010.369642319376	0
50023.76929210621	49996.469970804144	0
50009.1598565264	49970.37590584578	0
49995.85450226346	49992.452056001675	0
49999.94546654832	50008.59505416156	0
49990.82754118624	50010.245166916364	0
50031.77710339371	49975.60848126108	0
50034.230430251715	49972.200144816255	0
50022.386270717376	49979.00827023312	0
49992.64646736168	49980.25304717777	0
50026.42297673137	49997.453392527335	0
50019.618674445446	49958.86037352273	0
50026.41798040903	50001.05491525644	0
50019.38057683675	49973.42363685009	0
50009.54565436523	49966.28393480257	0
50009.01063384966	50014.73592736334	0
49999.644995925904	49993.78405371485	0
50009.81720632824	50005.97289784865	0
50008.14015398451	49992.284981156794	0
49996.346870602596	50006.735113702714	0
49992.318381946396	49996.34852900717	0
49975.57922029394	50007.543591302885	0
49991.7840052838	50030.47910280624	0
49997.821918389505	50003.78108682672	0
49981.759709777754	50020.590654198604	0
50004.689470503756	49982.915378003716	0
50003.63994292236	50003.52518030056	0
50003.33970531987	50010.21646316763	0
49991.72504012674	50009.66971456137	0
49993.51300644962	50021.990941999415	0
50008.57551745661	49967.72139152683	0
50021.960935687	49975.66542490558	0
50004.69583280455	49995.22104814737	0
49994.198399913046	50009.21217614481	0
49988.58142016513	50018.082290497325	0
50019.654252077045	49988.67324223183	0
49984.921162792794	50004.07854214962	0
49981.45671529846	49997.116122643434	0
49996.97783060522	49968.187741512134	0
50040.272093099156	50001.72669740148	0
50003.18794351524	49977.40589052669	0
49993.03311956979	49993.21018067425	0
49996.365427526835	50010.6317267545	0
50003.67053058538	49991.807151799425	0
50008.59006648891	50007.353603243646	0
50005.63922193674	49975.28807307995	0
50027.37674313698	50000.002662458595	0
50018.1694011894	49962.7431125476	0
50029.270615256304	49986.30585703274	0
50008.60891376488	50000.90645862579	0
50011.463217016535	49987.64651850302	0
50025.71492602243	49980.053609271316	0
50020.149261215425	49998.33740895269	0
49992.083382203666	49998.17325550986	0
49990.49038131797	49993.050099536056	0
49997.03459241107	49992.463299739306	0
50015.71638867133	49993.163487279846	0
50014.238258018595	49971.042525217876	0
50002.84440560835	49991.017650804875	0
50024.0421841673	49981.83583364768	0
50010.09122006389	49975.393998303785	0
50021.8599244461	49988.34879827413	0
50012.38490685176	49983.447845324255	0
50022.9978631254	49987.25227928762	0
50024.57481204676	49998.27303786978	0
49977.73435678939	50025.73142585185	0
50018.273526281984	49984.862890459626	0
50004.87977524304	49988.86417241439	0
50010.2994959495	49980.14878879698	0
50044.34040172747	49986.573763466644	0
49989.8854863132	50002.60089882142	0
50035.588236585834	49995.58540569962	0
50033.22995233338	49985.604815805105	0
50004.865841838946	49985.181879685035	0
50017.96032704124	50016.073713754304	0
49985.88742129509	50004.574260043635	0
50022.967400696645	49965.7199337937	0
50020.575116337925	49991.52741422425	0
50023.080497756	49990.82975304222	0
49971.19647388126	50028.90699982335	0
49988.378226405424	50020.15787642392	0
50041.256446369975	49975.58570536631	0
50026.2353198945	49963.63745814506	0
50006.09290812682	50003.86750193632	0
49999.10665106603	50019.81250362378	0
50017.08442806516	49999.00182927129	0
50044.3125068275	49991.881128169334	0
49989.69643205104	49979.90931636454	0
49983.447153874804	50012.92191009479	0
50007.09100776314	50002.0115516885	0
50002.39396832022	49992.540378176054	0
50030.089910534545	49998.491165232444	0
49997.30745483783	49998.59718904675	0
50007.318017293444	49975.875578960055	0
49993.248316773905	49978.191920323	0
50026.3666059615	49990.04335203911	0
49992.999485446875	50010.69994272801	0
50000.3856237368	49991.71250458948	0
50017.946030743726	49977.88631347146	0
50007.644142433375	49972.087069549	0
49993.66907959635	50011.765590085415	0
49994.8157511952	49986.98470323382	0
50008.38104781748	50019.90062105578	0
49993.26126408174	50000.11735477906	0
50007.22548173692	49977.57936703704	0
49992.06360483944	50018.0340425501	0
50039.28669048378	49963.65659707516	0
49985.753176636455	50020.735921212305	0
50011.566897029115	49967.6111754119	0
50033.987927820956	49979.86532365262	0
50034.92184460218	49993.68379887169	0
50031.1834662403	49978.546404806555	0
50008.49951727383	49977.61220145197	0
50000.0667014223	50006.61967936052	0
49984.729122934965	49988.46750636666	0
49981.21649061167	50003.70840084871	0
49990.47161684786	49965.01894314194	0
49986.85456251446	50017.47416794007	0
49993.14977565803	50012.76023205532	0
50047.74428540473	49991.24723405859	0
50041.76255014188	49978.46759680011	0
50009.81457879594	49978.21967923451	0
49998.4060908197	49999.35948248665	0
50018.373779276386	49996.34044717234	0
50013.52283959243	49995.467949927086	0
50027.67426593742	49970.10328410818	0
50014.319940503025	50017.38261971316	0
50009.11341404663	49999.653086728984	0
49973.127658974896	50000.05463673042	0
50024.172469884805	49992.833051163034	0
50012.72323837013	49986.30699232487	0
49986.20730487261	50000.10490423789	0
50011.977252020064	49976.793581167396	0
50000.00469857768	49987.66289570633	0
49995.85995538461	49973.097446555905	0
49981.89327689237	49986.981859026244	0
49990.188598212604	50018.50470183291	0
50019.26408681603	49991.079964753786	0
50026.90642246039	49980.55454640253	0
50004.02002875881	49980.06894821713	0
49985.89081506631	49985.65015807027	0
50002.19799961084	50013.56370140326	0
49983.7216195171	50005.075943525364	0
50011.56530235663	49984.67498436674	0
50002.327672652966	50016.16523425671	0
49997.71084800053	49989.345274387495	0
50021.098386776	49999.088229640256	0
50002.00890793094	50008.13368325376	0
50019.39518854666	49986.74799421681	0
49998.48583144695	49996.020842220816	0
50002.252645341825	50003.39034952211	0
50024.94934034694	49996.50973683712	0
49986.29125204934	50032.769984358754	0
50028.415156277806	49974.07285654163	0
49992.67148623997	50015.74501869495	0
49988.55427669218	50005.38882281116	0
50005.61269014103	49979.195057955585	0
50013.9253921519	49979.943606174034	0
50009.02263196153	49976.39397066565	0
50003.70383567812	50009.18776447736	0
49977.93538939688	50032.17827826552	0
50002.00143499088	49981.14772652258	0
49994.443343618565	49988.76168526796	0
50015.95192676042	49996.55369518609	0
49993.70826007408	50013.60625246535	0
50015.6171072625	49995.2344459176	0
49985.79584330067	50018.53873362033	0
50035.52685303456	49986.11691328954	0
50023.38477138606	50015.65881684924	0
50013.08957255942	49972.88909667436	0
50032.54434074573	49980.14024382478	0
50037.69766277613	49990.71977907857	0
50020.70132115987	49971.33918728332	0
49991.54871575323	49993.06958954638	0
50038.6876369777	49984.854015877136	0
49995.84975534837	49989.76380217891	0
50008.57260689861	49984.18248625825	0
50010.80116969428	49974.26868446372	0
50015.52442358418	49980.369654114074	0
49966.87956821088	50025.3566718717	0
50021.39298048806	49997.33513397521	0
49986.79280405464	50011.54457078656	0
50036.99569153763	49970.71384740837	0
50030.30006447288	49976.71936741601	0
50004.423067000935	50021.778925919774	0
50018.9524174718	49987.93459858724	0
50002.24446952885	50009.35885546801	0
49991.37241014676	49987.81286878255	0
50003.50800967785	49986.81399264767	0
50024.603400120206	49967.67607924221	0
50011.68653072118	49989.936086664326	0
50007.42317193211	50025.20821976098	0
49997.81359760099	49974.146066464906	0
50000.03202202254	49975.17501212602	0
50007.46899340166	50016.97950080779	0
50014.92720199672	49989.879107376546	0
49982.3621370405	49990.43294793265	0
49998.93112757086	49973.32114751587	0
49993.375437763934	49986.99815010414	0
50009.01048645396	50017.8185164767	0
49996.28983160131	49986.96341522962	0
50013.84358150482	49974.759725529235	0
49985.33335758784	50014.325262570404	0
49988.28920657882	49976.78881082798	0
50005.127349538976	49960.355245516366	0
49989.64002585986	50013.06228223937	0
49993.30132386803	49990.74232668886	0
50007.89248237768	50021.36047618287	0
49987.15178322575	50016.181793822885	0
50038.06993613298	50022.85403606542	2
50046.10418485604	50030.16227628521	2
50040.753544226805	50039.58573223399	2
50055.24651234229	50027.73475048781	2
50057.016445050656	50017.20162898463	2
50058.34681776364	50027.299349102	2
50062.41906414866	50022.53679266914	2
50055.218325933434	50039.45883066711	2
50069.56397623358	50017.66024070408	2
50058.54640992495	50035.07484852511	2
50036.598749711964	50029.5464709101	2
50075.25904990507	50020.88217380447	2
50027.08065029176	50032.993024027026	2
50067.67054493213	50028.73325292284	2
50039.316059073055	50032.87173338424	2
50039.85671271645	50044.75911798057	2
50062.25715674383	50031.067129834904	2
50033.56477463242	50020.41472603038	2
50031.47218145415	50024.29959349837	2
50060.76267324023	50043.76772176119	2
50082.61720748395	50013.68694407658	2
50025.992301827115	50017.593968815374	2
50055.424881146915	50024.38773259361	2
50069.46176232829	50035.70466048699	2
50037.01754264989	50014.338400599314	2
50062.98845242086	50016.21059269621	2
50057.91990341581	50047.05482653097	2
50086.22337858878	50015.243926879404	2
50027.4063749186	50029.3493205257	2
50053.69793388115	50021.68355376101	2
50074.25785467385	50026.52891654525	2
50021.30071119017	50038.966217294634	2
50062.82518042929	50010.12775598905	2
50070.055749462845	50043.677622770374	2
50061.78255692366	50035.795806739196	2
50027.55331242451	50022.83293821599	2
50070.998698679155	50022.82106671688	2
50045.072465429446	50014.870230455184	2
50052.81885401476	50016.52161101422	2
50097.45494088294	50012.95352598904	2
50082.08197219225	50034.32169700085	2
50089.33086498529	50032.420500807864	2
50047.46041073202	50042.939118537615	2
50052.77073903678	50030.487711776426	2
50034.1011870057	50026.34638545192	2
50029.28133239557	50035.97290513754	2
50055.45059087614	50014.326014144965	2
50102.45010250421	50012.13855134768	2
50054.42430142566	50046.396376566736	2
50034.17449719204	50052.32388602255	2
50018.7007382439	50014.97579375682	2
50052.0185548563	50011.3140484347	2
50066.654937435065	50033.78511293412	2
50065.45111038344	50024.90521812996	2
50080.70530482457	50030.62133767297	2
50084.13383035388	50023.808994672196	2
50078.39947712505	50026.55268794817	2
50026.12116515041	50050.49365715044	2
50089.11862566504	50011.0263201529	2
50047.1620208896	50018.68697425233	2
50046.31166414851	50035.17952059888	2
50031.377107131215	50045.39591335879	2
50090.19737853831	50020.626945548625	2
50034.06162552486	50042.35981302589	2
50068.76214357174	50047.04383327879	2
50060.0484695781	50000.27273976927	2
50044.13827825549	50042.20218626232	2
50073.70792663573	50039.012427881244	2
50060.35701177675	50018.95425769898	2
50007.23702583362	50015.17664213778	2
50078.72108246311	50034.11527040799	2
50089.6894018098	50040.52967382308	2
50041.65834035918	50034.91377639289	2
50036.07258519388	50045.385932642836	2
50038.23687833651	50036.03689783877	2
50083.6891071366	50020.16663547025	2
50064.85648005639	50019.61203054238	2
50059.68134528017	50024.019778104324	2
50029.29662899544	50051.14957987382	2
50100.81885287487	50007.74525289498	2
50048.890712149434	50051.240304333354	2
50072.65184967249	50047.92375744264	2
50090.97485147018	50014.381694011965	2
50034.76879674764	50012.04785904833	2
50081.063152321396	50047.86989144184	2
50072.528781177985	50031.05635653041	2
50089.14697120898	50050.04927762808	2
50075.62909552078	50008.989083299806	2
50064.69920944927	50038.37951750849	2
50030.73521662655	50012.93347618337	2
50026.87989903643	50045.20880122137	2
50083.02993251919	50042.73368087679	2
50037.70903651355	50040.30678900466	2
50033.901305160645	50059.355534491275	2
50044.32483181947	50025.9631600922	2
50086.217254047704	50032.55244145884	2
50030.54412384354	50028.83126364398	2
50084.18325116777	50005.44969060581	2
50037.337428113635	50065.370285935634	2
50097.891372209044	50016.538541455215	2
50078.43734646945	50018.7155022568	2
50092.52132557384	50031.76513738428	2
50075.55331202939	50034.57133509707	2
50049.402438163066	50022.29166775806	2
50036.01683311944	50054.82169138108	2
50072.4567274931	50052.47557051162	2
50011.25641620048	50021.64965667769	2
50051.06509445221	50058.060826902685	2
50084.18189411337	50027.52082059514	2
50093.823964787225	50025.2005985029	2
50022.326769492494	50049.04465854516	2
50012.80280827794	50011.35785072035	2
50055.96464342828	50055.199611364544	2
50048.99640190964	50063.387548816	2
50005.13728183527	50004.82918895676	2
50033.22061723524	50034.17964484641	2
50049.62472125416	50013.48352546886	2
50040.58947584895	50052.429269912835	2
50053.065403787106	50071.52318088612	2
50042.894018766405	50003.238482723136	2
50089.93651600731	50025.77492271437	2
50046.05002603207	50010.751598927054	2
50056.160709112126	50071.89991002314	2
50030.704638674666	50006.56504027238	2
50028.36301897341	50042.573392403094	2
50059.81584753518	50015.45854198961	2
50076.40760023216	50031.096409201746	2
50080.40770234436	50016.35205877441	2
50019.88366992416	50044.95028500659	2
50039.72959486842	50028.81488557907	2
50032.72634328748	49996.48176818438	2
50029.086787781365	50047.4891300152	2
50015.43817221613	50050.646261592505	2
50048.82691399473	50054.771641288724	2
50056.99529943961	50051.07676228721	2
50111.79162636093	50008.07507619211	2
50053.70024728319	50066.72910009137	2
50077.44223482982	50036.98007886051	2
50041.88322366449	50064.53166774719	2
50052.40437765626	49993.13135214176	2
49998.7103999598	50009.277339801236	2
50058.25015692531	50078.16737429958	2
50105.570974269176	50021.22603706109	2
50042.8350554412	50030.70403747354	2
50041.7229054127	50006.026104732286	2
50022.382670955274	50018.128136780004	2
50051.768238209974	50005.95274565055	2
50064.11502868789	50004.42558645754	2
50080.82224649739	50005.58567632392	2
50083.64553240746	50050.147380066715	2
50076.68724858316	50056.882166217896	2
50105.21072690413	50005.58046859628	2
50076.83411779618	50063.40915818801	2
50099.616706455556	50046.859135583494	2
50018.19332084686	50030.08797550081	2
50022.77386878077	50032.335150269944	2
50045.282298011705	50072.33648121636	2
50100.354385417784	50027.365468921824	2
49997.12094823806	50004.67840729907	2
50054.09979848753	50060.127208676975	2
50094.853206497544	50006.64674302532	2
50038.53393846679	50058.58584010207	2
50090.23625076091	50029.189299080084	2
50095.534974484515	50019.25370980407	2
50071.38740204768	50014.23760723942	2
50029.681911517735	50009.45579506416	2
50021.73063935322	50005.4848538437	2
50082.65805336997	50057.1047933364	2
50023.138362788355	50001.0171191632	2
50066.18198646373	50077.87356570131	2
50053.33853482393	50052.43400532518	2
50055.40609774845	50010.28422761091	2
50059.95509579725	50056.59101380068	2
50047.48466889624	50027.38064403073	2
50017.24574665001	50040.68161818592	2
50030.955590530124	50067.114571119426	2
50096.12320958577	50035.57678353685	2
50083.62125208671	50067.73505811477	2
50060.10197939781	50049.158823379395	2
50024.29072254364	50040.55267814782	2
50048.38603447343	50001.8491032975	2
50025.63060368473	50067.8792341137	2
50066.96958428178	50015.18217244056	2
50051.22928341236	50037.60909511243	2
50066.66323624523	50009.26147926618	2
50097.31702464183	50026.70690381005	2
50064.5116776109	50045.289791828356	2
50098.59724760506	50033.02027461679	2
50093.88812035127	50048.43442069027	2
50102.45819500771	50044.93666935039	2
50089.24618095216	50055.618469810826	2
50063.48790629449	50027.42068696241	2
50094.3243392708	49995.20464197816	2
50074.22977636623	50042.823396450454	2
50002.88444638738	49994.16327422282	2
50057.92259968087	50008.539885218415	2
50028.785796894605	50057.04342472864	2
50016.61593878387	50023.16585131777	2
50049.07207110766	50066.715893489476	2
50068.51302967393	50012.08362671137	2
50099.71051714481	50021.12651988564	2
50041.41635200833	50022.15244106335	2
50098.94194924913	49986.45453937481	2
50096.58695201551	50023.31091099936	2
50016.51960306786	50026.54272642369	2
50046.27852415137	50078.37827733122	2
50056.59695348075	50067.90612650991	2
50019.54156866854	50035.41259224786	2
50102.72273277751	50022.39386599736	2
50049.03702840574	50033.1929193987	2
50069.0511613769	50054.180865956216	2
50058.8859517587	50038.94674404116	2
50035.71385848104	50070.2071416153	2
50044.17598937347	50061.11606470538	2
50069.23268112367	50079.99902622271	2
50036.33560170427	50009.1659266752	2
50014.38148610308	50036.94400452504	2
50064.59334176231	50087.668055250535	2
50105.946609740095	49999.15936221796	2
49993.53091114767	49996.06666395828	2
50033.73519490835	50004.05171823341	2
50022.7275388499	50069.638368863634	2
50067.571995759405	50059.30013631207	2
50048.03909661694	50038.54657422215	2
50114.56362539733	50023.603265982965	2
50076.209327327444	50000.00106056434	2
50045.690886185796	50058.29060469672	2
50071.09554976515	50086.009003741725	2
50046.96638897202	50004.775934790545	2
50040.176872271746	50025.465119655324	2
50049.83650928744	50047.91494015985	2
50087.66481497014	50046.469472212164	2
50009.07449496713	50002.508966658505	2
50063.22457115998	49990.892678416705	2
50066.678357556746	50002.048938097214	2
50004.22154184817	50029.458571588184	2
50035.881954607255	49996.20301564081	2
50076.10178981669	50012.73457086409	2
50079.26208334367	50040.18846687839	2
50079.68583790869	50044.02139178214	2
50023.30877076891	50010.57763947373	2
50014.91473152778	50031.163120056815	2
50006.510452061186	50026.55749960516	2
50032.884868943096	50015.8671301289	2
50096.90982699185	50040.756599301225	2
50006.581221365	50041.35253730707	2
49993.2873964333	49987.19992142354	2
50102.85888072502	50051.3670196117	2
50016.014527573636	50067.44540683065	2
50116.830056653234	50016.66119319455	2
50108.99503948679	50005.42751745884	2
50085.03594720994	50035.64081723856	2
50025.23484409295	50062.90361728715	2
50096.65026532624	50002.58492589209	2
50077.79431938712	50088.32149280796	2
50102.52730227053	50031.76172405591	2
50071.16838456209	50009.86512691609	2
50036.93643480707	50051.0590752762	2
50049.25750458097	50073.101737806806	2
50079.30507200246	50053.43327106886	2
50071.74868053882	50063.90396703878	2
49988.58077520986	50000.351056293795	2
50023.59602196685	50021.01945573605	2
50022.78131003241	50059.09662814455	2
50105.55868209392	50033.823794675154	2
50109.647706639604	50029.488514874836	2
50062.92563951224	50052.92279799186	2
50023.48317716136	50015.295432296705	2
50098.8229554815	50051.35572955483	2
50063.461355604864	50063.79433618242	2
50041.834025378805	50017.80646476145	2
50057.41778051376	50031.76756545005	2
49998.970794107765	50012.93505530479	2
50123.39799562727	50025.325135075145	2
50033.88369566707	50031.21424284287	2
49991.27747403434	50007.292348648734	2
50009.81738596532	50044.311375552345	2
50025.71210929815	50026.32026880192	2
50119.73020542884	50020.32027898408	2
50115.30511074197	50012.29560875943	2
50080.7793438519	50061.76581363057	2
50040.18515274691	50048.92895123683	2
50008.21465423826	50047.427731247364	2
50031.76226133853	50055.28348564203	2
50022.53238426348	50065.87148627678	2
50091.711731680974	50035.64045002761	2
50010.54196328243	50005.83634584135	2
50098.89538626561	49998.61481825148	2
50065.07017099228	50074.20059663469	2
50057.87184767307	50061.76243093499	2
50094.21198786127	50044.610633907876	2
50088.80145348573	49986.97841548883	2
50088.90811697413	50005.989580466216	2
49986.463214624186	49997.16361517535	2
50079.24420257258	50069.89960349646	2
50110.52448715475	50034.70994045941	2
50013.408052787236	50024.07250193494	2
50093.512885113	50000.34203551646	2
50085.3321498971	50059.99796058841	2
50083.79015203713	50017.04524580366	2
50011.11570621546	50049.91754356109	2
50083.57692723569	49977.53673719902	2
50074.37220297762	49996.24771501955	2
50093.43188633018	49985.609811854316	2
50030.72781918225	50018.581922832454	2
50039.736236985525	50008.80355027185	2
50055.2881604013	50005.34433978289	2
50047.72718472079	49988.97675389447	2
50083.35895677687	49994.76326001182	2
50040.43819584687	49998.77853956447	2
50045.67461929757	50022.10881193646	2
49996.49052783015	49991.31218096809	2
50082.26530758031	50074.02689518781	2
49990.3720276859	49990.26593113743	2
50122.11445204315	50006.16708090025	2
50044.000677050244	50068.91283102012	2
50027.253063059936	50038.44882847305	2
50008.964577939994	50028.31179843969	2
50097.974578936846	50054.27833833309	2
50078.07731184677	49997.23776228213	2
50052.85118578719	50055.591192956104	2
50019.11058193268	50056.54707331647	2
50035.09851964132	50062.439593127194	2
49996.173872934334	49980.344144149756	2
50114.828894274404	50019.40767641242	2
50036.06653993459	49999.721169255754	2
50023.20112004003	50043.63319688517	2
50093.41568249742	50016.53273840759	2
50069.29372497588	50051.01764552768	2
50052.6393276544	50000.37873824159	2
50070.20804958551	50004.434798827664	2
50070.16389076132	50090.34738599793	2
50046.06907588742	49995.44560573129	2
50085.012410553674	50091.26689513364	2
50110.568468420344	50010.92414932678	2
50040.0841147092	50013.99345623884	2
50087.20440378071	49993.29486789348	2
50076.192003011594	50004.13594271691	2
50093.12985178807	50056.03618496315	2
50091.45143474491	49970.75556336941	2
50031.67389450065	50074.35219122111	2
50032.85365919463	50048.023393335105	2
50009.939054843446	50033.59487767447	2
50101.8550139593	50035.27203442684	2
50000.83306754938	50029.240104306686	2
50062.92313682107	50047.89277846342	2
50086.09804196987	50063.53235303919	2
50055.65928378643	50083.268839986515	2
50109.791558422105	50017.60580712946	2
50068.78750681635	50064.51180424896	2
50099.787951982515	50038.63031939633	2
49995.49416808668	50032.010135752804	2
50053.85057277294	50086.77579755558	2
50086.52849362967	50041.22158639914	2
50040.973805684545	50073.097294876	2
50019.55154259379	50061.29476226751	2
50092.179726627124	50010.73559077186	2
50101.90468058845	50017.74787154993	2
50098.539826144726	50057.72719469918	2
49984.689113124914	49988.94838709028	2
49997.83051757589	49982.9447287961	2
50095.24509638709	50030.2176673937	2
50105.082926420284	50062.90506435551	2
50018.813717114535	50048.68964241072	2
50017.37134505892	50071.23570429751	2
50042.964154118206	49980.493456293174	2
50005.78620587322	50000.3915555284	2
50019.213778485384	50065.12315154749	2
50078.39352707405	50023.36171409385	2
50006.30725398226	50037.099451102564	2
50093.06338892345	50085.44819681	2
50017.95788788566	50019.06071943775	2
49997.960958589596	50034.14080431013	2
50058.63713476513	50005.26599013325	2
50036.93731118251	49987.176585012225	2
50043.968432794805	50075.317404565554	2
50100.264677941304	49989.522743524416	2
49989.595950498246	50028.84022972919	2
50104.26491981116	50054.033348058925	2
50013.646172856425	50077.21439028982	2
50084.03574822198	50008.499944319105	2
49996.188442456856	50028.572376638316	2
50066.556399932444	50041.498537700245	2
50075.393647680474	50080.884682678494	2
50003.43872723533	50042.14549457496	2
50041.80480592061	49993.56697164223	2
49992.212727556944	50039.15632577103	2
50107.389297633374	50012.23034911487	2
50069.77726914449	50040.36976490766	2
50108.92942255165	50062.545775381135	2
50026.04243059138	50004.91612952458	2
50066.13380653072	50051.98046293236	2
50085.58854741511	50001.731876146005	2
50112.76376977853	50053.85963141043	2
50040.7482175616	50079.07838724049	2
50043.5886093118	49990.7737090433	2
50104.93584217417	50016.645378577516	2
49986.721859443125	50002.834132216645	2
50002.14316069083	49989.57821527764	2
50029.93391154808	50070.01639106408	2
50101.41194442513	50062.350083549936	2
50027.009853470285	50073.54116369984	2
50068.67680000327	50094.65573461111	2
50105.20464307533	50025.21314094077	2
49997.15138370466	50000.00903345602	2
50045.96605154493	50047.76593980055	2
50012.06376306899	50046.79859729592	2
50086.0441207338	49989.4583645054	2
50078.795060735974	50082.575611341585	2
50010.69618989434	50060.68926532139	2
50039.99167421274	50001.979937730306	2
50051.751445135116	50042.34367984302	2
50005.43610573283	49988.852492007645	2
50013.50656746614	50002.17291907327	2
50000.60277396149	50032.42740811142	2
50044.64120698785	50007.25376757878	2
50106.09253034945	49994.80845560935	2
49990.04408293909	50023.73816685448	2
50064.714117626194	50083.21305127372	2
50069.462467160534	49990.503728444965	2
49983.245779496654	49991.785842447345	2
50027.82327946663	49990.107427993455	2
50000.866403919244	50056.0767598499	2
49976.61043830825	50000.329112135456	2
50048.792572630184	50009.481727101054	2
50091.142773269516	50068.398125479805	2
50050.4246759405	50077.44698463411	2
50079.22070004002	50002.59269968075	2
50080.10111192014	50058.78396858703	2
49980.82931532903	50025.546021758404	2
50049.88145786943	49979.83882467833	2
50012.413199960356	49995.16159963035	2
50011.34234302427	50067.198250516965	2
50005.13992418225	50011.80138425193	2
50088.044070112526	50072.000337812846	2
50085.27608351049	49982.076449699314	2
50117.53226949133	50022.48231832743	2
50016.93712362688	50075.82566799557	2
50059.10223533753	50085.145856536634	2
49989.75184329836	50004.152401329055	2
50084.3359510146	50070.77284611615	2
49976.83572007365	49994.44200133871	2
50041.569621337134	50055.51525371698	2
50015.009123149255	49992.82931902603	2
50030.82433325369	50059.294980483995	2
50095.103488869434	50069.656432498225	2
50072.71101937268	49999.32518233015	2
50052.93487172122	50075.592772801414	2
50000.44010427738	49984.502253883125	2
49986.60001039963	49982.87568083366	2
50080.57618480279	50011.43148838262	2
50008.340706656214	50069.571348377	2
50007.086844569625	49992.631637974	2
49984.23027814869	50023.13081566948	2
50061.11820143165	50060.330187843305	2
50111.954964170705	50061.08899606841	2
50050.74175191624	49996.76904700689	2
50102.06240122353	49994.99339585279	2
50051.508968668866	50068.81353378983	2
50012.14802158615	49987.994151994215	2
50000.90039910599	50038.41667211293	2
50063.990608074615	50013.28061353838	2
50045.84030020626	49978.85291423208	2
49969.55434686633	50000.718973653005	2
49969.22585798834	50008.81085271322	2
50075.652492125104	50045.97335687186	2
50067.147582982725	49997.76450508284	2
50013.89873839953	50058.80594058126	2
50022.35488058384	50077.12843866944	2
50071.65057920851	50058.85862801008	2
49976.6506714562	50019.13552579201	2
49986.20516750505	50032.206433908665	2
49986.92138502204	50008.13832174902	2
50080.7239535678	49992.340789714275	2
50055.41130714178	50063.56396942576	2
50016.76248201488	49995.42234026188	2
50084.68963834154	50079.82472166818	2
50057.04730243214	49984.40995879062	2
50114.68427537475	50009.07142306812	2
50072.144038361046	50082.786395491275	2
49993.028032978866	50000.36893781105	2
50029.122926673335	50076.73833247227	2
50053.51482482842	50095.184752288355	2
50091.42084550283	50061.191101760945	2
49997.92034483656	50045.70494489498	2
50017.115617946154	50012.31444034224	2
50063.622470589435	49998.490321368685	2
49985.99877994937	49993.642034515986	2
49982.08264191568	49995.32334823464	2
50113.42892501746	50002.41859304136	2
50036.369576955316	50082.757660181014	2
50040.6153395832	49984.58371193802	2
50116.19200382775	50050.8262594807	2
49984.73815874017	50019.692177362136	2
50015.15802343808	49988.879104660555	2
50016.45897455775	50034.17529035325	2
50002.97368472091	50049.88816149417	2
50107.68931606313	50002.41061409961	2
50037.3444566899	49975.91844512471	2
50020.280102859186	50024.14265509175	2
