# Supplementary material for: Abundant Topological Outliers in Social Media Data and Their Effect on Spatial Analysis
Source: PLoS One. 2016 Sep 9;11(9):e0162360. doi: 10.1371/journal.pone.0162360 (PMC5017681; doi:10.1371/journal.pone.0162360)
Supplement: S3 Dataset — See the respective attached file. (ZIP) [file pone.0162360.s003.zip › S3_inclusion_lws/clust_30_39.csv]

50000.0	50000.0	0
50005.83713481602	49993.280968672174	0
50001.12443877294	50002.94038312532	0
50004.48967049862	50009.87803618339	0
50014.53099825114	49992.22044562598	0
49994.82530141147	50000.16451443882	0
50010.4589196096	49996.03999675293	0
50018.2149037799	50000.21066760052	0
50008.08586038528	49994.71094210748	0
50008.936828060156	49996.61673629877	0
50014.94983376979	49988.786681476384	0
50018.46933854213	49993.8554702697	0
50011.58925015423	49998.11513877684	0
50000.88428493963	50005.70068823388	0
50015.58030491181	49998.917555959655	0
50009.4718499692	49995.44000616184	0
50021.193458055204	49985.225681648	0
50021.413904821406	49979.75696080034	0
50010.100749354795	49991.42392694246	0
49994.76895619402	50001.40611172298	0
49988.06258487189	49998.76840152412	0
49985.29202249338	49998.940740734564	0
49993.14686645007	50008.1375682673	0
50019.290915195124	49977.92750471076	0
50015.06418115242	50000.068615091885	0
50014.13017824349	49994.253094930704	0
50016.51956011994	49993.78858803314	0
50007.08202173182	49986.998177055575	0
50019.32588342561	49975.4242119596	0
50007.844906202205	50006.27608626506	0
50012.7000907052	49987.44525287354	0
49995.49342105043	50013.29634922211	0
50005.13790162656	49991.45152935209	0
50007.082932075806	49996.441953963855	0
50016.585769007244	49986.84440471123	0
50002.83418114664	49988.992466717245	0
49995.48635136234	49995.03181978486	0
50024.77210222248	49987.26818796391	0
50016.061040311164	50002.13748655931	0
49998.10217495186	50005.36260508198	0
50013.167830917206	49993.19964095961	0
50022.14159763361	49982.83076155788	0
50016.10399810654	49974.74415824642	0
49998.08776523715	50009.22821079052	0
50023.40450357533	49993.61172738369	0
50018.76775212044	49981.33086492498	0
49996.120792812355	50001.59421960543	0
50005.046774222115	49981.73340809357	0
49998.2990140224	49997.04291727956	0
50016.47214563919	50006.55446067109	0
50027.808527417794	49994.11873108403	0
50007.276988179576	49979.47005546184	0
49998.63505054116	49993.56495709598	0
49994.93196612812	50011.18394075017	0
50010.45876863076	49990.161010031814	0
50003.97266594857	50002.458794795784	0
50009.44591577367	49994.182815990534	0
50008.4991627827	49998.01859678256	0
50026.73402193849	49992.63956518364	0
50029.482584821504	49978.508912261066	0
50008.75765193132	50004.28392360544	0
50005.388412672575	49999.9900841207	0
49999.85042124614	50010.79623481914	0
50012.27171978171	49994.29867634941	0
49986.59482429784	50001.81226839865	0
50035.33648425852	49974.70002515035	0
50017.338649190744	49980.41742473275	0
49986.88719264082	49998.56909033515	0
50009.163364260836	50001.94105756399	0
50021.4902181036	49972.74675609031	0
50036.929303339406	49979.345099226695	0
50004.407389178654	50000.27660040396	0
50013.03458879436	49971.04161905141	0
49986.730068661935	49995.36881795393	0
50012.11734460939	50005.26852747503	0
49991.47266825221	50016.232713043595	0
50002.753656105124	50004.43811441385	0
50007.04795399476	49984.99209594952	0
50019.73260847298	49970.14971438379	0
50009.069330373226	49972.59046273163	0
50010.1511816557	49972.62455247978	0
50019.046855330045	49968.729659101475	0
50033.91819664266	49994.99795841096	0
50000.54061583774	50004.66301196818	0
50036.83356199175	49976.12178608589	0
49998.69355844842	50014.23779065819	0
49996.42385986143	49997.54201287753	0
49988.80355885187	49994.73949626766	0
49989.0000510483	49997.53362532931	0
50045.87877013	49979.65615874137	0
49991.13587895365	49996.52765682387	0
50019.30492580107	49999.88959458508	0
50012.46014286366	49988.74121117238	0
50001.54569032017	50001.71275774059	0
50012.15402410048	49992.55053785089	0
50000.12263336884	49977.47527241486	0
50002.22490471562	49999.61637121197	0
50010.51338572776	49998.152334640225	0
50014.73525587127	49997.20394473452	0
50012.79614643068	49996.9890215799	0
50004.87503193818	50001.461523248174	0
50006.03257514177	49990.03647625652	0
50005.54887962217	50004.81637949066	0
50002.56240120871	49979.99797606899	0
50021.887926901814	49996.062893511604	0
50006.32703857465	49991.544517300004	0
49990.439278598395	49994.24582331928	0
50001.873876585625	50007.141939034314	0
50003.305765154335	49993.86854020162	0
50013.200641945106	50005.08440088092	0
50012.12025455266	49978.84568753256	0
50006.64370623705	49983.02919293262	0
50008.49073917247	50010.12621010018	0
50013.861540388745	49978.21860787476	0
50031.058052643435	49986.99015643279	0
50014.94582985956	50012.05125135054	0
50035.5383608293	49983.566861656094	0
49991.030096193834	50022.15116813719	0
50005.46966937792	49970.62233159868	0
49988.44833133628	49989.976926240066	0
49994.354344094165	49979.72792732627	0
50016.53829730544	50000.329665277866	0
49985.69786667642	50003.08579045412	0
50005.04180405728	50003.54232518139	0
50007.49928405959	49988.58424591541	0
50017.031857151094	49968.94990008343	0
50002.98364475068	49981.342418066255	0
50008.75183400938	49981.63170455064	0
50003.74134074666	49968.98534518849	0
50014.184258887915	50004.34955588514	0
50016.66807349658	49978.153620903344	0
49991.49294660638	49999.08926920659	0
50006.07308943197	50012.02124499861	0
50018.18428017563	49975.5291185302	0
50003.744835537575	50005.03672033354	0
50017.0847617482	49967.71939797862	0
50001.364376995836	49995.92899192673	0
49999.015252295256	49984.51162121085	0
50022.88862056398	49978.140659149925	0
50010.12229608524	49981.63378355038	0
50006.924986869504	50014.2275570096	0
50018.62598055079	49995.02027975728	0
50001.4129379488	50011.1959501719	0
50029.762113352466	49981.23696473595	0
50017.34500124433	49994.69032148967	0
50001.66266675488	49990.137316034496	0
49998.9494254673	50003.01711792969	0
50001.198360199305	49999.86125242214	0
49988.285388029035	50000.56237796584	0
49999.6191912088	49994.81971262622	0
50026.604335600314	49978.8004165042	0
49995.32452230914	50007.39284060184	0
50008.4370145203	50012.41428319673	0
50020.588886059304	49984.00500895489	0
50018.196912976244	50013.52306138625	0
50024.68074206995	49980.89310460526	0
50032.11898991028	49977.87048802366	0
50033.392462679665	49988.90998566345	0
49989.34177680639	49998.66722062441	0
50011.053675528885	49993.308648700295	0
49998.23830095699	50010.57701642372	0
50011.79860805233	49985.78635422019	0
50018.22626641199	49998.34133937544	0
50006.87112494695	50000.55134256973	0
49996.53121272331	49985.20198091985	0
50025.086037284156	49985.91081937276	0
49996.70860588001	49979.26714558284	0
50029.50319168969	49973.20871567816	0
50016.4795935853	49979.64911345631	0
49996.10016635222	50004.113680559676	0
49999.640019379956	49996.08065681126	0
50008.223135130625	49962.391188099115	0
49993.37143664145	49981.26529963117	0
50018.00955082157	50001.454190036544	0
50014.05433731257	49987.786569162265	0
49999.49285722743	49986.030568801725	0
50010.892172060616	50002.890041918436	0
50018.264454430224	49979.08917698802	0
49999.254347866976	50004.12399906752	0
49996.37550174052	49996.18684061768	0
49988.48035736957	50002.11186367716	0
50017.57129535383	49985.64348910266	0
49993.48365932206	49995.32734283831	0
50004.25846664632	50013.69450265003	0
50015.17690187655	49969.07193670933	0
50010.90125225226	50010.77384091866	0
50017.00323091341	49995.94090178073	0
50012.86030348004	50017.03363351573	0
50005.31109678922	49962.92414232626	0
50006.08245865617	49996.396527964374	0
49990.01497238	49995.39866020564	0
50044.05046255765	49984.74864177708	0
50021.102182624454	49977.19055963324	0
49994.206855205164	50007.760510363725	0
50031.30952802601	49981.27880218403	0
49993.00874635992	49989.07987435498	0
50017.913044286935	50022.43697608902	0
50019.55630359528	49996.00874573291	0
49994.95845095134	50006.23146898167	0
49996.787999179345	49983.41672751876	0
49997.28862868989	50002.89962222195	0
50026.72239156424	49977.67029217016	0
50016.137442013125	49997.798828649495	0
50002.23822115556	49982.82918829433	0
50017.59004350971	49970.20078439211	0
50001.12616166738	49988.74985866253	0
50026.89126041569	49975.84217616462	0
50011.525842301904	50000.75636389602	0
49987.37936298576	50026.933915783564	0
49992.505563965504	49971.45927862612	0
50028.914669772326	49976.81093937099	0
50016.66006009913	50016.9698661116	0
50006.33442838227	50008.543010872665	0
49989.42131829412	49963.33901166855	0
50017.968238877926	49964.11063876047	0
50017.4053768407	49976.68234425749	0
50025.67918690619	49993.459769034926	0
50035.32946390554	49977.583204645154	0
50014.841863191876	50008.54154552255	0
50009.46842729731	50020.60487544357	0
50021.769537268505	49974.23178294885	0
50011.47451947896	50007.557284676805	0
49998.40507468729	49975.46325920858	0
50004.0943970568	50011.27871101463	0
50006.20179319582	49967.85017228331	0
50018.20829484094	50018.71730479123	0
50011.66556158528	49969.1858270797	0
50024.369657337156	50001.22008216415	0
49998.79584238994	50007.13689362251	0
49990.32820341346	50016.3961369657	0
50006.4435688108	49994.31053318997	0
50019.30929079813	49976.600336048316	0
50010.91845864008	49982.82898569856	0
49990.348907185224	50005.60903256387	0
50024.1522169357	49994.40200642497	0
50014.17381883133	50002.12589069574	0
50017.76507466728	49990.44779436663	0
50043.75520496807	49976.744641166486	0
50009.71324076425	50011.99337319459	0
50023.96064234873	49977.61049468709	0
50014.04709016834	49999.30956374218	0
50007.29837336337	50019.74476684009	0
50011.60148713441	49971.61552987652	0
50027.760664667345	49985.06088880161	0
49990.826783218356	50029.403764236886	0
50009.65654534305	49987.70137659851	0
50016.71099753911	50008.33824926107	0
50004.69951611002	49997.63286251777	0
49982.1008966819	50023.64881203237	0
49994.30528099292	50019.15648234574	0
49989.98803088486	50014.01842541414	0
49982.173661481924	50004.54955079803	0
50016.885314251995	49964.39033046427	0
50027.64624163003	49996.03948847316	0
50042.10921104765	49992.490067135564	0
50000.45721536013	50013.25586287379	0
50033.20667133846	49996.21933796846	0
50007.796617056236	49990.37827675556	0
50010.793185041024	49958.88394594061	0
49999.99657376707	50014.635139766775	0
49991.18720389596	50004.122235214636	0
49997.97220737339	49978.578237204354	0
50009.72613395662	50003.706107086124	0
50035.589999161806	49971.04844427833	0
50028.910800421785	49971.17023296352	0
49995.69536840814	50016.661631778	0
50031.87793942766	49984.378883366044	0
50018.940883947886	49955.17033129901	0
50009.73582475297	49963.47881328664	0
49982.62400587377	50000.491292449246	0
50011.69341869804	49995.72767945512	0
49995.16420949113	49998.835294507444	0
50006.40201665947	49988.39904736535	0
50016.4519561636	49990.38580699887	0
49999.09921373705	50015.27455799909	0
50015.71644487849	49981.890074185685	0
50011.95701241115	49981.49187185587	0
50013.74931920829	49997.47045144757	0
49991.916510602816	50012.525039104024	0
50009.99198977121	49984.8982441121	0
50018.44147401772	50003.16867861623	0
50020.82573912429	49974.82028027413	0
50015.49034966473	49990.85560334409	0
49999.87213701425	49997.90044027296	0
50043.79092621712	49982.05238273654	0
50017.433259612284	49987.72241035177	0
50031.953824946744	49994.884360510674	0
50008.88763657624	49985.631715698684	0
50033.254947874484	49991.54350118985	0
49999.46235900153	50001.37638187934	0
50015.18216152417	50016.60655961266	0
50013.100947890016	50010.369642319376	0
50023.76929210621	49996.469970804144	0
50009.1598565264	49970.37590584578	0
49995.85450226346	49992.452056001675	0
49999.94546654832	50008.59505416156	0
49990.82754118624	50010.245166916364	0
50031.77710339371	49975.60848126108	0
50034.230430251715	49972.200144816255	0
50022.386270717376	49979.00827023312	0
49992.64646736168	49980.25304717777	0
50026.42297673137	49997.453392527335	0
50019.618674445446	49958.86037352273	0
50026.41798040903	50001.05491525644	0
50019.38057683675	49973.42363685009	0
50009.54565436523	49966.28393480257	0
50009.01063384966	50014.73592736334	0
49999.644995925904	49993.78405371485	0
50009.81720632824	50005.97289784865	0
50008.14015398451	49992.284981156794	0
49996.346870602596	50006.735113702714	0
49992.318381946396	49996.34852900717	0
49975.57922029394	50007.543591302885	0
49991.7840052838	50030.47910280624	0
49997.821918389505	50003.78108682672	0
49981.759709777754	50020.590654198604	0
50004.689470503756	49982.915378003716	0
50003.63994292236	50003.52518030056	0
50003.33970531987	50010.21646316763	0
49991.72504012674	50009.66971456137	0
49993.51300644962	50021.990941999415	0
50008.57551745661	49967.72139152683	0
50021.960935687	49975.66542490558	0
50004.69583280455	49995.22104814737	0
49994.198399913046	50009.21217614481	0
49988.58142016513	50018.082290497325	0
50019.654252077045	49988.67324223183	0
49984.921162792794	50004.07854214962	0
49981.45671529846	49997.116122643434	0
49996.97783060522	49968.187741512134	0
50040.272093099156	50001.72669740148	0
50003.18794351524	49977.40589052669	0
49993.03311956979	49993.21018067425	0
49996.365427526835	50010.6317267545	0
50003.67053058538	49991.807151799425	0
50008.59006648891	50007.353603243646	0
50005.63922193674	49975.28807307995	0
50027.37674313698	50000.002662458595	0
50018.1694011894	49962.7431125476	0
50029.270615256304	49986.30585703274	0
50008.60891376488	50000.90645862579	0
50011.463217016535	49987.64651850302	0
50025.71492602243	49980.053609271316	0
50020.149261215425	49998.33740895269	0
49992.083382203666	49998.17325550986	0
49990.49038131797	49993.050099536056	0
49997.03459241107	49992.463299739306	0
50015.71638867133	49993.163487279846	0
50014.238258018595	49971.042525217876	0
50002.84440560835	49991.017650804875	0
50024.0421841673	49981.83583364768	0
50010.09122006389	49975.393998303785	0
50021.8599244461	49988.34879827413	0
50012.38490685176	49983.447845324255	0
50022.9978631254	49987.25227928762	0
50024.57481204676	49998.27303786978	0
49977.73435678939	50025.73142585185	0
50018.273526281984	49984.862890459626	0
50004.87977524304	49988.86417241439	0
50010.2994959495	49980.14878879698	0
50044.34040172747	49986.573763466644	0
49989.8854863132	50002.60089882142	0
50035.588236585834	49995.58540569962	0
50033.22995233338	49985.604815805105	0
50004.865841838946	49985.181879685035	0
50017.96032704124	50016.073713754304	0
49985.88742129509	50004.574260043635	0
50022.967400696645	49965.7199337937	0
50020.575116337925	49991.52741422425	0
50023.080497756	49990.82975304222	0
49971.19647388126	50028.90699982335	0
49988.378226405424	50020.15787642392	0
50041.256446369975	49975.58570536631	0
50026.2353198945	49963.63745814506	0
50006.09290812682	50003.86750193632	0
49999.10665106603	50019.81250362378	0
50017.08442806516	49999.00182927129	0
50044.3125068275	49991.881128169334	0
49989.69643205104	49979.90931636454	0
49983.447153874804	50012.92191009479	0
50007.09100776314	50002.0115516885	0
50002.39396832022	49992.540378176054	0
50030.089910534545	49998.491165232444	0
49997.30745483783	49998.59718904675	0
50007.318017293444	49975.875578960055	0
49993.248316773905	49978.191920323	0
50026.3666059615	49990.04335203911	0
49992.999485446875	50010.69994272801	0
50000.3856237368	49991.71250458948	0
50017.946030743726	49977.88631347146	0
50007.644142433375	49972.087069549	0
49993.66907959635	50011.765590085415	0
49994.8157511952	49986.98470323382	0
50008.38104781748	50019.90062105578	0
49993.26126408174	50000.11735477906	0
50007.22548173692	49977.57936703704	0
49992.06360483944	50018.0340425501	0
50039.28669048378	49963.65659707516	0
49985.753176636455	50020.735921212305	0
50011.566897029115	49967.6111754119	0
50033.987927820956	49979.86532365262	0
50034.92184460218	49993.68379887169	0
50031.1834662403	49978.546404806555	0
50008.49951727383	49977.61220145197	0
50000.0667014223	50006.61967936052	0
49984.729122934965	49988.46750636666	0
49981.21649061167	50003.70840084871	0
49990.47161684786	49965.01894314194	0
49986.85456251446	50017.47416794007	0
49993.14977565803	50012.76023205532	0
50047.74428540473	49991.24723405859	0
50041.76255014188	49978.46759680011	0
50009.81457879594	49978.21967923451	0
49998.4060908197	49999.35948248665	0
50018.373779276386	49996.34044717234	0
50013.52283959243	49995.467949927086	0
50027.67426593742	49970.10328410818	0
50014.319940503025	50017.38261971316	0
50009.11341404663	49999.653086728984	0
49973.127658974896	50000.05463673042	0
50024.172469884805	49992.833051163034	0
50012.72323837013	49986.30699232487	0
49986.20730487261	50000.10490423789	0
50011.977252020064	49976.793581167396	0
50000.00469857768	49987.66289570633	0
49995.85995538461	49973.097446555905	0
49981.89327689237	49986.981859026244	0
49990.188598212604	50018.50470183291	0
50019.26408681603	49991.079964753786	0
50026.90642246039	49980.55454640253	0
50004.02002875881	49980.06894821713	0
49985.89081506631	49985.65015807027	0
50002.19799961084	50013.56370140326	0
49983.7216195171	50005.075943525364	0
50011.56530235663	49984.67498436674	0
50002.327672652966	50016.16523425671	0
49997.71084800053	49989.345274387495	0
50021.098386776	49999.088229640256	0
50002.00890793094	50008.13368325376	0
50019.39518854666	49986.74799421681	0
49998.48583144695	49996.020842220816	0
50002.252645341825	50003.39034952211	0
50024.94934034694	49996.50973683712	0
49986.29125204934	50032.769984358754	0
50028.415156277806	49974.07285654163	0
49992.67148623997	50015.74501869495	0
49988.55427669218	50005.38882281116	0
50005.61269014103	49979.195057955585	0
50013.9253921519	49979.943606174034	0
50009.02263196153	49976.39397066565	0
50003.70383567812	50009.18776447736	0
49977.93538939688	50032.17827826552	0
50002.00143499088	49981.14772652258	0
49994.443343618565	49988.76168526796	0
50015.95192676042	49996.55369518609	0
49993.70826007408	50013.60625246535	0
50015.6171072625	49995.2344459176	0
49985.79584330067	50018.53873362033	0
50035.52685303456	49986.11691328954	0
50023.38477138606	50015.65881684924	0
50013.08957255942	49972.88909667436	0
50032.54434074573	49980.14024382478	0
50037.69766277613	49990.71977907857	0
50020.70132115987	49971.33918728332	0
49991.54871575323	49993.06958954638	0
50038.6876369777	49984.854015877136	0
49995.84975534837	49989.76380217891	0
50008.57260689861	49984.18248625825	0
50010.80116969428	49974.26868446372	0
50015.52442358418	49980.369654114074	0
49966.87956821088	50025.3566718717	0
50021.39298048806	49997.33513397521	0
49986.79280405464	50011.54457078656	0
50036.99569153763	49970.71384740837	0
50030.30006447288	49976.71936741601	0
50004.423067000935	50021.778925919774	0
50018.9524174718	49987.93459858724	0
50002.24446952885	50009.35885546801	0
49991.37241014676	49987.81286878255	0
50003.50800967785	49986.81399264767	0
50024.603400120206	49967.67607924221	0
50011.68653072118	49989.936086664326	0
50007.42317193211	50025.20821976098	0
49997.81359760099	49974.146066464906	0
50000.03202202254	49975.17501212602	0
50007.46899340166	50016.97950080779	0
50014.92720199672	49989.879107376546	0
49982.3621370405	49990.43294793265	0
49998.93112757086	49973.32114751587	0
49993.375437763934	49986.99815010414	0
50009.01048645396	50017.8185164767	0
49996.28983160131	49986.96341522962	0
50013.84358150482	49974.759725529235	0
49985.33335758784	50014.325262570404	0
49988.28920657882	49976.78881082798	0
50005.127349538976	49960.355245516366	0
49989.64002585986	50013.06228223937	0
49993.30132386803	49990.74232668886	0
50007.89248237768	50021.36047618287	0
49987.15178322575	50016.181793822885	0
50064.68282270693	49969.37120119448	29
50053.05445832138	49934.10093157086	29
50026.4254228605	49950.73905321227	29
50035.14530995736	49982.32866441532	29
50084.50758546318	49941.89578341996	29
50045.91145599396	50012.95952599301	29
50022.54289105408	49918.623729488	29
50117.33431501401	49935.21331685257	29
50042.376602003715	50049.40305856089	29
50073.606327528585	50039.179687230404	29
49991.8380432952	49921.62113232763	29
49984.3884368645	49887.27693092212	29
50002.75413484021	49984.93112774518	29
50027.34903074716	50078.63445255488	29
50015.87166505621	50014.35398348633	29
50106.88951731868	50021.783280704854	29
50092.332844211014	49912.40879359338	29
50049.09752794626	49892.43176451165	29
50125.270176942344	49901.915767537605	29
49967.93476692561	49972.50029206618	29
50002.325426167125	50058.47368609528	29
50023.74539638716	50116.520318706964	29
49961.23186051453	49862.73912720078	29
50097.06004558169	49985.21597808267	29
50016.34780751114	49885.062864222054	29
50150.38936379435	49920.01455641705	29
49929.93982849325	49861.73665620685	29
49951.77370539037	49899.703485808066	29
50124.89381454209	49965.85944816285	29
49931.001825728315	49963.39231866409	29
50102.18824896778	50052.60729272834	29
50014.731041915125	49847.3864758602	29
50066.111487089	50072.73768479279	29
50057.123461674026	50102.97733437569	29
50049.854979661	49860.3752821601	29
49970.8409841282	50063.76485570637	29
49919.5021972549	49893.72159006903	29
49996.71254058848	50098.76747025476	29
50077.06277240862	49876.76319277817	29
50187.28024501239	49907.75755688757	29
50201.91496205799	49943.49937033395	29
49940.72447344648	50085.07938740359	29
49894.018651376355	49909.58077452197	29
50220.03952262031	49917.633860754766	29
50050.40453999751	49822.66438069906	29
49981.41076584955	50019.07984180937	29
50160.147012929636	49952.39199256383	29
49911.8751488329	50070.473279549406	29
49936.84516139497	49995.80157531483	29
49935.673929417004	50030.12631001514	29
50158.11882875613	49985.27317390643	29
50158.01117220227	50023.61718745096	29
49986.41290376349	50135.34697432406	29
50133.00717454828	50073.563066756746	29
50188.619989365325	50002.2129336545	29
50223.14459724795	50014.262875578876	29
49872.19115631491	49933.44378636522	29
49961.64924896485	49937.11998706489	29
50020.956117348294	49802.47513285034	29
49909.33463726409	50015.54582078601	29
49855.61587499701	49902.51967101773	29
49944.893387148906	49829.88282359841	29
50100.36582164931	49847.385024558185	29
49864.089856527535	49869.77950975691	29
49891.57831357004	50099.37705361652	29
49891.06848883381	49852.61210115824	29
49922.4125975028	49927.99572871313	29
50248.08592236264	49942.623897082936	29
49914.451653429955	49816.50040704997	29
49894.7369803599	49958.50495795877	29
50221.1508611547	50051.27740355612	29
49962.05832331426	50108.30902180036	29
49822.37607920574	49905.474407379574	29
50089.848819700586	50104.75534709127	29
49857.93727064512	50111.60930457972	29
50254.25021874054	50028.631054994956	29
50022.59261265948	50154.81747140541	29
50048.639843355435	50137.664971848804	29
50191.828836865105	50037.88700604379	29
50247.78044459405	49995.73877630195	29
50257.25750603321	49908.77849953975	29
49980.68659622384	49838.21566071071	29
49880.170418932226	49993.85014136175	29
50124.0820540522	50107.26414398095	29
50240.985359978455	49883.11004110738	29
50153.852399958596	50111.721080772666	29
50189.23503335567	49875.420766421485	29
50284.500078130484	49884.1346487361	29
50013.74326944376	49771.48810219746	29
49838.69267173791	50138.48843465653	29
49963.4357110499	50155.428236018844	29
49798.932600038184	49931.620736014775	29
49919.35505372336	50111.03280004495	29
50064.20901031805	50166.54342377974	29
49871.79255911049	50150.718954319775	29
49896.37415952116	49783.38466522	29
50214.3072167429	49982.73223258329	29
49845.25109929335	49988.07838365179	29
49972.52677607632	49804.56075939299	29
50128.22481002426	49998.55232962149	29
49841.62970375726	49839.60016443081	29
49927.80067749938	49763.46382798143	29
50172.053722566896	50082.37548991222	29
49806.42858865541	49834.94455692466	29
49785.921004760865	49809.26230466858	29
49816.08875345639	49796.46978176808	29
50287.83557058083	50047.732623278105	29
50007.36452420224	50182.51988372172	29
50152.72441972953	49869.765278688945	29
50083.474671198936	49814.2670263346	29
49905.54113866196	49732.73917962283	29
49898.39774171261	50135.68234574289	29
49860.02048589092	49796.80724157408	29
50048.340165268266	49781.19361271361	29
50096.75069355647	50178.738623164914	29
50242.04898140317	50073.983886545495	29
50093.1343405725	50143.874293173765	29
50069.64513115879	50198.80392993403	29
50075.26583304841	50234.21719644474	29
50044.07293896285	50216.17912855147	29
49810.0936628396	50123.05244588666	29
49831.452179736225	49875.359457157145	29
50211.89632491145	50087.886932327354	29
49760.78139321885	49790.717951854196	29
49788.2933000526	49770.729108708154	29
49935.75434313431	49792.69240226178	29
50205.38783595965	50120.143776910794	29
49788.37081164544	49895.954925060505	29
49960.00282595636	49746.64225976457	29
50239.082935280974	50116.36351548081	29
50274.15599867955	50089.45162197577	29
49777.06340713076	49849.55797996713	29
50303.017494145635	50078.523077687365	29
49842.18747772484	49951.25122236453	29
50142.7987161262	50148.15744987553	29
49916.06622421174	49695.36112161215	29
49804.29625181139	49964.76373658778	29
49855.96515355839	50017.66226052853	29
50306.67337916971	50015.49672371139	29
50331.5915781857	50062.432090108996	29
49758.20873527689	49887.02402378028	29
50353.19470507191	50041.47090911978	29
50294.140501459995	50114.78114650882	29
49746.497276123926	49760.46849171735	29
50041.01752152724	50255.05367730441	29
49767.00671426842	49948.11937892786	29
49948.377283600654	50185.651401598974	29
49790.426979216165	50152.524657234	29
49785.33203204841	50095.10885990985	29
49749.76823483575	49828.873354106625	29
49978.90460872498	50192.34071978693	29
49785.62115778072	50183.58855471334	29
49749.094395893895	49730.39433909456	29
50323.59919577959	50127.44503757841	29
50103.81515205204	50222.85282511885	29
50238.18732204886	49847.671801662604	29
50167.186546649486	49843.293504175715	29
50356.73749866692	50009.643248650595	29
50330.19321254754	49993.171765722174	29
50079.04339443699	49772.57068212918	29
50357.26673810986	50127.784555376085	29
50095.96669215403	50261.41958663126	29
50044.74185130748	50290.49942780828	29
49990.095771507506	49742.33775118863	29
49741.13448229732	49972.059085872934	29
49740.74098616177	49920.71173388979	29
50009.78075809439	50244.93047847249	29
49765.78435317307	50062.24823242845	29
49816.666502532025	50181.11109007579	29
50051.210124510115	49748.283291691114	29
49996.74195605908	50281.11067581509	29
50270.462771721686	49974.152581689734	29
49748.88228456106	50176.44212747295	29
49910.79320955967	49658.10784421248	29
50320.08708706489	49874.69455713748	29
49728.90542568311	50207.84737650974	29
49932.4149551662	50145.92842100746	29
49709.80876089713	49938.12947176909	29
50268.866588750025	50136.61664192312	29
49721.76717050737	49852.443911442286	29
49882.814201123954	50040.39773160009	29
50313.460713486835	49905.93964483594	29
49914.79445759644	50201.091236126806	29
49712.95019139509	49760.73669262563	29
49949.90495465343	49694.01985921786	29
49745.95480097987	49699.66904814968	29
49901.85951598574	50236.45715224328	29
50360.68027286416	50089.67303685932	29
50109.48323004934	49760.59997903014	29
49703.813066951894	49724.131071709264	29
49890.69798750776	50267.385749088106	29
50382.60135734948	50066.57438037463	29
50133.52981161959	49843.42548599245	29
50282.30605650829	50165.37192909428	29
49840.66310938885	50043.58762999473	29
49814.83292363986	49998.889760678554	29
49763.63766684477	50207.6689363243	29
49782.84999006071	49689.396922709515	29
49773.07192141852	50243.55758241272	29
49676.38498865561	49751.15383270295	29
49799.12526397892	49662.160964829534	29
49664.97177869205	49783.9147126008	29
50133.099402220294	49787.32702697493	29
49742.10234717799	50008.484599818046	29
50394.83315562608	50096.17797948776	29
49794.12193032604	50050.62179302024	29
50056.676214666666	50321.537966117474	29
50133.7990113014	50252.32410742689	29
49868.00508980907	49728.82960666274	29
49878.05500369973	50206.97863509145	29
49723.8252044422	50240.607475062185	29
49965.81576416807	49665.25734084674	29
50133.937874884294	50184.42651801253	29
50281.45139499805	49939.75758447994	29
50161.567555327776	49766.326439357734	29
50318.89378548387	50159.94572493039	29
50355.154691826145	50162.450640160205	29
49989.506878710046	50314.615928659055	29
49695.40798908712	50190.88044606438	29
49812.75938258058	50081.772269168316	29
49804.80629196252	50210.982900262294	29
49643.79478622456	49739.704630992914	29
50412.74394476599	50061.73687869821	29
49818.080059075626	49765.03559358095	29
49802.67825017125	49737.380277327386	29
49720.98790874114	49885.277240635354	29
49988.90219984362	50221.13332850658	29
50360.57988503769	49975.95395437833	29
49950.610454215246	50218.089727342616	29
49847.528195572726	50213.39070607238	29
49704.433134399165	49971.261202938134	29
49606.08213475951	49747.89416861802	29
49865.466159588555	50075.995815498514	29
50195.11834153859	50150.39873742776	29
50148.00574446887	50285.64111061364	29
49697.433967463294	49907.26200618311	29
50175.720275496045	49793.52364721951	29
50185.85434669861	50186.33521801578	29
49774.928486748686	50011.263932776295	29
50174.05629366634	50268.466949692054	29
50350.5349705967	50196.80817982525	29
49730.744403139935	49795.32105833902	29
50014.71580029824	50339.87155558082	29
49638.852567831505	49803.629963155516	29
49679.756802352786	49698.15100253213	29
49986.51081473944	50354.19520786514	29
49771.065708700626	49645.02844394797	29
50226.681974235726	50149.62235932255	29
49650.88996270464	49688.79445662933	29
49964.203104292275	50254.07391363164	29
50411.59933737281	50031.47132146753	29
50053.53203444498	49715.95119706126	29
49750.73444318439	50092.53443364039	29
50234.69752221411	49811.0481268495	29
49764.841234447	49609.83141857596	29
50338.542416633085	50224.33337632132	29
50159.41290046136	50234.37489049757	29
50360.05927419471	49937.487711201866	29
49665.57201024802	50211.866442891354	29
49633.94033962059	50195.858912127755	29
49995.655788678436	50384.536110687055	29
50346.36256945223	49890.77736321867	29
49678.19606667332	49932.27940097105	29
50086.27119152022	50336.66108133488	29
50255.38917095077	50184.2755740149	29
49702.1405164088	49826.26676213901	29
50208.930166581464	49826.58020691438	29
49673.21762242965	50246.119170648286	29
50445.32178556677	50036.681977036824	29
49791.0670327838	50273.49503248929	29
50273.83195026156	49841.42779887013	29
49607.84364400176	49778.28944284916	29
49811.44908294627	49628.92290217924	29
50122.235840382295	49871.7099207309	29
50393.496170381666	50001.25428877986	29
50117.5999405973	50313.46145338975	29
49831.10276181553	49663.62903642853	29
49672.751450430995	50167.327133285915	29
50080.20242711493	49736.81884900464	29
49893.45331599592	50298.9016254012	29
49611.17862148979	50219.26620669342	29
50368.294758659475	49866.089697795265	29
50299.96720640031	49824.20959916266	29
49679.657617456505	50276.469002924474	29
50381.870979840045	49831.18131700386	29
50107.61408175712	49709.788453527144	29
49802.05608210353	49598.62490116216	29
49924.70763702291	50265.995534952526	29
49615.663111313654	49701.908468511836	29
50306.07843481473	49788.80520092992	29
50225.26467427542	50196.06026054045	29
50001.68387521601	50422.76322169093	29
50271.39238852986	49797.724477188	29
49734.44702914537	49596.9657289551	29
49995.58591356502	49953.502902717395	29
50343.02125254942	49797.348087301514	29
49860.41219340564	50280.63268719254	29
49643.59197325961	49942.24357896548	29
49699.368070099874	50222.2610711584	29
49723.327683111056	49568.81045920752	29
50036.910588533436	50424.57386808355	29
49640.68160179513	50156.348999906906	29
49828.940797217714	49719.45190185719	29
50349.0485603939	49831.52514691734	29
49722.51840327693	50270.86434741467	29
50023.16640723199	49720.59010243027	29
49711.78873397833	49693.13924290939	29
49733.0498446342	49668.29613481525	29
49616.11279143851	49955.27757254251	29
49790.61308266346	50310.30029483504	29
50117.47415484732	50344.75221635665	29
49703.0321991362	49608.544322424445	29
49867.67975812477	50316.879572633865	29
50002.96678601939	49688.14248772128	29
50064.05974335962	50361.33921085333	29
50442.40060567589	50072.835960454395	29
49645.11518376766	50124.367471990605	29
49829.25839470154	50284.24376310762	29
49649.577132428756	49658.7139861041	29
49877.23415540155	49823.3105415975	29
50185.87219116784	50301.387852809756	29
49705.696850627566	50018.359855242656	29
50162.79585628928	49732.00520212693	29
50218.50846411822	50233.34908757032	29
50460.085147812075	50001.77594709288	29
50362.46323580497	50251.18556612467	29
50317.68851442267	50194.58208818891	29
49856.12824254038	50178.13148260547	29
50339.01264487309	50276.544518140734	29
50400.647304238526	49806.52254201172	29
49728.72767917369	49634.01989085415	29
50319.53118481874	49755.740612892114	29
50067.975536194	50444.42828373191	29
49773.63954408706	50336.65043343693	29
49752.95543792544	50268.891854146386	29
49675.39529638403	50037.88154790149	29
49819.21162310383	50238.40426769267	29
50199.329558844416	49729.77765403396	29
49699.74561968213	49789.80174293115	29
50113.92290376439	49811.399255602206	29
49617.88055398472	49988.18994750323	29
50431.47576310184	50104.60711876295	29
49768.35600048729	50368.70105391607	29
50099.100314647054	50462.65872491246	29
50430.224466659834	49995.70313768437	29
49755.599213488225	50143.21548673985	29
50326.2559465115	50305.40072451342	29
50433.75539272073	49817.06758890204	29
50090.58584028313	50382.63448800705	29
50345.819130856	49740.342895432936	29
49681.43089050072	49637.77572164036	29
49577.152571805535	50219.701812598454	29
49690.60900970751	50135.57197440805	29
50450.29806897326	49971.78896244466	29
49849.84691445824	50252.22620917813	29
50046.06439050489	50395.65743921661	29
49988.87560067261	49638.821762259235	29
49877.63169297488	49757.89967164417	29
49588.93584245727	49682.06291872667	29
50318.703716568714	50252.94768675516	29
49808.32460276299	49564.511968494786	29
50053.298176268094	50477.93523964939	29
49680.17792442279	50307.90456194451	29
50380.54125242582	50202.05521219206	29
49960.97817859351	50371.50515115525	29
49978.126803028186	49610.392394739385	29
49596.70066271113	49925.439204294504	29
49591.17185485417	49804.56032416371	29
50149.04240571694	50341.21231968333	29
49704.88970829642	50325.79074258647	29
49924.91911426667	50321.785849951084	29
50280.91648697072	50202.59729059968	29
49883.145169241885	50344.80091725327	29
50453.531138184706	49787.483205754754	29
50041.90919524522	49678.79803805534	29
49927.88503478684	50351.798164319465	29
50481.088582661934	49977.49037884082	29
49608.67716485492	50256.8214814285	29
49841.61628850545	49612.102746215096	29
49782.856382795755	50401.343376194185	29
49626.862961383405	49904.23369700804	29
50042.16540283104	50515.07816350679	29
49578.97689780387	49730.67558839474	29
50206.70225206053	50262.802929222584	29
49618.73436894558	49648.903257863225	29
49634.83020065216	49620.64832407712	29
50404.810739401655	49772.368824929625	29
50130.447386262014	49731.344044059806	29
50200.210807119816	49764.04747550747	29
49972.504592947815	50438.032182370654	29
49559.96927642635	49914.56688104235	29
49581.89470214748	49648.27918384361	29
49896.97547649196	50379.30395816551	29
49735.06415608105	50043.13883165573	29
50375.01542511072	50287.08372264811	29
49912.38303561092	49622.36380469935	29
49649.11489946865	50010.16943591812	29
50331.329050080036	49710.824417384734	29
49642.3920199551	50272.913252690494	29
50057.717370241495	49652.84331891381	29
50103.59112658421	50417.91317786034	29
49579.420854231415	49834.55879470527	29
50299.79542247106	49983.98255603335	29
49817.273555468484	49690.725122165466	29
49528.71813235218	49913.71171268322	29
49993.78218784992	50460.62931776457	29
50353.36519818481	50323.98730780872	29
49719.345175329894	50144.829158245484	29
50089.616464159815	49664.86441824024	29
50243.39364639915	50273.97324192953	29
50311.560539101636	49682.43038684777	29
49654.00555533829	50059.57441459608	29
49900.50067557939	50166.44144702451	29
49580.434069156705	49986.276441013455	29
50248.11879243203	50215.667970636125	29
49961.343839357774	50402.235819381094	29
49946.481026881775	49636.9220739459	29
49802.204101328774	50349.322128232954	29
50435.669785762555	50139.130807405454	29
49670.598642476914	49974.029415343975	29
50513.00619744835	49973.00912219983	29
49575.76851673354	50257.53599995457	29
50331.48479281429	49655.337716342554	29
49709.91065630191	49541.02832884675	29
49632.848722586255	50085.645398062064	29
50316.01260051273	49956.08344871711	29
50004.63311017399	49592.268346256235	29
49756.32653950322	50306.171663858186	29
50305.621064760686	49726.86159996842	29
49514.17338990792	49941.589014471996	29
49676.18544421783	50107.77669198531	29
50385.751874633665	50321.61332735416	29
50301.851326432145	50282.45122542072	29
49633.516993937395	50309.665459066004	29
50479.056310029024	49807.15479209741	29
50035.02806971926	49601.59928049118	29
49815.62039793927	50381.539817515935	29
50371.98942403107	49777.44727040648	29
49575.08874880355	50182.10158445486	29
49865.18241184314	49682.50843562483	29
50467.39313772612	49760.55163547049	29
50124.04727141392	50489.23373466333	29
50465.64334195483	49840.90881491944	29
50023.629864487884	49652.44178565848	29
50486.72614670485	50018.92380086564	29
50120.19376670793	49647.774371590305	29
50391.31447926094	49895.571772279225	29
50414.32416491246	50160.73549156826	29
50220.24474010715	50311.630280328405	29
49687.27542504557	49582.20553370796	29
50020.09257007172	50545.996812014826	29
50424.72944092046	49914.24257837591	29
49533.04859896422	49882.391783678904	29
50082.05878010352	50303.54419793502	29
50463.47220777784	50113.205017859436	29
49550.37133588074	49961.63367980443	29
49870.699528209734	49591.433209638875	29
49558.36578378948	50149.87051222468	29
50349.19286761364	50361.87438660904	29
49824.31484174658	49529.37242804026	29
49900.57005028991	49582.308536081284	29
49936.13922222758	49589.128166811184	29
50449.1637963918	50177.11313615066	29
49547.01068242886	49835.611089765494	29
49655.06519189527	49594.69140069881	29
50455.94619999917	49912.162195725	29
49823.19458537914	50317.318653676695	29
49582.8497739472	49954.49953347565	29
49523.02204291877	49808.080711749455	29
50548.31754669399	49973.46762880525	29
49699.985217946974	49507.83823924898	29
49778.16576404423	49579.73095699034	29
49932.99003459746	50415.841002922185	29
49647.35984821893	49833.931508704874	29
49687.54273913371	49868.95929077023	29
49637.24089007664	49866.72665928144	29
49543.11482580352	49990.97867991752	29
50227.40356842326	49750.69186433897	29
50200.095084345434	50342.17660654432	29
49498.30630692164	49829.55352125609	29
50135.821229131056	50430.319523386424	29
50284.98083771376	49701.15126372666	29
50307.191457870045	49632.70907652574	29
49721.08718764579	50114.85437014487	29
49960.39391172235	50336.095040978944	29
49554.37519797935	50119.45900226631	29
50498.059163932296	50130.24725829003	29
50355.85441761613	50391.90259335514	29
49675.595335803	49533.15085668216	29
49641.19210297348	49517.320738713344	29
50444.859645082906	49940.35796663847	29
49711.41621910651	49473.943503642935	29
50480.03831384972	50079.246485005504	29
49876.02034269446	49629.637113945864	29
49854.72139365337	49509.879988010915	29
50293.109031645145	50317.515792670805	29
50384.7091327629	50150.143327630336	29
50226.81427436416	49707.034592702556	29
50471.8867625698	49876.76319277964	29
50431.84620374702	50211.94470252424	29
