# Supplementary material for: Abundant Topological Outliers in Social Media Data and Their Effect on Spatial Analysis
Source: PLoS One. 2016 Sep 9;11(9):e0162360. doi: 10.1371/journal.pone.0162360 (PMC5017681; doi:10.1371/journal.pone.0162360)
Supplement: S3 Dataset — See the respective attached file. (ZIP) [file pone.0162360.s003.zip › S3_inclusion_lws/clust_31_40.csv]

50000.0	50000.0	0
50005.83713481602	49993.280968672174	0
50001.12443877294	50002.94038312532	0
50004.48967049862	50009.87803618339	0
50014.53099825114	49992.22044562598	0
49994.82530141147	50000.16451443882	0
50010.4589196096	49996.03999675293	0
50018.2149037799	50000.21066760052	0
50008.08586038528	49994.71094210748	0
50008.936828060156	49996.61673629877	0
50014.94983376979	49988.786681476384	0
50018.46933854213	49993.8554702697	0
50011.58925015423	49998.11513877684	0
50000.88428493963	50005.70068823388	0
50015.58030491181	49998.917555959655	0
50009.4718499692	49995.44000616184	0
50021.193458055204	49985.225681648	0
50021.413904821406	49979.75696080034	0
50010.100749354795	49991.42392694246	0
49994.76895619402	50001.40611172298	0
49988.06258487189	49998.76840152412	0
49985.29202249338	49998.940740734564	0
49993.14686645007	50008.1375682673	0
50019.290915195124	49977.92750471076	0
50015.06418115242	50000.068615091885	0
50014.13017824349	49994.253094930704	0
50016.51956011994	49993.78858803314	0
50007.08202173182	49986.998177055575	0
50019.32588342561	49975.4242119596	0
50007.844906202205	50006.27608626506	0
50012.7000907052	49987.44525287354	0
49995.49342105043	50013.29634922211	0
50005.13790162656	49991.45152935209	0
50007.082932075806	49996.441953963855	0
50016.585769007244	49986.84440471123	0
50002.83418114664	49988.992466717245	0
49995.48635136234	49995.03181978486	0
50024.77210222248	49987.26818796391	0
50016.061040311164	50002.13748655931	0
49998.10217495186	50005.36260508198	0
50013.167830917206	49993.19964095961	0
50022.14159763361	49982.83076155788	0
50016.10399810654	49974.74415824642	0
49998.08776523715	50009.22821079052	0
50023.40450357533	49993.61172738369	0
50018.76775212044	49981.33086492498	0
49996.120792812355	50001.59421960543	0
50005.046774222115	49981.73340809357	0
49998.2990140224	49997.04291727956	0
50016.47214563919	50006.55446067109	0
50027.808527417794	49994.11873108403	0
50007.276988179576	49979.47005546184	0
49998.63505054116	49993.56495709598	0
49994.93196612812	50011.18394075017	0
50010.45876863076	49990.161010031814	0
50003.97266594857	50002.458794795784	0
50009.44591577367	49994.182815990534	0
50008.4991627827	49998.01859678256	0
50026.73402193849	49992.63956518364	0
50029.482584821504	49978.508912261066	0
50008.75765193132	50004.28392360544	0
50005.388412672575	49999.9900841207	0
49999.85042124614	50010.79623481914	0
50012.27171978171	49994.29867634941	0
49986.59482429784	50001.81226839865	0
50035.33648425852	49974.70002515035	0
50017.338649190744	49980.41742473275	0
49986.88719264082	49998.56909033515	0
50009.163364260836	50001.94105756399	0
50021.4902181036	49972.74675609031	0
50036.929303339406	49979.345099226695	0
50004.407389178654	50000.27660040396	0
50013.03458879436	49971.04161905141	0
49986.730068661935	49995.36881795393	0
50012.11734460939	50005.26852747503	0
49991.47266825221	50016.232713043595	0
50002.753656105124	50004.43811441385	0
50007.04795399476	49984.99209594952	0
50019.73260847298	49970.14971438379	0
50009.069330373226	49972.59046273163	0
50010.1511816557	49972.62455247978	0
50019.046855330045	49968.729659101475	0
50033.91819664266	49994.99795841096	0
50000.54061583774	50004.66301196818	0
50036.83356199175	49976.12178608589	0
49998.69355844842	50014.23779065819	0
49996.42385986143	49997.54201287753	0
49988.80355885187	49994.73949626766	0
49989.0000510483	49997.53362532931	0
50045.87877013	49979.65615874137	0
49991.13587895365	49996.52765682387	0
50019.30492580107	49999.88959458508	0
50012.46014286366	49988.74121117238	0
50001.54569032017	50001.71275774059	0
50012.15402410048	49992.55053785089	0
50000.12263336884	49977.47527241486	0
50002.22490471562	49999.61637121197	0
50010.51338572776	49998.152334640225	0
50014.73525587127	49997.20394473452	0
50012.79614643068	49996.9890215799	0
50004.87503193818	50001.461523248174	0
50006.03257514177	49990.03647625652	0
50005.54887962217	50004.81637949066	0
50002.56240120871	49979.99797606899	0
50021.887926901814	49996.062893511604	0
50006.32703857465	49991.544517300004	0
49990.439278598395	49994.24582331928	0
50001.873876585625	50007.141939034314	0
50003.305765154335	49993.86854020162	0
50013.200641945106	50005.08440088092	0
50012.12025455266	49978.84568753256	0
50006.64370623705	49983.02919293262	0
50008.49073917247	50010.12621010018	0
50013.861540388745	49978.21860787476	0
50031.058052643435	49986.99015643279	0
50014.94582985956	50012.05125135054	0
50035.5383608293	49983.566861656094	0
49991.030096193834	50022.15116813719	0
50005.46966937792	49970.62233159868	0
49988.44833133628	49989.976926240066	0
49994.354344094165	49979.72792732627	0
50016.53829730544	50000.329665277866	0
49985.69786667642	50003.08579045412	0
50005.04180405728	50003.54232518139	0
50007.49928405959	49988.58424591541	0
50017.031857151094	49968.94990008343	0
50002.98364475068	49981.342418066255	0
50008.75183400938	49981.63170455064	0
50003.74134074666	49968.98534518849	0
50014.184258887915	50004.34955588514	0
50016.66807349658	49978.153620903344	0
49991.49294660638	49999.08926920659	0
50006.07308943197	50012.02124499861	0
50018.18428017563	49975.5291185302	0
50003.744835537575	50005.03672033354	0
50017.0847617482	49967.71939797862	0
50001.364376995836	49995.92899192673	0
49999.015252295256	49984.51162121085	0
50022.88862056398	49978.140659149925	0
50010.12229608524	49981.63378355038	0
50006.924986869504	50014.2275570096	0
50018.62598055079	49995.02027975728	0
50001.4129379488	50011.1959501719	0
50029.762113352466	49981.23696473595	0
50017.34500124433	49994.69032148967	0
50001.66266675488	49990.137316034496	0
49998.9494254673	50003.01711792969	0
50001.198360199305	49999.86125242214	0
49988.285388029035	50000.56237796584	0
49999.6191912088	49994.81971262622	0
50026.604335600314	49978.8004165042	0
49995.32452230914	50007.39284060184	0
50008.4370145203	50012.41428319673	0
50020.588886059304	49984.00500895489	0
50018.196912976244	50013.52306138625	0
50024.68074206995	49980.89310460526	0
50032.11898991028	49977.87048802366	0
50033.392462679665	49988.90998566345	0
49989.34177680639	49998.66722062441	0
50011.053675528885	49993.308648700295	0
49998.23830095699	50010.57701642372	0
50011.79860805233	49985.78635422019	0
50018.22626641199	49998.34133937544	0
50006.87112494695	50000.55134256973	0
49996.53121272331	49985.20198091985	0
50025.086037284156	49985.91081937276	0
49996.70860588001	49979.26714558284	0
50029.50319168969	49973.20871567816	0
50016.4795935853	49979.64911345631	0
49996.10016635222	50004.113680559676	0
49999.640019379956	49996.08065681126	0
50008.223135130625	49962.391188099115	0
49993.37143664145	49981.26529963117	0
50018.00955082157	50001.454190036544	0
50014.05433731257	49987.786569162265	0
49999.49285722743	49986.030568801725	0
50010.892172060616	50002.890041918436	0
50018.264454430224	49979.08917698802	0
49999.254347866976	50004.12399906752	0
49996.37550174052	49996.18684061768	0
49988.48035736957	50002.11186367716	0
50017.57129535383	49985.64348910266	0
49993.48365932206	49995.32734283831	0
50004.25846664632	50013.69450265003	0
50015.17690187655	49969.07193670933	0
50010.90125225226	50010.77384091866	0
50017.00323091341	49995.94090178073	0
50012.86030348004	50017.03363351573	0
50005.31109678922	49962.92414232626	0
50006.08245865617	49996.396527964374	0
49990.01497238	49995.39866020564	0
50044.05046255765	49984.74864177708	0
50021.102182624454	49977.19055963324	0
49994.206855205164	50007.760510363725	0
50031.30952802601	49981.27880218403	0
49993.00874635992	49989.07987435498	0
50017.913044286935	50022.43697608902	0
50019.55630359528	49996.00874573291	0
49994.95845095134	50006.23146898167	0
49996.787999179345	49983.41672751876	0
49997.28862868989	50002.89962222195	0
50026.72239156424	49977.67029217016	0
50016.137442013125	49997.798828649495	0
50002.23822115556	49982.82918829433	0
50017.59004350971	49970.20078439211	0
50001.12616166738	49988.74985866253	0
50026.89126041569	49975.84217616462	0
50011.525842301904	50000.75636389602	0
49987.37936298576	50026.933915783564	0
49992.505563965504	49971.45927862612	0
50028.914669772326	49976.81093937099	0
50016.66006009913	50016.9698661116	0
50006.33442838227	50008.543010872665	0
49989.42131829412	49963.33901166855	0
50017.968238877926	49964.11063876047	0
50017.4053768407	49976.68234425749	0
50025.67918690619	49993.459769034926	0
50035.32946390554	49977.583204645154	0
50014.841863191876	50008.54154552255	0
50009.46842729731	50020.60487544357	0
50021.769537268505	49974.23178294885	0
50011.47451947896	50007.557284676805	0
49998.40507468729	49975.46325920858	0
50004.0943970568	50011.27871101463	0
50006.20179319582	49967.85017228331	0
50018.20829484094	50018.71730479123	0
50011.66556158528	49969.1858270797	0
50024.369657337156	50001.22008216415	0
49998.79584238994	50007.13689362251	0
49990.32820341346	50016.3961369657	0
50006.4435688108	49994.31053318997	0
50019.30929079813	49976.600336048316	0
50010.91845864008	49982.82898569856	0
49990.348907185224	50005.60903256387	0
50024.1522169357	49994.40200642497	0
50014.17381883133	50002.12589069574	0
50017.76507466728	49990.44779436663	0
50043.75520496807	49976.744641166486	0
50009.71324076425	50011.99337319459	0
50023.96064234873	49977.61049468709	0
50014.04709016834	49999.30956374218	0
50007.29837336337	50019.74476684009	0
50011.60148713441	49971.61552987652	0
50027.760664667345	49985.06088880161	0
49990.826783218356	50029.403764236886	0
50009.65654534305	49987.70137659851	0
50016.71099753911	50008.33824926107	0
50004.69951611002	49997.63286251777	0
49982.1008966819	50023.64881203237	0
49994.30528099292	50019.15648234574	0
49989.98803088486	50014.01842541414	0
49982.173661481924	50004.54955079803	0
50016.885314251995	49964.39033046427	0
50027.64624163003	49996.03948847316	0
50042.10921104765	49992.490067135564	0
50000.45721536013	50013.25586287379	0
50033.20667133846	49996.21933796846	0
50007.796617056236	49990.37827675556	0
50010.793185041024	49958.88394594061	0
49999.99657376707	50014.635139766775	0
49991.18720389596	50004.122235214636	0
49997.97220737339	49978.578237204354	0
50009.72613395662	50003.706107086124	0
50035.589999161806	49971.04844427833	0
50028.910800421785	49971.17023296352	0
49995.69536840814	50016.661631778	0
50031.87793942766	49984.378883366044	0
50018.940883947886	49955.17033129901	0
50009.73582475297	49963.47881328664	0
49982.62400587377	50000.491292449246	0
50011.69341869804	49995.72767945512	0
49995.16420949113	49998.835294507444	0
50006.40201665947	49988.39904736535	0
50016.4519561636	49990.38580699887	0
49999.09921373705	50015.27455799909	0
50015.71644487849	49981.890074185685	0
50011.95701241115	49981.49187185587	0
50013.74931920829	49997.47045144757	0
49991.916510602816	50012.525039104024	0
50009.99198977121	49984.8982441121	0
50018.44147401772	50003.16867861623	0
50020.82573912429	49974.82028027413	0
50015.49034966473	49990.85560334409	0
49999.87213701425	49997.90044027296	0
50043.79092621712	49982.05238273654	0
50017.433259612284	49987.72241035177	0
50031.953824946744	49994.884360510674	0
50008.88763657624	49985.631715698684	0
50033.254947874484	49991.54350118985	0
49999.46235900153	50001.37638187934	0
50015.18216152417	50016.60655961266	0
50013.100947890016	50010.369642319376	0
50023.76929210621	49996.469970804144	0
50009.1598565264	49970.37590584578	0
49995.85450226346	49992.452056001675	0
49999.94546654832	50008.59505416156	0
49990.82754118624	50010.245166916364	0
50031.77710339371	49975.60848126108	0
50034.230430251715	49972.200144816255	0
50022.386270717376	49979.00827023312	0
49992.64646736168	49980.25304717777	0
50026.42297673137	49997.453392527335	0
50019.618674445446	49958.86037352273	0
50026.41798040903	50001.05491525644	0
50019.38057683675	49973.42363685009	0
50009.54565436523	49966.28393480257	0
50009.01063384966	50014.73592736334	0
49999.644995925904	49993.78405371485	0
50009.81720632824	50005.97289784865	0
50008.14015398451	49992.284981156794	0
49996.346870602596	50006.735113702714	0
49992.318381946396	49996.34852900717	0
49975.57922029394	50007.543591302885	0
49991.7840052838	50030.47910280624	0
49997.821918389505	50003.78108682672	0
49981.759709777754	50020.590654198604	0
50004.689470503756	49982.915378003716	0
50003.63994292236	50003.52518030056	0
50003.33970531987	50010.21646316763	0
49991.72504012674	50009.66971456137	0
49993.51300644962	50021.990941999415	0
50008.57551745661	49967.72139152683	0
50021.960935687	49975.66542490558	0
50004.69583280455	49995.22104814737	0
49994.198399913046	50009.21217614481	0
49988.58142016513	50018.082290497325	0
50019.654252077045	49988.67324223183	0
49984.921162792794	50004.07854214962	0
49981.45671529846	49997.116122643434	0
49996.97783060522	49968.187741512134	0
50040.272093099156	50001.72669740148	0
50003.18794351524	49977.40589052669	0
49993.03311956979	49993.21018067425	0
49996.365427526835	50010.6317267545	0
50003.67053058538	49991.807151799425	0
50008.59006648891	50007.353603243646	0
50005.63922193674	49975.28807307995	0
50027.37674313698	50000.002662458595	0
50018.1694011894	49962.7431125476	0
50029.270615256304	49986.30585703274	0
50008.60891376488	50000.90645862579	0
50011.463217016535	49987.64651850302	0
50025.71492602243	49980.053609271316	0
50020.149261215425	49998.33740895269	0
49992.083382203666	49998.17325550986	0
49990.49038131797	49993.050099536056	0
49997.03459241107	49992.463299739306	0
50015.71638867133	49993.163487279846	0
50014.238258018595	49971.042525217876	0
50002.84440560835	49991.017650804875	0
50024.0421841673	49981.83583364768	0
50010.09122006389	49975.393998303785	0
50021.8599244461	49988.34879827413	0
50012.38490685176	49983.447845324255	0
50022.9978631254	49987.25227928762	0
50024.57481204676	49998.27303786978	0
49977.73435678939	50025.73142585185	0
50018.273526281984	49984.862890459626	0
50004.87977524304	49988.86417241439	0
50010.2994959495	49980.14878879698	0
50044.34040172747	49986.573763466644	0
49989.8854863132	50002.60089882142	0
50035.588236585834	49995.58540569962	0
50033.22995233338	49985.604815805105	0
50004.865841838946	49985.181879685035	0
50017.96032704124	50016.073713754304	0
49985.88742129509	50004.574260043635	0
50022.967400696645	49965.7199337937	0
50020.575116337925	49991.52741422425	0
50023.080497756	49990.82975304222	0
49971.19647388126	50028.90699982335	0
49988.378226405424	50020.15787642392	0
50041.256446369975	49975.58570536631	0
50026.2353198945	49963.63745814506	0
50006.09290812682	50003.86750193632	0
49999.10665106603	50019.81250362378	0
50017.08442806516	49999.00182927129	0
50044.3125068275	49991.881128169334	0
49989.69643205104	49979.90931636454	0
49983.447153874804	50012.92191009479	0
50007.09100776314	50002.0115516885	0
50002.39396832022	49992.540378176054	0
50030.089910534545	49998.491165232444	0
49997.30745483783	49998.59718904675	0
50007.318017293444	49975.875578960055	0
49993.248316773905	49978.191920323	0
50026.3666059615	49990.04335203911	0
49992.999485446875	50010.69994272801	0
50000.3856237368	49991.71250458948	0
50017.946030743726	49977.88631347146	0
50007.644142433375	49972.087069549	0
49993.66907959635	50011.765590085415	0
49994.8157511952	49986.98470323382	0
50008.38104781748	50019.90062105578	0
49993.26126408174	50000.11735477906	0
50007.22548173692	49977.57936703704	0
49992.06360483944	50018.0340425501	0
50039.28669048378	49963.65659707516	0
49985.753176636455	50020.735921212305	0
50011.566897029115	49967.6111754119	0
50033.987927820956	49979.86532365262	0
50034.92184460218	49993.68379887169	0
50031.1834662403	49978.546404806555	0
50008.49951727383	49977.61220145197	0
50000.0667014223	50006.61967936052	0
49984.729122934965	49988.46750636666	0
49981.21649061167	50003.70840084871	0
49990.47161684786	49965.01894314194	0
49986.85456251446	50017.47416794007	0
49993.14977565803	50012.76023205532	0
50047.74428540473	49991.24723405859	0
50041.76255014188	49978.46759680011	0
50009.81457879594	49978.21967923451	0
49998.4060908197	49999.35948248665	0
50018.373779276386	49996.34044717234	0
50013.52283959243	49995.467949927086	0
50027.67426593742	49970.10328410818	0
50014.319940503025	50017.38261971316	0
50009.11341404663	49999.653086728984	0
49973.127658974896	50000.05463673042	0
50024.172469884805	49992.833051163034	0
50012.72323837013	49986.30699232487	0
49986.20730487261	50000.10490423789	0
50011.977252020064	49976.793581167396	0
50000.00469857768	49987.66289570633	0
49995.85995538461	49973.097446555905	0
49981.89327689237	49986.981859026244	0
49990.188598212604	50018.50470183291	0
50019.26408681603	49991.079964753786	0
50026.90642246039	49980.55454640253	0
50004.02002875881	49980.06894821713	0
49985.89081506631	49985.65015807027	0
50002.19799961084	50013.56370140326	0
49983.7216195171	50005.075943525364	0
50011.56530235663	49984.67498436674	0
50002.327672652966	50016.16523425671	0
49997.71084800053	49989.345274387495	0
50021.098386776	49999.088229640256	0
50002.00890793094	50008.13368325376	0
50019.39518854666	49986.74799421681	0
49998.48583144695	49996.020842220816	0
50002.252645341825	50003.39034952211	0
50024.94934034694	49996.50973683712	0
49986.29125204934	50032.769984358754	0
50028.415156277806	49974.07285654163	0
49992.67148623997	50015.74501869495	0
49988.55427669218	50005.38882281116	0
50005.61269014103	49979.195057955585	0
50013.9253921519	49979.943606174034	0
50009.02263196153	49976.39397066565	0
50003.70383567812	50009.18776447736	0
49977.93538939688	50032.17827826552	0
50002.00143499088	49981.14772652258	0
49994.443343618565	49988.76168526796	0
50015.95192676042	49996.55369518609	0
49993.70826007408	50013.60625246535	0
50015.6171072625	49995.2344459176	0
49985.79584330067	50018.53873362033	0
50035.52685303456	49986.11691328954	0
50023.38477138606	50015.65881684924	0
50013.08957255942	49972.88909667436	0
50032.54434074573	49980.14024382478	0
50037.69766277613	49990.71977907857	0
50020.70132115987	49971.33918728332	0
49991.54871575323	49993.06958954638	0
50038.6876369777	49984.854015877136	0
49995.84975534837	49989.76380217891	0
50008.57260689861	49984.18248625825	0
50010.80116969428	49974.26868446372	0
50015.52442358418	49980.369654114074	0
49966.87956821088	50025.3566718717	0
50021.39298048806	49997.33513397521	0
49986.79280405464	50011.54457078656	0
50036.99569153763	49970.71384740837	0
50030.30006447288	49976.71936741601	0
50004.423067000935	50021.778925919774	0
50018.9524174718	49987.93459858724	0
50002.24446952885	50009.35885546801	0
49991.37241014676	49987.81286878255	0
50003.50800967785	49986.81399264767	0
50024.603400120206	49967.67607924221	0
50011.68653072118	49989.936086664326	0
50007.42317193211	50025.20821976098	0
49997.81359760099	49974.146066464906	0
50000.03202202254	49975.17501212602	0
50007.46899340166	50016.97950080779	0
50014.92720199672	49989.879107376546	0
49982.3621370405	49990.43294793265	0
49998.93112757086	49973.32114751587	0
49993.375437763934	49986.99815010414	0
50009.01048645396	50017.8185164767	0
49996.28983160131	49986.96341522962	0
50013.84358150482	49974.759725529235	0
49985.33335758784	50014.325262570404	0
49988.28920657882	49976.78881082798	0
50005.127349538976	49960.355245516366	0
49989.64002585986	50013.06228223937	0
49993.30132386803	49990.74232668886	0
50007.89248237768	50021.36047618287	0
49987.15178322575	50016.181793822885	0
50139.016070878315	50100.80775107517	30
50134.55092395602	50138.70591848268	30
50171.1703917178	50149.39984518142	30
50200.152965477566	50129.42266608445	30
50189.91222703676	50177.104954202616	30
50227.48238244231	50186.25482988353	30
50225.42468370502	50100.54309114511	30
50147.05234009604	50070.76816867872	30
50114.19682687963	50080.00897473369	30
50165.36142565899	50037.919295445376	30
50163.63397918543	50194.31764299812	30
50170.84951411051	50109.91690013646	30
50180.21604086065	50076.43655397393	30
50100.9167525084	50130.327258366895	30
50217.450529575435	50220.4812522172	30
50202.53885117332	50046.96229872029	30
50239.98656095782	50148.51473741745	30
50263.76111412206	50091.85302644592	30
50132.75115531836	50212.496434517285	30
50067.95521902547	50111.92558946707	30
50264.37852386568	50123.96455133661	30
50244.447658038465	50247.47227616583	30
50277.26497591492	50241.992308360546	30
50287.081209591175	50206.96906806792	30
50163.62996793416	50233.39761431817	30
50322.38760817152	50215.330552944	30
50148.8458922068	50009.45655414537	30
50304.619899999525	50269.481312105345	30
50122.92537468018	50177.60939726649	30
50262.57355697787	50273.987733347305	30
50052.086712890414	50081.08495147302	30
50302.077764786955	50115.10133933357	30
50018.346830180744	50092.177724162204	30
50355.71570633266	50236.053341114755	30
50253.434050075295	50211.17849769711	30
50229.27079212608	50290.3597086649	30
50323.07727426963	50304.059785570804	30
50234.88258293831	50043.11342518882	30
50344.05474218327	50333.57436469308	30
50295.273417779696	50176.29251984462	30
50317.34040734968	50349.82919139666	30
50214.196007454724	50322.312097401395	30
50330.982832108486	50174.828458874355	30
50122.62725608674	50045.00340060995	30
50356.49121085616	50151.71930245161	30
50355.44879141226	50194.858827645796	30
50287.02857502898	50304.284572693774	30
50113.71162001798	50012.276149758756	30
50179.297838472565	50330.20551989459	30
50193.59048457629	50009.01835453875	30
50226.795987797974	49989.681188439376	30
50157.2562005445	49975.72181831824	30
50281.35924366413	50057.323191577576	30
50387.729971687884	50174.787709729375	30
50336.15571645731	50101.68935851916	30
50084.7731954538	50182.84998733337	30
50025.46742651289	50056.07184006184	30
50285.23960036018	50358.70269848051	30
50314.40813121429	50038.109165714784	30
50388.96464183797	50134.9227450208	30
50012.41322587418	50128.57439554956	30
50388.651743739785	50207.55397459563	30
50086.504370665716	50031.03669692519	30
50144.69313057087	50345.16601087222	30
50332.86086532812	50064.74353854431	30
50102.48911219041	50222.99617153896	30
49975.97362423659	50143.59411339326	30
50306.96562762885	50082.368989044546	30
50035.8844695883	50149.90315057417	30
50166.025072628814	50295.066750870894	30
50182.215093745246	50365.15980881554	30
49987.376921640265	50108.41251341018	30
50081.9573275712	50064.88740632077	30
50417.56503335152	50163.32544316929	30
50186.16714286389	49964.35777535853	30
49953.968353664626	50097.65528063985	30
50048.65289987959	50031.29712913966	30
50254.91358965716	50336.23709717607	30
50243.27210485907	49962.88335059905	30
50071.14893296294	50221.70563707592	30
50119.10776657621	49978.73775539187	30
50419.25780070133	50123.60727569208	30
50218.96752440795	50376.097952993885	30
50117.09950786023	49941.11124584958	30
50371.44563573119	50085.5813322967	30
50303.657520031615	50387.15714078959	30
50454.42058794063	50165.87749763534	30
50143.97330264038	49920.64943162729	30
50354.87619972711	50362.97327038033	30
50280.972009138546	49967.216722610516	30
50196.8452512096	50402.57833311501	30
50116.80737866538	50361.11133974017	30
50379.028781123045	50257.94975205254	30
50087.0641822762	50340.777225666294	30
50029.20743150903	50188.49289967109	30
50451.38722481687	50198.56797987444	30
50365.6099073841	50395.7081649872	30
50272.631601572546	50153.90052046377	30
50344.15275310981	50419.78542067072	30
50287.9776116235	50017.38293648326	30
50044.26665444525	50241.98113946642	30
50240.04179764861	50401.45908913407	30
50065.74448996469	50313.14830185405	30
50082.03224465577	49977.31219357229	30
50004.79420965739	50164.1753528175	30
50211.861858314245	50433.63393120043	30
49947.418965705336	50060.12796158069	30
50041.63100405978	49992.41993470575	30
50393.84988272114	50054.81139209703	30
50315.44895555034	50437.87261284562	30
50046.28516152402	50278.478455854376	30
50124.224656978855	50254.4487999948	30
50261.29833221103	50425.81885110025	30
50159.982542600854	50403.48918466201	30
49985.657909216985	50067.417614483114	30
50012.08273015987	50257.35491928434	30
50405.27518492287	50090.17573838861	30
50312.85686325881	50472.37009010669	30
49918.99942200908	50078.53285691353	30
49945.017418913936	50134.795258799946	30
50440.49672148086	50094.86360228665	30
49883.097220615404	50091.37287669043	30
49911.37088645679	50114.37591938749	30
50387.34000308615	50364.79694224586	30
50092.69529719311	50267.11498650359	30
50266.127766354846	50462.444353851024	30
50347.52424905906	50452.15820651464	30
50483.56371523299	50184.21739412272	30
50118.38524279045	50296.186542511256	30
49957.921140772305	50027.32349788819	30
50372.994962307246	50028.232064973585	30
50270.976679713945	50392.545088390674	30
49937.68308948476	50169.49285857248	30
50050.865187804484	50346.73924165358	30
50428.95092756854	50046.23243344574	30
50123.93939669245	50392.22995262166	30
50350.947693548624	50272.87118126713	30
50122.77948669872	49892.52640624342	30
50402.98125401883	50238.15944898892	30
50371.89080354152	50474.984556702795	30
49952.94127304513	49990.75024572507	30
50405.39912235811	50338.72827732622	30
49991.39747958929	49989.951947483554	30
50149.0635507477	49870.71210602545	30
50451.0112328118	50129.611039053954	30
50183.52751150099	50456.9998678731	30
50036.56493434903	50378.9087397358	30
50172.5082082171	49899.611734418424	30
50147.11861543176	50434.35103278008	30
50350.179418275475	50498.787789431095	30
50403.333398602845	50487.72268164087	30
50326.288045527624	50138.669140306396	30
49961.79677860353	50193.577890495435	30
50480.39174321114	50111.80687235449	30
50212.05394887861	49946.01189670708	30
50454.37848196155	50231.05251955007	30
49953.929006918566	49953.437250393414	30
49999.15701525599	50203.75094431459	30
49994.57290907512	49958.39809984053	30
50354.220223057826	50530.728241572375	30
50407.9981025177	50282.808597674244	30
50475.397621574266	50258.69030648792	30
50215.28563653757	49908.10468244896	30
49978.85089399459	50234.845765166465	30
50512.16653821259	50110.18333321674	30
50387.500774066066	50426.74347548484	30
50486.961994411395	50076.84676845517	30
50401.20445201253	50456.06356740926	30
50472.19686554272	50293.263196577725	30
50118.74456272326	49845.89094925989	30
50117.24861885848	50451.62186266854	30
50315.62285194837	49990.338925287666	30
50375.21062513635	50311.07566914303	30
50419.49902414472	50424.72255729489	30
50235.58376030058	50455.19153876206	30
50443.68163757359	50265.60535976528	30
50082.43308782437	49833.57521343898	30
50118.49004089825	50488.04511324198	30
50034.27231078395	50312.408452616546	30
50383.50927056612	50511.922610944304	30
50007.925878856615	50398.64991219339	30
50308.294593492625	49948.084893333435	30
50219.018500595215	49875.540764397876	30
50182.253951890605	50267.85604071274	30
49924.16144756489	49969.83946407376	30
50020.71387991607	50016.86928015209	30
50511.54981428106	50261.01385196776	30
50124.29397313141	50525.79397037582	30
49854.28983799431	50106.76806881944	30
50069.76955210916	50143.696220435486	30
49908.04932585805	50183.74657982987	30
50481.832279844355	50146.105126974515	30
50086.762255248424	50436.83820166716	30
50053.109800860475	50428.534359714875	30
50538.479314329335	50240.60920653452	30
50071.77241978838	50389.86872459846	30
50403.33336806117	50019.725890508	30
50474.224758519056	50329.116164137	30
50515.312201516084	50049.547661492994	30
49882.778061539335	50155.0610944406	30
49824.80092785116	50125.62779897779	30
50510.07133470701	50164.98053486285	30
49817.323326593796	50088.03524275017	30
49924.613155357336	50011.92204103698	30
50424.35676179883	49991.34786880907	30
50528.43258489041	50206.21508403462	30
50483.70613039465	50361.026558709054	30
50423.425993633355	50212.90494917128	30
50455.61707520651	50384.26961729033	30
50013.987307411946	50351.0914934611	30
49975.99325718068	50414.418161384296	30
50548.85555269807	50269.9839353446	30
50493.807610734075	50222.134560156155	30
50417.22361979841	50525.7486480956	30
50436.23349513538	50489.21714942597	30
50444.87178144315	50316.65457254962	30
49792.122580907686	50107.617159402085	30
49896.44282860477	49955.1844435511	30
50103.25739502903	49802.76528116149	30
50423.454742943206	50367.76275543954	30
49866.35994999517	49942.399949438644	30
49889.903247446084	50022.833973492256	30
50542.31868745584	50154.45662565041	30
50387.87559576633	50544.79860580562	30
50250.011944996455	49902.522938985196	30
50524.464749203304	50012.985540264344	30
50085.020966397606	49769.56224029318	30
50559.50985368222	50215.4287314576	30
49842.56866811893	49963.97424667891	30
50075.99724780114	49864.302146548354	30
49989.2504205598	49923.508210216	30
49943.89058952185	50434.245950658384	30
50340.15489192492	49959.77067566233	30
49864.05677844831	50002.026719237176	30
49981.189635246614	50365.60700350067	30
50213.58370323317	50485.98674268263	30
50088.24928553956	50473.61817503665	30
50120.77473895057	50559.07826092009	30
50250.28543995997	50010.75061998018	30
50583.94804739666	50268.956051593625	30
49920.555281842375	50466.61759028195	30
50089.003828242516	49912.751122584785	30
50185.34599683007	50505.22402408532	30
49925.32027022562	49935.494613977346	30
50603.26753760046	50234.04360468313	30
49794.12020463118	50057.22206785912	30
50448.71320195982	50439.88871447532	30
49971.370602415285	50449.82800837229	30
50344.53151216022	50015.45730877479	30
49821.258044563765	49992.95240849522	30
50151.22788814462	50496.375938416786	30
49874.07246835843	50189.58537411236	30
50000.12744005549	50316.52688026247	30
50131.46506996147	50592.62401664389	30
50492.83757783543	50007.30964130481	30
49940.85240068471	50493.76159924587	30
49966.6809575869	50336.820740310286	30
49918.87701293457	50042.6105731595	30
50472.43468452305	50498.65268754733	30
50065.39365040772	49734.730842306024	30
49906.49597557179	49906.95085709406	30
50321.32364880126	50541.2225277262	30
50500.519438677744	50516.44540697226	30
49865.86419160461	49907.65890541457	30
49859.18126348327	50226.121350494635	30
50487.90293856323	50400.967774284494	30
49966.187600224715	50298.65470727925	30
49832.453176281044	49894.1434233358	30
50099.1740347598	50592.28189380579	30
49932.99872528892	50220.28654166908	30
49823.82202764314	50032.40424169375	30
50119.546874803986	50622.824314491205	30
50551.88927076982	50111.75782481709	30
50363.28531490724	50565.954396298264	30
49972.58653851374	50513.62952755713	30
50612.401833818265	50282.15457310205	30
49848.00104107476	50165.68405341076	30
50077.9053792931	49703.00343435699	30
50193.699763575	49847.747098817235	30
49988.43903840216	50477.56712089583	30
49910.909867735805	50427.731621627936	30
49826.088938490764	49862.26232983207	30
50214.040647470414	50255.69759086367	30
50338.72984973206	49927.68563084557	30
49958.41338030825	49918.11374069581	30
49824.61254493081	50232.60540983281	30
50482.71060538956	50433.444571284504	30
50549.73967595426	50061.247680466484	30
50065.94771980641	50588.577235262426	30
50295.01138317128	50566.1051577463	30
49800.5683742187	50262.41583309398	30
50288.05733242908	49916.26764596386	30
50440.49450176347	50547.33346364549	30
50014.80597570636	50431.19201742654	30
50048.74245412117	50559.56001368743	30
49800.29491349347	49844.465547365944	30
50053.841863251124	49672.440411054435	30
50508.729404908365	49979.101076016406	30
49796.695080362486	49806.417592600075	30
49943.700128050936	50251.12220596083	30
49936.54404728197	50403.9665167206	30
49925.215042186275	50285.18196987492	30
50031.25271073515	50603.06175024401	30
50523.31527970173	50403.92518221084	30
50505.42678049535	49947.1040641226	30
49872.14261005071	50428.5355311957	30
50057.62312876466	50625.522806499925	30
50506.14920938315	50460.19090218582	30
50265.971518860126	50586.81719441596	30
50047.27206636091	49777.63966733876	30
49911.066329007495	50250.87379851273	30
49815.556790597286	49927.02932943123	30
50056.30696048842	49813.98830286406	30
49847.34533524548	50399.63248142064	30
49815.14670319759	50378.41650993764	30
50058.868666962364	50495.9587138584	30
50120.85197615056	49775.531971361524	30
50332.87817935901	50582.182485631354	30
49797.27680013886	50414.194123694586	30
50036.14345330162	49961.37613717416	30
50028.531326114535	49652.24996468578	30
50023.33318637198	50633.45897225806	30
49881.009542290354	50274.83252908066	30
49762.87231422134	49823.20722429146	30
50530.301213957115	50539.8681517868	30
49829.558487083574	49818.34334497498	30
50538.87800432134	49946.35241118068	30
50376.32838624716	49963.98303045835	30
49791.75360866132	50356.9176038507	30
50544.323464580484	50436.22275917755	30
50149.34182539408	49789.37887873595	30
50377.396357210855	49995.437226349844	30
50008.170447865625	50503.81447546559	30
49987.92022844246	50035.386223578775	30
50088.8250176619	50552.55427103655	30
50280.97166506208	50494.409383900944	30
50175.291966968085	49819.02141888292	30
50171.417964465756	50533.68834999644	30
49827.931117351094	49784.341541329544	30
50162.1168863092	50604.71010631845	30
49800.535439129206	49964.17413225963	30
50140.34474227865	49819.04938969913	30
49832.4050206131	50266.79475250154	30
49801.274854056464	49882.444149188545	30
50318.771167498904	50509.588811481735	30
50371.31705041715	50604.43832619924	30
49818.492439613714	50196.16737920051	30
50058.907691919405	49939.64694609981	30
49817.9413655019	49750.12505612945	30
50570.18663139997	49945.39570913037	30
50256.847132392744	49934.89845380121	30
49849.04537326726	50359.840062973984	30
50356.0079403397	49895.08233210252	30
50244.246329734764	50562.407838578125	30
49840.003273447335	50451.2101727151	30
49913.040913395314	50317.19080892314	30
50111.849360889	50654.25375890198	30
50455.12787595006	50012.58338516373	30
50246.96045984952	50490.02075877164	30
50548.89908689617	50384.49728874894	30
50112.92548190122	49703.24745357423	30
50566.64548716392	50177.157593846336	30
49852.814690624844	50297.49040596294	30
50391.124142474044	49909.3220807401	30
49889.61805078528	50463.30440601945	30
50048.861090534476	50663.016909620936	30
50585.406365820876	50387.98429799139	30
50463.11463116039	50056.472206260456	30
50049.04672431678	49893.81784052529	30
49870.28948751662	50329.44672517112	30
50508.50036395564	50326.11542887466	30
50226.56854318938	49828.16397242328	30
49769.38809809279	49958.58393624839	30
49790.06511768377	50012.99155462426	30
49846.31825388242	49737.011702667965	30
49878.39391450599	49872.890427237515	30
49864.182510014536	49772.71654172389	30
50524.37387338218	50353.784744902165	30
49811.37590229466	50156.316569437266	30
50589.139896468456	50198.790929906616	30
50556.89331591412	50303.1703230537	30
49754.680438798285	50015.93095062486	30
49893.19269442749	49791.8137450271	30
49793.75782296028	49727.99641768047	30
49828.148000676796	50316.45044721806	30
49771.24140360332	50433.97465607688	30
50477.56031033876	50556.034998279836	30
50020.8494376544	49933.42035563956	30
50077.003638484806	50676.24483583706	30
49741.5287830885	50409.55790000735	30
50053.08999394586	49625.73693211626	30
50008.87621896464	49627.27281728574	30
49986.72825838456	49596.843643643784	30
49795.7553766463	50462.54337539163	30
50561.59199397121	50517.58235358441	30
49732.13826276197	49983.328800139825	30
50249.3587634314	49798.33838158474	30
50411.187838876445	50569.15669868995	30
50613.7374081783	50362.584106941824	30
50032.73646564026	50694.03623407057	30
49999.47590643383	50706.68898213011	30
50136.699266122174	49746.41901897848	30
50010.95233759474	50670.13853632178	30
49760.13507469079	49734.688529878375	30
49972.41480186687	50265.26359661401	30
50536.77200338999	49908.78737932741	30
49726.449810737635	49947.546512853565	30
50516.47137773737	50567.99725925283	30
49785.93902404745	49758.62127644415	30
50319.67079305524	49902.539180580876	30
49788.420015856034	49690.64438588247	30
49716.5218611326	49914.833862461535	30
49897.09954199806	49753.33826440924	30
50281.77378416333	49794.301986887935	30
50588.60077226249	50338.96803641144	30
49793.24124516531	50222.4153247279	30
50574.75365739883	50445.34122809872	30
50356.30871360144	49863.294974610595	30
50560.320078106946	50485.735988629094	30
49930.86435628896	50370.69297839589	30
49760.27967304587	50071.410465243884	30
49909.06767757687	49721.824334681565	30
50306.0448913177	50601.9737259665	30
49892.170152622435	49830.59929816524	30
50378.123577599195	50641.95544347737	30
50117.21176248684	50687.44521608963	30
49966.68672700551	50548.18220883889	30
50408.3841804734	50601.02242690384	30
50601.468643299246	49933.04704869011	30
49891.75573248028	50361.07588759296	30
49737.816669498534	49846.54670257043	30
50024.760149509064	50729.09667201398	30
50191.72766269039	49789.90079268446	30
49928.59337623729	49797.44062547409	30
49790.56999844341	50323.00174432785	30
49745.45227651465	50451.98744327431	30
50305.98988453276	49823.92810479335	30
50554.57754293289	49879.57172653017	30
50231.76082010412	50591.30735085781	30
50172.361676391956	49748.938909607954	30
49717.83944001427	50433.03555305938	30
50077.55025901554	49647.13256162637	30
50590.03871490865	50112.271547844444	30
49969.106832891404	49628.76360392318	30
50641.4170960644	50379.17984222448	30
50268.59530783295	49824.983429549655	30
50544.51864809986	50582.69516644415	30
50576.04136833894	49914.31648298181	30
49922.96264988182	49834.28607231299	30
50038.59922888687	49700.63956718511	30
49938.66131309251	49889.546432747855	30
50034.008622213005	49735.72839452048	30
49979.711961550536	50682.67915370212	30
49699.89942838065	49855.770919472176	30
50611.413797499175	50166.73833155193	30
49848.172665360304	50072.86181000581	30
50167.18582319004	50635.71554812872	30
50660.245320297	50345.16988879374	30
49937.99137524436	49763.86329220998	30
50589.45231047669	50498.75470036356	30
50489.90759432374	50586.660920385875	30
50148.82174044519	50688.38484818296	30
49977.12374952443	49665.603363721275	30
50099.77859641923	49622.34276535433	30
50569.23844283946	49979.77450494634	30
50450.793876926655	50583.89721988174	30
50337.43718629845	50621.22000743482	30
50116.6893016076	50327.921420301594	30
49992.90251890704	50617.37640720602	30
49975.19598619023	49698.20920017924	30
49968.08667487701	50586.4050004508	30
49940.235823502924	49672.51183407971	30
50389.458646491374	49856.839118854085	30
49692.378533318624	50411.58584467285	30
50221.52510097468	50517.59026153896	30
50500.10578423472	49910.185550424605	30
49949.493197640506	50698.61529578997	30
49761.92076125152	50245.14896044213	30
49911.46840745586	50509.77402892241	30
50639.18956380429	50321.84491217408	30
50547.02702080068	49844.36012026664	30
50491.7081060526	50618.623440395015	30
50308.06960177467	49873.538488315404	30
50285.99851072405	49760.28746485285	30
50319.45569307896	50654.40804440654	30
49826.43387127045	50481.97102533594	30
50014.21824533672	50558.69143722564	30
50559.93725157632	50352.83211791196	30
50645.38133377761	50265.148462341225	30
49764.62069652373	49879.55704343536	30
50645.55766933133	50171.63943554827	30
50351.81190203109	50670.99533386956	30
50139.085034056676	49622.360659093894	30
49707.93682791823	49823.16589244706	30
50556.86298585133	50012.03496225794	30
50204.91881541142	50546.60406289793	30
50629.8295545614	50133.026722829796	30
50612.52600742372	50469.31657287497	30
49800.49525600544	50501.0577808526	30
50040.51460777074	49841.630194367026	30
