# Supplementary material for: Abundant Topological Outliers in Social Media Data and Their Effect on Spatial Analysis
Source: PLoS One. 2016 Sep 9;11(9):e0162360. doi: 10.1371/journal.pone.0162360 (PMC5017681; doi:10.1371/journal.pone.0162360)
Supplement: S3 Dataset — See the respective attached file. (ZIP) [file pone.0162360.s003.zip › S3_inclusion_lws/clust_32_41.csv]

50000.0	50000.0	0
50005.83713481602	49993.280968672174	0
50001.12443877294	50002.94038312532	0
50004.48967049862	50009.87803618339	0
50014.53099825114	49992.22044562598	0
49994.82530141147	50000.16451443882	0
50010.4589196096	49996.03999675293	0
50018.2149037799	50000.21066760052	0
50008.08586038528	49994.71094210748	0
50008.936828060156	49996.61673629877	0
50014.94983376979	49988.786681476384	0
50018.46933854213	49993.8554702697	0
50011.58925015423	49998.11513877684	0
50000.88428493963	50005.70068823388	0
50015.58030491181	49998.917555959655	0
50009.4718499692	49995.44000616184	0
50021.193458055204	49985.225681648	0
50021.413904821406	49979.75696080034	0
50010.100749354795	49991.42392694246	0
49994.76895619402	50001.40611172298	0
49988.06258487189	49998.76840152412	0
49985.29202249338	49998.940740734564	0
49993.14686645007	50008.1375682673	0
50019.290915195124	49977.92750471076	0
50015.06418115242	50000.068615091885	0
50014.13017824349	49994.253094930704	0
50016.51956011994	49993.78858803314	0
50007.08202173182	49986.998177055575	0
50019.32588342561	49975.4242119596	0
50007.844906202205	50006.27608626506	0
50012.7000907052	49987.44525287354	0
49995.49342105043	50013.29634922211	0
50005.13790162656	49991.45152935209	0
50007.082932075806	49996.441953963855	0
50016.585769007244	49986.84440471123	0
50002.83418114664	49988.992466717245	0
49995.48635136234	49995.03181978486	0
50024.77210222248	49987.26818796391	0
50016.061040311164	50002.13748655931	0
49998.10217495186	50005.36260508198	0
50013.167830917206	49993.19964095961	0
50022.14159763361	49982.83076155788	0
50016.10399810654	49974.74415824642	0
49998.08776523715	50009.22821079052	0
50023.40450357533	49993.61172738369	0
50018.76775212044	49981.33086492498	0
49996.120792812355	50001.59421960543	0
50005.046774222115	49981.73340809357	0
49998.2990140224	49997.04291727956	0
50016.47214563919	50006.55446067109	0
50027.808527417794	49994.11873108403	0
50007.276988179576	49979.47005546184	0
49998.63505054116	49993.56495709598	0
49994.93196612812	50011.18394075017	0
50010.45876863076	49990.161010031814	0
50003.97266594857	50002.458794795784	0
50009.44591577367	49994.182815990534	0
50008.4991627827	49998.01859678256	0
50026.73402193849	49992.63956518364	0
50029.482584821504	49978.508912261066	0
50008.75765193132	50004.28392360544	0
50005.388412672575	49999.9900841207	0
49999.85042124614	50010.79623481914	0
50012.27171978171	49994.29867634941	0
49986.59482429784	50001.81226839865	0
50035.33648425852	49974.70002515035	0
50017.338649190744	49980.41742473275	0
49986.88719264082	49998.56909033515	0
50009.163364260836	50001.94105756399	0
50021.4902181036	49972.74675609031	0
50036.929303339406	49979.345099226695	0
50004.407389178654	50000.27660040396	0
50013.03458879436	49971.04161905141	0
49986.730068661935	49995.36881795393	0
50012.11734460939	50005.26852747503	0
49991.47266825221	50016.232713043595	0
50002.753656105124	50004.43811441385	0
50007.04795399476	49984.99209594952	0
50019.73260847298	49970.14971438379	0
50009.069330373226	49972.59046273163	0
50010.1511816557	49972.62455247978	0
50019.046855330045	49968.729659101475	0
50033.91819664266	49994.99795841096	0
50000.54061583774	50004.66301196818	0
50036.83356199175	49976.12178608589	0
49998.69355844842	50014.23779065819	0
49996.42385986143	49997.54201287753	0
49988.80355885187	49994.73949626766	0
49989.0000510483	49997.53362532931	0
50045.87877013	49979.65615874137	0
49991.13587895365	49996.52765682387	0
50019.30492580107	49999.88959458508	0
50012.46014286366	49988.74121117238	0
50001.54569032017	50001.71275774059	0
50012.15402410048	49992.55053785089	0
50000.12263336884	49977.47527241486	0
50002.22490471562	49999.61637121197	0
50010.51338572776	49998.152334640225	0
50014.73525587127	49997.20394473452	0
50012.79614643068	49996.9890215799	0
50004.87503193818	50001.461523248174	0
50006.03257514177	49990.03647625652	0
50005.54887962217	50004.81637949066	0
50002.56240120871	49979.99797606899	0
50021.887926901814	49996.062893511604	0
50006.32703857465	49991.544517300004	0
49990.439278598395	49994.24582331928	0
50001.873876585625	50007.141939034314	0
50003.305765154335	49993.86854020162	0
50013.200641945106	50005.08440088092	0
50012.12025455266	49978.84568753256	0
50006.64370623705	49983.02919293262	0
50008.49073917247	50010.12621010018	0
50013.861540388745	49978.21860787476	0
50031.058052643435	49986.99015643279	0
50014.94582985956	50012.05125135054	0
50035.5383608293	49983.566861656094	0
49991.030096193834	50022.15116813719	0
50005.46966937792	49970.62233159868	0
49988.44833133628	49989.976926240066	0
49994.354344094165	49979.72792732627	0
50016.53829730544	50000.329665277866	0
49985.69786667642	50003.08579045412	0
50005.04180405728	50003.54232518139	0
50007.49928405959	49988.58424591541	0
50017.031857151094	49968.94990008343	0
50002.98364475068	49981.342418066255	0
50008.75183400938	49981.63170455064	0
50003.74134074666	49968.98534518849	0
50014.184258887915	50004.34955588514	0
50016.66807349658	49978.153620903344	0
49991.49294660638	49999.08926920659	0
50006.07308943197	50012.02124499861	0
50018.18428017563	49975.5291185302	0
50003.744835537575	50005.03672033354	0
50017.0847617482	49967.71939797862	0
50001.364376995836	49995.92899192673	0
49999.015252295256	49984.51162121085	0
50022.88862056398	49978.140659149925	0
50010.12229608524	49981.63378355038	0
50006.924986869504	50014.2275570096	0
50018.62598055079	49995.02027975728	0
50001.4129379488	50011.1959501719	0
50029.762113352466	49981.23696473595	0
50017.34500124433	49994.69032148967	0
50001.66266675488	49990.137316034496	0
49998.9494254673	50003.01711792969	0
50001.198360199305	49999.86125242214	0
49988.285388029035	50000.56237796584	0
49999.6191912088	49994.81971262622	0
50026.604335600314	49978.8004165042	0
49995.32452230914	50007.39284060184	0
50008.4370145203	50012.41428319673	0
50020.588886059304	49984.00500895489	0
50018.196912976244	50013.52306138625	0
50024.68074206995	49980.89310460526	0
50032.11898991028	49977.87048802366	0
50033.392462679665	49988.90998566345	0
49989.34177680639	49998.66722062441	0
50011.053675528885	49993.308648700295	0
49998.23830095699	50010.57701642372	0
50011.79860805233	49985.78635422019	0
50018.22626641199	49998.34133937544	0
50006.87112494695	50000.55134256973	0
49996.53121272331	49985.20198091985	0
50025.086037284156	49985.91081937276	0
49996.70860588001	49979.26714558284	0
50029.50319168969	49973.20871567816	0
50016.4795935853	49979.64911345631	0
49996.10016635222	50004.113680559676	0
49999.640019379956	49996.08065681126	0
50008.223135130625	49962.391188099115	0
49993.37143664145	49981.26529963117	0
50018.00955082157	50001.454190036544	0
50014.05433731257	49987.786569162265	0
49999.49285722743	49986.030568801725	0
50010.892172060616	50002.890041918436	0
50018.264454430224	49979.08917698802	0
49999.254347866976	50004.12399906752	0
49996.37550174052	49996.18684061768	0
49988.48035736957	50002.11186367716	0
50017.57129535383	49985.64348910266	0
49993.48365932206	49995.32734283831	0
50004.25846664632	50013.69450265003	0
50015.17690187655	49969.07193670933	0
50010.90125225226	50010.77384091866	0
50017.00323091341	49995.94090178073	0
50012.86030348004	50017.03363351573	0
50005.31109678922	49962.92414232626	0
50006.08245865617	49996.396527964374	0
49990.01497238	49995.39866020564	0
50044.05046255765	49984.74864177708	0
50021.102182624454	49977.19055963324	0
49994.206855205164	50007.760510363725	0
50031.30952802601	49981.27880218403	0
49993.00874635992	49989.07987435498	0
50017.913044286935	50022.43697608902	0
50019.55630359528	49996.00874573291	0
49994.95845095134	50006.23146898167	0
49996.787999179345	49983.41672751876	0
49997.28862868989	50002.89962222195	0
50026.72239156424	49977.67029217016	0
50016.137442013125	49997.798828649495	0
50002.23822115556	49982.82918829433	0
50017.59004350971	49970.20078439211	0
50001.12616166738	49988.74985866253	0
50026.89126041569	49975.84217616462	0
50011.525842301904	50000.75636389602	0
49987.37936298576	50026.933915783564	0
49992.505563965504	49971.45927862612	0
50028.914669772326	49976.81093937099	0
50016.66006009913	50016.9698661116	0
50006.33442838227	50008.543010872665	0
49989.42131829412	49963.33901166855	0
50017.968238877926	49964.11063876047	0
50017.4053768407	49976.68234425749	0
50025.67918690619	49993.459769034926	0
50035.32946390554	49977.583204645154	0
50014.841863191876	50008.54154552255	0
50009.46842729731	50020.60487544357	0
50021.769537268505	49974.23178294885	0
50011.47451947896	50007.557284676805	0
49998.40507468729	49975.46325920858	0
50004.0943970568	50011.27871101463	0
50006.20179319582	49967.85017228331	0
50018.20829484094	50018.71730479123	0
50011.66556158528	49969.1858270797	0
50024.369657337156	50001.22008216415	0
49998.79584238994	50007.13689362251	0
49990.32820341346	50016.3961369657	0
50006.4435688108	49994.31053318997	0
50019.30929079813	49976.600336048316	0
50010.91845864008	49982.82898569856	0
49990.348907185224	50005.60903256387	0
50024.1522169357	49994.40200642497	0
50014.17381883133	50002.12589069574	0
50017.76507466728	49990.44779436663	0
50043.75520496807	49976.744641166486	0
50009.71324076425	50011.99337319459	0
50023.96064234873	49977.61049468709	0
50014.04709016834	49999.30956374218	0
50007.29837336337	50019.74476684009	0
50011.60148713441	49971.61552987652	0
50027.760664667345	49985.06088880161	0
49990.826783218356	50029.403764236886	0
50009.65654534305	49987.70137659851	0
50016.71099753911	50008.33824926107	0
50004.69951611002	49997.63286251777	0
49982.1008966819	50023.64881203237	0
49994.30528099292	50019.15648234574	0
49989.98803088486	50014.01842541414	0
49982.173661481924	50004.54955079803	0
50016.885314251995	49964.39033046427	0
50027.64624163003	49996.03948847316	0
50042.10921104765	49992.490067135564	0
50000.45721536013	50013.25586287379	0
50033.20667133846	49996.21933796846	0
50007.796617056236	49990.37827675556	0
50010.793185041024	49958.88394594061	0
49999.99657376707	50014.635139766775	0
49991.18720389596	50004.122235214636	0
49997.97220737339	49978.578237204354	0
50009.72613395662	50003.706107086124	0
50035.589999161806	49971.04844427833	0
50028.910800421785	49971.17023296352	0
49995.69536840814	50016.661631778	0
50031.87793942766	49984.378883366044	0
50018.940883947886	49955.17033129901	0
50009.73582475297	49963.47881328664	0
49982.62400587377	50000.491292449246	0
50011.69341869804	49995.72767945512	0
49995.16420949113	49998.835294507444	0
50006.40201665947	49988.39904736535	0
50016.4519561636	49990.38580699887	0
49999.09921373705	50015.27455799909	0
50015.71644487849	49981.890074185685	0
50011.95701241115	49981.49187185587	0
50013.74931920829	49997.47045144757	0
49991.916510602816	50012.525039104024	0
50009.99198977121	49984.8982441121	0
50018.44147401772	50003.16867861623	0
50020.82573912429	49974.82028027413	0
50015.49034966473	49990.85560334409	0
49999.87213701425	49997.90044027296	0
50043.79092621712	49982.05238273654	0
50017.433259612284	49987.72241035177	0
50031.953824946744	49994.884360510674	0
50008.88763657624	49985.631715698684	0
50033.254947874484	49991.54350118985	0
49999.46235900153	50001.37638187934	0
50015.18216152417	50016.60655961266	0
50013.100947890016	50010.369642319376	0
50023.76929210621	49996.469970804144	0
50009.1598565264	49970.37590584578	0
49995.85450226346	49992.452056001675	0
49999.94546654832	50008.59505416156	0
49990.82754118624	50010.245166916364	0
50031.77710339371	49975.60848126108	0
50034.230430251715	49972.200144816255	0
50022.386270717376	49979.00827023312	0
49992.64646736168	49980.25304717777	0
50026.42297673137	49997.453392527335	0
50019.618674445446	49958.86037352273	0
50026.41798040903	50001.05491525644	0
50019.38057683675	49973.42363685009	0
50009.54565436523	49966.28393480257	0
50009.01063384966	50014.73592736334	0
49999.644995925904	49993.78405371485	0
50009.81720632824	50005.97289784865	0
50008.14015398451	49992.284981156794	0
49996.346870602596	50006.735113702714	0
49992.318381946396	49996.34852900717	0
49975.57922029394	50007.543591302885	0
49991.7840052838	50030.47910280624	0
49997.821918389505	50003.78108682672	0
49981.759709777754	50020.590654198604	0
50004.689470503756	49982.915378003716	0
50003.63994292236	50003.52518030056	0
50003.33970531987	50010.21646316763	0
49991.72504012674	50009.66971456137	0
49993.51300644962	50021.990941999415	0
50008.57551745661	49967.72139152683	0
50021.960935687	49975.66542490558	0
50004.69583280455	49995.22104814737	0
49994.198399913046	50009.21217614481	0
49988.58142016513	50018.082290497325	0
50019.654252077045	49988.67324223183	0
49984.921162792794	50004.07854214962	0
49981.45671529846	49997.116122643434	0
49996.97783060522	49968.187741512134	0
50040.272093099156	50001.72669740148	0
50003.18794351524	49977.40589052669	0
49993.03311956979	49993.21018067425	0
49996.365427526835	50010.6317267545	0
50003.67053058538	49991.807151799425	0
50008.59006648891	50007.353603243646	0
50005.63922193674	49975.28807307995	0
50027.37674313698	50000.002662458595	0
50018.1694011894	49962.7431125476	0
50029.270615256304	49986.30585703274	0
50008.60891376488	50000.90645862579	0
50011.463217016535	49987.64651850302	0
50025.71492602243	49980.053609271316	0
50020.149261215425	49998.33740895269	0
49992.083382203666	49998.17325550986	0
49990.49038131797	49993.050099536056	0
49997.03459241107	49992.463299739306	0
50015.71638867133	49993.163487279846	0
50014.238258018595	49971.042525217876	0
50002.84440560835	49991.017650804875	0
50024.0421841673	49981.83583364768	0
50010.09122006389	49975.393998303785	0
50021.8599244461	49988.34879827413	0
50012.38490685176	49983.447845324255	0
50022.9978631254	49987.25227928762	0
50024.57481204676	49998.27303786978	0
49977.73435678939	50025.73142585185	0
50018.273526281984	49984.862890459626	0
50004.87977524304	49988.86417241439	0
50010.2994959495	49980.14878879698	0
50044.34040172747	49986.573763466644	0
49989.8854863132	50002.60089882142	0
50035.588236585834	49995.58540569962	0
50033.22995233338	49985.604815805105	0
50004.865841838946	49985.181879685035	0
50017.96032704124	50016.073713754304	0
49985.88742129509	50004.574260043635	0
50022.967400696645	49965.7199337937	0
50020.575116337925	49991.52741422425	0
50023.080497756	49990.82975304222	0
49971.19647388126	50028.90699982335	0
49988.378226405424	50020.15787642392	0
50041.256446369975	49975.58570536631	0
50026.2353198945	49963.63745814506	0
50006.09290812682	50003.86750193632	0
49999.10665106603	50019.81250362378	0
50017.08442806516	49999.00182927129	0
50044.3125068275	49991.881128169334	0
49989.69643205104	49979.90931636454	0
49983.447153874804	50012.92191009479	0
50007.09100776314	50002.0115516885	0
50002.39396832022	49992.540378176054	0
50030.089910534545	49998.491165232444	0
49997.30745483783	49998.59718904675	0
50007.318017293444	49975.875578960055	0
49993.248316773905	49978.191920323	0
50026.3666059615	49990.04335203911	0
49992.999485446875	50010.69994272801	0
50000.3856237368	49991.71250458948	0
50017.946030743726	49977.88631347146	0
50007.644142433375	49972.087069549	0
49993.66907959635	50011.765590085415	0
49994.8157511952	49986.98470323382	0
50008.38104781748	50019.90062105578	0
49993.26126408174	50000.11735477906	0
50007.22548173692	49977.57936703704	0
49992.06360483944	50018.0340425501	0
50039.28669048378	49963.65659707516	0
49985.753176636455	50020.735921212305	0
50011.566897029115	49967.6111754119	0
50033.987927820956	49979.86532365262	0
50034.92184460218	49993.68379887169	0
50031.1834662403	49978.546404806555	0
50008.49951727383	49977.61220145197	0
50000.0667014223	50006.61967936052	0
49984.729122934965	49988.46750636666	0
49981.21649061167	50003.70840084871	0
49990.47161684786	49965.01894314194	0
49986.85456251446	50017.47416794007	0
49993.14977565803	50012.76023205532	0
50047.74428540473	49991.24723405859	0
50041.76255014188	49978.46759680011	0
50009.81457879594	49978.21967923451	0
49998.4060908197	49999.35948248665	0
50018.373779276386	49996.34044717234	0
50013.52283959243	49995.467949927086	0
50027.67426593742	49970.10328410818	0
50014.319940503025	50017.38261971316	0
50009.11341404663	49999.653086728984	0
49973.127658974896	50000.05463673042	0
50024.172469884805	49992.833051163034	0
50012.72323837013	49986.30699232487	0
49986.20730487261	50000.10490423789	0
50011.977252020064	49976.793581167396	0
50000.00469857768	49987.66289570633	0
49995.85995538461	49973.097446555905	0
49981.89327689237	49986.981859026244	0
49990.188598212604	50018.50470183291	0
50019.26408681603	49991.079964753786	0
50026.90642246039	49980.55454640253	0
50004.02002875881	49980.06894821713	0
49985.89081506631	49985.65015807027	0
50002.19799961084	50013.56370140326	0
49983.7216195171	50005.075943525364	0
50011.56530235663	49984.67498436674	0
50002.327672652966	50016.16523425671	0
49997.71084800053	49989.345274387495	0
50021.098386776	49999.088229640256	0
50002.00890793094	50008.13368325376	0
50019.39518854666	49986.74799421681	0
49998.48583144695	49996.020842220816	0
50002.252645341825	50003.39034952211	0
50024.94934034694	49996.50973683712	0
49986.29125204934	50032.769984358754	0
50028.415156277806	49974.07285654163	0
49992.67148623997	50015.74501869495	0
49988.55427669218	50005.38882281116	0
50005.61269014103	49979.195057955585	0
50013.9253921519	49979.943606174034	0
50009.02263196153	49976.39397066565	0
50003.70383567812	50009.18776447736	0
49977.93538939688	50032.17827826552	0
50002.00143499088	49981.14772652258	0
49994.443343618565	49988.76168526796	0
50015.95192676042	49996.55369518609	0
49993.70826007408	50013.60625246535	0
50015.6171072625	49995.2344459176	0
49985.79584330067	50018.53873362033	0
50035.52685303456	49986.11691328954	0
50023.38477138606	50015.65881684924	0
50013.08957255942	49972.88909667436	0
50032.54434074573	49980.14024382478	0
50037.69766277613	49990.71977907857	0
50020.70132115987	49971.33918728332	0
49991.54871575323	49993.06958954638	0
50038.6876369777	49984.854015877136	0
49995.84975534837	49989.76380217891	0
50008.57260689861	49984.18248625825	0
50010.80116969428	49974.26868446372	0
50015.52442358418	49980.369654114074	0
49966.87956821088	50025.3566718717	0
50021.39298048806	49997.33513397521	0
49986.79280405464	50011.54457078656	0
50036.99569153763	49970.71384740837	0
50030.30006447288	49976.71936741601	0
50004.423067000935	50021.778925919774	0
50018.9524174718	49987.93459858724	0
50002.24446952885	50009.35885546801	0
49991.37241014676	49987.81286878255	0
50003.50800967785	49986.81399264767	0
50024.603400120206	49967.67607924221	0
50011.68653072118	49989.936086664326	0
50007.42317193211	50025.20821976098	0
49997.81359760099	49974.146066464906	0
50000.03202202254	49975.17501212602	0
50007.46899340166	50016.97950080779	0
50014.92720199672	49989.879107376546	0
49982.3621370405	49990.43294793265	0
49998.93112757086	49973.32114751587	0
49993.375437763934	49986.99815010414	0
50009.01048645396	50017.8185164767	0
49996.28983160131	49986.96341522962	0
50013.84358150482	49974.759725529235	0
49985.33335758784	50014.325262570404	0
49988.28920657882	49976.78881082798	0
50005.127349538976	49960.355245516366	0
49989.64002585986	50013.06228223937	0
49993.30132386803	49990.74232668886	0
50007.89248237768	50021.36047618287	0
49987.15178322575	50016.181793822885	0
50027.816315818236	50091.384503289024	31
49989.219535457945	50097.98489797924	31
49951.40465035361	50091.736478581224	31
50013.05022752696	50126.30688517891	31
50014.31530259466	50159.93128385586	31
49976.30228179021	50170.20273383943	31
49971.22647217206	50132.30733416206	31
50038.95192004431	50189.368011349245	31
50069.80759204369	50163.62778986793	31
49912.91860886861	50088.571708096744	31
50074.61460636225	50128.086166139474	31
50093.08458789206	50192.01591462573	31
49982.31319228465	50058.52109904186	31
50088.569468234906	50099.219752232624	31
49991.45964334441	50202.40930994004	31
49964.58957689474	50028.955647023	31
49986.83635398884	50002.51144901188	31
49876.66383778728	50071.94335606298	31
49837.52807833248	50066.77678833627	31
49899.39932120621	50119.03086387443	31
49938.01281215761	50129.52116379861	31
50110.873065922104	50067.48472617828	31
50083.03821852775	50050.839594254794	31
50119.638506078496	50034.330737847435	31
49981.09973942141	50240.54756641516	31
50156.69232366134	50020.51831015514	31
50111.721265377135	49999.437008304514	31
50015.28942074964	50227.352533097874	31
49958.96883187187	50202.72252013685	31
50048.81973678911	50045.203628221825	31
50169.089944817235	49982.356781541486	31
50194.84904058033	49959.02877273088	31
50201.26384569756	50007.590373883584	31
49816.12198484801	50093.92565334132	31
50185.99195831162	49924.42212264364	31
49865.33851612014	50134.133830274135	31
49946.206285047854	50058.33823686638	31
49934.45070082464	50168.200941706236	31
50231.62816156705	49985.412479254075	31
50044.615781447945	50012.677594259505	31
50066.98176905463	50213.61342839692	31
50187.417775795315	49885.95296704908	31
49857.72160867794	50171.67240001331	31
50109.5857195772	50135.305669004774	31
50093.361750428405	50240.19550357212	31
50057.28783322761	50077.186006197604	31
49883.17910005643	50196.82861548693	31
50110.4945635149	50277.043670745894	31
50075.07504086558	49982.956409496444	31
49790.89565367658	50069.24406190944	31
50258.974270996	49963.84783421597	31
50128.5602724616	50097.202481145	31
49864.18407884786	50037.669606337746	31
50292.36278665938	49967.313179101446	31
49951.6795352267	50263.05984542234	31
49920.085789561745	50249.856436890004	31
49860.879862707305	50003.213805991945	31
50321.192262158904	49996.209382967216	31
49771.72366371467	50097.41968578553	31
50218.93838739264	49877.828280461086	31
49953.41939280459	49996.40824262214	31
49892.530384225	50021.10340420462	31
50049.21769948114	50242.01055047232	31
50243.97756582882	49848.47165699207	31
50007.26092342088	50028.25605016364	31
50208.54810381303	49831.518469527226	31
50043.60361483366	50136.38506897411	31
50123.064982572396	50167.73833937343	31
50017.666548635534	49978.93096597865	31
50266.236908060404	49925.706840851344	31
50046.36050398962	49956.8107426033	31
49894.146528406774	50278.80460208353	31
50147.91104217047	50051.85094693266	31
49752.67406358507	50057.58709366094	31
50105.67935074629	49963.36020299358	31
49785.38806512675	50133.0873179746	31
50155.88900264916	50179.86859722558	31
50228.3937131936	49922.59649755489	31
50185.56173064755	50045.48859920281	31
50154.00513484154	49900.88151138144	31
49818.091603387824	50130.57802441976	31
50066.80262428932	50274.22589521513	31
49731.573622705844	50094.553653119336	31
50241.49038188495	49814.59360465742	31
50298.004857145505	50028.288449989646	31
49829.65643635556	50191.73091760446	31
50260.84656594241	49882.11775416738	31
50138.792421593396	49962.53939721946	31
49920.156212917784	50204.246193761894	31
49804.95587991279	50168.321166829104	31
49992.79550199948	50275.98800700693	31
49920.665972894705	49981.5381492025	31
49887.11859380817	50239.482076149005	31
50343.29513633108	50021.648693433264	31
50112.34114696741	50309.077175771235	31
49804.7518475988	50032.94130302244	31
50213.98447542212	50065.44906720768	31
50357.22387610368	49984.74826218217	31
49850.167954113844	50220.980430913725	31
50376.156837358525	50024.17186991161	31
49927.31215332273	50023.65218438625	31
49908.75542354857	50308.955905324096	31
50185.579044803846	50163.702501416905	31
50299.38688144012	49870.97087122311	31
49772.69260243472	50186.72113180195	31
49693.52703260127	50081.39096530852	31
50030.67743176221	50276.36132731694	31
50153.10584990704	50141.736517581936	31
50247.302252336645	50088.917958259626	31
49943.87504963575	50299.251879089716	31
49739.647122030045	50025.630924556	31
50173.5243723703	50114.000970265624	31
50351.08097665554	50057.52910568024	31
50275.695955322124	49795.009263554544	31
50209.35317342771	49795.68146740991	31
49898.36859999886	49957.628689994104	31
50142.92832639045	50256.068370905414	31
50338.79024784567	49958.33235645665	31
50279.36660148559	49827.748949055815	31
49906.55795106953	50150.92943558924	31
50240.39370970846	49780.484773925375	31
50274.59557100362	50056.600636425304	31
50002.89164157466	50310.74866337643	31
50156.81339409254	49860.64766631483	31
49937.25836585784	50332.877105698	31
50018.36708785564	50340.65561658471	31
50345.81310971809	49926.37877389246	31
49986.211709708485	50351.15894528788	31
50234.1746216523	50126.59601709615	31
50172.375856136394	49791.11509144979	31
49710.91433002833	50044.299566008376	31
50050.08042015206	49924.26161529963	31
50390.600525782305	49994.4246406688	31
49770.114084374625	50222.342979650624	31
50005.50645347449	49941.389219087796	31
49663.33262311062	50108.1380570223	31
50119.08614855124	49893.32975064884	31
50257.397826863154	50024.1991376783	31
49921.00261323571	49931.29189764484	31
49972.64414203121	49960.84052992508	31
50189.878378369634	49762.75205274309	31
49828.91339757309	49994.47563064636	31
49809.3464443405	50219.59224674748	31
49900.562513011966	49904.09917569412	31
50088.13265909221	49909.90512868712	31
49670.502617511855	50056.86831594515	31
50306.47994388642	49934.069958024884	31
49977.95325857255	49924.48344421885	31
49629.96879542957	50112.17431332235	31
50290.55916970064	50086.61082844548	31
49856.58364201694	50274.35348039506	31
50312.43076661726	50059.806350331586	31
49798.41387777921	49974.099624011666	31
49907.6471308766	50055.72233460076	31
50172.89967833238	49830.80084143154	31
49606.86520997254	50079.67651530072	31
50303.65005697588	50117.069103482594	31
50407.812272331	50048.09771885168	31
50221.71701015905	50168.617582518535	31
50300.31820632235	50152.41568567867	31
50432.415409073605	50022.810442768714	31
49902.45761499346	50351.53903843137	31
50135.89469073764	49775.84297542866	31
49820.23287565716	50251.21354785565	31
49647.71418202223	50141.36651795629	31
50324.80720740049	49897.030046149775	31
49674.84760255357	50164.587808295786	31
49743.13202285247	49985.566003324035	31
50117.13125243695	50214.86591259636	31
49695.41140285585	50014.999746553374	31
49632.509719354166	50174.16254875792	31
49817.516366483665	50285.70216057135	31
49745.276029858236	50127.6657648464	31
49636.96996454714	50067.03308992783	31
49712.47124304522	50134.37944207458	31
50431.48955375265	49989.70751890031	31
49823.89855031733	50321.52292655872	31
50252.22518204604	49742.43807491142	31
49683.78599706031	49981.63444472298	31
49951.47606047206	50369.70716365176	31
49751.29351895733	50249.0163880013	31
49833.408562134995	49955.58156024499	31
50255.937604955645	50167.762564725825	31
50048.50191599709	50359.44254571672	31
49572.62721203369	50094.1828885048	31
49702.238998417655	50181.767423319354	31
49602.01003786409	50186.599177135926	31
49850.98048162002	50340.543907382635	31
50157.888188459576	49745.38652759149	31
49786.85905781396	50250.24876850913	31
49580.24163193284	50214.65114597187	31
50265.58715223795	50135.25452329253	31
49592.135617707005	50128.75764666615	31
50300.474443482024	50186.7849110673	31
50140.70043864897	49825.31048031397	31
50306.426743305834	49774.970167272404	31
50147.30895643499	50295.75400271179	31
49891.72259469121	49869.44495478091	31
50317.12147532953	49738.29127382285	31
49812.22135456058	49929.71033667881	31
50116.22619708578	49928.89085676305	31
50155.76241822344	50217.37474208983	31
49872.233691839465	50305.897480034975	31
50330.88721062084	49856.95343056966	31
49959.32089521921	50401.67116308504	31
49868.836607770776	50373.01865989868	31
50379.76039186633	49959.09536699311	31
50461.53148717809	50003.6012791001	31
49928.01558321837	50427.21726500091	31
50122.79766157191	49852.36177590468	31
49773.93074110742	50008.669758685275	31
49829.8971107821	49901.2307081325	31
50333.21638738455	50163.39820778434	31
50367.67456310578	49896.373332086965	31
50187.47021337251	50211.621610585964	31
50336.55404910168	50104.33883359429	31
50112.44508882558	49745.92115145612	31
50475.48704207374	49973.02045610291	31
50289.578384176464	50226.23277590894	31
49761.16789469565	50281.82538413941	31
49658.41543799416	49954.990859263235	31
50266.16373528757	49708.801141798416	31
50155.24455403163	49706.96327738248	31
49749.13173713709	50316.328544440665	31
49681.3555596283	50211.341721316014	31
49857.06085265368	49860.32053329738	31
49990.19451197884	50418.109671299506	31
49569.74535993123	50157.24483744867	31
49566.744019568025	50249.70702846752	31
50503.66681593588	49957.207803858844	31
50350.69604491225	50195.16097207415	31
50370.3605728982	50116.76497130022	31
50055.875751985084	50394.24244866469	31
50458.46831873527	50047.377416037416	31
50341.33093370165	49778.91283454135	31
50399.867546228656	50101.266416416285	31
50480.38211034653	50073.615330936074	31
49994.71621673728	49896.56625128529	31
49633.183695519976	49930.053597021295	31
50386.40018779851	50200.637740038816	31
50133.928084776126	49676.58403410211	31
49895.72246859134	49830.606164689394	31
49704.2532119871	50240.276592946946	31
49767.20262956648	49949.8122220035	31
49948.16046018291	50456.7016192492	31
50419.82208010552	50218.81652952884	31
49747.31341641285	50165.947175570946	31
49864.70175560698	49947.930080921375	31
49535.122658637665	50151.01968249049	31
50505.65054478718	50000.51774390995	31
49768.323310919106	49912.905854819204	31
50371.3026620773	50166.2347104292	31
49579.560087708385	50056.336099929504	31
49551.708003456435	50035.72522519245	31
49850.15043910949	49824.213055499866	31
50277.32473543716	49669.50994281361	31
49902.333739439884	50389.65790849988	31
49732.487961005645	49930.61214697406	31
50146.80130308559	50335.87642868311	31
50114.62915737142	50344.729458363625	31
50430.80746871728	50075.22157491283	31
49659.78370723836	50022.64066299308	31
50176.67578939724	50252.05598904844	31
50367.629806031335	49805.766405717375	31
49541.25304908647	50208.43073759296	31
50397.069704573296	49788.931405768235	31
49712.348160980764	50278.09760918474	31
49610.75949363426	50235.26034917246	31
50025.06258892012	50419.929106081676	31
50105.87845867774	49823.48457490285	31
49809.99171163757	49830.040472862915	31
50298.802155144236	49706.70229806263	31
50025.37432765181	50382.440528837855	31
49663.42258164428	49916.46454160839	31
50083.650994808326	49862.186920212385	31
50507.84850138534	50100.454146418204	31
50395.95384324166	50138.91791710755	31
50185.6299906142	49728.726390383636	31
50396.723615918505	49869.86373142202	31
49642.888147758356	50230.93460387467	31
50489.35216802036	50032.48400760638	31
49942.65122602203	50492.145182584216	31
50431.497093973674	49883.16975556562	31
50318.63004027645	49806.21935949777	31
50284.752541853646	49742.99056322015	31
49777.29665831349	49838.74601511732	31
50205.286603654306	50100.03184523325	31
49513.14820931342	50124.62832953308	31
50408.660272800356	49758.22525916404	31
49933.953584277915	49835.339528961835	31
49907.2035293611	49798.66872398871	31
49949.80965559733	49904.41229687692	31
50435.022197141996	50132.63746954135	31
49909.8700522235	49766.69568985859	31
49531.37016257316	50094.513118217794	31
50431.931622646865	49801.28239794544	31
49772.53018365915	50339.01171775034	31
50095.56969036259	49718.050492000206	31
50520.79978363635	50067.62793027965	31
50532.83193054148	50126.89188813625	31
50496.66341746967	50139.64820792357	31
50406.22987747344	49718.58673381134	31
49712.38793246677	50328.68928064566	31
50335.71462023707	50223.44296636976	31
50121.231966352774	49638.994753112056	31
50379.472908218915	49736.60048742612	31
49713.49190116709	49963.61601081677	31
50077.17900979814	50428.612465375605	31
50449.67332815765	49919.139743025386	31
50113.17250933778	50439.1092744144	31
50305.48957807543	49646.48305101701	31
50210.4821799401	50256.747532625894	31
50087.12460601719	50379.98016376247	31
49988.28837212897	50385.95309875232	31
49873.863494561396	49770.61776626557	31
50075.95072506684	49805.24717172704	31
50441.067445390225	49735.17873733217	31
49474.65055098389	50120.70008499078	31
50080.57152654933	50324.691622327235	31
49621.436881328416	50034.33108573485	31
50454.32025724499	49828.39282796829	31
49614.95177010619	49997.09630299369	31
49711.41807895681	49902.44152153425	31
49522.565003019234	50058.181201510175	31
49497.456061535326	50091.84993586423	31
50051.75268659523	49883.31707346443	31
49779.99209139253	49875.738438891654	31
50473.492815180485	49747.79442290578	31
49505.40406415488	50222.25964153469	31
49484.82935445522	50062.259199690576	31
50396.3160154261	50243.42206855809	31
49974.69976228573	50484.14627332315	31
50119.09321942437	50385.4340384802	31
50507.562839087164	49752.32594335424	31
50327.65043381767	49620.70748862855	31
49746.675241886376	50362.764911608494	31
49885.05929000076	49735.168618983305	31
49746.15718810629	49883.846974006956	31
49644.08747543044	50266.07185679452	31
50095.732533023925	49680.90463508494	31
50426.84314828345	49851.16666880843	31
50463.76053574865	49794.30965292054	31
50412.05038665492	49954.15411406661	31
49951.727306054934	49800.31217382677	31
50331.5048246261	49695.39178222695	31
50088.222882271846	50459.589426333296	31
50363.20131655822	49679.60098582451	31
50372.22999292946	49767.968668492205	31
50156.72698161495	49621.27132801241	31
49998.59978177183	50456.297843141074	31
50090.83478172636	49618.577685869765	31
49672.35487059825	49882.92372090673	31
49696.068878417835	49856.579469965254	31
49460.49088424257	50040.91074415596	31
50349.490100769464	49645.10597459399	31
50470.483202306736	50111.479180408875	31
50095.10420099881	50497.862861149195	31
50560.34468528161	50106.43351249417	31
50174.76441867092	49674.65518459925	31
50499.21312723467	49792.84144677334	31
50178.1052203312	50077.68819426578	31
50391.26322937837	49663.219051799235	31
50137.096656682486	50461.16827275874	31
50252.01560665656	50230.261796855666	31
49491.089545893425	50021.361285048275	31
50367.5693943996	49842.48245087608	31
50490.41861392546	49917.551822673544	31
49437.541001669284	50133.69832932345	31
49965.70779145363	49770.64715082833	31
49861.32640128839	49894.725704964774	31
50182.0759306721	50294.94847160047	31
50105.4681576286	50529.62110795788	31
50267.27706553051	50199.65673154215	31
49548.55089256492	50284.935962903044	31
49940.622772187635	49869.65163865313	31
49699.84317574086	49818.56324935823	31
50144.684222246724	50428.29205552757	31
50149.891796664386	50493.79199650165	31
49653.55742159771	50297.82909197047	31
49439.65576880611	50096.96498245633	31
49444.59777709321	50009.24264780997	31
50445.24152434507	49959.54801451114	31
50523.12774497825	50034.55132582521	31
50480.8718900413	49711.58190895444	31
49607.16058848764	49903.774782451095	31
50185.21736659589	50482.918485025584	31
49827.26965269879	49799.061224533165	31
50595.01605905499	50099.57277974589	31
50362.59467861662	49604.19810029343	31
49738.99816484467	50211.620436893696	31
50411.313004332114	50170.88737238622	31
49593.648834706764	49936.14758149717	31
50056.60886283651	49630.828296502645	31
49976.147393895364	49824.93097838986	31
50319.136181434216	49587.88300985368	31
50063.25317039164	49686.77926133518	31
50491.14905022565	49825.98712248272	31
50523.40381525306	49897.13546194543	31
50082.40230111844	49760.838967640324	31
50612.64069183896	50066.97028927887	31
50232.05385090969	49709.766807989814	31
50566.01898516112	50146.88340712016	31
50024.476082119465	49645.27020465105	31
50016.03436662077	50490.3623224808	31
50041.863251961164	50310.76173742839	31
50398.93995793019	49588.65355579696	31
50210.23308158753	49683.19898448568	31
50288.640583953376	49902.39704521281	31
50394.18475899647	49551.295402409036	31
50382.93061699368	49515.061001783004	31
50329.130185268295	50258.55982381697	31
50468.06372534012	49889.281142167565	31
50405.44442442898	49482.319207699875	31
49439.886127248225	49975.22284998752	31
49870.441331280854	50404.99292180638	31
50532.93355647164	49791.38482475845	31
49911.560194355916	49706.837566304195	31
50547.38311885717	50007.45923263069	31
50158.405668997875	50383.83764438062	31
49474.56284009731	49956.057138376906	31
49399.970095870514	50119.791371099476	31
50050.325894697715	49774.29548025403	31
50384.67064534752	50073.00334368897	31
49898.39372136977	50442.92876576399	31
50357.47806299994	49543.396888475625	31
50202.42326904639	50455.583007976864	31
49569.480192550676	49903.123830988545	31
50444.487348903545	50163.301430467545	31
49495.74314592532	49987.08044850207	31
49553.75111871751	50124.25151561081	31
50070.590115401734	50520.216790321094	31
50445.368826789985	50248.956015520766	31
49575.80364537302	49987.33718318916	31
49661.540786294754	50337.39861647889	31
49843.36938128254	49760.43530772014	31
50475.88988616231	50172.78149861233	31
49980.69126466142	49861.362847513934	31
50260.428129286214	50265.87270332882	31
50518.71734801996	49703.89891277462	31
49847.58183311171	50102.70212096988	31
50211.800802602724	50316.771928828224	31
50293.90439514669	50259.160248080574	31
49812.06557982282	49871.83776825042	31
50478.19829570961	49855.68900595356	31
50266.841103079336	50300.18057342189	31
49613.527759773795	49866.062144009986	31
50120.91453956682	49601.10664986213	31
50385.39642188065	49626.77358129618	31
50351.521447898056	49505.294888874756	31
50546.64922617759	49725.920808768045	31
50451.88380048422	50213.38402413593	31
49543.54430546042	49879.786407621206	31
50050.21729245183	50492.685739667664	31
50533.317364324284	50161.250888813745	31
50237.18008606884	50456.79353039513	31
49536.25601272925	49988.78178363206	31
50245.39372097665	50422.861880773686	31
50478.410234399315	50272.33483812807	31
50071.370929178076	49587.232708209616	31
49989.983981356316	49795.12398044705	31
50220.017861242064	50210.11618520332	31
49516.3881590856	50186.34188559272	31
50564.47377418166	50179.70748042328	31
50252.40925168089	50492.66439316475	31
50422.197161162345	49686.653847536836	31
50486.40018787198	50225.757184834445	31
49405.218736900955	50001.20326695683	31
49795.78912866399	50368.59389941508	31
50576.82109163814	50057.23443653312	31
50457.870948160606	49683.65897150826	31
50203.66659207096	50516.813789848915	31
49713.52736486971	50370.82954801479	31
50444.60193650624	49767.20150476462	31
49477.82816531548	50154.011857391226	31
50471.24138221761	49650.06833394347	31
50289.20642264849	50505.02036548056	31
50299.712614918404	49553.61289244197	31
50642.98203867883	50053.02111485973	31
49369.34223364471	50000.44082518687	31
49916.60563925451	50471.337884352935	31
49575.10160181738	49853.91863175797	31
50013.46784328652	49771.06264453144	31
50563.98619389804	49690.68260877249	31
50599.05165994016	50160.8500141095	31
49730.07222008573	49839.51527946499	31
49859.46903147068	49706.801270404205	31
49515.476360809516	49859.06098788068	31
49951.59212001135	49703.714898205304	31
50038.24836976972	49743.52386876983	31
49601.13697991618	50269.92907460514	31
49712.75473678107	49787.67624889427	31
49944.456316315765	49735.797389314546	31
50198.353044334515	50420.45271907918	31
50669.281619970905	50031.55632210125	31
50243.44611971012	49666.434876111845	31
50506.89805123915	50193.23368100088	31
50650.77219371984	50005.05874600724	31
49825.38221318562	50389.52834527729	31
49451.75387339207	50172.820787628254	31
50619.16344440633	50185.87187172596	31
