# Supplementary material for: Abundant Topological Outliers in Social Media Data and Their Effect on Spatial Analysis
Source: PLoS One. 2016 Sep 9;11(9):e0162360. doi: 10.1371/journal.pone.0162360 (PMC5017681; doi:10.1371/journal.pone.0162360)
Supplement: S3 Dataset — See the respective attached file. (ZIP) [file pone.0162360.s003.zip › S3_inclusion_lws/clust_33_42.csv]

50000.0	50000.0	0
50005.83713481602	49993.280968672174	0
50001.12443877294	50002.94038312532	0
50004.48967049862	50009.87803618339	0
50014.53099825114	49992.22044562598	0
49994.82530141147	50000.16451443882	0
50010.4589196096	49996.03999675293	0
50018.2149037799	50000.21066760052	0
50008.08586038528	49994.71094210748	0
50008.936828060156	49996.61673629877	0
50014.94983376979	49988.786681476384	0
50018.46933854213	49993.8554702697	0
50011.58925015423	49998.11513877684	0
50000.88428493963	50005.70068823388	0
50015.58030491181	49998.917555959655	0
50009.4718499692	49995.44000616184	0
50021.193458055204	49985.225681648	0
50021.413904821406	49979.75696080034	0
50010.100749354795	49991.42392694246	0
49994.76895619402	50001.40611172298	0
49988.06258487189	49998.76840152412	0
49985.29202249338	49998.940740734564	0
49993.14686645007	50008.1375682673	0
50019.290915195124	49977.92750471076	0
50015.06418115242	50000.068615091885	0
50014.13017824349	49994.253094930704	0
50016.51956011994	49993.78858803314	0
50007.08202173182	49986.998177055575	0
50019.32588342561	49975.4242119596	0
50007.844906202205	50006.27608626506	0
50012.7000907052	49987.44525287354	0
49995.49342105043	50013.29634922211	0
50005.13790162656	49991.45152935209	0
50007.082932075806	49996.441953963855	0
50016.585769007244	49986.84440471123	0
50002.83418114664	49988.992466717245	0
49995.48635136234	49995.03181978486	0
50024.77210222248	49987.26818796391	0
50016.061040311164	50002.13748655931	0
49998.10217495186	50005.36260508198	0
50013.167830917206	49993.19964095961	0
50022.14159763361	49982.83076155788	0
50016.10399810654	49974.74415824642	0
49998.08776523715	50009.22821079052	0
50023.40450357533	49993.61172738369	0
50018.76775212044	49981.33086492498	0
49996.120792812355	50001.59421960543	0
50005.046774222115	49981.73340809357	0
49998.2990140224	49997.04291727956	0
50016.47214563919	50006.55446067109	0
50027.808527417794	49994.11873108403	0
50007.276988179576	49979.47005546184	0
49998.63505054116	49993.56495709598	0
49994.93196612812	50011.18394075017	0
50010.45876863076	49990.161010031814	0
50003.97266594857	50002.458794795784	0
50009.44591577367	49994.182815990534	0
50008.4991627827	49998.01859678256	0
50026.73402193849	49992.63956518364	0
50029.482584821504	49978.508912261066	0
50008.75765193132	50004.28392360544	0
50005.388412672575	49999.9900841207	0
49999.85042124614	50010.79623481914	0
50012.27171978171	49994.29867634941	0
49986.59482429784	50001.81226839865	0
50035.33648425852	49974.70002515035	0
50017.338649190744	49980.41742473275	0
49986.88719264082	49998.56909033515	0
50009.163364260836	50001.94105756399	0
50021.4902181036	49972.74675609031	0
50036.929303339406	49979.345099226695	0
50004.407389178654	50000.27660040396	0
50013.03458879436	49971.04161905141	0
49986.730068661935	49995.36881795393	0
50012.11734460939	50005.26852747503	0
49991.47266825221	50016.232713043595	0
50002.753656105124	50004.43811441385	0
50007.04795399476	49984.99209594952	0
50019.73260847298	49970.14971438379	0
50009.069330373226	49972.59046273163	0
50010.1511816557	49972.62455247978	0
50019.046855330045	49968.729659101475	0
50033.91819664266	49994.99795841096	0
50000.54061583774	50004.66301196818	0
50036.83356199175	49976.12178608589	0
49998.69355844842	50014.23779065819	0
49996.42385986143	49997.54201287753	0
49988.80355885187	49994.73949626766	0
49989.0000510483	49997.53362532931	0
50045.87877013	49979.65615874137	0
49991.13587895365	49996.52765682387	0
50019.30492580107	49999.88959458508	0
50012.46014286366	49988.74121117238	0
50001.54569032017	50001.71275774059	0
50012.15402410048	49992.55053785089	0
50000.12263336884	49977.47527241486	0
50002.22490471562	49999.61637121197	0
50010.51338572776	49998.152334640225	0
50014.73525587127	49997.20394473452	0
50012.79614643068	49996.9890215799	0
50004.87503193818	50001.461523248174	0
50006.03257514177	49990.03647625652	0
50005.54887962217	50004.81637949066	0
50002.56240120871	49979.99797606899	0
50021.887926901814	49996.062893511604	0
50006.32703857465	49991.544517300004	0
49990.439278598395	49994.24582331928	0
50001.873876585625	50007.141939034314	0
50003.305765154335	49993.86854020162	0
50013.200641945106	50005.08440088092	0
50012.12025455266	49978.84568753256	0
50006.64370623705	49983.02919293262	0
50008.49073917247	50010.12621010018	0
50013.861540388745	49978.21860787476	0
50031.058052643435	49986.99015643279	0
50014.94582985956	50012.05125135054	0
50035.5383608293	49983.566861656094	0
49991.030096193834	50022.15116813719	0
50005.46966937792	49970.62233159868	0
49988.44833133628	49989.976926240066	0
49994.354344094165	49979.72792732627	0
50016.53829730544	50000.329665277866	0
49985.69786667642	50003.08579045412	0
50005.04180405728	50003.54232518139	0
50007.49928405959	49988.58424591541	0
50017.031857151094	49968.94990008343	0
50002.98364475068	49981.342418066255	0
50008.75183400938	49981.63170455064	0
50003.74134074666	49968.98534518849	0
50014.184258887915	50004.34955588514	0
50016.66807349658	49978.153620903344	0
49991.49294660638	49999.08926920659	0
50006.07308943197	50012.02124499861	0
50018.18428017563	49975.5291185302	0
50003.744835537575	50005.03672033354	0
50017.0847617482	49967.71939797862	0
50001.364376995836	49995.92899192673	0
49999.015252295256	49984.51162121085	0
50022.88862056398	49978.140659149925	0
50010.12229608524	49981.63378355038	0
50006.924986869504	50014.2275570096	0
50018.62598055079	49995.02027975728	0
50001.4129379488	50011.1959501719	0
50029.762113352466	49981.23696473595	0
50017.34500124433	49994.69032148967	0
50001.66266675488	49990.137316034496	0
49998.9494254673	50003.01711792969	0
50001.198360199305	49999.86125242214	0
49988.285388029035	50000.56237796584	0
49999.6191912088	49994.81971262622	0
50026.604335600314	49978.8004165042	0
49995.32452230914	50007.39284060184	0
50008.4370145203	50012.41428319673	0
50020.588886059304	49984.00500895489	0
50018.196912976244	50013.52306138625	0
50024.68074206995	49980.89310460526	0
50032.11898991028	49977.87048802366	0
50033.392462679665	49988.90998566345	0
49989.34177680639	49998.66722062441	0
50011.053675528885	49993.308648700295	0
49998.23830095699	50010.57701642372	0
50011.79860805233	49985.78635422019	0
50018.22626641199	49998.34133937544	0
50006.87112494695	50000.55134256973	0
49996.53121272331	49985.20198091985	0
50025.086037284156	49985.91081937276	0
49996.70860588001	49979.26714558284	0
50029.50319168969	49973.20871567816	0
50016.4795935853	49979.64911345631	0
49996.10016635222	50004.113680559676	0
49999.640019379956	49996.08065681126	0
50008.223135130625	49962.391188099115	0
49993.37143664145	49981.26529963117	0
50018.00955082157	50001.454190036544	0
50014.05433731257	49987.786569162265	0
49999.49285722743	49986.030568801725	0
50010.892172060616	50002.890041918436	0
50018.264454430224	49979.08917698802	0
49999.254347866976	50004.12399906752	0
49996.37550174052	49996.18684061768	0
49988.48035736957	50002.11186367716	0
50017.57129535383	49985.64348910266	0
49993.48365932206	49995.32734283831	0
50004.25846664632	50013.69450265003	0
50015.17690187655	49969.07193670933	0
50010.90125225226	50010.77384091866	0
50017.00323091341	49995.94090178073	0
50012.86030348004	50017.03363351573	0
50005.31109678922	49962.92414232626	0
50006.08245865617	49996.396527964374	0
49990.01497238	49995.39866020564	0
50044.05046255765	49984.74864177708	0
50021.102182624454	49977.19055963324	0
49994.206855205164	50007.760510363725	0
50031.30952802601	49981.27880218403	0
49993.00874635992	49989.07987435498	0
50017.913044286935	50022.43697608902	0
50019.55630359528	49996.00874573291	0
49994.95845095134	50006.23146898167	0
49996.787999179345	49983.41672751876	0
49997.28862868989	50002.89962222195	0
50026.72239156424	49977.67029217016	0
50016.137442013125	49997.798828649495	0
50002.23822115556	49982.82918829433	0
50017.59004350971	49970.20078439211	0
50001.12616166738	49988.74985866253	0
50026.89126041569	49975.84217616462	0
50011.525842301904	50000.75636389602	0
49987.37936298576	50026.933915783564	0
49992.505563965504	49971.45927862612	0
50028.914669772326	49976.81093937099	0
50016.66006009913	50016.9698661116	0
50006.33442838227	50008.543010872665	0
49989.42131829412	49963.33901166855	0
50017.968238877926	49964.11063876047	0
50017.4053768407	49976.68234425749	0
50025.67918690619	49993.459769034926	0
50035.32946390554	49977.583204645154	0
50014.841863191876	50008.54154552255	0
50009.46842729731	50020.60487544357	0
50021.769537268505	49974.23178294885	0
50011.47451947896	50007.557284676805	0
49998.40507468729	49975.46325920858	0
50004.0943970568	50011.27871101463	0
50006.20179319582	49967.85017228331	0
50018.20829484094	50018.71730479123	0
50011.66556158528	49969.1858270797	0
50024.369657337156	50001.22008216415	0
49998.79584238994	50007.13689362251	0
49990.32820341346	50016.3961369657	0
50006.4435688108	49994.31053318997	0
50019.30929079813	49976.600336048316	0
50010.91845864008	49982.82898569856	0
49990.348907185224	50005.60903256387	0
50024.1522169357	49994.40200642497	0
50014.17381883133	50002.12589069574	0
50017.76507466728	49990.44779436663	0
50043.75520496807	49976.744641166486	0
50009.71324076425	50011.99337319459	0
50023.96064234873	49977.61049468709	0
50014.04709016834	49999.30956374218	0
50007.29837336337	50019.74476684009	0
50011.60148713441	49971.61552987652	0
50027.760664667345	49985.06088880161	0
49990.826783218356	50029.403764236886	0
50009.65654534305	49987.70137659851	0
50016.71099753911	50008.33824926107	0
50004.69951611002	49997.63286251777	0
49982.1008966819	50023.64881203237	0
49994.30528099292	50019.15648234574	0
49989.98803088486	50014.01842541414	0
49982.173661481924	50004.54955079803	0
50016.885314251995	49964.39033046427	0
50027.64624163003	49996.03948847316	0
50042.10921104765	49992.490067135564	0
50000.45721536013	50013.25586287379	0
50033.20667133846	49996.21933796846	0
50007.796617056236	49990.37827675556	0
50010.793185041024	49958.88394594061	0
49999.99657376707	50014.635139766775	0
49991.18720389596	50004.122235214636	0
49997.97220737339	49978.578237204354	0
50009.72613395662	50003.706107086124	0
50035.589999161806	49971.04844427833	0
50028.910800421785	49971.17023296352	0
49995.69536840814	50016.661631778	0
50031.87793942766	49984.378883366044	0
50018.940883947886	49955.17033129901	0
50009.73582475297	49963.47881328664	0
49982.62400587377	50000.491292449246	0
50011.69341869804	49995.72767945512	0
49995.16420949113	49998.835294507444	0
50006.40201665947	49988.39904736535	0
50016.4519561636	49990.38580699887	0
49999.09921373705	50015.27455799909	0
50015.71644487849	49981.890074185685	0
50011.95701241115	49981.49187185587	0
50013.74931920829	49997.47045144757	0
49991.916510602816	50012.525039104024	0
50009.99198977121	49984.8982441121	0
50018.44147401772	50003.16867861623	0
50020.82573912429	49974.82028027413	0
50015.49034966473	49990.85560334409	0
49999.87213701425	49997.90044027296	0
50043.79092621712	49982.05238273654	0
50017.433259612284	49987.72241035177	0
50031.953824946744	49994.884360510674	0
50008.88763657624	49985.631715698684	0
50033.254947874484	49991.54350118985	0
49999.46235900153	50001.37638187934	0
50015.18216152417	50016.60655961266	0
50013.100947890016	50010.369642319376	0
50023.76929210621	49996.469970804144	0
50009.1598565264	49970.37590584578	0
49995.85450226346	49992.452056001675	0
49999.94546654832	50008.59505416156	0
49990.82754118624	50010.245166916364	0
50031.77710339371	49975.60848126108	0
50034.230430251715	49972.200144816255	0
50022.386270717376	49979.00827023312	0
49992.64646736168	49980.25304717777	0
50026.42297673137	49997.453392527335	0
50019.618674445446	49958.86037352273	0
50026.41798040903	50001.05491525644	0
50019.38057683675	49973.42363685009	0
50009.54565436523	49966.28393480257	0
50009.01063384966	50014.73592736334	0
49999.644995925904	49993.78405371485	0
50009.81720632824	50005.97289784865	0
50008.14015398451	49992.284981156794	0
49996.346870602596	50006.735113702714	0
49992.318381946396	49996.34852900717	0
49975.57922029394	50007.543591302885	0
49991.7840052838	50030.47910280624	0
49997.821918389505	50003.78108682672	0
49981.759709777754	50020.590654198604	0
50004.689470503756	49982.915378003716	0
50003.63994292236	50003.52518030056	0
50003.33970531987	50010.21646316763	0
49991.72504012674	50009.66971456137	0
49993.51300644962	50021.990941999415	0
50008.57551745661	49967.72139152683	0
50021.960935687	49975.66542490558	0
50004.69583280455	49995.22104814737	0
49994.198399913046	50009.21217614481	0
49988.58142016513	50018.082290497325	0
50019.654252077045	49988.67324223183	0
49984.921162792794	50004.07854214962	0
49981.45671529846	49997.116122643434	0
49996.97783060522	49968.187741512134	0
50040.272093099156	50001.72669740148	0
50003.18794351524	49977.40589052669	0
49993.03311956979	49993.21018067425	0
49996.365427526835	50010.6317267545	0
50003.67053058538	49991.807151799425	0
50008.59006648891	50007.353603243646	0
50005.63922193674	49975.28807307995	0
50027.37674313698	50000.002662458595	0
50018.1694011894	49962.7431125476	0
50029.270615256304	49986.30585703274	0
50008.60891376488	50000.90645862579	0
50011.463217016535	49987.64651850302	0
50025.71492602243	49980.053609271316	0
50020.149261215425	49998.33740895269	0
49992.083382203666	49998.17325550986	0
49990.49038131797	49993.050099536056	0
49997.03459241107	49992.463299739306	0
50015.71638867133	49993.163487279846	0
50014.238258018595	49971.042525217876	0
50002.84440560835	49991.017650804875	0
50024.0421841673	49981.83583364768	0
50010.09122006389	49975.393998303785	0
50021.8599244461	49988.34879827413	0
50012.38490685176	49983.447845324255	0
50022.9978631254	49987.25227928762	0
50024.57481204676	49998.27303786978	0
49977.73435678939	50025.73142585185	0
50018.273526281984	49984.862890459626	0
50004.87977524304	49988.86417241439	0
50010.2994959495	49980.14878879698	0
50044.34040172747	49986.573763466644	0
49989.8854863132	50002.60089882142	0
50035.588236585834	49995.58540569962	0
50033.22995233338	49985.604815805105	0
50004.865841838946	49985.181879685035	0
50017.96032704124	50016.073713754304	0
49985.88742129509	50004.574260043635	0
50022.967400696645	49965.7199337937	0
50020.575116337925	49991.52741422425	0
50023.080497756	49990.82975304222	0
49971.19647388126	50028.90699982335	0
49988.378226405424	50020.15787642392	0
50041.256446369975	49975.58570536631	0
50026.2353198945	49963.63745814506	0
50006.09290812682	50003.86750193632	0
49999.10665106603	50019.81250362378	0
50017.08442806516	49999.00182927129	0
50044.3125068275	49991.881128169334	0
49989.69643205104	49979.90931636454	0
49983.447153874804	50012.92191009479	0
50007.09100776314	50002.0115516885	0
50002.39396832022	49992.540378176054	0
50030.089910534545	49998.491165232444	0
49997.30745483783	49998.59718904675	0
50007.318017293444	49975.875578960055	0
49993.248316773905	49978.191920323	0
50026.3666059615	49990.04335203911	0
49992.999485446875	50010.69994272801	0
50000.3856237368	49991.71250458948	0
50017.946030743726	49977.88631347146	0
50007.644142433375	49972.087069549	0
49993.66907959635	50011.765590085415	0
49994.8157511952	49986.98470323382	0
50008.38104781748	50019.90062105578	0
49993.26126408174	50000.11735477906	0
50007.22548173692	49977.57936703704	0
49992.06360483944	50018.0340425501	0
50039.28669048378	49963.65659707516	0
49985.753176636455	50020.735921212305	0
50011.566897029115	49967.6111754119	0
50033.987927820956	49979.86532365262	0
50034.92184460218	49993.68379887169	0
50031.1834662403	49978.546404806555	0
50008.49951727383	49977.61220145197	0
50000.0667014223	50006.61967936052	0
49984.729122934965	49988.46750636666	0
49981.21649061167	50003.70840084871	0
49990.47161684786	49965.01894314194	0
49986.85456251446	50017.47416794007	0
49993.14977565803	50012.76023205532	0
50047.74428540473	49991.24723405859	0
50041.76255014188	49978.46759680011	0
50009.81457879594	49978.21967923451	0
49998.4060908197	49999.35948248665	0
50018.373779276386	49996.34044717234	0
50013.52283959243	49995.467949927086	0
50027.67426593742	49970.10328410818	0
50014.319940503025	50017.38261971316	0
50009.11341404663	49999.653086728984	0
49973.127658974896	50000.05463673042	0
50024.172469884805	49992.833051163034	0
50012.72323837013	49986.30699232487	0
49986.20730487261	50000.10490423789	0
50011.977252020064	49976.793581167396	0
50000.00469857768	49987.66289570633	0
49995.85995538461	49973.097446555905	0
49981.89327689237	49986.981859026244	0
49990.188598212604	50018.50470183291	0
50019.26408681603	49991.079964753786	0
50026.90642246039	49980.55454640253	0
50004.02002875881	49980.06894821713	0
49985.89081506631	49985.65015807027	0
50002.19799961084	50013.56370140326	0
49983.7216195171	50005.075943525364	0
50011.56530235663	49984.67498436674	0
50002.327672652966	50016.16523425671	0
49997.71084800053	49989.345274387495	0
50021.098386776	49999.088229640256	0
50002.00890793094	50008.13368325376	0
50019.39518854666	49986.74799421681	0
49998.48583144695	49996.020842220816	0
50002.252645341825	50003.39034952211	0
50024.94934034694	49996.50973683712	0
49986.29125204934	50032.769984358754	0
50028.415156277806	49974.07285654163	0
49992.67148623997	50015.74501869495	0
49988.55427669218	50005.38882281116	0
50005.61269014103	49979.195057955585	0
50013.9253921519	49979.943606174034	0
50009.02263196153	49976.39397066565	0
50003.70383567812	50009.18776447736	0
49977.93538939688	50032.17827826552	0
50002.00143499088	49981.14772652258	0
49994.443343618565	49988.76168526796	0
50015.95192676042	49996.55369518609	0
49993.70826007408	50013.60625246535	0
50015.6171072625	49995.2344459176	0
49985.79584330067	50018.53873362033	0
50035.52685303456	49986.11691328954	0
50023.38477138606	50015.65881684924	0
50013.08957255942	49972.88909667436	0
50032.54434074573	49980.14024382478	0
50037.69766277613	49990.71977907857	0
50020.70132115987	49971.33918728332	0
49991.54871575323	49993.06958954638	0
50038.6876369777	49984.854015877136	0
49995.84975534837	49989.76380217891	0
50008.57260689861	49984.18248625825	0
50010.80116969428	49974.26868446372	0
50015.52442358418	49980.369654114074	0
49966.87956821088	50025.3566718717	0
50021.39298048806	49997.33513397521	0
49986.79280405464	50011.54457078656	0
50036.99569153763	49970.71384740837	0
50030.30006447288	49976.71936741601	0
50004.423067000935	50021.778925919774	0
50018.9524174718	49987.93459858724	0
50002.24446952885	50009.35885546801	0
49991.37241014676	49987.81286878255	0
50003.50800967785	49986.81399264767	0
50024.603400120206	49967.67607924221	0
50011.68653072118	49989.936086664326	0
50007.42317193211	50025.20821976098	0
49997.81359760099	49974.146066464906	0
50000.03202202254	49975.17501212602	0
50007.46899340166	50016.97950080779	0
50014.92720199672	49989.879107376546	0
49982.3621370405	49990.43294793265	0
49998.93112757086	49973.32114751587	0
49993.375437763934	49986.99815010414	0
50009.01048645396	50017.8185164767	0
49996.28983160131	49986.96341522962	0
50013.84358150482	49974.759725529235	0
49985.33335758784	50014.325262570404	0
49988.28920657882	49976.78881082798	0
50005.127349538976	49960.355245516366	0
49989.64002585986	50013.06228223937	0
49993.30132386803	49990.74232668886	0
50007.89248237768	50021.36047618287	0
49987.15178322575	50016.181793822885	0
50147.071697709114	49960.77804057066	32
50107.28390101082	49966.181586371495	32
50081.45537986945	49991.33231706034	32
50123.94238299678	49932.355753708645	32
50108.562493909856	50016.10308621939	32
50141.597581765534	50009.618009883656	32
50058.52135250549	50025.84518764	32
50088.50005025727	50046.597256943365	32
50090.06750575251	49929.24960926153	32
50103.144069066526	49893.77868419007	32
50026.79203774954	50049.79466424495	32
50074.412338706614	49958.49424635918	32
50177.00141760632	50016.49075720853	32
49989.37601151851	50065.60122942826	32
50048.10539756753	49933.071222420906	32
50022.80810770267	49954.617728330384	32
50084.928153715555	50080.30529762203	32
49993.16756200495	50025.15965539643	32
50186.70078685544	49964.84230223456	32
50199.53061222591	50045.887981493615	32
50041.90268147595	49892.57147124283	32
50217.821651713835	49985.468345496054	32
50004.359196919955	49884.74660775038	32
50246.17091903081	50003.69999643866	32
50012.015486767385	49986.61375400754	32
50046.75429892085	49989.39083917925	32
50119.996713700144	50091.50533103759	32
50228.11652476146	50064.482579415104	32
50074.948151026714	49862.96017077006	32
50245.18540681126	49965.60746635885	32
49949.47389355676	50074.46740724037	32
49929.16133624479	50043.37134965222	32
49911.970129004985	50091.18791470236	32
50168.774148529024	49933.95136186544	32
50261.90353785122	50061.32523738309	32
49899.187715115586	50127.29902149338	32
49878.16179213762	50072.73750331802	32
50100.01249567501	50119.41788981735	32
49904.538518392415	50162.915790214574	32
50050.97459701065	50088.16114608978	32
50204.85364827129	50088.15650402283	32
49959.046372990255	50027.1408301063	32
50103.31053826433	50153.52112686936	32
50038.120464374086	49845.91105022805	32
50140.1988299431	50121.65307859251	32
50272.95856398086	50024.80345415252	32
50162.82111157196	50089.1970692077	32
49905.06534929122	50201.2270099369	32
50121.2228701457	50188.68152971769	32
49958.674013167474	49986.69178489522	32
50146.32948252273	50218.64889615007	32
49963.340429997115	49880.859957075605	32
49977.264976287435	50102.43871946353	32
49982.44315069836	49960.93933380614	32
50163.105366006326	49901.06839996705	32
50119.80701342082	50247.552705392605	32
50041.069276414426	49811.04721437507	32
50121.09702107065	50284.84700902727	32
50188.12171530327	50122.43896883573	32
50000.591064129505	49817.65290133495	32
50086.37854844653	50203.69526650254	32
50028.54539514683	49773.97814265568	32
50156.05450670721	50253.117835450044	32
49866.45140358228	50114.667169725595	32
49932.08291956071	50182.024634000336	32
50089.78713260101	50270.93578331203	32
50260.28471099717	50101.6877232985	32
49972.46155912596	49800.3107208849	32
49962.26919246272	50199.885316250584	32
49918.2086028776	50235.42120371194	32
50096.42657374709	49829.858456649126	32
50057.2031542105	50219.12628990015	32
50160.2093717397	50186.93865770071	32
50180.51571238185	50278.95811442361	32
49928.68960162813	49893.258982636704	32
49941.78897628477	49820.46164204062	32
49837.6866981728	50143.190471136404	32
49875.66894344591	50180.10146369084	32
50225.90548874243	49935.04857058379	32
49992.65118295051	49851.55303042377	32
50274.531824837744	50140.213238617784	32
49861.1336990288	50213.32599921292	32
50163.80312847466	50053.09232151613	32
49993.494698749935	49924.628197502185	32
49996.75425683682	50131.17527335043	32
50047.10312347706	49741.087165587174	32
50127.21014049934	49842.284356154465	32
50306.76962330946	50128.019447809675	32
50342.113815105105	50148.29958861413	32
50054.84101027379	50182.390832573416	32
50019.90505240493	50204.54136654342	32
49839.75748316321	50179.37165767882	32
50193.329694407854	50180.30284226852	32
50065.08308291711	49777.82171989472	32
50308.889939347835	50036.27432204881	32
50226.70872803385	50196.984858190815	32
50145.475290961185	49812.05272619022	32
50249.05951577663	50226.80588763804	32
50183.02074736031	50211.656648803764	32
50347.96223495872	50183.71354152237	32
50122.956907552085	50048.92009648218	32
50152.0813557114	50300.7069303708	32
50218.38354881891	49897.55475149348	32
50214.73075740305	49862.90696778373	32
49892.35272989161	49908.42402625845	32
50324.08128503061	50075.316125674566	32
50290.53579526132	50169.31232891379	32
50219.38786859354	50134.838649100224	32
50264.27033030731	50192.06226424639	32
50185.03578692963	49802.94215360884	32
50198.21107439955	50245.016101709625	32
50250.220707805165	49910.02741723151	32
50082.637380592845	49736.614658697035	32
49903.82979723411	49803.562478788444	32
50252.051205132404	49850.00113594577	32
50069.42064952362	50145.26551256611	32
49938.430364011896	50268.1815252841	32
50165.7923199436	49859.73595669779	32
49897.14050462837	49868.656948307085	32
50086.33223590511	50308.288543838746	32
49916.2025947652	50008.576473986555	32
49988.649422133145	50229.11634466501	32
49805.54696257388	50185.27228429656	32
50380.457366507646	50159.78138865537	32
50395.09038669751	50123.37075541115	32
49876.90627503434	49832.497808354274	32
49875.091464152814	50006.18458802032	32
49973.50722400267	50161.32193699498	32
50029.1551978068	50150.81113903482	32
49956.550277210044	49938.29870971334	32
50414.472902189336	50179.065701699445	32
49923.390160695984	49969.483341923034	32
50165.92064590463	50149.92946871656	32
50011.06758400862	50096.22402918196	32
50056.1835082259	50270.748644955704	32
49866.4437090078	49792.29901004415	32
50121.63408750258	49733.732494448945	32
49830.64682203097	50107.563716055025	32
49936.060870124194	49854.37505286517	32
49885.989791644395	49941.153421924086	32
49801.949238092755	50150.2162171015	32
50296.42567950646	50093.5550697884	32
49998.09207720091	50261.8105838819	32
49850.091827321135	50038.524107894526	32
49795.131121350205	50223.04519936894	32
50156.96703913028	49712.85864160955	32
49934.05128921741	50146.26693724974	32
50270.61142149207	49820.50338672024	32
50100.396065851106	49788.75735425356	32
49836.20169556502	50069.982148254785	32
50220.912610857835	49791.3407598959	32
49853.8814864803	49929.3867316624	32
50354.06774634536	50224.19374403873	32
50274.53334329747	49940.51206717493	32
50276.20797887362	49780.00915536437	32
50408.58180257962	50214.63983882187	32
50051.00592253596	50308.48076989621	32
49856.378217724465	49966.45845743517	32
49886.7086070336	50037.44799586213	32
50346.11238214326	50111.01706563662	32
50162.32438282766	49677.458850325565	32
49848.99866744664	49756.289213003925	32
50453.61560559496	50190.09049695513	32
49837.481841116176	50239.61067458401	32
50295.30242632841	50219.6919573056	32
50271.366064861315	49884.5043794516	32
50024.20891604153	50282.410521042904	32
49819.227717845344	49981.69663918112	32
50445.863986494995	50223.52154984782	32
50359.841088379195	50259.24955447462	32
50223.358158366435	49825.35235868802	32
50299.483684174025	49754.55974463774	32
50248.32411035721	49760.76664393037	32
49833.64207549127	50275.4506811096	32
49881.52363787722	49736.4484898448	32
49804.42663527597	50051.390378298376	32
50326.79244275443	50253.23805236978	32
50428.194923877156	50261.598746591604	32
50268.44919388807	49726.862503108634	32
50283.96234927025	49695.816574156364	32
50122.74518817219	49668.42386044781	32
49794.324627277274	50258.36496547716	32
50336.895347791215	50286.91912207352	32
49838.74384544162	49897.785945090814	32
50191.307252932405	49836.93616343445	32
49869.990642213335	50249.59434325535	32
50027.82278037281	50247.250720598364	32
50294.10302857855	49845.962459747934	32
50300.44942013902	49967.11235283011	32
50311.18816177546	50315.022282367296	32
50161.26957532449	49753.17198629253	32
50303.46292097433	49899.677890207626	32
49862.47690403461	50296.1545623743	32
49841.07931031231	49814.84298148695	32
49993.39660543276	49751.56576630238	32
49808.24439729666	49761.45567025783	32
49860.2251562286	50334.26946330849	32
50130.25195552447	49774.45946164607	32
50315.605193560645	50192.74313524049	32
49890.66966329423	50316.61998385963	32
49770.308656604604	50200.890786082935	32
49831.8551713977	50309.870249385254	32
50179.35776566418	50320.30888681406	32
50213.269374403426	50285.07038275707	32
50200.44564472794	49694.61569685075	32
50018.84810779448	49715.05666632104	32
49770.314110318766	50042.51192971715	32
49883.39835009598	50363.99199138164	32
50322.99516333077	49704.118711811454	32
50235.05693436355	50312.24142333655	32
49888.38406083633	50398.622149241266	32
50324.21055750015	49826.80892331901	32
49880.48415395299	50436.67416986641	32
49955.68984028119	50236.97666060467	32
49838.25523454147	49863.273091228	32
50388.551928338995	50240.9811348284	32
49812.37690293388	49724.187484378876	32
50110.219691994105	50342.589857964405	32
50357.8758613817	50060.376535455376	32
50086.99890741847	50366.41475013946	32
50337.9891914295	50008.844816168064	32
50053.32180438115	50349.84648036689	32
50180.04517759257	50361.66400594293	32
50017.53398556592	50323.19130298417	32
50015.528838064754	50361.320911601644	32
50351.85367523545	49855.06617142896	32
49976.2546501272	50356.3110841254	32
50052.813608590724	49701.571833201146	32
50214.19181440238	49752.34840635516	32
49756.00899049195	50233.481304955225	32
50036.10486878626	50391.16177707246	32
50463.81464928016	50254.71541367099	32
50018.24632978631	49679.06216324292	32
49984.83177397282	50393.793779962405	32
49792.808426172494	50008.16404131743	32
49903.8514422282	50460.10463441609	32
49949.632776332124	50395.68388961891	32
50492.59754979227	50274.23034604426	32
49917.38559853527	50374.81252051772	32
49848.72276570628	50425.37284416183	32
50071.700198396575	50404.24358648371	32
50343.171092224235	49904.201323787194	32
50381.84833790485	50036.93120839437	32
50462.351990995034	50289.01839322095	32
49820.27734272191	49932.41905880552	32
50336.17800973112	49967.66492538757	32
49761.727311673196	50271.99677990509	32
49976.30884753007	50318.67677341322	32
49821.08354920948	50398.875226702636	32
50136.43442135117	50366.13623630745	32
49906.04071833737	49765.428304132874	32
50487.12191815335	50197.58085393596	32
50250.07447210833	50270.83453077543	32
49796.54666858825	49866.20954670923	32
49935.148300905406	50324.21242471641	32
50262.29353271766	50334.18397903031	32
50380.7590266104	49920.01098423653	32
50329.33197343939	49782.90200702011	32
50403.348771135294	50082.92099731471	32
50417.80411253669	50019.83546949663	32
50455.55580788912	50155.28582692186	32
50281.49026875225	50297.56325168928	32
50086.577180438886	50442.71239145624	32
50082.99573228077	49678.15552499059	32
49798.307492736836	50087.93713615214	32
50312.296796490766	50350.18089123202	32
49842.13711688329	49699.55204869525	32
49721.321900270865	50252.05855140338	32
50411.04938274021	49981.75837033843	32
49883.49222109333	49698.46011382061	32
49774.23786213037	49977.73266367517	32
50448.64805774882	49999.26963702909	32
49901.36180309587	50268.27210654454	32
49771.76510187017	50134.00403196924	32
50516.53725124782	50246.16543581824	32
49739.34922944517	50019.075797750724	32
50553.096462206944	50238.94217523335	32
49873.70684926388	50485.15490390354	32
50450.11324398571	49964.55583378046	32
50239.650964692744	49696.839607365735	32
50120.00469969385	50447.287386631026	32
49916.00899961982	49719.380869795204	32
49786.23011675291	49914.634657717	32
50226.64081542569	50352.43735938548	32
49726.087404323094	49985.26958468228	32
49690.28598963592	49991.24301436759	32
49762.509419636226	50091.47459522417	32
50063.56438233199	49644.020788983755	32
49932.290544257085	50483.36073437086	32
50237.1850384719	50165.18543357916	32
50131.50623908374	50482.4362594078	32
49843.050865165256	50498.59232471796	32
50453.655162024	50036.66970259509	32
49960.566755426575	49745.164298899224	32
49670.843070689465	49954.560404742006	32
50561.87382814053	50204.26709810742	32
50356.66175916358	49708.15465575093	32
50335.50544838177	49750.391953311664	32
49667.18012863323	49919.21067831358	32
49697.90354402951	49905.16267426656	32
49750.71904350038	49906.353697692335	32
50092.6382832992	50481.9609369643	32
50273.61743315009	49657.440621478716	32
49938.457596108026	50440.46312229242	32
50417.45412067076	49936.53855941651	32
50334.99812497862	50382.69512967577	32
49911.010496348645	49678.41125809513	32
49697.71436167682	50028.85002354639	32
50253.37142953456	50381.59532368391	32
50371.8966090668	49999.031703405875	32
49836.0055136187	50363.000159543844	32
50061.68023939968	50503.346189146505	32
50480.779309701684	50056.491101015985	32
50529.979038335885	50177.094351981345	32
50049.49534991453	50430.479506260795	32
49949.02452298961	49669.26550871413	32
50315.67261097378	49931.56877553576	32
50377.82242622709	49965.24039838187	32
50434.96948634813	50108.34792978714	32
49874.627256574124	50525.92156635195	32
49735.83895114034	49953.38277683298	32
49815.99036732221	50524.669486488296	32
49923.853158271915	50516.1939571495	32
50008.375894844095	50424.857787208835	32
50283.218883967114	50258.62886978367	32
50147.53660408019	50405.75469308052	32
50484.9580778649	50004.95703337805	32
49961.93386574992	50500.22493485627	32
49847.42398298376	50552.96769177367	32
49936.63716610753	49778.35267855653	32
50110.15474390908	49629.31680045199	32
50449.29968879153	50074.88903794191	32
50454.14265524933	50328.35166063989	32
49783.96546929068	50380.62104741737	32
50156.1112052453	50451.066577124555	32
49874.57017993587	49659.891649333396	32
50305.54774444888	49636.76891715814	32
49700.9066232383	49870.37365824144	32
50591.66329903672	50237.90979322021	32
50503.26400762128	50313.56498105306	32
50533.183832868	50329.17351959642	32
49646.267725873106	49981.13184930455	32
49649.557079785634	49885.10743879712	32
49821.38338548968	50463.34336874259	32
50515.219829684196	50049.05377087129	32
49694.759205098075	50284.34842713422	32
50270.739055890095	49615.07022727488	32
49983.65537823237	49658.750446464066	32
49855.2581629117	49626.1299206847	32
50025.471530466806	49645.068347619585	32
50008.39226061278	50463.26979456848	32
49854.68906102116	49585.94380463745	32
50052.857091870916	50470.22124273129	32
49785.61760296528	49695.30521686559	32
50144.49292410464	49638.75062821094	32
50528.67818804543	50363.10230620353	32
50308.5162873708	49599.78855099721	32
50271.65145739989	49577.039738862666	32
50395.10287893317	50279.7684821633	32
50421.4226721753	50345.84753913947	32
49845.145334222674	50593.057455744914	32
50414.50829921954	49900.724926012415	32
50235.418224902765	49586.331696809444	32
50561.47139623077	50276.713865293204	32
49975.11501204375	50439.068694971065	32
50207.57474481144	49561.16840830397	32
50294.23680532118	50379.696950402176	32
50056.438021207745	50541.47043648502	32
50506.09449347492	50147.66473012008	32
50491.823138759064	50116.51573958197	32
49740.882353790985	49862.591022768196	32
49945.31590281316	50544.92717934611	32
50387.93047470163	49683.82970636597	32
50390.26023236566	49855.54546942191	32
50414.121335893746	50381.42349803335	32
49978.63484893804	49694.808960135204	32
50488.84828670184	50365.00966349027	32
50410.2341351474	50416.84843565967	32
50523.762673116005	50093.45283782639	32
50424.42082609491	50295.21677001191	32
49779.84177756585	49730.14564237917	32
50193.82379212885	50432.75731635534	32
49786.761531913966	50473.85956362947	32
50209.37396828102	50381.165619424304	32
50335.35419028092	50417.19545467539	32
49751.19077388188	49753.35876429032	32
50409.09834144658	49717.89298869614	32
50195.54817769318	49592.9174848138	32
49738.84916123089	50180.53852616658	32
50511.11923051677	49972.421819360265	32
49669.96445972486	50315.67794339252	32
49706.532742864925	50159.25833531435	32
50550.52719319635	49969.33048752205	32
49711.85901869507	50203.730650539386	32
50109.96320920947	50402.98878891414	32
49792.796592292776	50436.5102189413	32
49990.047170342725	49625.21055640255	32
49760.82957573122	50450.58482058441	32
50383.07776819625	50329.55679602195	32
50370.900696502365	50377.36150595655	32
49754.773140217025	49826.33910035157	32
49776.745671132405	49656.42539789177	32
49839.94600742641	49555.43918578546	32
50356.68132570793	50450.06153981325	32
50370.31772695921	49744.388949853754	32
49919.63004912806	49931.800569933206	32
50326.22232362399	49669.21746373482	32
49619.61527050072	49913.59076913279	32
50452.59416050403	49915.91841607058	32
50146.00843610071	50333.88129964456	32
50088.99237565447	50533.88971748743	32
49996.27476157468	50506.01293026647	32
50566.58008109902	50313.87259897732	32
50005.84308820446	49589.458202515074	32
50301.08226508814	50421.663731824396	32
50035.30825253807	49566.65503924209	32
49982.65571480099	50544.87032707396	32
50278.918488549854	50451.08522591605	32
50373.28094560105	49883.9380799441	32
50322.46981805346	49870.584144181514	32
50162.37865837688	50494.57893825794	32
49709.05704952717	50321.51645530314	32
50192.07494353752	49661.66189260041	32
49878.63883748383	49561.17277753537	32
50353.48061831203	49644.05836581631	32
49607.94781032528	49994.40808736579	32
50391.039158809064	50444.893554648705	32
50390.90976301901	49816.57082134585	32
50039.96116472625	50575.649346662394	32
49656.006511434876	50017.3118753861	32
50370.32135152102	49783.56472930534	32
50394.19165894792	49648.38317384434	32
49815.49162574118	50567.602775556705	32
50551.31547396914	49935.17953415759	32
50233.56069833717	49625.62888525638	32
49584.33165662486	49905.98365387254	32
49559.604772088875	49874.416200522464	32
49836.04637543355	49661.02090609298	32
50424.16658473394	49825.458698142626	32
49852.030937095136	49522.06897672613	32
49678.17602894075	50190.300802346064	32
50538.33363156871	50017.082775721865	32
49641.64228992117	50287.18424948577	32
50427.999364527284	49649.191753618754	32
49903.03761589936	50547.91586830956	32
49872.619596803575	50620.59398155161	32
50374.97815480067	49613.917695533884	32
50067.93289900142	50602.1946507584	32
49780.92030198063	50546.108259172084	32
50519.11150362926	50209.390241022404	32
50244.98494758895	49552.388994198955	32
50173.43827224213	49545.16342053288	32
49605.95575714467	49870.52956846309	32
49537.728135106016	49907.68934667658	32
49971.30554022294	49593.3414420498	32
50408.701985719796	49615.35906515506	32
50568.94341601352	50041.85160371736	32
49790.83231742771	50339.59366272715	32
50211.39870225482	49525.3513387242	32
50437.367040193916	49699.89489369889	32
50424.736887257386	49790.022381824245	32
49794.17691475807	49816.161220725575	32
50567.874974746956	50170.40528278668	32
49725.188489523614	49800.14651891957	32
50555.55333564385	50390.725847222246	32
50574.03977927383	49996.45718731536	32
50379.95965731078	50194.29315991734	32
50404.61356264293	49753.09468825908	32
50446.9513725073	49613.39829093425	32
49819.00306824343	49630.48683960745	32
50542.913111015165	50130.69816129694	32
49767.589787926925	50410.921972984725	32
50567.575400594804	50427.67050507752	32
50466.04854438455	49680.58064289444	32
50106.16959707582	50599.40705965472	32
50457.098678646114	50376.95676538529	32
49678.937167237134	50349.29708226604	32
49744.756819327784	50367.9025504265	32
50484.605649352365	49710.93592723436	32
49684.37787525123	49841.125384915744	32
50181.87679114035	49628.217199725404	32
50296.82374731457	49552.956014769756	32
50184.20728928475	50469.502318268685	32
50602.89571850959	50179.0539661639	32
49869.86874861589	49493.34633410614	32
50591.38263931043	50142.60735768131	32
50560.42430195943	50102.69934747877	32
50349.156121681204	50335.366445040876	32
49813.06904318052	49533.54969582529	32
49549.959943998976	49941.887452861185	32
50477.26647576301	49630.63477609598	32
50592.65755595273	50290.56808095698	32
50532.181279572185	49900.06720321509	32
50117.8812409822	50561.06468569968	32
50250.34530951345	50431.20764780297	32
49728.27358376218	50084.14930894396	32
49718.361256446646	50119.582680670595	32
49782.450797239515	49551.51466592888	32
49923.61688030943	50583.04437974177	32
50341.78394990775	49610.55709445367	32
