# Supplementary material for: Abundant Topological Outliers in Social Media Data and Their Effect on Spatial Analysis
Source: PLoS One. 2016 Sep 9;11(9):e0162360. doi: 10.1371/journal.pone.0162360 (PMC5017681; doi:10.1371/journal.pone.0162360)
Supplement: S3 Dataset — See the respective attached file. (ZIP) [file pone.0162360.s003.zip › S3_inclusion_lws/clust_34_43.csv]

50000.0	50000.0	0
50005.83713481602	49993.280968672174	0
50001.12443877294	50002.94038312532	0
50004.48967049862	50009.87803618339	0
50014.53099825114	49992.22044562598	0
49994.82530141147	50000.16451443882	0
50010.4589196096	49996.03999675293	0
50018.2149037799	50000.21066760052	0
50008.08586038528	49994.71094210748	0
50008.936828060156	49996.61673629877	0
50014.94983376979	49988.786681476384	0
50018.46933854213	49993.8554702697	0
50011.58925015423	49998.11513877684	0
50000.88428493963	50005.70068823388	0
50015.58030491181	49998.917555959655	0
50009.4718499692	49995.44000616184	0
50021.193458055204	49985.225681648	0
50021.413904821406	49979.75696080034	0
50010.100749354795	49991.42392694246	0
49994.76895619402	50001.40611172298	0
49988.06258487189	49998.76840152412	0
49985.29202249338	49998.940740734564	0
49993.14686645007	50008.1375682673	0
50019.290915195124	49977.92750471076	0
50015.06418115242	50000.068615091885	0
50014.13017824349	49994.253094930704	0
50016.51956011994	49993.78858803314	0
50007.08202173182	49986.998177055575	0
50019.32588342561	49975.4242119596	0
50007.844906202205	50006.27608626506	0
50012.7000907052	49987.44525287354	0
49995.49342105043	50013.29634922211	0
50005.13790162656	49991.45152935209	0
50007.082932075806	49996.441953963855	0
50016.585769007244	49986.84440471123	0
50002.83418114664	49988.992466717245	0
49995.48635136234	49995.03181978486	0
50024.77210222248	49987.26818796391	0
50016.061040311164	50002.13748655931	0
49998.10217495186	50005.36260508198	0
50013.167830917206	49993.19964095961	0
50022.14159763361	49982.83076155788	0
50016.10399810654	49974.74415824642	0
49998.08776523715	50009.22821079052	0
50023.40450357533	49993.61172738369	0
50018.76775212044	49981.33086492498	0
49996.120792812355	50001.59421960543	0
50005.046774222115	49981.73340809357	0
49998.2990140224	49997.04291727956	0
50016.47214563919	50006.55446067109	0
50027.808527417794	49994.11873108403	0
50007.276988179576	49979.47005546184	0
49998.63505054116	49993.56495709598	0
49994.93196612812	50011.18394075017	0
50010.45876863076	49990.161010031814	0
50003.97266594857	50002.458794795784	0
50009.44591577367	49994.182815990534	0
50008.4991627827	49998.01859678256	0
50026.73402193849	49992.63956518364	0
50029.482584821504	49978.508912261066	0
50008.75765193132	50004.28392360544	0
50005.388412672575	49999.9900841207	0
49999.85042124614	50010.79623481914	0
50012.27171978171	49994.29867634941	0
49986.59482429784	50001.81226839865	0
50035.33648425852	49974.70002515035	0
50017.338649190744	49980.41742473275	0
49986.88719264082	49998.56909033515	0
50009.163364260836	50001.94105756399	0
50021.4902181036	49972.74675609031	0
50036.929303339406	49979.345099226695	0
50004.407389178654	50000.27660040396	0
50013.03458879436	49971.04161905141	0
49986.730068661935	49995.36881795393	0
50012.11734460939	50005.26852747503	0
49991.47266825221	50016.232713043595	0
50002.753656105124	50004.43811441385	0
50007.04795399476	49984.99209594952	0
50019.73260847298	49970.14971438379	0
50009.069330373226	49972.59046273163	0
50010.1511816557	49972.62455247978	0
50019.046855330045	49968.729659101475	0
50033.91819664266	49994.99795841096	0
50000.54061583774	50004.66301196818	0
50036.83356199175	49976.12178608589	0
49998.69355844842	50014.23779065819	0
49996.42385986143	49997.54201287753	0
49988.80355885187	49994.73949626766	0
49989.0000510483	49997.53362532931	0
50045.87877013	49979.65615874137	0
49991.13587895365	49996.52765682387	0
50019.30492580107	49999.88959458508	0
50012.46014286366	49988.74121117238	0
50001.54569032017	50001.71275774059	0
50012.15402410048	49992.55053785089	0
50000.12263336884	49977.47527241486	0
50002.22490471562	49999.61637121197	0
50010.51338572776	49998.152334640225	0
50014.73525587127	49997.20394473452	0
50012.79614643068	49996.9890215799	0
50004.87503193818	50001.461523248174	0
50006.03257514177	49990.03647625652	0
50005.54887962217	50004.81637949066	0
50002.56240120871	49979.99797606899	0
50021.887926901814	49996.062893511604	0
50006.32703857465	49991.544517300004	0
49990.439278598395	49994.24582331928	0
50001.873876585625	50007.141939034314	0
50003.305765154335	49993.86854020162	0
50013.200641945106	50005.08440088092	0
50012.12025455266	49978.84568753256	0
50006.64370623705	49983.02919293262	0
50008.49073917247	50010.12621010018	0
50013.861540388745	49978.21860787476	0
50031.058052643435	49986.99015643279	0
50014.94582985956	50012.05125135054	0
50035.5383608293	49983.566861656094	0
49991.030096193834	50022.15116813719	0
50005.46966937792	49970.62233159868	0
49988.44833133628	49989.976926240066	0
49994.354344094165	49979.72792732627	0
50016.53829730544	50000.329665277866	0
49985.69786667642	50003.08579045412	0
50005.04180405728	50003.54232518139	0
50007.49928405959	49988.58424591541	0
50017.031857151094	49968.94990008343	0
50002.98364475068	49981.342418066255	0
50008.75183400938	49981.63170455064	0
50003.74134074666	49968.98534518849	0
50014.184258887915	50004.34955588514	0
50016.66807349658	49978.153620903344	0
49991.49294660638	49999.08926920659	0
50006.07308943197	50012.02124499861	0
50018.18428017563	49975.5291185302	0
50003.744835537575	50005.03672033354	0
50017.0847617482	49967.71939797862	0
50001.364376995836	49995.92899192673	0
49999.015252295256	49984.51162121085	0
50022.88862056398	49978.140659149925	0
50010.12229608524	49981.63378355038	0
50006.924986869504	50014.2275570096	0
50018.62598055079	49995.02027975728	0
50001.4129379488	50011.1959501719	0
50029.762113352466	49981.23696473595	0
50017.34500124433	49994.69032148967	0
50001.66266675488	49990.137316034496	0
49998.9494254673	50003.01711792969	0
50001.198360199305	49999.86125242214	0
49988.285388029035	50000.56237796584	0
49999.6191912088	49994.81971262622	0
50026.604335600314	49978.8004165042	0
49995.32452230914	50007.39284060184	0
50008.4370145203	50012.41428319673	0
50020.588886059304	49984.00500895489	0
50018.196912976244	50013.52306138625	0
50024.68074206995	49980.89310460526	0
50032.11898991028	49977.87048802366	0
50033.392462679665	49988.90998566345	0
49989.34177680639	49998.66722062441	0
50011.053675528885	49993.308648700295	0
49998.23830095699	50010.57701642372	0
50011.79860805233	49985.78635422019	0
50018.22626641199	49998.34133937544	0
50006.87112494695	50000.55134256973	0
49996.53121272331	49985.20198091985	0
50025.086037284156	49985.91081937276	0
49996.70860588001	49979.26714558284	0
50029.50319168969	49973.20871567816	0
50016.4795935853	49979.64911345631	0
49996.10016635222	50004.113680559676	0
49999.640019379956	49996.08065681126	0
50008.223135130625	49962.391188099115	0
49993.37143664145	49981.26529963117	0
50018.00955082157	50001.454190036544	0
50014.05433731257	49987.786569162265	0
49999.49285722743	49986.030568801725	0
50010.892172060616	50002.890041918436	0
50018.264454430224	49979.08917698802	0
49999.254347866976	50004.12399906752	0
49996.37550174052	49996.18684061768	0
49988.48035736957	50002.11186367716	0
50017.57129535383	49985.64348910266	0
49993.48365932206	49995.32734283831	0
50004.25846664632	50013.69450265003	0
50015.17690187655	49969.07193670933	0
50010.90125225226	50010.77384091866	0
50017.00323091341	49995.94090178073	0
50012.86030348004	50017.03363351573	0
50005.31109678922	49962.92414232626	0
50006.08245865617	49996.396527964374	0
49990.01497238	49995.39866020564	0
50044.05046255765	49984.74864177708	0
50021.102182624454	49977.19055963324	0
49994.206855205164	50007.760510363725	0
50031.30952802601	49981.27880218403	0
49993.00874635992	49989.07987435498	0
50017.913044286935	50022.43697608902	0
50019.55630359528	49996.00874573291	0
49994.95845095134	50006.23146898167	0
49996.787999179345	49983.41672751876	0
49997.28862868989	50002.89962222195	0
50026.72239156424	49977.67029217016	0
50016.137442013125	49997.798828649495	0
50002.23822115556	49982.82918829433	0
50017.59004350971	49970.20078439211	0
50001.12616166738	49988.74985866253	0
50026.89126041569	49975.84217616462	0
50011.525842301904	50000.75636389602	0
49987.37936298576	50026.933915783564	0
49992.505563965504	49971.45927862612	0
50028.914669772326	49976.81093937099	0
50016.66006009913	50016.9698661116	0
50006.33442838227	50008.543010872665	0
49989.42131829412	49963.33901166855	0
50017.968238877926	49964.11063876047	0
50017.4053768407	49976.68234425749	0
50025.67918690619	49993.459769034926	0
50035.32946390554	49977.583204645154	0
50014.841863191876	50008.54154552255	0
50009.46842729731	50020.60487544357	0
50021.769537268505	49974.23178294885	0
50011.47451947896	50007.557284676805	0
49998.40507468729	49975.46325920858	0
50004.0943970568	50011.27871101463	0
50006.20179319582	49967.85017228331	0
50018.20829484094	50018.71730479123	0
50011.66556158528	49969.1858270797	0
50024.369657337156	50001.22008216415	0
49998.79584238994	50007.13689362251	0
49990.32820341346	50016.3961369657	0
50006.4435688108	49994.31053318997	0
50019.30929079813	49976.600336048316	0
50010.91845864008	49982.82898569856	0
49990.348907185224	50005.60903256387	0
50024.1522169357	49994.40200642497	0
50014.17381883133	50002.12589069574	0
50017.76507466728	49990.44779436663	0
50043.75520496807	49976.744641166486	0
50009.71324076425	50011.99337319459	0
50023.96064234873	49977.61049468709	0
50014.04709016834	49999.30956374218	0
50007.29837336337	50019.74476684009	0
50011.60148713441	49971.61552987652	0
50027.760664667345	49985.06088880161	0
49990.826783218356	50029.403764236886	0
50009.65654534305	49987.70137659851	0
50016.71099753911	50008.33824926107	0
50004.69951611002	49997.63286251777	0
49982.1008966819	50023.64881203237	0
49994.30528099292	50019.15648234574	0
49989.98803088486	50014.01842541414	0
49982.173661481924	50004.54955079803	0
50016.885314251995	49964.39033046427	0
50027.64624163003	49996.03948847316	0
50042.10921104765	49992.490067135564	0
50000.45721536013	50013.25586287379	0
50033.20667133846	49996.21933796846	0
50007.796617056236	49990.37827675556	0
50010.793185041024	49958.88394594061	0
49999.99657376707	50014.635139766775	0
49991.18720389596	50004.122235214636	0
49997.97220737339	49978.578237204354	0
50009.72613395662	50003.706107086124	0
50035.589999161806	49971.04844427833	0
50028.910800421785	49971.17023296352	0
49995.69536840814	50016.661631778	0
50031.87793942766	49984.378883366044	0
50018.940883947886	49955.17033129901	0
50009.73582475297	49963.47881328664	0
49982.62400587377	50000.491292449246	0
50011.69341869804	49995.72767945512	0
49995.16420949113	49998.835294507444	0
50006.40201665947	49988.39904736535	0
50016.4519561636	49990.38580699887	0
49999.09921373705	50015.27455799909	0
50015.71644487849	49981.890074185685	0
50011.95701241115	49981.49187185587	0
50013.74931920829	49997.47045144757	0
49991.916510602816	50012.525039104024	0
50009.99198977121	49984.8982441121	0
50018.44147401772	50003.16867861623	0
50020.82573912429	49974.82028027413	0
50015.49034966473	49990.85560334409	0
49999.87213701425	49997.90044027296	0
50043.79092621712	49982.05238273654	0
50017.433259612284	49987.72241035177	0
50031.953824946744	49994.884360510674	0
50008.88763657624	49985.631715698684	0
50033.254947874484	49991.54350118985	0
49999.46235900153	50001.37638187934	0
50015.18216152417	50016.60655961266	0
50013.100947890016	50010.369642319376	0
50023.76929210621	49996.469970804144	0
50009.1598565264	49970.37590584578	0
49995.85450226346	49992.452056001675	0
49999.94546654832	50008.59505416156	0
49990.82754118624	50010.245166916364	0
50031.77710339371	49975.60848126108	0
50034.230430251715	49972.200144816255	0
50022.386270717376	49979.00827023312	0
49992.64646736168	49980.25304717777	0
50026.42297673137	49997.453392527335	0
50019.618674445446	49958.86037352273	0
50026.41798040903	50001.05491525644	0
50019.38057683675	49973.42363685009	0
50009.54565436523	49966.28393480257	0
50009.01063384966	50014.73592736334	0
49999.644995925904	49993.78405371485	0
50009.81720632824	50005.97289784865	0
50008.14015398451	49992.284981156794	0
49996.346870602596	50006.735113702714	0
49992.318381946396	49996.34852900717	0
49975.57922029394	50007.543591302885	0
49991.7840052838	50030.47910280624	0
49997.821918389505	50003.78108682672	0
49981.759709777754	50020.590654198604	0
50004.689470503756	49982.915378003716	0
50003.63994292236	50003.52518030056	0
50003.33970531987	50010.21646316763	0
49991.72504012674	50009.66971456137	0
49993.51300644962	50021.990941999415	0
50008.57551745661	49967.72139152683	0
50021.960935687	49975.66542490558	0
50004.69583280455	49995.22104814737	0
49994.198399913046	50009.21217614481	0
49988.58142016513	50018.082290497325	0
50019.654252077045	49988.67324223183	0
49984.921162792794	50004.07854214962	0
49981.45671529846	49997.116122643434	0
49996.97783060522	49968.187741512134	0
50040.272093099156	50001.72669740148	0
50003.18794351524	49977.40589052669	0
49993.03311956979	49993.21018067425	0
49996.365427526835	50010.6317267545	0
50003.67053058538	49991.807151799425	0
50008.59006648891	50007.353603243646	0
50005.63922193674	49975.28807307995	0
50027.37674313698	50000.002662458595	0
50018.1694011894	49962.7431125476	0
50029.270615256304	49986.30585703274	0
50008.60891376488	50000.90645862579	0
50011.463217016535	49987.64651850302	0
50025.71492602243	49980.053609271316	0
50020.149261215425	49998.33740895269	0
49992.083382203666	49998.17325550986	0
49990.49038131797	49993.050099536056	0
49997.03459241107	49992.463299739306	0
50015.71638867133	49993.163487279846	0
50014.238258018595	49971.042525217876	0
50002.84440560835	49991.017650804875	0
50024.0421841673	49981.83583364768	0
50010.09122006389	49975.393998303785	0
50021.8599244461	49988.34879827413	0
50012.38490685176	49983.447845324255	0
50022.9978631254	49987.25227928762	0
50024.57481204676	49998.27303786978	0
49977.73435678939	50025.73142585185	0
50018.273526281984	49984.862890459626	0
50004.87977524304	49988.86417241439	0
50010.2994959495	49980.14878879698	0
50044.34040172747	49986.573763466644	0
49989.8854863132	50002.60089882142	0
50035.588236585834	49995.58540569962	0
50033.22995233338	49985.604815805105	0
50004.865841838946	49985.181879685035	0
50017.96032704124	50016.073713754304	0
49985.88742129509	50004.574260043635	0
50022.967400696645	49965.7199337937	0
50020.575116337925	49991.52741422425	0
50023.080497756	49990.82975304222	0
49971.19647388126	50028.90699982335	0
49988.378226405424	50020.15787642392	0
50041.256446369975	49975.58570536631	0
50026.2353198945	49963.63745814506	0
50006.09290812682	50003.86750193632	0
49999.10665106603	50019.81250362378	0
50017.08442806516	49999.00182927129	0
50044.3125068275	49991.881128169334	0
49989.69643205104	49979.90931636454	0
49983.447153874804	50012.92191009479	0
50007.09100776314	50002.0115516885	0
50002.39396832022	49992.540378176054	0
50030.089910534545	49998.491165232444	0
49997.30745483783	49998.59718904675	0
50007.318017293444	49975.875578960055	0
49993.248316773905	49978.191920323	0
50026.3666059615	49990.04335203911	0
49992.999485446875	50010.69994272801	0
50000.3856237368	49991.71250458948	0
50017.946030743726	49977.88631347146	0
50007.644142433375	49972.087069549	0
49993.66907959635	50011.765590085415	0
49994.8157511952	49986.98470323382	0
50008.38104781748	50019.90062105578	0
49993.26126408174	50000.11735477906	0
50007.22548173692	49977.57936703704	0
49992.06360483944	50018.0340425501	0
50039.28669048378	49963.65659707516	0
49985.753176636455	50020.735921212305	0
50011.566897029115	49967.6111754119	0
50033.987927820956	49979.86532365262	0
50034.92184460218	49993.68379887169	0
50031.1834662403	49978.546404806555	0
50008.49951727383	49977.61220145197	0
50000.0667014223	50006.61967936052	0
49984.729122934965	49988.46750636666	0
49981.21649061167	50003.70840084871	0
49990.47161684786	49965.01894314194	0
49986.85456251446	50017.47416794007	0
49993.14977565803	50012.76023205532	0
50047.74428540473	49991.24723405859	0
50041.76255014188	49978.46759680011	0
50009.81457879594	49978.21967923451	0
49998.4060908197	49999.35948248665	0
50018.373779276386	49996.34044717234	0
50013.52283959243	49995.467949927086	0
50027.67426593742	49970.10328410818	0
50014.319940503025	50017.38261971316	0
50009.11341404663	49999.653086728984	0
49973.127658974896	50000.05463673042	0
50024.172469884805	49992.833051163034	0
50012.72323837013	49986.30699232487	0
49986.20730487261	50000.10490423789	0
50011.977252020064	49976.793581167396	0
50000.00469857768	49987.66289570633	0
49995.85995538461	49973.097446555905	0
49981.89327689237	49986.981859026244	0
49990.188598212604	50018.50470183291	0
50019.26408681603	49991.079964753786	0
50026.90642246039	49980.55454640253	0
50004.02002875881	49980.06894821713	0
49985.89081506631	49985.65015807027	0
50002.19799961084	50013.56370140326	0
49983.7216195171	50005.075943525364	0
50011.56530235663	49984.67498436674	0
50002.327672652966	50016.16523425671	0
49997.71084800053	49989.345274387495	0
50021.098386776	49999.088229640256	0
50002.00890793094	50008.13368325376	0
50019.39518854666	49986.74799421681	0
49998.48583144695	49996.020842220816	0
50002.252645341825	50003.39034952211	0
50024.94934034694	49996.50973683712	0
49986.29125204934	50032.769984358754	0
50028.415156277806	49974.07285654163	0
49992.67148623997	50015.74501869495	0
49988.55427669218	50005.38882281116	0
50005.61269014103	49979.195057955585	0
50013.9253921519	49979.943606174034	0
50009.02263196153	49976.39397066565	0
50003.70383567812	50009.18776447736	0
49977.93538939688	50032.17827826552	0
50002.00143499088	49981.14772652258	0
49994.443343618565	49988.76168526796	0
50015.95192676042	49996.55369518609	0
49993.70826007408	50013.60625246535	0
50015.6171072625	49995.2344459176	0
49985.79584330067	50018.53873362033	0
50035.52685303456	49986.11691328954	0
50023.38477138606	50015.65881684924	0
50013.08957255942	49972.88909667436	0
50032.54434074573	49980.14024382478	0
50037.69766277613	49990.71977907857	0
50020.70132115987	49971.33918728332	0
49991.54871575323	49993.06958954638	0
50038.6876369777	49984.854015877136	0
49995.84975534837	49989.76380217891	0
50008.57260689861	49984.18248625825	0
50010.80116969428	49974.26868446372	0
50015.52442358418	49980.369654114074	0
49966.87956821088	50025.3566718717	0
50021.39298048806	49997.33513397521	0
49986.79280405464	50011.54457078656	0
50036.99569153763	49970.71384740837	0
50030.30006447288	49976.71936741601	0
50004.423067000935	50021.778925919774	0
50018.9524174718	49987.93459858724	0
50002.24446952885	50009.35885546801	0
49991.37241014676	49987.81286878255	0
50003.50800967785	49986.81399264767	0
50024.603400120206	49967.67607924221	0
50011.68653072118	49989.936086664326	0
50007.42317193211	50025.20821976098	0
49997.81359760099	49974.146066464906	0
50000.03202202254	49975.17501212602	0
50007.46899340166	50016.97950080779	0
50014.92720199672	49989.879107376546	0
49982.3621370405	49990.43294793265	0
49998.93112757086	49973.32114751587	0
49993.375437763934	49986.99815010414	0
50009.01048645396	50017.8185164767	0
49996.28983160131	49986.96341522962	0
50013.84358150482	49974.759725529235	0
49985.33335758784	50014.325262570404	0
49988.28920657882	49976.78881082798	0
50005.127349538976	49960.355245516366	0
49989.64002585986	50013.06228223937	0
49993.30132386803	49990.74232668886	0
50007.89248237768	50021.36047618287	0
49987.15178322575	50016.181793822885	0
50106.25538332302	50255.894563149435	33
50098.642963129954	50296.3365940815	33
50105.67427515666	50221.30382007394	33
50131.02967766004	50324.41189638393	33
50164.1108693887	50314.043018623874	33
50107.928873944475	50179.444443465	33
50158.17263267352	50279.00279187719	33
50066.195843192734	50226.16033280994	33
50197.6324701228	50301.39395327909	33
50067.50429929757	50279.46769020283	33
50143.63942355224	50170.80822315529	33
50123.31637985257	50143.06224577692	33
50158.86816694239	50244.17943196992	33
50050.702160173685	50190.62118783013	33
50114.364013212624	50105.87153548074	33
50008.590076139044	50192.80769870337	33
50068.6142332117	50316.74733502523	33
50084.41659268416	50144.513510887686	33
50109.12565484597	50071.566182743634	33
50080.717872787274	50042.594993256505	33
50123.299453335596	50038.96701202383	33
50158.956281087194	50037.48090965512	33
50029.082096458646	50320.87935953587	33
50041.46077470367	50026.67214937154	33
50003.65687942835	50229.57402741385	33
50002.578326665316	50023.056356170244	33
49964.87883475856	50008.54718517149	33
50236.329428620484	50304.75488818756	33
49987.02542828183	50054.076286891024	33
50140.810604411075	50001.78103941629	33
50195.700239578706	50025.70069313532	33
50105.423627667165	50354.0160932926	33
49989.31225554584	50157.23701597583	33
50168.734079040725	50146.099705493645	33
50039.56030271807	50257.003482198525	33
50021.44955130082	50063.10087238173	33
50001.28310287584	50271.5035446161	33
49949.16548351487	50060.992703144315	33
49973.03269895895	50196.783411936136	33
50053.35592822132	50078.69694969704	33
50143.91047061022	50207.3818783584	33
49948.94734512208	50161.28104762319	33
49984.304640236536	49973.18938620396	33
49942.4747115636	50102.293873891846	33
50155.330613571576	50352.69659423049	33
50277.53394367181	50309.94957674203	33
50094.12698385479	50387.40806706416	33
50010.942719791936	50354.9536738795	33
49976.340497724406	50109.75293616424	33
50308.3123296121	50285.48061908872	33
50332.14030760089	50315.42011156657	33
50368.00153006334	50319.76752282845	33
50027.44446970632	49994.17092732543	33
50031.496414513014	50154.58792095702	33
50273.56310060008	50270.1301639345	33
50403.37593108539	50328.56047217077	33
50016.576996505246	49955.233987885185	33
50130.90654779722	50378.438832704975	33
50316.56305477202	50352.04187252077	33
49914.24311353688	50132.818503579576	33
50087.63916993479	50421.523496640235	33
50083.72067387546	50455.50461118045	33
50045.270731905715	49935.96981443709	33
50190.60236762965	49985.59590767375	33
50446.129813141706	50329.16915681764	33
50045.938888118966	50364.606350522285	33
49973.22456287078	50348.045741897564	33
50488.123203115	50326.88971532773	33
49935.93984771358	50027.47604557092	33
50226.73664901856	50001.31211927916	33
50107.238441567344	49994.38087887552	33
50132.88036858348	50419.29323063517	33
50253.88552332679	50029.65787383764	33
50079.161102897735	49919.23523643346	33
50358.06096102606	50286.43146493872	33
49938.01503780644	50208.81536311414	33
50340.88347752881	50247.95788652092	33
50146.71195383193	50089.491869150275	33
50511.30733224836	50298.69593341577	33
50501.39962695626	50367.257697495756	33
49909.56344605703	50166.51848145204	33
50155.48181734816	49966.61619216549	33
50190.517705014914	50356.19154801634	33
49916.04587347421	50237.983908898765	33
50066.21422534727	50489.244344663515	33
50122.48145828344	49955.6177335483	33
49897.40089559378	50103.20111380769	33
50369.9197709504	50355.24702878803	33
50218.7677490807	50335.123493390456	33
50494.029367422074	50265.1888337965	33
50035.01994604743	50120.19312955606	33
50526.23900422454	50252.006048155	33
50074.688270297265	50004.7251255239	33
50258.71287565318	50232.18756015579	33
49881.77184835395	50188.942682863526	33
50177.89925986746	50210.290375900215	33
50481.73100835879	50404.86991984935	33
50091.20653419276	49883.64738712315	33
50006.96663812343	49922.06576575736	33
50179.71884458103	50074.63903775044	33
50201.40473669547	50179.8423957579	33
50317.76977323145	50215.366272489795	33
49905.58440502472	50008.95053516913	33
49897.1690632989	50046.47980553581	33
49992.42851555357	50319.09442950177	33
49942.93073914092	49969.97395789794	33
50059.3703092665	50395.885604091505	33
50292.03131445274	50010.91549744054	33
50377.96010119597	50248.98379774963	33
50084.46074100457	49964.63648359055	33
49857.830054371094	50101.86874324738	33
50203.64019846399	50103.18340885189	33
50183.00709458534	50390.77561379613	33
49870.15813507617	50228.42790450338	33
49953.08571869129	50382.560909680724	33
50466.27529983586	50357.411020746804	33
50232.822499063484	50204.31763806632	33
50233.70160112862	50085.13585181307	33
50524.22776067868	50217.48896364803	33
50328.61024945902	49993.0066509798	33
50033.241134704665	50426.38082425775	33
49849.82355986654	50258.917639797924	33
49815.77100972406	50243.15284686058	33
50202.35523490851	50261.673979353596	33
50420.39271877217	50294.725881136146	33
50302.286329435214	49970.75909061748	33
49786.045938763426	50261.3248775596	33
50240.366622665846	50262.3286916378	33
49777.072313109515	50222.568385244434	33
50201.4644504989	50426.7882469971	33
49831.431921123076	50071.15281666993	33
50461.169085518886	50291.530433778076	33
49796.52615352339	50067.72581486059	33
50367.6334955435	49995.69162499077	33
50559.99078870924	50217.14363374435	33
49814.52237027887	50206.9469042608	33
49741.69684257958	50208.89091679767	33
50404.65559874081	49978.48516453511	33
49873.58038345947	50138.9257324098	33
49764.959994836914	50041.19323899143	33
50293.34796173706	50047.79626239691	33
50094.64316070467	50517.51486883316	33
50328.266380117886	49943.950222596024	33
50055.1644657884	49888.53786996802	33
49806.58519772271	50103.898104254666	33
49967.53949600952	49941.21120208093	33
50066.21266760769	50540.24031030647	33
50310.90989265911	49908.021089110676	33
49960.013717412745	49901.198448575975	33
50042.51832267837	50568.73123719854	33
50449.5477483406	50257.75313372564	33
50412.43151365406	50227.03675014781	33
50258.63860085983	50343.867260564075	33
50473.64624384153	50229.52984691192	33
49882.89744066977	49981.87465215018	33
50180.154507320614	50454.89568006168	33
49859.560230510215	50049.35258329657	33
49887.249718031715	50275.73504623651	33
50138.153516734776	50453.92500658143	33
50357.95911661354	49961.155398418225	33
50325.38032103406	50390.39457912883	33
49968.21188917842	50290.93307767201	33
49932.01317176852	50349.37281598269	33
50187.468844855655	49950.58149654455	33
50566.50994745978	50256.89231726032	33
50568.39290635363	50179.900295354484	33
50393.085034720745	49937.594892498346	33
50126.84576688613	49915.2286320372	33
50115.13383882472	50479.22364330071	33
50076.784737888105	50103.50466561576	33
50443.365757816675	50202.271208168975	33
50128.65124171559	50513.560204891364	33
49813.62053321827	50137.353046144235	33
49769.84129120097	50094.61515907581	33
50551.793203642716	50301.010465563646	33
49778.34333424459	50132.76654844699	33
50474.17276053581	50185.00371497436	33
49744.063676764155	50009.70552737318	33
50262.4227794533	49988.15754106402	33
49743.800754123724	50268.83596706694	33
49893.32825952248	50317.87979295155	33
49969.26379997513	50252.497042083145	33
49801.39891441855	50021.02067236765	33
49844.92019727678	49972.75339499103	33
50266.15784878765	49947.78743749053	33
50485.02928690886	50148.307298386106	33
50237.49694007051	50448.472154080526	33
49909.752680921025	49949.49780968709	33
50229.56998028992	49951.849042740294	33
49770.503959574715	50186.49866132289	33
50123.67065826252	50551.91805958407	33
50401.29343778755	50014.7227690809	33
50008.321863208505	49885.21401800345	33
49934.83975312378	49875.88745449064	33
50449.580066863455	50147.02309533762	33
50278.185310679015	50199.91012410107	33
49741.323434242164	50308.06019377386	33
50275.545172741135	50086.260747722896	33
50393.76265740367	50189.881489530446	33
49703.52338693796	50289.83483204492	33
50523.061455974675	50397.81519668059	33
50217.20191950293	50137.26958300739	33
49777.4078123951	49991.74577551265	33
50253.8991300487	50167.539316363676	33
50334.59192815256	50028.54719197863	33
49725.23417773825	50048.27313789634	33
50421.07139599881	50364.157296678604	33
50154.50270881507	50484.27067809244	33
49857.595154005576	50330.24077808822	33
50411.88033341061	50396.93461764148	33
50166.808067641236	49921.75205956232	33
50607.647303950595	50256.100313174036	33
50536.51870201524	50154.704954653665	33
50274.61942037944	50448.36233931724	33
49865.7212218267	49945.74053046375	33
49687.081320794234	50058.33847095046	33
50360.26301999782	50212.284364899235	33
50436.14361902236	49996.4637819707	33
50263.762144133056	50409.30110083074	33
49833.33005795204	50300.711488658104	33
49673.27536886649	50319.885290818296	33
50302.706062680176	50428.47401522464	33
50254.48581694374	50133.521391060174	33
50536.533396420906	50119.96379001567	33
50592.000108793276	50149.19578873455	33
50184.17009014242	49891.69109656619	33
50291.3835797428	50160.57033776339	33
50645.853105016104	50241.10566701686	33
50251.00145781709	50486.936751349596	33
50525.50841934461	50331.82526752883	33
49860.30231095928	49909.26419010024	33
49928.114630888114	50417.452975376495	33
50556.74104254173	50390.67145419963	33
50008.60857506346	50550.25006842522	33
49882.03146599188	50357.53322969276	33
49833.88993692318	50009.14305241969	33
49899.632802634806	49868.47243227104	33
50204.561058380576	50488.95384904488	33
49736.21814242664	49968.84911383219	33
50468.5808499418	49983.56715034901	33
50520.585876338926	50084.13454060179	33
49914.09233248972	50382.86814288308	33
50517.95042096031	50434.57150519011	33
50225.5702471576	50388.21002580748	33
50160.91554896344	49863.06617935251	33
50614.90660982943	50292.956424701835	33
50554.95296118041	50452.492439320224	33
50679.291937330345	50223.95771269086	33
50646.790203897704	50319.96648140863	33
50485.71341472327	50451.79347138329	33
50539.53089779845	50487.0290230507	33
49992.10351064618	50511.967035998976	33
50132.83695093123	49830.60169919111	33
50277.63962270563	50517.72217284025	33
50471.828074764075	50023.56622163193	33
50500.60217892406	49970.41407662303	33
49819.598046996056	49908.03823467789	33
49994.8700725179	50389.717872214416	33
49720.885994346776	50336.07732319695	33
50614.37655187913	50217.93376317623	33
50629.79526555794	50149.123355782074	33
50125.71491725566	49876.83430627865	33
49968.48296370216	50413.94799097103	33
50296.64249472205	49875.70488109774	33
50390.206691350475	50432.580980798084	33
50247.10420979222	49918.42522650849	33
50006.53013451925	50591.1915645005	33
50586.67998999532	50466.24248581642	33
50508.4403346391	50507.838471586525	33
50041.27728589414	49855.826333699464	33
50282.86661478552	50555.91956346234	33
50039.74848706057	50510.66374786845	33
50471.037594558096	50527.84639345874	33
50319.83736043242	50560.56150131383	33
49914.296878869995	50457.38724556783	33
50383.61888216262	49904.672073294016	33
50709.906577600836	50196.897406235876	33
50683.10534116331	50261.16527025851	33
50453.67025982978	49952.92054014433	33
50553.729759022564	50519.38896958503	33
50720.06151726	50242.62959882673	33
49818.567197260665	49945.527959554325	33
50297.53056007975	50489.71258475895	33
49958.06123729581	49845.91700464657	33
49891.25443028714	50413.156881476476	33
50324.42041375056	50069.46474935667	33
50587.419297250504	50429.88693946086	33
49845.01419612311	50161.241767894724	33
50625.046144145876	50461.31424033894	33
50408.66954694959	50466.260391796466	33
49831.97498041014	49875.37691616141	33
50476.33305518209	50489.664717785476	33
49696.866322391965	50370.00852339064	33
49675.103893068954	50270.677256788964	33
50268.22924788692	50593.054126579766	33
49859.94075942022	50392.96705541666	33
50752.81624338293	50229.134088703555	33
50621.41215759359	50183.32714107444	33
50321.16994842605	50518.58890602106	33
49988.28236271399	49828.8656901935	33
50177.58934218605	50512.20557528068	33
50446.6593415289	50420.62221259887	33
49969.95296121784	50605.86475518538	33
50340.92095033167	50422.70729938769	33
50734.18575983149	50169.765810024444	33
50282.08878652344	50376.82360966676	33
50726.25777360858	50136.02583412564	33
50789.5481763508	50243.71523967241	33
50663.83775686543	50154.47918876718	33
49930.47167718285	49920.09738530919	33
50104.451640631225	49804.92463012055	33
49919.6725018319	50493.364023014525	33
49711.27016789526	49998.28556515878	33
50711.208061731624	50292.582586367585	33
50346.662304278216	49908.26443590981	33
50492.902887714525	50057.462054935066	33
50497.18628903929	50552.847903112124	33
50423.28257060444	50114.394194875276	33
50751.34647149457	50107.177417211795	33
49665.12905085083	50389.07977074713	33
49885.65882913433	50494.97976755982	33
50240.46166363942	50522.26947383026	33
50513.27418018421	50022.240105185636	33
49696.272494857454	49958.71429601279	33
50660.89526952497	50447.74594773292	33
50414.64760009165	50149.43613826795	33
50092.5036613532	49843.157200767455	33
50339.62816062863	49873.340677336666	33
49887.2848280927	50535.069624818265	33
50338.517713738824	50477.61738127418	33
50688.4216855014	50427.15411181214	33
50581.23227549955	50332.05036570456	33
49877.792495818954	50571.631343987334	33
49699.92807812782	50218.407069180816	33
50526.600546665904	50571.18564633681	33
49928.59972701578	50611.03981356093	33
50385.35250208509	50111.610384678366	33
49896.123745976525	50630.37782190336	33
50511.7845741434	49934.772989531935	33
49920.86439723156	50541.18497359259	33
49891.30163002943	49829.60968586227	33
50588.40672485435	50111.1501009589	33
50715.03446050626	50333.740940871314	33
50039.96079452791	49816.56983192169	33
50488.773262404895	50099.88148582095	33
49927.82683820018	50575.905677020266	33
50409.33425727072	50262.41522359803	33
50546.79946443937	50014.08329336038	33
50778.050157207515	50080.61461892824	33
49637.511912808215	50329.562494609396	33
50183.64575622682	50546.91323722701	33
50036.75645552294	50469.29720698356	33
49954.921844730634	50455.845511911975	33
50428.001483031505	50501.23059125941	33
50191.689326713	49845.55951008049	33
49838.151111886036	50361.35066872561	33
50350.09307976713	50542.63321591588	33
50017.411767317615	50625.709051815815	33
49949.19019799972	50517.93043736381	33
50745.44992024591	50054.962961982674	33
50749.25012251613	50272.03434420083	33
50551.05752939764	50603.48546298362	33
50638.280617733704	50418.496477475535	33
50066.017215060594	49783.30408778442	33
50255.46246392943	49878.23782356173	33
50229.03436293101	50604.18002949859	33
50562.504199525996	50560.77243800072	33
50081.374152645585	50578.759497460785	33
50211.64720938301	49914.68384516935	33
50783.694847629966	50125.52206185097	33
50280.27032457628	50632.433117218396	33
50365.39459495825	50503.420659730014	33
50514.30889610208	50613.24491219682	33
50652.606340504884	50116.35516057154	33
49630.660937320084	50402.08850881331	33
50294.97430953266	50121.069410213386	33
49664.20020823705	50208.59178352236	33
49739.44150913513	50171.23224093794	33
50592.794581409486	50532.93326031793	33
50483.26661496279	50592.37234308518	33
49936.40515692033	50266.45970626195	33
50809.25751971269	50065.3261013969	33
50121.30853245256	50594.33678197643	33
50690.40502920322	50107.63693242869	33
50540.98045162658	50641.054427668874	33
50051.94779588315	50607.188384968016	33
50340.923721845174	50589.05473366784	33
50542.68812479668	49910.57588669009	33
49929.45243514121	49818.48840091444	33
50657.12040824803	50195.940912439946	33
50451.41867233437	50465.57990266129	33
49701.16521808963	50404.02615567625	33
49806.40605467687	50171.545743239236	33
49701.76582005581	50175.12327312863	33
50487.219714473766	49910.43802770715	33
50803.951273480656	50154.03654521165	33
50707.763320390644	50062.1790033872	33
49930.806394942134	50301.651186935305	33
50005.539912761895	50662.81303640759	33
50351.472072005134	50097.093961684106	33
50487.92702059392	50640.20672374289	33
49712.936164763996	50253.46944747293	33
50392.35471392433	50537.895317734095	33
50380.238747713294	50594.48301003356	33
49795.8559618425	50358.83157052249	33
50460.89205588488	50563.80158806145	33
50087.10966432683	49753.17888785972	33
49758.1898411588	50343.90531420946	33
50289.482361073424	50671.79734712956	33
49671.72880137462	49982.996937624244	33
50611.66338087859	50077.495269798455	33
50222.94897079121	50562.02139881686	33
50579.67033376007	50035.584642559195	33
50456.28932980326	50618.30660986338	33
50327.67934374939	50177.71847076388	33
50454.429374350104	50093.404999155224	33
50751.47778930309	50347.12210971728	33
50375.129909098316	50047.5231359481	33
50137.080555391505	49793.15534667655	33
49756.339621673564	50379.60638521244	33
50689.223586737855	50028.40250099891	33
49594.17156457799	50411.592439184285	33
50033.00258727798	50693.42269631267	33
50581.15625216412	49999.651110850275	33
50559.7836603017	50677.730128398456	33
50700.34563321166	50159.34852737601	33
50674.55740045134	49997.44121371322	33
50421.528175424915	50617.51546878847	33
50791.265722988064	50027.55622752237	33
50845.84050873158	50079.00063924375	33
50426.60604363266	50067.36719447903	33
49553.72334818556	50423.47806988917	33
49970.29583851683	50673.5316416572	33
50654.41447682221	50078.209364101545	33
50611.53325834374	50015.961709124065	33
50686.29556894754	50356.466372165625	33
50448.767355512035	49899.94218698818	33
49770.776271231916	49954.51777414763	33
49736.66428577249	50110.20309025467	33
50270.279754606585	49838.10851412992	33
50737.48348358975	50018.51890950731	33
50316.59929427918	50649.78935122979	33
49960.018780244434	49801.58580054627	33
50695.86758362348	49963.90216890437	33
50608.35507102691	50497.44295261568	33
49674.67739948896	50090.677010045685	33
49622.73334696649	50360.36951918815	33
50652.24413576915	50029.083138751805	33
50762.27631986899	50382.76171542354	33
49572.086011381805	50377.69397157106	33
50081.32981548212	49717.10581874285	33
50335.727898712394	49837.354149212086	33
49995.85422961994	50705.98504012068	33
50768.60605381007	50424.538571506295	33
50801.05535705998	50375.17769582318	33
50712.910816074625	49993.382481151144	33
50144.9347767949	49751.889516581476	33
49911.359314729285	49786.94518418093	33
50666.83485184563	49939.77206788254	33
50025.88971902601	49779.81085088751	33
50682.995895057626	50391.086247215026	33
49686.94885448762	50143.02085311913	33
50586.30364938664	50652.10580201007	33
49861.77102541121	49846.68310064628	33
49764.80604054262	50419.35448106498	33
49842.65290323193	50593.04876286357	33
49925.067274308574	49748.20474131708	33
50784.73541576524	50188.07146992904	33
50147.23672542754	50618.21376229373	33
50650.180225002565	49972.64185141446	33
50735.97893553038	50449.85279207244	33
50419.433069943705	49869.134472102116	33
50214.18588883849	49818.242281004364	33
49853.240350286214	50482.17528116672	33
50725.55266870589	50393.899563655905	33
50805.81439263943	50414.008348671	33
50618.87368295886	49943.899178745865	33
49936.74939548243	50699.82638649717	33
49933.664829479225	50652.540984186744	33
49633.60733548267	50437.37295458804	33
49823.56079002981	50510.26215015335	33
50331.20145764369	50131.601863606054	33
50875.08923941407	50052.77294530824	33
49533.53461420155	50392.0342481599	33
50473.49445484044	50677.641374034094	33
50372.61969918904	50630.36853227727	33
49641.211619342466	50260.19715803991	33
50738.93097403322	50484.26853456206	33
50568.15998624426	49881.2421125085	33
49930.445509808604	49710.40433455349	33
49823.376174763966	50562.227044453226	33
50562.1808489228	50086.325397046436	33
50777.23193107494	50483.182329528114	33
50835.27561221121	50385.00213482625	33
49946.51572728361	49675.95527553708	33
49830.009569626876	49823.98546428464	33
50536.9473330502	49962.631305027695	33
50828.091388239765	50178.666238983904	33
50623.22661128403	50386.34452188674	33
49804.245335343265	50423.34753199737	33
