# Supplementary material for: Abundant Topological Outliers in Social Media Data and Their Effect on Spatial Analysis
Source: PLoS One. 2016 Sep 9;11(9):e0162360. doi: 10.1371/journal.pone.0162360 (PMC5017681; doi:10.1371/journal.pone.0162360)
Supplement: S3 Dataset — See the respective attached file. (ZIP) [file pone.0162360.s003.zip › S3_inclusion_lws/clust_35_44.csv]

50000.0	50000.0	0
50005.83713481602	49993.280968672174	0
50001.12443877294	50002.94038312532	0
50004.48967049862	50009.87803618339	0
50014.53099825114	49992.22044562598	0
49994.82530141147	50000.16451443882	0
50010.4589196096	49996.03999675293	0
50018.2149037799	50000.21066760052	0
50008.08586038528	49994.71094210748	0
50008.936828060156	49996.61673629877	0
50014.94983376979	49988.786681476384	0
50018.46933854213	49993.8554702697	0
50011.58925015423	49998.11513877684	0
50000.88428493963	50005.70068823388	0
50015.58030491181	49998.917555959655	0
50009.4718499692	49995.44000616184	0
50021.193458055204	49985.225681648	0
50021.413904821406	49979.75696080034	0
50010.100749354795	49991.42392694246	0
49994.76895619402	50001.40611172298	0
49988.06258487189	49998.76840152412	0
49985.29202249338	49998.940740734564	0
49993.14686645007	50008.1375682673	0
50019.290915195124	49977.92750471076	0
50015.06418115242	50000.068615091885	0
50014.13017824349	49994.253094930704	0
50016.51956011994	49993.78858803314	0
50007.08202173182	49986.998177055575	0
50019.32588342561	49975.4242119596	0
50007.844906202205	50006.27608626506	0
50012.7000907052	49987.44525287354	0
49995.49342105043	50013.29634922211	0
50005.13790162656	49991.45152935209	0
50007.082932075806	49996.441953963855	0
50016.585769007244	49986.84440471123	0
50002.83418114664	49988.992466717245	0
49995.48635136234	49995.03181978486	0
50024.77210222248	49987.26818796391	0
50016.061040311164	50002.13748655931	0
49998.10217495186	50005.36260508198	0
50013.167830917206	49993.19964095961	0
50022.14159763361	49982.83076155788	0
50016.10399810654	49974.74415824642	0
49998.08776523715	50009.22821079052	0
50023.40450357533	49993.61172738369	0
50018.76775212044	49981.33086492498	0
49996.120792812355	50001.59421960543	0
50005.046774222115	49981.73340809357	0
49998.2990140224	49997.04291727956	0
50016.47214563919	50006.55446067109	0
50027.808527417794	49994.11873108403	0
50007.276988179576	49979.47005546184	0
49998.63505054116	49993.56495709598	0
49994.93196612812	50011.18394075017	0
50010.45876863076	49990.161010031814	0
50003.97266594857	50002.458794795784	0
50009.44591577367	49994.182815990534	0
50008.4991627827	49998.01859678256	0
50026.73402193849	49992.63956518364	0
50029.482584821504	49978.508912261066	0
50008.75765193132	50004.28392360544	0
50005.388412672575	49999.9900841207	0
49999.85042124614	50010.79623481914	0
50012.27171978171	49994.29867634941	0
49986.59482429784	50001.81226839865	0
50035.33648425852	49974.70002515035	0
50017.338649190744	49980.41742473275	0
49986.88719264082	49998.56909033515	0
50009.163364260836	50001.94105756399	0
50021.4902181036	49972.74675609031	0
50036.929303339406	49979.345099226695	0
50004.407389178654	50000.27660040396	0
50013.03458879436	49971.04161905141	0
49986.730068661935	49995.36881795393	0
50012.11734460939	50005.26852747503	0
49991.47266825221	50016.232713043595	0
50002.753656105124	50004.43811441385	0
50007.04795399476	49984.99209594952	0
50019.73260847298	49970.14971438379	0
50009.069330373226	49972.59046273163	0
50010.1511816557	49972.62455247978	0
50019.046855330045	49968.729659101475	0
50033.91819664266	49994.99795841096	0
50000.54061583774	50004.66301196818	0
50036.83356199175	49976.12178608589	0
49998.69355844842	50014.23779065819	0
49996.42385986143	49997.54201287753	0
49988.80355885187	49994.73949626766	0
49989.0000510483	49997.53362532931	0
50045.87877013	49979.65615874137	0
49991.13587895365	49996.52765682387	0
50019.30492580107	49999.88959458508	0
50012.46014286366	49988.74121117238	0
50001.54569032017	50001.71275774059	0
50012.15402410048	49992.55053785089	0
50000.12263336884	49977.47527241486	0
50002.22490471562	49999.61637121197	0
50010.51338572776	49998.152334640225	0
50014.73525587127	49997.20394473452	0
50012.79614643068	49996.9890215799	0
50004.87503193818	50001.461523248174	0
50006.03257514177	49990.03647625652	0
50005.54887962217	50004.81637949066	0
50002.56240120871	49979.99797606899	0
50021.887926901814	49996.062893511604	0
50006.32703857465	49991.544517300004	0
49990.439278598395	49994.24582331928	0
50001.873876585625	50007.141939034314	0
50003.305765154335	49993.86854020162	0
50013.200641945106	50005.08440088092	0
50012.12025455266	49978.84568753256	0
50006.64370623705	49983.02919293262	0
50008.49073917247	50010.12621010018	0
50013.861540388745	49978.21860787476	0
50031.058052643435	49986.99015643279	0
50014.94582985956	50012.05125135054	0
50035.5383608293	49983.566861656094	0
49991.030096193834	50022.15116813719	0
50005.46966937792	49970.62233159868	0
49988.44833133628	49989.976926240066	0
49994.354344094165	49979.72792732627	0
50016.53829730544	50000.329665277866	0
49985.69786667642	50003.08579045412	0
50005.04180405728	50003.54232518139	0
50007.49928405959	49988.58424591541	0
50017.031857151094	49968.94990008343	0
50002.98364475068	49981.342418066255	0
50008.75183400938	49981.63170455064	0
50003.74134074666	49968.98534518849	0
50014.184258887915	50004.34955588514	0
50016.66807349658	49978.153620903344	0
49991.49294660638	49999.08926920659	0
50006.07308943197	50012.02124499861	0
50018.18428017563	49975.5291185302	0
50003.744835537575	50005.03672033354	0
50017.0847617482	49967.71939797862	0
50001.364376995836	49995.92899192673	0
49999.015252295256	49984.51162121085	0
50022.88862056398	49978.140659149925	0
50010.12229608524	49981.63378355038	0
50006.924986869504	50014.2275570096	0
50018.62598055079	49995.02027975728	0
50001.4129379488	50011.1959501719	0
50029.762113352466	49981.23696473595	0
50017.34500124433	49994.69032148967	0
50001.66266675488	49990.137316034496	0
49998.9494254673	50003.01711792969	0
50001.198360199305	49999.86125242214	0
49988.285388029035	50000.56237796584	0
49999.6191912088	49994.81971262622	0
50026.604335600314	49978.8004165042	0
49995.32452230914	50007.39284060184	0
50008.4370145203	50012.41428319673	0
50020.588886059304	49984.00500895489	0
50018.196912976244	50013.52306138625	0
50024.68074206995	49980.89310460526	0
50032.11898991028	49977.87048802366	0
50033.392462679665	49988.90998566345	0
49989.34177680639	49998.66722062441	0
50011.053675528885	49993.308648700295	0
49998.23830095699	50010.57701642372	0
50011.79860805233	49985.78635422019	0
50018.22626641199	49998.34133937544	0
50006.87112494695	50000.55134256973	0
49996.53121272331	49985.20198091985	0
50025.086037284156	49985.91081937276	0
49996.70860588001	49979.26714558284	0
50029.50319168969	49973.20871567816	0
50016.4795935853	49979.64911345631	0
49996.10016635222	50004.113680559676	0
49999.640019379956	49996.08065681126	0
50008.223135130625	49962.391188099115	0
49993.37143664145	49981.26529963117	0
50018.00955082157	50001.454190036544	0
50014.05433731257	49987.786569162265	0
49999.49285722743	49986.030568801725	0
50010.892172060616	50002.890041918436	0
50018.264454430224	49979.08917698802	0
49999.254347866976	50004.12399906752	0
49996.37550174052	49996.18684061768	0
49988.48035736957	50002.11186367716	0
50017.57129535383	49985.64348910266	0
49993.48365932206	49995.32734283831	0
50004.25846664632	50013.69450265003	0
50015.17690187655	49969.07193670933	0
50010.90125225226	50010.77384091866	0
50017.00323091341	49995.94090178073	0
50012.86030348004	50017.03363351573	0
50005.31109678922	49962.92414232626	0
50006.08245865617	49996.396527964374	0
49990.01497238	49995.39866020564	0
50044.05046255765	49984.74864177708	0
50021.102182624454	49977.19055963324	0
49994.206855205164	50007.760510363725	0
50031.30952802601	49981.27880218403	0
49993.00874635992	49989.07987435498	0
50017.913044286935	50022.43697608902	0
50019.55630359528	49996.00874573291	0
49994.95845095134	50006.23146898167	0
49996.787999179345	49983.41672751876	0
49997.28862868989	50002.89962222195	0
50026.72239156424	49977.67029217016	0
50016.137442013125	49997.798828649495	0
50002.23822115556	49982.82918829433	0
50017.59004350971	49970.20078439211	0
50001.12616166738	49988.74985866253	0
50026.89126041569	49975.84217616462	0
50011.525842301904	50000.75636389602	0
49987.37936298576	50026.933915783564	0
49992.505563965504	49971.45927862612	0
50028.914669772326	49976.81093937099	0
50016.66006009913	50016.9698661116	0
50006.33442838227	50008.543010872665	0
49989.42131829412	49963.33901166855	0
50017.968238877926	49964.11063876047	0
50017.4053768407	49976.68234425749	0
50025.67918690619	49993.459769034926	0
50035.32946390554	49977.583204645154	0
50014.841863191876	50008.54154552255	0
50009.46842729731	50020.60487544357	0
50021.769537268505	49974.23178294885	0
50011.47451947896	50007.557284676805	0
49998.40507468729	49975.46325920858	0
50004.0943970568	50011.27871101463	0
50006.20179319582	49967.85017228331	0
50018.20829484094	50018.71730479123	0
50011.66556158528	49969.1858270797	0
50024.369657337156	50001.22008216415	0
49998.79584238994	50007.13689362251	0
49990.32820341346	50016.3961369657	0
50006.4435688108	49994.31053318997	0
50019.30929079813	49976.600336048316	0
50010.91845864008	49982.82898569856	0
49990.348907185224	50005.60903256387	0
50024.1522169357	49994.40200642497	0
50014.17381883133	50002.12589069574	0
50017.76507466728	49990.44779436663	0
50043.75520496807	49976.744641166486	0
50009.71324076425	50011.99337319459	0
50023.96064234873	49977.61049468709	0
50014.04709016834	49999.30956374218	0
50007.29837336337	50019.74476684009	0
50011.60148713441	49971.61552987652	0
50027.760664667345	49985.06088880161	0
49990.826783218356	50029.403764236886	0
50009.65654534305	49987.70137659851	0
50016.71099753911	50008.33824926107	0
50004.69951611002	49997.63286251777	0
49982.1008966819	50023.64881203237	0
49994.30528099292	50019.15648234574	0
49989.98803088486	50014.01842541414	0
49982.173661481924	50004.54955079803	0
50016.885314251995	49964.39033046427	0
50027.64624163003	49996.03948847316	0
50042.10921104765	49992.490067135564	0
50000.45721536013	50013.25586287379	0
50033.20667133846	49996.21933796846	0
50007.796617056236	49990.37827675556	0
50010.793185041024	49958.88394594061	0
49999.99657376707	50014.635139766775	0
49991.18720389596	50004.122235214636	0
49997.97220737339	49978.578237204354	0
50009.72613395662	50003.706107086124	0
50035.589999161806	49971.04844427833	0
50028.910800421785	49971.17023296352	0
49995.69536840814	50016.661631778	0
50031.87793942766	49984.378883366044	0
50018.940883947886	49955.17033129901	0
50009.73582475297	49963.47881328664	0
49982.62400587377	50000.491292449246	0
50011.69341869804	49995.72767945512	0
49995.16420949113	49998.835294507444	0
50006.40201665947	49988.39904736535	0
50016.4519561636	49990.38580699887	0
49999.09921373705	50015.27455799909	0
50015.71644487849	49981.890074185685	0
50011.95701241115	49981.49187185587	0
50013.74931920829	49997.47045144757	0
49991.916510602816	50012.525039104024	0
50009.99198977121	49984.8982441121	0
50018.44147401772	50003.16867861623	0
50020.82573912429	49974.82028027413	0
50015.49034966473	49990.85560334409	0
49999.87213701425	49997.90044027296	0
50043.79092621712	49982.05238273654	0
50017.433259612284	49987.72241035177	0
50031.953824946744	49994.884360510674	0
50008.88763657624	49985.631715698684	0
50033.254947874484	49991.54350118985	0
49999.46235900153	50001.37638187934	0
50015.18216152417	50016.60655961266	0
50013.100947890016	50010.369642319376	0
50023.76929210621	49996.469970804144	0
50009.1598565264	49970.37590584578	0
49995.85450226346	49992.452056001675	0
49999.94546654832	50008.59505416156	0
49990.82754118624	50010.245166916364	0
50031.77710339371	49975.60848126108	0
50034.230430251715	49972.200144816255	0
50022.386270717376	49979.00827023312	0
49992.64646736168	49980.25304717777	0
50026.42297673137	49997.453392527335	0
50019.618674445446	49958.86037352273	0
50026.41798040903	50001.05491525644	0
50019.38057683675	49973.42363685009	0
50009.54565436523	49966.28393480257	0
50009.01063384966	50014.73592736334	0
49999.644995925904	49993.78405371485	0
50009.81720632824	50005.97289784865	0
50008.14015398451	49992.284981156794	0
49996.346870602596	50006.735113702714	0
49992.318381946396	49996.34852900717	0
49975.57922029394	50007.543591302885	0
49991.7840052838	50030.47910280624	0
49997.821918389505	50003.78108682672	0
49981.759709777754	50020.590654198604	0
50004.689470503756	49982.915378003716	0
50003.63994292236	50003.52518030056	0
50003.33970531987	50010.21646316763	0
49991.72504012674	50009.66971456137	0
49993.51300644962	50021.990941999415	0
50008.57551745661	49967.72139152683	0
50021.960935687	49975.66542490558	0
50004.69583280455	49995.22104814737	0
49994.198399913046	50009.21217614481	0
49988.58142016513	50018.082290497325	0
50019.654252077045	49988.67324223183	0
49984.921162792794	50004.07854214962	0
49981.45671529846	49997.116122643434	0
49996.97783060522	49968.187741512134	0
50040.272093099156	50001.72669740148	0
50003.18794351524	49977.40589052669	0
49993.03311956979	49993.21018067425	0
49996.365427526835	50010.6317267545	0
50003.67053058538	49991.807151799425	0
50008.59006648891	50007.353603243646	0
50005.63922193674	49975.28807307995	0
50027.37674313698	50000.002662458595	0
50018.1694011894	49962.7431125476	0
50029.270615256304	49986.30585703274	0
50008.60891376488	50000.90645862579	0
50011.463217016535	49987.64651850302	0
50025.71492602243	49980.053609271316	0
50020.149261215425	49998.33740895269	0
49992.083382203666	49998.17325550986	0
49990.49038131797	49993.050099536056	0
49997.03459241107	49992.463299739306	0
50015.71638867133	49993.163487279846	0
50014.238258018595	49971.042525217876	0
50002.84440560835	49991.017650804875	0
50024.0421841673	49981.83583364768	0
50010.09122006389	49975.393998303785	0
50021.8599244461	49988.34879827413	0
50012.38490685176	49983.447845324255	0
50022.9978631254	49987.25227928762	0
50024.57481204676	49998.27303786978	0
49977.73435678939	50025.73142585185	0
50018.273526281984	49984.862890459626	0
50004.87977524304	49988.86417241439	0
50010.2994959495	49980.14878879698	0
50044.34040172747	49986.573763466644	0
49989.8854863132	50002.60089882142	0
50035.588236585834	49995.58540569962	0
50033.22995233338	49985.604815805105	0
50004.865841838946	49985.181879685035	0
50017.96032704124	50016.073713754304	0
49985.88742129509	50004.574260043635	0
50022.967400696645	49965.7199337937	0
50020.575116337925	49991.52741422425	0
50023.080497756	49990.82975304222	0
49971.19647388126	50028.90699982335	0
49988.378226405424	50020.15787642392	0
50041.256446369975	49975.58570536631	0
50026.2353198945	49963.63745814506	0
50006.09290812682	50003.86750193632	0
49999.10665106603	50019.81250362378	0
50017.08442806516	49999.00182927129	0
50044.3125068275	49991.881128169334	0
49989.69643205104	49979.90931636454	0
49983.447153874804	50012.92191009479	0
50007.09100776314	50002.0115516885	0
50002.39396832022	49992.540378176054	0
50030.089910534545	49998.491165232444	0
49997.30745483783	49998.59718904675	0
50007.318017293444	49975.875578960055	0
49993.248316773905	49978.191920323	0
50026.3666059615	49990.04335203911	0
49992.999485446875	50010.69994272801	0
50000.3856237368	49991.71250458948	0
50017.946030743726	49977.88631347146	0
50007.644142433375	49972.087069549	0
49993.66907959635	50011.765590085415	0
49994.8157511952	49986.98470323382	0
50008.38104781748	50019.90062105578	0
49993.26126408174	50000.11735477906	0
50007.22548173692	49977.57936703704	0
49992.06360483944	50018.0340425501	0
50039.28669048378	49963.65659707516	0
49985.753176636455	50020.735921212305	0
50011.566897029115	49967.6111754119	0
50033.987927820956	49979.86532365262	0
50034.92184460218	49993.68379887169	0
50031.1834662403	49978.546404806555	0
50008.49951727383	49977.61220145197	0
50000.0667014223	50006.61967936052	0
49984.729122934965	49988.46750636666	0
49981.21649061167	50003.70840084871	0
49990.47161684786	49965.01894314194	0
49986.85456251446	50017.47416794007	0
49993.14977565803	50012.76023205532	0
50047.74428540473	49991.24723405859	0
50041.76255014188	49978.46759680011	0
50009.81457879594	49978.21967923451	0
49998.4060908197	49999.35948248665	0
50018.373779276386	49996.34044717234	0
50013.52283959243	49995.467949927086	0
50027.67426593742	49970.10328410818	0
50014.319940503025	50017.38261971316	0
50009.11341404663	49999.653086728984	0
49973.127658974896	50000.05463673042	0
50024.172469884805	49992.833051163034	0
50012.72323837013	49986.30699232487	0
49986.20730487261	50000.10490423789	0
50011.977252020064	49976.793581167396	0
50000.00469857768	49987.66289570633	0
49995.85995538461	49973.097446555905	0
49981.89327689237	49986.981859026244	0
49990.188598212604	50018.50470183291	0
50019.26408681603	49991.079964753786	0
50026.90642246039	49980.55454640253	0
50004.02002875881	49980.06894821713	0
49985.89081506631	49985.65015807027	0
50002.19799961084	50013.56370140326	0
49983.7216195171	50005.075943525364	0
50011.56530235663	49984.67498436674	0
50002.327672652966	50016.16523425671	0
49997.71084800053	49989.345274387495	0
50021.098386776	49999.088229640256	0
50002.00890793094	50008.13368325376	0
50019.39518854666	49986.74799421681	0
49998.48583144695	49996.020842220816	0
50002.252645341825	50003.39034952211	0
50024.94934034694	49996.50973683712	0
49986.29125204934	50032.769984358754	0
50028.415156277806	49974.07285654163	0
49992.67148623997	50015.74501869495	0
49988.55427669218	50005.38882281116	0
50005.61269014103	49979.195057955585	0
50013.9253921519	49979.943606174034	0
50009.02263196153	49976.39397066565	0
50003.70383567812	50009.18776447736	0
49977.93538939688	50032.17827826552	0
50002.00143499088	49981.14772652258	0
49994.443343618565	49988.76168526796	0
50015.95192676042	49996.55369518609	0
49993.70826007408	50013.60625246535	0
50015.6171072625	49995.2344459176	0
49985.79584330067	50018.53873362033	0
50035.52685303456	49986.11691328954	0
50023.38477138606	50015.65881684924	0
50013.08957255942	49972.88909667436	0
50032.54434074573	49980.14024382478	0
50037.69766277613	49990.71977907857	0
50020.70132115987	49971.33918728332	0
49991.54871575323	49993.06958954638	0
50038.6876369777	49984.854015877136	0
49995.84975534837	49989.76380217891	0
50008.57260689861	49984.18248625825	0
50010.80116969428	49974.26868446372	0
50015.52442358418	49980.369654114074	0
49966.87956821088	50025.3566718717	0
50021.39298048806	49997.33513397521	0
49986.79280405464	50011.54457078656	0
50036.99569153763	49970.71384740837	0
50030.30006447288	49976.71936741601	0
50004.423067000935	50021.778925919774	0
50018.9524174718	49987.93459858724	0
50002.24446952885	50009.35885546801	0
49991.37241014676	49987.81286878255	0
50003.50800967785	49986.81399264767	0
50024.603400120206	49967.67607924221	0
50011.68653072118	49989.936086664326	0
50007.42317193211	50025.20821976098	0
49997.81359760099	49974.146066464906	0
50000.03202202254	49975.17501212602	0
50007.46899340166	50016.97950080779	0
50014.92720199672	49989.879107376546	0
49982.3621370405	49990.43294793265	0
49998.93112757086	49973.32114751587	0
49993.375437763934	49986.99815010414	0
50009.01048645396	50017.8185164767	0
49996.28983160131	49986.96341522962	0
50013.84358150482	49974.759725529235	0
49985.33335758784	50014.325262570404	0
49988.28920657882	49976.78881082798	0
50005.127349538976	49960.355245516366	0
49989.64002585986	50013.06228223937	0
49993.30132386803	49990.74232668886	0
50007.89248237768	50021.36047618287	0
49987.15178322575	50016.181793822885	0
50068.23221565027	50033.82568630489	34
50090.890220564725	49998.07177066561	34
50048.127283414695	49996.59268723277	34
50071.98954783651	49960.03050815144	34
50114.32939701612	49967.07816863877	34
50098.68269749716	50065.30546423903	34
50012.15053994028	50010.9834321413	34
50139.97099320451	49935.923244101046	34
50077.88966036974	50099.80514867583	34
50073.123470085935	50139.56418419006	34
49975.82196675808	49990.098665427395	34
50051.42487240296	49930.01780974307	34
49939.105393306134	49991.049264363995	34
50042.05539257052	50120.02788308924	34
50124.59257444179	50095.31984104143	34
49973.758473464506	50028.48831839824	34
50101.717426996634	50168.0611180249	34
50178.07513202288	49920.78525197091	34
50199.97550546619	49958.60596760845	34
50126.538291621604	50134.278776042	34
49946.60962867418	49954.43321456005	34
50027.57767348617	50050.670359398704	34
50164.47934716339	50153.56819958141	34
50109.64047403029	49912.868742472594	34
50218.563854143526	49926.837809756	34
49896.39329716506	49999.539376476554	34
49936.853970692886	49916.65745488557	34
50177.22357812939	50194.98542134238	34
50254.46995183306	49944.233713241294	34
50149.97824474107	50063.28187213472	34
50008.97834210528	50132.0440987341	34
49861.95902984465	49991.13663954552	34
50135.24640139212	49888.803565695365	34
50017.795801036154	49971.743293502754	34
49974.527487512205	49932.148927783746	34
49932.065562419266	50034.04381291896	34
49829.56954423541	49963.45814663653	34
49890.13194489541	49960.66737703928	34
50034.360479593386	50157.24580057511	34
50071.02994904253	50194.67071864119	34
49970.097910763565	49890.17434084145	34
49903.95886701349	49893.56250580125	34
50198.3433180138	49995.257521775886	34
50236.781515275936	49988.35093711169	34
49991.60129663306	49859.03498845361	34
50160.282977591785	49863.763775624	34
49903.032720106436	49851.60522699065	34
50110.40438722894	50209.342376814006	34
50170.55172387128	50033.94635142646	34
49973.33948047807	50154.49442899629	34
49868.54373877087	49874.04837497408	34
50196.5583058969	49873.27690675826	34
50162.808339786694	50103.455580428315	34
49800.550167017245	49940.618418551814	34
49837.60287646049	49845.463759042024	34
50138.362137876604	50236.893782128325	34
50213.19912986802	50205.66161295509	34
50234.516573337205	49860.41389511196	34
50142.157645378196	50007.25565004328	34
50028.985815500884	50192.44464464229	34
49940.03611265788	50137.6668715301	34
49862.85705029588	49934.60161658585	34
49848.38978512761	50023.9761348221	34
49954.260915738705	49845.47106149105	34
50293.69012324695	49931.43871569428	34
50222.31419182346	50163.958086856335	34
50024.34334561415	49885.399837263474	34
50249.1748738846	50195.608773176646	34
49890.16872269289	50042.83208615356	34
50187.7555805014	49836.11328882077	34
50000.57800558058	50098.02469685897	34
49962.239351410426	50092.6530181418	34
50014.899802605076	49932.25190736649	34
50109.18069068282	49859.53002878005	34
49808.6513761194	50028.18039384483	34
50154.2558474152	50269.71169635193	34
50188.754139549485	50064.19362450026	34
50277.73410664852	49972.44332752531	34
49825.59233683407	50067.39444792058	34
49787.50256255535	50065.02471809192	34
50132.35082503471	49829.23534889794	34
50186.337602894695	50285.68565942607	34
50050.08804254759	49861.60476163882	34
49828.132527537535	49909.16128981975	34
50026.49759917359	49833.83074078329	34
50161.89103310311	49969.4528888087	34
49753.522695125575	50084.23753564729	34
49914.692712467	50069.55662428099	34
50168.053748207974	49806.264806544255	34
50191.04839726077	50128.21410427386	34
49825.11188060032	50102.79743425946	34
50194.67272780677	50236.47442476049	34
49880.7933141919	49822.68233943061	34
50276.263976769114	49863.547175383166	34
50136.41183865758	49781.244489866905	34
50081.71227093514	49886.07252097226	34
50274.06600453739	49820.08022669504	34
50284.91935292667	50205.948226233515	34
49840.61466761619	50142.3033583547	34
49990.39675402132	50060.40301616282	34
50099.21264801765	49789.92773064986	34
50030.2876968138	50232.37903099901	34
50225.857152045646	49826.50146288885	34
49754.3738213479	50047.26583038596	34
50020.13633215438	50268.4044853243	34
49913.81268731361	50111.63104439752	34
50234.805397859236	50123.8130861529	34
50204.2581904202	49791.51162186398	34
50204.408066889424	50316.03375586882	34
50084.76183809689	49827.3221718613	34
50337.48983099542	49930.06962106985	34
50163.60182090276	50322.76021219706	34
49790.65353696006	50112.509795104736	34
50372.46783256027	49903.521473993744	34
49724.20219515689	50104.503714452774	34
50216.48092522791	49751.98239207974	34
50045.093814590546	50297.614375663456	34
49766.80104321324	49918.85354007996	34
49718.27675728968	50052.2988711701	34
49981.43514278348	49816.42466509661	34
50245.367863890606	50310.018083160576	34
49908.87049501416	50158.45459263379	34
50165.00870955476	50359.00476208217	34
50014.49986244821	49796.50700552616	34
50335.470784249694	49893.51136483161	34
50236.56064857037	50235.72373249555	34
49809.63578619747	49878.99337777798	34
50280.87102429697	50285.22611258697	34
49861.1774827261	50073.330585259246	34
49801.87779039918	49993.13437038291	34
50213.00166393133	50034.5223584983	34
50184.46357749387	50388.242070216176	34
49816.47925935742	49812.31986290787	34
50333.92832059515	49969.78533212483	34
50102.48882883119	49749.56366719959	34
49689.85907487345	50089.57658930368	34
50238.11480960531	49781.268537363074	34
50376.01026008723	49945.722129672744	34
50273.36829259768	50247.51698121144	34
50108.07210310125	50029.776773026206	34
49915.42814813395	50193.84834557647	34
50242.82681072876	49724.54578805017	34
50057.921291911436	50070.04990773035	34
50238.59924548681	50349.638102248595	34
49666.47573746236	50123.49191642165	34
49876.30506694577	50177.50717498524	34
50178.729069600966	49757.8316707265	34
50142.06868901493	50182.96904645199	34
50284.233222480194	50328.98576248281	34
49733.84296630108	50017.998525730305	34
50263.40152994697	49899.63162816695	34
50221.60200101729	50091.04549418012	34
50267.03418864103	50161.88475119181	34
49806.10839697552	50156.40404930159	34
50308.66875599391	50240.071180142775	34
50089.15843395922	49713.08808191032	34
50229.61155526659	49686.42632079142	34
50409.013167247576	49904.280523630674	34
50316.4183592175	50007.85177608433	34
49756.25388979645	50123.1614814163	34
49883.97940493894	50212.103051324746	34
49723.97896166598	50146.511226791416	34
50255.592208924376	50024.31414095171	34
50407.71780465117	49974.660228444416	34
50391.89532554934	49873.74547915285	34
49981.00860669739	50256.959962774934	34
50061.85898600319	49761.29905155156	34
49770.79314385447	50161.90534080624	34
49945.95364795694	50218.85189031319	34
50265.32339015266	50374.81051741088	34
49726.07053299234	49906.95449050207	34
50388.3667733807	50006.01445866923	34
50307.22564488124	49846.6461397565	34
49917.39603376989	49815.344173686324	34
50233.06997198511	50274.62013842465	34
50061.40888709238	49685.57229915996	34
49990.12215615666	50190.76778963433	34
50272.42986512913	50413.40559323053	34
50066.81174366437	50242.19855117787	34
50331.36129855952	49814.05168855101	34
49689.38573129033	50158.93714339991	34
50356.28794476857	49856.72094588717	34
49929.363964624565	49781.37352482921	34
49636.47683642842	50143.840590927786	34
49685.92173958623	49902.762091575714	34
49882.14530991761	50126.8094195506	34
50399.82416704345	49838.193452146916	34
50230.0093863474	50422.89505206387	34
50294.12038170092	50037.32944670882	34
49734.36871734951	49867.58077422766	34
50092.054871511755	49664.00000972805	34
50355.630591391026	50029.9569198652	34
50303.501064349955	50146.59361244548	34
49683.48808933231	50037.68493809071	34
49737.50889186525	49941.58297996053	34
50318.75423830931	50302.60922912089	34
50438.4564999106	49846.57828796891	34
50317.64157176773	50184.70165015389	34
50041.52281236521	49723.521834513725	34
50014.08083948262	49754.026964495766	34
49823.4203566647	49769.09058825788	34
49767.15228357409	49982.68942784029	34
49795.949503350705	49741.490024239465	34
50004.11352547853	50307.93144090045	34
50336.85404902795	49779.427453900054	34
49773.36276298123	49856.52116990098	34
49634.76389774434	50106.45276017544	34
50317.073021304845	50345.094828880734	34
49787.93790174173	49778.840884937264	34
50026.383722422746	50344.13266311612	34
50053.5379446911	49651.25601115231	34
50339.905797917774	50217.547551039424	34
49648.645900128286	49889.247607367426	34
50266.48967096577	50071.06012379074	34
49699.40885417112	49937.4014567301	34
50399.90223259073	49803.06671129419	34
49981.03986740759	49768.866611493715	34
50362.941617166296	50182.14571831917	34
49599.13846000169	50158.711210869194	34
50023.50497089293	49619.93110349625	34
50329.299886471	50269.026865764594	34
49770.53473223737	49712.90647994712	34
49699.42125615041	50000.643161836124	34
50429.237437970354	50002.65740052699	34
50432.26879699362	49944.69130078808	34
50304.38905073007	49761.287317618306	34
50240.72868991627	50461.16551057441	34
50189.58922736045	49722.004133978946	34
50026.39877426794	49680.675105715185	34
50006.354638618686	49712.10926105665	34
50278.594757184655	49736.07073303671	34
50308.62932636619	50424.66143601431	34
49612.24834764209	50199.0347411683	34
49758.74984757369	49798.93136521221	34
50052.3091545072	49799.0315711306	34
49660.06365876699	49932.437976742556	34
50445.98713321371	49904.17142426499	34
50110.32870543233	50268.10303100357	34
50375.93079150786	50147.82265559497	34
49665.517074910356	50195.15929724236	34
50275.72135823531	50454.61672127681	34
50338.275056932835	49744.32596857009	34
50020.12620217282	50379.347669870476	34
50381.86495466189	49744.777579172456	34
49818.900385124456	49712.609657148794	34
50130.39549328936	50298.879625752634	34
50056.29548815516	50379.491400278	34
50313.52480473747	50463.083302024526	34
49715.5579495552	49804.60832926579	34
49750.96793318844	49763.64557580993	34
50128.64788213868	49683.6192501481	34
50038.002458543495	50414.922402147364	34
49621.5564315698	49857.369970292	34
50374.21359978196	50241.07385856817	34
50315.65142442649	50498.24496818498	34
50059.99080561127	49604.38635863206	34
50392.06246666147	50110.15008395759	34
50203.36881914311	50453.61423338797	34
50350.2435247814	50109.61228660082	34
49893.309401450744	49786.37796552932	34
50080.90808414211	50288.39578251036	34
50222.40613071548	49643.108935748685	34
50009.951390119015	50437.19962110117	34
50062.74172019175	49569.36858042091	34
50469.01487377474	50008.73249285048	34
50083.55183406805	50346.50390920393	34
50301.59076226705	49702.274049609216	34
49667.357583354504	49980.84884384326	34
49847.181374660075	49680.37099542209	34
49616.810181030036	49930.54685801194	34
49666.325580049204	50231.59569023164	34
49731.42803523261	49730.454762427384	34
50438.21000139555	50037.44452077225	34
50411.73484467272	50080.61441868828	34
49848.490452327685	50200.60101589678	34
50473.18682452008	49953.64135649245	34
50193.722951015116	49674.26853506388	34
49983.54493897184	50343.30242527516	34
49673.90729960692	49803.685529603514	34
49971.38820215378	50425.83743728055	34
49632.7089375679	49812.20032903803	34
49993.586322135816	49641.92078912911	34
49597.97801731784	49805.18315106328	34
50351.93109989	50466.586675531806	34
50324.94742590208	50533.09593494607	34
50021.759767502044	49582.80430881796	34
49735.21719984331	49686.74923359899	34
50354.39262678894	50070.31484498238	34
49982.47266906918	50463.99033861384	34
50123.33601032205	50370.084395625105	34
50069.59179544245	49527.379467845734	34
50273.02093874924	49681.19884327411	34
50333.35505659026	50382.43268628126	34
49581.05225022867	49773.75196607431	34
50035.982746855414	49513.64371565234	34
50457.21731843169	49811.79713821999	34
49633.14539195019	50249.02084640313	34
49894.77503794495	49745.042119212514	34
49888.41416303598	49705.972821988704	34
49987.37143242524	49556.919847770725	34
49825.34725193309	50227.85333031571	34
49949.728503030565	49738.956984838136	34
50397.90766470068	50201.405854488075	34
49985.72852347211	49517.956052732334	34
50168.50396195774	50427.361940645096	34
50352.506903731926	50508.10013499019	34
49713.88555773025	49761.076503126475	34
49788.9261396231	50221.76386687349	34
50363.41011383378	50400.40978694919	34
50154.90143604965	49649.240219211504	34
50126.392475054956	49617.86713067829	34
49624.18702638462	49973.457851405714	34
50394.73747535289	50419.74960912986	34
50224.30168075738	50387.294510153835	34
50172.05731167571	50477.230095553714	34
50106.13722929803	49565.05492186239	34
50077.897093360356	49488.15001534612	34
50112.579903734724	49478.640933642564	34
50406.07213092442	50385.47069986044	34
49602.99222919775	49888.20012477597	34
50312.07383896897	50071.8962500534	34
50422.4580858159	50443.47791141558	34
50510.53697357221	49960.21804140167	34
49986.59978976411	49596.03436017592	34
49624.28365458415	50283.79043605536	34
50445.19258915883	50102.77992866505	34
50365.87810164655	50283.31258562486	34
49647.28071414318	50033.39893042027	34
49540.11078497374	49771.82402207774	34
49526.52986879951	49811.8371442931	34
50475.60358417314	50048.42058378968	34
49705.260079258405	50204.05899112346	34
50357.33980373685	50334.157590144525	34
50140.87732102532	50456.75912660938	34
50389.209951212986	50318.51712274558	34
49631.717830979906	50068.79708941161	34
49754.455528956736	50238.08647012235	34
50146.37036541444	49566.64276554496	34
49589.39754950951	49953.861263603634	34
50429.2990311152	50482.84909055641	34
49609.105233643306	50319.211640010144	34
50486.728007630576	49835.47671362149	34
49971.49628694451	50385.35105185108	34
50021.47445746919	50472.043022583566	34
50143.501661581286	49745.88402562493	34
50459.701474530004	49771.51515376364	34
49575.69738053678	50338.02747951367	34
50418.836873942295	50340.55727736898	34
50026.79896398293	49470.910627157886	34
50391.24421853223	50494.90272711195	34
50359.33249368268	50557.319951282596	34
50478.728549049796	49916.787016641734	34
50341.097754058734	50589.5169507891	34
50038.69849374269	50508.00259224852	34
49887.46739364726	49664.544079404186	34
49897.87412069592	49629.90513407711	34
49649.45825913825	49767.80332213858	34
49586.79701559483	50272.274421784015	34
49580.96187788514	50123.356426805956	34
49689.25601381964	49727.42947934729	34
49647.72707164293	49722.60223488435	34
50093.93006316024	50395.84901805889	34
49930.661583677254	50386.08341061201	34
49563.239159520796	50371.318890273236	34
49581.41349643496	49857.89446622566	34
49721.20983856154	50256.70789709697	34
49584.09781799834	50224.40041783371	34
50399.778413170636	50535.28994805986	34
50246.96269105445	49612.6137652435	34
50105.106639951126	50429.889816724375	34
50403.54228234117	50267.97339032965	34
49856.05690371316	49625.885141261446	34
49952.268668868855	49615.305745388985	34
50197.09123592618	49618.08637558613	34
50104.63269488524	49437.95172273477	34
49973.685792708115	50500.52323614038	34
50516.44564516053	49804.820116759955	34
49954.09342489561	49576.08855117917	34
50058.558557198165	50447.58997262249	34
50538.535420463995	49840.92269778367	34
50129.25354985703	50333.9525107221	34
50282.0320744783	50118.62661080634	34
50336.17841507148	49677.29292167185	34
50304.6949175007	50564.19323591969	34
49615.592867830135	49741.856316919395	34
50462.43137739874	50338.375231489976	34
49521.68237352365	50359.31443157539	34
49499.95535246555	50392.3592945526	34
50216.17813726849	50493.36765651971	34
50201.13897241003	50352.38027048235	34
49675.674016670426	49843.11052114502	34
50179.78677769376	49581.84476593623	34
50282.16388972682	50533.932002302405	34
49556.24592715868	50252.007891756475	34
50385.775254583314	50048.574590869415	34
49515.6411051663	50426.76673328317	34
50069.09954979372	50484.668388982354	34
50514.71220990265	49894.89635265941	34
49708.86617738635	49658.33257384793	34
49543.48834856946	49868.25521085705	34
50530.81145995013	49929.634743899165	34
50444.509839392675	50299.133356448794	34
49934.80575607195	50505.15361418454	34
50155.87307393256	49530.07997855128	34
50006.55452093352	50525.01578102696	34
49947.11939438729	50460.35115520561	34
50446.96323178757	50258.00015662201	34
49924.572469598745	49552.4018985463	34
49574.73978075099	49730.644562150694	34
49468.27167868765	50410.55034993466	34
50228.755119871166	49581.64056730559	34
50428.17820819567	50219.13984022342	34
50034.95824944929	49428.560536881974	34
50141.74041375027	50496.93360373262	34
50103.53676372631	50473.788732727815	34
49664.87016274857	50280.46930924121	34
50196.352666842606	49548.74303212765	34
49989.45552770903	49448.643979922876	34
50104.40779924191	50511.8219955658	34
49808.033068927456	49666.30652920321	34
50337.67316448102	50628.259538782106	34
49793.847158479264	50257.633652983975	34
50212.64994108863	50532.47103508027	34
50277.63600826177	50492.18049140336	34
50477.54225175071	50237.27714482851	34
50498.03492128134	50343.046655236736	34
50504.77377007965	49995.545312771144	34
50273.5035146454	49588.54794117153	34
50478.584323940195	49733.49469086928	34
49923.30069319927	49662.69808723009	34
49482.48838386883	50444.66705304809	34
49885.49582092609	49589.48649145031	34
50227.18543221557	50566.85644023827	34
50379.14313908611	50617.605542348814	34
49924.016645318625	50423.91154580299	34
49744.858087228924	49639.17007520871	34
50548.39883482001	49876.43179198858	34
50239.4081749799	49545.725382766315	34
50546.576645362504	50000.24946504458	34
50385.55753988489	49708.067635835614	34
49579.887990875926	50085.70851685749	34
50443.21193710969	49712.74999569227	34
50129.19899587201	50539.52660489402	34
50412.19434721941	50592.395868485495	34
50523.55648315274	50033.30732379974	34
49759.09254982375	50276.9112373813	34
49821.27380739862	50288.10762199727	34
49489.47951597075	49804.28694483295	34
49557.76128902537	50408.76529592136	34
50400.033107893236	49671.69406492034	34
50482.25237975135	50309.42325178172	34
49947.94708497182	49702.1534082507	34
50520.84443507119	50234.51345694831	34
50576.9235103199	49828.67841614381	34
49860.44035859961	50248.85694132714	34
50219.73357290685	49514.44155528067	34
49722.59660625184	50300.63430060422	34
50581.36962386781	49787.581204933726	34
49897.675673983984	50263.475663137244	34
49678.53172283472	50316.92471231077	34
50137.741482404184	49425.242375863665	34
49714.529789105065	49614.39068673846	34
50278.05021073552	49551.179664498704	34
49647.801198669076	50338.92439323458	34
49543.273785485835	50107.838409779906	34
49944.96351877465	50263.16568559663	34
50374.045719890404	49779.2799558334	34
50273.98436884147	49638.49399710319	34
50569.89046096138	49745.901773270525	34
50076.513917638804	49406.44584198867	34
49595.12690080227	50415.58629430026	34
50344.046006992095	50430.45243781919	34
50605.570702978956	49760.91115969418	34
50514.2768222963	50270.70288905821	34
50459.451155220915	50508.97701861667	34
50522.89650606224	50192.11896195437	34
49425.990812892735	50406.214714995716	34
49857.53381688871	50288.2459347992	34
50161.879481838696	49696.734462619745	34
50520.436019192064	49728.05830401088	34
49419.05315063666	50441.11484575298	34
50550.042840434384	50284.462040665196	34
50408.80896339875	49632.964962457976	34
50269.26196971265	50584.45593060786	34
50482.28490448822	50539.92824423013	34
49924.33589633319	49517.22950027914	34
50558.73937616591	50234.93388393991	34
49633.93894817199	49683.127732713285	34
50533.18829569655	50366.66066902445	34
50233.111732684505	50607.1464175046	34
49593.57592003266	49995.04418571603	34
50469.96385315554	50128.712816343774	34
49912.58940225485	50471.56278001424	34
50117.1738130772	49519.043503971676	34
50056.49512507412	49369.68077687565	34
49561.5416408974	49828.13235325427	34
49575.913580607536	49917.299450797815	34
49955.81449434247	49490.134540184445	34
49885.92644399543	49548.49017114666	34
50313.184516208625	49547.84548611335	34
