# Supplementary material for: Abundant Topological Outliers in Social Media Data and Their Effect on Spatial Analysis
Source: PLoS One. 2016 Sep 9;11(9):e0162360. doi: 10.1371/journal.pone.0162360 (PMC5017681; doi:10.1371/journal.pone.0162360)
Supplement: S3 Dataset — See the respective attached file. (ZIP) [file pone.0162360.s003.zip › S3_inclusion_lws/clust_36_45.csv]

50000.0	50000.0	0
50005.83713481602	49993.280968672174	0
50001.12443877294	50002.94038312532	0
50004.48967049862	50009.87803618339	0
50014.53099825114	49992.22044562598	0
49994.82530141147	50000.16451443882	0
50010.4589196096	49996.03999675293	0
50018.2149037799	50000.21066760052	0
50008.08586038528	49994.71094210748	0
50008.936828060156	49996.61673629877	0
50014.94983376979	49988.786681476384	0
50018.46933854213	49993.8554702697	0
50011.58925015423	49998.11513877684	0
50000.88428493963	50005.70068823388	0
50015.58030491181	49998.917555959655	0
50009.4718499692	49995.44000616184	0
50021.193458055204	49985.225681648	0
50021.413904821406	49979.75696080034	0
50010.100749354795	49991.42392694246	0
49994.76895619402	50001.40611172298	0
49988.06258487189	49998.76840152412	0
49985.29202249338	49998.940740734564	0
49993.14686645007	50008.1375682673	0
50019.290915195124	49977.92750471076	0
50015.06418115242	50000.068615091885	0
50014.13017824349	49994.253094930704	0
50016.51956011994	49993.78858803314	0
50007.08202173182	49986.998177055575	0
50019.32588342561	49975.4242119596	0
50007.844906202205	50006.27608626506	0
50012.7000907052	49987.44525287354	0
49995.49342105043	50013.29634922211	0
50005.13790162656	49991.45152935209	0
50007.082932075806	49996.441953963855	0
50016.585769007244	49986.84440471123	0
50002.83418114664	49988.992466717245	0
49995.48635136234	49995.03181978486	0
50024.77210222248	49987.26818796391	0
50016.061040311164	50002.13748655931	0
49998.10217495186	50005.36260508198	0
50013.167830917206	49993.19964095961	0
50022.14159763361	49982.83076155788	0
50016.10399810654	49974.74415824642	0
49998.08776523715	50009.22821079052	0
50023.40450357533	49993.61172738369	0
50018.76775212044	49981.33086492498	0
49996.120792812355	50001.59421960543	0
50005.046774222115	49981.73340809357	0
49998.2990140224	49997.04291727956	0
50016.47214563919	50006.55446067109	0
50027.808527417794	49994.11873108403	0
50007.276988179576	49979.47005546184	0
49998.63505054116	49993.56495709598	0
49994.93196612812	50011.18394075017	0
50010.45876863076	49990.161010031814	0
50003.97266594857	50002.458794795784	0
50009.44591577367	49994.182815990534	0
50008.4991627827	49998.01859678256	0
50026.73402193849	49992.63956518364	0
50029.482584821504	49978.508912261066	0
50008.75765193132	50004.28392360544	0
50005.388412672575	49999.9900841207	0
49999.85042124614	50010.79623481914	0
50012.27171978171	49994.29867634941	0
49986.59482429784	50001.81226839865	0
50035.33648425852	49974.70002515035	0
50017.338649190744	49980.41742473275	0
49986.88719264082	49998.56909033515	0
50009.163364260836	50001.94105756399	0
50021.4902181036	49972.74675609031	0
50036.929303339406	49979.345099226695	0
50004.407389178654	50000.27660040396	0
50013.03458879436	49971.04161905141	0
49986.730068661935	49995.36881795393	0
50012.11734460939	50005.26852747503	0
49991.47266825221	50016.232713043595	0
50002.753656105124	50004.43811441385	0
50007.04795399476	49984.99209594952	0
50019.73260847298	49970.14971438379	0
50009.069330373226	49972.59046273163	0
50010.1511816557	49972.62455247978	0
50019.046855330045	49968.729659101475	0
50033.91819664266	49994.99795841096	0
50000.54061583774	50004.66301196818	0
50036.83356199175	49976.12178608589	0
49998.69355844842	50014.23779065819	0
49996.42385986143	49997.54201287753	0
49988.80355885187	49994.73949626766	0
49989.0000510483	49997.53362532931	0
50045.87877013	49979.65615874137	0
49991.13587895365	49996.52765682387	0
50019.30492580107	49999.88959458508	0
50012.46014286366	49988.74121117238	0
50001.54569032017	50001.71275774059	0
50012.15402410048	49992.55053785089	0
50000.12263336884	49977.47527241486	0
50002.22490471562	49999.61637121197	0
50010.51338572776	49998.152334640225	0
50014.73525587127	49997.20394473452	0
50012.79614643068	49996.9890215799	0
50004.87503193818	50001.461523248174	0
50006.03257514177	49990.03647625652	0
50005.54887962217	50004.81637949066	0
50002.56240120871	49979.99797606899	0
50021.887926901814	49996.062893511604	0
50006.32703857465	49991.544517300004	0
49990.439278598395	49994.24582331928	0
50001.873876585625	50007.141939034314	0
50003.305765154335	49993.86854020162	0
50013.200641945106	50005.08440088092	0
50012.12025455266	49978.84568753256	0
50006.64370623705	49983.02919293262	0
50008.49073917247	50010.12621010018	0
50013.861540388745	49978.21860787476	0
50031.058052643435	49986.99015643279	0
50014.94582985956	50012.05125135054	0
50035.5383608293	49983.566861656094	0
49991.030096193834	50022.15116813719	0
50005.46966937792	49970.62233159868	0
49988.44833133628	49989.976926240066	0
49994.354344094165	49979.72792732627	0
50016.53829730544	50000.329665277866	0
49985.69786667642	50003.08579045412	0
50005.04180405728	50003.54232518139	0
50007.49928405959	49988.58424591541	0
50017.031857151094	49968.94990008343	0
50002.98364475068	49981.342418066255	0
50008.75183400938	49981.63170455064	0
50003.74134074666	49968.98534518849	0
50014.184258887915	50004.34955588514	0
50016.66807349658	49978.153620903344	0
49991.49294660638	49999.08926920659	0
50006.07308943197	50012.02124499861	0
50018.18428017563	49975.5291185302	0
50003.744835537575	50005.03672033354	0
50017.0847617482	49967.71939797862	0
50001.364376995836	49995.92899192673	0
49999.015252295256	49984.51162121085	0
50022.88862056398	49978.140659149925	0
50010.12229608524	49981.63378355038	0
50006.924986869504	50014.2275570096	0
50018.62598055079	49995.02027975728	0
50001.4129379488	50011.1959501719	0
50029.762113352466	49981.23696473595	0
50017.34500124433	49994.69032148967	0
50001.66266675488	49990.137316034496	0
49998.9494254673	50003.01711792969	0
50001.198360199305	49999.86125242214	0
49988.285388029035	50000.56237796584	0
49999.6191912088	49994.81971262622	0
50026.604335600314	49978.8004165042	0
49995.32452230914	50007.39284060184	0
50008.4370145203	50012.41428319673	0
50020.588886059304	49984.00500895489	0
50018.196912976244	50013.52306138625	0
50024.68074206995	49980.89310460526	0
50032.11898991028	49977.87048802366	0
50033.392462679665	49988.90998566345	0
49989.34177680639	49998.66722062441	0
50011.053675528885	49993.308648700295	0
49998.23830095699	50010.57701642372	0
50011.79860805233	49985.78635422019	0
50018.22626641199	49998.34133937544	0
50006.87112494695	50000.55134256973	0
49996.53121272331	49985.20198091985	0
50025.086037284156	49985.91081937276	0
49996.70860588001	49979.26714558284	0
50029.50319168969	49973.20871567816	0
50016.4795935853	49979.64911345631	0
49996.10016635222	50004.113680559676	0
49999.640019379956	49996.08065681126	0
50008.223135130625	49962.391188099115	0
49993.37143664145	49981.26529963117	0
50018.00955082157	50001.454190036544	0
50014.05433731257	49987.786569162265	0
49999.49285722743	49986.030568801725	0
50010.892172060616	50002.890041918436	0
50018.264454430224	49979.08917698802	0
49999.254347866976	50004.12399906752	0
49996.37550174052	49996.18684061768	0
49988.48035736957	50002.11186367716	0
50017.57129535383	49985.64348910266	0
49993.48365932206	49995.32734283831	0
50004.25846664632	50013.69450265003	0
50015.17690187655	49969.07193670933	0
50010.90125225226	50010.77384091866	0
50017.00323091341	49995.94090178073	0
50012.86030348004	50017.03363351573	0
50005.31109678922	49962.92414232626	0
50006.08245865617	49996.396527964374	0
49990.01497238	49995.39866020564	0
50044.05046255765	49984.74864177708	0
50021.102182624454	49977.19055963324	0
49994.206855205164	50007.760510363725	0
50031.30952802601	49981.27880218403	0
49993.00874635992	49989.07987435498	0
50017.913044286935	50022.43697608902	0
50019.55630359528	49996.00874573291	0
49994.95845095134	50006.23146898167	0
49996.787999179345	49983.41672751876	0
49997.28862868989	50002.89962222195	0
50026.72239156424	49977.67029217016	0
50016.137442013125	49997.798828649495	0
50002.23822115556	49982.82918829433	0
50017.59004350971	49970.20078439211	0
50001.12616166738	49988.74985866253	0
50026.89126041569	49975.84217616462	0
50011.525842301904	50000.75636389602	0
49987.37936298576	50026.933915783564	0
49992.505563965504	49971.45927862612	0
50028.914669772326	49976.81093937099	0
50016.66006009913	50016.9698661116	0
50006.33442838227	50008.543010872665	0
49989.42131829412	49963.33901166855	0
50017.968238877926	49964.11063876047	0
50017.4053768407	49976.68234425749	0
50025.67918690619	49993.459769034926	0
50035.32946390554	49977.583204645154	0
50014.841863191876	50008.54154552255	0
50009.46842729731	50020.60487544357	0
50021.769537268505	49974.23178294885	0
50011.47451947896	50007.557284676805	0
49998.40507468729	49975.46325920858	0
50004.0943970568	50011.27871101463	0
50006.20179319582	49967.85017228331	0
50018.20829484094	50018.71730479123	0
50011.66556158528	49969.1858270797	0
50024.369657337156	50001.22008216415	0
49998.79584238994	50007.13689362251	0
49990.32820341346	50016.3961369657	0
50006.4435688108	49994.31053318997	0
50019.30929079813	49976.600336048316	0
50010.91845864008	49982.82898569856	0
49990.348907185224	50005.60903256387	0
50024.1522169357	49994.40200642497	0
50014.17381883133	50002.12589069574	0
50017.76507466728	49990.44779436663	0
50043.75520496807	49976.744641166486	0
50009.71324076425	50011.99337319459	0
50023.96064234873	49977.61049468709	0
50014.04709016834	49999.30956374218	0
50007.29837336337	50019.74476684009	0
50011.60148713441	49971.61552987652	0
50027.760664667345	49985.06088880161	0
49990.826783218356	50029.403764236886	0
50009.65654534305	49987.70137659851	0
50016.71099753911	50008.33824926107	0
50004.69951611002	49997.63286251777	0
49982.1008966819	50023.64881203237	0
49994.30528099292	50019.15648234574	0
49989.98803088486	50014.01842541414	0
49982.173661481924	50004.54955079803	0
50016.885314251995	49964.39033046427	0
50027.64624163003	49996.03948847316	0
50042.10921104765	49992.490067135564	0
50000.45721536013	50013.25586287379	0
50033.20667133846	49996.21933796846	0
50007.796617056236	49990.37827675556	0
50010.793185041024	49958.88394594061	0
49999.99657376707	50014.635139766775	0
49991.18720389596	50004.122235214636	0
49997.97220737339	49978.578237204354	0
50009.72613395662	50003.706107086124	0
50035.589999161806	49971.04844427833	0
50028.910800421785	49971.17023296352	0
49995.69536840814	50016.661631778	0
50031.87793942766	49984.378883366044	0
50018.940883947886	49955.17033129901	0
50009.73582475297	49963.47881328664	0
49982.62400587377	50000.491292449246	0
50011.69341869804	49995.72767945512	0
49995.16420949113	49998.835294507444	0
50006.40201665947	49988.39904736535	0
50016.4519561636	49990.38580699887	0
49999.09921373705	50015.27455799909	0
50015.71644487849	49981.890074185685	0
50011.95701241115	49981.49187185587	0
50013.74931920829	49997.47045144757	0
49991.916510602816	50012.525039104024	0
50009.99198977121	49984.8982441121	0
50018.44147401772	50003.16867861623	0
50020.82573912429	49974.82028027413	0
50015.49034966473	49990.85560334409	0
49999.87213701425	49997.90044027296	0
50043.79092621712	49982.05238273654	0
50017.433259612284	49987.72241035177	0
50031.953824946744	49994.884360510674	0
50008.88763657624	49985.631715698684	0
50033.254947874484	49991.54350118985	0
49999.46235900153	50001.37638187934	0
50015.18216152417	50016.60655961266	0
50013.100947890016	50010.369642319376	0
50023.76929210621	49996.469970804144	0
50009.1598565264	49970.37590584578	0
49995.85450226346	49992.452056001675	0
49999.94546654832	50008.59505416156	0
49990.82754118624	50010.245166916364	0
50031.77710339371	49975.60848126108	0
50034.230430251715	49972.200144816255	0
50022.386270717376	49979.00827023312	0
49992.64646736168	49980.25304717777	0
50026.42297673137	49997.453392527335	0
50019.618674445446	49958.86037352273	0
50026.41798040903	50001.05491525644	0
50019.38057683675	49973.42363685009	0
50009.54565436523	49966.28393480257	0
50009.01063384966	50014.73592736334	0
49999.644995925904	49993.78405371485	0
50009.81720632824	50005.97289784865	0
50008.14015398451	49992.284981156794	0
49996.346870602596	50006.735113702714	0
49992.318381946396	49996.34852900717	0
49975.57922029394	50007.543591302885	0
49991.7840052838	50030.47910280624	0
49997.821918389505	50003.78108682672	0
49981.759709777754	50020.590654198604	0
50004.689470503756	49982.915378003716	0
50003.63994292236	50003.52518030056	0
50003.33970531987	50010.21646316763	0
49991.72504012674	50009.66971456137	0
49993.51300644962	50021.990941999415	0
50008.57551745661	49967.72139152683	0
50021.960935687	49975.66542490558	0
50004.69583280455	49995.22104814737	0
49994.198399913046	50009.21217614481	0
49988.58142016513	50018.082290497325	0
50019.654252077045	49988.67324223183	0
49984.921162792794	50004.07854214962	0
49981.45671529846	49997.116122643434	0
49996.97783060522	49968.187741512134	0
50040.272093099156	50001.72669740148	0
50003.18794351524	49977.40589052669	0
49993.03311956979	49993.21018067425	0
49996.365427526835	50010.6317267545	0
50003.67053058538	49991.807151799425	0
50008.59006648891	50007.353603243646	0
50005.63922193674	49975.28807307995	0
50027.37674313698	50000.002662458595	0
50018.1694011894	49962.7431125476	0
50029.270615256304	49986.30585703274	0
50008.60891376488	50000.90645862579	0
50011.463217016535	49987.64651850302	0
50025.71492602243	49980.053609271316	0
50020.149261215425	49998.33740895269	0
49992.083382203666	49998.17325550986	0
49990.49038131797	49993.050099536056	0
49997.03459241107	49992.463299739306	0
50015.71638867133	49993.163487279846	0
50014.238258018595	49971.042525217876	0
50002.84440560835	49991.017650804875	0
50024.0421841673	49981.83583364768	0
50010.09122006389	49975.393998303785	0
50021.8599244461	49988.34879827413	0
50012.38490685176	49983.447845324255	0
50022.9978631254	49987.25227928762	0
50024.57481204676	49998.27303786978	0
49977.73435678939	50025.73142585185	0
50018.273526281984	49984.862890459626	0
50004.87977524304	49988.86417241439	0
50010.2994959495	49980.14878879698	0
50044.34040172747	49986.573763466644	0
49989.8854863132	50002.60089882142	0
50035.588236585834	49995.58540569962	0
50033.22995233338	49985.604815805105	0
50004.865841838946	49985.181879685035	0
50017.96032704124	50016.073713754304	0
49985.88742129509	50004.574260043635	0
50022.967400696645	49965.7199337937	0
50020.575116337925	49991.52741422425	0
50023.080497756	49990.82975304222	0
49971.19647388126	50028.90699982335	0
49988.378226405424	50020.15787642392	0
50041.256446369975	49975.58570536631	0
50026.2353198945	49963.63745814506	0
50006.09290812682	50003.86750193632	0
49999.10665106603	50019.81250362378	0
50017.08442806516	49999.00182927129	0
50044.3125068275	49991.881128169334	0
49989.69643205104	49979.90931636454	0
49983.447153874804	50012.92191009479	0
50007.09100776314	50002.0115516885	0
50002.39396832022	49992.540378176054	0
50030.089910534545	49998.491165232444	0
49997.30745483783	49998.59718904675	0
50007.318017293444	49975.875578960055	0
49993.248316773905	49978.191920323	0
50026.3666059615	49990.04335203911	0
49992.999485446875	50010.69994272801	0
50000.3856237368	49991.71250458948	0
50017.946030743726	49977.88631347146	0
50007.644142433375	49972.087069549	0
49993.66907959635	50011.765590085415	0
49994.8157511952	49986.98470323382	0
50008.38104781748	50019.90062105578	0
49993.26126408174	50000.11735477906	0
50007.22548173692	49977.57936703704	0
49992.06360483944	50018.0340425501	0
50039.28669048378	49963.65659707516	0
49985.753176636455	50020.735921212305	0
50011.566897029115	49967.6111754119	0
50033.987927820956	49979.86532365262	0
50034.92184460218	49993.68379887169	0
50031.1834662403	49978.546404806555	0
50008.49951727383	49977.61220145197	0
50000.0667014223	50006.61967936052	0
49984.729122934965	49988.46750636666	0
49981.21649061167	50003.70840084871	0
49990.47161684786	49965.01894314194	0
49986.85456251446	50017.47416794007	0
49993.14977565803	50012.76023205532	0
50047.74428540473	49991.24723405859	0
50041.76255014188	49978.46759680011	0
50009.81457879594	49978.21967923451	0
49998.4060908197	49999.35948248665	0
50018.373779276386	49996.34044717234	0
50013.52283959243	49995.467949927086	0
50027.67426593742	49970.10328410818	0
50014.319940503025	50017.38261971316	0
50009.11341404663	49999.653086728984	0
49973.127658974896	50000.05463673042	0
50024.172469884805	49992.833051163034	0
50012.72323837013	49986.30699232487	0
49986.20730487261	50000.10490423789	0
50011.977252020064	49976.793581167396	0
50000.00469857768	49987.66289570633	0
49995.85995538461	49973.097446555905	0
49981.89327689237	49986.981859026244	0
49990.188598212604	50018.50470183291	0
50019.26408681603	49991.079964753786	0
50026.90642246039	49980.55454640253	0
50004.02002875881	49980.06894821713	0
49985.89081506631	49985.65015807027	0
50002.19799961084	50013.56370140326	0
49983.7216195171	50005.075943525364	0
50011.56530235663	49984.67498436674	0
50002.327672652966	50016.16523425671	0
49997.71084800053	49989.345274387495	0
50021.098386776	49999.088229640256	0
50002.00890793094	50008.13368325376	0
50019.39518854666	49986.74799421681	0
49998.48583144695	49996.020842220816	0
50002.252645341825	50003.39034952211	0
50024.94934034694	49996.50973683712	0
49986.29125204934	50032.769984358754	0
50028.415156277806	49974.07285654163	0
49992.67148623997	50015.74501869495	0
49988.55427669218	50005.38882281116	0
50005.61269014103	49979.195057955585	0
50013.9253921519	49979.943606174034	0
50009.02263196153	49976.39397066565	0
50003.70383567812	50009.18776447736	0
49977.93538939688	50032.17827826552	0
50002.00143499088	49981.14772652258	0
49994.443343618565	49988.76168526796	0
50015.95192676042	49996.55369518609	0
49993.70826007408	50013.60625246535	0
50015.6171072625	49995.2344459176	0
49985.79584330067	50018.53873362033	0
50035.52685303456	49986.11691328954	0
50023.38477138606	50015.65881684924	0
50013.08957255942	49972.88909667436	0
50032.54434074573	49980.14024382478	0
50037.69766277613	49990.71977907857	0
50020.70132115987	49971.33918728332	0
49991.54871575323	49993.06958954638	0
50038.6876369777	49984.854015877136	0
49995.84975534837	49989.76380217891	0
50008.57260689861	49984.18248625825	0
50010.80116969428	49974.26868446372	0
50015.52442358418	49980.369654114074	0
49966.87956821088	50025.3566718717	0
50021.39298048806	49997.33513397521	0
49986.79280405464	50011.54457078656	0
50036.99569153763	49970.71384740837	0
50030.30006447288	49976.71936741601	0
50004.423067000935	50021.778925919774	0
50018.9524174718	49987.93459858724	0
50002.24446952885	50009.35885546801	0
49991.37241014676	49987.81286878255	0
50003.50800967785	49986.81399264767	0
50024.603400120206	49967.67607924221	0
50011.68653072118	49989.936086664326	0
50007.42317193211	50025.20821976098	0
49997.81359760099	49974.146066464906	0
50000.03202202254	49975.17501212602	0
50007.46899340166	50016.97950080779	0
50014.92720199672	49989.879107376546	0
49982.3621370405	49990.43294793265	0
49998.93112757086	49973.32114751587	0
49993.375437763934	49986.99815010414	0
50009.01048645396	50017.8185164767	0
49996.28983160131	49986.96341522962	0
50013.84358150482	49974.759725529235	0
49985.33335758784	50014.325262570404	0
49988.28920657882	49976.78881082798	0
50005.127349538976	49960.355245516366	0
49989.64002585986	50013.06228223937	0
49993.30132386803	49990.74232668886	0
50007.89248237768	50021.36047618287	0
49987.15178322575	50016.181793822885	0
50070.37254249439	49974.58029761047	35
50029.37983851802	49988.59794598562	35
50066.862177798255	50018.56744578559	35
50110.76612355931	50017.76243939248	35
50005.32735655276	50023.32400474805	35
50057.62863212108	49932.68138897103	35
50042.65882147152	50055.66423325039	35
50021.27738296427	49917.50723577616	35
49991.56387291944	49886.22705135504	35
49949.923261412325	49881.1757543493	35
50122.81996512339	50056.03436030977	35
50002.9012157687	50067.662998677995	35
49996.93358879987	49959.21648080104	35
50103.13145732277	49957.418035431634	35
50086.42734819875	50050.62282432141	35
49975.633985664565	50044.02184636173	35
50131.426923124964	49979.68724014962	35
49997.378697041575	49843.58380022633	35
50117.51923913906	49921.80750975084	35
50085.39640741344	49898.960677141244	35
50053.25866481326	50093.39594520213	35
49975.79831476132	49813.578626393166	35
50071.65388290674	49857.69784057451	35
50164.93842489838	50001.3076219011	35
50017.0070725051	50106.238480363405	35
50119.407191664504	50096.81737160604	35
50047.509423843825	50133.462690072105	35
50018.555386136846	50167.18791883276	35
49996.24026883234	50196.30365828494	35
49938.621590014314	49919.919521187876	35
50159.19039352758	50077.45970027906	35
50121.45369507988	49878.22482979358	35
50160.484717133084	49956.831426403136	35
49941.369663264595	50024.8809423358	35
50155.830027417476	49896.01497059617	35
50184.013201877075	49927.85033120759	35
49976.43929721889	49921.033056561886	35
50191.67303434014	50037.47197224388	35
49918.43369864236	50056.52196534835	35
50127.67442256284	50137.58167396395	35
50024.52182640904	49810.44775826421	35
50034.516417414285	49876.476535221016	35
50159.62510221838	50161.89763998759	35
50055.85750382429	50175.88167653842	35
49941.307591302044	49980.18769037056	35
49897.846044773825	50020.209024342694	35
50199.140687133586	49977.34120036415	35
49978.716626949914	50151.78158879883	35
50179.52349681382	50122.4455105394	35
49951.03912461018	50179.64998421561	35
49976.84944233045	49992.51004428107	35
50088.84527691707	50191.628670354134	35
49874.570006274844	50057.12359122261	35
50028.28265128501	50217.63559567682	35
50220.50113035031	49939.16797143842	35
50252.771196406604	49920.27080690281	35
49902.634360737975	49898.597055143844	35
49932.8059243699	50139.49761422841	35
50087.57286362103	50117.968149364235	35
49997.3097103393	49780.94003168674	35
50254.40658037906	49960.5768026586	35
50199.515973823276	50162.45908517023	35
49891.031874363754	50156.165109841255	35
49934.11123263026	49847.20396637999	35
49851.409095917246	50158.91392012158	35
50062.892317012025	49806.95228387572	35
49898.11136322689	49855.60078772108	35
49833.36265421747	50195.22142520626	35
49861.49496911862	49835.15229759123	35
49891.967999755434	49979.902384688365	35
49858.58934983522	50022.27573117323	35
49823.9054780853	49826.20991299156	35
50260.91226384721	49884.41301924233	35
50227.90564202861	50061.89454668644	35
49893.75466602409	49935.816455385604	35
49965.5486223996	50219.89411620701	35
50091.73188536378	50235.06086105296	35
50143.789170216776	49845.80188695902	35
50056.36829292538	50254.09546561302	35
50176.00815581647	49816.71797003819	35
50216.42092629401	49902.719495813486	35
49899.681952026614	50120.353596527835	35
50106.92043706743	50273.19694349257	35
49963.36467069309	50112.34078303843	35
49873.35319739366	50093.77621332857	35
49925.983667131535	50217.52632676182	35
49819.24653258167	50134.38608311079	35
50100.66717576506	49817.5206136161	35
50131.69628492514	50240.623285112306	35
49840.73707627347	50072.99420513836	35
50149.510058976164	50276.048568370265	35
50245.927339469425	50000.220017004656	35
50190.34834875734	49781.71685533441	35
50073.48906304799	49768.41619729259	35
49850.75533544267	49926.43589254714	35
49920.23592381456	50261.01573364019	35
50213.39974478221	49866.50781409932	35
50289.043933743436	49979.80334817263	35
50177.16330136882	50196.08920636059	35
49853.674841570435	49796.493096464335	35
50228.285673646744	50135.35582315011	35
49798.34494320748	50211.1618871879	35
50290.923609132165	50016.974632318306	35
50298.78192607218	49862.61304054338	35
50192.019561532536	50286.26747842933	35
50052.42408129629	50294.854970266424	35
50226.731784679236	50306.32368487945	35
50145.19186077311	49794.86468035971	35
49842.6382854366	49761.3513651074	35
50018.92288179141	49749.79885778467	35
49829.728142643704	50231.10673048325	35
49935.590333615626	50299.98026787344	35
49964.28963268134	49754.235375815086	35
49758.99052276608	50210.260885411204	35
49807.700750899756	50095.02371587732	35
49801.51228737784	49754.095037596875	35
49851.44154181717	49982.816100245785	35
50338.01840166826	49875.83562069648	35
50265.90959205055	50139.22218689772	35
50252.5507134576	50099.328620240376	35
49967.30588953378	50262.64637130505	35
49787.40293885962	49800.152620693436	35
49764.59230105708	50170.862602929265	35
50229.32724338354	50267.50840511263	35
50125.153017043325	50182.01533152267	35
49763.04732253465	49736.88777819873	35
49866.97333122812	49725.07792448236	35
49719.832652365025	50218.19887928892	35
49684.037778573635	50228.539179190615	35
49741.76064120217	50140.196200797436	35
50210.00831882777	50230.78609262552	35
49657.59187881526	50261.82437541713	35
49943.199900638894	49721.34445863538	35
50306.96944832317	50141.71629666141	35
50116.34415874446	50312.90079225981	35
50272.14194530076	50182.3584830972	35
49800.05901440936	50255.34382177574	35
50165.85774333446	50312.411124292295	35
49937.73232698503	49790.47122332691	35
49877.491002662995	50194.5133956616	35
49700.38745889301	50268.06042975714	35
49834.69827497437	49708.713427320305	35
50309.56240003909	49941.37731062372	35
49991.32144253375	50292.76919614194	35
49895.10448820679	49699.514673421654	35
49930.53818283857	50095.16645824369	35
50212.171750558446	49750.03760967325	35
50351.60546928581	50138.58219141278	35
50330.60018227657	50026.83298830293	35
49803.43265874116	50170.93773078826	35
50023.78189655691	50271.93791565661	35
49756.995532237495	49776.92364085517	35
49706.85134939191	50183.598462182235	35
50375.790693794064	49894.62301391533	35
49765.45098973896	50274.234946235185	35
49884.21102182443	50253.34610123205	35
49641.62237459348	50216.648984919455	35
49670.994936583906	50297.44733636478	35
49976.72709609047	50330.2480672501	35
49720.570964777326	49727.11494720333	35
50254.87484266244	50334.904776944015	35
49658.70023651382	50332.8725969907	35
49667.54415560864	50186.91503455833	35
50196.566314394746	49715.03490896315	35
50293.76471473489	50101.4429720152	35
50406.55331106364	49922.00701531872	35
50374.35741797094	50175.306397341774	35
49690.961964472284	49758.93108637887	35
49760.92383672708	50100.41180216589	35
50440.55557201942	49940.52145944459	35
49718.74608697505	50111.87678697408	35
50340.63654410045	49960.86935168206	35
50124.34242154399	49758.78391489835	35
49662.574234423126	49726.64297320853	35
50290.673383747	50059.502040611915	35
49720.34522151169	49800.13733016766	35
49699.57939265183	50146.90104324461	35
49710.41192907633	49690.13924327684	35
49629.257447834134	50287.312761703324	35
49889.886373791065	50293.002723722384	35
49881.88238962498	49770.64868696797	35
49646.10420471166	50155.56384311148	35
49785.14989608792	49842.66903071157	35
49976.10791375836	50372.863614629394	35
49809.00877713693	50046.55506567242	35
49893.93022669867	49813.58822685739	35
50427.686003002294	49981.06032501739	35
50348.54918715844	49918.66674879895	35
50205.785958160384	49676.064068505126	35
50200.788146227154	50335.7472786344	35
50164.0583964965	50354.48822193766	35
50325.24238003997	49831.495903029325	35
49610.98991678083	50140.21264651529	35
50363.33965388976	49833.79969980261	35
50128.248994466994	50373.70307145846	35
50215.68287160773	49829.61411524426	35
49771.371662178666	50029.908190296395	35
50363.14252492252	50002.33094877098	35
49733.838880262716	50018.22577525535	35
50224.620611343205	50363.755467834315	35
49788.71416483119	50306.14669237447	35
50163.40753196753	49732.60251279639	35
50375.57429270365	50104.88039561614	35
49814.94943632814	49868.916722752234	35
50055.03724668422	49733.069525384984	35
50236.23928655694	49792.53275644589	35
49588.87826996694	50306.24505447889	35
50397.19580650452	50138.229161302304	35
50312.30528483515	49902.8945328791	35
49709.314725302975	50307.87061402024	35
49867.17679171319	49878.5347036596	35
50215.4142863039	50400.48424514971	35
50336.39103877821	50187.916036959345	35
49594.23432716359	50175.16781201646	35
50380.08350183524	49966.65494196797	35
50018.851627563396	49712.113557822755	35
49862.23273587468	49679.106379806246	35
49748.254021333225	49837.366523944766	35
50095.47850445569	50155.474857145644	35
50295.41029942851	50347.34391354914	35
50271.44401614125	50298.26563925345	35
50255.84248061282	50387.351932106256	35
50172.66704240367	50235.028067280065	35
49621.453196078866	49708.95165101528	35
50081.47381467283	50327.93431966087	35
49847.033844983445	50302.5465410463	35
50423.59196589148	50018.64562137921	35
50176.311156780364	50404.71369957136	35
49608.19434858668	50096.748757058354	35
49901.478887444755	49657.59569393156	35
50247.02294674347	49670.613750530414	35
49778.59849538099	49885.609576563256	35
50006.73655620887	50393.16126756635	35
50351.56191004622	50074.87688439907	35
50143.71346131316	50423.539969614634	35
49620.110388720845	50352.584616618624	35
50295.042909599564	50398.754023248875	35
49733.37191537847	49976.69136397272	35
49575.41941230278	50120.39830011128	35
50280.38617377003	50440.94113189976	35
50404.917043726935	49866.73306373935	35
50212.02616279374	50101.27605194717	35
49850.16820342209	49638.64399094723	35
50437.045108611994	49900.791101355084	35
49714.61107270644	50049.826660000654	35
49560.7885107801	50199.94444564892	35
49796.48073001654	49919.59839413631	35
49913.55544617911	49614.83626749551	35
49907.47596255198	49733.63012142226	35
49795.14352286967	49717.21197582115	35
50235.16505021708	50174.655566422065	35
49675.54839000987	50366.33147796298	35
49586.84580452762	50378.0086971359	35
50469.229544605645	49993.28342486716	35
50451.22264524168	49864.53958461657	35
50184.2209735808	49646.399060714466	35
49789.08966789007	49957.96635734827	35
50177.32515692862	50449.12054120359	35
50040.30669288755	49676.335670206434	35
50391.03070486175	50057.141789486814	35
49699.34034843879	49988.65147498748	35
50452.88112446176	49823.84441484152	35
49644.68573319129	50103.358060073595	35
50259.193717929404	50244.11090497592	35
50092.383789768566	50362.92062105074	35
50107.169342431334	50446.338244511666	35
50416.68128104721	50173.76474698347	35
50313.77602918989	50222.84007398718	35
49756.25711332274	49928.58457575429	35
49703.84041608866	49944.46617231862	35
49537.55576962217	50229.597025125644	35
50106.063294985914	50406.18675941974	35
49939.54318477484	49669.7068089241	35
49934.002208812155	50375.5880825842	35
50150.770406344076	49621.819446236994	35
50460.120183027124	50168.55533331529	35
49690.93058016432	49906.284533241495	35
49842.48537658421	50266.609516361365	35
49867.60069548314	50339.53818204565	35
50458.29720937971	50040.82736509981	35
49672.91551949818	49687.56463546897	35
49633.81519537339	49670.27015314089	35
50066.19233259808	49645.93002628798	35
49983.19787090881	50421.42843045377	35
50350.77250321556	49797.684173877875	35
50327.062950423664	50373.41542058368	35
50130.134496768485	49718.63352450546	35
49537.470394917844	50127.27795952939	35
49860.11133693944	50377.662304890684	35
50325.79259163546	50257.42320922175	35
50145.5359718191	49578.82695464028	35
50014.565414674194	50328.53483210747	35
50436.50589980587	50136.26527229036	35
50364.83370572369	50394.42653252042	35
50241.25755377905	49710.43931187748	35
50429.55597071667	50100.77758035808	35
49977.2146615242	49697.870927613454	35
50441.98826122402	49781.96886376816	35
49793.7986969931	50000.90010560176	35
49898.31429827234	50359.89441257923	35
49949.82397549028	50438.00520864998	35
50481.10990302394	49952.93299865867	35
50432.88990323963	50214.84701069746	35
50168.07420069532	49680.19819436872	35
50473.1391631673	50129.32561179976	35
50327.60778613721	50300.71427965668	35
50506.80671484007	50150.76746061322	35
49580.76475994774	50071.603371916215	35
50266.58155525072	49743.93836201348	35
49559.505439864435	50284.4365259105	35
50305.98745330034	49762.506225357974	35
50443.88656075723	50253.97685166278	35
50492.349356184895	50054.849598897985	35
50297.277149067675	49799.249898609916	35
50219.532492183476	49638.680939389465	35
49952.307363816355	49608.50670771137	35
49570.61173854239	50411.792328101736	35
50179.32594507531	49591.650722812505	35
50409.21579788663	50271.87958914466	35
49559.83097778566	50333.23872926542	35
49827.1336893228	50356.5345208238	35
50518.446671976235	50108.73668331547	35
49596.825639258495	50220.812741533045	35
50050.83240775417	50376.560799899904	35
49804.018477649486	49676.46128288406	35
50433.51995244989	49744.697086611304	35
49967.75151690802	50472.82174635841	35
49746.03437557949	49672.72616006909	35
50258.03200609625	49840.41100311033	35
50246.087460299765	49609.69821808714	35
50458.66890550617	49709.738233933385	35
49680.81777215862	50020.66994615645	35
49818.553717544244	50391.521926068	35
49628.569610131395	50392.8622061512	35
50140.39864486423	49534.84380977113	35
49561.239206544	50156.6613044008	35
50139.99396410652	50465.39525850656	35
49716.38128129533	49873.3852696386	35
50287.522635779045	50478.09063875745	35
49958.24242237717	50508.90455439547	35
49689.04138448253	49823.662722967194	35
50520.230671955454	49963.47541188749	35
50372.11384497605	50274.98313037239	35
49747.15260391004	50309.14653647443	35
49611.64066065506	50425.28633114496	35
50109.421172535825	49652.82300921135	35
49679.55265310087	50071.37104604002	35
50377.17507781773	50317.22023502392	35
50218.95326332306	49570.84066588803	35
49664.161757243986	49949.64904511163	35
50385.36715572583	50238.37658759444	35
49496.938334617655	50138.72890347209	35
50525.59730455521	50035.44484273575	35
50044.17511380458	50414.796938268184	35
50017.93217446867	49642.37122506028	35
50177.350919802244	49553.75186957463	35
50281.62049662656	49683.66388092101	35
49890.580953639204	49583.12277217936	35
49708.38298271257	50348.48853914625	35
49585.764691091885	50258.671936108505	35
50242.986856663636	49536.74635980443	35
50549.28098446036	50131.30677014063	35
50302.89029078327	49723.92648632299	35
49632.58109674711	49918.49187750063	35
50421.50946247002	49691.24680463989	35
49979.10209232863	49655.36935439399	35
49984.255841657185	50540.33322619061	35
50080.43604489488	49685.776373724715	35
49733.86378627899	49633.27018789985	35
50397.87520240335	49726.516205488275	35
50458.884056979165	50076.822655645374	35
50393.44742152103	49659.400556100685	35
50436.391474133496	49654.916262668965	35
49655.27521708419	50418.452322252364	35
49782.72135166196	49638.749404819784	35
50472.90248415491	49743.148421209335	35
50515.17224181869	49747.711296479094	35
50073.24948232111	49604.765197535125	35
50279.856420568554	50519.388008159425	35
50170.49878859541	49511.641887405596	35
50495.70423132352	49817.61564805438	35
50003.697857560655	50494.14446683142	35
49630.029050257115	50061.83703975996	35
50539.44963534148	50169.722090759045	35
49619.82206804597	49632.66953857655	35
49896.35054273367	49544.1231055127	35
50204.019355782206	50483.677468961985	35
49613.8564811032	50020.95674354306	35
49653.68720414188	49844.89698017161	35
50542.32090231833	50209.703600384404	35
50585.276552741736	50118.02362348865	35
49739.590942190516	50248.59139922754	35
49489.306658238245	50181.89393230186	35
50500.436667601614	49781.382073798784	35
50452.470012530386	49613.878220021885	35
50395.33096939813	49764.32406611808	35
49525.31952927191	50161.84430276122	35
50047.03920093383	50452.53633087416	35
49619.51524943633	49815.73376087975	35
50227.57918219541	50518.92456089475	35
50439.895622141616	50296.05384368976	35
49761.49299182386	49597.97467344976	35
49660.771751757864	49786.25005006832	35
50341.491853463536	50339.3964385324	35
50410.81541017328	49622.537056312605	35
49926.19226140936	49577.826753829075	35
49855.67196967616	49542.975035645235	35
50573.2107343432	50189.37009374759	35
50014.146968815	50565.78353279169	35
50565.554756497215	50240.83887833935	35
50536.515410762855	49819.72659849304	35
50478.23454177734	50273.58595884766	35
49778.65377678601	50380.41822399666	35
49918.51707756046	50513.270987618016	35
50543.065659482236	49770.590682132904	35
50506.94980232277	49857.46807673339	35
50569.339545631534	50044.61600763053	35
50369.05505292293	49630.11964835532	35
50034.806792494775	50526.42196098224	35
49581.581214715225	49698.00460754543	35
50608.812740139976	50241.78018215212	35
49653.261424229364	49886.898532998865	35
50210.33607899952	50556.00305577023	35
50052.375183565426	50494.54345611897	35
50413.57608020518	49823.20370002744	35
50349.050379440516	49593.12346976272	35
50493.33230193178	49606.77936259083	35
49523.783179007325	50336.89056842079	35
49823.96308231656	49611.69266834061	35
49628.253315313814	49972.18279072397	35
50168.19537991546	50491.003767945316	35
50502.174956245486	49647.50230896631	35
49690.71241554538	49638.25638855657	35
50350.96279200969	49554.18238494817	35
50480.23025056356	49680.333779717555	35
49826.47169467986	49520.18425270162	35
50138.846420809736	49491.50926731506	35
50229.07202196927	49502.95106944215	35
50646.922057742915	50253.93023473956	35
50302.9375650067	50552.495341576	35
49935.222074139594	50339.60209666866	35
50252.574960306396	50469.33377249001	35
50591.94973118836	50155.425912623534	35
49782.72829402071	49522.91165831118	35
49900.54883579425	50399.671259310366	35
49631.43746444754	49746.11724655122	35
50000.37186022651	50607.9975610873	35
50534.98670604384	49592.050606241035	35
50667.28060432332	50221.134763487826	35
50476.77439246754	50210.1514038155	35
50378.81069511243	50435.86369566711	35
49587.651715476226	49986.514473757285	35
50328.90657301742	50419.30845938946	35
49529.52809015303	50422.93394827682	35
49778.70072156123	50134.243099849155	35
49496.068313366435	50363.998845373164	35
49585.918819906896	49733.776066880375	35
50089.405053607785	50503.47708586862	35
49761.59996220461	49558.7233629994	35
50333.26231354162	49699.97120772747	35
50273.30368891121	49505.50987704237	35
49461.343249292295	50341.66264940668	35
50512.42506945725	49922.854646376305	35
50587.956844057844	50278.73914637076	35
49922.4545614105	50471.264704077694	35
49541.35501363385	49683.51771905972	35
49581.35830585577	49633.879491392414	35
49515.13942319934	49653.39112493705	35
50402.20392772729	50383.784863439876	35
50300.698569661996	49650.3811069553	35
49816.74904422726	50431.80630489645	35
49596.057547182776	49894.93699934785	35
50544.423307621655	49862.659656607524	35
49896.437765939205	50544.52836489871	35
49542.63146456773	49620.196939974616	35
50387.100859418904	49586.151497567815	35
49493.01493830672	50402.88728894389	35
50547.89929781017	49554.67429489632	35
49575.51085270607	49926.06185532493	35
50103.02146228894	49577.829578113415	35
50027.03800939903	49601.40859779753	35
49772.39862614826	50434.72886169933	35
50214.27439761685	50592.26325565466	35
50474.896876360195	49900.13022013234	35
50172.35185542827	50600.69689627485	35
50578.52917303814	49809.77092460748	35
49583.57913848979	49799.11911344995	35
50332.54689958435	50107.885546315185	35
50569.52695148745	50082.98490731476	35
49723.371289068295	49538.52006308043	35
49856.63810544368	50434.438114730234	35
50063.26037425283	49568.92213955678	35
49998.46300461225	50240.32269205382	35
50215.719300917444	49463.56732016925	35
50612.449714170725	50046.86043757957	35
50187.95069117136	50638.37299548851	35
49861.30160521538	50559.01811272595	35
50615.43544629056	50204.94614299348	35
49537.19243855651	49726.571756320714	35
50341.120355591585	49663.126775942415	35
