# Supplementary material for: Abundant Topological Outliers in Social Media Data and Their Effect on Spatial Analysis
Source: PLoS One. 2016 Sep 9;11(9):e0162360. doi: 10.1371/journal.pone.0162360 (PMC5017681; doi:10.1371/journal.pone.0162360)
Supplement: S3 Dataset — See the respective attached file. (ZIP) [file pone.0162360.s003.zip › S3_inclusion_lws/clust_37_46.csv]

50000.0	50000.0	0
50005.83713481602	49993.280968672174	0
50001.12443877294	50002.94038312532	0
50004.48967049862	50009.87803618339	0
50014.53099825114	49992.22044562598	0
49994.82530141147	50000.16451443882	0
50010.4589196096	49996.03999675293	0
50018.2149037799	50000.21066760052	0
50008.08586038528	49994.71094210748	0
50008.936828060156	49996.61673629877	0
50014.94983376979	49988.786681476384	0
50018.46933854213	49993.8554702697	0
50011.58925015423	49998.11513877684	0
50000.88428493963	50005.70068823388	0
50015.58030491181	49998.917555959655	0
50009.4718499692	49995.44000616184	0
50021.193458055204	49985.225681648	0
50021.413904821406	49979.75696080034	0
50010.100749354795	49991.42392694246	0
49994.76895619402	50001.40611172298	0
49988.06258487189	49998.76840152412	0
49985.29202249338	49998.940740734564	0
49993.14686645007	50008.1375682673	0
50019.290915195124	49977.92750471076	0
50015.06418115242	50000.068615091885	0
50014.13017824349	49994.253094930704	0
50016.51956011994	49993.78858803314	0
50007.08202173182	49986.998177055575	0
50019.32588342561	49975.4242119596	0
50007.844906202205	50006.27608626506	0
50012.7000907052	49987.44525287354	0
49995.49342105043	50013.29634922211	0
50005.13790162656	49991.45152935209	0
50007.082932075806	49996.441953963855	0
50016.585769007244	49986.84440471123	0
50002.83418114664	49988.992466717245	0
49995.48635136234	49995.03181978486	0
50024.77210222248	49987.26818796391	0
50016.061040311164	50002.13748655931	0
49998.10217495186	50005.36260508198	0
50013.167830917206	49993.19964095961	0
50022.14159763361	49982.83076155788	0
50016.10399810654	49974.74415824642	0
49998.08776523715	50009.22821079052	0
50023.40450357533	49993.61172738369	0
50018.76775212044	49981.33086492498	0
49996.120792812355	50001.59421960543	0
50005.046774222115	49981.73340809357	0
49998.2990140224	49997.04291727956	0
50016.47214563919	50006.55446067109	0
50027.808527417794	49994.11873108403	0
50007.276988179576	49979.47005546184	0
49998.63505054116	49993.56495709598	0
49994.93196612812	50011.18394075017	0
50010.45876863076	49990.161010031814	0
50003.97266594857	50002.458794795784	0
50009.44591577367	49994.182815990534	0
50008.4991627827	49998.01859678256	0
50026.73402193849	49992.63956518364	0
50029.482584821504	49978.508912261066	0
50008.75765193132	50004.28392360544	0
50005.388412672575	49999.9900841207	0
49999.85042124614	50010.79623481914	0
50012.27171978171	49994.29867634941	0
49986.59482429784	50001.81226839865	0
50035.33648425852	49974.70002515035	0
50017.338649190744	49980.41742473275	0
49986.88719264082	49998.56909033515	0
50009.163364260836	50001.94105756399	0
50021.4902181036	49972.74675609031	0
50036.929303339406	49979.345099226695	0
50004.407389178654	50000.27660040396	0
50013.03458879436	49971.04161905141	0
49986.730068661935	49995.36881795393	0
50012.11734460939	50005.26852747503	0
49991.47266825221	50016.232713043595	0
50002.753656105124	50004.43811441385	0
50007.04795399476	49984.99209594952	0
50019.73260847298	49970.14971438379	0
50009.069330373226	49972.59046273163	0
50010.1511816557	49972.62455247978	0
50019.046855330045	49968.729659101475	0
50033.91819664266	49994.99795841096	0
50000.54061583774	50004.66301196818	0
50036.83356199175	49976.12178608589	0
49998.69355844842	50014.23779065819	0
49996.42385986143	49997.54201287753	0
49988.80355885187	49994.73949626766	0
49989.0000510483	49997.53362532931	0
50045.87877013	49979.65615874137	0
49991.13587895365	49996.52765682387	0
50019.30492580107	49999.88959458508	0
50012.46014286366	49988.74121117238	0
50001.54569032017	50001.71275774059	0
50012.15402410048	49992.55053785089	0
50000.12263336884	49977.47527241486	0
50002.22490471562	49999.61637121197	0
50010.51338572776	49998.152334640225	0
50014.73525587127	49997.20394473452	0
50012.79614643068	49996.9890215799	0
50004.87503193818	50001.461523248174	0
50006.03257514177	49990.03647625652	0
50005.54887962217	50004.81637949066	0
50002.56240120871	49979.99797606899	0
50021.887926901814	49996.062893511604	0
50006.32703857465	49991.544517300004	0
49990.439278598395	49994.24582331928	0
50001.873876585625	50007.141939034314	0
50003.305765154335	49993.86854020162	0
50013.200641945106	50005.08440088092	0
50012.12025455266	49978.84568753256	0
50006.64370623705	49983.02919293262	0
50008.49073917247	50010.12621010018	0
50013.861540388745	49978.21860787476	0
50031.058052643435	49986.99015643279	0
50014.94582985956	50012.05125135054	0
50035.5383608293	49983.566861656094	0
49991.030096193834	50022.15116813719	0
50005.46966937792	49970.62233159868	0
49988.44833133628	49989.976926240066	0
49994.354344094165	49979.72792732627	0
50016.53829730544	50000.329665277866	0
49985.69786667642	50003.08579045412	0
50005.04180405728	50003.54232518139	0
50007.49928405959	49988.58424591541	0
50017.031857151094	49968.94990008343	0
50002.98364475068	49981.342418066255	0
50008.75183400938	49981.63170455064	0
50003.74134074666	49968.98534518849	0
50014.184258887915	50004.34955588514	0
50016.66807349658	49978.153620903344	0
49991.49294660638	49999.08926920659	0
50006.07308943197	50012.02124499861	0
50018.18428017563	49975.5291185302	0
50003.744835537575	50005.03672033354	0
50017.0847617482	49967.71939797862	0
50001.364376995836	49995.92899192673	0
49999.015252295256	49984.51162121085	0
50022.88862056398	49978.140659149925	0
50010.12229608524	49981.63378355038	0
50006.924986869504	50014.2275570096	0
50018.62598055079	49995.02027975728	0
50001.4129379488	50011.1959501719	0
50029.762113352466	49981.23696473595	0
50017.34500124433	49994.69032148967	0
50001.66266675488	49990.137316034496	0
49998.9494254673	50003.01711792969	0
50001.198360199305	49999.86125242214	0
49988.285388029035	50000.56237796584	0
49999.6191912088	49994.81971262622	0
50026.604335600314	49978.8004165042	0
49995.32452230914	50007.39284060184	0
50008.4370145203	50012.41428319673	0
50020.588886059304	49984.00500895489	0
50018.196912976244	50013.52306138625	0
50024.68074206995	49980.89310460526	0
50032.11898991028	49977.87048802366	0
50033.392462679665	49988.90998566345	0
49989.34177680639	49998.66722062441	0
50011.053675528885	49993.308648700295	0
49998.23830095699	50010.57701642372	0
50011.79860805233	49985.78635422019	0
50018.22626641199	49998.34133937544	0
50006.87112494695	50000.55134256973	0
49996.53121272331	49985.20198091985	0
50025.086037284156	49985.91081937276	0
49996.70860588001	49979.26714558284	0
50029.50319168969	49973.20871567816	0
50016.4795935853	49979.64911345631	0
49996.10016635222	50004.113680559676	0
49999.640019379956	49996.08065681126	0
50008.223135130625	49962.391188099115	0
49993.37143664145	49981.26529963117	0
50018.00955082157	50001.454190036544	0
50014.05433731257	49987.786569162265	0
49999.49285722743	49986.030568801725	0
50010.892172060616	50002.890041918436	0
50018.264454430224	49979.08917698802	0
49999.254347866976	50004.12399906752	0
49996.37550174052	49996.18684061768	0
49988.48035736957	50002.11186367716	0
50017.57129535383	49985.64348910266	0
49993.48365932206	49995.32734283831	0
50004.25846664632	50013.69450265003	0
50015.17690187655	49969.07193670933	0
50010.90125225226	50010.77384091866	0
50017.00323091341	49995.94090178073	0
50012.86030348004	50017.03363351573	0
50005.31109678922	49962.92414232626	0
50006.08245865617	49996.396527964374	0
49990.01497238	49995.39866020564	0
50044.05046255765	49984.74864177708	0
50021.102182624454	49977.19055963324	0
49994.206855205164	50007.760510363725	0
50031.30952802601	49981.27880218403	0
49993.00874635992	49989.07987435498	0
50017.913044286935	50022.43697608902	0
50019.55630359528	49996.00874573291	0
49994.95845095134	50006.23146898167	0
49996.787999179345	49983.41672751876	0
49997.28862868989	50002.89962222195	0
50026.72239156424	49977.67029217016	0
50016.137442013125	49997.798828649495	0
50002.23822115556	49982.82918829433	0
50017.59004350971	49970.20078439211	0
50001.12616166738	49988.74985866253	0
50026.89126041569	49975.84217616462	0
50011.525842301904	50000.75636389602	0
49987.37936298576	50026.933915783564	0
49992.505563965504	49971.45927862612	0
50028.914669772326	49976.81093937099	0
50016.66006009913	50016.9698661116	0
50006.33442838227	50008.543010872665	0
49989.42131829412	49963.33901166855	0
50017.968238877926	49964.11063876047	0
50017.4053768407	49976.68234425749	0
50025.67918690619	49993.459769034926	0
50035.32946390554	49977.583204645154	0
50014.841863191876	50008.54154552255	0
50009.46842729731	50020.60487544357	0
50021.769537268505	49974.23178294885	0
50011.47451947896	50007.557284676805	0
49998.40507468729	49975.46325920858	0
50004.0943970568	50011.27871101463	0
50006.20179319582	49967.85017228331	0
50018.20829484094	50018.71730479123	0
50011.66556158528	49969.1858270797	0
50024.369657337156	50001.22008216415	0
49998.79584238994	50007.13689362251	0
49990.32820341346	50016.3961369657	0
50006.4435688108	49994.31053318997	0
50019.30929079813	49976.600336048316	0
50010.91845864008	49982.82898569856	0
49990.348907185224	50005.60903256387	0
50024.1522169357	49994.40200642497	0
50014.17381883133	50002.12589069574	0
50017.76507466728	49990.44779436663	0
50043.75520496807	49976.744641166486	0
50009.71324076425	50011.99337319459	0
50023.96064234873	49977.61049468709	0
50014.04709016834	49999.30956374218	0
50007.29837336337	50019.74476684009	0
50011.60148713441	49971.61552987652	0
50027.760664667345	49985.06088880161	0
49990.826783218356	50029.403764236886	0
50009.65654534305	49987.70137659851	0
50016.71099753911	50008.33824926107	0
50004.69951611002	49997.63286251777	0
49982.1008966819	50023.64881203237	0
49994.30528099292	50019.15648234574	0
49989.98803088486	50014.01842541414	0
49982.173661481924	50004.54955079803	0
50016.885314251995	49964.39033046427	0
50027.64624163003	49996.03948847316	0
50042.10921104765	49992.490067135564	0
50000.45721536013	50013.25586287379	0
50033.20667133846	49996.21933796846	0
50007.796617056236	49990.37827675556	0
50010.793185041024	49958.88394594061	0
49999.99657376707	50014.635139766775	0
49991.18720389596	50004.122235214636	0
49997.97220737339	49978.578237204354	0
50009.72613395662	50003.706107086124	0
50035.589999161806	49971.04844427833	0
50028.910800421785	49971.17023296352	0
49995.69536840814	50016.661631778	0
50031.87793942766	49984.378883366044	0
50018.940883947886	49955.17033129901	0
50009.73582475297	49963.47881328664	0
49982.62400587377	50000.491292449246	0
50011.69341869804	49995.72767945512	0
49995.16420949113	49998.835294507444	0
50006.40201665947	49988.39904736535	0
50016.4519561636	49990.38580699887	0
49999.09921373705	50015.27455799909	0
50015.71644487849	49981.890074185685	0
50011.95701241115	49981.49187185587	0
50013.74931920829	49997.47045144757	0
49991.916510602816	50012.525039104024	0
50009.99198977121	49984.8982441121	0
50018.44147401772	50003.16867861623	0
50020.82573912429	49974.82028027413	0
50015.49034966473	49990.85560334409	0
49999.87213701425	49997.90044027296	0
50043.79092621712	49982.05238273654	0
50017.433259612284	49987.72241035177	0
50031.953824946744	49994.884360510674	0
50008.88763657624	49985.631715698684	0
50033.254947874484	49991.54350118985	0
49999.46235900153	50001.37638187934	0
50015.18216152417	50016.60655961266	0
50013.100947890016	50010.369642319376	0
50023.76929210621	49996.469970804144	0
50009.1598565264	49970.37590584578	0
49995.85450226346	49992.452056001675	0
49999.94546654832	50008.59505416156	0
49990.82754118624	50010.245166916364	0
50031.77710339371	49975.60848126108	0
50034.230430251715	49972.200144816255	0
50022.386270717376	49979.00827023312	0
49992.64646736168	49980.25304717777	0
50026.42297673137	49997.453392527335	0
50019.618674445446	49958.86037352273	0
50026.41798040903	50001.05491525644	0
50019.38057683675	49973.42363685009	0
50009.54565436523	49966.28393480257	0
50009.01063384966	50014.73592736334	0
49999.644995925904	49993.78405371485	0
50009.81720632824	50005.97289784865	0
50008.14015398451	49992.284981156794	0
49996.346870602596	50006.735113702714	0
49992.318381946396	49996.34852900717	0
49975.57922029394	50007.543591302885	0
49991.7840052838	50030.47910280624	0
49997.821918389505	50003.78108682672	0
49981.759709777754	50020.590654198604	0
50004.689470503756	49982.915378003716	0
50003.63994292236	50003.52518030056	0
50003.33970531987	50010.21646316763	0
49991.72504012674	50009.66971456137	0
49993.51300644962	50021.990941999415	0
50008.57551745661	49967.72139152683	0
50021.960935687	49975.66542490558	0
50004.69583280455	49995.22104814737	0
49994.198399913046	50009.21217614481	0
49988.58142016513	50018.082290497325	0
50019.654252077045	49988.67324223183	0
49984.921162792794	50004.07854214962	0
49981.45671529846	49997.116122643434	0
49996.97783060522	49968.187741512134	0
50040.272093099156	50001.72669740148	0
50003.18794351524	49977.40589052669	0
49993.03311956979	49993.21018067425	0
49996.365427526835	50010.6317267545	0
50003.67053058538	49991.807151799425	0
50008.59006648891	50007.353603243646	0
50005.63922193674	49975.28807307995	0
50027.37674313698	50000.002662458595	0
50018.1694011894	49962.7431125476	0
50029.270615256304	49986.30585703274	0
50008.60891376488	50000.90645862579	0
50011.463217016535	49987.64651850302	0
50025.71492602243	49980.053609271316	0
50020.149261215425	49998.33740895269	0
49992.083382203666	49998.17325550986	0
49990.49038131797	49993.050099536056	0
49997.03459241107	49992.463299739306	0
50015.71638867133	49993.163487279846	0
50014.238258018595	49971.042525217876	0
50002.84440560835	49991.017650804875	0
50024.0421841673	49981.83583364768	0
50010.09122006389	49975.393998303785	0
50021.8599244461	49988.34879827413	0
50012.38490685176	49983.447845324255	0
50022.9978631254	49987.25227928762	0
50024.57481204676	49998.27303786978	0
49977.73435678939	50025.73142585185	0
50018.273526281984	49984.862890459626	0
50004.87977524304	49988.86417241439	0
50010.2994959495	49980.14878879698	0
50044.34040172747	49986.573763466644	0
49989.8854863132	50002.60089882142	0
50035.588236585834	49995.58540569962	0
50033.22995233338	49985.604815805105	0
50004.865841838946	49985.181879685035	0
50017.96032704124	50016.073713754304	0
49985.88742129509	50004.574260043635	0
50022.967400696645	49965.7199337937	0
50020.575116337925	49991.52741422425	0
50023.080497756	49990.82975304222	0
49971.19647388126	50028.90699982335	0
49988.378226405424	50020.15787642392	0
50041.256446369975	49975.58570536631	0
50026.2353198945	49963.63745814506	0
50006.09290812682	50003.86750193632	0
49999.10665106603	50019.81250362378	0
50017.08442806516	49999.00182927129	0
50044.3125068275	49991.881128169334	0
49989.69643205104	49979.90931636454	0
49983.447153874804	50012.92191009479	0
50007.09100776314	50002.0115516885	0
50002.39396832022	49992.540378176054	0
50030.089910534545	49998.491165232444	0
49997.30745483783	49998.59718904675	0
50007.318017293444	49975.875578960055	0
49993.248316773905	49978.191920323	0
50026.3666059615	49990.04335203911	0
49992.999485446875	50010.69994272801	0
50000.3856237368	49991.71250458948	0
50017.946030743726	49977.88631347146	0
50007.644142433375	49972.087069549	0
49993.66907959635	50011.765590085415	0
49994.8157511952	49986.98470323382	0
50008.38104781748	50019.90062105578	0
49993.26126408174	50000.11735477906	0
50007.22548173692	49977.57936703704	0
49992.06360483944	50018.0340425501	0
50039.28669048378	49963.65659707516	0
49985.753176636455	50020.735921212305	0
50011.566897029115	49967.6111754119	0
50033.987927820956	49979.86532365262	0
50034.92184460218	49993.68379887169	0
50031.1834662403	49978.546404806555	0
50008.49951727383	49977.61220145197	0
50000.0667014223	50006.61967936052	0
49984.729122934965	49988.46750636666	0
49981.21649061167	50003.70840084871	0
49990.47161684786	49965.01894314194	0
49986.85456251446	50017.47416794007	0
49993.14977565803	50012.76023205532	0
50047.74428540473	49991.24723405859	0
50041.76255014188	49978.46759680011	0
50009.81457879594	49978.21967923451	0
49998.4060908197	49999.35948248665	0
50018.373779276386	49996.34044717234	0
50013.52283959243	49995.467949927086	0
50027.67426593742	49970.10328410818	0
50014.319940503025	50017.38261971316	0
50009.11341404663	49999.653086728984	0
49973.127658974896	50000.05463673042	0
50024.172469884805	49992.833051163034	0
50012.72323837013	49986.30699232487	0
49986.20730487261	50000.10490423789	0
50011.977252020064	49976.793581167396	0
50000.00469857768	49987.66289570633	0
49995.85995538461	49973.097446555905	0
49981.89327689237	49986.981859026244	0
49990.188598212604	50018.50470183291	0
50019.26408681603	49991.079964753786	0
50026.90642246039	49980.55454640253	0
50004.02002875881	49980.06894821713	0
49985.89081506631	49985.65015807027	0
50002.19799961084	50013.56370140326	0
49983.7216195171	50005.075943525364	0
50011.56530235663	49984.67498436674	0
50002.327672652966	50016.16523425671	0
49997.71084800053	49989.345274387495	0
50021.098386776	49999.088229640256	0
50002.00890793094	50008.13368325376	0
50019.39518854666	49986.74799421681	0
49998.48583144695	49996.020842220816	0
50002.252645341825	50003.39034952211	0
50024.94934034694	49996.50973683712	0
49986.29125204934	50032.769984358754	0
50028.415156277806	49974.07285654163	0
49992.67148623997	50015.74501869495	0
49988.55427669218	50005.38882281116	0
50005.61269014103	49979.195057955585	0
50013.9253921519	49979.943606174034	0
50009.02263196153	49976.39397066565	0
50003.70383567812	50009.18776447736	0
49977.93538939688	50032.17827826552	0
50002.00143499088	49981.14772652258	0
49994.443343618565	49988.76168526796	0
50015.95192676042	49996.55369518609	0
49993.70826007408	50013.60625246535	0
50015.6171072625	49995.2344459176	0
49985.79584330067	50018.53873362033	0
50035.52685303456	49986.11691328954	0
50023.38477138606	50015.65881684924	0
50013.08957255942	49972.88909667436	0
50032.54434074573	49980.14024382478	0
50037.69766277613	49990.71977907857	0
50020.70132115987	49971.33918728332	0
49991.54871575323	49993.06958954638	0
50038.6876369777	49984.854015877136	0
49995.84975534837	49989.76380217891	0
50008.57260689861	49984.18248625825	0
50010.80116969428	49974.26868446372	0
50015.52442358418	49980.369654114074	0
49966.87956821088	50025.3566718717	0
50021.39298048806	49997.33513397521	0
49986.79280405464	50011.54457078656	0
50036.99569153763	49970.71384740837	0
50030.30006447288	49976.71936741601	0
50004.423067000935	50021.778925919774	0
50018.9524174718	49987.93459858724	0
50002.24446952885	50009.35885546801	0
49991.37241014676	49987.81286878255	0
50003.50800967785	49986.81399264767	0
50024.603400120206	49967.67607924221	0
50011.68653072118	49989.936086664326	0
50007.42317193211	50025.20821976098	0
49997.81359760099	49974.146066464906	0
50000.03202202254	49975.17501212602	0
50007.46899340166	50016.97950080779	0
50014.92720199672	49989.879107376546	0
49982.3621370405	49990.43294793265	0
49998.93112757086	49973.32114751587	0
49993.375437763934	49986.99815010414	0
50009.01048645396	50017.8185164767	0
49996.28983160131	49986.96341522962	0
50013.84358150482	49974.759725529235	0
49985.33335758784	50014.325262570404	0
49988.28920657882	49976.78881082798	0
50005.127349538976	49960.355245516366	0
49989.64002585986	50013.06228223937	0
49993.30132386803	49990.74232668886	0
50007.89248237768	50021.36047618287	0
49987.15178322575	50016.181793822885	0
50094.905998497095	49888.00202134813	36
50052.5026790435	49900.891696782215	36
50084.11533361806	49928.315934640406	36
50127.2481639102	49921.83035112307	36
50112.2812019364	49962.08255004636	36
50062.29299139577	49958.505351197935	36
50019.21465067773	49961.47393914586	36
49996.20668740806	49991.47733452478	36
50009.53947512281	49884.67425435162	36
49953.09962737589	49992.124322893666	36
49909.11171394269	49988.07207003526	36
50095.16598412735	49850.355684698756	36
49967.06386934206	50029.674135921676	36
50134.38484103719	50001.89150376238	36
49970.91221186721	49957.68326804554	36
50094.52078228142	49804.6905403292	36
50019.24754456336	49920.70137500356	36
49878.30031681046	49966.171908073324	36
50052.950536406126	49852.70323807105	36
50156.97022569239	49958.78301349186	36
50005.90699662746	50030.0702488314	36
50180.39366738669	49987.56391221229	36
49864.71441965274	50002.49986217418	36
50212.47456324045	50009.11834169077	36
50114.609196727564	50036.166634679386	36
50147.216805155826	50065.181483686174	36
49960.3327529914	49920.45107824562	36
50182.261660432	50030.618615068306	36
49921.131171623325	50029.47326788142	36
50053.05074393814	49813.48406017834	36
50010.59892611972	49809.80967190364	36
49986.520158588035	50067.88845247198	36
50027.400778605544	49776.219886415805	36
50249.2851332977	50001.87219990501	36
49829.75318845663	49974.501106541895	36
50219.52621406519	50046.14058473409	36
50241.613698577545	50076.05104983209	36
50081.249667283606	50004.784633450945	36
50241.838836336254	50120.300450961324	36
49967.48924050557	49879.29008635104	36
50057.47864222528	50034.35273911977	36
50288.1149277996	49990.04149035669	36
49925.091503959346	49870.88993620404	36
50206.392977046366	50144.07387183875	36
50261.06167655423	50039.35808011884	36
50292.620429087445	49948.912486304376	36
49984.22298933775	49844.45366957647	36
50196.66344412065	49951.39446136715	36
50247.58236613777	49945.00807461172	36
50182.62501352077	50083.34522026201	36
50143.74029964765	50106.2186619113	36
50041.963648802106	49742.19230719988	36
50314.11811647741	50019.6809240065	36
50356.10422052094	50024.87053445478	36
50145.763137999944	49881.51004502436	36
50341.35634153611	50061.231958513614	36
50162.98990694121	50141.7353631814	36
50107.63376703247	50079.13189804195	36
49912.04675936156	49834.30273529768	36
50166.88070446124	49917.517721774464	36
50211.62324291622	49912.94200507455	36
49882.24799870997	49812.18918959499	36
50082.76948657746	50116.264329343176	36
49962.28858361961	50097.523484279576	36
49847.83221925317	50038.7045516376	36
50329.85439995619	49964.840603545046	36
49907.33737009996	49904.61867116165	36
49870.79125730032	50078.09636902562	36
50037.6873276553	49705.27162478673	36
50065.461312732026	50082.710416849346	36
50127.7994368044	50153.57993885828	36
49984.49935477488	49767.63125201501	36
50066.99626479061	49774.48985980397	36
50080.673084059046	49716.72513256448	36
49905.77034866892	50063.77911802686	36
50263.56485535467	50151.20332592088	36
49875.11148443637	49923.18829309329	36
49813.398945294655	50053.59077757522	36
49790.63983193797	49969.71407355286	36
49840.1966839508	49814.58606961752	36
49979.912135589824	50131.14652098833	36
49916.422628872904	49943.81046452349	36
49806.26404784264	50092.43464349537	36
50307.787831700356	50160.033196632976	36
49804.81446861437	49836.37881832059	36
50294.73682736978	49904.33606973239	36
49818.284038280515	49774.94004751803	36
49780.39120111243	50021.59661424288	36
49943.347949391966	49757.231011043164	36
50202.37276066744	49874.74552699435	36
50321.916818204336	50198.77488378465	36
50357.73572707167	50213.28349532389	36
50383.93579871525	50066.884128878344	36
50390.664195481324	49999.21084408733	36
49952.19425636291	49797.03276350686	36
49876.58374362772	49883.90865385866	36
49783.34366043188	49762.313052299774	36
50276.04754985432	50196.83637997573	36
50136.297151836436	49832.83712569544	36
50426.79739302125	49990.544252701184	36
49824.76474428736	49935.176792471706	36
49904.03832810868	49775.35307895716	36
49794.32324872389	50133.65328940046	36
50032.58074935568	50062.26783857172	36
50158.39765571987	49798.28637377186	36
50032.397115895226	50000.981428905216	36
49854.811819468596	50119.464411523164	36
50005.02764510594	49733.786055406956	36
50295.78324882747	50235.7378919309	36
49904.59046811486	49735.48761743614	36
49943.80229065452	49719.749272624875	36
50333.79568441939	50258.507444013885	36
49748.57037803279	49982.83093438248	36
50374.57375536805	50249.96778749586	36
49865.56253576001	49712.030864314554	36
50038.20304509239	50117.554687862095	36
49712.97600378814	49970.53522842533	36
49978.00883173207	50175.10816648528	36
49765.27902639505	49723.160754070086	36
49994.70320833395	49692.1010153539	36
49904.24110124071	49697.125573997604	36
49781.5861666253	49801.939218841784	36
50319.65930365548	50301.07682232173	36
50031.21127378032	49668.004539605216	36
49890.42277609015	50143.16645379448	36
50046.588669190955	50153.81237359274	36
49806.82732447381	49727.643701379806	36
49909.011880846716	50101.22040186411	36
49779.757137978	49684.79355847547	36
49753.148769340936	49938.48252077372	36
49743.42287701559	50039.07152519056	36
49940.060742711576	50194.518251232745	36
50274.73272234238	50267.78376810237	36
49936.39326654969	50155.68749612818	36
50248.11202279231	50227.39760753238	36
50212.763824836285	50253.84608327752	36
50014.977737480935	50184.10561644844	36
50256.921146909706	49888.72049018711	36
49990.10204388074	50215.92996044178	36
50085.279718153164	50158.359856597395	36
50407.63668689513	50229.64142144394	36
50303.98832204255	50084.03072971494	36
50183.425344317686	49831.351794662834	36
50120.77594674301	49706.55492976244	36
49738.89246953983	49690.340831682355	36
50468.403382341996	49993.0659241609	36
49742.01769303684	49808.557765835	36
49736.916240498926	50082.58077314782	36
50497.79852711553	49968.57985022164	36
50159.704566863955	50186.641073077626	36
49775.30656784607	50166.02275483022	36
49849.77268113226	49754.2780199253	36
49810.19327135486	49877.69630748799	36
50192.35727987922	49777.51202772988	36
50356.19698749467	50097.89726658667	36
50437.50429983306	50201.56768814252	36
49717.49286676831	49842.57623218862	36
50364.394996921976	50286.00669588189	36
50310.312571792936	50341.86478641647	36
50228.102381194025	49836.43821712745	36
50218.55792200566	50298.90572974958	36
50035.18729567743	49626.38525630075	36
50423.43103879058	50265.92091444118	36
50094.418829029055	50194.755179626685	36
50504.55872633388	50008.77014599206	36
49699.7695080657	50024.67561494361	36
50216.560399671325	50185.08887849606	36
50114.5131305292	49768.81163810561	36
50506.7016190346	50049.786426903345	36
50453.068292032134	50161.922587202396	36
50378.735980557576	50127.35606591054	36
49947.66905542244	50239.626768204	36
49695.63126969134	50070.83181228387	36
49673.636357612115	50102.46383533831	36
50215.14248511189	49738.96618128158	36
50364.81298712582	50164.737006871335	36
50278.86302372325	50111.20752666655	36
50032.87742562368	50226.00878569303	36
49766.255992080194	49871.58775175796	36
50028.03024510012	50266.63905111883	36
49862.02886442394	49844.97923432206	36
50278.95947631554	50364.15771725665	36
50329.03566025843	50383.32374018131	36
50260.566610582835	50306.511058275646	36
50149.195758028174	49748.02297479065	36
49986.03140333802	50256.72534757951	36
50083.34020827224	50234.643021324475	36
49654.90318682645	50030.779372699595	36
49907.792901888795	50228.241324383205	36
49818.91960362011	50167.211139328705	36
49718.403581666505	49915.50183976711	36
49628.51790778953	49998.39209180926	36
50235.342298030526	49702.83399497107	36
50441.9108989553	50024.442562299555	36
49650.485810340106	50068.82795623502	36
50225.619073216556	49797.504593310376	36
49720.31076034135	49731.1922823985	36
49915.26323023353	49659.75338937736	36
50246.47587862226	49763.63669970518	36
49789.041275295225	49910.62190513674	36
50417.12750432875	50128.13138093317	36
50062.8034856033	50296.042682653635	36
50357.45070721372	50358.08933369869	36
50298.80223017735	49861.599270099796	36
50322.118794586386	50425.05492035106	36
49676.26549608984	50145.53910972876	36
50482.172750064026	50203.62992312433	36
50278.22982163308	50428.598839027516	36
50083.56633116293	50333.685854050644	36
50445.06587943573	50296.76879232575	36
49695.50714921026	49683.83084744097	36
50455.148962333755	50238.733110390676	36
50124.404170543305	50346.28677293784	36
50003.424030750924	50101.567837461334	36
50213.80873090213	50337.3986060521	36
49870.712546443225	50208.69929275939	36
50072.992522845845	49668.91643511403	36
50164.35424641947	50345.02973284058	36
50518.23474965402	50193.19207171797	36
49676.68415124371	49994.169891441714	36
49685.01646909934	50188.59574951471	36
50245.53567820512	50400.17173696943	36
50216.26165268636	50429.69760421358	36
49923.08289252999	50270.25681371245	36
50422.83286963029	50328.49110119598	36
49821.95772588937	49666.51043663677	36
50511.539378511625	50235.1045023873	36
50330.27164143551	49920.91790145834	36
49741.11845892474	49649.11142369894	36
49627.632192144105	49958.93830038254	36
49624.088306660764	50095.204690121245	36
50259.27325222968	50464.45498121816	36
49589.39320710104	49984.261083636615	36
50520.22331951083	49938.14335324987	36
49995.07563802634	49636.19304230267	36
49901.85935454203	49622.66866269121	36
49710.98665455247	50120.32620929835	36
49700.984073879066	50225.280665644736	36
50340.27782099285	49857.14281102344	36
50246.12395370454	50501.14107232956	36
49960.54452778642	50294.44995599116	36
50137.05794505897	50307.98843469165	36
50278.627754690715	49826.41828673939	36
50366.55294765346	50395.07064549058	36
50144.96506732172	50270.67033554414	36
50397.340662454175	49956.62203521001	36
50027.24234543532	50321.58964747923	36
50467.89584974881	50054.81083554312	36
49731.55798907636	50192.567758432626	36
49875.40845514594	49588.69139243293	36
49680.63142342687	49916.73519075183	36
50556.65100853328	50188.0314503496	36
50241.90151682159	49664.477546894865	36
49596.58100338892	50068.17129062014	36
50279.93456239162	49693.48241691511	36
50176.118258146744	49715.79936672219	36
49559.91269965819	50059.50064296128	36
50073.64691714453	49609.338742473956	36
50286.81994534605	49744.58537774104	36
49708.87564438425	49622.66043533224	36
50212.28642716988	50474.671554303764	36
49963.14993948291	49662.31774662991	36
50555.6756986706	50239.83895672777	36
49979.645995691106	49595.940824884296	36
49705.32184845112	49789.099508732674	36
50542.54352547662	50030.194286595266	36
49868.56910497961	49647.128678056215	36
49928.88626249658	50317.35209046924	36
50298.11031368385	50468.29710388919	36
50308.91863282173	49775.76861612927	36
49833.94341670304	49623.86953548081	36
50457.74461450505	50092.93692734215	36
50045.68281752338	49585.0686975382	36
50045.905620425256	50355.75598794429	36
49753.48731372306	50128.104651821326	36
49567.156441453946	50102.20994856667	36
50140.47496097217	50227.88961774811	36
49552.68957829894	50143.66231583751	36
50539.863093620384	50069.38548424021	36
49698.385460667705	50265.85579326324	36
49698.05407545143	49874.28315663372	36
50511.02569944657	49901.482259687764	36
50589.704458012195	50216.4174134815	36
50346.046192210815	49750.09826137125	36
50302.27438744214	49662.260392369884	36
49788.40229385549	49625.18645386549	36
50177.00105319354	50432.50475248084	36
49913.26042286722	49579.267613871714	36
49859.87656420577	49553.55703407057	36
49672.5656936671	49654.08946870516	36
50266.637788837026	50534.33989932021	36
49537.40455804312	50181.81797014796	36
50332.24759620645	50497.14888328584	36
49942.91476270301	50061.636512851815	36
50178.91491399978	49671.19801398373	36
50406.376044967095	50377.478630625475	36
50436.05307707391	50401.26013830617	36
49889.6819704805	50293.59764386191	36
49665.91618382016	49958.344577024494	36
49643.22389093126	49898.99350027895	36
49492.6881144061	50177.86407374703	36
49631.10846159039	50132.76838865778	36
50545.33035643876	49882.13146087664	36
49661.99441970319	49779.938322774884	36
49510.874932683044	50131.16019183221	36
49760.36134909858	49591.36430942896	36
50099.59984550333	50275.78377085775	36
50393.2946311883	50191.27761177962	36
50508.418836704375	50090.3606074307	36
50573.30690923921	50153.71643663427	36
50060.40930802579	50393.46388734447	36
49517.76536287627	50221.3954083921	36
49625.664940861156	49798.690360580724	36
50125.90335152301	50383.42041033274	36
50579.656394713944	50087.12368502334	36
50364.79788353894	49891.52214742708	36
49892.59816042796	50334.61461888166	36
50138.324010707016	50421.413389172005	36
50318.04052612246	49625.03869380878	36
50545.91902592234	49967.88223459582	36
50458.426553011304	50351.85866453345	36
49620.71867988147	49759.96164530006	36
50044.225338772	50431.962706795144	36
49519.9885781764	50044.43888613964	36
50606.487272973856	50060.05837979135	36
49836.580194557006	50227.03039359119	36
49944.152576624474	49607.92713384674	36
50372.321866945575	50508.121625146996	36
49630.247167269015	49715.39813808642	36
49472.21754635822	50134.51904016425	36
50521.89272455424	50278.37085555897	36
50188.364681133084	50211.09333915965	36
50634.126592941706	50213.12869809644	36
49662.870129257826	49734.5014748188	36
49559.095290387966	50229.95862817524	36
50618.17021645323	50023.345752612346	36
49591.90578798103	50248.240307762164	36
49663.42274835129	49614.48406358546	36
49771.83513154353	50211.302437595936	36
50155.663539734756	50466.480765459135	36
50298.59613244257	50560.5958425867	36
50658.12232563577	50183.62495191347	36
50176.16593551831	50380.57320332691	36
49582.977505800496	49777.991408192254	36
50280.816347689804	49628.06986916491	36
50161.37806785045	50507.38176647786	36
50342.809470314205	50460.25564191833	36
49621.74692190547	50217.939701378695	36
50224.16337677967	49623.54083946259	36
50093.7889281611	50410.38795809195	36
50330.35652443877	50582.26992601613	36
49942.97161096198	50352.93677582688	36
50038.89387360484	50475.15774293231	36
49856.85163411001	50274.191069896006	36
50181.93288275926	50285.26726403669	36
50550.72219690373	50114.054524293206	36
50113.463838202966	49665.833628660046	36
49664.89862716336	50246.264117418694	36
49458.983440901495	50196.07730192315	36
50114.12459114458	49612.03093935231	36
49443.14138412165	50160.514584588505	36
50452.311520807074	50435.399188330994	36
50484.8763897786	50123.87730377167	36
50344.106145432816	50540.91319758266	36
49528.276971900115	49999.69260798818	36
49450.75758551603	50235.96406272269	36
49996.46115920356	50462.14143650716	36
50184.18303467032	50543.54883147053	36
50573.3110129417	50007.87080443182	36
50539.527159858604	50311.20057584829	36
49738.162182715736	49765.43877990015	36
49984.111761047105	50367.44205500235	36
50578.5430865969	50296.740611297275	36
49665.68322553038	49847.733085895714	36
50476.87340004118	50275.597789815605	36
49625.345568802964	49635.69881060203	36
49404.39185258957	50136.57738345438	36
50474.99199909954	49918.54625354933	36
50328.10942913221	50126.54155065327	36
50531.73256484889	50156.66141038617	36
50150.25067543286	49599.97926749817	36
50150.01693393855	50570.396592419216	36
50627.18531741858	50155.83713175945	36
50675.11043042984	50229.36796351947	36
49879.35088441828	49516.75617307708	36
50696.388200848516	50175.714261384215	36
50624.607035299516	50096.391737217244	36
49794.612474621616	49562.4390492555	36
50139.978836403876	50613.115528437396	36
49830.956266225694	49521.89350318163	36
50376.192654661856	49774.78483997197	36
49774.07321136074	50066.3013212704	36
50632.70951277819	50250.98736817156	36
50382.26971920619	50548.268390288395	36
49480.216419015596	50264.857182369095	36
50367.328888845776	49831.81956496898	36
50661.0871758601	50286.42002611537	36
49429.9387993845	50274.6232572194	36
50182.1179115324	50618.63016260989	36
49952.09740428387	49567.16327095586	36
49630.89270169845	50271.01320276043	36
50134.507485001144	50649.772503283566	36
50078.99566848693	50455.80534766348	36
50018.254810444334	49556.5195306353	36
50259.97827213912	50573.234017316885	36
50400.12281087199	50295.65232114763	36
49433.66686541791	50106.86856043774	36
49855.219952623804	50333.037697967884	36
50414.506381427025	49795.758512720764	36
50320.37225057493	49817.89275477413	36
50338.77516461285	49591.1290198529	36
50125.754533449646	50519.91759468455	36
50715.33876449386	50239.37991187577	36
50055.19309161511	49541.985185483565	36
49980.47730657574	49540.0572829551	36
50105.17475217715	49568.12419086391	36
50673.40799519007	50142.20113248327	36
50028.002388904715	50515.10906830411	36
50739.63383571751	50274.79395631422	36
49901.54562908653	50182.35318849615	36
50195.62716469652	50580.068883034124	36
50095.92078571423	50630.904006079545	36
49591.46654471222	49661.27363209634	36
49794.53575386125	49505.32055021247	36
49861.11056901781	50166.16282456734	36
50430.76162734917	49837.844163884234	36
49598.01052602564	49896.789852297	36
50384.37056839895	49735.517666265936	36
50570.239757764655	50338.75667026439	36
50556.06264641117	49924.551283909816	36
49664.711392655154	50287.27741450544	36
49778.19662242125	50250.78092761819	36
50159.92780782427	49638.58494020681	36
50413.32780751478	50581.34243760629	36
50462.25361788847	49863.92914785116	36
49694.88084670864	49583.630482858214	36
49934.9101956958	50391.67812911666	36
50340.18885604382	49547.24484451116	36
49577.01748326901	50173.47955980457	36
49617.818951670495	50034.1637014139	36
50510.71290994773	49858.15233377427	36
49988.6799528395	50510.799011495365	36
49585.30682310282	49725.17970759333	36
49502.52127525886	50093.06248994241	36
49547.58515316252	49651.42404790507	36
49849.819799400655	49483.73566675235	36
49821.93349919716	49458.140463694675	36
50576.98490586849	49856.16591209384	36
49819.59306705738	50346.02356436176	36
50374.382798528204	49521.167910198325	36
50447.43873223551	50596.368344090646	36
49874.5984404899	50370.02829213261	36
50315.33654176195	49719.595231749016	36
50044.83390917834	50557.85172282382	36
49861.748943388804	49440.188340314875	36
50408.26754986939	49539.87433084586	36
49567.04666008917	50283.611123565846	36
49550.098397317786	49693.13384493534	36
50294.540398869176	49579.127458881405	36
50735.33791261149	50187.22508696077	36
49634.59612119225	49674.82336729025	36
50448.75360998501	50556.75538286553	36
49728.44848291638	50288.67689986065	36
49488.66123107985	50017.13303348956	36
49381.619233218415	50167.10776001203	36
50077.15115910046	50582.78533807578	36
49590.956447841534	49934.95829816619	36
50254.28759635994	49593.650074737605	36
50230.08124168384	50607.221806178655	36
49888.65731981777	49476.556424224036	36
50134.00398664292	49535.831130849525	36
50192.70093986491	49601.29774143036	36
50501.08450075756	50355.68988660084	36
50427.53071623621	49574.13161915906	36
50607.854710776795	49978.56510971787	36
49756.83850757074	50316.40107577457	36
49950.32025844832	50517.07839428907	36
49948.113332501365	49519.01380558468	36
50446.96663126952	49540.88944607639	36
49603.45969958444	49857.80558534748	36
50645.257857505494	49980.219177482635	36
50491.63089360603	49538.966044140616	36
49922.762577820664	49456.80741591308	36
50453.75554080424	49604.03220989359	36
50077.55785710866	49511.666567211694	36
49560.22131455469	49896.30338291399	36
49943.05422731857	50430.064127971804	36
50165.285825190826	49558.49526376908	36
49898.71551191564	49428.1678123742	36
50345.00138128673	49665.12803639678	36
50534.45698885937	49827.43701398528	36
49507.605245000115	49695.659327236914	36
49465.74029552077	50307.82394112279	36
50147.320275952596	49493.84700361483	36
49740.961441912776	50243.58123287324	36
49452.7379421348	49992.68900623237	36
50002.0608157175	50569.41410621509	36
50022.77791917332	50390.7092488234	36
49364.990017898104	50118.25089503043	36
49841.86188392907	49901.75720984289	36
