# Supplementary material for: Abundant Topological Outliers in Social Media Data and Their Effect on Spatial Analysis
Source: PLoS One. 2016 Sep 9;11(9):e0162360. doi: 10.1371/journal.pone.0162360 (PMC5017681; doi:10.1371/journal.pone.0162360)
Supplement: S3 Dataset — See the respective attached file. (ZIP) [file pone.0162360.s003.zip › S3_inclusion_lws/clust_38_47.csv]

50000.0	50000.0	0
50005.83713481602	49993.280968672174	0
50001.12443877294	50002.94038312532	0
50004.48967049862	50009.87803618339	0
50014.53099825114	49992.22044562598	0
49994.82530141147	50000.16451443882	0
50010.4589196096	49996.03999675293	0
50018.2149037799	50000.21066760052	0
50008.08586038528	49994.71094210748	0
50008.936828060156	49996.61673629877	0
50014.94983376979	49988.786681476384	0
50018.46933854213	49993.8554702697	0
50011.58925015423	49998.11513877684	0
50000.88428493963	50005.70068823388	0
50015.58030491181	49998.917555959655	0
50009.4718499692	49995.44000616184	0
50021.193458055204	49985.225681648	0
50021.413904821406	49979.75696080034	0
50010.100749354795	49991.42392694246	0
49994.76895619402	50001.40611172298	0
49988.06258487189	49998.76840152412	0
49985.29202249338	49998.940740734564	0
49993.14686645007	50008.1375682673	0
50019.290915195124	49977.92750471076	0
50015.06418115242	50000.068615091885	0
50014.13017824349	49994.253094930704	0
50016.51956011994	49993.78858803314	0
50007.08202173182	49986.998177055575	0
50019.32588342561	49975.4242119596	0
50007.844906202205	50006.27608626506	0
50012.7000907052	49987.44525287354	0
49995.49342105043	50013.29634922211	0
50005.13790162656	49991.45152935209	0
50007.082932075806	49996.441953963855	0
50016.585769007244	49986.84440471123	0
50002.83418114664	49988.992466717245	0
49995.48635136234	49995.03181978486	0
50024.77210222248	49987.26818796391	0
50016.061040311164	50002.13748655931	0
49998.10217495186	50005.36260508198	0
50013.167830917206	49993.19964095961	0
50022.14159763361	49982.83076155788	0
50016.10399810654	49974.74415824642	0
49998.08776523715	50009.22821079052	0
50023.40450357533	49993.61172738369	0
50018.76775212044	49981.33086492498	0
49996.120792812355	50001.59421960543	0
50005.046774222115	49981.73340809357	0
49998.2990140224	49997.04291727956	0
50016.47214563919	50006.55446067109	0
50027.808527417794	49994.11873108403	0
50007.276988179576	49979.47005546184	0
49998.63505054116	49993.56495709598	0
49994.93196612812	50011.18394075017	0
50010.45876863076	49990.161010031814	0
50003.97266594857	50002.458794795784	0
50009.44591577367	49994.182815990534	0
50008.4991627827	49998.01859678256	0
50026.73402193849	49992.63956518364	0
50029.482584821504	49978.508912261066	0
50008.75765193132	50004.28392360544	0
50005.388412672575	49999.9900841207	0
49999.85042124614	50010.79623481914	0
50012.27171978171	49994.29867634941	0
49986.59482429784	50001.81226839865	0
50035.33648425852	49974.70002515035	0
50017.338649190744	49980.41742473275	0
49986.88719264082	49998.56909033515	0
50009.163364260836	50001.94105756399	0
50021.4902181036	49972.74675609031	0
50036.929303339406	49979.345099226695	0
50004.407389178654	50000.27660040396	0
50013.03458879436	49971.04161905141	0
49986.730068661935	49995.36881795393	0
50012.11734460939	50005.26852747503	0
49991.47266825221	50016.232713043595	0
50002.753656105124	50004.43811441385	0
50007.04795399476	49984.99209594952	0
50019.73260847298	49970.14971438379	0
50009.069330373226	49972.59046273163	0
50010.1511816557	49972.62455247978	0
50019.046855330045	49968.729659101475	0
50033.91819664266	49994.99795841096	0
50000.54061583774	50004.66301196818	0
50036.83356199175	49976.12178608589	0
49998.69355844842	50014.23779065819	0
49996.42385986143	49997.54201287753	0
49988.80355885187	49994.73949626766	0
49989.0000510483	49997.53362532931	0
50045.87877013	49979.65615874137	0
49991.13587895365	49996.52765682387	0
50019.30492580107	49999.88959458508	0
50012.46014286366	49988.74121117238	0
50001.54569032017	50001.71275774059	0
50012.15402410048	49992.55053785089	0
50000.12263336884	49977.47527241486	0
50002.22490471562	49999.61637121197	0
50010.51338572776	49998.152334640225	0
50014.73525587127	49997.20394473452	0
50012.79614643068	49996.9890215799	0
50004.87503193818	50001.461523248174	0
50006.03257514177	49990.03647625652	0
50005.54887962217	50004.81637949066	0
50002.56240120871	49979.99797606899	0
50021.887926901814	49996.062893511604	0
50006.32703857465	49991.544517300004	0
49990.439278598395	49994.24582331928	0
50001.873876585625	50007.141939034314	0
50003.305765154335	49993.86854020162	0
50013.200641945106	50005.08440088092	0
50012.12025455266	49978.84568753256	0
50006.64370623705	49983.02919293262	0
50008.49073917247	50010.12621010018	0
50013.861540388745	49978.21860787476	0
50031.058052643435	49986.99015643279	0
50014.94582985956	50012.05125135054	0
50035.5383608293	49983.566861656094	0
49991.030096193834	50022.15116813719	0
50005.46966937792	49970.62233159868	0
49988.44833133628	49989.976926240066	0
49994.354344094165	49979.72792732627	0
50016.53829730544	50000.329665277866	0
49985.69786667642	50003.08579045412	0
50005.04180405728	50003.54232518139	0
50007.49928405959	49988.58424591541	0
50017.031857151094	49968.94990008343	0
50002.98364475068	49981.342418066255	0
50008.75183400938	49981.63170455064	0
50003.74134074666	49968.98534518849	0
50014.184258887915	50004.34955588514	0
50016.66807349658	49978.153620903344	0
49991.49294660638	49999.08926920659	0
50006.07308943197	50012.02124499861	0
50018.18428017563	49975.5291185302	0
50003.744835537575	50005.03672033354	0
50017.0847617482	49967.71939797862	0
50001.364376995836	49995.92899192673	0
49999.015252295256	49984.51162121085	0
50022.88862056398	49978.140659149925	0
50010.12229608524	49981.63378355038	0
50006.924986869504	50014.2275570096	0
50018.62598055079	49995.02027975728	0
50001.4129379488	50011.1959501719	0
50029.762113352466	49981.23696473595	0
50017.34500124433	49994.69032148967	0
50001.66266675488	49990.137316034496	0
49998.9494254673	50003.01711792969	0
50001.198360199305	49999.86125242214	0
49988.285388029035	50000.56237796584	0
49999.6191912088	49994.81971262622	0
50026.604335600314	49978.8004165042	0
49995.32452230914	50007.39284060184	0
50008.4370145203	50012.41428319673	0
50020.588886059304	49984.00500895489	0
50018.196912976244	50013.52306138625	0
50024.68074206995	49980.89310460526	0
50032.11898991028	49977.87048802366	0
50033.392462679665	49988.90998566345	0
49989.34177680639	49998.66722062441	0
50011.053675528885	49993.308648700295	0
49998.23830095699	50010.57701642372	0
50011.79860805233	49985.78635422019	0
50018.22626641199	49998.34133937544	0
50006.87112494695	50000.55134256973	0
49996.53121272331	49985.20198091985	0
50025.086037284156	49985.91081937276	0
49996.70860588001	49979.26714558284	0
50029.50319168969	49973.20871567816	0
50016.4795935853	49979.64911345631	0
49996.10016635222	50004.113680559676	0
49999.640019379956	49996.08065681126	0
50008.223135130625	49962.391188099115	0
49993.37143664145	49981.26529963117	0
50018.00955082157	50001.454190036544	0
50014.05433731257	49987.786569162265	0
49999.49285722743	49986.030568801725	0
50010.892172060616	50002.890041918436	0
50018.264454430224	49979.08917698802	0
49999.254347866976	50004.12399906752	0
49996.37550174052	49996.18684061768	0
49988.48035736957	50002.11186367716	0
50017.57129535383	49985.64348910266	0
49993.48365932206	49995.32734283831	0
50004.25846664632	50013.69450265003	0
50015.17690187655	49969.07193670933	0
50010.90125225226	50010.77384091866	0
50017.00323091341	49995.94090178073	0
50012.86030348004	50017.03363351573	0
50005.31109678922	49962.92414232626	0
50006.08245865617	49996.396527964374	0
49990.01497238	49995.39866020564	0
50044.05046255765	49984.74864177708	0
50021.102182624454	49977.19055963324	0
49994.206855205164	50007.760510363725	0
50031.30952802601	49981.27880218403	0
49993.00874635992	49989.07987435498	0
50017.913044286935	50022.43697608902	0
50019.55630359528	49996.00874573291	0
49994.95845095134	50006.23146898167	0
49996.787999179345	49983.41672751876	0
49997.28862868989	50002.89962222195	0
50026.72239156424	49977.67029217016	0
50016.137442013125	49997.798828649495	0
50002.23822115556	49982.82918829433	0
50017.59004350971	49970.20078439211	0
50001.12616166738	49988.74985866253	0
50026.89126041569	49975.84217616462	0
50011.525842301904	50000.75636389602	0
49987.37936298576	50026.933915783564	0
49992.505563965504	49971.45927862612	0
50028.914669772326	49976.81093937099	0
50016.66006009913	50016.9698661116	0
50006.33442838227	50008.543010872665	0
49989.42131829412	49963.33901166855	0
50017.968238877926	49964.11063876047	0
50017.4053768407	49976.68234425749	0
50025.67918690619	49993.459769034926	0
50035.32946390554	49977.583204645154	0
50014.841863191876	50008.54154552255	0
50009.46842729731	50020.60487544357	0
50021.769537268505	49974.23178294885	0
50011.47451947896	50007.557284676805	0
49998.40507468729	49975.46325920858	0
50004.0943970568	50011.27871101463	0
50006.20179319582	49967.85017228331	0
50018.20829484094	50018.71730479123	0
50011.66556158528	49969.1858270797	0
50024.369657337156	50001.22008216415	0
49998.79584238994	50007.13689362251	0
49990.32820341346	50016.3961369657	0
50006.4435688108	49994.31053318997	0
50019.30929079813	49976.600336048316	0
50010.91845864008	49982.82898569856	0
49990.348907185224	50005.60903256387	0
50024.1522169357	49994.40200642497	0
50014.17381883133	50002.12589069574	0
50017.76507466728	49990.44779436663	0
50043.75520496807	49976.744641166486	0
50009.71324076425	50011.99337319459	0
50023.96064234873	49977.61049468709	0
50014.04709016834	49999.30956374218	0
50007.29837336337	50019.74476684009	0
50011.60148713441	49971.61552987652	0
50027.760664667345	49985.06088880161	0
49990.826783218356	50029.403764236886	0
50009.65654534305	49987.70137659851	0
50016.71099753911	50008.33824926107	0
50004.69951611002	49997.63286251777	0
49982.1008966819	50023.64881203237	0
49994.30528099292	50019.15648234574	0
49989.98803088486	50014.01842541414	0
49982.173661481924	50004.54955079803	0
50016.885314251995	49964.39033046427	0
50027.64624163003	49996.03948847316	0
50042.10921104765	49992.490067135564	0
50000.45721536013	50013.25586287379	0
50033.20667133846	49996.21933796846	0
50007.796617056236	49990.37827675556	0
50010.793185041024	49958.88394594061	0
49999.99657376707	50014.635139766775	0
49991.18720389596	50004.122235214636	0
49997.97220737339	49978.578237204354	0
50009.72613395662	50003.706107086124	0
50035.589999161806	49971.04844427833	0
50028.910800421785	49971.17023296352	0
49995.69536840814	50016.661631778	0
50031.87793942766	49984.378883366044	0
50018.940883947886	49955.17033129901	0
50009.73582475297	49963.47881328664	0
49982.62400587377	50000.491292449246	0
50011.69341869804	49995.72767945512	0
49995.16420949113	49998.835294507444	0
50006.40201665947	49988.39904736535	0
50016.4519561636	49990.38580699887	0
49999.09921373705	50015.27455799909	0
50015.71644487849	49981.890074185685	0
50011.95701241115	49981.49187185587	0
50013.74931920829	49997.47045144757	0
49991.916510602816	50012.525039104024	0
50009.99198977121	49984.8982441121	0
50018.44147401772	50003.16867861623	0
50020.82573912429	49974.82028027413	0
50015.49034966473	49990.85560334409	0
49999.87213701425	49997.90044027296	0
50043.79092621712	49982.05238273654	0
50017.433259612284	49987.72241035177	0
50031.953824946744	49994.884360510674	0
50008.88763657624	49985.631715698684	0
50033.254947874484	49991.54350118985	0
49999.46235900153	50001.37638187934	0
50015.18216152417	50016.60655961266	0
50013.100947890016	50010.369642319376	0
50023.76929210621	49996.469970804144	0
50009.1598565264	49970.37590584578	0
49995.85450226346	49992.452056001675	0
49999.94546654832	50008.59505416156	0
49990.82754118624	50010.245166916364	0
50031.77710339371	49975.60848126108	0
50034.230430251715	49972.200144816255	0
50022.386270717376	49979.00827023312	0
49992.64646736168	49980.25304717777	0
50026.42297673137	49997.453392527335	0
50019.618674445446	49958.86037352273	0
50026.41798040903	50001.05491525644	0
50019.38057683675	49973.42363685009	0
50009.54565436523	49966.28393480257	0
50009.01063384966	50014.73592736334	0
49999.644995925904	49993.78405371485	0
50009.81720632824	50005.97289784865	0
50008.14015398451	49992.284981156794	0
49996.346870602596	50006.735113702714	0
49992.318381946396	49996.34852900717	0
49975.57922029394	50007.543591302885	0
49991.7840052838	50030.47910280624	0
49997.821918389505	50003.78108682672	0
49981.759709777754	50020.590654198604	0
50004.689470503756	49982.915378003716	0
50003.63994292236	50003.52518030056	0
50003.33970531987	50010.21646316763	0
49991.72504012674	50009.66971456137	0
49993.51300644962	50021.990941999415	0
50008.57551745661	49967.72139152683	0
50021.960935687	49975.66542490558	0
50004.69583280455	49995.22104814737	0
49994.198399913046	50009.21217614481	0
49988.58142016513	50018.082290497325	0
50019.654252077045	49988.67324223183	0
49984.921162792794	50004.07854214962	0
49981.45671529846	49997.116122643434	0
49996.97783060522	49968.187741512134	0
50040.272093099156	50001.72669740148	0
50003.18794351524	49977.40589052669	0
49993.03311956979	49993.21018067425	0
49996.365427526835	50010.6317267545	0
50003.67053058538	49991.807151799425	0
50008.59006648891	50007.353603243646	0
50005.63922193674	49975.28807307995	0
50027.37674313698	50000.002662458595	0
50018.1694011894	49962.7431125476	0
50029.270615256304	49986.30585703274	0
50008.60891376488	50000.90645862579	0
50011.463217016535	49987.64651850302	0
50025.71492602243	49980.053609271316	0
50020.149261215425	49998.33740895269	0
49992.083382203666	49998.17325550986	0
49990.49038131797	49993.050099536056	0
49997.03459241107	49992.463299739306	0
50015.71638867133	49993.163487279846	0
50014.238258018595	49971.042525217876	0
50002.84440560835	49991.017650804875	0
50024.0421841673	49981.83583364768	0
50010.09122006389	49975.393998303785	0
50021.8599244461	49988.34879827413	0
50012.38490685176	49983.447845324255	0
50022.9978631254	49987.25227928762	0
50024.57481204676	49998.27303786978	0
49977.73435678939	50025.73142585185	0
50018.273526281984	49984.862890459626	0
50004.87977524304	49988.86417241439	0
50010.2994959495	49980.14878879698	0
50044.34040172747	49986.573763466644	0
49989.8854863132	50002.60089882142	0
50035.588236585834	49995.58540569962	0
50033.22995233338	49985.604815805105	0
50004.865841838946	49985.181879685035	0
50017.96032704124	50016.073713754304	0
49985.88742129509	50004.574260043635	0
50022.967400696645	49965.7199337937	0
50020.575116337925	49991.52741422425	0
50023.080497756	49990.82975304222	0
49971.19647388126	50028.90699982335	0
49988.378226405424	50020.15787642392	0
50041.256446369975	49975.58570536631	0
50026.2353198945	49963.63745814506	0
50006.09290812682	50003.86750193632	0
49999.10665106603	50019.81250362378	0
50017.08442806516	49999.00182927129	0
50044.3125068275	49991.881128169334	0
49989.69643205104	49979.90931636454	0
49983.447153874804	50012.92191009479	0
50007.09100776314	50002.0115516885	0
50002.39396832022	49992.540378176054	0
50030.089910534545	49998.491165232444	0
49997.30745483783	49998.59718904675	0
50007.318017293444	49975.875578960055	0
49993.248316773905	49978.191920323	0
50026.3666059615	49990.04335203911	0
49992.999485446875	50010.69994272801	0
50000.3856237368	49991.71250458948	0
50017.946030743726	49977.88631347146	0
50007.644142433375	49972.087069549	0
49993.66907959635	50011.765590085415	0
49994.8157511952	49986.98470323382	0
50008.38104781748	50019.90062105578	0
49993.26126408174	50000.11735477906	0
50007.22548173692	49977.57936703704	0
49992.06360483944	50018.0340425501	0
50039.28669048378	49963.65659707516	0
49985.753176636455	50020.735921212305	0
50011.566897029115	49967.6111754119	0
50033.987927820956	49979.86532365262	0
50034.92184460218	49993.68379887169	0
50031.1834662403	49978.546404806555	0
50008.49951727383	49977.61220145197	0
50000.0667014223	50006.61967936052	0
49984.729122934965	49988.46750636666	0
49981.21649061167	50003.70840084871	0
49990.47161684786	49965.01894314194	0
49986.85456251446	50017.47416794007	0
49993.14977565803	50012.76023205532	0
50047.74428540473	49991.24723405859	0
50041.76255014188	49978.46759680011	0
50009.81457879594	49978.21967923451	0
49998.4060908197	49999.35948248665	0
50018.373779276386	49996.34044717234	0
50013.52283959243	49995.467949927086	0
50027.67426593742	49970.10328410818	0
50014.319940503025	50017.38261971316	0
50009.11341404663	49999.653086728984	0
49973.127658974896	50000.05463673042	0
50024.172469884805	49992.833051163034	0
50012.72323837013	49986.30699232487	0
49986.20730487261	50000.10490423789	0
50011.977252020064	49976.793581167396	0
50000.00469857768	49987.66289570633	0
49995.85995538461	49973.097446555905	0
49981.89327689237	49986.981859026244	0
49990.188598212604	50018.50470183291	0
50019.26408681603	49991.079964753786	0
50026.90642246039	49980.55454640253	0
50004.02002875881	49980.06894821713	0
49985.89081506631	49985.65015807027	0
50002.19799961084	50013.56370140326	0
49983.7216195171	50005.075943525364	0
50011.56530235663	49984.67498436674	0
50002.327672652966	50016.16523425671	0
49997.71084800053	49989.345274387495	0
50021.098386776	49999.088229640256	0
50002.00890793094	50008.13368325376	0
50019.39518854666	49986.74799421681	0
49998.48583144695	49996.020842220816	0
50002.252645341825	50003.39034952211	0
50024.94934034694	49996.50973683712	0
49986.29125204934	50032.769984358754	0
50028.415156277806	49974.07285654163	0
49992.67148623997	50015.74501869495	0
49988.55427669218	50005.38882281116	0
50005.61269014103	49979.195057955585	0
50013.9253921519	49979.943606174034	0
50009.02263196153	49976.39397066565	0
50003.70383567812	50009.18776447736	0
49977.93538939688	50032.17827826552	0
50002.00143499088	49981.14772652258	0
49994.443343618565	49988.76168526796	0
50015.95192676042	49996.55369518609	0
49993.70826007408	50013.60625246535	0
50015.6171072625	49995.2344459176	0
49985.79584330067	50018.53873362033	0
50035.52685303456	49986.11691328954	0
50023.38477138606	50015.65881684924	0
50013.08957255942	49972.88909667436	0
50032.54434074573	49980.14024382478	0
50037.69766277613	49990.71977907857	0
50020.70132115987	49971.33918728332	0
49991.54871575323	49993.06958954638	0
50038.6876369777	49984.854015877136	0
49995.84975534837	49989.76380217891	0
50008.57260689861	49984.18248625825	0
50010.80116969428	49974.26868446372	0
50015.52442358418	49980.369654114074	0
49966.87956821088	50025.3566718717	0
50021.39298048806	49997.33513397521	0
49986.79280405464	50011.54457078656	0
50036.99569153763	49970.71384740837	0
50030.30006447288	49976.71936741601	0
50004.423067000935	50021.778925919774	0
50018.9524174718	49987.93459858724	0
50002.24446952885	50009.35885546801	0
49991.37241014676	49987.81286878255	0
50003.50800967785	49986.81399264767	0
50024.603400120206	49967.67607924221	0
50011.68653072118	49989.936086664326	0
50007.42317193211	50025.20821976098	0
49997.81359760099	49974.146066464906	0
50000.03202202254	49975.17501212602	0
50007.46899340166	50016.97950080779	0
50014.92720199672	49989.879107376546	0
49982.3621370405	49990.43294793265	0
49998.93112757086	49973.32114751587	0
49993.375437763934	49986.99815010414	0
50009.01048645396	50017.8185164767	0
49996.28983160131	49986.96341522962	0
50013.84358150482	49974.759725529235	0
49985.33335758784	50014.325262570404	0
49988.28920657882	49976.78881082798	0
50005.127349538976	49960.355245516366	0
49989.64002585986	50013.06228223937	0
49993.30132386803	49990.74232668886	0
50007.89248237768	50021.36047618287	0
49987.15178322575	50016.181793822885	0
50141.52516697032	49909.33957079971	37
50186.17010256288	49917.23477782031	37
50104.67200706818	49882.95730209049	37
50147.84569810586	49865.228643203765	37
50103.63926862318	49934.62518279986	37
50156.37123394689	49949.053956110016	37
50187.03112868968	49981.576490255786	37
50128.67020843551	49832.31690173082	37
50060.47977438044	49891.31288741202	37
50021.76890542621	49912.2043482371	37
50189.329317722375	50022.94477845051	37
50195.90060647916	50060.82509489209	37
50194.61358932897	49876.6658065131	37
50240.75316443114	50050.731213408304	37
50075.00130039906	49964.69742505837	37
50188.155097246905	49833.71535658742	37
50132.19599292039	49792.04742452513	37
50170.779736203614	49791.773225188736	37
50154.13244330793	50054.45609022972	37
49979.69011354568	49918.15326692417	37
50224.150657886625	50094.322865600516	37
50225.99436687393	49904.12358143197	37
49940.548252077875	49929.0852117949	37
50263.78257580459	50098.017552843216	37
50150.421304157855	50009.97304684503	37
50233.60949591296	50138.45441884341	37
50268.65940912483	49907.09644443689	37
50231.13020207409	49949.30642220004	37
50200.02368848029	49760.996733404834	37
49942.50250784544	49890.65338886887	37
50132.77597667152	50094.92151984798	37
50234.837395863535	49861.23650268549	37
50058.556114250976	50000.591754293186	37
50282.61585304869	50063.11832875452	37
50109.07972941639	50030.66653490632	37
49905.78889060384	49912.13877964691	37
50006.586488335764	49948.82348146589	37
50276.41996344475	50138.71516927901	37
49871.74458018916	49891.860313454694	37
50019.63769854609	49870.27622673516	37
50256.9868799102	50179.20626234046	37
50190.78703794776	50127.63733397301	37
49833.28888037576	49865.29991002987	37
50163.01020402542	50165.53218056614	37
50119.216179900635	49972.4962711188	37
50127.69792595522	50143.9684830425	37
50141.606478007576	50203.28951289592	37
50031.9813308988	49831.60507230497	37
50172.47049333827	49728.19560372109	37
49964.39463541258	49967.59251856435	37
50209.74910220616	49715.10523168226	37
50122.98653937362	50242.54326091905	37
50247.084435272904	49739.8946995961	37
50240.034189923754	49989.269640808394	37
49920.33600597916	49850.565821374534	37
49935.92606700475	50002.028874802854	37
50309.46817872554	49885.93207108103	37
49846.781370565506	49928.551532114114	37
50069.68544420605	50036.99098003034	37
50099.84343850165	50075.50180955358	37
49988.08559339686	49845.83268647933	37
50320.4292543052	49927.86089662708	37
50094.84211009037	50201.31527480192	37
50162.67160109846	50255.34232707458	37
49905.18260496963	49954.68922739949	37
50319.76312363146	50152.659093687515	37
49809.0172972332	49914.72052383154	37
50293.13580630156	49959.069319195725	37
49793.72227261366	49840.28351812945	37
49874.09598518276	49980.55672734147	37
50092.142021430904	49795.34678329122	37
49853.71381425778	50021.363488025454	37
50187.00734800444	49684.61771978618	37
50054.82554252649	49932.05612176646	37
50264.10282423707	49782.27007968133	37
50326.731198150956	50113.69549661113	37
50361.64598907427	50084.16487849672	37
50069.55726029241	49852.82321341055	37
49814.43538248221	50022.941413659246	37
50276.42712265393	50024.28920626294	37
49823.68083592646	49967.131577423876	37
50319.80477633997	50041.166154660816	37
49999.16571436297	49807.71359507797	37
50336.649176430765	49963.43770544546	37
50094.397895218484	50120.38713505409	37
50227.13051573425	50204.60439045628	37
50235.124890456056	50246.042846831435	37
50011.1722142776	49768.64382419667	37
50062.41567107097	50091.8376387567	37
50279.83746902786	50243.290254272026	37
50142.71288569021	49699.28857464219	37
50250.00367633906	49698.470840141475	37
49969.185623458616	49783.017013010074	37
50247.71032100667	49660.46522127496	37
49766.04260390806	49805.50553265695	37
50222.7688418555	49804.48189506814	37
50164.859413231476	50300.992656775175	37
50286.39647081876	49686.31653963179	37
50140.28771402475	49749.50995955051	37
50079.62617646108	50159.04696631876	37
50351.375122138605	49896.96031493939	37
50215.364324570524	49627.92796816618	37
49987.420613153656	49735.33207163398	37
50360.64231251843	50044.79200432513	37
50378.231293367455	49863.190226649545	37
50030.4774724094	49729.42524986261	37
50299.89218265238	50208.553918407946	37
50373.27534659295	49945.82548583332	37
49930.58762350804	49760.045904663966	37
50112.193678390715	50286.99543238665	37
50320.293210352225	49709.019282075584	37
50301.02661730078	49805.03369257529	37
49971.094597949705	50027.0473020683	37
50267.78465703032	49834.671084141686	37
49761.08929897398	49767.21017888653	37
50342.667308792596	49746.48942981719	37
49779.35930926751	49728.6422358005	37
50355.1322328456	50000.9770147921	37
50151.98985945894	50342.06221965332	37
50400.84225665217	50081.095405928136	37
50293.76371139602	50282.30340198134	37
50341.025382366955	50211.96700301328	37
50339.57857456699	49789.05794116922	37
50388.39492257852	49982.58877787598	37
50380.64419083842	49720.052158965125	37
49718.63268032056	49783.322956939	37
50091.669780335746	50319.386995859124	37
50078.08756147914	50355.253203651606	37
50381.35180093059	49678.78308411623	37
50072.515625507425	50393.67762558623	37
50388.442507328095	50118.459164522596	37
49777.14809221577	49995.64062687589	37
49818.819259853415	49801.864387164744	37
49751.06637595571	49846.7049294528	37
49758.15851285438	49958.29406668172	37
50032.727793749225	50056.43573603227	37
49871.56529846976	49842.548012462394	37
50112.130810615345	50414.405994855566	37
49775.40875333945	49886.78723717298	37
50323.578804243705	50253.65390689006	37
49739.88137777217	49724.53876082368	37
49871.25911248619	49795.602019459875	37
50135.29008103321	50449.284306047026	37
49939.87104194357	49813.84778977821	37
50415.98726186272	49943.73113435541	37
50201.25699593673	50268.045889394976	37
50306.02971618508	49998.21837198458	37
50273.34565294421	49622.40091171963	37
49713.611161703804	49824.92220256483	37
50279.326022061025	50322.11839076255	37
50313.84900981045	49656.01536237783	37
50238.90226454106	50343.36318110338	37
50357.94739127959	50165.48863252056	37
49678.145054158056	49796.75501706345	37
50045.656807521926	50139.72987603225	37
50420.93366083834	50145.03753920937	37
50289.585082521124	49750.00282285931	37
50176.17793083135	49603.52335658645	37
49784.793992521525	49685.595083395485	37
49998.99819447778	50076.41256225617	37
50171.143264486054	50420.85849709849	37
50187.75043318404	50359.556102819544	37
50372.77251423354	49813.95360105644	37
50051.19409444488	50325.57276755898	37
49730.94060296492	49992.92335906264	37
50093.97932987597	50453.701969472975	37
50438.502757100825	50093.79965496119	37
50239.03404033339	50299.99100669767	37
50344.91129403934	50291.45964902002	37
50012.419584548756	50339.91328047708	37
49885.55714174295	49756.82749763377	37
50067.19322457494	50290.20436029253	37
49731.106809151424	49880.24706447696	37
50041.76407304134	50366.95815396206	37
50430.43173958455	50049.54566695542	37
49980.54855272193	50316.819049124606	37
49939.29941473009	50323.352405653684	37
50394.880699014946	49756.61793758768	37
49727.885203754326	49681.86359675118	37
50166.35912990437	49640.41109976033	37
49888.32650036774	49716.48046315691	37
49896.83605776019	50013.81707253272	37
50404.93187674818	49906.61140932648	37
50418.58063551356	49869.35332578893	37
50017.56135285155	50173.61058420848	37
50045.376237697266	50206.26966523257	37
49646.48333164396	49830.983650803195	37
49848.84646905844	49738.578506598766	37
50098.50531304415	49702.72704253295	37
50440.83255297131	49829.700839714475	37
50057.58462613273	49757.61468232264	37
50017.26696899563	50233.4227291399	37
49982.1911066946	50200.46955035403	37
50006.16967544637	50009.52872439368	37
50454.19623381222	50016.31204023882	37
50431.2604680153	49740.85516959606	37
50083.1925304659	50252.335155007175	37
50238.50424473305	49588.77015399188	37
50227.4596678829	49545.259833397125	37
50146.55939141563	50390.86436213336	37
49927.19387588978	50281.913726688734	37
50385.777492259804	50278.457064779606	37
49999.88523126948	50276.78645658155	37
49927.03476744657	50041.33366411788	37
50472.083331898684	50057.26769555366	37
50259.527859601934	49512.545479700806	37
50008.79701821941	50392.74438938484	37
50207.84822723068	50442.030012032075	37
50400.22820307607	50023.02110867195	37
50422.55001650509	50187.627363670625	37
50450.57685797	49904.331643679136	37
50365.99330056243	49638.535014372916	37
50215.2078393071	50394.11733502997	37
49706.35337634	49648.871051305716	37
49746.39004145704	49921.308499581486	37
50259.118677755825	50410.0199623105	37
50439.83245226549	49974.31423345594	37
50068.99610537376	50491.19487646688	37
49815.37911782928	49714.940899960566	37
49945.41497672861	50222.80050148118	37
50172.74217649292	50469.106275367354	37
49599.841353348325	49825.84818415281	37
50021.89419853357	50435.7452075081	37
50469.3801179087	49718.40980798054	37
50302.85965387391	50404.41439194148	37
50459.00997609243	50166.744476637155	37
49889.48282411794	50265.78215867926	37
49898.69158361947	50311.678536623185	37
49961.24722215728	50064.36885469323	37
49842.985230255465	50270.82623376501	37
49688.80373926349	49608.31213207887	37
49809.55277699708	50063.77486470332	37
49913.47499851279	50195.16518496574	37
49815.03126619093	49762.82797848129	37
50496.77626971688	50028.38051001074	37
50467.80516854249	49759.93493985167	37
50381.838936189175	50206.50271410413	37
49698.54872009151	49743.17554611552	37
49972.088931703285	49692.07821492228	37
50110.43184447061	50499.51464624757	37
49684.9051906417	49993.642296868384	37
50345.010253240354	50405.58868638057	37
50117.65280544889	50360.60570105028	37
50486.007167846474	49834.93988013368	37
50275.48739204599	49550.43605252274	37
50402.56259355552	50243.055206868856	37
50489.21971999359	49986.997987233466	37
50089.258221480726	49661.614423200124	37
49741.26660891922	50038.24085116076	37
49970.70937578407	50354.731082838094	37
49928.70081951005	50158.894024385285	37
50419.97899551698	49671.25658538324	37
49681.044071254524	49706.27019002857	37
50433.07676393239	50274.3078298142	37
49645.30974179946	49774.483144392565	37
49669.19553371872	50032.24090543441	37
49584.040131691574	49867.52033732093	37
50493.05059190991	49914.19948267957	37
50225.83871194765	50475.87732239761	37
50427.90159098564	50320.93064149403	37
50374.144188357495	50369.41908526507	37
50514.09146213428	49868.14522517504	37
50414.13688778754	50392.729380453646	37
49571.506599814886	49912.4396940466	37
49636.46317487449	50012.425517802105	37
50052.753479323816	49694.857153169934	37
49610.53609398428	49923.86738702992	37
50454.68433214633	49645.9433806403	37
50333.045819212675	49837.34708522097	37
49706.86141777823	49918.72172633193	37
49857.02796061064	49683.41440428373	37
49775.178435859154	49640.37379011202	37
49658.48885305881	49957.67558787803	37
49884.06158588208	50170.57421233442	37
49949.67248404176	49723.718986115215	37
50048.49478565521	49655.899239820676	37
49548.07720184282	49880.679920980234	37
49619.70372658697	50053.46590232181	37
49969.887154233234	50252.62177110865	37
49689.88612046661	49877.59418503979	37
49858.243169213674	50306.45731109409	37
50283.8966196409	50364.481829401164	37
50482.00123950643	50133.83766980668	37
50019.730043425225	49621.76249083033	37
49877.77573370009	50344.63463958176	37
49560.784774533924	49950.353795377596	37
49560.50061541991	49832.49510306149	37
50138.29443105697	49590.99706046779	37
50459.39672997047	49867.23481971761	37
49642.91146277463	49900.53118815241	37
49922.90038475841	49687.73542806364	37
49857.47479378858	50207.234156064325	37
49980.76786444251	50149.79869723499	37
49983.2758463201	49645.078504102654	37
49976.63983289735	49598.55436615952	37
50250.9810867284	50514.919108046706	37
50192.78880417719	49567.77446369374	37
50455.780237265484	50392.164177541636	37
50523.4931110644	49827.021201824784	37
49583.177926859214	50037.89642401112	37
49504.16621733463	49866.074225093624	37
49814.458679099465	50195.891036101515	37
50463.158576539834	50435.286195058805	37
50329.073398003035	49618.414500615116	37
49602.98679684007	49760.12539311257	37
50184.55334385435	50204.67148615162	37
50522.42058707007	49963.0949407776	37
50415.9614414459	49628.31612001458	37
50547.69431164743	49896.607645216	37
50161.62218651511	49536.290887425705	37
49844.694560476775	49639.629568967764	37
50476.539716310595	50281.58111319146	37
50425.08759460277	50430.13577518209	37
50518.34321351203	50117.35270680434	37
50448.68825572407	50234.484620176896	37
50542.482818097524	49997.08976520185	37
50126.24209093974	49637.74771404335	37
49653.221848980116	49627.27052029943	37
49838.48876277849	50361.31599011494	37
49779.69928484129	50216.01827532983	37
49522.12072038641	49829.698059236514	37
49799.44475194476	50105.68081594357	37
50450.87738713074	49606.58363474466	37
50481.84577055414	50475.483878842104	37
50298.22852183575	49499.73143881023	37
50269.9827477592	49471.53263037083	37
49540.52419239597	50024.24991298742	37
49525.99766509872	49912.223528102644	37
50397.42090653655	49591.80078835577	37
50098.74180987828	49747.186970607974	37
50293.81301185871	50443.201632480195	37
50581.59463865835	49977.37130311778	37
49828.29291280572	50142.435485574235	37
50264.392907895104	50473.46922392664	37
49510.33080028666	50058.328517550486	37
49878.34808096714	50053.15131608417	37
49468.26468542333	49893.38074904348	37
50223.42583939688	49487.91747939376	37
49802.63831192177	50375.114122254665	37
49808.08280538567	50250.6143771409	37
50011.980280915916	49682.77838488589	37
50407.46443584034	49798.31688858683	37
50574.71300847252	49934.30350745324	37
49767.199169836	50392.50430514	37
50325.92792973166	50361.74496675825	37
50442.896727921194	50469.145067689984	37
49787.22772252577	50164.112021735345	37
50447.91167572481	49567.58231020508	37
50439.76689351663	49528.672083545505	37
50335.70508592585	49510.61358045104	37
49769.288479289404	50262.273270280144	37
49790.595327904135	49600.67107822616	37
49766.933917303955	50433.72032993164	37
49989.62690343851	50469.54304297421	37
49568.4711116999	49989.96135121364	37
50621.631490535074	49978.25921612704	37
50211.979611211646	50526.58314971148	37
49636.12472843485	49736.53537351363	37
50539.67251131154	50041.599947003306	37
49519.54626678585	49783.777063149544	37
50363.7031826586	49475.38753279829	37
50639.04294764348	49935.403272243544	37
49975.02920321417	50431.34191231265	37
49609.587434448076	49706.77509209261	37
50466.69376588703	50519.06295307512	37
50014.5297007807	49577.67623323415	37
49759.1013958198	50305.2746474992	37
49782.29328171466	50472.155344863946	37
50393.97815144679	50452.86174787513	37
50599.77695378602	50014.904954849306	37
50065.71692641392	49615.1786427945	37
50532.81460867814	49783.31843267017	37
50501.03453326843	50415.58094386353	37
49570.77754149988	49719.04629686374	37
50122.43147282685	49526.124077277185	37
50031.09408595928	50484.74838392592	37
49726.77938267363	50400.248691410874	37
49964.97620602378	49562.327265299595	37
50124.31414118183	49486.48969150832	37
50492.349308211684	49791.87444823473	37
49604.746778298264	49971.246404481084	37
49517.422882267914	49950.98941252884	37
49432.49958847211	49875.72552026753	37
50335.92574336941	49556.787528088375	37
49392.55423876462	49894.36702075221	37
50567.05030979417	49820.35363269746	37
49806.37730629067	50333.37670448028	37
50607.303110795074	49906.47087530289	37
50483.87427969565	50554.13622077578	37
49742.73988690181	50226.37887396206	37
49452.62964894423	49839.78978142888	37
50382.5883877507	50495.050872275635	37
50403.94510172698	49512.91297895772	37
50632.385636401654	50035.775427222514	37
49485.32681275431	49818.09093120376	37
49623.19408761736	49596.2494191261	37
49658.010821528704	50073.86244631275	37
49845.15221878269	50407.450311156026	37
49712.84136749165	50252.86854979142	37
49563.74802134562	49789.50802959494	37
50579.61278644017	49783.64890921927	37
50509.06345387782	50308.424827424475	37
50148.94637777259	50500.97178645819	37
50009.24973189728	50123.36441714682	37
49496.38149614071	50010.116114521676	37
49893.9994540827	49651.44979682667	37
50581.84964731689	49876.40575148083	37
49945.46016654358	50115.19824344546	37
49939.174895959186	49640.40591852158	37
49533.32106412276	49697.65745310529	37
50472.95921642582	50328.34151885367	37
50112.72581163273	50540.97604672271	37
49865.85294008014	49600.661389616784	37
50154.17675329824	50544.98898821309	37
49635.2635312902	49556.67476221883	37
49689.21759826885	50428.49544623547	37
49369.076124597246	49932.378749243944	37
49670.58532340151	50246.068163537006	37
49809.61160901363	50500.17600228252	37
49625.52015094279	50257.74723734545	37
50530.22047859464	50386.5009942795	37
50513.8791557385	50072.26667733903	37
50267.39757630382	50554.10514812833	37
50476.69350435164	49678.25749206297	37
49736.20556925985	50473.94136304569	37
49549.69957789258	50082.003486769005	37
49454.07297863469	49934.58581731917	37
50474.191282964726	50203.32935896779	37
50431.98548226784	49484.88337022136	37
50441.06212350226	49438.88286362335	37
50125.64363121612	49443.02205868456	37
49592.63988897089	50087.024163012706	37
49615.46022189058	50121.43981486159	37
50510.36722138006	49752.48701200712	37
49652.35842584473	49669.38551979057	37
50253.27298813072	49427.893143288515	37
49637.600215834354	50218.816554762445	37
50388.94286591937	50319.28420739213	37
50517.621027854206	50528.21293878187	37
49999.550770582624	50515.474595719024	37
49745.781415745136	49610.37957376551	37
49707.6432572585	50502.90726584761	37
50395.00912357013	49447.88260910524	37
49423.21323274335	49812.99007363499	37
50553.47872224634	50547.472006768985	37
50294.75333203994	50589.78733750486	37
49587.43082888226	50266.913228384605	37
50551.137948450625	50323.72747748804	37
50485.842973754734	50595.25117530695	37
49795.65340832312	50292.38691946131	37
49760.076124600346	50136.208913875686	37
50261.265920964775	50610.35136217176	37
50472.544917054285	49500.832004470234	37
49328.83855768686	49910.96085028048	37
50043.98000260479	50520.67570852606	37
49907.26426247739	50374.33979330524	37
49471.16462951267	50078.74413852863	37
50330.189735456486	50561.312190526776	37
50579.68788433531	50049.55663556896	37
50676.77596135985	50037.859194731325	37
49497.27621161977	49742.82459472135	37
50713.785295928756	50015.14208211695	37
49408.2722279222	49933.44506391645	37
50569.95449919476	50401.40860912156	37
50233.5494257393	50580.7796193891	37
50278.81544306728	50647.68364742801	37
50193.89697079196	50593.27587862148	37
49461.53218327017	49977.44481985409	37
50103.50600417526	49407.19272371686	37
50084.50443450765	49482.45493537349	37
49390.453414024196	49846.21812126682	37
50601.01266955994	49839.36543189708	37
50653.244843912886	50068.872971028795	37
50063.71726650268	49392.17680715525	37
50143.08904525619	50582.265046260116	37
49674.15554156413	50483.68451120476	37
50096.80066011251	49555.947388083056	37
49750.20268857415	50076.884925111946	37
50662.94014713974	49977.17690962252	37
49675.969669715494	50292.35936115312	37
49576.9655957173	50143.68935634075	37
50112.65837381663	49368.256668229755	37
49461.25656473047	50036.51368263811	37
49996.196552308546	50559.002747309125	37
50442.20067168181	50608.06105118617	37
50376.242684963705	49553.63024485396	37
50363.85766989883	50531.851178415396	37
50474.52968761761	49949.06357414453	37
50499.773666878784	49471.44822778341	37
50312.98232939071	49461.22385042754	37
50523.173178885496	50461.796844642966	37
49825.985011203054	49577.72824795229	37
50241.72298470462	49383.07546990014	37
50638.46644855984	49814.65840123343	37
50508.2547650355	49654.97583837495	37
50102.34271528966	50581.611784407345	37
50643.563324415874	49879.90516246114	37
49391.26578547571	49969.543733461374	37
50041.83608996608	49544.72063177252	37
49690.37087855569	50371.36661624067	37
