# Supplementary material for: Abundant Topological Outliers in Social Media Data and Their Effect on Spatial Analysis
Source: PLoS One. 2016 Sep 9;11(9):e0162360. doi: 10.1371/journal.pone.0162360 (PMC5017681; doi:10.1371/journal.pone.0162360)
Supplement: S3 Dataset — See the respective attached file. (ZIP) [file pone.0162360.s003.zip › S3_inclusion_lws/clust_39_48.csv]

50000.0	50000.0	0
50005.83713481602	49993.280968672174	0
50001.12443877294	50002.94038312532	0
50004.48967049862	50009.87803618339	0
50014.53099825114	49992.22044562598	0
49994.82530141147	50000.16451443882	0
50010.4589196096	49996.03999675293	0
50018.2149037799	50000.21066760052	0
50008.08586038528	49994.71094210748	0
50008.936828060156	49996.61673629877	0
50014.94983376979	49988.786681476384	0
50018.46933854213	49993.8554702697	0
50011.58925015423	49998.11513877684	0
50000.88428493963	50005.70068823388	0
50015.58030491181	49998.917555959655	0
50009.4718499692	49995.44000616184	0
50021.193458055204	49985.225681648	0
50021.413904821406	49979.75696080034	0
50010.100749354795	49991.42392694246	0
49994.76895619402	50001.40611172298	0
49988.06258487189	49998.76840152412	0
49985.29202249338	49998.940740734564	0
49993.14686645007	50008.1375682673	0
50019.290915195124	49977.92750471076	0
50015.06418115242	50000.068615091885	0
50014.13017824349	49994.253094930704	0
50016.51956011994	49993.78858803314	0
50007.08202173182	49986.998177055575	0
50019.32588342561	49975.4242119596	0
50007.844906202205	50006.27608626506	0
50012.7000907052	49987.44525287354	0
49995.49342105043	50013.29634922211	0
50005.13790162656	49991.45152935209	0
50007.082932075806	49996.441953963855	0
50016.585769007244	49986.84440471123	0
50002.83418114664	49988.992466717245	0
49995.48635136234	49995.03181978486	0
50024.77210222248	49987.26818796391	0
50016.061040311164	50002.13748655931	0
49998.10217495186	50005.36260508198	0
50013.167830917206	49993.19964095961	0
50022.14159763361	49982.83076155788	0
50016.10399810654	49974.74415824642	0
49998.08776523715	50009.22821079052	0
50023.40450357533	49993.61172738369	0
50018.76775212044	49981.33086492498	0
49996.120792812355	50001.59421960543	0
50005.046774222115	49981.73340809357	0
49998.2990140224	49997.04291727956	0
50016.47214563919	50006.55446067109	0
50027.808527417794	49994.11873108403	0
50007.276988179576	49979.47005546184	0
49998.63505054116	49993.56495709598	0
49994.93196612812	50011.18394075017	0
50010.45876863076	49990.161010031814	0
50003.97266594857	50002.458794795784	0
50009.44591577367	49994.182815990534	0
50008.4991627827	49998.01859678256	0
50026.73402193849	49992.63956518364	0
50029.482584821504	49978.508912261066	0
50008.75765193132	50004.28392360544	0
50005.388412672575	49999.9900841207	0
49999.85042124614	50010.79623481914	0
50012.27171978171	49994.29867634941	0
49986.59482429784	50001.81226839865	0
50035.33648425852	49974.70002515035	0
50017.338649190744	49980.41742473275	0
49986.88719264082	49998.56909033515	0
50009.163364260836	50001.94105756399	0
50021.4902181036	49972.74675609031	0
50036.929303339406	49979.345099226695	0
50004.407389178654	50000.27660040396	0
50013.03458879436	49971.04161905141	0
49986.730068661935	49995.36881795393	0
50012.11734460939	50005.26852747503	0
49991.47266825221	50016.232713043595	0
50002.753656105124	50004.43811441385	0
50007.04795399476	49984.99209594952	0
50019.73260847298	49970.14971438379	0
50009.069330373226	49972.59046273163	0
50010.1511816557	49972.62455247978	0
50019.046855330045	49968.729659101475	0
50033.91819664266	49994.99795841096	0
50000.54061583774	50004.66301196818	0
50036.83356199175	49976.12178608589	0
49998.69355844842	50014.23779065819	0
49996.42385986143	49997.54201287753	0
49988.80355885187	49994.73949626766	0
49989.0000510483	49997.53362532931	0
50045.87877013	49979.65615874137	0
49991.13587895365	49996.52765682387	0
50019.30492580107	49999.88959458508	0
50012.46014286366	49988.74121117238	0
50001.54569032017	50001.71275774059	0
50012.15402410048	49992.55053785089	0
50000.12263336884	49977.47527241486	0
50002.22490471562	49999.61637121197	0
50010.51338572776	49998.152334640225	0
50014.73525587127	49997.20394473452	0
50012.79614643068	49996.9890215799	0
50004.87503193818	50001.461523248174	0
50006.03257514177	49990.03647625652	0
50005.54887962217	50004.81637949066	0
50002.56240120871	49979.99797606899	0
50021.887926901814	49996.062893511604	0
50006.32703857465	49991.544517300004	0
49990.439278598395	49994.24582331928	0
50001.873876585625	50007.141939034314	0
50003.305765154335	49993.86854020162	0
50013.200641945106	50005.08440088092	0
50012.12025455266	49978.84568753256	0
50006.64370623705	49983.02919293262	0
50008.49073917247	50010.12621010018	0
50013.861540388745	49978.21860787476	0
50031.058052643435	49986.99015643279	0
50014.94582985956	50012.05125135054	0
50035.5383608293	49983.566861656094	0
49991.030096193834	50022.15116813719	0
50005.46966937792	49970.62233159868	0
49988.44833133628	49989.976926240066	0
49994.354344094165	49979.72792732627	0
50016.53829730544	50000.329665277866	0
49985.69786667642	50003.08579045412	0
50005.04180405728	50003.54232518139	0
50007.49928405959	49988.58424591541	0
50017.031857151094	49968.94990008343	0
50002.98364475068	49981.342418066255	0
50008.75183400938	49981.63170455064	0
50003.74134074666	49968.98534518849	0
50014.184258887915	50004.34955588514	0
50016.66807349658	49978.153620903344	0
49991.49294660638	49999.08926920659	0
50006.07308943197	50012.02124499861	0
50018.18428017563	49975.5291185302	0
50003.744835537575	50005.03672033354	0
50017.0847617482	49967.71939797862	0
50001.364376995836	49995.92899192673	0
49999.015252295256	49984.51162121085	0
50022.88862056398	49978.140659149925	0
50010.12229608524	49981.63378355038	0
50006.924986869504	50014.2275570096	0
50018.62598055079	49995.02027975728	0
50001.4129379488	50011.1959501719	0
50029.762113352466	49981.23696473595	0
50017.34500124433	49994.69032148967	0
50001.66266675488	49990.137316034496	0
49998.9494254673	50003.01711792969	0
50001.198360199305	49999.86125242214	0
49988.285388029035	50000.56237796584	0
49999.6191912088	49994.81971262622	0
50026.604335600314	49978.8004165042	0
49995.32452230914	50007.39284060184	0
50008.4370145203	50012.41428319673	0
50020.588886059304	49984.00500895489	0
50018.196912976244	50013.52306138625	0
50024.68074206995	49980.89310460526	0
50032.11898991028	49977.87048802366	0
50033.392462679665	49988.90998566345	0
49989.34177680639	49998.66722062441	0
50011.053675528885	49993.308648700295	0
49998.23830095699	50010.57701642372	0
50011.79860805233	49985.78635422019	0
50018.22626641199	49998.34133937544	0
50006.87112494695	50000.55134256973	0
49996.53121272331	49985.20198091985	0
50025.086037284156	49985.91081937276	0
49996.70860588001	49979.26714558284	0
50029.50319168969	49973.20871567816	0
50016.4795935853	49979.64911345631	0
49996.10016635222	50004.113680559676	0
49999.640019379956	49996.08065681126	0
50008.223135130625	49962.391188099115	0
49993.37143664145	49981.26529963117	0
50018.00955082157	50001.454190036544	0
50014.05433731257	49987.786569162265	0
49999.49285722743	49986.030568801725	0
50010.892172060616	50002.890041918436	0
50018.264454430224	49979.08917698802	0
49999.254347866976	50004.12399906752	0
49996.37550174052	49996.18684061768	0
49988.48035736957	50002.11186367716	0
50017.57129535383	49985.64348910266	0
49993.48365932206	49995.32734283831	0
50004.25846664632	50013.69450265003	0
50015.17690187655	49969.07193670933	0
50010.90125225226	50010.77384091866	0
50017.00323091341	49995.94090178073	0
50012.86030348004	50017.03363351573	0
50005.31109678922	49962.92414232626	0
50006.08245865617	49996.396527964374	0
49990.01497238	49995.39866020564	0
50044.05046255765	49984.74864177708	0
50021.102182624454	49977.19055963324	0
49994.206855205164	50007.760510363725	0
50031.30952802601	49981.27880218403	0
49993.00874635992	49989.07987435498	0
50017.913044286935	50022.43697608902	0
50019.55630359528	49996.00874573291	0
49994.95845095134	50006.23146898167	0
49996.787999179345	49983.41672751876	0
49997.28862868989	50002.89962222195	0
50026.72239156424	49977.67029217016	0
50016.137442013125	49997.798828649495	0
50002.23822115556	49982.82918829433	0
50017.59004350971	49970.20078439211	0
50001.12616166738	49988.74985866253	0
50026.89126041569	49975.84217616462	0
50011.525842301904	50000.75636389602	0
49987.37936298576	50026.933915783564	0
49992.505563965504	49971.45927862612	0
50028.914669772326	49976.81093937099	0
50016.66006009913	50016.9698661116	0
50006.33442838227	50008.543010872665	0
49989.42131829412	49963.33901166855	0
50017.968238877926	49964.11063876047	0
50017.4053768407	49976.68234425749	0
50025.67918690619	49993.459769034926	0
50035.32946390554	49977.583204645154	0
50014.841863191876	50008.54154552255	0
50009.46842729731	50020.60487544357	0
50021.769537268505	49974.23178294885	0
50011.47451947896	50007.557284676805	0
49998.40507468729	49975.46325920858	0
50004.0943970568	50011.27871101463	0
50006.20179319582	49967.85017228331	0
50018.20829484094	50018.71730479123	0
50011.66556158528	49969.1858270797	0
50024.369657337156	50001.22008216415	0
49998.79584238994	50007.13689362251	0
49990.32820341346	50016.3961369657	0
50006.4435688108	49994.31053318997	0
50019.30929079813	49976.600336048316	0
50010.91845864008	49982.82898569856	0
49990.348907185224	50005.60903256387	0
50024.1522169357	49994.40200642497	0
50014.17381883133	50002.12589069574	0
50017.76507466728	49990.44779436663	0
50043.75520496807	49976.744641166486	0
50009.71324076425	50011.99337319459	0
50023.96064234873	49977.61049468709	0
50014.04709016834	49999.30956374218	0
50007.29837336337	50019.74476684009	0
50011.60148713441	49971.61552987652	0
50027.760664667345	49985.06088880161	0
49990.826783218356	50029.403764236886	0
50009.65654534305	49987.70137659851	0
50016.71099753911	50008.33824926107	0
50004.69951611002	49997.63286251777	0
49982.1008966819	50023.64881203237	0
49994.30528099292	50019.15648234574	0
49989.98803088486	50014.01842541414	0
49982.173661481924	50004.54955079803	0
50016.885314251995	49964.39033046427	0
50027.64624163003	49996.03948847316	0
50042.10921104765	49992.490067135564	0
50000.45721536013	50013.25586287379	0
50033.20667133846	49996.21933796846	0
50007.796617056236	49990.37827675556	0
50010.793185041024	49958.88394594061	0
49999.99657376707	50014.635139766775	0
49991.18720389596	50004.122235214636	0
49997.97220737339	49978.578237204354	0
50009.72613395662	50003.706107086124	0
50035.589999161806	49971.04844427833	0
50028.910800421785	49971.17023296352	0
49995.69536840814	50016.661631778	0
50031.87793942766	49984.378883366044	0
50018.940883947886	49955.17033129901	0
50009.73582475297	49963.47881328664	0
49982.62400587377	50000.491292449246	0
50011.69341869804	49995.72767945512	0
49995.16420949113	49998.835294507444	0
50006.40201665947	49988.39904736535	0
50016.4519561636	49990.38580699887	0
49999.09921373705	50015.27455799909	0
50015.71644487849	49981.890074185685	0
50011.95701241115	49981.49187185587	0
50013.74931920829	49997.47045144757	0
49991.916510602816	50012.525039104024	0
50009.99198977121	49984.8982441121	0
50018.44147401772	50003.16867861623	0
50020.82573912429	49974.82028027413	0
50015.49034966473	49990.85560334409	0
49999.87213701425	49997.90044027296	0
50043.79092621712	49982.05238273654	0
50017.433259612284	49987.72241035177	0
50031.953824946744	49994.884360510674	0
50008.88763657624	49985.631715698684	0
50033.254947874484	49991.54350118985	0
49999.46235900153	50001.37638187934	0
50015.18216152417	50016.60655961266	0
50013.100947890016	50010.369642319376	0
50023.76929210621	49996.469970804144	0
50009.1598565264	49970.37590584578	0
49995.85450226346	49992.452056001675	0
49999.94546654832	50008.59505416156	0
49990.82754118624	50010.245166916364	0
50031.77710339371	49975.60848126108	0
50034.230430251715	49972.200144816255	0
50022.386270717376	49979.00827023312	0
49992.64646736168	49980.25304717777	0
50026.42297673137	49997.453392527335	0
50019.618674445446	49958.86037352273	0
50026.41798040903	50001.05491525644	0
50019.38057683675	49973.42363685009	0
50009.54565436523	49966.28393480257	0
50009.01063384966	50014.73592736334	0
49999.644995925904	49993.78405371485	0
50009.81720632824	50005.97289784865	0
50008.14015398451	49992.284981156794	0
49996.346870602596	50006.735113702714	0
49992.318381946396	49996.34852900717	0
49975.57922029394	50007.543591302885	0
49991.7840052838	50030.47910280624	0
49997.821918389505	50003.78108682672	0
49981.759709777754	50020.590654198604	0
50004.689470503756	49982.915378003716	0
50003.63994292236	50003.52518030056	0
50003.33970531987	50010.21646316763	0
49991.72504012674	50009.66971456137	0
49993.51300644962	50021.990941999415	0
50008.57551745661	49967.72139152683	0
50021.960935687	49975.66542490558	0
50004.69583280455	49995.22104814737	0
49994.198399913046	50009.21217614481	0
49988.58142016513	50018.082290497325	0
50019.654252077045	49988.67324223183	0
49984.921162792794	50004.07854214962	0
49981.45671529846	49997.116122643434	0
49996.97783060522	49968.187741512134	0
50040.272093099156	50001.72669740148	0
50003.18794351524	49977.40589052669	0
49993.03311956979	49993.21018067425	0
49996.365427526835	50010.6317267545	0
50003.67053058538	49991.807151799425	0
50008.59006648891	50007.353603243646	0
50005.63922193674	49975.28807307995	0
50027.37674313698	50000.002662458595	0
50018.1694011894	49962.7431125476	0
50029.270615256304	49986.30585703274	0
50008.60891376488	50000.90645862579	0
50011.463217016535	49987.64651850302	0
50025.71492602243	49980.053609271316	0
50020.149261215425	49998.33740895269	0
49992.083382203666	49998.17325550986	0
49990.49038131797	49993.050099536056	0
49997.03459241107	49992.463299739306	0
50015.71638867133	49993.163487279846	0
50014.238258018595	49971.042525217876	0
50002.84440560835	49991.017650804875	0
50024.0421841673	49981.83583364768	0
50010.09122006389	49975.393998303785	0
50021.8599244461	49988.34879827413	0
50012.38490685176	49983.447845324255	0
50022.9978631254	49987.25227928762	0
50024.57481204676	49998.27303786978	0
49977.73435678939	50025.73142585185	0
50018.273526281984	49984.862890459626	0
50004.87977524304	49988.86417241439	0
50010.2994959495	49980.14878879698	0
50044.34040172747	49986.573763466644	0
49989.8854863132	50002.60089882142	0
50035.588236585834	49995.58540569962	0
50033.22995233338	49985.604815805105	0
50004.865841838946	49985.181879685035	0
50017.96032704124	50016.073713754304	0
49985.88742129509	50004.574260043635	0
50022.967400696645	49965.7199337937	0
50020.575116337925	49991.52741422425	0
50023.080497756	49990.82975304222	0
49971.19647388126	50028.90699982335	0
49988.378226405424	50020.15787642392	0
50041.256446369975	49975.58570536631	0
50026.2353198945	49963.63745814506	0
50006.09290812682	50003.86750193632	0
49999.10665106603	50019.81250362378	0
50017.08442806516	49999.00182927129	0
50044.3125068275	49991.881128169334	0
49989.69643205104	49979.90931636454	0
49983.447153874804	50012.92191009479	0
50007.09100776314	50002.0115516885	0
50002.39396832022	49992.540378176054	0
50030.089910534545	49998.491165232444	0
49997.30745483783	49998.59718904675	0
50007.318017293444	49975.875578960055	0
49993.248316773905	49978.191920323	0
50026.3666059615	49990.04335203911	0
49992.999485446875	50010.69994272801	0
50000.3856237368	49991.71250458948	0
50017.946030743726	49977.88631347146	0
50007.644142433375	49972.087069549	0
49993.66907959635	50011.765590085415	0
49994.8157511952	49986.98470323382	0
50008.38104781748	50019.90062105578	0
49993.26126408174	50000.11735477906	0
50007.22548173692	49977.57936703704	0
49992.06360483944	50018.0340425501	0
50039.28669048378	49963.65659707516	0
49985.753176636455	50020.735921212305	0
50011.566897029115	49967.6111754119	0
50033.987927820956	49979.86532365262	0
50034.92184460218	49993.68379887169	0
50031.1834662403	49978.546404806555	0
50008.49951727383	49977.61220145197	0
50000.0667014223	50006.61967936052	0
49984.729122934965	49988.46750636666	0
49981.21649061167	50003.70840084871	0
49990.47161684786	49965.01894314194	0
49986.85456251446	50017.47416794007	0
49993.14977565803	50012.76023205532	0
50047.74428540473	49991.24723405859	0
50041.76255014188	49978.46759680011	0
50009.81457879594	49978.21967923451	0
49998.4060908197	49999.35948248665	0
50018.373779276386	49996.34044717234	0
50013.52283959243	49995.467949927086	0
50027.67426593742	49970.10328410818	0
50014.319940503025	50017.38261971316	0
50009.11341404663	49999.653086728984	0
49973.127658974896	50000.05463673042	0
50024.172469884805	49992.833051163034	0
50012.72323837013	49986.30699232487	0
49986.20730487261	50000.10490423789	0
50011.977252020064	49976.793581167396	0
50000.00469857768	49987.66289570633	0
49995.85995538461	49973.097446555905	0
49981.89327689237	49986.981859026244	0
49990.188598212604	50018.50470183291	0
50019.26408681603	49991.079964753786	0
50026.90642246039	49980.55454640253	0
50004.02002875881	49980.06894821713	0
49985.89081506631	49985.65015807027	0
50002.19799961084	50013.56370140326	0
49983.7216195171	50005.075943525364	0
50011.56530235663	49984.67498436674	0
50002.327672652966	50016.16523425671	0
49997.71084800053	49989.345274387495	0
50021.098386776	49999.088229640256	0
50002.00890793094	50008.13368325376	0
50019.39518854666	49986.74799421681	0
49998.48583144695	49996.020842220816	0
50002.252645341825	50003.39034952211	0
50024.94934034694	49996.50973683712	0
49986.29125204934	50032.769984358754	0
50028.415156277806	49974.07285654163	0
49992.67148623997	50015.74501869495	0
49988.55427669218	50005.38882281116	0
50005.61269014103	49979.195057955585	0
50013.9253921519	49979.943606174034	0
50009.02263196153	49976.39397066565	0
50003.70383567812	50009.18776447736	0
49977.93538939688	50032.17827826552	0
50002.00143499088	49981.14772652258	0
49994.443343618565	49988.76168526796	0
50015.95192676042	49996.55369518609	0
49993.70826007408	50013.60625246535	0
50015.6171072625	49995.2344459176	0
49985.79584330067	50018.53873362033	0
50035.52685303456	49986.11691328954	0
50023.38477138606	50015.65881684924	0
50013.08957255942	49972.88909667436	0
50032.54434074573	49980.14024382478	0
50037.69766277613	49990.71977907857	0
50020.70132115987	49971.33918728332	0
49991.54871575323	49993.06958954638	0
50038.6876369777	49984.854015877136	0
49995.84975534837	49989.76380217891	0
50008.57260689861	49984.18248625825	0
50010.80116969428	49974.26868446372	0
50015.52442358418	49980.369654114074	0
49966.87956821088	50025.3566718717	0
50021.39298048806	49997.33513397521	0
49986.79280405464	50011.54457078656	0
50036.99569153763	49970.71384740837	0
50030.30006447288	49976.71936741601	0
50004.423067000935	50021.778925919774	0
50018.9524174718	49987.93459858724	0
50002.24446952885	50009.35885546801	0
49991.37241014676	49987.81286878255	0
50003.50800967785	49986.81399264767	0
50024.603400120206	49967.67607924221	0
50011.68653072118	49989.936086664326	0
50007.42317193211	50025.20821976098	0
49997.81359760099	49974.146066464906	0
50000.03202202254	49975.17501212602	0
50007.46899340166	50016.97950080779	0
50014.92720199672	49989.879107376546	0
49982.3621370405	49990.43294793265	0
49998.93112757086	49973.32114751587	0
49993.375437763934	49986.99815010414	0
50009.01048645396	50017.8185164767	0
49996.28983160131	49986.96341522962	0
50013.84358150482	49974.759725529235	0
49985.33335758784	50014.325262570404	0
49988.28920657882	49976.78881082798	0
50005.127349538976	49960.355245516366	0
49989.64002585986	50013.06228223937	0
49993.30132386803	49990.74232668886	0
50007.89248237768	50021.36047618287	0
49987.15178322575	50016.181793822885	0
50038.19162997517	50167.36657049799	38
50083.512939830354	50176.99907921173	38
49997.25742310971	50180.68501605037	38
49960.383883671486	50208.422515893704	38
49988.19095843053	50242.09598678786	38
50121.41069799508	50163.87530423737	38
50091.10373783665	50136.6796024157	38
50070.57464305321	50217.27107150444	38
50162.363842386614	50145.010425322616	38
50044.65692662961	50122.13318214431	38
49923.76212842859	50231.62586960068	38
50014.83973314221	50092.40572359061	38
50017.89427056887	50272.440949327996	38
50021.12620388613	50047.879250166574	38
50062.25906226341	50028.331408130216	38
49981.55770235049	50120.487075945784	38
50033.69844964642	50235.08792897478	38
50209.70214803844	50145.585649383924	38
49979.5974182612	50035.96948610155	38
49992.7237087729	49994.77554122482	38
49971.0054406256	50076.76546048587	38
50080.60633648556	50071.469581690675	38
50114.39265106412	50232.443883603715	38
49951.837522306254	49997.573881237455	38
49979.136892574395	50291.848460359375	38
49909.20134862673	50009.36820431105	38
49884.66957141688	49973.547434809494	38
50027.58509960329	49973.36108576653	38
50167.41567055095	50100.28279148868	38
50139.31757605188	50198.59638913125	38
50138.29314821846	50273.103320977294	38
49945.354404210135	49958.82146615932	38
50098.8482888714	50275.143833121605	38
49938.84839422349	49913.202723458344	38
50056.89988216065	50283.43332765291	38
50050.715894586654	49934.68754624224	38
50080.76554369684	50317.45398018399	38
49880.11029505289	50044.00825081682	38
50185.14277489836	50264.767640237114	38
49942.21412567583	50308.0645886005	38
49913.536933436684	50186.131110461174	38
49903.20951531388	49881.77196993312	38
50207.71492841155	50081.73218681493	38
50249.151217412655	50070.71466279592	38
49980.079216861624	50333.73505543635	38
50248.78604283291	50136.79974527125	38
49981.644538560526	50376.25944007573	38
50292.39341365083	50150.03574969373	38
49866.19403386058	49855.31317820225	38
50095.589145971564	49945.6708352276	38
49886.106686405146	50243.563803686484	38
49937.288131765046	50360.31845781322	38
49900.918712625644	50388.42109291455	38
50022.25637264777	50342.26509298265	38
50294.97260845411	50192.41875103539	38
50069.982710078715	49977.233771487896	38
49979.14233533845	49937.9628674494	38
50108.15621015078	50351.3179510439	38
49945.59826844479	50267.27550336792	38
50135.38809811502	50390.73386327569	38
50138.164385250246	50322.712981957295	38
50164.02743001485	50057.20764070266	38
50120.73550877995	50074.99256672378	38
49918.98040466532	49841.519299596555	38
49836.413433265	49892.351379239844	38
50168.746630765054	50361.37399860264	38
49817.90307299469	49929.29626823622	38
49899.583159366244	50290.007285712396	38
49898.86430661321	49930.16580699522	38
50217.66442587991	50188.22113336351	38
49868.25340731683	50411.76142400463	38
50175.83731650323	50309.017562368295	38
50101.88372262957	50038.12113518338	38
50092.85802788052	50396.38506299029	38
49938.2182887626	50037.196316003814	38
50158.64889208389	50235.98049304435	38
49932.341371461545	50102.3855688273	38
49908.13484559455	50428.91810740368	38
50017.086724129585	49907.494701262265	38
50040.2737180605	49867.273648697934	38
50197.14765123687	50226.958566125606	38
49914.175719393585	50144.16265496617	38
49825.30564672919	49835.667267120756	38
49975.85363972594	49886.099637481195	38
49875.739425600244	50199.37299313935	38
50112.37938670519	49990.95927348361	38
49903.80370695428	50337.004080237944	38
50075.93828214801	49839.85671507983	38
50134.922769512465	49926.403659002484	38
49839.85235353274	49970.95724648897	38
50211.92194636143	50346.384339694094	38
50120.639359561	49841.83893478697	38
50036.27783515222	49820.3428480342	38
50208.65621108239	50039.37014414588	38
49879.81027347247	50120.60288981685	38
49794.80488074121	49891.34254384991	38
49758.01286097154	49915.15801717873	38
49780.70156313139	49825.65640866301	38
49866.68412773457	50364.82562002764	38
49877.25125197902	49811.23948147479	38
49853.22182107542	50078.93461573466	38
50240.77494448021	50006.93955695285	38
49974.22639563575	50418.94620584341	38
50201.32307666291	49985.431639138485	38
50128.35064749984	50430.00653776262	38
50255.289242066814	50215.05949764137	38
50123.67033854103	49883.69173155181	38
49859.94002981158	50283.70443837524	38
50233.69931227728	49961.42614845733	38
50158.98303074565	49854.137615527965	38
50254.79469794951	50366.503405489384	38
49743.35400045421	49871.4465708656	38
50166.50994045228	49956.572640932754	38
50052.99114876157	50417.63610327005	38
49878.94710749411	50463.612174174355	38
49994.16997600601	50452.60369360923	38
50276.11859020736	50035.051597693724	38
49753.69427979731	49793.1974222121	38
49843.279774399874	50024.55586734535	38
49726.41391556713	49944.784355721786	38
49814.71616952197	49793.45277828196	38
49953.81023944831	50477.39140589656	38
49837.83344675651	50461.75601625283	38
50149.20190600411	50007.55406978298	38
50173.2074780677	50403.23887362133	38
50059.89762888042	49787.26758904121	38
49892.932003663314	49766.021441694465	38
49712.53466266389	49844.24599641804	38
50217.41722824113	50287.631830421735	38
49828.43160218795	50404.58092995643	38
49801.68281420393	50015.45880186578	38
50334.81370107517	50196.5374714092	38
50236.43793770394	49914.32519967989	38
49853.81409326989	49779.43564037391	38
50011.29791157553	49786.980364696035	38
50017.843810685925	50394.188021597955	38
50372.81232444013	50210.064887356515	38
49823.8889152555	50304.247272245935	38
49845.97411167195	50232.38475433744	38
50146.20988479974	49807.980975447426	38
49927.25122428131	50515.5156724601	38
50314.39414478412	50017.52723335037	38
50038.01505020685	49747.543997037894	38
50192.73934487193	49832.02474537634	38
49790.017074945354	50381.5455972146	38
50009.710920934005	49716.352434932836	38
49810.36411576719	50099.738279927726	38
49961.9656861276	50155.73346862923	38
49975.54783096657	49760.368234934525	38
50098.406229968044	49800.23355371754	38
50172.65524316544	49913.96135354209	38
49759.05896387499	50034.16947599903	38
50275.5407467323	50105.459927914344	38
49940.14733638296	49742.332622925845	38
49787.81214732994	50284.232358850706	38
49794.38936536712	50339.34028811704	38
49809.272202801265	50143.77203188045	38
49750.72582528391	50337.17231111416	38
49957.16053355707	49701.367799129075	38
50261.30911697042	50276.196229163506	38
50127.82719848666	50113.82641790149	38
50064.06873997428	50463.9883180435	38
50083.48404426883	49754.36317212757	38
49714.12387696191	49899.784588571594	38
50124.238093656786	49764.45589072864	38
49916.332902454815	50559.26624930621	38
49991.48001309931	49843.306249487534	38
49775.35107347501	50245.621118314135	38
50266.00173124077	50319.91393625106	38
50204.16710116689	49791.83423771305	38
50174.641267978135	49760.240420180206	38
50023.478520441415	49675.22925178741	38
49881.73692724045	50533.89059900535	38
49967.7268405045	49659.81407803127	38
49829.67422578041	50188.090138774576	38
50293.736028442094	50391.481857417726	38
50275.1928954477	49934.2261901335	38
49678.134731101854	49825.489850820515	38
49968.62557416358	49615.97540549797	38
49934.85452823172	49594.968691153896	38
49644.57553346359	49845.836559418305	38
49747.08174139777	50278.65183309206	38
50211.769689347	50387.86499882653	38
50242.08994414966	49771.11760331007	38
50333.40648882896	50380.98078318982	38
49708.32512223322	50283.23447458139	38
50071.437190979836	49894.342975105326	38
49836.43471096741	50544.04553648753	38
50099.65971766662	49714.309675417826	38
50192.376763705266	50444.87119439567	38
50389.110972333496	50254.34016454792	38
50277.74719142057	49787.02692272671	38
50360.46676004286	50013.7087229456	38
50302.05927288426	50067.03045699014	38
49965.10166368472	49569.75218482146	38
49942.73221112829	49808.609325382335	38
50253.19562609503	50408.742026117936	38
49914.784272075776	49710.51674685683	38
49886.57777499338	50592.55928873909	38
49931.907809654855	49547.29097814862	38
49714.81868741324	50321.838679809734	38
50139.7431296654	49700.986096564324	38
50432.47082045761	50252.72127110797	38
49678.52948068233	50339.53006758398	38
49959.8535803078	50542.23828780527	38
49695.50205434855	49788.21602091149	38
49895.04826019533	49614.91165192084	38
49705.92813962619	49981.21359045698	38
50236.34589330937	50453.20724100219	38
49712.87810973096	50024.174922309	38
50265.73137479075	49886.12947266441	38
49783.73823397555	50176.387502866535	38
49791.77786740346	49755.86347473139	38
50009.39765845982	49583.50243330779	38
50404.67848340265	50018.75710991457	38
49834.33464138158	49740.270768168106	38
49767.281043660354	49956.54279229662	38
50308.40044221592	50274.54217056141	38
49935.58602928043	49636.97008270949	38
49939.64456579442	49507.82000399315	38
49916.653614745424	50627.81045470552	38
49802.63848420084	50216.46132433582	38
49785.198379168825	50420.294370870884	38
50003.12315175829	50549.36792942384	38
50051.21415888529	49591.97767392591	38
50391.49350883978	49977.87072135392	38
50398.860281473215	49933.0912944364	38
49807.9276394741	50491.72367898857	38
49887.438332754056	49560.772510997376	38
50248.8053437518	50491.03102778346	38
49638.61111742265	50348.15914092113	38
50026.43541660161	49624.877195689616	38
50259.33945184402	50174.916223842745	38
49698.31298566421	50065.72676045744	38
50275.208088889485	49841.577583512866	38
49661.56303560086	49974.09890616185	38
49700.74148556141	50237.71308832172	38
50208.92201358324	50502.3067769672	38
50242.69789509442	49812.957877281166	38
50342.5834681406	50251.394070739225	38
50093.18616532768	49586.881791907676	38
50399.591090233174	50297.98345856564	38
50086.736553169445	49548.41660162759	38
49648.20294962359	49788.09718734501	38
50079.972861535505	49627.234866897765	38
50127.533141705666	49655.42651197154	38
50323.67775766737	49976.06458913698	38
50051.55890076541	49709.99166912062	38
50017.406076548396	50506.883688810834	38
50169.12189432443	49667.14307469804	38
49753.88930601987	50149.33828472307	38
50368.4944539624	50360.38712834562	38
49740.77492573598	50221.537329145176	38
49716.261089374806	50106.04160954798	38
50362.049953214846	49911.666235120014	38
49856.39161117121	49620.148317812644	38
49679.6522695749	50196.28423949685	38
49910.377445589016	50674.82844790168	38
50405.040917897175	49893.07250038648	38
49661.32157108782	49745.29958579096	38
49860.38027704728	50325.2407141586	38
50325.80116127293	50129.53580612929	38
49842.36371445352	50603.2877736875	38
50043.93804164025	49550.48950159323	38
49668.788892159646	49909.35027430468	38
50441.44708803068	50311.81872833759	38
49877.023261739516	50648.8072959209	38
49791.96019831632	50060.728505479834	38
49842.903150302125	49665.68136903134	38
50358.1172317327	50412.42920611982	38
50409.42223807642	50336.355952464335	38
50194.723183273294	49720.63824829863	38
50487.801455780536	50302.05268460988	38
50384.463753863805	50053.93165112005	38
50454.18790650807	50218.35502067525	38
49799.791995403364	49713.233857884035	38
50128.602113991314	49551.867517802864	38
50134.677774693286	49611.67327443976	38
49724.48641834976	49750.429050978455	38
50316.95469144046	50424.1990324	38
50515.92242755071	50339.486736963554	38
50443.39915693842	49868.13295560705	38
50479.73973315095	49840.84768936898	38
50063.23650460847	49514.24451339722	38
50385.010418112885	50447.424732510524	38
49615.29813702955	49968.99147769733	38
50484.786175443915	50255.07493701132	38
50159.972611455974	49524.990023303224	38
49590.26676129909	49932.69343684493	38
49984.219834246964	49534.36550922041	38
50354.458527864976	50476.47976499196	38
49653.45117158559	50072.77400103336	38
50482.75523209142	49894.379808232086	38
49650.57972975713	50304.14089446781	38
50472.80854946507	50340.8641270143	38
50356.824543745846	49953.706355957016	38
50317.86628883268	50318.49282042761	38
50321.95629896891	49921.135893717175	38
50428.07313590463	50063.436763501144	38
50303.99407162802	50467.17846624246	38
50517.656939969784	49926.270976609296	38
49744.59615782176	50427.6906086501	38
49945.57124573053	50594.86821980105	38
50433.351647270916	50373.76192011994	38
49596.35082551086	49885.791426986325	38
50545.23772209306	49892.64694211128	38
49618.14919059554	49746.72166326305	38
50336.711975743376	50519.9858304596	38
50364.448208780545	50556.02304559572	38
50172.73701549705	50529.85233520782	38
50048.315487985186	50540.88582662638	38
50097.06195537745	50493.9647669804	38
50195.49432939875	49879.85529874501	38
50525.702031926776	49849.202296420735	38
50404.74806048621	50104.384109699546	38
49631.18233016922	50113.92943506394	38
50317.09674794286	49774.19870248733	38
49684.14409319683	50386.11545164046	38
49724.7909256626	50377.71220965911	38
49614.18238297901	50009.64446949654	38
50318.9355296682	50560.97949879101	38
49877.02230315739	49687.25012796539	38
50064.69302732174	49670.80316334823	38
50378.50760200412	50518.968713121954	38
49600.13051536841	49709.44993326499	38
50165.7466683158	50477.008956126396	38
50285.00966526791	50521.79255730596	38
50307.63067869588	50233.055368209585	38
50061.40536088747	50353.66122281146	38
50440.07202979145	50179.43638548332	38
49858.84860158047	49926.1313833055	38
49705.065159196805	50453.23380873538	38
50322.91723610653	49843.080388536706	38
49818.815435880315	50641.90225668368	38
50192.858121095254	49498.28577130231	38
49682.69627143549	49871.239329138494	38
50469.49660353488	49933.39712609342	38
50175.140897651065	49453.931918718576	38
49639.261063840364	50220.85532042666	38
50223.59580814834	49467.24451235873	38
50273.12923266932	49973.33078878815	38
50126.961508862056	49494.84377529756	38
50424.039165030576	50470.39622282952	38
50146.884906745545	49418.292349836665	38
49664.18281421902	50421.422835075515	38
50391.232335816065	50147.19588738751	38
49669.00389490684	50471.061930057745	38
49598.861120421796	49667.13509737043	38
50451.714380203994	49973.14798336216	38
50390.8217618144	49848.72211543587	38
50402.46969819913	50404.919913369355	38
50452.27294024196	50504.8318445454	38
50466.5651820149	50014.47092321453	38
49557.13761628395	49657.19936051948	38
50347.934573210754	50068.69165021624	38
50488.38585097258	50379.878030805005	38
49593.02961086746	50221.595287939956	38
49561.227592827956	49714.69455940474	38
50164.29525933608	49382.09743278137	38
49845.335435544686	50672.663506547666	38
49631.0386004573	50445.57314580971	38
50301.690447292625	49732.84238711795	38
49877.46503262666	50696.6760500289	38
50263.86658996012	49457.21460533593	38
50088.036350453476	50565.2597452215	38
50237.813432806484	49721.7861526685	38
49669.94578409436	50129.80988771168	38
50472.46444317089	50153.44185694372	38
49592.29431937893	50418.43723515274	38
49663.83895499845	50255.55423457642	38
50210.651216589984	49425.430919022605	38
49583.90986455503	49773.029782781996	38
49735.45182547368	49712.783127893155	38
49729.864878905355	50183.22809740028	38
50494.0510980689	50201.25596893204	38
49604.73237121227	50308.951357841644	38
49577.051946787265	50458.435409947284	38
49549.588596206224	50220.898367453105	38
49566.23904360684	49812.48559971422	38
49763.03478819719	50500.56343104866	38
49604.154333408005	50380.176707259125	38
50504.32502344502	50121.93374447531	38
50533.072563769434	50087.377474191875	38
50492.0185481542	50075.460827576426	38
50553.30816743989	50319.09306165195	38
49817.08178946209	49621.61266241542	38
49766.65074204612	50461.393335236775	38
49574.61308782952	50019.825865975974	38
49711.229796914165	50145.35176702247	38
49785.973616999305	49588.714355084616	38
50197.99391755048	49632.62518410271	38
49721.379667546935	50494.19978357659	38
50599.34264600588	50327.501580832664	38
49570.11882415548	49975.44070418562	38
49849.99678579072	49577.96665184371	38
50097.769438255775	50605.267117542	38
50017.99174186056	50592.14176574199	38
49535.160629114245	49624.290656347664	38
49742.84070058175	50537.10939225206	38
49803.25197395328	50601.201358195074	38
49592.83774807558	50101.84800748087	38
50517.58538713582	50044.366463222585	38
49614.00374268024	50185.97159880493	38
49573.1224311738	50354.86344066031	38
50359.71974743642	50106.10094124086	38
50441.16225502263	50423.761480645204	38
50490.35201145454	50420.86246738285	38
50170.72376067159	49572.64257462326	38
49986.54691605453	50620.477619107056	38
50249.9966007945	50547.96178265755	38
49666.660344383155	50027.59653493079	38
49597.61708351134	50056.43208955426	38
50494.43586331589	49983.06039955754	38
50363.20047787245	49817.70057459311	38
50391.97648857377	50584.364102342326	38
49800.54981113508	50682.34946383671	38
50568.553704872385	49844.741079299034	38
49513.47613898659	50198.34564211473	38
49761.00611137329	50572.146535228065	38
50412.98555124311	50626.476732428775	38
49782.26983016608	49671.534475531254	38
49743.28307933935	49665.156925179595	38
50053.219416216125	50622.804632786836	38
49737.64654946768	50070.777421067934	38
50229.614749262226	50248.87944087263	38
49992.327816422054	49493.91547928853	38
49692.48084841444	49710.43889326477	38
50456.47602019197	50095.244128005215	38
49600.662478820355	50266.17386803649	38
49511.38256596958	50248.35576666647	38
50102.996650535635	49460.20783837654	38
50281.608570570585	50580.934103736145	38
50598.51273054771	50368.182092185	38
49490.63105377386	49631.23850718462	38
49560.257103095006	50136.89452018766	38
50241.38404902572	49626.949993227856	38
50516.21791440565	50458.755487921735	38
50235.82763580523	49855.928621192834	38
49550.702961048126	49884.174830430806	38
50220.18183039946	49665.99899494344	38
49598.90922243963	50147.54434653945	38
50535.28447925281	50196.066055798074	38
49584.87533025754	50501.606132056724	38
49923.839591921045	50717.69396882496	38
50401.33218300989	49796.690285524484	38
50165.167422318744	50575.95418287941	38
50468.6355346852	50456.86955843498	38
49627.52391546906	49910.56298581317	38
49446.90832593941	49612.31543220519	38
50255.532238063686	49500.69310294463	38
49529.981674430615	49689.52162517711	38
49598.982589578314	49628.119348052925	38
49562.06271389431	50305.1342662585	38
49537.998561707245	49940.17095462422	38
49781.826879349646	49547.48550027855	38
50486.60607190006	49793.47612373227	38
50431.40706929168	50574.91802273269	38
49532.24233813856	49789.116998269696	38
50575.63327571326	50200.808884685466	38
50513.973385734185	50159.94910197642	38
49513.48828487358	49826.46170342484	38
50444.58857124408	49815.831343479935	38
49511.37710810936	49979.882155124185	38
49685.174356478085	50519.86364507806	38
50290.03054688178	49690.747382157286	38
50539.43629100357	49810.84384623432	38
50613.70451061341	49839.85671732054	38
49511.75201892634	50156.8386787934	38
49638.82878597545	50153.89573140852	38
49944.11769542854	50760.953829870974	38
50128.38532348646	50556.677815327486	38
49780.452383321084	49508.00088716003	38
49641.93510322244	50538.26594182795	38
49487.824500015646	49777.92974446719	38
49822.34092091315	49486.58681212248	38
50203.63516123399	50597.21629299448	38
49965.90184832859	50724.54369653795	38
50455.587932389724	50621.65880485779	38
49827.40753897556	50712.21919274969	38
50552.41136445456	50483.80436530435	38
50289.26646620489	50627.87692095967	38
49554.48143310111	50090.175304361175	38
50144.14679304263	49346.444481879	38
50317.306758159575	50664.23030187497	38
50585.504275409396	50405.440243328376	38
50021.8777063611	50649.175135924495	38
50649.71552767621	49870.74335541634	38
50556.10660670268	50019.82152652332	38
50323.44386137901	50603.1183300923	38
50165.49817357447	49308.98648578679	38
49735.80948599038	49626.45377798882	38
50449.16477360071	49764.890845173075	38
49639.42040188847	49607.3306213714	38
50432.340239846024	50136.70409095571	38
49631.59862470397	50496.55517445071	38
50560.61845027083	50440.25515407863	38
49486.28252154971	49865.0514849148	38
49689.60520123505	50561.78171114488	38
50288.4637387405	50697.29599368922	38
50530.35286404508	50235.04695237885	38
