# Supplementary material for: Abundant Topological Outliers in Social Media Data and Their Effect on Spatial Analysis
Source: PLoS One. 2016 Sep 9;11(9):e0162360. doi: 10.1371/journal.pone.0162360 (PMC5017681; doi:10.1371/journal.pone.0162360)
Supplement: S3 Dataset — See the respective attached file. (ZIP) [file pone.0162360.s003.zip › S3_inclusion_lws/clust_4_13.csv]

50000.0	50000.0	0
50005.83713481602	49993.280968672174	0
50001.12443877294	50002.94038312532	0
50004.48967049862	50009.87803618339	0
50014.53099825114	49992.22044562598	0
49994.82530141147	50000.16451443882	0
50010.4589196096	49996.03999675293	0
50018.2149037799	50000.21066760052	0
50008.08586038528	49994.71094210748	0
50008.936828060156	49996.61673629877	0
50014.94983376979	49988.786681476384	0
50018.46933854213	49993.8554702697	0
50011.58925015423	49998.11513877684	0
50000.88428493963	50005.70068823388	0
50015.58030491181	49998.917555959655	0
50009.4718499692	49995.44000616184	0
50021.193458055204	49985.225681648	0
50021.413904821406	49979.75696080034	0
50010.100749354795	49991.42392694246	0
49994.76895619402	50001.40611172298	0
49988.06258487189	49998.76840152412	0
49985.29202249338	49998.940740734564	0
49993.14686645007	50008.1375682673	0
50019.290915195124	49977.92750471076	0
50015.06418115242	50000.068615091885	0
50014.13017824349	49994.253094930704	0
50016.51956011994	49993.78858803314	0
50007.08202173182	49986.998177055575	0
50019.32588342561	49975.4242119596	0
50007.844906202205	50006.27608626506	0
50012.7000907052	49987.44525287354	0
49995.49342105043	50013.29634922211	0
50005.13790162656	49991.45152935209	0
50007.082932075806	49996.441953963855	0
50016.585769007244	49986.84440471123	0
50002.83418114664	49988.992466717245	0
49995.48635136234	49995.03181978486	0
50024.77210222248	49987.26818796391	0
50016.061040311164	50002.13748655931	0
49998.10217495186	50005.36260508198	0
50013.167830917206	49993.19964095961	0
50022.14159763361	49982.83076155788	0
50016.10399810654	49974.74415824642	0
49998.08776523715	50009.22821079052	0
50023.40450357533	49993.61172738369	0
50018.76775212044	49981.33086492498	0
49996.120792812355	50001.59421960543	0
50005.046774222115	49981.73340809357	0
49998.2990140224	49997.04291727956	0
50016.47214563919	50006.55446067109	0
50027.808527417794	49994.11873108403	0
50007.276988179576	49979.47005546184	0
49998.63505054116	49993.56495709598	0
49994.93196612812	50011.18394075017	0
50010.45876863076	49990.161010031814	0
50003.97266594857	50002.458794795784	0
50009.44591577367	49994.182815990534	0
50008.4991627827	49998.01859678256	0
50026.73402193849	49992.63956518364	0
50029.482584821504	49978.508912261066	0
50008.75765193132	50004.28392360544	0
50005.388412672575	49999.9900841207	0
49999.85042124614	50010.79623481914	0
50012.27171978171	49994.29867634941	0
49986.59482429784	50001.81226839865	0
50035.33648425852	49974.70002515035	0
50017.338649190744	49980.41742473275	0
49986.88719264082	49998.56909033515	0
50009.163364260836	50001.94105756399	0
50021.4902181036	49972.74675609031	0
50036.929303339406	49979.345099226695	0
50004.407389178654	50000.27660040396	0
50013.03458879436	49971.04161905141	0
49986.730068661935	49995.36881795393	0
50012.11734460939	50005.26852747503	0
49991.47266825221	50016.232713043595	0
50002.753656105124	50004.43811441385	0
50007.04795399476	49984.99209594952	0
50019.73260847298	49970.14971438379	0
50009.069330373226	49972.59046273163	0
50010.1511816557	49972.62455247978	0
50019.046855330045	49968.729659101475	0
50033.91819664266	49994.99795841096	0
50000.54061583774	50004.66301196818	0
50036.83356199175	49976.12178608589	0
49998.69355844842	50014.23779065819	0
49996.42385986143	49997.54201287753	0
49988.80355885187	49994.73949626766	0
49989.0000510483	49997.53362532931	0
50045.87877013	49979.65615874137	0
49991.13587895365	49996.52765682387	0
50019.30492580107	49999.88959458508	0
50012.46014286366	49988.74121117238	0
50001.54569032017	50001.71275774059	0
50012.15402410048	49992.55053785089	0
50000.12263336884	49977.47527241486	0
50002.22490471562	49999.61637121197	0
50010.51338572776	49998.152334640225	0
50014.73525587127	49997.20394473452	0
50012.79614643068	49996.9890215799	0
50004.87503193818	50001.461523248174	0
50006.03257514177	49990.03647625652	0
50005.54887962217	50004.81637949066	0
50002.56240120871	49979.99797606899	0
50021.887926901814	49996.062893511604	0
50006.32703857465	49991.544517300004	0
49990.439278598395	49994.24582331928	0
50001.873876585625	50007.141939034314	0
50003.305765154335	49993.86854020162	0
50013.200641945106	50005.08440088092	0
50012.12025455266	49978.84568753256	0
50006.64370623705	49983.02919293262	0
50008.49073917247	50010.12621010018	0
50013.861540388745	49978.21860787476	0
50031.058052643435	49986.99015643279	0
50014.94582985956	50012.05125135054	0
50035.5383608293	49983.566861656094	0
49991.030096193834	50022.15116813719	0
50005.46966937792	49970.62233159868	0
49988.44833133628	49989.976926240066	0
49994.354344094165	49979.72792732627	0
50016.53829730544	50000.329665277866	0
49985.69786667642	50003.08579045412	0
50005.04180405728	50003.54232518139	0
50007.49928405959	49988.58424591541	0
50017.031857151094	49968.94990008343	0
50002.98364475068	49981.342418066255	0
50008.75183400938	49981.63170455064	0
50003.74134074666	49968.98534518849	0
50014.184258887915	50004.34955588514	0
50016.66807349658	49978.153620903344	0
49991.49294660638	49999.08926920659	0
50006.07308943197	50012.02124499861	0
50018.18428017563	49975.5291185302	0
50003.744835537575	50005.03672033354	0
50017.0847617482	49967.71939797862	0
50001.364376995836	49995.92899192673	0
49999.015252295256	49984.51162121085	0
50022.88862056398	49978.140659149925	0
50010.12229608524	49981.63378355038	0
50006.924986869504	50014.2275570096	0
50018.62598055079	49995.02027975728	0
50001.4129379488	50011.1959501719	0
50029.762113352466	49981.23696473595	0
50017.34500124433	49994.69032148967	0
50001.66266675488	49990.137316034496	0
49998.9494254673	50003.01711792969	0
50001.198360199305	49999.86125242214	0
49988.285388029035	50000.56237796584	0
49999.6191912088	49994.81971262622	0
50026.604335600314	49978.8004165042	0
49995.32452230914	50007.39284060184	0
50008.4370145203	50012.41428319673	0
50020.588886059304	49984.00500895489	0
50018.196912976244	50013.52306138625	0
50024.68074206995	49980.89310460526	0
50032.11898991028	49977.87048802366	0
50033.392462679665	49988.90998566345	0
49989.34177680639	49998.66722062441	0
50011.053675528885	49993.308648700295	0
49998.23830095699	50010.57701642372	0
50011.79860805233	49985.78635422019	0
50018.22626641199	49998.34133937544	0
50006.87112494695	50000.55134256973	0
49996.53121272331	49985.20198091985	0
50025.086037284156	49985.91081937276	0
49996.70860588001	49979.26714558284	0
50029.50319168969	49973.20871567816	0
50016.4795935853	49979.64911345631	0
49996.10016635222	50004.113680559676	0
49999.640019379956	49996.08065681126	0
50008.223135130625	49962.391188099115	0
49993.37143664145	49981.26529963117	0
50018.00955082157	50001.454190036544	0
50014.05433731257	49987.786569162265	0
49999.49285722743	49986.030568801725	0
50010.892172060616	50002.890041918436	0
50018.264454430224	49979.08917698802	0
49999.254347866976	50004.12399906752	0
49996.37550174052	49996.18684061768	0
49988.48035736957	50002.11186367716	0
50017.57129535383	49985.64348910266	0
49993.48365932206	49995.32734283831	0
50004.25846664632	50013.69450265003	0
50015.17690187655	49969.07193670933	0
50010.90125225226	50010.77384091866	0
50017.00323091341	49995.94090178073	0
50012.86030348004	50017.03363351573	0
50005.31109678922	49962.92414232626	0
50006.08245865617	49996.396527964374	0
49990.01497238	49995.39866020564	0
50044.05046255765	49984.74864177708	0
50021.102182624454	49977.19055963324	0
49994.206855205164	50007.760510363725	0
50031.30952802601	49981.27880218403	0
49993.00874635992	49989.07987435498	0
50017.913044286935	50022.43697608902	0
50019.55630359528	49996.00874573291	0
49994.95845095134	50006.23146898167	0
49996.787999179345	49983.41672751876	0
49997.28862868989	50002.89962222195	0
50026.72239156424	49977.67029217016	0
50016.137442013125	49997.798828649495	0
50002.23822115556	49982.82918829433	0
50017.59004350971	49970.20078439211	0
50001.12616166738	49988.74985866253	0
50026.89126041569	49975.84217616462	0
50011.525842301904	50000.75636389602	0
49987.37936298576	50026.933915783564	0
49992.505563965504	49971.45927862612	0
50028.914669772326	49976.81093937099	0
50016.66006009913	50016.9698661116	0
50006.33442838227	50008.543010872665	0
49989.42131829412	49963.33901166855	0
50017.968238877926	49964.11063876047	0
50017.4053768407	49976.68234425749	0
50025.67918690619	49993.459769034926	0
50035.32946390554	49977.583204645154	0
50014.841863191876	50008.54154552255	0
50009.46842729731	50020.60487544357	0
50021.769537268505	49974.23178294885	0
50011.47451947896	50007.557284676805	0
49998.40507468729	49975.46325920858	0
50004.0943970568	50011.27871101463	0
50006.20179319582	49967.85017228331	0
50018.20829484094	50018.71730479123	0
50011.66556158528	49969.1858270797	0
50024.369657337156	50001.22008216415	0
49998.79584238994	50007.13689362251	0
49990.32820341346	50016.3961369657	0
50006.4435688108	49994.31053318997	0
50019.30929079813	49976.600336048316	0
50010.91845864008	49982.82898569856	0
49990.348907185224	50005.60903256387	0
50024.1522169357	49994.40200642497	0
50014.17381883133	50002.12589069574	0
50017.76507466728	49990.44779436663	0
50043.75520496807	49976.744641166486	0
50009.71324076425	50011.99337319459	0
50023.96064234873	49977.61049468709	0
50014.04709016834	49999.30956374218	0
50007.29837336337	50019.74476684009	0
50011.60148713441	49971.61552987652	0
50027.760664667345	49985.06088880161	0
49990.826783218356	50029.403764236886	0
50009.65654534305	49987.70137659851	0
50016.71099753911	50008.33824926107	0
50004.69951611002	49997.63286251777	0
49982.1008966819	50023.64881203237	0
49994.30528099292	50019.15648234574	0
49989.98803088486	50014.01842541414	0
49982.173661481924	50004.54955079803	0
50016.885314251995	49964.39033046427	0
50027.64624163003	49996.03948847316	0
50042.10921104765	49992.490067135564	0
50000.45721536013	50013.25586287379	0
50033.20667133846	49996.21933796846	0
50007.796617056236	49990.37827675556	0
50010.793185041024	49958.88394594061	0
49999.99657376707	50014.635139766775	0
49991.18720389596	50004.122235214636	0
49997.97220737339	49978.578237204354	0
50009.72613395662	50003.706107086124	0
50035.589999161806	49971.04844427833	0
50028.910800421785	49971.17023296352	0
49995.69536840814	50016.661631778	0
50031.87793942766	49984.378883366044	0
50018.940883947886	49955.17033129901	0
50009.73582475297	49963.47881328664	0
49982.62400587377	50000.491292449246	0
50011.69341869804	49995.72767945512	0
49995.16420949113	49998.835294507444	0
50006.40201665947	49988.39904736535	0
50016.4519561636	49990.38580699887	0
49999.09921373705	50015.27455799909	0
50015.71644487849	49981.890074185685	0
50011.95701241115	49981.49187185587	0
50013.74931920829	49997.47045144757	0
49991.916510602816	50012.525039104024	0
50009.99198977121	49984.8982441121	0
50018.44147401772	50003.16867861623	0
50020.82573912429	49974.82028027413	0
50015.49034966473	49990.85560334409	0
49999.87213701425	49997.90044027296	0
50043.79092621712	49982.05238273654	0
50017.433259612284	49987.72241035177	0
50031.953824946744	49994.884360510674	0
50008.88763657624	49985.631715698684	0
50033.254947874484	49991.54350118985	0
49999.46235900153	50001.37638187934	0
50015.18216152417	50016.60655961266	0
50013.100947890016	50010.369642319376	0
50023.76929210621	49996.469970804144	0
50009.1598565264	49970.37590584578	0
49995.85450226346	49992.452056001675	0
49999.94546654832	50008.59505416156	0
49990.82754118624	50010.245166916364	0
50031.77710339371	49975.60848126108	0
50034.230430251715	49972.200144816255	0
50022.386270717376	49979.00827023312	0
49992.64646736168	49980.25304717777	0
50026.42297673137	49997.453392527335	0
50019.618674445446	49958.86037352273	0
50026.41798040903	50001.05491525644	0
50019.38057683675	49973.42363685009	0
50009.54565436523	49966.28393480257	0
50009.01063384966	50014.73592736334	0
49999.644995925904	49993.78405371485	0
50009.81720632824	50005.97289784865	0
50008.14015398451	49992.284981156794	0
49996.346870602596	50006.735113702714	0
49992.318381946396	49996.34852900717	0
49975.57922029394	50007.543591302885	0
49991.7840052838	50030.47910280624	0
49997.821918389505	50003.78108682672	0
49981.759709777754	50020.590654198604	0
50004.689470503756	49982.915378003716	0
50003.63994292236	50003.52518030056	0
50003.33970531987	50010.21646316763	0
49991.72504012674	50009.66971456137	0
49993.51300644962	50021.990941999415	0
50008.57551745661	49967.72139152683	0
50021.960935687	49975.66542490558	0
50004.69583280455	49995.22104814737	0
49994.198399913046	50009.21217614481	0
49988.58142016513	50018.082290497325	0
50019.654252077045	49988.67324223183	0
49984.921162792794	50004.07854214962	0
49981.45671529846	49997.116122643434	0
49996.97783060522	49968.187741512134	0
50040.272093099156	50001.72669740148	0
50003.18794351524	49977.40589052669	0
49993.03311956979	49993.21018067425	0
49996.365427526835	50010.6317267545	0
50003.67053058538	49991.807151799425	0
50008.59006648891	50007.353603243646	0
50005.63922193674	49975.28807307995	0
50027.37674313698	50000.002662458595	0
50018.1694011894	49962.7431125476	0
50029.270615256304	49986.30585703274	0
50008.60891376488	50000.90645862579	0
50011.463217016535	49987.64651850302	0
50025.71492602243	49980.053609271316	0
50020.149261215425	49998.33740895269	0
49992.083382203666	49998.17325550986	0
49990.49038131797	49993.050099536056	0
49997.03459241107	49992.463299739306	0
50015.71638867133	49993.163487279846	0
50014.238258018595	49971.042525217876	0
50002.84440560835	49991.017650804875	0
50024.0421841673	49981.83583364768	0
50010.09122006389	49975.393998303785	0
50021.8599244461	49988.34879827413	0
50012.38490685176	49983.447845324255	0
50022.9978631254	49987.25227928762	0
50024.57481204676	49998.27303786978	0
49977.73435678939	50025.73142585185	0
50018.273526281984	49984.862890459626	0
50004.87977524304	49988.86417241439	0
50010.2994959495	49980.14878879698	0
50044.34040172747	49986.573763466644	0
49989.8854863132	50002.60089882142	0
50035.588236585834	49995.58540569962	0
50033.22995233338	49985.604815805105	0
50004.865841838946	49985.181879685035	0
50017.96032704124	50016.073713754304	0
49985.88742129509	50004.574260043635	0
50022.967400696645	49965.7199337937	0
50020.575116337925	49991.52741422425	0
50023.080497756	49990.82975304222	0
49971.19647388126	50028.90699982335	0
49988.378226405424	50020.15787642392	0
50041.256446369975	49975.58570536631	0
50026.2353198945	49963.63745814506	0
50006.09290812682	50003.86750193632	0
49999.10665106603	50019.81250362378	0
50017.08442806516	49999.00182927129	0
50044.3125068275	49991.881128169334	0
49989.69643205104	49979.90931636454	0
49983.447153874804	50012.92191009479	0
50007.09100776314	50002.0115516885	0
50002.39396832022	49992.540378176054	0
50030.089910534545	49998.491165232444	0
49997.30745483783	49998.59718904675	0
50007.318017293444	49975.875578960055	0
49993.248316773905	49978.191920323	0
50026.3666059615	49990.04335203911	0
49992.999485446875	50010.69994272801	0
50000.3856237368	49991.71250458948	0
50017.946030743726	49977.88631347146	0
50007.644142433375	49972.087069549	0
49993.66907959635	50011.765590085415	0
49994.8157511952	49986.98470323382	0
50008.38104781748	50019.90062105578	0
49993.26126408174	50000.11735477906	0
50007.22548173692	49977.57936703704	0
49992.06360483944	50018.0340425501	0
50039.28669048378	49963.65659707516	0
49985.753176636455	50020.735921212305	0
50011.566897029115	49967.6111754119	0
50033.987927820956	49979.86532365262	0
50034.92184460218	49993.68379887169	0
50031.1834662403	49978.546404806555	0
50008.49951727383	49977.61220145197	0
50000.0667014223	50006.61967936052	0
49984.729122934965	49988.46750636666	0
49981.21649061167	50003.70840084871	0
49990.47161684786	49965.01894314194	0
49986.85456251446	50017.47416794007	0
49993.14977565803	50012.76023205532	0
50047.74428540473	49991.24723405859	0
50041.76255014188	49978.46759680011	0
50009.81457879594	49978.21967923451	0
49998.4060908197	49999.35948248665	0
50018.373779276386	49996.34044717234	0
50013.52283959243	49995.467949927086	0
50027.67426593742	49970.10328410818	0
50014.319940503025	50017.38261971316	0
50009.11341404663	49999.653086728984	0
49973.127658974896	50000.05463673042	0
50024.172469884805	49992.833051163034	0
50012.72323837013	49986.30699232487	0
49986.20730487261	50000.10490423789	0
50011.977252020064	49976.793581167396	0
50000.00469857768	49987.66289570633	0
49995.85995538461	49973.097446555905	0
49981.89327689237	49986.981859026244	0
49990.188598212604	50018.50470183291	0
50019.26408681603	49991.079964753786	0
50026.90642246039	49980.55454640253	0
50004.02002875881	49980.06894821713	0
49985.89081506631	49985.65015807027	0
50002.19799961084	50013.56370140326	0
49983.7216195171	50005.075943525364	0
50011.56530235663	49984.67498436674	0
50002.327672652966	50016.16523425671	0
49997.71084800053	49989.345274387495	0
50021.098386776	49999.088229640256	0
50002.00890793094	50008.13368325376	0
50019.39518854666	49986.74799421681	0
49998.48583144695	49996.020842220816	0
50002.252645341825	50003.39034952211	0
50024.94934034694	49996.50973683712	0
49986.29125204934	50032.769984358754	0
50028.415156277806	49974.07285654163	0
49992.67148623997	50015.74501869495	0
49988.55427669218	50005.38882281116	0
50005.61269014103	49979.195057955585	0
50013.9253921519	49979.943606174034	0
50009.02263196153	49976.39397066565	0
50003.70383567812	50009.18776447736	0
49977.93538939688	50032.17827826552	0
50002.00143499088	49981.14772652258	0
49994.443343618565	49988.76168526796	0
50015.95192676042	49996.55369518609	0
49993.70826007408	50013.60625246535	0
50015.6171072625	49995.2344459176	0
49985.79584330067	50018.53873362033	0
50035.52685303456	49986.11691328954	0
50023.38477138606	50015.65881684924	0
50013.08957255942	49972.88909667436	0
50032.54434074573	49980.14024382478	0
50037.69766277613	49990.71977907857	0
50020.70132115987	49971.33918728332	0
49991.54871575323	49993.06958954638	0
50038.6876369777	49984.854015877136	0
49995.84975534837	49989.76380217891	0
50008.57260689861	49984.18248625825	0
50010.80116969428	49974.26868446372	0
50015.52442358418	49980.369654114074	0
49966.87956821088	50025.3566718717	0
50021.39298048806	49997.33513397521	0
49986.79280405464	50011.54457078656	0
50036.99569153763	49970.71384740837	0
50030.30006447288	49976.71936741601	0
50004.423067000935	50021.778925919774	0
50018.9524174718	49987.93459858724	0
50002.24446952885	50009.35885546801	0
49991.37241014676	49987.81286878255	0
50003.50800967785	49986.81399264767	0
50024.603400120206	49967.67607924221	0
50011.68653072118	49989.936086664326	0
50007.42317193211	50025.20821976098	0
49997.81359760099	49974.146066464906	0
50000.03202202254	49975.17501212602	0
50007.46899340166	50016.97950080779	0
50014.92720199672	49989.879107376546	0
49982.3621370405	49990.43294793265	0
49998.93112757086	49973.32114751587	0
49993.375437763934	49986.99815010414	0
50009.01048645396	50017.8185164767	0
49996.28983160131	49986.96341522962	0
50013.84358150482	49974.759725529235	0
49985.33335758784	50014.325262570404	0
49988.28920657882	49976.78881082798	0
50005.127349538976	49960.355245516366	0
49989.64002585986	50013.06228223937	0
49993.30132386803	49990.74232668886	0
50007.89248237768	50021.36047618287	0
49987.15178322575	50016.181793822885	0
50063.59865311166	50012.82496370459	3
50060.715012326626	50024.35161434043	3
50057.30988378033	50012.14225368741	3
50063.54562748499	50006.82438962027	3
50066.54911881418	50004.17105253991	3
50065.44081763811	50034.057247401004	3
50053.300352020764	50018.65816722434	3
50059.989100882965	50018.66062831792	3
50067.95059528064	50010.20713568836	3
50068.12274820324	50030.77043717766	3
50069.54102365694	49995.34000465686	3
50054.74040156252	50023.77804805518	3
50061.91599733344	49988.14622842032	3
50061.86798858989	49998.01706921724	3
50078.8485393105	50010.1985375185	3
50054.05641279996	50006.053160306226	3
50067.81563418068	50020.47462802367	3
50046.32179233351	50004.31284883799	3
50066.39186489344	49991.71480257944	3
50054.50129544597	50030.87405040157	3
50069.008337989006	49999.86131297779	3
50063.78877251446	50021.482590635525	3
50047.92661599612	50034.72326084121	3
50071.155860178544	50005.81709126671	3
50046.4914655913	50039.80561978084	3
50042.0536648529	50029.831162579896	3
50048.92231810013	50026.94707873524	3
50060.41128909096	50037.768041292715	3
50071.66904021267	50018.11432590207	3
50065.75870899152	50038.97872745196	3
50076.04306346341	50000.7019592901	3
50043.47079405496	49991.73698209678	3
50068.07973487423	50015.31161262854	3
50048.88235934379	50052.25902236791	3
50043.12091108094	50013.702089803955	3
50050.27234359146	50001.601120438456	3
50045.582522615565	49997.0073082862	3
50059.53306736175	50001.66711338438	3
50076.87921696668	49994.10979983855	3
50089.8707882396	50007.35591158101	3
50072.77014320257	50038.362895633414	3
50036.771784015444	50031.5190174829	3
50048.310792668985	50044.13451042255	3
50038.816135677924	50022.14072929665	3
50061.31067855474	50045.48001676397	3
50048.85472280387	50008.6445561245	3
50054.894975626434	49993.55575663876	3
50053.23651962024	50035.4934593892	3
50061.3878728443	50028.30300655276	3
50076.45055331031	50028.012584511285	3
50039.14232503919	50043.691641606165	3
50072.77020768614	50030.947313323195	3
50065.186068408715	50043.451652815565	3
50034.43742000328	50004.695077632234	3
50039.25922063759	49994.3554468544	3
50054.89110061243	50045.27696646107	3
50056.32847601132	50041.3243715141	3
50082.08092168837	50023.88949769566	3
50045.45709053737	50017.14670090733	3
50047.69731351853	49991.94479648057	3
50032.38245185197	50045.73766964629	3
50021.80046086991	50044.75189595388	3
50068.52113766183	50055.27766043467	3
50083.53823831335	50007.42272492777	3
50009.629436523515	50040.84083754207	3
50040.702973925574	50001.49942816932	3
50038.85493487743	50055.299786319396	3
50059.33830515772	50032.48497571593	3
50046.366226467035	50022.734958544235	3
50060.37688296575	50063.05524434785	3
50034.67238037518	50021.132612906156	3
50052.12588779716	50040.43287104137	3
50041.17356474421	50035.608973491864	3
50078.0345502521	49989.829597010306	3
50067.61503374883	50066.68511537892	3
50089.27315245954	49994.65453305099	3
50037.338670113844	49987.26906144735	3
50058.310337337156	50058.09114515235	3
50030.77529784214	50049.46722716319	3
50092.004499167335	50024.65192702257	3
50090.16755881704	50020.24512633544	3
50077.66193537617	50039.38690992434	3
50034.60797319309	50052.42999778209	3
50071.242881805	50069.178953027375	3
50044.33610624743	50046.465398459615	3
50080.51805081517	50033.195498487206	3
50048.9652120841	50019.42006461626	3
50051.59580232573	50055.608191163985	3
50041.29927846198	49982.5398041763	3
50042.768012569875	50061.931899964846	3
50068.89042816823	50049.15684006136	3
50052.975540823296	50013.44197469328	3
50027.18454832674	50031.681976095744	3
50031.0309145669	50015.05484853884	3
50036.801377653246	49981.85663899122	3
50038.638803458234	50015.46286250425	3
50071.37486215047	50023.612192970606	3
50057.0500610266	50049.33840191533	3
50091.97100423919	50015.07856612209	3
50075.85802028523	50068.35372737149	3
50027.099044955896	50055.218594976875	3
50033.863768880714	50070.593263586656	3
50057.13233670379	50053.7074869092	3
50062.449968425295	50050.09368474151	3
50071.44070018328	50058.18827355455	3
50007.67123639081	50034.61836785008	3
50034.66544678408	49997.87047704982	3
50037.461971986595	50010.54305029511	3
50086.86042869213	50015.37440035716	3
50054.42836646358	49998.25228639759	3
50076.5252275115	50020.403269405084	3
50053.348591076356	49985.22154729955	3
50022.63872846644	50033.544490521504	3
50087.29554792397	50026.079773575024	3
50031.66352935378	49986.77056382636	3
50031.73941526014	50008.42518042993	3
50023.40198860925	50004.99756368768	3
50067.60224504016	50061.9637496864	3
50096.737752790264	50013.470111794864	3
50075.09071970139	50072.55480811939	3
50087.21387734139	50010.69470982523	3
50064.00104210043	50016.91011856848	3
50072.55838701933	50050.97768757358	3
50034.97332568485	50025.96243513302	3
50108.241115402365	50018.2224376442	3
50032.707100186286	49994.25100724765	3
50079.90456302143	50066.08375827584	3
50046.558631562446	50071.22414049597	3
50061.22023176321	49992.8722529575	3
50051.022623044984	50047.74966600012	3
50005.77195590499	50038.74573757045	3
50027.65899477474	50011.87845839323	3
50084.35967982814	49985.23755985914	3
50083.21739207303	50056.436598371016	3
50026.19396352688	50001.87108654722	3
50080.08945251272	50004.17841410973	3
50030.51833238916	50023.92426776458	3
50059.075662743744	50005.705377267936	3
50036.54102284432	50076.0730186956	3
50037.36919059245	50039.807473432935	3
50045.30932489906	50058.58042805704	3
50074.30789094591	49987.54057023715	3
50083.52221691773	50047.03208094082	3
50031.29264540912	50064.69943354131	3
50059.06476725259	49983.57974887694	3
50056.76448244987	49976.45669123683	3
50092.03158162031	49987.263975525064	3
50022.9264176973	50027.56795122692	3
50073.81019964733	50063.27500544329	3
50080.44290970358	49983.15062979256	3
50066.760588504665	50025.65090916858	3
50020.65482994551	50013.38450365637	3
50036.39054159023	50060.20262568426	3
50044.367495046594	50082.85958056785	3
50041.16163065864	50076.26395276234	3
50035.914310127075	50047.898969828784	3
50083.08914657102	50000.332789860964	3
50026.868702408945	50017.85372282728	3
50074.293723717485	50011.95373867636	3
50087.304293616166	50073.28082176697	3
50043.27398971083	50009.676038528836	3
50077.87506229393	50014.172873544274	3
50040.12969888057	50067.999039497554	3
50082.506650126285	50015.19934031609	3
50085.58535329243	50062.24702651125	3
50073.13189826085	50077.076864037015	3
50097.54484815099	49985.257312797636	3
50017.41180029172	50025.25735961986	3
50028.15585104292	50073.87991556558	3
50081.10345759641	50051.48026163979	3
50049.875208753496	49997.19931902114	3
50014.74972743818	50046.471003837636	3
50099.77701064741	50008.83800881415	3
50101.9953245603	50017.019831380276	3
50084.46578447074	50018.73000478739	3
50082.57030534961	50028.83722583444	3
50054.501198522536	50066.079503208566	3
50044.62068549989	50054.00170133272	3
50088.843294755774	50050.09562950314	3
49999.434211269974	50035.133855219894	3
50095.40347831552	49976.352457762485	3
50076.40805936918	50034.323128330616	3
50013.19312375435	50037.72943112026	3
50104.26298099539	49978.55655511042	3
50095.18064701205	50019.81833518926	3
50008.01767257122	50046.04414859267	3
50021.759376595546	49995.81590057024	3
50030.32580531666	49978.1279432631	3
50026.90265853709	49995.96738419277	3
50077.65750883758	49978.23702382254	3
50047.76388787594	49982.546227354964	3
50049.27295485424	50067.390649043584	3
50090.32963032033	50066.66142989849	3
50068.986087986406	50042.03857041394	3
50024.242549133865	50050.55555517734	3
50013.28639001387	50023.38541780265	3
50025.12527778604	49992.07193992648	3
50014.18088383995	50011.3048438054	3
50036.43692000208	49972.88712750199	3
50019.35544377279	50048.75209067734	3
50086.22298308122	49978.21680788523	3
50077.801215348336	50048.617759008666	3
50084.31189673656	49990.03687387585	3
50042.07848570837	49987.28068597789	3
50053.69733312666	49970.42039646084	3
50054.801367290485	50060.97689564943	3
50094.230469509166	49971.487367260066	3
50084.82412039667	50033.85769215085	3
50010.6514571959	50031.258872966275	3
50035.929918913214	49991.74646638961	3
50061.36811658577	49974.31139852893	3
50093.415884380825	50071.34883858884	3
50020.78453352949	49985.83715027145	3
50037.53083952316	49977.784405504826	3
50030.73058432291	49966.96643045558	3
50081.46871285851	50075.26450575628	3
50095.6991371581	50077.32116894563	3
50048.3630697116	49975.551054540585	3
50087.83711712147	49983.04721380009	3
50027.0934026533	49969.611287770545	3
50090.96380743184	49998.36964803033	3
50071.55946000627	49975.53514137158	3
50091.130466911854	50030.19197767569	3
50079.81082318081	50060.83197464568	3
50043.523005090035	49976.173976848346	3
50063.989543814634	50070.63830272685	3
50026.17826064242	49986.26731367824	3
50009.433364506476	50055.76161312886	3
50099.6959153681	50025.42414898627	3
50097.4335645874	50066.21589415405	3
50092.76396755934	50003.05667078985	3
50079.50693195505	50043.47411392671	3
50102.22000978089	49988.0274723928	3
50065.89144424333	49986.05869591923	3
50083.94910273172	50068.30669818841	3
50078.52822981687	50055.27530909948	3
50085.82640031354	49971.69706930204	3
50096.17500756403	49993.92287908864	3
50025.17270997512	50038.67513530224	3
50091.4624667146	50077.778909133754	3
50021.43647103	50055.53033091562	3
50048.36362786299	49987.640909926195	3
50003.8649176367	50050.349223474936	3
50090.53488954756	50037.07368558752	3
50028.72247623795	50043.179735131795	3
50102.70627319646	49982.42768928284	3
50108.74304702903	49979.85338037262	3
50006.873768551646	50018.11961713534	3
50097.8355274829	49979.946648919904	3
50057.54873437098	49988.2921962446	3
50106.56683119508	50084.22514162767	3
50022.680890203264	49981.25244395285	3
50088.30824538057	50002.63690898331	3
50068.21714178281	50073.529262590106	3
50097.403197380256	50071.688360872824	3
50012.83842263004	50051.88863696845	3
50088.406768900844	50054.72918635583	3
50068.94319123581	50082.76680852482	3
50080.916495705125	49971.041867652784	3
50031.38546668355	50028.26799454094	3
50018.39064661017	50017.54593710503	3
50101.447328601884	50029.659345963635	3
50080.486701650654	49996.87505106093	3
50005.64176812607	50026.95027627374	3
50009.871533345	50007.85459824614	3
50071.77372725479	49991.93708764285	3
50025.59178678259	50063.341283896785	3
50002.37371502052	50031.33922121024	3
50037.72618547896	50093.33661817724	3
49993.09777326477	50043.40800519624	3
50019.74606948794	50040.00526882792	3
50109.421391093725	50001.49687046856	3
50000.11116719361	50012.450982077884	3
50005.97738936031	50022.94121208097	3
50065.10020094279	49995.576604956725	3
50035.624224958614	50036.05581579774	3
50039.58839212388	50072.02822216681	3
50083.82533993461	49966.95524591133	3
50019.47184157309	50069.44224766847	3
49994.2247004584	50025.03169921738	3
50113.74434865176	50085.63351489785	3
50095.97059446119	49998.00479887027	3
50065.29277033077	50080.32796688399	3
50111.131332530225	50007.919779442454	3
50015.66789691961	50064.92230990734	3
50106.29220546841	50037.47472835945	3
49987.42873585835	50043.23668505434	3
50066.23001209756	49973.24084101189	3
50110.731616761936	49972.588061992785	3
50097.5184550759	50050.03005986265	3
50025.45350415818	50069.22952428564	3
50047.364414621334	50089.30771332683	3
49997.302755902456	50054.923823919	3
50012.71181551482	50015.432985536485	3
50043.51354858954	49969.47459545556	3
50038.94434930611	50026.71948397275	3
50045.130587885076	50096.138819034444	3
50000.4910110234	50027.29942361547	3
50067.69870405021	49964.34639678812	3
50053.721313030874	50073.57158343819	3
50001.607661201204	50043.69251722524	3
50059.577120082045	50082.1797688207	3
50032.01471331175	50059.28994655869	3
50026.07247793531	50082.287426925366	3
50101.9136286574	49965.52508384116	3
50071.683744247515	49970.37110909576	3
50099.30204225255	50037.394762527314	3
50036.28128438176	50087.878550799345	3
50029.42914140019	49961.31996940598	3
50104.74575704377	50013.73108777875	3
50069.92228190271	49981.75955144449	3
50096.68152003725	50040.704055025286	3
50040.95805037047	50098.30475664359	3
50010.43192969939	49977.76599103944	3
50031.172824680376	50086.634566072506	3
50052.083622025326	50082.968225905395	3
50078.5871216262	50079.06494066636	3
50075.97233628628	49964.15004529449	3
50070.1479599918	50035.33901548395	3
49993.76366021896	50033.62436716403	3
49996.64973095672	50047.63094591771	3
50096.59023153957	50005.93984419691	3
50006.23001903528	50062.09639167354	3
50047.28856821912	50102.78426937339	3
50090.045677303504	50043.989117455436	3
50016.16140787376	49991.629095091834	3
49984.99873196578	50035.970145238774	3
50009.340935874905	50013.113606777195	3
50062.19069288968	49961.821386971336	3
50052.2574950675	49964.185245838074	3
50042.58386434111	50041.28637034599	3
50097.40157111119	50056.8784789171	3
50091.089759629016	49974.86328198308	3
49999.89159799184	50051.699307606395	3
50014.742439305424	50019.63433461121	3
50064.18285837222	50054.95274972165	3
50022.233002582725	50000.85579300339	3
50116.65708462018	50041.12571912197	3
50005.92681942592	49972.51234969507	3
50118.36079484916	49980.48227259603	3
49996.86881553685	50029.101460713224	3
50101.17080666172	49992.84947594011	3
50022.371106104925	50085.41278015044	3
49992.4974777732	50054.71922087042	3
50034.18512571606	50102.125272961915	3
50102.11337520393	50051.49711125489	3
50098.544575329164	49961.280669785774	3
50023.5408195936	50010.218040338594	3
50011.88705790719	49989.520046873535	3
50099.40118055045	50043.70093751966	3
50010.36953891307	50020.48710702392	3
49999.80242833609	49961.46058604359	3
49998.741837706824	49967.601925638526	3
50039.72272572789	50049.603346737116	3
50060.786752309454	49970.036447658356	3
49982.82897745213	50047.93514950582	3
50047.18356895318	50075.53926121001	3
50103.904669158146	50078.61118278436	3
50090.64477284953	50084.89896488768	3
50063.76595970581	50075.380454351434	3
50085.09973715177	50088.10459481945	3
50109.50605503336	50024.42986970621	3
50057.24080229681	50077.70937886789	3
50103.49087074563	49971.11823512912	3
50038.728800494566	50082.57304101166	3
50111.85799772266	50051.239555128835	3
50113.26672485013	50081.357643153126	3
50053.14631805803	49978.74279321314	3
50092.248172050415	49965.00951571508	3
50076.77466822785	49970.15995098908	3
49987.09905128881	50021.552856465925	3
50035.62389903929	50105.98236525311	3
50111.791967896745	50072.79343205746	3
50109.03968077249	50087.83117208586	3
50010.55298454888	50060.971170033445	3
50095.62541898047	50083.674511811565	3
50003.778970766565	50008.624914693195	3
50023.648479216936	50075.04915177352	3
50053.43791818171	50092.31199302208	3
50019.12880806482	50006.9180326432	3
50000.289303905854	49985.78323133873	3
50096.90592468921	50090.8130789591	3
50104.06598628892	49999.2874377081	3
50117.47393852535	50011.609266923966	3
50114.3566793795	49989.158180569	3
50103.25185685047	50046.97773915245	3
50105.01934802924	49952.25384816295	3
50059.17847280663	49964.91023445296	3
50114.92189605712	49959.480379432265	3
50076.832627082345	50087.1312894078	3
50115.270198289945	49973.359876730254	3
50007.58001856085	49952.47558323437	3
50050.48043326514	50077.96746061665	3
50051.38308893468	50104.96570407177	3
50004.76391338605	49976.99582771397	3
49988.3920351304	49965.50194885576	3
50125.05553125755	49994.65266719343	3
50105.55446637925	50007.10092040424	3
49998.57352976762	50066.28873896134	3
49996.04894428409	49976.09731924727	3
50002.616471098176	50067.43774696806	3
50096.39104295519	50028.1775160992	3
49988.48660527815	50038.12172724006	3
49980.34051167479	49963.29849114773	3
50122.10968290223	50019.539902158096	3
50119.98731442464	49975.377151159024	3
50112.80785231378	50012.48397915836	3
50013.01526756956	50027.80761758419	3
50048.40695554043	50112.17392376983	3
50113.858674579766	50037.13822287364	3
50086.76033636116	50040.77079663745	3
50073.41841094786	50046.89263076657	3
50117.527471238805	50007.32023266636	3
50031.40780704705	50094.00434161471	3
50032.318862971675	50033.34662728052	3
49995.798437454105	49964.62291545986	3
49989.54588679903	50061.95442993476	3
50092.463601083684	50092.67641127099	3
50022.56004977496	50018.486815893244	3
49979.10344386108	50052.05851180933	3
50003.42913604348	50015.19238554249	3
50113.89817880808	49994.173029853686	3
50038.84327646441	49967.009432832834	3
50102.0426740331	50033.75985822952	3
50076.5087229227	50006.75652610334	3
50113.78815095449	50002.28307392996	3
50017.52229063841	50054.57114914617	3
50126.15666241116	50002.30048573974	3
50122.312770067125	50056.51544631218	3
50123.63730474334	50031.98181221454	3
50018.64331932994	50060.37416735707	3
50100.22532025514	50000.443741411465	3
50106.647573088754	49989.72220466354	3
49976.41202594968	50021.80914705059	3
49999.3094635585	50020.97291325778	3
50009.18706853709	50067.093667478024	3
50013.09833807259	49951.407344636944	3
50111.204689684026	49983.37772554696	3
50015.96321501283	50090.25609763223	3
50127.50172905524	49980.262322277275	3
49974.90779980296	50055.5992076815	3
50031.904455944874	50075.58929322446	3
49992.44969505358	50028.9209776996	3
50065.70616495584	49978.41268980129	3
50026.85174238314	49981.357922332536	3
50088.515446645695	50100.2167516948	3
50020.47616057045	50078.32405759439	3
50031.8495637426	49955.69735349696	3
50119.45112290378	49959.723900461315	3
50122.00835546971	50013.71404278653	3
49984.214599625746	50052.41463609359	3
49997.531427620124	50075.23967496693	3
50041.20942569287	50087.31128767792	3
50108.025082680455	50045.29749065934	3
50063.081475998515	49951.38216545339	3
50029.489699971826	50098.25116857892	3
50000.55387206967	49974.828425491025	3
50049.69879356847	50061.38763478978	3
50054.9707978683	49952.44613271546	3
50123.436723336345	50074.79462372813	3
50031.63126599145	49972.37731277833	3
50090.43836420613	50059.30611702204	3
50119.60008683489	50084.07983339182	3
50110.07460244574	49965.29230632996	3
50096.97935950455	49989.3761293473	3
50120.078380326995	50049.13192417063	3
50026.16022443183	50022.424233404694	3
49999.56221114672	50005.26348437711	3
49987.54409241721	50048.659548483774	3
50111.0935296339	50077.7250065589	3
50088.89961460827	50090.31422281594	3
50101.72081862145	50070.69082001307	3
50059.264378162654	50087.815377867875	3
49978.95506136495	50030.64565971034	3
50015.15511646817	50097.85612879373	3
49982.25542997252	50065.4575864922	3
50038.78249296264	50114.55815020437	3
50116.126030109044	49984.83367436806	3
50086.339275693674	49962.52445563673	3
50011.11759042118	49996.60027996073	3
49965.12212456037	50047.41527889544	3
49981.82466870793	50022.86802824898	3
50125.48360313627	50047.4268094139	3
49984.333645154125	50030.91421957605	3
50031.10038241885	50000.474169592366	3
50003.865421853654	49963.10910096258	3
50033.930353859825	50080.693992785746	3
50110.16419957106	50033.59996262219	3
50116.18202850223	50052.621024230146	3
50111.758834315326	50041.84241585015	3
50056.678420228556	50069.51387840124	3
50069.9797395572	49988.11709537133	3
50114.289723022644	50045.98416544012	3
50058.68551510168	49957.846169766526	3
50036.04754328106	49955.26797182575	3
49984.72443270591	50056.75184716749	3
49975.963972978345	50044.2664489446	3
50114.94223932498	50076.42886840923	3
50059.42446337363	50099.61635983602	3
50082.93469237987	50038.65355672523	3
