# Supplementary material for: Abundant Topological Outliers in Social Media Data and Their Effect on Spatial Analysis
Source: PLoS One. 2016 Sep 9;11(9):e0162360. doi: 10.1371/journal.pone.0162360 (PMC5017681; doi:10.1371/journal.pone.0162360)
Supplement: S3 Dataset — See the respective attached file. (ZIP) [file pone.0162360.s003.zip › S3_inclusion_lws/clust_40_49.csv]

50000.0	50000.0	0
50005.83713481602	49993.280968672174	0
50001.12443877294	50002.94038312532	0
50004.48967049862	50009.87803618339	0
50014.53099825114	49992.22044562598	0
49994.82530141147	50000.16451443882	0
50010.4589196096	49996.03999675293	0
50018.2149037799	50000.21066760052	0
50008.08586038528	49994.71094210748	0
50008.936828060156	49996.61673629877	0
50014.94983376979	49988.786681476384	0
50018.46933854213	49993.8554702697	0
50011.58925015423	49998.11513877684	0
50000.88428493963	50005.70068823388	0
50015.58030491181	49998.917555959655	0
50009.4718499692	49995.44000616184	0
50021.193458055204	49985.225681648	0
50021.413904821406	49979.75696080034	0
50010.100749354795	49991.42392694246	0
49994.76895619402	50001.40611172298	0
49988.06258487189	49998.76840152412	0
49985.29202249338	49998.940740734564	0
49993.14686645007	50008.1375682673	0
50019.290915195124	49977.92750471076	0
50015.06418115242	50000.068615091885	0
50014.13017824349	49994.253094930704	0
50016.51956011994	49993.78858803314	0
50007.08202173182	49986.998177055575	0
50019.32588342561	49975.4242119596	0
50007.844906202205	50006.27608626506	0
50012.7000907052	49987.44525287354	0
49995.49342105043	50013.29634922211	0
50005.13790162656	49991.45152935209	0
50007.082932075806	49996.441953963855	0
50016.585769007244	49986.84440471123	0
50002.83418114664	49988.992466717245	0
49995.48635136234	49995.03181978486	0
50024.77210222248	49987.26818796391	0
50016.061040311164	50002.13748655931	0
49998.10217495186	50005.36260508198	0
50013.167830917206	49993.19964095961	0
50022.14159763361	49982.83076155788	0
50016.10399810654	49974.74415824642	0
49998.08776523715	50009.22821079052	0
50023.40450357533	49993.61172738369	0
50018.76775212044	49981.33086492498	0
49996.120792812355	50001.59421960543	0
50005.046774222115	49981.73340809357	0
49998.2990140224	49997.04291727956	0
50016.47214563919	50006.55446067109	0
50027.808527417794	49994.11873108403	0
50007.276988179576	49979.47005546184	0
49998.63505054116	49993.56495709598	0
49994.93196612812	50011.18394075017	0
50010.45876863076	49990.161010031814	0
50003.97266594857	50002.458794795784	0
50009.44591577367	49994.182815990534	0
50008.4991627827	49998.01859678256	0
50026.73402193849	49992.63956518364	0
50029.482584821504	49978.508912261066	0
50008.75765193132	50004.28392360544	0
50005.388412672575	49999.9900841207	0
49999.85042124614	50010.79623481914	0
50012.27171978171	49994.29867634941	0
49986.59482429784	50001.81226839865	0
50035.33648425852	49974.70002515035	0
50017.338649190744	49980.41742473275	0
49986.88719264082	49998.56909033515	0
50009.163364260836	50001.94105756399	0
50021.4902181036	49972.74675609031	0
50036.929303339406	49979.345099226695	0
50004.407389178654	50000.27660040396	0
50013.03458879436	49971.04161905141	0
49986.730068661935	49995.36881795393	0
50012.11734460939	50005.26852747503	0
49991.47266825221	50016.232713043595	0
50002.753656105124	50004.43811441385	0
50007.04795399476	49984.99209594952	0
50019.73260847298	49970.14971438379	0
50009.069330373226	49972.59046273163	0
50010.1511816557	49972.62455247978	0
50019.046855330045	49968.729659101475	0
50033.91819664266	49994.99795841096	0
50000.54061583774	50004.66301196818	0
50036.83356199175	49976.12178608589	0
49998.69355844842	50014.23779065819	0
49996.42385986143	49997.54201287753	0
49988.80355885187	49994.73949626766	0
49989.0000510483	49997.53362532931	0
50045.87877013	49979.65615874137	0
49991.13587895365	49996.52765682387	0
50019.30492580107	49999.88959458508	0
50012.46014286366	49988.74121117238	0
50001.54569032017	50001.71275774059	0
50012.15402410048	49992.55053785089	0
50000.12263336884	49977.47527241486	0
50002.22490471562	49999.61637121197	0
50010.51338572776	49998.152334640225	0
50014.73525587127	49997.20394473452	0
50012.79614643068	49996.9890215799	0
50004.87503193818	50001.461523248174	0
50006.03257514177	49990.03647625652	0
50005.54887962217	50004.81637949066	0
50002.56240120871	49979.99797606899	0
50021.887926901814	49996.062893511604	0
50006.32703857465	49991.544517300004	0
49990.439278598395	49994.24582331928	0
50001.873876585625	50007.141939034314	0
50003.305765154335	49993.86854020162	0
50013.200641945106	50005.08440088092	0
50012.12025455266	49978.84568753256	0
50006.64370623705	49983.02919293262	0
50008.49073917247	50010.12621010018	0
50013.861540388745	49978.21860787476	0
50031.058052643435	49986.99015643279	0
50014.94582985956	50012.05125135054	0
50035.5383608293	49983.566861656094	0
49991.030096193834	50022.15116813719	0
50005.46966937792	49970.62233159868	0
49988.44833133628	49989.976926240066	0
49994.354344094165	49979.72792732627	0
50016.53829730544	50000.329665277866	0
49985.69786667642	50003.08579045412	0
50005.04180405728	50003.54232518139	0
50007.49928405959	49988.58424591541	0
50017.031857151094	49968.94990008343	0
50002.98364475068	49981.342418066255	0
50008.75183400938	49981.63170455064	0
50003.74134074666	49968.98534518849	0
50014.184258887915	50004.34955588514	0
50016.66807349658	49978.153620903344	0
49991.49294660638	49999.08926920659	0
50006.07308943197	50012.02124499861	0
50018.18428017563	49975.5291185302	0
50003.744835537575	50005.03672033354	0
50017.0847617482	49967.71939797862	0
50001.364376995836	49995.92899192673	0
49999.015252295256	49984.51162121085	0
50022.88862056398	49978.140659149925	0
50010.12229608524	49981.63378355038	0
50006.924986869504	50014.2275570096	0
50018.62598055079	49995.02027975728	0
50001.4129379488	50011.1959501719	0
50029.762113352466	49981.23696473595	0
50017.34500124433	49994.69032148967	0
50001.66266675488	49990.137316034496	0
49998.9494254673	50003.01711792969	0
50001.198360199305	49999.86125242214	0
49988.285388029035	50000.56237796584	0
49999.6191912088	49994.81971262622	0
50026.604335600314	49978.8004165042	0
49995.32452230914	50007.39284060184	0
50008.4370145203	50012.41428319673	0
50020.588886059304	49984.00500895489	0
50018.196912976244	50013.52306138625	0
50024.68074206995	49980.89310460526	0
50032.11898991028	49977.87048802366	0
50033.392462679665	49988.90998566345	0
49989.34177680639	49998.66722062441	0
50011.053675528885	49993.308648700295	0
49998.23830095699	50010.57701642372	0
50011.79860805233	49985.78635422019	0
50018.22626641199	49998.34133937544	0
50006.87112494695	50000.55134256973	0
49996.53121272331	49985.20198091985	0
50025.086037284156	49985.91081937276	0
49996.70860588001	49979.26714558284	0
50029.50319168969	49973.20871567816	0
50016.4795935853	49979.64911345631	0
49996.10016635222	50004.113680559676	0
49999.640019379956	49996.08065681126	0
50008.223135130625	49962.391188099115	0
49993.37143664145	49981.26529963117	0
50018.00955082157	50001.454190036544	0
50014.05433731257	49987.786569162265	0
49999.49285722743	49986.030568801725	0
50010.892172060616	50002.890041918436	0
50018.264454430224	49979.08917698802	0
49999.254347866976	50004.12399906752	0
49996.37550174052	49996.18684061768	0
49988.48035736957	50002.11186367716	0
50017.57129535383	49985.64348910266	0
49993.48365932206	49995.32734283831	0
50004.25846664632	50013.69450265003	0
50015.17690187655	49969.07193670933	0
50010.90125225226	50010.77384091866	0
50017.00323091341	49995.94090178073	0
50012.86030348004	50017.03363351573	0
50005.31109678922	49962.92414232626	0
50006.08245865617	49996.396527964374	0
49990.01497238	49995.39866020564	0
50044.05046255765	49984.74864177708	0
50021.102182624454	49977.19055963324	0
49994.206855205164	50007.760510363725	0
50031.30952802601	49981.27880218403	0
49993.00874635992	49989.07987435498	0
50017.913044286935	50022.43697608902	0
50019.55630359528	49996.00874573291	0
49994.95845095134	50006.23146898167	0
49996.787999179345	49983.41672751876	0
49997.28862868989	50002.89962222195	0
50026.72239156424	49977.67029217016	0
50016.137442013125	49997.798828649495	0
50002.23822115556	49982.82918829433	0
50017.59004350971	49970.20078439211	0
50001.12616166738	49988.74985866253	0
50026.89126041569	49975.84217616462	0
50011.525842301904	50000.75636389602	0
49987.37936298576	50026.933915783564	0
49992.505563965504	49971.45927862612	0
50028.914669772326	49976.81093937099	0
50016.66006009913	50016.9698661116	0
50006.33442838227	50008.543010872665	0
49989.42131829412	49963.33901166855	0
50017.968238877926	49964.11063876047	0
50017.4053768407	49976.68234425749	0
50025.67918690619	49993.459769034926	0
50035.32946390554	49977.583204645154	0
50014.841863191876	50008.54154552255	0
50009.46842729731	50020.60487544357	0
50021.769537268505	49974.23178294885	0
50011.47451947896	50007.557284676805	0
49998.40507468729	49975.46325920858	0
50004.0943970568	50011.27871101463	0
50006.20179319582	49967.85017228331	0
50018.20829484094	50018.71730479123	0
50011.66556158528	49969.1858270797	0
50024.369657337156	50001.22008216415	0
49998.79584238994	50007.13689362251	0
49990.32820341346	50016.3961369657	0
50006.4435688108	49994.31053318997	0
50019.30929079813	49976.600336048316	0
50010.91845864008	49982.82898569856	0
49990.348907185224	50005.60903256387	0
50024.1522169357	49994.40200642497	0
50014.17381883133	50002.12589069574	0
50017.76507466728	49990.44779436663	0
50043.75520496807	49976.744641166486	0
50009.71324076425	50011.99337319459	0
50023.96064234873	49977.61049468709	0
50014.04709016834	49999.30956374218	0
50007.29837336337	50019.74476684009	0
50011.60148713441	49971.61552987652	0
50027.760664667345	49985.06088880161	0
49990.826783218356	50029.403764236886	0
50009.65654534305	49987.70137659851	0
50016.71099753911	50008.33824926107	0
50004.69951611002	49997.63286251777	0
49982.1008966819	50023.64881203237	0
49994.30528099292	50019.15648234574	0
49989.98803088486	50014.01842541414	0
49982.173661481924	50004.54955079803	0
50016.885314251995	49964.39033046427	0
50027.64624163003	49996.03948847316	0
50042.10921104765	49992.490067135564	0
50000.45721536013	50013.25586287379	0
50033.20667133846	49996.21933796846	0
50007.796617056236	49990.37827675556	0
50010.793185041024	49958.88394594061	0
49999.99657376707	50014.635139766775	0
49991.18720389596	50004.122235214636	0
49997.97220737339	49978.578237204354	0
50009.72613395662	50003.706107086124	0
50035.589999161806	49971.04844427833	0
50028.910800421785	49971.17023296352	0
49995.69536840814	50016.661631778	0
50031.87793942766	49984.378883366044	0
50018.940883947886	49955.17033129901	0
50009.73582475297	49963.47881328664	0
49982.62400587377	50000.491292449246	0
50011.69341869804	49995.72767945512	0
49995.16420949113	49998.835294507444	0
50006.40201665947	49988.39904736535	0
50016.4519561636	49990.38580699887	0
49999.09921373705	50015.27455799909	0
50015.71644487849	49981.890074185685	0
50011.95701241115	49981.49187185587	0
50013.74931920829	49997.47045144757	0
49991.916510602816	50012.525039104024	0
50009.99198977121	49984.8982441121	0
50018.44147401772	50003.16867861623	0
50020.82573912429	49974.82028027413	0
50015.49034966473	49990.85560334409	0
49999.87213701425	49997.90044027296	0
50043.79092621712	49982.05238273654	0
50017.433259612284	49987.72241035177	0
50031.953824946744	49994.884360510674	0
50008.88763657624	49985.631715698684	0
50033.254947874484	49991.54350118985	0
49999.46235900153	50001.37638187934	0
50015.18216152417	50016.60655961266	0
50013.100947890016	50010.369642319376	0
50023.76929210621	49996.469970804144	0
50009.1598565264	49970.37590584578	0
49995.85450226346	49992.452056001675	0
49999.94546654832	50008.59505416156	0
49990.82754118624	50010.245166916364	0
50031.77710339371	49975.60848126108	0
50034.230430251715	49972.200144816255	0
50022.386270717376	49979.00827023312	0
49992.64646736168	49980.25304717777	0
50026.42297673137	49997.453392527335	0
50019.618674445446	49958.86037352273	0
50026.41798040903	50001.05491525644	0
50019.38057683675	49973.42363685009	0
50009.54565436523	49966.28393480257	0
50009.01063384966	50014.73592736334	0
49999.644995925904	49993.78405371485	0
50009.81720632824	50005.97289784865	0
50008.14015398451	49992.284981156794	0
49996.346870602596	50006.735113702714	0
49992.318381946396	49996.34852900717	0
49975.57922029394	50007.543591302885	0
49991.7840052838	50030.47910280624	0
49997.821918389505	50003.78108682672	0
49981.759709777754	50020.590654198604	0
50004.689470503756	49982.915378003716	0
50003.63994292236	50003.52518030056	0
50003.33970531987	50010.21646316763	0
49991.72504012674	50009.66971456137	0
49993.51300644962	50021.990941999415	0
50008.57551745661	49967.72139152683	0
50021.960935687	49975.66542490558	0
50004.69583280455	49995.22104814737	0
49994.198399913046	50009.21217614481	0
49988.58142016513	50018.082290497325	0
50019.654252077045	49988.67324223183	0
49984.921162792794	50004.07854214962	0
49981.45671529846	49997.116122643434	0
49996.97783060522	49968.187741512134	0
50040.272093099156	50001.72669740148	0
50003.18794351524	49977.40589052669	0
49993.03311956979	49993.21018067425	0
49996.365427526835	50010.6317267545	0
50003.67053058538	49991.807151799425	0
50008.59006648891	50007.353603243646	0
50005.63922193674	49975.28807307995	0
50027.37674313698	50000.002662458595	0
50018.1694011894	49962.7431125476	0
50029.270615256304	49986.30585703274	0
50008.60891376488	50000.90645862579	0
50011.463217016535	49987.64651850302	0
50025.71492602243	49980.053609271316	0
50020.149261215425	49998.33740895269	0
49992.083382203666	49998.17325550986	0
49990.49038131797	49993.050099536056	0
49997.03459241107	49992.463299739306	0
50015.71638867133	49993.163487279846	0
50014.238258018595	49971.042525217876	0
50002.84440560835	49991.017650804875	0
50024.0421841673	49981.83583364768	0
50010.09122006389	49975.393998303785	0
50021.8599244461	49988.34879827413	0
50012.38490685176	49983.447845324255	0
50022.9978631254	49987.25227928762	0
50024.57481204676	49998.27303786978	0
49977.73435678939	50025.73142585185	0
50018.273526281984	49984.862890459626	0
50004.87977524304	49988.86417241439	0
50010.2994959495	49980.14878879698	0
50044.34040172747	49986.573763466644	0
49989.8854863132	50002.60089882142	0
50035.588236585834	49995.58540569962	0
50033.22995233338	49985.604815805105	0
50004.865841838946	49985.181879685035	0
50017.96032704124	50016.073713754304	0
49985.88742129509	50004.574260043635	0
50022.967400696645	49965.7199337937	0
50020.575116337925	49991.52741422425	0
50023.080497756	49990.82975304222	0
49971.19647388126	50028.90699982335	0
49988.378226405424	50020.15787642392	0
50041.256446369975	49975.58570536631	0
50026.2353198945	49963.63745814506	0
50006.09290812682	50003.86750193632	0
49999.10665106603	50019.81250362378	0
50017.08442806516	49999.00182927129	0
50044.3125068275	49991.881128169334	0
49989.69643205104	49979.90931636454	0
49983.447153874804	50012.92191009479	0
50007.09100776314	50002.0115516885	0
50002.39396832022	49992.540378176054	0
50030.089910534545	49998.491165232444	0
49997.30745483783	49998.59718904675	0
50007.318017293444	49975.875578960055	0
49993.248316773905	49978.191920323	0
50026.3666059615	49990.04335203911	0
49992.999485446875	50010.69994272801	0
50000.3856237368	49991.71250458948	0
50017.946030743726	49977.88631347146	0
50007.644142433375	49972.087069549	0
49993.66907959635	50011.765590085415	0
49994.8157511952	49986.98470323382	0
50008.38104781748	50019.90062105578	0
49993.26126408174	50000.11735477906	0
50007.22548173692	49977.57936703704	0
49992.06360483944	50018.0340425501	0
50039.28669048378	49963.65659707516	0
49985.753176636455	50020.735921212305	0
50011.566897029115	49967.6111754119	0
50033.987927820956	49979.86532365262	0
50034.92184460218	49993.68379887169	0
50031.1834662403	49978.546404806555	0
50008.49951727383	49977.61220145197	0
50000.0667014223	50006.61967936052	0
49984.729122934965	49988.46750636666	0
49981.21649061167	50003.70840084871	0
49990.47161684786	49965.01894314194	0
49986.85456251446	50017.47416794007	0
49993.14977565803	50012.76023205532	0
50047.74428540473	49991.24723405859	0
50041.76255014188	49978.46759680011	0
50009.81457879594	49978.21967923451	0
49998.4060908197	49999.35948248665	0
50018.373779276386	49996.34044717234	0
50013.52283959243	49995.467949927086	0
50027.67426593742	49970.10328410818	0
50014.319940503025	50017.38261971316	0
50009.11341404663	49999.653086728984	0
49973.127658974896	50000.05463673042	0
50024.172469884805	49992.833051163034	0
50012.72323837013	49986.30699232487	0
49986.20730487261	50000.10490423789	0
50011.977252020064	49976.793581167396	0
50000.00469857768	49987.66289570633	0
49995.85995538461	49973.097446555905	0
49981.89327689237	49986.981859026244	0
49990.188598212604	50018.50470183291	0
50019.26408681603	49991.079964753786	0
50026.90642246039	49980.55454640253	0
50004.02002875881	49980.06894821713	0
49985.89081506631	49985.65015807027	0
50002.19799961084	50013.56370140326	0
49983.7216195171	50005.075943525364	0
50011.56530235663	49984.67498436674	0
50002.327672652966	50016.16523425671	0
49997.71084800053	49989.345274387495	0
50021.098386776	49999.088229640256	0
50002.00890793094	50008.13368325376	0
50019.39518854666	49986.74799421681	0
49998.48583144695	49996.020842220816	0
50002.252645341825	50003.39034952211	0
50024.94934034694	49996.50973683712	0
49986.29125204934	50032.769984358754	0
50028.415156277806	49974.07285654163	0
49992.67148623997	50015.74501869495	0
49988.55427669218	50005.38882281116	0
50005.61269014103	49979.195057955585	0
50013.9253921519	49979.943606174034	0
50009.02263196153	49976.39397066565	0
50003.70383567812	50009.18776447736	0
49977.93538939688	50032.17827826552	0
50002.00143499088	49981.14772652258	0
49994.443343618565	49988.76168526796	0
50015.95192676042	49996.55369518609	0
49993.70826007408	50013.60625246535	0
50015.6171072625	49995.2344459176	0
49985.79584330067	50018.53873362033	0
50035.52685303456	49986.11691328954	0
50023.38477138606	50015.65881684924	0
50013.08957255942	49972.88909667436	0
50032.54434074573	49980.14024382478	0
50037.69766277613	49990.71977907857	0
50020.70132115987	49971.33918728332	0
49991.54871575323	49993.06958954638	0
50038.6876369777	49984.854015877136	0
49995.84975534837	49989.76380217891	0
50008.57260689861	49984.18248625825	0
50010.80116969428	49974.26868446372	0
50015.52442358418	49980.369654114074	0
49966.87956821088	50025.3566718717	0
50021.39298048806	49997.33513397521	0
49986.79280405464	50011.54457078656	0
50036.99569153763	49970.71384740837	0
50030.30006447288	49976.71936741601	0
50004.423067000935	50021.778925919774	0
50018.9524174718	49987.93459858724	0
50002.24446952885	50009.35885546801	0
49991.37241014676	49987.81286878255	0
50003.50800967785	49986.81399264767	0
50024.603400120206	49967.67607924221	0
50011.68653072118	49989.936086664326	0
50007.42317193211	50025.20821976098	0
49997.81359760099	49974.146066464906	0
50000.03202202254	49975.17501212602	0
50007.46899340166	50016.97950080779	0
50014.92720199672	49989.879107376546	0
49982.3621370405	49990.43294793265	0
49998.93112757086	49973.32114751587	0
49993.375437763934	49986.99815010414	0
50009.01048645396	50017.8185164767	0
49996.28983160131	49986.96341522962	0
50013.84358150482	49974.759725529235	0
49985.33335758784	50014.325262570404	0
49988.28920657882	49976.78881082798	0
50005.127349538976	49960.355245516366	0
49989.64002585986	50013.06228223937	0
49993.30132386803	49990.74232668886	0
50007.89248237768	50021.36047618287	0
49987.15178322575	50016.181793822885	0
50203.675401768945	50035.77580312956	39
50172.490271710834	50000.169502573415	39
50221.29474529506	50080.570940994236	39
50131.311100027655	50002.64573951314	39
50156.77475476252	50042.44077924525	39
50122.42316143677	50070.52405985353	39
50207.603567602615	49971.39698594042	39
50231.09530537065	50004.97874286262	39
50279.79845076962	50009.98348550466	39
50078.705147812965	50068.82850151651	39
50035.15932706902	50052.32671644352	39
49990.45934516803	50059.97121159043	39
50194.07067953901	49930.75062610638	39
50203.041020089615	50119.005111814535	39
50255.64348043191	50059.3306638659	39
49961.88615321328	50026.05526207129	39
50229.43559873507	50156.01480811143	39
50006.26184666509	50018.52951991554	39
50034.139598704496	49987.88233830192	39
50057.908399144726	50111.11248284071	39
50237.75888743905	49929.743180483136	39
50323.370710157884	49993.05675298078	39
50275.85317805358	49944.170853770636	39
50257.73203604699	50186.446526624786	39
50014.75780481186	50098.49425615396	39
50297.90795207669	50192.76875522245	39
49971.55799251169	50102.49312854842	39
49967.54981087801	50142.5137894834	39
50030.31946761637	49945.225320698075	39
50091.141592854285	50003.462083927414	39
49958.620465945874	50186.11404665705	39
50310.54768849099	49911.40275058597	39
50213.34223631671	50194.499693363134	39
49944.3878556372	50063.15408962387	39
50124.60543159386	50119.3474565269	39
50157.95496443607	50149.55697767266	39
50269.65294261648	49894.54790384087	39
50103.82170312142	50155.76471092271	39
49993.856280537744	49972.62005471961	39
49999.73349922947	50175.33709939844	39
50039.11083896255	50151.76404984912	39
49927.121140666146	50117.33881097862	39
50007.12142725077	49909.73061058216	39
49963.459254893634	50233.70650537981	39
50297.33447005887	50071.69764265986	39
50164.35064008664	50100.833567786234	39
49884.34281374816	50100.10242199221	39
50328.72055644892	50045.38361239325	39
50217.02958938003	49894.73675878159	39
50161.49250956711	49954.10593394948	39
50165.563381560656	50202.44336517456	39
50148.95945089935	50247.44403070966	39
50262.53825833763	50107.50381922991	39
50005.84144402346	50227.61543499228	39
50086.73842689413	50192.327719719135	39
50107.94403736796	50226.71530318409	39
50286.726010504986	50232.13237598176	39
50330.647164038375	50226.01499108109	39
50201.855391428646	50234.46675427755	39
50072.28479718644	49937.059306404735	39
50333.97096069361	49870.940987886905	39
50062.70034059157	50224.498090728935	39
49972.151895972886	49935.48395576049	39
50297.09804986714	49842.26826295653	39
50347.71258757574	50182.75088198766	39
50038.99069354638	49884.35863440576	39
50279.001092048384	50277.82365732469	39
50361.357955174375	49840.535650569625	39
50385.51388832778	50163.926782294555	39
49914.37378605179	50184.55927882328	39
50362.37194257199	50127.016131873715	39
49875.43385469861	50143.268988847725	39
50086.63576642049	49893.15772484142	39
50325.79627485667	50108.461491374954	39
49830.05924503955	50155.320285420166	39
50375.83563493131	50216.875050209936	39
49787.67033072032	50156.52297306017	39
50013.66886311005	49848.05789168099	39
50241.584115394115	50224.73509108771	39
50381.0909365218	49881.339757563306	39
50129.26304134663	49891.86314839322	39
49922.29433415175	50229.54016868881	39
50252.51697321438	49856.97619264686	39
49896.69533018035	50059.34994616904	39
50366.30865289007	49922.51185276352	39
50319.31578605433	50150.752787367426	39
50179.90221371946	49872.75617714146	39
50234.48472260096	49820.14777373623	39
50411.41311210817	49850.41639357652	39
50410.74824562511	49919.77551595023	39
50354.99938247262	49793.1094051982	39
50365.48267147863	49996.81085387749	39
49865.06365262128	50023.89445694468	39
50300.20271271542	50321.5533518162	39
49829.29280542209	50113.04794321038	39
50065.45582743001	50266.309416070035	39
49781.596202833825	50112.8901227151	39
50340.230876484544	50304.78774807305	39
50454.935036441806	49861.02671419844	39
50267.68431112148	49790.16263308139	39
50394.979834650505	50101.81790343986	39
49887.80097523479	49980.742334880524	39
49883.888036924356	49940.1295380871	39
50388.68809658312	50309.027148360554	39
50356.67577609266	50076.06515607186	39
49928.4014566202	49981.018262161335	39
50371.772603518446	50354.63808532104	39
50401.88218393534	49794.12795896181	39
50441.84519451451	49818.04514932548	39
50353.8313981865	50264.70175945787	39
50235.92155110307	50293.59292736613	39
49976.53469685872	49881.70849662182	39
50425.13942131578	50179.18810325378	39
50246.785154914294	49749.688456233656	39
50333.12981585308	49946.618204863014	39
50450.41871404288	49932.112704667226	39
50156.40954752441	49835.649453554266	39
49734.99887943535	50116.690919302506	39
49794.22020293263	50196.56136566284	39
50464.61238609031	50156.20905720681	39
50408.111546262815	49981.171157622135	39
50355.09277681288	50395.38577109211	39
50461.6864311638	50115.53543693649	39
50500.739388531336	50188.91134223501	39
50162.303737756374	50294.00580092949	39
50172.71428688777	50338.68717411059	39
50219.4025874617	49716.559460762735	39
49707.38458006541	50152.146306841874	39
49891.14205117879	50264.16802375956	39
50397.102082989666	50056.1859819809	39
50406.04440451608	50248.50435503708	39
50461.58368566582	50217.75566640843	39
50177.882754271566	49708.12411347868	39
49825.05605260668	50047.45580060347	39
50486.60245913488	49830.386444464224	39
50115.67835931212	50271.52346970679	39
50531.67929342901	49839.075867747575	39
50538.20570918226	49798.12686490268	39
50552.67405472205	49878.22258877836	39
50195.58161727776	49667.57374782368	39
50116.30403601468	49812.60319262289	39
50492.06021806102	49911.87540141491	39
50080.302199645776	49845.97414783317	39
50422.45525308597	50333.08111225222	39
50581.82312013074	49840.23369720377	39
50140.71699041209	49687.41910844145	39
50390.78864757254	50418.1857402661	39
50258.38848577693	49704.86462884906	39
50282.12973954081	49663.66880710995	39
49994.501747264905	50267.631104466134	39
50322.18247759943	49690.76153488013	39
49721.09713877452	50190.204676244946	39
49853.36477223016	50197.452379811715	39
49870.88270128085	50300.12274567649	39
50588.57456595379	49906.31727276414	39
49992.559795696594	50310.81307537092	39
50510.83312894688	49876.23513753319	39
50311.22399768517	49796.05168821089	39
49833.82761961619	50239.966659274156	39
50521.35167154902	50231.49010951726	39
50195.62725746397	50377.62556767494	39
50037.03232043205	50302.49489632342	39
50631.465955767395	49905.09523620387	39
49842.4991447643	50333.726348541204	39
50128.022960032926	49725.625630672774	39
50045.61236251662	49821.792696524186	39
50176.73214722727	49630.97362526161	39
49978.03792477566	50355.7136413924	39
50235.31197668064	50355.82866511424	39
50466.648976929566	50261.0637787007	39
50470.05051417769	49969.85419237417	39
49884.6142917617	50338.7255096906	39
50065.67088774973	49785.50530841539	39
49905.48576850148	49896.25906025829	39
49938.696743682754	49863.46311830283	39
49868.52390432503	50378.56110028625	39
50330.492733645035	49736.97304421923	39
50508.430112566726	50281.35184771362	39
50552.947925735985	50282.82298881678	39
50123.87258425431	50337.241188798	39
50506.397677207795	50000.93697651703	39
50158.44666014019	49795.02675263856	39
50385.838722930406	49752.505635275935	39
49859.504965363834	49906.32425195011	39
49938.12014055988	50275.19874512443	39
50347.216508233905	50439.46378863035	39
50546.50057219018	49984.036514047424	39
50525.339402726546	50320.316160859795	39
50151.842675824606	50373.39905033292	39
49969.16408115967	49830.49273755661	39
50120.846033170776	50402.92793327612	39
50553.91663764916	49940.2329024005	39
50034.928221516006	49753.42308417626	39
50498.409625890745	49787.97901100847	39
50022.61891544697	50356.985500878814	39
50607.30774035245	49943.44408422907	39
49997.17098234956	49799.87152999952	39
50139.47543995622	49606.11452085519	39
49694.39209494628	50107.44609100507	39
50351.7460067374	49651.798890038524	39
49873.424388492844	49865.06700118658	39
50080.99364779007	50377.01238560143	39
50109.14416871788	49632.257504357694	39
50547.46669065927	49756.93401710603	39
49930.89439806201	49930.588108396274	39
50672.433426116724	49891.299337384866	39
50551.27990495382	49710.30069409155	39
49753.673560381496	50072.93977666497	39
50177.82489994113	49749.61889375257	39
50293.115786032264	49757.78448324598	39
50200.09910464982	49793.38582820048	39
50323.55885713578	49614.96376106012	39
49906.74357704638	50407.58036418215	39
50238.17004509501	49647.37414285312	39
50669.75140645329	49845.36223484084	39
50418.7134216513	50451.67353859979	39
50709.150519625844	49853.97443075558	39
49845.20580152135	50416.454315440475	39
50574.000404306404	50015.20849353054	39
50383.144961412516	49706.415877715735	39
50514.45460619336	49957.793851384755	39
50458.60754111488	49761.10522186876	39
50697.709094496255	49925.887205966756	39
49993.18236166881	50395.075581711404	39
50421.25772259065	50390.16468286639	39
50426.73194953013	49697.51866264682	39
49785.63738417064	50236.232858921896	39
50594.74243222099	50271.310327921594	39
49795.860516376335	50324.74810325463	39
50308.26305762448	50427.03113974149	39
49831.383740998936	49877.79109401161	39
49739.84390770484	50034.62817048331	39
50329.166721253256	50351.63715722045	39
50362.064776347666	50483.059429450645	39
49798.20861337675	50010.833475739615	39
49812.476394711266	50276.1153096844	39
50746.71880171709	49875.803486206336	39
50285.89900989523	49590.6462776754	39
49789.888615983284	50372.982001707365	39
50274.48796636501	50457.11854712934	39
50479.57162624896	49720.97123854504	39
49911.81900337024	50447.3344176294	39
49755.44588794455	50315.65267762141	39
49922.16905944437	50486.88384893594	39
50423.490970996485	50286.90229682772	39
50421.968064232366	50138.67649634334	39
49965.362955536155	50472.482353884196	39
49875.09047760344	50479.36599107546	39
50760.27299694551	49834.34675437991	39
50652.02643588921	49942.17410843689	39
50168.446950275014	50410.35991794204	39
50461.2422418776	50343.06359727827	39
50436.35016435775	50077.64215761277	39
49956.55631721578	49786.16118564294	39
50590.10981052892	50224.24770450983	39
50104.55382457151	49766.75582944398	39
50062.961799931276	49718.63182179446	39
50077.04408550069	50305.058600632496	39
50588.5703010987	49734.45158276712	39
49715.59825625607	50236.8787541219	39
50393.14494493909	49664.547702363445	39
50277.0498164822	50360.96689148531	39
49706.57319407021	50064.73963718198	39
49861.208297159814	50521.67253320139	39
50595.17203942852	50179.683060638854	39
50097.06236473072	49691.078490711174	39
49826.46318638326	50489.598487120056	39
49647.56416850146	50105.70666625603	39
50548.538623781256	50173.4882512765	39
50059.87297688052	49664.98948651779	39
49828.62683680368	49938.89347453075	39
50518.17113096215	50048.22754313329	39
50366.926143690376	50526.11286806986	39
50494.42869699358	50367.90943085695	39
50612.434435750794	49868.179309350744	39
49747.618600306116	50269.93290949946	39
49783.030735483815	50494.24721596999	39
50447.51265363192	50009.453068464674	39
50352.368681329484	50565.76802950927	39
49925.73968532289	50354.23877215644	39
50406.861098083784	50533.496811981444	39
49610.320391032765	50137.42226386716	39
50014.0562009863	49678.345724740204	39
50477.804454727615	50048.34127610421	39
50417.82583442049	50575.63352856806	39
50688.41567229161	49970.63302703143	39
50406.551513559476	49626.43630770759	39
50012.56668721765	50438.62397545439	39
49701.321259661236	50281.66801011758	39
50501.76604707793	50091.31229550263	39
49971.97599879926	50513.8518132706	39
50324.582272243795	50509.52711102782	39
49839.98426322205	49985.94764393748	39
49675.21538808807	50246.9173099415	39
49766.676173368716	50451.907759855654	39
50631.57525714194	49721.56903137744	39
50788.19439335905	49891.39163311557	39
50729.67087704015	49802.84434567082	39
49731.86727436829	50426.74335579352	39
49764.700141980706	50530.782561766566	39
49988.87405915302	49719.31512258954	39
50447.84198478114	49648.19246233616	39
50829.09224947861	49901.049340305886	39
50605.26819772429	50043.69524232575	39
49686.15317975864	50423.96031453628	39
49660.1136938212	50145.763134614484	39
49663.15889513677	50061.619938691736	39
50653.09811831108	49991.34514190979	39
50357.151661838325	49585.35023556182	39
49758.166651801635	50578.031240842705	39
50449.686240998584	50549.9314324028	39
49974.74736815643	50558.84692546259	39
49968.223631795816	50429.108867679686	39
50487.26400491575	49664.847684009284	39
50561.55911040115	50057.10631620062	39
49898.3562078178	49832.084056553445	39
50584.652887173244	49783.40590414566	39
50815.17368437456	49860.99071701898	39
49758.09113122336	50623.7634941603	39
50813.31037937827	49938.47515796365	39
50312.63300599702	50576.07670989686	39
50232.24428009071	50446.97845633523	39
50121.71921283993	49939.48612311476	39
49745.527825025696	50366.06010709641	39
50273.46413298305	50148.60390896059	39
49945.211623287534	50591.268150332784	39
50411.13483457498	49580.154553994566	39
50242.076664475964	49569.52391139527	39
50612.31937746157	49678.831213899	39
50758.64743060293	49922.3177081654	39
50469.057215277986	50399.94065731321	39
50532.58542667422	50381.412108666234	39
50728.54843445941	49956.72312095937	39
49947.42915841441	50388.78893263399	39
50808.34406072776	49986.85338363956	39
50274.848504980524	50595.01634926737	39
50279.20062421458	50541.28887861996	39
50437.9873135318	49548.6298834993	39
50585.600250375806	50315.904947309486	39
50233.35427485641	50537.85416135124	39
50485.24267128724	50523.40790522278	39
49912.80310535752	49774.81642973857	39
50504.68728860738	50132.58574059615	39
49783.842460150554	49925.35021530147	39
49801.497015408946	49850.27704155578	39
50576.749811225476	50369.95368473431	39
50623.36321147736	49827.64585983525	39
50315.02004450483	50620.71872686612	39
49766.59460290813	49819.73461908719	39
50755.048832545945	49989.09492112798	39
49566.49448137496	50123.75821931448	39
49973.15855297364	50627.088305557416	39
49578.4160583839	50169.72355197727	39
49680.83710114431	50199.642834543454	39
50240.36315409912	50622.78012089245	39
50714.57109097195	50004.6942120989	39
50190.66780015163	50528.42100559658	39
50216.88768747831	49604.89122474548	39
49686.469316248236	50019.13754439851	39
49759.238697446286	49990.36691383277	39
50184.946308137965	50483.954382818134	39
50667.95904849664	49699.33073939317	39
49932.79711519224	50652.97271692601	39
50456.34521032035	50597.35133199606	39
49685.58289602556	50326.77582288498	39
49757.12764323409	49860.814986537385	39
50216.95438701113	50662.60265787285	39
50565.583137460526	49664.486981033864	39
49600.348823070526	50090.00425591962	39
50708.13402113372	49712.24315530544	39
49979.079544120155	50666.98293077728	39
49638.196263086844	50214.420544387656	39
49791.49387950704	50646.49029876327	39
49686.450174354395	49972.394091149436	39
49700.72831795124	49929.66064935229	39
49715.60558568358	50573.432290595774	39
50633.2271591895	50293.56811746341	39
49800.171725478926	50556.32422673938	39
49950.97799967235	50706.13844527674	39
50738.28707194605	49681.1535909874	39
50532.63038754543	50527.8876080078	39
50670.32937079256	50277.564953525965	39
50619.70839663328	50140.49688903725	39
49809.62242247022	50691.474867734716	39
49653.43778089453	50280.58712423972	39
50016.99910302951	49634.29990727597	39
49838.92133435244	49835.63938356869	39
50402.24841758999	50488.37169050692	39
49671.65433623189	50565.21223797804	39
50577.38684936492	50414.5893431744	39
50205.62529628364	49550.97693001034	39
50667.55341248406	50317.94286764632	39
50749.78661824327	49719.465420546614	39
50662.4968317913	50163.18829751161	39
50508.532815696715	50490.40252287564	39
50004.205815672496	50489.31644407478	39
50046.21958226648	49596.09942803088	39
49679.30451141885	50379.21998241252	39
49606.1074899229	50287.03350942053	39
49691.898170368775	50611.777024166084	39
50805.869554954996	49821.72926689241	39
50811.66009256349	50032.13573802424	39
49995.03178902895	49591.83651318242	39
50050.670623219725	49550.55750952919	39
49901.25653705369	50547.54260821813	39
50543.63091749959	50467.835642728656	39
50716.83087457234	49756.855474280055	39
50786.02671170019	49671.27304600897	39
50524.73665016085	50428.95940382917	39
50615.877581800494	50350.18652441186	39
49819.50080641996	50732.88543839552	39
49662.20989494455	50518.09990808909	39
50648.232158677034	49657.37981736396	39
50022.44490717994	50529.93512653261	39
49999.07287253922	50709.495156138146	39
50146.03424238041	49565.989843736555	39
50844.66376039022	50061.051100542885	39
49740.43754405205	50497.52036984478	39
50273.96649979319	49541.2297032524	39
49645.850791119774	50349.87229821934	39
50652.42619925695	50367.82950976267	39
50682.835951763685	49786.438838204966	39
49798.42817397199	50416.78534311434	39
50678.61810373203	50237.691088106796	39
50094.473316904114	50434.334285519246	39
50050.46603320006	50477.847373327146	39
50398.59799610672	50618.789162628476	39
50173.491678658014	50567.83813753029	39
50525.02758009724	49678.43555966908	39
50471.67283380958	49606.68855840406	39
50568.847972405296	50096.44081270705	39
49540.19406962589	50196.54016054484	39
50175.914601778015	50636.18434300252	39
49664.0903050787	49905.67081837451	39
50698.52681116413	50183.07630901066	39
50676.59451368426	49739.21245163317	39
49835.1589460783	50657.425373074744	39
50236.73669265285	50582.64754397331	39
49501.42924381657	50221.55959381807	39
50639.024190357755	49771.87471957199	39
50233.34100394797	49514.8597674289	39
50750.90150376175	49637.6571421894	39
50817.07935241959	49780.43925387868	39
49647.52875922338	50003.83344882641	39
50093.057275495776	49529.86581009571	39
50233.17157432288	50491.39659796519	39
50633.793500289685	50099.855438468265	39
50582.65466251478	50497.18381545329	39
50314.153777727726	49521.360021710185	39
50149.66486915383	50454.16336757692	39
49949.43918251124	49702.56793310851	39
49646.171250271094	50600.88788007745	39
50621.83078286666	50506.02672701433	39
50095.731731111766	49594.518665228534	39
49563.4230374903	50059.67131174388	39
50763.647556212934	49595.19876512561	39
49528.89078826248	50085.95373242402	39
49794.909902825915	49780.88314814799	39
49702.47986748286	50467.53455026367	39
50448.9565352194	50479.87336613701	39
49647.46898532842	50645.84588967112	39
50401.50343712618	49521.0864372304	39
50714.7700756784	50310.49476782534	39
50568.16928993279	49623.28827264903	39
50180.32164824481	50688.07237127932	39
49940.761495589955	49745.756310659286	39
49674.02749820411	50682.70643118878	39
50029.194486276065	50672.08442445821	39
49740.891962982976	49781.3916804652	39
50004.986616419694	49537.5666101112	39
49857.245691469245	50623.74533455859	39
50729.70890636247	50043.3042273946	39
50692.54864544876	50375.57250441176	39
50472.40513813051	50634.56136430149	39
49617.51189989802	49898.34776493166	39
50016.017633012285	50617.68464284614	39
50044.087975199145	50586.78845364716	39
50773.326065823036	50048.16088091183	39
50624.67349420695	49618.71389702723	39
49587.93109608643	50215.53144170775	39
50056.94604415647	50410.31832551975	39
49635.88807410438	50706.63989102623	39
50150.7617811664	50509.494125588826	39
49852.71656369435	49790.4540034181	39
49793.293540196515	50763.51000677231	39
49795.05382307018	49965.7064486303	39
49830.806908958366	50786.53852585715	39
49820.168803316104	49742.38232973515	39
49810.20547758663	50829.46776256025	39
49870.68912785849	50584.57153291129	39
50727.1977342402	50350.25767882837	39
49739.11694012212	49918.03610141668	39
50622.57587524172	50458.3144515951	39
50748.54341213064	50282.75580622206	39
49499.960093225396	50266.45722425197	39
50336.0516903947	50662.91624114951	39
50515.53773906418	49615.344506760586	39
50800.440876056055	49738.78629344897	39
50089.88550737986	49488.47255309751	39
49540.97385509349	50273.400966988316	39
