# Supplementary material for: Abundant Topological Outliers in Social Media Data and Their Effect on Spatial Analysis
Source: PLoS One. 2016 Sep 9;11(9):e0162360. doi: 10.1371/journal.pone.0162360 (PMC5017681; doi:10.1371/journal.pone.0162360)
Supplement: S3 Dataset — See the respective attached file. (ZIP) [file pone.0162360.s003.zip › S3_inclusion_lws/clust_41_50.csv]

50000.0	50000.0	0
50005.83713481602	49993.280968672174	0
50001.12443877294	50002.94038312532	0
50004.48967049862	50009.87803618339	0
50014.53099825114	49992.22044562598	0
49994.82530141147	50000.16451443882	0
50010.4589196096	49996.03999675293	0
50018.2149037799	50000.21066760052	0
50008.08586038528	49994.71094210748	0
50008.936828060156	49996.61673629877	0
50014.94983376979	49988.786681476384	0
50018.46933854213	49993.8554702697	0
50011.58925015423	49998.11513877684	0
50000.88428493963	50005.70068823388	0
50015.58030491181	49998.917555959655	0
50009.4718499692	49995.44000616184	0
50021.193458055204	49985.225681648	0
50021.413904821406	49979.75696080034	0
50010.100749354795	49991.42392694246	0
49994.76895619402	50001.40611172298	0
49988.06258487189	49998.76840152412	0
49985.29202249338	49998.940740734564	0
49993.14686645007	50008.1375682673	0
50019.290915195124	49977.92750471076	0
50015.06418115242	50000.068615091885	0
50014.13017824349	49994.253094930704	0
50016.51956011994	49993.78858803314	0
50007.08202173182	49986.998177055575	0
50019.32588342561	49975.4242119596	0
50007.844906202205	50006.27608626506	0
50012.7000907052	49987.44525287354	0
49995.49342105043	50013.29634922211	0
50005.13790162656	49991.45152935209	0
50007.082932075806	49996.441953963855	0
50016.585769007244	49986.84440471123	0
50002.83418114664	49988.992466717245	0
49995.48635136234	49995.03181978486	0
50024.77210222248	49987.26818796391	0
50016.061040311164	50002.13748655931	0
49998.10217495186	50005.36260508198	0
50013.167830917206	49993.19964095961	0
50022.14159763361	49982.83076155788	0
50016.10399810654	49974.74415824642	0
49998.08776523715	50009.22821079052	0
50023.40450357533	49993.61172738369	0
50018.76775212044	49981.33086492498	0
49996.120792812355	50001.59421960543	0
50005.046774222115	49981.73340809357	0
49998.2990140224	49997.04291727956	0
50016.47214563919	50006.55446067109	0
50027.808527417794	49994.11873108403	0
50007.276988179576	49979.47005546184	0
49998.63505054116	49993.56495709598	0
49994.93196612812	50011.18394075017	0
50010.45876863076	49990.161010031814	0
50003.97266594857	50002.458794795784	0
50009.44591577367	49994.182815990534	0
50008.4991627827	49998.01859678256	0
50026.73402193849	49992.63956518364	0
50029.482584821504	49978.508912261066	0
50008.75765193132	50004.28392360544	0
50005.388412672575	49999.9900841207	0
49999.85042124614	50010.79623481914	0
50012.27171978171	49994.29867634941	0
49986.59482429784	50001.81226839865	0
50035.33648425852	49974.70002515035	0
50017.338649190744	49980.41742473275	0
49986.88719264082	49998.56909033515	0
50009.163364260836	50001.94105756399	0
50021.4902181036	49972.74675609031	0
50036.929303339406	49979.345099226695	0
50004.407389178654	50000.27660040396	0
50013.03458879436	49971.04161905141	0
49986.730068661935	49995.36881795393	0
50012.11734460939	50005.26852747503	0
49991.47266825221	50016.232713043595	0
50002.753656105124	50004.43811441385	0
50007.04795399476	49984.99209594952	0
50019.73260847298	49970.14971438379	0
50009.069330373226	49972.59046273163	0
50010.1511816557	49972.62455247978	0
50019.046855330045	49968.729659101475	0
50033.91819664266	49994.99795841096	0
50000.54061583774	50004.66301196818	0
50036.83356199175	49976.12178608589	0
49998.69355844842	50014.23779065819	0
49996.42385986143	49997.54201287753	0
49988.80355885187	49994.73949626766	0
49989.0000510483	49997.53362532931	0
50045.87877013	49979.65615874137	0
49991.13587895365	49996.52765682387	0
50019.30492580107	49999.88959458508	0
50012.46014286366	49988.74121117238	0
50001.54569032017	50001.71275774059	0
50012.15402410048	49992.55053785089	0
50000.12263336884	49977.47527241486	0
50002.22490471562	49999.61637121197	0
50010.51338572776	49998.152334640225	0
50014.73525587127	49997.20394473452	0
50012.79614643068	49996.9890215799	0
50004.87503193818	50001.461523248174	0
50006.03257514177	49990.03647625652	0
50005.54887962217	50004.81637949066	0
50002.56240120871	49979.99797606899	0
50021.887926901814	49996.062893511604	0
50006.32703857465	49991.544517300004	0
49990.439278598395	49994.24582331928	0
50001.873876585625	50007.141939034314	0
50003.305765154335	49993.86854020162	0
50013.200641945106	50005.08440088092	0
50012.12025455266	49978.84568753256	0
50006.64370623705	49983.02919293262	0
50008.49073917247	50010.12621010018	0
50013.861540388745	49978.21860787476	0
50031.058052643435	49986.99015643279	0
50014.94582985956	50012.05125135054	0
50035.5383608293	49983.566861656094	0
49991.030096193834	50022.15116813719	0
50005.46966937792	49970.62233159868	0
49988.44833133628	49989.976926240066	0
49994.354344094165	49979.72792732627	0
50016.53829730544	50000.329665277866	0
49985.69786667642	50003.08579045412	0
50005.04180405728	50003.54232518139	0
50007.49928405959	49988.58424591541	0
50017.031857151094	49968.94990008343	0
50002.98364475068	49981.342418066255	0
50008.75183400938	49981.63170455064	0
50003.74134074666	49968.98534518849	0
50014.184258887915	50004.34955588514	0
50016.66807349658	49978.153620903344	0
49991.49294660638	49999.08926920659	0
50006.07308943197	50012.02124499861	0
50018.18428017563	49975.5291185302	0
50003.744835537575	50005.03672033354	0
50017.0847617482	49967.71939797862	0
50001.364376995836	49995.92899192673	0
49999.015252295256	49984.51162121085	0
50022.88862056398	49978.140659149925	0
50010.12229608524	49981.63378355038	0
50006.924986869504	50014.2275570096	0
50018.62598055079	49995.02027975728	0
50001.4129379488	50011.1959501719	0
50029.762113352466	49981.23696473595	0
50017.34500124433	49994.69032148967	0
50001.66266675488	49990.137316034496	0
49998.9494254673	50003.01711792969	0
50001.198360199305	49999.86125242214	0
49988.285388029035	50000.56237796584	0
49999.6191912088	49994.81971262622	0
50026.604335600314	49978.8004165042	0
49995.32452230914	50007.39284060184	0
50008.4370145203	50012.41428319673	0
50020.588886059304	49984.00500895489	0
50018.196912976244	50013.52306138625	0
50024.68074206995	49980.89310460526	0
50032.11898991028	49977.87048802366	0
50033.392462679665	49988.90998566345	0
49989.34177680639	49998.66722062441	0
50011.053675528885	49993.308648700295	0
49998.23830095699	50010.57701642372	0
50011.79860805233	49985.78635422019	0
50018.22626641199	49998.34133937544	0
50006.87112494695	50000.55134256973	0
49996.53121272331	49985.20198091985	0
50025.086037284156	49985.91081937276	0
49996.70860588001	49979.26714558284	0
50029.50319168969	49973.20871567816	0
50016.4795935853	49979.64911345631	0
49996.10016635222	50004.113680559676	0
49999.640019379956	49996.08065681126	0
50008.223135130625	49962.391188099115	0
49993.37143664145	49981.26529963117	0
50018.00955082157	50001.454190036544	0
50014.05433731257	49987.786569162265	0
49999.49285722743	49986.030568801725	0
50010.892172060616	50002.890041918436	0
50018.264454430224	49979.08917698802	0
49999.254347866976	50004.12399906752	0
49996.37550174052	49996.18684061768	0
49988.48035736957	50002.11186367716	0
50017.57129535383	49985.64348910266	0
49993.48365932206	49995.32734283831	0
50004.25846664632	50013.69450265003	0
50015.17690187655	49969.07193670933	0
50010.90125225226	50010.77384091866	0
50017.00323091341	49995.94090178073	0
50012.86030348004	50017.03363351573	0
50005.31109678922	49962.92414232626	0
50006.08245865617	49996.396527964374	0
49990.01497238	49995.39866020564	0
50044.05046255765	49984.74864177708	0
50021.102182624454	49977.19055963324	0
49994.206855205164	50007.760510363725	0
50031.30952802601	49981.27880218403	0
49993.00874635992	49989.07987435498	0
50017.913044286935	50022.43697608902	0
50019.55630359528	49996.00874573291	0
49994.95845095134	50006.23146898167	0
49996.787999179345	49983.41672751876	0
49997.28862868989	50002.89962222195	0
50026.72239156424	49977.67029217016	0
50016.137442013125	49997.798828649495	0
50002.23822115556	49982.82918829433	0
50017.59004350971	49970.20078439211	0
50001.12616166738	49988.74985866253	0
50026.89126041569	49975.84217616462	0
50011.525842301904	50000.75636389602	0
49987.37936298576	50026.933915783564	0
49992.505563965504	49971.45927862612	0
50028.914669772326	49976.81093937099	0
50016.66006009913	50016.9698661116	0
50006.33442838227	50008.543010872665	0
49989.42131829412	49963.33901166855	0
50017.968238877926	49964.11063876047	0
50017.4053768407	49976.68234425749	0
50025.67918690619	49993.459769034926	0
50035.32946390554	49977.583204645154	0
50014.841863191876	50008.54154552255	0
50009.46842729731	50020.60487544357	0
50021.769537268505	49974.23178294885	0
50011.47451947896	50007.557284676805	0
49998.40507468729	49975.46325920858	0
50004.0943970568	50011.27871101463	0
50006.20179319582	49967.85017228331	0
50018.20829484094	50018.71730479123	0
50011.66556158528	49969.1858270797	0
50024.369657337156	50001.22008216415	0
49998.79584238994	50007.13689362251	0
49990.32820341346	50016.3961369657	0
50006.4435688108	49994.31053318997	0
50019.30929079813	49976.600336048316	0
50010.91845864008	49982.82898569856	0
49990.348907185224	50005.60903256387	0
50024.1522169357	49994.40200642497	0
50014.17381883133	50002.12589069574	0
50017.76507466728	49990.44779436663	0
50043.75520496807	49976.744641166486	0
50009.71324076425	50011.99337319459	0
50023.96064234873	49977.61049468709	0
50014.04709016834	49999.30956374218	0
50007.29837336337	50019.74476684009	0
50011.60148713441	49971.61552987652	0
50027.760664667345	49985.06088880161	0
49990.826783218356	50029.403764236886	0
50009.65654534305	49987.70137659851	0
50016.71099753911	50008.33824926107	0
50004.69951611002	49997.63286251777	0
49982.1008966819	50023.64881203237	0
49994.30528099292	50019.15648234574	0
49989.98803088486	50014.01842541414	0
49982.173661481924	50004.54955079803	0
50016.885314251995	49964.39033046427	0
50027.64624163003	49996.03948847316	0
50042.10921104765	49992.490067135564	0
50000.45721536013	50013.25586287379	0
50033.20667133846	49996.21933796846	0
50007.796617056236	49990.37827675556	0
50010.793185041024	49958.88394594061	0
49999.99657376707	50014.635139766775	0
49991.18720389596	50004.122235214636	0
49997.97220737339	49978.578237204354	0
50009.72613395662	50003.706107086124	0
50035.589999161806	49971.04844427833	0
50028.910800421785	49971.17023296352	0
49995.69536840814	50016.661631778	0
50031.87793942766	49984.378883366044	0
50018.940883947886	49955.17033129901	0
50009.73582475297	49963.47881328664	0
49982.62400587377	50000.491292449246	0
50011.69341869804	49995.72767945512	0
49995.16420949113	49998.835294507444	0
50006.40201665947	49988.39904736535	0
50016.4519561636	49990.38580699887	0
49999.09921373705	50015.27455799909	0
50015.71644487849	49981.890074185685	0
50011.95701241115	49981.49187185587	0
50013.74931920829	49997.47045144757	0
49991.916510602816	50012.525039104024	0
50009.99198977121	49984.8982441121	0
50018.44147401772	50003.16867861623	0
50020.82573912429	49974.82028027413	0
50015.49034966473	49990.85560334409	0
49999.87213701425	49997.90044027296	0
50043.79092621712	49982.05238273654	0
50017.433259612284	49987.72241035177	0
50031.953824946744	49994.884360510674	0
50008.88763657624	49985.631715698684	0
50033.254947874484	49991.54350118985	0
49999.46235900153	50001.37638187934	0
50015.18216152417	50016.60655961266	0
50013.100947890016	50010.369642319376	0
50023.76929210621	49996.469970804144	0
50009.1598565264	49970.37590584578	0
49995.85450226346	49992.452056001675	0
49999.94546654832	50008.59505416156	0
49990.82754118624	50010.245166916364	0
50031.77710339371	49975.60848126108	0
50034.230430251715	49972.200144816255	0
50022.386270717376	49979.00827023312	0
49992.64646736168	49980.25304717777	0
50026.42297673137	49997.453392527335	0
50019.618674445446	49958.86037352273	0
50026.41798040903	50001.05491525644	0
50019.38057683675	49973.42363685009	0
50009.54565436523	49966.28393480257	0
50009.01063384966	50014.73592736334	0
49999.644995925904	49993.78405371485	0
50009.81720632824	50005.97289784865	0
50008.14015398451	49992.284981156794	0
49996.346870602596	50006.735113702714	0
49992.318381946396	49996.34852900717	0
49975.57922029394	50007.543591302885	0
49991.7840052838	50030.47910280624	0
49997.821918389505	50003.78108682672	0
49981.759709777754	50020.590654198604	0
50004.689470503756	49982.915378003716	0
50003.63994292236	50003.52518030056	0
50003.33970531987	50010.21646316763	0
49991.72504012674	50009.66971456137	0
49993.51300644962	50021.990941999415	0
50008.57551745661	49967.72139152683	0
50021.960935687	49975.66542490558	0
50004.69583280455	49995.22104814737	0
49994.198399913046	50009.21217614481	0
49988.58142016513	50018.082290497325	0
50019.654252077045	49988.67324223183	0
49984.921162792794	50004.07854214962	0
49981.45671529846	49997.116122643434	0
49996.97783060522	49968.187741512134	0
50040.272093099156	50001.72669740148	0
50003.18794351524	49977.40589052669	0
49993.03311956979	49993.21018067425	0
49996.365427526835	50010.6317267545	0
50003.67053058538	49991.807151799425	0
50008.59006648891	50007.353603243646	0
50005.63922193674	49975.28807307995	0
50027.37674313698	50000.002662458595	0
50018.1694011894	49962.7431125476	0
50029.270615256304	49986.30585703274	0
50008.60891376488	50000.90645862579	0
50011.463217016535	49987.64651850302	0
50025.71492602243	49980.053609271316	0
50020.149261215425	49998.33740895269	0
49992.083382203666	49998.17325550986	0
49990.49038131797	49993.050099536056	0
49997.03459241107	49992.463299739306	0
50015.71638867133	49993.163487279846	0
50014.238258018595	49971.042525217876	0
50002.84440560835	49991.017650804875	0
50024.0421841673	49981.83583364768	0
50010.09122006389	49975.393998303785	0
50021.8599244461	49988.34879827413	0
50012.38490685176	49983.447845324255	0
50022.9978631254	49987.25227928762	0
50024.57481204676	49998.27303786978	0
49977.73435678939	50025.73142585185	0
50018.273526281984	49984.862890459626	0
50004.87977524304	49988.86417241439	0
50010.2994959495	49980.14878879698	0
50044.34040172747	49986.573763466644	0
49989.8854863132	50002.60089882142	0
50035.588236585834	49995.58540569962	0
50033.22995233338	49985.604815805105	0
50004.865841838946	49985.181879685035	0
50017.96032704124	50016.073713754304	0
49985.88742129509	50004.574260043635	0
50022.967400696645	49965.7199337937	0
50020.575116337925	49991.52741422425	0
50023.080497756	49990.82975304222	0
49971.19647388126	50028.90699982335	0
49988.378226405424	50020.15787642392	0
50041.256446369975	49975.58570536631	0
50026.2353198945	49963.63745814506	0
50006.09290812682	50003.86750193632	0
49999.10665106603	50019.81250362378	0
50017.08442806516	49999.00182927129	0
50044.3125068275	49991.881128169334	0
49989.69643205104	49979.90931636454	0
49983.447153874804	50012.92191009479	0
50007.09100776314	50002.0115516885	0
50002.39396832022	49992.540378176054	0
50030.089910534545	49998.491165232444	0
49997.30745483783	49998.59718904675	0
50007.318017293444	49975.875578960055	0
49993.248316773905	49978.191920323	0
50026.3666059615	49990.04335203911	0
49992.999485446875	50010.69994272801	0
50000.3856237368	49991.71250458948	0
50017.946030743726	49977.88631347146	0
50007.644142433375	49972.087069549	0
49993.66907959635	50011.765590085415	0
49994.8157511952	49986.98470323382	0
50008.38104781748	50019.90062105578	0
49993.26126408174	50000.11735477906	0
50007.22548173692	49977.57936703704	0
49992.06360483944	50018.0340425501	0
50039.28669048378	49963.65659707516	0
49985.753176636455	50020.735921212305	0
50011.566897029115	49967.6111754119	0
50033.987927820956	49979.86532365262	0
50034.92184460218	49993.68379887169	0
50031.1834662403	49978.546404806555	0
50008.49951727383	49977.61220145197	0
50000.0667014223	50006.61967936052	0
49984.729122934965	49988.46750636666	0
49981.21649061167	50003.70840084871	0
49990.47161684786	49965.01894314194	0
49986.85456251446	50017.47416794007	0
49993.14977565803	50012.76023205532	0
50047.74428540473	49991.24723405859	0
50041.76255014188	49978.46759680011	0
50009.81457879594	49978.21967923451	0
49998.4060908197	49999.35948248665	0
50018.373779276386	49996.34044717234	0
50013.52283959243	49995.467949927086	0
50027.67426593742	49970.10328410818	0
50014.319940503025	50017.38261971316	0
50009.11341404663	49999.653086728984	0
49973.127658974896	50000.05463673042	0
50024.172469884805	49992.833051163034	0
50012.72323837013	49986.30699232487	0
49986.20730487261	50000.10490423789	0
50011.977252020064	49976.793581167396	0
50000.00469857768	49987.66289570633	0
49995.85995538461	49973.097446555905	0
49981.89327689237	49986.981859026244	0
49990.188598212604	50018.50470183291	0
50019.26408681603	49991.079964753786	0
50026.90642246039	49980.55454640253	0
50004.02002875881	49980.06894821713	0
49985.89081506631	49985.65015807027	0
50002.19799961084	50013.56370140326	0
49983.7216195171	50005.075943525364	0
50011.56530235663	49984.67498436674	0
50002.327672652966	50016.16523425671	0
49997.71084800053	49989.345274387495	0
50021.098386776	49999.088229640256	0
50002.00890793094	50008.13368325376	0
50019.39518854666	49986.74799421681	0
49998.48583144695	49996.020842220816	0
50002.252645341825	50003.39034952211	0
50024.94934034694	49996.50973683712	0
49986.29125204934	50032.769984358754	0
50028.415156277806	49974.07285654163	0
49992.67148623997	50015.74501869495	0
49988.55427669218	50005.38882281116	0
50005.61269014103	49979.195057955585	0
50013.9253921519	49979.943606174034	0
50009.02263196153	49976.39397066565	0
50003.70383567812	50009.18776447736	0
49977.93538939688	50032.17827826552	0
50002.00143499088	49981.14772652258	0
49994.443343618565	49988.76168526796	0
50015.95192676042	49996.55369518609	0
49993.70826007408	50013.60625246535	0
50015.6171072625	49995.2344459176	0
49985.79584330067	50018.53873362033	0
50035.52685303456	49986.11691328954	0
50023.38477138606	50015.65881684924	0
50013.08957255942	49972.88909667436	0
50032.54434074573	49980.14024382478	0
50037.69766277613	49990.71977907857	0
50020.70132115987	49971.33918728332	0
49991.54871575323	49993.06958954638	0
50038.6876369777	49984.854015877136	0
49995.84975534837	49989.76380217891	0
50008.57260689861	49984.18248625825	0
50010.80116969428	49974.26868446372	0
50015.52442358418	49980.369654114074	0
49966.87956821088	50025.3566718717	0
50021.39298048806	49997.33513397521	0
49986.79280405464	50011.54457078656	0
50036.99569153763	49970.71384740837	0
50030.30006447288	49976.71936741601	0
50004.423067000935	50021.778925919774	0
50018.9524174718	49987.93459858724	0
50002.24446952885	50009.35885546801	0
49991.37241014676	49987.81286878255	0
50003.50800967785	49986.81399264767	0
50024.603400120206	49967.67607924221	0
50011.68653072118	49989.936086664326	0
50007.42317193211	50025.20821976098	0
49997.81359760099	49974.146066464906	0
50000.03202202254	49975.17501212602	0
50007.46899340166	50016.97950080779	0
50014.92720199672	49989.879107376546	0
49982.3621370405	49990.43294793265	0
49998.93112757086	49973.32114751587	0
49993.375437763934	49986.99815010414	0
50009.01048645396	50017.8185164767	0
49996.28983160131	49986.96341522962	0
50013.84358150482	49974.759725529235	0
49985.33335758784	50014.325262570404	0
49988.28920657882	49976.78881082798	0
50005.127349538976	49960.355245516366	0
49989.64002585986	50013.06228223937	0
49993.30132386803	49990.74232668886	0
50007.89248237768	50021.36047618287	0
49987.15178322575	50016.181793822885	0
50337.68359416532	50467.29221350921	40
50372.51877850912	50433.83393272571	40
50307.707056315194	50435.93905112402	40
50387.72770569556	50392.0763739219	40
50282.7369705993	50474.89439701283	40
50350.380518883205	50368.11377806853	40
50377.43065146328	50330.088774940945	40
50326.3574069401	50507.54108130198	40
50382.607742240354	50285.73326192279	40
50292.50278901234	50394.803152584594	40
50358.74231173079	50538.58430483959	40
50399.805817252425	50551.762319544105	40
50314.29392090642	50559.82794862207	40
50270.84266952976	50351.788550650155	40
50228.187330551074	50370.12404196595	40
50234.39328025354	50463.932875833205	40
50336.11651199958	50286.32705427705	40
50405.086575523455	50460.05058573351	40
50312.66420491045	50608.23989350784	40
50429.044155059964	50301.9028140872	40
50258.386727774334	50425.38556619077	40
50249.15463276307	50505.760716694	40
50372.78899659605	50582.6303147157	40
50181.31886304295	50378.457219532924	40
50446.12935325536	50453.45370575344	40
50452.11763835738	50336.914258988814	40
50428.42471227385	50589.4709608164	40
50155.66054428055	50342.29754050323	40
50290.435572612434	50278.80836322023	40
50312.14934783492	50337.83938961815	40
50427.4224397328	50498.264518768	40
50157.002793861	50414.285625211654	40
50357.094693559404	50624.0750202933	40
50319.87098357634	50654.514709521514	40
50450.00305305429	50630.86787612123	40
50488.69267496067	50441.41259848068	40
50208.69008437024	50325.472976932855	40
50185.325732948135	50456.512506383035	40
50535.59004966388	50438.38268960785	40
50391.8815544177	50238.77745992658	40
50490.58919449832	50313.35556327639	40
50268.531210546374	50547.41329337007	40
50240.773456084185	50278.88694604453	40
50372.79355326067	50492.79103543446	40
50447.377275725485	50385.95044957944	40
50212.711448607406	50417.989171371104	40
50475.62314343266	50485.856633325	40
50274.771399852754	50634.81697667621	40
50390.43360036916	50190.47781566647	40
50524.481843222624	50346.776855841184	40
50245.21902011906	50668.241727665314	40
50471.74006165857	50590.90501534007	40
50428.15253152621	50172.58351705383	40
50566.427332521984	50361.47452857392	40
50499.890001975604	50387.62158987558	40
50256.15578228476	50594.90208286381	40
50458.46916175296	50672.35144628812	40
50491.85186233681	50635.49431064532	40
50194.882016075004	50502.34451830188	40
50126.055753061526	50447.0565397867	40
50547.46902457331	50398.89522287662	40
50439.77330863427	50541.28757056644	40
50435.92297544285	50236.5351859903	40
50113.915594827144	50364.49106847149	40
50299.750441605815	50231.765878917686	40
50176.67066499326	50292.13207667525	40
50391.05390448699	50652.47750032443	40
50566.657972108595	50470.664614369765	40
50499.13723329757	50699.60504656673	40
50193.42183689258	50245.89457161196	40
50344.70649631076	50244.6854060126	40
50254.684649203926	50240.229974733105	40
50153.33436741179	50255.529963883164	40
50276.13758985753	50197.38276139479	40
50612.058007069696	50343.901965053454	40
50477.98902877635	50249.57489158155	40
50490.41297814728	50532.97939774787	40
50211.9992035254	50600.83717773565	40
50345.234667907054	50178.411437476585	40
50611.43441325425	50387.38623850419	40
50145.7253738427	50501.75109522101	40
50599.65599446736	50502.25072206823	40
50599.64623230261	50438.42039356782	40
50142.38673366533	50213.12586367104	40
50226.24234397737	50711.41435102687	40
50129.81270161702	50166.54343498538	40
50285.35589198208	50685.8510946232	40
50269.816115366404	50151.60870661492	40
50102.13333737625	50318.00178433461	40
50535.72589574153	50672.38018163349	40
50219.25705524662	50538.922718289956	40
50231.41250391157	50204.94237307498	40
50526.897617911134	50607.50373530303	40
50193.605040249015	50740.88917143454	40
50173.43137113336	50178.75255200242	40
50366.84445829619	50143.106181747644	40
50526.49372231065	50480.529912135215	40
50058.28626647586	50340.10176049631	40
50552.61143033293	50308.668455134044	40
50575.34459371273	50653.86045469507	40
50099.716636446145	50500.37862297539	40
50414.023004635164	50126.26407425612	40
50470.15635911068	50201.47386433562	40
50439.92930400158	50091.7982132509	40
50282.26804401298	50734.98460581819	40
50089.919614950566	50404.78112782087	40
50473.18511445895	50127.060311740875	40
50160.59795171299	50703.952304225844	40
50221.764727281035	50156.029507973704	40
50633.22006886293	50471.86228789955	40
50223.057821520175	50776.10234419397	40
50249.86333776925	50110.956289297355	40
50111.07583237309	50127.17927313006	40
50595.96319397606	50290.832286028	40
50071.58194377373	50530.92061069401	40
50154.456279252314	50125.685512846336	40
50324.908130196585	50738.68075653115	40
50518.6644609847	50564.58362095908	40
50069.07806109058	50465.80559158722	40
50249.209300722985	50809.514518334865	40
50171.93822871821	50552.12296060375	40
50544.781915349115	50265.10095719566	40
50025.31825132624	50367.71193131282	40
50129.758175639196	50542.23872243713	40
50130.91529889978	50088.52002795094	40
50309.63483536644	50778.122345993295	40
50166.57999504446	50600.79352358006	40
50667.407351295646	50506.74447336572	40
50420.484220894294	50419.590201159124	40
50013.82785526837	50415.232474795775	40
50654.44725070634	50326.923027877056	40
50373.36438153964	50690.71758745057	40
50478.24493090913	50065.766082658156	40
50165.11530560229	50060.46467168454	40
50452.65791065719	50717.55669984637	40
50617.554827883054	50635.648942982014	40
50654.555815505686	50409.300026699195	40
50640.741532091735	50675.19651754638	40
50206.349884065596	50068.49330825866	40
50109.92277515952	50045.75978680727	40
50202.11256958226	50818.03832128385	40
50465.85860752354	50020.19533994498	40
50394.905739875365	50077.15866689182	40
50534.099918239954	50731.98482554959	40
50415.02492080704	50693.959686067	40
50251.55486609527	50052.31727261278	40
49983.80298778752	50370.92303959024	40
50508.59743347352	50034.64510261404	40
50544.4147131406	50522.756260239534	40
50627.08907260386	50722.312624469894	40
50025.255996444605	50478.334289243874	40
50070.606746926285	50155.42704349639	40
50578.93258192805	50718.03090662651	40
50697.763426978745	50345.47564509374	40
49978.18481173543	50483.278045109124	40
49937.07845931273	50492.5226189742	40
50354.820402354024	50063.4173484435	40
50177.49334433451	50016.607257198644	40
50631.249901394505	50766.73259568614	40
50613.1231506845	50252.84706227802	40
50084.814683332486	50091.244844529756	40
50278.72535745756	50010.80454764858	40
50697.57305727386	50397.74807897101	40
50121.97131047041	50616.17684757005	40
49992.510694712146	50526.84194607483	40
50295.65905992966	50823.90707235572	40
50521.48269286713	49990.30078001926	40
50132.44330427059	50738.65989799898	40
50623.853351364676	50814.977763702234	40
50092.97517518916	50573.2237259482	40
50669.17562779108	50809.76563429464	40
50333.74048864574	50114.69320208276	40
50292.70071900186	50097.87164130489	40
50392.86709502799	50031.75285036358	40
50734.56560809008	50314.32201930659	40
50391.050814557784	49981.991016022	40
50063.3951970999	50039.78245484384	40
50406.34372457524	50736.318106612576	40
50641.52425068363	50598.493464496445	40
50668.76939973502	50716.65791377632	40
50194.79382904914	50646.902259264556	40
50085.99350357637	50640.249078641624	40
50071.70554307448	50201.67595936255	40
50686.030598581594	50575.990053716654	40
50300.291975974455	50050.06898758383	40
50273.678910313865	49969.90773725085	40
50688.38860957891	50679.51893201407	40
50040.41354619798	50094.968450316606	40
50502.761389401305	50170.8957701819	40
50462.22449459837	50765.38762801223	40
50728.4255739784	50597.485853723105	40
50593.834164955835	50543.96346868822	40
50717.624134835285	50271.959004214295	40
50408.59976480583	49940.254643079956	40
50509.51556226992	49948.388008879396	40
50229.83608305621	50010.235881977715	40
50128.21580613323	50662.717259606914	40
50730.88575123005	50695.007503916524	40
50356.50758186064	50789.95072358465	40
50703.562707646495	50748.3628892149	40
49997.41014283655	50116.24682292057	40
50027.38596183094	50552.07021569786	40
50728.73486175073	50651.393129638265	40
50031.565959809974	50229.70130729709	40
50704.067463664374	50531.43315266809	40
50752.53130899009	50541.32105665382	40
50698.56234556739	50840.29995265864	40
49957.08203161357	50404.206148256184	40
50391.63408066275	49897.2342872187	40
50229.41785495671	49958.58645451596	40
50093.63739748389	50240.210242019355	40
50703.340199785125	50476.93749884353	40
50548.75932049249	50024.59196108881	40
49997.03313290307	50070.17902265818	40
50534.05782050597	50077.32771352249	40
50685.76837221163	50618.46179034261	40
50635.205875487576	50533.64246954983	40
50039.75317082808	50002.75118405636	40
50093.79406307636	49999.76864878622	40
50436.55271582966	49974.503546839245	40
50084.63944056223	50724.89994249787	40
49943.53372177662	50356.1973243144	40
50531.9368712146	50224.380283839135	40
50555.35828980096	49946.386244579575	40
50489.086850167725	49909.131984800486	40
50771.02114196376	50583.02259928665	40
50266.87740104408	50859.902274801316	40
50547.26801342663	49902.05590595373	40
50129.826346945236	49971.457358270076	40
50224.734864298574	50872.40034813348	40
49897.10501691754	50509.36612715856	40
50775.525975828634	50498.61131864342	40
50102.300526318584	50769.3450419903	40
50741.890647650085	50838.77421103713	40
50418.169892535625	50782.866831996	40
50811.1056698197	50519.200784510176	40
50764.52860787045	50274.046622990914	40
50785.48573963706	50832.25816141185	40
50668.912569602406	50451.288299292595	40
49934.064586825225	50540.01231569516	40
50744.893835116105	50235.627670929825	40
50585.00336845547	50758.619467100456	40
50042.009400926094	50724.62555321459	40
50590.00962806651	49879.83311695107	40
50816.037321137475	50559.93667562719	40
50451.24660232371	49928.886679577816	40
50822.89999751522	50812.69109903815	40
50011.34707914697	50160.35411254952	40
49960.36458377445	50143.39970755754	40
50787.496271883174	50881.61222509679	40
50584.925899683134	50799.6994944308	40
50579.2209553439	50088.39519161328	40
50298.40481755961	49934.60234059344	40
50082.425731262796	50683.48070154502	40
50771.86804485091	50653.033910874954	40
50792.93589440814	50924.25363359144	40
50062.290737691386	50295.53395387835	40
50570.890042050545	50596.27480899434	40
50854.53591578934	50784.458710313054	40
50575.96995734303	49835.9941962268	40
50759.150531791056	50459.8212200349	40
50720.784746895915	50797.427693486534	40
50831.33780642237	50743.00416869972	40
50747.923716533965	50413.49955248981	40
49986.56804860898	50328.121197911125	40
50546.36082598481	50777.87895770106	40
50547.47150780524	50164.668062509976	40
50040.92455457488	50766.10000616073	40
50037.27375805004	50665.80307219561	40
50248.58736565989	49916.09175107863	40
50812.3108416845	50473.638501410824	40
50635.31271694736	49870.65285907601	40
50000.7276311577	50024.80673561079	40
50767.08459886222	50714.465361418355	40
50590.357680199806	50027.895129289194	40
49920.81158255941	50429.78703577825	40
50811.07221562398	50289.27880225162	40
50778.21024839537	50383.22014516676	40
49991.28695093314	50211.25126266257	40
50741.052542451216	50881.156206993466	40
50203.740122267714	49895.943778981644	40
50378.08332967188	49857.861968075675	40
50617.708935617746	50067.17886771238	40
49958.10115340056	50086.90632346299	40
50834.43060640832	50891.53107030742	40
49850.42850393371	50511.29376104304	40
50731.96848818066	50369.9532169202	40
50840.40791514344	50933.848460544985	40
50609.613415405765	49808.70716145158	40
49838.56806021311	50559.170204813854	40
50675.45736853699	50257.76566450847	40
50594.16980399469	50163.8556873711	40
50401.27389974815	50823.3168570885	40
50442.48421452577	50844.36583842938	40
50765.71294007837	50794.363919121686	40
50354.314902574195	49961.36693714574	40
50846.23862344614	50315.98174211077	40
50633.606990591135	49918.18249308753	40
50810.524656873764	50682.95812712435	40
50600.799344533145	49956.65555265005	40
50700.7459254443	50221.624729251605	40
50515.29627040016	50808.74669252624	40
50794.43774979385	50429.57714965085	40
50170.036230309015	50784.34186849659	40
49872.97236038468	50441.33333997917	40
50636.815350724464	50021.750825963456	40
50815.20830784303	50241.408595687695	40
50022.08075257944	50277.39533703628	40
50674.3202066467	49850.95379083769	40
50466.46897067591	49873.592703404356	40
50504.580157970515	50856.553864185706	40
50870.39588527538	50864.27131728259	40
50403.57419640809	50866.24091504855	40
50860.080434043666	50705.90537488223	40
50692.22602701202	50884.326818756446	40
49918.38624141975	50075.35019091185	40
50614.364829548715	49763.231628317626	40
49877.061215154616	50397.982655955486	40
50549.39636119118	49799.58895199546	40
50339.22077140973	50022.89542389356	40
49995.386453182364	50582.77904513716	40
50721.09140500675	49850.123624284286	40
50570.562627909094	50203.60427310983	40
50552.86370608636	50848.32852657365	40
50653.52920286291	50910.95666612502	40
50400.12715635961	50913.599141275714	40
50171.50550927255	49867.33091536925	40
50247.02408578288	50911.63584601202	40
50883.21220811793	50914.47245823311	40
50380.80568713087	50957.73138355207	40
50497.444401751214	49839.38323913848	40
50643.16050979988	49977.09087679626	40
50679.674702237324	50181.63403038597	40
50619.89460304927	50109.72183017053	40
50186.00430723345	50888.948119328255	40
49962.16129913149	50045.841987486325	40
50419.91129372087	49866.00828390316	40
50516.59484491847	50115.15199731844	40
50304.96319175318	49886.258264436794	40
50207.16092791155	49844.319856999326	40
50414.01537488699	49824.50188362788	40
50003.52759836795	49975.56132314898	40
50318.96010634028	50859.271837486	40
49949.50945254361	50582.18265193365	40
49990.94344762887	50626.02992128398	40
50931.58777181186	50911.76793245552	40
49947.31630617617	50649.67700902452	40
49898.63796466556	50352.28692221681	40
50360.747737765225	50850.34522184096	40
50639.66828925873	50171.297850619965	40
50340.33033102127	50977.576567159354	40
50702.189509778815	49889.47773301376	40
50876.8963372909	50746.12635762638	40
50203.39954137146	50928.24296666893	40
50703.369792880956	50138.530927252345	40
50390.749382514085	49785.3671440516	40
49922.234197080325	50024.292107109235	40
50532.28054763498	49752.713562273726	40
50695.99315068145	49933.14762285696	40
50318.44150068722	51013.09829519956	40
50901.47491940024	50711.5787937049	40
49958.833507839016	49995.81125540167	40
49857.00100486307	50353.11375813966	40
50442.34290585663	50901.14259956546	40
50819.550993679295	50969.39633119527	40
49926.842766968046	49966.11952705438	40
50612.89915811689	50208.064941519704	40
50869.481492509665	50967.791406084674	40
50911.4472489954	50982.67331142174	40
50802.57673644236	50622.7555420146	40
50739.4468520516	49948.551052242925	40
49899.540982469436	50121.10323155391	40
50392.172141023715	51006.13991484572	40
50646.91207842956	50863.30780086221	40
50134.46693894678	49890.321711658005	40
49873.157187060504	50586.931253013405	40
50286.26991119936	50982.279812360575	40
50771.61728946865	50333.365577154305	40
50922.88623741567	50671.600829852	40
50343.8290733487	49918.566396726135	40
50356.59200406411	50891.32627987412	40
50853.71903815844	50217.4745440934	40
50754.985474814326	50190.304476850004	40
50250.23291109199	49850.510972453165	40
50460.81869112416	49818.77240076542	40
49932.8609181998	50175.70698702666	40
50896.54341284893	50229.103054528474	40
50372.73540695191	51046.11564986715	40
50156.21081784133	49925.18207434446	40
50503.635719000566	50898.15837423241	40
50061.90826198236	49961.7948474832	40
50595.68645646228	50852.56587621756	40
50470.21137901071	50807.33930341591	40
49905.056914023	50629.37484352613	40
50437.93830506213	50050.76868279006	40
50923.97578745153	50189.042428543486	40
49858.47846528203	50127.3708876659	40
50750.648893793594	50144.392139980824	40
50578.00092785906	50892.250784293916	40
50761.02687735822	49904.687909101835	40
50156.94091503693	50919.80677232501	40
50653.28419565145	49810.41148633481	40
50796.444709653704	50133.68966997832	40
50854.14786810246	50524.82715109677	40
50675.766838678755	49770.136116370486	40
50000.67719740132	49931.50883916089	40
50053.89595180183	49916.32501244566	40
50824.60306160924	50178.383301330876	40
50807.31949283523	49916.027601716094	40
50414.973410306986	51049.535484929664	40
50914.60030222827	50841.78681980439	40
50929.97264925691	50264.71215660696	40
50316.422569158196	50943.5846994155	40
49948.24971551836	50219.10696024851	40
50600.88990747638	50929.14212773546	40
50774.78957484745	50961.2157201574	40
50109.050052197934	50924.10816325493	40
50971.91666023861	50247.78685995443	40
50834.09483537995	50411.56560549887	40
50036.37754954381	50612.32976009001	40
49800.934447981235	50591.347809817795	40
49883.754045569316	49979.32678346047	40
50841.25670039729	50131.29678312007	40
49875.64895041978	50034.407939766184	40
50737.09130823309	50103.054705854745	40
50408.41112671651	51094.546884074785	40
49868.7889557241	50079.45276719257	40
50293.372419149724	50903.512404417255	40
50570.9697248228	49988.127718025964	40
50764.121021731036	49832.51350327995	40
50137.66148690059	49842.327060088915	40
50707.95593157561	50072.576893552934	40
49816.393310939544	50148.08935259847	40
50908.22723169423	50782.03942297746	40
49790.214232853265	50181.69650814967	40
50017.90235203781	49891.76520623798	40
50208.44940706442	50974.40024134928	40
50763.64055081461	49990.92292504021	40
50328.86845848705	49851.03287862423	40
49888.56033210164	50672.05365702792	40
49960.201479907184	50296.44082462226	40
50434.097338423075	50949.3928301107	40
50808.057938832004	49847.754871478224	40
50788.521463728	50749.68467668829	40
49991.99930552749	50670.802034239845	40
50741.46369068465	50989.69876260252	40
50841.06179854036	50365.17798722301	40
49818.88576156927	50635.51980170601	40
50315.89243500431	49977.53434820843	40
50861.84177589989	50571.5394130223	40
50725.79102632227	50014.258260528586	40
50880.960166655364	50406.10927890148	40
50956.56522450107	50838.97344470761	40
50277.29192914836	51034.14894757697	40
50854.36756495482	50452.916120321745	40
50933.472025630595	51026.55717561404	40
50171.17402929512	49964.25590318062	40
50682.848953966706	50024.06797594737	40
49757.13913956011	50577.18199177871	40
50144.09075988441	50864.476190384696	40
50907.11598799645	50561.05306936912	40
50475.86710236536	50942.427016427304	40
50720.225756527696	51033.42489596132	40
50101.47039700917	50881.16754730027	40
50913.48703050994	50431.42350991864	40
50315.98041739176	49811.159019951614	40
50677.76590083164	50102.99550325842	40
50425.846558576595	49755.486089984275	40
50105.122268238876	49934.33987657736	40
50954.15054916849	50963.36270699452	40
49845.481909982016	50308.764110243974	40
50419.835041777435	51135.73396170438	40
50409.805276566905	49717.16078051271	40
49957.63684730825	49930.59323474257	40
50962.85433563372	50881.439791523684	40
50118.690061203175	50829.84695710064	40
49811.0307180499	50497.88859666649	40
50888.58297976213	50273.29789722339	40
50334.7742153881	49766.14503189396	40
50073.44864768157	49879.41201586381	40
50619.64398484529	49719.17093922017	40
49763.27807640641	50511.57539759482	40
49829.41536974096	50261.84620563468	40
50497.45021954181	50984.60837677535	40
50504.65742644399	49788.20691280128	40
51013.484714055514	50250.36739005804	40
50917.83254231672	50625.795989715705	40
49980.03642767166	49865.72351206994	40
50810.72686354833	50005.48121126642	40
50583.25965579422	49691.14164467258	40
50457.412286604515	51068.80924187197	40
50945.918748826014	50308.92930671472	40
50880.231996247	50184.37800828739	40
50000.15697977037	50755.00000026776	40
50561.88560174327	49655.32375512486	40
50697.53870963844	49812.92701807364	40
49794.99974639216	50104.782489439836	40
50722.37526368786	50921.95888830333	40
50242.88682376396	51009.14096915057	40
50564.69998889452	49608.20635395338	40
