# Supplementary material for: Abundant Topological Outliers in Social Media Data and Their Effect on Spatial Analysis
Source: PLoS One. 2016 Sep 9;11(9):e0162360. doi: 10.1371/journal.pone.0162360 (PMC5017681; doi:10.1371/journal.pone.0162360)
Supplement: S3 Dataset — See the respective attached file. (ZIP) [file pone.0162360.s003.zip › S3_inclusion_lws/clust_42_51.csv]

50000.0	50000.0	0
50005.83713481602	49993.280968672174	0
50001.12443877294	50002.94038312532	0
50004.48967049862	50009.87803618339	0
50014.53099825114	49992.22044562598	0
49994.82530141147	50000.16451443882	0
50010.4589196096	49996.03999675293	0
50018.2149037799	50000.21066760052	0
50008.08586038528	49994.71094210748	0
50008.936828060156	49996.61673629877	0
50014.94983376979	49988.786681476384	0
50018.46933854213	49993.8554702697	0
50011.58925015423	49998.11513877684	0
50000.88428493963	50005.70068823388	0
50015.58030491181	49998.917555959655	0
50009.4718499692	49995.44000616184	0
50021.193458055204	49985.225681648	0
50021.413904821406	49979.75696080034	0
50010.100749354795	49991.42392694246	0
49994.76895619402	50001.40611172298	0
49988.06258487189	49998.76840152412	0
49985.29202249338	49998.940740734564	0
49993.14686645007	50008.1375682673	0
50019.290915195124	49977.92750471076	0
50015.06418115242	50000.068615091885	0
50014.13017824349	49994.253094930704	0
50016.51956011994	49993.78858803314	0
50007.08202173182	49986.998177055575	0
50019.32588342561	49975.4242119596	0
50007.844906202205	50006.27608626506	0
50012.7000907052	49987.44525287354	0
49995.49342105043	50013.29634922211	0
50005.13790162656	49991.45152935209	0
50007.082932075806	49996.441953963855	0
50016.585769007244	49986.84440471123	0
50002.83418114664	49988.992466717245	0
49995.48635136234	49995.03181978486	0
50024.77210222248	49987.26818796391	0
50016.061040311164	50002.13748655931	0
49998.10217495186	50005.36260508198	0
50013.167830917206	49993.19964095961	0
50022.14159763361	49982.83076155788	0
50016.10399810654	49974.74415824642	0
49998.08776523715	50009.22821079052	0
50023.40450357533	49993.61172738369	0
50018.76775212044	49981.33086492498	0
49996.120792812355	50001.59421960543	0
50005.046774222115	49981.73340809357	0
49998.2990140224	49997.04291727956	0
50016.47214563919	50006.55446067109	0
50027.808527417794	49994.11873108403	0
50007.276988179576	49979.47005546184	0
49998.63505054116	49993.56495709598	0
49994.93196612812	50011.18394075017	0
50010.45876863076	49990.161010031814	0
50003.97266594857	50002.458794795784	0
50009.44591577367	49994.182815990534	0
50008.4991627827	49998.01859678256	0
50026.73402193849	49992.63956518364	0
50029.482584821504	49978.508912261066	0
50008.75765193132	50004.28392360544	0
50005.388412672575	49999.9900841207	0
49999.85042124614	50010.79623481914	0
50012.27171978171	49994.29867634941	0
49986.59482429784	50001.81226839865	0
50035.33648425852	49974.70002515035	0
50017.338649190744	49980.41742473275	0
49986.88719264082	49998.56909033515	0
50009.163364260836	50001.94105756399	0
50021.4902181036	49972.74675609031	0
50036.929303339406	49979.345099226695	0
50004.407389178654	50000.27660040396	0
50013.03458879436	49971.04161905141	0
49986.730068661935	49995.36881795393	0
50012.11734460939	50005.26852747503	0
49991.47266825221	50016.232713043595	0
50002.753656105124	50004.43811441385	0
50007.04795399476	49984.99209594952	0
50019.73260847298	49970.14971438379	0
50009.069330373226	49972.59046273163	0
50010.1511816557	49972.62455247978	0
50019.046855330045	49968.729659101475	0
50033.91819664266	49994.99795841096	0
50000.54061583774	50004.66301196818	0
50036.83356199175	49976.12178608589	0
49998.69355844842	50014.23779065819	0
49996.42385986143	49997.54201287753	0
49988.80355885187	49994.73949626766	0
49989.0000510483	49997.53362532931	0
50045.87877013	49979.65615874137	0
49991.13587895365	49996.52765682387	0
50019.30492580107	49999.88959458508	0
50012.46014286366	49988.74121117238	0
50001.54569032017	50001.71275774059	0
50012.15402410048	49992.55053785089	0
50000.12263336884	49977.47527241486	0
50002.22490471562	49999.61637121197	0
50010.51338572776	49998.152334640225	0
50014.73525587127	49997.20394473452	0
50012.79614643068	49996.9890215799	0
50004.87503193818	50001.461523248174	0
50006.03257514177	49990.03647625652	0
50005.54887962217	50004.81637949066	0
50002.56240120871	49979.99797606899	0
50021.887926901814	49996.062893511604	0
50006.32703857465	49991.544517300004	0
49990.439278598395	49994.24582331928	0
50001.873876585625	50007.141939034314	0
50003.305765154335	49993.86854020162	0
50013.200641945106	50005.08440088092	0
50012.12025455266	49978.84568753256	0
50006.64370623705	49983.02919293262	0
50008.49073917247	50010.12621010018	0
50013.861540388745	49978.21860787476	0
50031.058052643435	49986.99015643279	0
50014.94582985956	50012.05125135054	0
50035.5383608293	49983.566861656094	0
49991.030096193834	50022.15116813719	0
50005.46966937792	49970.62233159868	0
49988.44833133628	49989.976926240066	0
49994.354344094165	49979.72792732627	0
50016.53829730544	50000.329665277866	0
49985.69786667642	50003.08579045412	0
50005.04180405728	50003.54232518139	0
50007.49928405959	49988.58424591541	0
50017.031857151094	49968.94990008343	0
50002.98364475068	49981.342418066255	0
50008.75183400938	49981.63170455064	0
50003.74134074666	49968.98534518849	0
50014.184258887915	50004.34955588514	0
50016.66807349658	49978.153620903344	0
49991.49294660638	49999.08926920659	0
50006.07308943197	50012.02124499861	0
50018.18428017563	49975.5291185302	0
50003.744835537575	50005.03672033354	0
50017.0847617482	49967.71939797862	0
50001.364376995836	49995.92899192673	0
49999.015252295256	49984.51162121085	0
50022.88862056398	49978.140659149925	0
50010.12229608524	49981.63378355038	0
50006.924986869504	50014.2275570096	0
50018.62598055079	49995.02027975728	0
50001.4129379488	50011.1959501719	0
50029.762113352466	49981.23696473595	0
50017.34500124433	49994.69032148967	0
50001.66266675488	49990.137316034496	0
49998.9494254673	50003.01711792969	0
50001.198360199305	49999.86125242214	0
49988.285388029035	50000.56237796584	0
49999.6191912088	49994.81971262622	0
50026.604335600314	49978.8004165042	0
49995.32452230914	50007.39284060184	0
50008.4370145203	50012.41428319673	0
50020.588886059304	49984.00500895489	0
50018.196912976244	50013.52306138625	0
50024.68074206995	49980.89310460526	0
50032.11898991028	49977.87048802366	0
50033.392462679665	49988.90998566345	0
49989.34177680639	49998.66722062441	0
50011.053675528885	49993.308648700295	0
49998.23830095699	50010.57701642372	0
50011.79860805233	49985.78635422019	0
50018.22626641199	49998.34133937544	0
50006.87112494695	50000.55134256973	0
49996.53121272331	49985.20198091985	0
50025.086037284156	49985.91081937276	0
49996.70860588001	49979.26714558284	0
50029.50319168969	49973.20871567816	0
50016.4795935853	49979.64911345631	0
49996.10016635222	50004.113680559676	0
49999.640019379956	49996.08065681126	0
50008.223135130625	49962.391188099115	0
49993.37143664145	49981.26529963117	0
50018.00955082157	50001.454190036544	0
50014.05433731257	49987.786569162265	0
49999.49285722743	49986.030568801725	0
50010.892172060616	50002.890041918436	0
50018.264454430224	49979.08917698802	0
49999.254347866976	50004.12399906752	0
49996.37550174052	49996.18684061768	0
49988.48035736957	50002.11186367716	0
50017.57129535383	49985.64348910266	0
49993.48365932206	49995.32734283831	0
50004.25846664632	50013.69450265003	0
50015.17690187655	49969.07193670933	0
50010.90125225226	50010.77384091866	0
50017.00323091341	49995.94090178073	0
50012.86030348004	50017.03363351573	0
50005.31109678922	49962.92414232626	0
50006.08245865617	49996.396527964374	0
49990.01497238	49995.39866020564	0
50044.05046255765	49984.74864177708	0
50021.102182624454	49977.19055963324	0
49994.206855205164	50007.760510363725	0
50031.30952802601	49981.27880218403	0
49993.00874635992	49989.07987435498	0
50017.913044286935	50022.43697608902	0
50019.55630359528	49996.00874573291	0
49994.95845095134	50006.23146898167	0
49996.787999179345	49983.41672751876	0
49997.28862868989	50002.89962222195	0
50026.72239156424	49977.67029217016	0
50016.137442013125	49997.798828649495	0
50002.23822115556	49982.82918829433	0
50017.59004350971	49970.20078439211	0
50001.12616166738	49988.74985866253	0
50026.89126041569	49975.84217616462	0
50011.525842301904	50000.75636389602	0
49987.37936298576	50026.933915783564	0
49992.505563965504	49971.45927862612	0
50028.914669772326	49976.81093937099	0
50016.66006009913	50016.9698661116	0
50006.33442838227	50008.543010872665	0
49989.42131829412	49963.33901166855	0
50017.968238877926	49964.11063876047	0
50017.4053768407	49976.68234425749	0
50025.67918690619	49993.459769034926	0
50035.32946390554	49977.583204645154	0
50014.841863191876	50008.54154552255	0
50009.46842729731	50020.60487544357	0
50021.769537268505	49974.23178294885	0
50011.47451947896	50007.557284676805	0
49998.40507468729	49975.46325920858	0
50004.0943970568	50011.27871101463	0
50006.20179319582	49967.85017228331	0
50018.20829484094	50018.71730479123	0
50011.66556158528	49969.1858270797	0
50024.369657337156	50001.22008216415	0
49998.79584238994	50007.13689362251	0
49990.32820341346	50016.3961369657	0
50006.4435688108	49994.31053318997	0
50019.30929079813	49976.600336048316	0
50010.91845864008	49982.82898569856	0
49990.348907185224	50005.60903256387	0
50024.1522169357	49994.40200642497	0
50014.17381883133	50002.12589069574	0
50017.76507466728	49990.44779436663	0
50043.75520496807	49976.744641166486	0
50009.71324076425	50011.99337319459	0
50023.96064234873	49977.61049468709	0
50014.04709016834	49999.30956374218	0
50007.29837336337	50019.74476684009	0
50011.60148713441	49971.61552987652	0
50027.760664667345	49985.06088880161	0
49990.826783218356	50029.403764236886	0
50009.65654534305	49987.70137659851	0
50016.71099753911	50008.33824926107	0
50004.69951611002	49997.63286251777	0
49982.1008966819	50023.64881203237	0
49994.30528099292	50019.15648234574	0
49989.98803088486	50014.01842541414	0
49982.173661481924	50004.54955079803	0
50016.885314251995	49964.39033046427	0
50027.64624163003	49996.03948847316	0
50042.10921104765	49992.490067135564	0
50000.45721536013	50013.25586287379	0
50033.20667133846	49996.21933796846	0
50007.796617056236	49990.37827675556	0
50010.793185041024	49958.88394594061	0
49999.99657376707	50014.635139766775	0
49991.18720389596	50004.122235214636	0
49997.97220737339	49978.578237204354	0
50009.72613395662	50003.706107086124	0
50035.589999161806	49971.04844427833	0
50028.910800421785	49971.17023296352	0
49995.69536840814	50016.661631778	0
50031.87793942766	49984.378883366044	0
50018.940883947886	49955.17033129901	0
50009.73582475297	49963.47881328664	0
49982.62400587377	50000.491292449246	0
50011.69341869804	49995.72767945512	0
49995.16420949113	49998.835294507444	0
50006.40201665947	49988.39904736535	0
50016.4519561636	49990.38580699887	0
49999.09921373705	50015.27455799909	0
50015.71644487849	49981.890074185685	0
50011.95701241115	49981.49187185587	0
50013.74931920829	49997.47045144757	0
49991.916510602816	50012.525039104024	0
50009.99198977121	49984.8982441121	0
50018.44147401772	50003.16867861623	0
50020.82573912429	49974.82028027413	0
50015.49034966473	49990.85560334409	0
49999.87213701425	49997.90044027296	0
50043.79092621712	49982.05238273654	0
50017.433259612284	49987.72241035177	0
50031.953824946744	49994.884360510674	0
50008.88763657624	49985.631715698684	0
50033.254947874484	49991.54350118985	0
49999.46235900153	50001.37638187934	0
50015.18216152417	50016.60655961266	0
50013.100947890016	50010.369642319376	0
50023.76929210621	49996.469970804144	0
50009.1598565264	49970.37590584578	0
49995.85450226346	49992.452056001675	0
49999.94546654832	50008.59505416156	0
49990.82754118624	50010.245166916364	0
50031.77710339371	49975.60848126108	0
50034.230430251715	49972.200144816255	0
50022.386270717376	49979.00827023312	0
49992.64646736168	49980.25304717777	0
50026.42297673137	49997.453392527335	0
50019.618674445446	49958.86037352273	0
50026.41798040903	50001.05491525644	0
50019.38057683675	49973.42363685009	0
50009.54565436523	49966.28393480257	0
50009.01063384966	50014.73592736334	0
49999.644995925904	49993.78405371485	0
50009.81720632824	50005.97289784865	0
50008.14015398451	49992.284981156794	0
49996.346870602596	50006.735113702714	0
49992.318381946396	49996.34852900717	0
49975.57922029394	50007.543591302885	0
49991.7840052838	50030.47910280624	0
49997.821918389505	50003.78108682672	0
49981.759709777754	50020.590654198604	0
50004.689470503756	49982.915378003716	0
50003.63994292236	50003.52518030056	0
50003.33970531987	50010.21646316763	0
49991.72504012674	50009.66971456137	0
49993.51300644962	50021.990941999415	0
50008.57551745661	49967.72139152683	0
50021.960935687	49975.66542490558	0
50004.69583280455	49995.22104814737	0
49994.198399913046	50009.21217614481	0
49988.58142016513	50018.082290497325	0
50019.654252077045	49988.67324223183	0
49984.921162792794	50004.07854214962	0
49981.45671529846	49997.116122643434	0
49996.97783060522	49968.187741512134	0
50040.272093099156	50001.72669740148	0
50003.18794351524	49977.40589052669	0
49993.03311956979	49993.21018067425	0
49996.365427526835	50010.6317267545	0
50003.67053058538	49991.807151799425	0
50008.59006648891	50007.353603243646	0
50005.63922193674	49975.28807307995	0
50027.37674313698	50000.002662458595	0
50018.1694011894	49962.7431125476	0
50029.270615256304	49986.30585703274	0
50008.60891376488	50000.90645862579	0
50011.463217016535	49987.64651850302	0
50025.71492602243	49980.053609271316	0
50020.149261215425	49998.33740895269	0
49992.083382203666	49998.17325550986	0
49990.49038131797	49993.050099536056	0
49997.03459241107	49992.463299739306	0
50015.71638867133	49993.163487279846	0
50014.238258018595	49971.042525217876	0
50002.84440560835	49991.017650804875	0
50024.0421841673	49981.83583364768	0
50010.09122006389	49975.393998303785	0
50021.8599244461	49988.34879827413	0
50012.38490685176	49983.447845324255	0
50022.9978631254	49987.25227928762	0
50024.57481204676	49998.27303786978	0
49977.73435678939	50025.73142585185	0
50018.273526281984	49984.862890459626	0
50004.87977524304	49988.86417241439	0
50010.2994959495	49980.14878879698	0
50044.34040172747	49986.573763466644	0
49989.8854863132	50002.60089882142	0
50035.588236585834	49995.58540569962	0
50033.22995233338	49985.604815805105	0
50004.865841838946	49985.181879685035	0
50017.96032704124	50016.073713754304	0
49985.88742129509	50004.574260043635	0
50022.967400696645	49965.7199337937	0
50020.575116337925	49991.52741422425	0
50023.080497756	49990.82975304222	0
49971.19647388126	50028.90699982335	0
49988.378226405424	50020.15787642392	0
50041.256446369975	49975.58570536631	0
50026.2353198945	49963.63745814506	0
50006.09290812682	50003.86750193632	0
49999.10665106603	50019.81250362378	0
50017.08442806516	49999.00182927129	0
50044.3125068275	49991.881128169334	0
49989.69643205104	49979.90931636454	0
49983.447153874804	50012.92191009479	0
50007.09100776314	50002.0115516885	0
50002.39396832022	49992.540378176054	0
50030.089910534545	49998.491165232444	0
49997.30745483783	49998.59718904675	0
50007.318017293444	49975.875578960055	0
49993.248316773905	49978.191920323	0
50026.3666059615	49990.04335203911	0
49992.999485446875	50010.69994272801	0
50000.3856237368	49991.71250458948	0
50017.946030743726	49977.88631347146	0
50007.644142433375	49972.087069549	0
49993.66907959635	50011.765590085415	0
49994.8157511952	49986.98470323382	0
50008.38104781748	50019.90062105578	0
49993.26126408174	50000.11735477906	0
50007.22548173692	49977.57936703704	0
49992.06360483944	50018.0340425501	0
50039.28669048378	49963.65659707516	0
49985.753176636455	50020.735921212305	0
50011.566897029115	49967.6111754119	0
50033.987927820956	49979.86532365262	0
50034.92184460218	49993.68379887169	0
50031.1834662403	49978.546404806555	0
50008.49951727383	49977.61220145197	0
50000.0667014223	50006.61967936052	0
49984.729122934965	49988.46750636666	0
49981.21649061167	50003.70840084871	0
49990.47161684786	49965.01894314194	0
49986.85456251446	50017.47416794007	0
49993.14977565803	50012.76023205532	0
50047.74428540473	49991.24723405859	0
50041.76255014188	49978.46759680011	0
50009.81457879594	49978.21967923451	0
49998.4060908197	49999.35948248665	0
50018.373779276386	49996.34044717234	0
50013.52283959243	49995.467949927086	0
50027.67426593742	49970.10328410818	0
50014.319940503025	50017.38261971316	0
50009.11341404663	49999.653086728984	0
49973.127658974896	50000.05463673042	0
50024.172469884805	49992.833051163034	0
50012.72323837013	49986.30699232487	0
49986.20730487261	50000.10490423789	0
50011.977252020064	49976.793581167396	0
50000.00469857768	49987.66289570633	0
49995.85995538461	49973.097446555905	0
49981.89327689237	49986.981859026244	0
49990.188598212604	50018.50470183291	0
50019.26408681603	49991.079964753786	0
50026.90642246039	49980.55454640253	0
50004.02002875881	49980.06894821713	0
49985.89081506631	49985.65015807027	0
50002.19799961084	50013.56370140326	0
49983.7216195171	50005.075943525364	0
50011.56530235663	49984.67498436674	0
50002.327672652966	50016.16523425671	0
49997.71084800053	49989.345274387495	0
50021.098386776	49999.088229640256	0
50002.00890793094	50008.13368325376	0
50019.39518854666	49986.74799421681	0
49998.48583144695	49996.020842220816	0
50002.252645341825	50003.39034952211	0
50024.94934034694	49996.50973683712	0
49986.29125204934	50032.769984358754	0
50028.415156277806	49974.07285654163	0
49992.67148623997	50015.74501869495	0
49988.55427669218	50005.38882281116	0
50005.61269014103	49979.195057955585	0
50013.9253921519	49979.943606174034	0
50009.02263196153	49976.39397066565	0
50003.70383567812	50009.18776447736	0
49977.93538939688	50032.17827826552	0
50002.00143499088	49981.14772652258	0
49994.443343618565	49988.76168526796	0
50015.95192676042	49996.55369518609	0
49993.70826007408	50013.60625246535	0
50015.6171072625	49995.2344459176	0
49985.79584330067	50018.53873362033	0
50035.52685303456	49986.11691328954	0
50023.38477138606	50015.65881684924	0
50013.08957255942	49972.88909667436	0
50032.54434074573	49980.14024382478	0
50037.69766277613	49990.71977907857	0
50020.70132115987	49971.33918728332	0
49991.54871575323	49993.06958954638	0
50038.6876369777	49984.854015877136	0
49995.84975534837	49989.76380217891	0
50008.57260689861	49984.18248625825	0
50010.80116969428	49974.26868446372	0
50015.52442358418	49980.369654114074	0
49966.87956821088	50025.3566718717	0
50021.39298048806	49997.33513397521	0
49986.79280405464	50011.54457078656	0
50036.99569153763	49970.71384740837	0
50030.30006447288	49976.71936741601	0
50004.423067000935	50021.778925919774	0
50018.9524174718	49987.93459858724	0
50002.24446952885	50009.35885546801	0
49991.37241014676	49987.81286878255	0
50003.50800967785	49986.81399264767	0
50024.603400120206	49967.67607924221	0
50011.68653072118	49989.936086664326	0
50007.42317193211	50025.20821976098	0
49997.81359760099	49974.146066464906	0
50000.03202202254	49975.17501212602	0
50007.46899340166	50016.97950080779	0
50014.92720199672	49989.879107376546	0
49982.3621370405	49990.43294793265	0
49998.93112757086	49973.32114751587	0
49993.375437763934	49986.99815010414	0
50009.01048645396	50017.8185164767	0
49996.28983160131	49986.96341522962	0
50013.84358150482	49974.759725529235	0
49985.33335758784	50014.325262570404	0
49988.28920657882	49976.78881082798	0
50005.127349538976	49960.355245516366	0
49989.64002585986	50013.06228223937	0
49993.30132386803	49990.74232668886	0
50007.89248237768	50021.36047618287	0
49987.15178322575	50016.181793822885	0
50291.98781772077	50378.223245467554	41
50273.91398472034	50332.36465871495	41
50294.11776733895	50287.66012267231	41
50340.294475794864	50392.49581581929	41
50244.07107775977	50382.07945133132	41
50329.31060202462	50317.212575254765	41
50257.427854495836	50266.9829989979	41
50374.141631413346	50335.727851804026	41
50418.07439432372	50342.75020136142	41
50459.70592266773	50368.71757792475	41
50288.93536406763	50236.55252835619	41
50413.590053139305	50392.0282362667	41
50232.29996862986	50230.61387705137	41
50202.165557892644	50190.15437989702	41
50156.47265539283	50183.82085507586	41
50116.36182091651	50162.759828055874	41
50172.20500281191	50226.74950860676	41
50323.90775197827	50201.451479462114	41
50475.44052405633	50416.4143900913	41
50436.16436641401	50434.21032338747	41
50501.30280543363	50375.371793283695	41
50261.25069230991	50199.074287955686	41
50291.2647986965	50167.07743745366	41
50461.820706013175	50322.9062054605	41
50248.37186417179	50150.50056498538	41
50363.91481469585	50215.901284769185	41
50147.4987445845	50263.30581557239	41
50293.24126098063	50422.067046257085	41
50522.97124335013	50414.93534650633	41
50173.636883008294	50299.41216028476	41
50403.432819629954	50464.81200591165	41
50250.98317085846	50444.30754024665	41
50125.67058539666	50306.48107449768	41
50199.8372123887	50263.9358124633	41
50546.79682849573	50372.88824009503	41
50590.544937959254	50376.75002553104	41
50150.06251605217	50136.14796650843	41
50092.218213287946	50124.90993749473	41
50332.71605219118	50255.97061228135	41
50256.435795638245	50490.77417589707	41
50294.80153643572	50464.8828941544	41
50376.27278091555	50285.74681416655	41
50565.41960441449	50418.46704788757	41
50363.14950976466	50173.79032670954	41
50127.43109230479	50221.52906479431	41
50120.82688437254	50354.008477491974	41
50204.96537215431	50404.15996364302	41
50518.717547848	50333.89882322617	41
50116.758046109826	50086.60346353768	41
50441.18017767469	50483.316885438304	41
50356.54353751858	50478.237778118826	41
50159.83089357752	50380.38391344013	41
50105.05073359884	50264.356359924575	41
50563.76646752117	50319.92656912203	41
50082.327610641645	50326.73073876867	41
50081.74832651337	50215.870053834675	41
50464.20986691185	50527.14048226383	41
50159.26999826126	50093.02962596113	41
50226.58109324455	50300.703214702495	41
50081.962494320236	50371.16497695719	41
50201.383971772266	50335.610994029	41
50339.689520706335	50133.675622141265	41
50215.054222852865	50518.456061552635	41
50103.634312352566	50046.27055619953	41
50611.297581058745	50332.02098316648	41
50070.07942339484	50411.83653766642	41
50088.51648803523	50004.7035058702	41
50063.71455830825	50283.12835994645	41
50419.7080953893	50529.165872219535	41
50212.68286791675	50123.48690838938	41
50167.511562631946	50524.23321856242	41
50059.216059099745	50043.19446982407	41
50131.116934199665	50555.86017388746	41
50408.156742302854	50200.283053797706	41
50621.157934909774	50407.99184212415	41
50192.40617629922	50558.382484011185	41
50045.09900343503	49989.424312138835	41
50641.54306098198	50448.584423623135	41
50166.42835452152	50424.77434273663	41
50116.26740497538	50419.28611853288	41
50048.68743754157	50183.050043135576	41
50680.78466009871	50417.67740171982	41
50217.29445845371	50079.70642121409	41
50687.21735696557	50373.68154457122	41
50115.870838642986	50595.3310950781	41
50016.402120045444	49952.44831471832	41
50043.88822971348	50125.977777585795	41
50645.111497751575	50371.326404801905	41
49996.29323824956	50138.51090467519	41
50448.92966265354	50216.64457371184	41
50536.179879687494	50455.20246258677	41
50042.55310123746	50240.1018929571	41
50507.43299418768	50540.20027229811	41
50511.97261419032	50497.727737718946	41
50211.650931813216	50596.99147341824	41
50288.028738785135	50520.974715394506	41
50155.35202549897	50470.9244705757	41
50604.3786980804	50476.362172976325	41
50257.98921784297	50098.51177102263	41
50419.769220017515	50299.11183699259	41
50295.8079153256	50118.52818850325	41
50018.24268842291	50022.59113968753	41
50559.80104751724	50498.40298268228	41
50725.678786988516	50414.02706613787	41
50001.846206304675	49910.7896368571	41
50443.46212110219	50573.42694396733	41
50458.37773832461	50617.773471123124	41
50513.18576597808	50287.831280759834	41
50533.82618489935	50243.16381503183	41
50211.47994339213	50035.209993302975	41
50285.43109837443	50563.55669147056	41
49958.459316810826	50163.727794435195	41
50678.772652017054	50478.14736393736	41
50077.84276718112	49956.02411919787	41
50274.11340923056	50605.77978471893	41
50072.61488767091	50087.013475673564	41
50367.60165667836	50435.68540339568	41
50130.41895758838	50012.84407433829	41
50402.7838531835	50242.731210199294	41
50730.729418705734	50352.95992809811	41
50587.942168170535	50534.62809774154	41
50503.35103347086	50639.6632281726	41
50000.15337334397	50218.28407591753	41
50569.2987591973	50268.24255179754	41
50552.84463157172	50202.444914109896	41
50404.03255519646	50155.824690730435	41
50706.41039826858	50315.390100761186	41
50655.612818379675	50314.64519922469	41
50114.91804398715	49922.5515986413	41
50704.63156211899	50266.57714390609	41
50490.11727515018	50248.826748931286	41
50360.20985481284	50527.49749085368	41
50452.77974572947	50270.191742664254	41
50636.3165817604	50511.99433255144	41
50159.94146856842	50614.1406110725	41
50453.84017903644	50163.51767692158	41
50159.76403529478	49974.36640101415	41
49978.17035370616	49993.209572850574	41
50473.80946984946	50672.807226199504	41
50089.1241366385	50633.901772521116	41
50479.629372960044	50465.675840633805	41
49955.08025652279	49897.11300746711	41
50598.035330687795	50202.74774825032	41
50085.529731290524	49888.15246444612	41
50321.49655065506	50079.234425353716	41
50370.123236429594	50571.776377592665	41
50549.699637424834	50560.51927310522	41
50604.21466388704	50156.58969964294	41
50540.82952725132	50157.66598430079	41
49996.8376162597	49868.844293438866	41
50281.3447540733	50055.4498644762	41
50429.30828170084	50657.51734809439	41
50755.58827218554	50309.98203903296	41
50045.57911863563	49861.44611792226	41
50250.48446533077	50019.20308873053	41
49965.16601011447	50100.47328969725	41
50328.44499965843	50593.15902318385	41
50037.56859549084	50385.202482421795	41
50638.380745642164	50125.008566549506	41
49970.06184769237	49946.70259569266	41
50679.057456167786	50521.773521893825	41
50047.55697464594	50455.18833712459	41
50402.939234349236	50618.101258328265	41
49990.03219040374	50389.11913689203	41
50039.47776761069	50326.04917138381	41
50424.92804059628	50116.47437128228	41
50497.05052426996	50169.724745340005	41
50110.5551512246	50492.36722027277	41
50107.68865528395	50675.469471066055	41
50472.40903888797	50098.61122352189	41
49920.23854526452	50103.96515508953	41
50486.66410763962	50585.888392685745	41
50495.736168435076	50063.13357252599	41
50551.23475541924	50642.265236565356	41
50693.48593323479	50221.31948706102	41
50650.24501997516	50554.493112951626	41
50011.4174645383	50286.7527276449	41
50683.850482588394	50106.43729106325	41
50004.66893594498	50434.670526914866	41
50723.493862292795	50470.27176415644	41
49875.50701394418	50082.87609935526	41
49967.92402074956	50246.27225614779	41
50446.628638497954	50714.80136274173	41
49940.3066795895	50061.69383943519	41
50733.4860949366	50112.09592730139	41
50558.34347329706	50686.53542763312	41
49831.75694275249	50090.03861430047	41
50567.792295095045	50122.98059461483	41
50406.954745080795	50736.75835852241	41
50011.41894976584	49820.99011274988	41
50736.73600484826	50216.276843141124	41
50777.38434770179	50096.784458594935	41
50199.42145859989	49951.605243657425	41
49917.39560613501	50022.95816088752	41
50363.98437499029	50763.69893105311	41
49878.70352332176	50039.816378724296	41
50572.09913332671	50605.11475591888	41
50250.52793518617	50647.351093152414	41
50751.832106064234	50170.574191051346	41
50610.25210236054	50629.653155148284	41
50059.30650909885	50667.610529334735	41
50797.9078815066	50310.96322381407	41
50644.00623247069	50197.793208393996	41
50007.30790161596	49772.215286667415	41
50202.88345665178	50454.14252097106	41
50777.67278757282	50354.361623500976	41
50376.16770885787	50105.6356417645	41
50830.559962623214	50281.22362971559	41
49939.423288711354	50384.31087506715	41
50698.61212874358	50567.878150711476	41
49846.31373789945	50133.084007257174	41
50855.13274696135	50245.00584350172	41
50486.9598851874	50743.34457633877	41
50537.17515155684	50050.96536861169	41
50765.93107833982	50442.15285829415	41
50519.80098928206	50099.30112896803	41
49803.91031284815	50131.03239445174	41
50178.66188864464	50657.264940405876	41
50786.3804410967	50143.365337981515	41
50362.18316635342	50720.23438142015	41
50518.60787774996	50706.614315022205	41
50800.425138554776	50390.40300896404	41
50789.524545564454	50195.23951141429	41
49914.03857212155	50169.02516694192	41
49869.19283749766	50177.10305990203	41
49934.48732801039	50210.9697532094	41
50274.534827714444	50689.89494548722	41
50639.0762649352	50275.1722766082	41
50580.89476315437	50031.42341706908	41
50782.9382752528	50483.820194144246	41
49998.68932808702	50477.725295767836	41
50320.6998969078	50032.905464510135	41
50567.19843352899	50727.69274797129	41
50026.40529037222	50071.1619736975	41
49930.66941460826	50274.59373699135	41
50333.55835148542	50688.90579099644	41
50828.42075351191	50164.36531750403	41
50605.163243154806	50672.54422005179	41
49789.20516828486	50179.54816645411	41
50360.326795140754	50015.6265208805	41
50398.70781037192	50694.73908907888	41
49915.685793604156	50425.711287349324	41
50347.913482913376	50806.00391367651	41
50405.449949518756	50013.250745848054	41
50079.99775765303	50563.81478764528	41
50046.78274430884	49791.4082205378	41
50582.25231955999	50073.601899016925	41
50806.75365301662	50246.40105584588	41
49896.79269260606	50308.813225588296	41
50647.403738615685	50695.25707912837	41
49824.44396632171	50044.016698604384	41
49947.253392792554	50341.8866348741	41
50252.90635209334	49973.74673576939	41
50774.42865139222	50533.16878031958	41
50686.581154597734	50616.29770561052	41
49911.32360915117	49890.353771248876	41
50673.5884247923	50157.28763541358	41
50629.15394257348	50063.91868293131	41
50808.227048052424	50438.786119824945	41
50311.08857718314	50734.42816806787	41
50723.58287876899	50521.67541822677	41
50774.95393872318	50576.55587578198	41
50673.889404513684	50043.367761575224	41
50845.20709256901	50385.51845617521	41
50693.35198904375	49997.227475711734	41
50612.37819344659	50587.01153251547	41
49955.55955450942	49853.76968248375	41
49970.61056626967	49747.39993599764	41
50327.26922021238	50642.304240376514	41
49951.524406030294	50490.497173256066	41
49786.612966558845	50090.38207419817	41
49876.32058962677	50441.55534092863	41
50769.59825161761	50049.59774318417	41
50396.30576568686	49970.36510598865	41
50285.21876595738	49940.36368669558	41
50322.18770304505	49984.774111893465	41
50042.878953059815	50707.17395798381	41
50722.17239440446	50034.35356812453	41
50043.16738725039	50537.8858039175	41
50825.18812844974	50345.374204332315	41
49932.17492954616	50532.008371755735	41
49999.22891227392	50728.480879644456	41
50444.7226143732	50757.637547704464	41
49965.384650552885	49800.77264868746	41
50090.513678087875	49840.72478881317	41
50817.577758397136	50083.842239236794	41
49963.346761948254	50426.454090402665	41
50050.61999647137	49742.8282994753	41
49737.89725680804	50088.671467259766	41
50010.230314091445	50675.92180378665	41
50745.21519967755	49994.16253077384	41
50438.79177854948	50067.97697339002	41
49689.86135485205	50093.14731820245	41
50240.06332368198	50554.800271659646	41
50439.43721564164	49973.944249370856	41
50463.59747777975	50014.657230544704	41
50051.96297276673	50601.80510251782	41
50490.176029652794	49972.59734370306	41
50483.76895689646	50787.36586369138	41
50066.79558901723	50747.933505316134	41
50425.533606053126	50798.55222805991	41
50575.76801063395	50768.88638736476	41
50769.82754816952	49951.879463925514	41
50619.552117375046	50006.6036279686	41
50308.79789137437	50827.25988437192	41
50877.80329423842	50153.9542716819	41
50632.203156214964	50735.232572564666	41
50526.51577064111	50761.60765793265	41
49993.69777074572	50775.44229093311	41
50504.113808206566	49928.45261923444	41
50297.67361421702	50777.84746259403	41
50573.84734207423	49983.693551185344	41
50282.720298999055	50869.185686464865	41
50160.31237299171	49921.463390432895	41
50370.458779680135	50658.095436717886	41
50890.16966816123	50408.5173935448	41
50573.01203956047	49935.83773682168	41
50696.10043444802	50700.10775156055	41
49946.39417774557	50757.30478920422	41
49722.36389472522	50128.53356552762	41
50770.38187676013	50267.946035848574	41
49866.95885150589	49993.42077301372	41
50799.92330694647	49990.393604900884	41
50196.155980071046	50702.099489430184	41
50168.28420041561	50046.93503873669	41
50099.10028295656	49744.27865864156	41
50062.88381287368	50500.22104299961	41
50021.35073967836	50632.27108141029	41
49765.87719224674	50050.19029825087	41
50244.069477972494	50844.10411320165	41
50560.136872498224	50809.083833953206	41
49644.94569995884	50075.52398322689	41
50896.352873112	50453.403292662246	41
50847.10631038055	49994.13191688427	41
49848.43098831985	50223.53374950039	41
50349.74875540497	49949.69833583017	41
50121.94005954489	49810.09123033279	41
49903.45633803984	50767.084207224696	41
50535.936760718934	49962.0377817628	41
49983.92199351206	50599.01270783615	41
50869.99389981512	49950.55419922441	41
50477.98696446258	49885.73713276626	41
50200.302427866205	49898.89607985352	41
50145.666601285404	49768.87108622978	41
50405.77335941863	49928.25983900465	41
49937.10564081772	49977.77430549091	41
50142.30382611311	49874.41013905926	41
50239.76356655139	50798.32399691677	41
50390.37936064763	50061.854795962674	41
49996.96679029654	50817.488625275975	41
50153.24563716797	50705.49527646016	41
50902.60896934352	50237.597971213014	41
50822.489420599784	49952.19432334711	41
50730.737978176294	50627.93856726444	41
50321.12990820065	50893.374479500584	41
49982.22746573197	50056.64457402452	41
50246.59787606693	50725.413100587466	41
49919.795850077375	49786.66279521028	41
50823.4118036816	50566.1737692743	41
49845.55197339217	50412.19015297588	41
49750.24285872884	50002.50686914274	41
49878.5850147712	49857.46784782689	41
49850.641804365936	50312.732048877195	41
50484.01019238219	50835.619597515906	41
50722.54300230005	49955.312028486886	41
50123.278228645555	49707.955637982705	41
50349.466412939095	50853.03924177565	41
49855.982619241935	49947.11458510256	41
49806.64349792146	50303.81557546661	41
50196.450292860674	50827.82595126679	41
50659.71262056186	49963.222072847	41
50129.43295870903	50743.75590210875	41
50826.99785220141	50497.44631682409	41
49881.179660902264	49806.838136734164	41
50854.1480642269	50433.20550596087	41
49974.760342032	50555.74297655272	41
50168.37716487201	49819.429725142945	41
50556.83727944806	49890.85658991001	41
50198.033554934016	50782.494099221236	41
49743.7801572305	49958.06351775203	41
50612.11373403566	49956.27920376625	41
50851.508191655215	50037.277386511305	41
50604.33807630724	49899.108855409824	41
50189.786277100306	49857.21948679232	41
50605.473528828836	50801.848793092904	41
50785.37137053539	50625.20711980214	41
49907.485591286175	50809.01102082316	41
50649.1657739379	50826.39990077759	41
50860.62437442177	50543.944602565454	41
50189.558539920334	50878.20913656353	41
49712.444869600935	50054.07757099036	41
49904.31630170271	49950.064808458694	41
50855.932660713705	50109.739989812	41
50870.7332238444	49906.267005723974	41
50874.970948793525	50285.17582682431	41
50947.26519785073	50255.11627471202	41
50387.807426635445	50828.05964257668	41
49922.61850579919	49740.326949881506	41
50135.179674451756	50792.663462005374	41
49842.82532000341	50266.00457609305	41
49787.84454815884	49958.11035530371	41
50879.75388305855	50492.73263394146	41
50409.16487824386	49883.66776036928	41
50366.36119455079	49899.613823212436	41
49819.15666974566	49917.44059072506	41
50078.11016580425	49702.71120024693	41
50367.45603399471	49855.98767954962	41
50916.89800309583	49893.929135492355	41
50506.62091122912	50015.504503524084	41
50144.9655884379	50875.73202824408	41
49840.093728670756	50361.51359063183	41
50027.35049957874	50847.89710978974	41
50980.74054532074	50226.44456286849	41
50820.63567360855	49909.28605738635	41
49888.46730278662	50383.20626406263	41
49886.0438125123	50521.492653386704	41
50215.7474496701	49819.626722462635	41
49825.074236946	50454.80376275638	41
49959.628783903056	50669.89173257863	41
49995.52093211803	50347.38734309894	41
49903.38361987778	49700.12711409111	41
50881.75275738708	50588.912148305564	41
49909.4020080423	50472.552206025575	41
50258.91221572276	49793.539043894045	41
49668.32095428063	50035.29843404515	41
49713.46367922096	50176.940338094944	41
49877.00959902543	49735.54423793591	41
49950.40096734905	50806.92817024811	41
49862.49356788077	50826.34916724979	41
49913.16072082435	50852.82210048539	41
50894.37707353826	50052.31622503815	41
50757.587967650004	50667.093629047544	41
50856.959348826116	50195.85198456289	41
50091.32608598946	50788.79545066898	41
50580.673640078494	49846.025007007454	41
50652.371422748634	50781.15854090915	41
49936.433217415964	50891.55289887651	41
50630.07760912637	49855.53215136568	41
50915.76679177282	49970.88293987926	41
49911.571164143665	49658.15481205616	41
49806.456909936445	50389.11371940827	41
49957.3321745733	49703.53356693924	41
49942.39316974014	50587.40528885937	41
49763.36907064197	50368.53645801313	41
50248.31264249012	49746.69936765601	41
50925.70505720936	50291.361406722026	41
50684.90554597692	50744.52075127895	41
49860.0613896825	49899.61055623667	41
50050.24263127447	49914.06830347466	41
51028.32147162091	50216.52225161758	41
49842.45354662417	50497.09355181039	41
49598.1657677995	50060.57074508888	41
50673.411873494035	49845.82686742528	41
50241.21069943327	50887.82917043238	41
50893.881525660836	50324.61741043498	41
50905.49764852359	50553.99174273472	41
50959.16163270479	49870.390312341944	41
49949.13364378396	49629.952049613596	41
50200.04312135561	49759.57341116219	41
50688.22802689661	49917.98806638432	41
50065.90802263804	50878.902922889836	41
50292.81885064303	50935.53587225153	41
50918.65091712112	49843.8940597635	41
50828.68777513633	50631.13051803114	41
49728.67902416507	49918.09389132041	41
50567.345207663035	50857.469014205424	41
49560.27201488135	50035.319953153565	41
50323.20411630184	49873.30014194906	41
50917.71845414292	50368.29798126802	41
50218.56792866231	49713.46077190782	41
50738.91642392257	49908.48982056932	41
51059.42896290819	50247.47000265646	41
50933.93187833077	50513.58812796798	41
51000.042486821134	49846.56052343068	41
50616.61453662152	50854.59835085933	41
51104.35183873426	50263.82396784064	41
50766.27492761793	49875.508271847866	41
50720.498987235565	49833.553002369765	41
49799.68429429589	50254.81594712642	41
49840.748816857515	49838.625524560935	41
49617.91623455558	50107.96977799197	41
50874.53277570764	50638.970229144434	41
49769.360409435176	49891.78837459147	41
49858.94854892021	49694.83863831927	41
50924.295087869985	50014.17268775589	41
50434.93908735636	49843.38142681181	41
50055.15733379465	50813.748474402026	41
50045.76586386591	50922.30404841742	41
49893.61002149169	50225.75868913991	41
50569.72762674675	50904.07987076379	41
49987.27660308129	50862.869741434886	41
49611.211988397394	50019.28798394155	41
50951.284164917444	50571.58621806992	41
50282.39048464165	50977.24629245988	41
50746.87579115139	50716.91728705621	41
50979.9710094901	50537.73191378488	41
50251.6887733767	51007.98826604416	41
50295.22754307171	49747.0391293397	41
50938.98587563259	50061.55782912415	41
50793.58418942169	50715.61830750505	41
