# Supplementary material for: Abundant Topological Outliers in Social Media Data and Their Effect on Spatial Analysis
Source: PLoS One. 2016 Sep 9;11(9):e0162360. doi: 10.1371/journal.pone.0162360 (PMC5017681; doi:10.1371/journal.pone.0162360)
Supplement: S3 Dataset — See the respective attached file. (ZIP) [file pone.0162360.s003.zip › S3_inclusion_lws/clust_43_52.csv]

50000.0	50000.0	0
50005.83713481602	49993.280968672174	0
50001.12443877294	50002.94038312532	0
50004.48967049862	50009.87803618339	0
50014.53099825114	49992.22044562598	0
49994.82530141147	50000.16451443882	0
50010.4589196096	49996.03999675293	0
50018.2149037799	50000.21066760052	0
50008.08586038528	49994.71094210748	0
50008.936828060156	49996.61673629877	0
50014.94983376979	49988.786681476384	0
50018.46933854213	49993.8554702697	0
50011.58925015423	49998.11513877684	0
50000.88428493963	50005.70068823388	0
50015.58030491181	49998.917555959655	0
50009.4718499692	49995.44000616184	0
50021.193458055204	49985.225681648	0
50021.413904821406	49979.75696080034	0
50010.100749354795	49991.42392694246	0
49994.76895619402	50001.40611172298	0
49988.06258487189	49998.76840152412	0
49985.29202249338	49998.940740734564	0
49993.14686645007	50008.1375682673	0
50019.290915195124	49977.92750471076	0
50015.06418115242	50000.068615091885	0
50014.13017824349	49994.253094930704	0
50016.51956011994	49993.78858803314	0
50007.08202173182	49986.998177055575	0
50019.32588342561	49975.4242119596	0
50007.844906202205	50006.27608626506	0
50012.7000907052	49987.44525287354	0
49995.49342105043	50013.29634922211	0
50005.13790162656	49991.45152935209	0
50007.082932075806	49996.441953963855	0
50016.585769007244	49986.84440471123	0
50002.83418114664	49988.992466717245	0
49995.48635136234	49995.03181978486	0
50024.77210222248	49987.26818796391	0
50016.061040311164	50002.13748655931	0
49998.10217495186	50005.36260508198	0
50013.167830917206	49993.19964095961	0
50022.14159763361	49982.83076155788	0
50016.10399810654	49974.74415824642	0
49998.08776523715	50009.22821079052	0
50023.40450357533	49993.61172738369	0
50018.76775212044	49981.33086492498	0
49996.120792812355	50001.59421960543	0
50005.046774222115	49981.73340809357	0
49998.2990140224	49997.04291727956	0
50016.47214563919	50006.55446067109	0
50027.808527417794	49994.11873108403	0
50007.276988179576	49979.47005546184	0
49998.63505054116	49993.56495709598	0
49994.93196612812	50011.18394075017	0
50010.45876863076	49990.161010031814	0
50003.97266594857	50002.458794795784	0
50009.44591577367	49994.182815990534	0
50008.4991627827	49998.01859678256	0
50026.73402193849	49992.63956518364	0
50029.482584821504	49978.508912261066	0
50008.75765193132	50004.28392360544	0
50005.388412672575	49999.9900841207	0
49999.85042124614	50010.79623481914	0
50012.27171978171	49994.29867634941	0
49986.59482429784	50001.81226839865	0
50035.33648425852	49974.70002515035	0
50017.338649190744	49980.41742473275	0
49986.88719264082	49998.56909033515	0
50009.163364260836	50001.94105756399	0
50021.4902181036	49972.74675609031	0
50036.929303339406	49979.345099226695	0
50004.407389178654	50000.27660040396	0
50013.03458879436	49971.04161905141	0
49986.730068661935	49995.36881795393	0
50012.11734460939	50005.26852747503	0
49991.47266825221	50016.232713043595	0
50002.753656105124	50004.43811441385	0
50007.04795399476	49984.99209594952	0
50019.73260847298	49970.14971438379	0
50009.069330373226	49972.59046273163	0
50010.1511816557	49972.62455247978	0
50019.046855330045	49968.729659101475	0
50033.91819664266	49994.99795841096	0
50000.54061583774	50004.66301196818	0
50036.83356199175	49976.12178608589	0
49998.69355844842	50014.23779065819	0
49996.42385986143	49997.54201287753	0
49988.80355885187	49994.73949626766	0
49989.0000510483	49997.53362532931	0
50045.87877013	49979.65615874137	0
49991.13587895365	49996.52765682387	0
50019.30492580107	49999.88959458508	0
50012.46014286366	49988.74121117238	0
50001.54569032017	50001.71275774059	0
50012.15402410048	49992.55053785089	0
50000.12263336884	49977.47527241486	0
50002.22490471562	49999.61637121197	0
50010.51338572776	49998.152334640225	0
50014.73525587127	49997.20394473452	0
50012.79614643068	49996.9890215799	0
50004.87503193818	50001.461523248174	0
50006.03257514177	49990.03647625652	0
50005.54887962217	50004.81637949066	0
50002.56240120871	49979.99797606899	0
50021.887926901814	49996.062893511604	0
50006.32703857465	49991.544517300004	0
49990.439278598395	49994.24582331928	0
50001.873876585625	50007.141939034314	0
50003.305765154335	49993.86854020162	0
50013.200641945106	50005.08440088092	0
50012.12025455266	49978.84568753256	0
50006.64370623705	49983.02919293262	0
50008.49073917247	50010.12621010018	0
50013.861540388745	49978.21860787476	0
50031.058052643435	49986.99015643279	0
50014.94582985956	50012.05125135054	0
50035.5383608293	49983.566861656094	0
49991.030096193834	50022.15116813719	0
50005.46966937792	49970.62233159868	0
49988.44833133628	49989.976926240066	0
49994.354344094165	49979.72792732627	0
50016.53829730544	50000.329665277866	0
49985.69786667642	50003.08579045412	0
50005.04180405728	50003.54232518139	0
50007.49928405959	49988.58424591541	0
50017.031857151094	49968.94990008343	0
50002.98364475068	49981.342418066255	0
50008.75183400938	49981.63170455064	0
50003.74134074666	49968.98534518849	0
50014.184258887915	50004.34955588514	0
50016.66807349658	49978.153620903344	0
49991.49294660638	49999.08926920659	0
50006.07308943197	50012.02124499861	0
50018.18428017563	49975.5291185302	0
50003.744835537575	50005.03672033354	0
50017.0847617482	49967.71939797862	0
50001.364376995836	49995.92899192673	0
49999.015252295256	49984.51162121085	0
50022.88862056398	49978.140659149925	0
50010.12229608524	49981.63378355038	0
50006.924986869504	50014.2275570096	0
50018.62598055079	49995.02027975728	0
50001.4129379488	50011.1959501719	0
50029.762113352466	49981.23696473595	0
50017.34500124433	49994.69032148967	0
50001.66266675488	49990.137316034496	0
49998.9494254673	50003.01711792969	0
50001.198360199305	49999.86125242214	0
49988.285388029035	50000.56237796584	0
49999.6191912088	49994.81971262622	0
50026.604335600314	49978.8004165042	0
49995.32452230914	50007.39284060184	0
50008.4370145203	50012.41428319673	0
50020.588886059304	49984.00500895489	0
50018.196912976244	50013.52306138625	0
50024.68074206995	49980.89310460526	0
50032.11898991028	49977.87048802366	0
50033.392462679665	49988.90998566345	0
49989.34177680639	49998.66722062441	0
50011.053675528885	49993.308648700295	0
49998.23830095699	50010.57701642372	0
50011.79860805233	49985.78635422019	0
50018.22626641199	49998.34133937544	0
50006.87112494695	50000.55134256973	0
49996.53121272331	49985.20198091985	0
50025.086037284156	49985.91081937276	0
49996.70860588001	49979.26714558284	0
50029.50319168969	49973.20871567816	0
50016.4795935853	49979.64911345631	0
49996.10016635222	50004.113680559676	0
49999.640019379956	49996.08065681126	0
50008.223135130625	49962.391188099115	0
49993.37143664145	49981.26529963117	0
50018.00955082157	50001.454190036544	0
50014.05433731257	49987.786569162265	0
49999.49285722743	49986.030568801725	0
50010.892172060616	50002.890041918436	0
50018.264454430224	49979.08917698802	0
49999.254347866976	50004.12399906752	0
49996.37550174052	49996.18684061768	0
49988.48035736957	50002.11186367716	0
50017.57129535383	49985.64348910266	0
49993.48365932206	49995.32734283831	0
50004.25846664632	50013.69450265003	0
50015.17690187655	49969.07193670933	0
50010.90125225226	50010.77384091866	0
50017.00323091341	49995.94090178073	0
50012.86030348004	50017.03363351573	0
50005.31109678922	49962.92414232626	0
50006.08245865617	49996.396527964374	0
49990.01497238	49995.39866020564	0
50044.05046255765	49984.74864177708	0
50021.102182624454	49977.19055963324	0
49994.206855205164	50007.760510363725	0
50031.30952802601	49981.27880218403	0
49993.00874635992	49989.07987435498	0
50017.913044286935	50022.43697608902	0
50019.55630359528	49996.00874573291	0
49994.95845095134	50006.23146898167	0
49996.787999179345	49983.41672751876	0
49997.28862868989	50002.89962222195	0
50026.72239156424	49977.67029217016	0
50016.137442013125	49997.798828649495	0
50002.23822115556	49982.82918829433	0
50017.59004350971	49970.20078439211	0
50001.12616166738	49988.74985866253	0
50026.89126041569	49975.84217616462	0
50011.525842301904	50000.75636389602	0
49987.37936298576	50026.933915783564	0
49992.505563965504	49971.45927862612	0
50028.914669772326	49976.81093937099	0
50016.66006009913	50016.9698661116	0
50006.33442838227	50008.543010872665	0
49989.42131829412	49963.33901166855	0
50017.968238877926	49964.11063876047	0
50017.4053768407	49976.68234425749	0
50025.67918690619	49993.459769034926	0
50035.32946390554	49977.583204645154	0
50014.841863191876	50008.54154552255	0
50009.46842729731	50020.60487544357	0
50021.769537268505	49974.23178294885	0
50011.47451947896	50007.557284676805	0
49998.40507468729	49975.46325920858	0
50004.0943970568	50011.27871101463	0
50006.20179319582	49967.85017228331	0
50018.20829484094	50018.71730479123	0
50011.66556158528	49969.1858270797	0
50024.369657337156	50001.22008216415	0
49998.79584238994	50007.13689362251	0
49990.32820341346	50016.3961369657	0
50006.4435688108	49994.31053318997	0
50019.30929079813	49976.600336048316	0
50010.91845864008	49982.82898569856	0
49990.348907185224	50005.60903256387	0
50024.1522169357	49994.40200642497	0
50014.17381883133	50002.12589069574	0
50017.76507466728	49990.44779436663	0
50043.75520496807	49976.744641166486	0
50009.71324076425	50011.99337319459	0
50023.96064234873	49977.61049468709	0
50014.04709016834	49999.30956374218	0
50007.29837336337	50019.74476684009	0
50011.60148713441	49971.61552987652	0
50027.760664667345	49985.06088880161	0
49990.826783218356	50029.403764236886	0
50009.65654534305	49987.70137659851	0
50016.71099753911	50008.33824926107	0
50004.69951611002	49997.63286251777	0
49982.1008966819	50023.64881203237	0
49994.30528099292	50019.15648234574	0
49989.98803088486	50014.01842541414	0
49982.173661481924	50004.54955079803	0
50016.885314251995	49964.39033046427	0
50027.64624163003	49996.03948847316	0
50042.10921104765	49992.490067135564	0
50000.45721536013	50013.25586287379	0
50033.20667133846	49996.21933796846	0
50007.796617056236	49990.37827675556	0
50010.793185041024	49958.88394594061	0
49999.99657376707	50014.635139766775	0
49991.18720389596	50004.122235214636	0
49997.97220737339	49978.578237204354	0
50009.72613395662	50003.706107086124	0
50035.589999161806	49971.04844427833	0
50028.910800421785	49971.17023296352	0
49995.69536840814	50016.661631778	0
50031.87793942766	49984.378883366044	0
50018.940883947886	49955.17033129901	0
50009.73582475297	49963.47881328664	0
49982.62400587377	50000.491292449246	0
50011.69341869804	49995.72767945512	0
49995.16420949113	49998.835294507444	0
50006.40201665947	49988.39904736535	0
50016.4519561636	49990.38580699887	0
49999.09921373705	50015.27455799909	0
50015.71644487849	49981.890074185685	0
50011.95701241115	49981.49187185587	0
50013.74931920829	49997.47045144757	0
49991.916510602816	50012.525039104024	0
50009.99198977121	49984.8982441121	0
50018.44147401772	50003.16867861623	0
50020.82573912429	49974.82028027413	0
50015.49034966473	49990.85560334409	0
49999.87213701425	49997.90044027296	0
50043.79092621712	49982.05238273654	0
50017.433259612284	49987.72241035177	0
50031.953824946744	49994.884360510674	0
50008.88763657624	49985.631715698684	0
50033.254947874484	49991.54350118985	0
49999.46235900153	50001.37638187934	0
50015.18216152417	50016.60655961266	0
50013.100947890016	50010.369642319376	0
50023.76929210621	49996.469970804144	0
50009.1598565264	49970.37590584578	0
49995.85450226346	49992.452056001675	0
49999.94546654832	50008.59505416156	0
49990.82754118624	50010.245166916364	0
50031.77710339371	49975.60848126108	0
50034.230430251715	49972.200144816255	0
50022.386270717376	49979.00827023312	0
49992.64646736168	49980.25304717777	0
50026.42297673137	49997.453392527335	0
50019.618674445446	49958.86037352273	0
50026.41798040903	50001.05491525644	0
50019.38057683675	49973.42363685009	0
50009.54565436523	49966.28393480257	0
50009.01063384966	50014.73592736334	0
49999.644995925904	49993.78405371485	0
50009.81720632824	50005.97289784865	0
50008.14015398451	49992.284981156794	0
49996.346870602596	50006.735113702714	0
49992.318381946396	49996.34852900717	0
49975.57922029394	50007.543591302885	0
49991.7840052838	50030.47910280624	0
49997.821918389505	50003.78108682672	0
49981.759709777754	50020.590654198604	0
50004.689470503756	49982.915378003716	0
50003.63994292236	50003.52518030056	0
50003.33970531987	50010.21646316763	0
49991.72504012674	50009.66971456137	0
49993.51300644962	50021.990941999415	0
50008.57551745661	49967.72139152683	0
50021.960935687	49975.66542490558	0
50004.69583280455	49995.22104814737	0
49994.198399913046	50009.21217614481	0
49988.58142016513	50018.082290497325	0
50019.654252077045	49988.67324223183	0
49984.921162792794	50004.07854214962	0
49981.45671529846	49997.116122643434	0
49996.97783060522	49968.187741512134	0
50040.272093099156	50001.72669740148	0
50003.18794351524	49977.40589052669	0
49993.03311956979	49993.21018067425	0
49996.365427526835	50010.6317267545	0
50003.67053058538	49991.807151799425	0
50008.59006648891	50007.353603243646	0
50005.63922193674	49975.28807307995	0
50027.37674313698	50000.002662458595	0
50018.1694011894	49962.7431125476	0
50029.270615256304	49986.30585703274	0
50008.60891376488	50000.90645862579	0
50011.463217016535	49987.64651850302	0
50025.71492602243	49980.053609271316	0
50020.149261215425	49998.33740895269	0
49992.083382203666	49998.17325550986	0
49990.49038131797	49993.050099536056	0
49997.03459241107	49992.463299739306	0
50015.71638867133	49993.163487279846	0
50014.238258018595	49971.042525217876	0
50002.84440560835	49991.017650804875	0
50024.0421841673	49981.83583364768	0
50010.09122006389	49975.393998303785	0
50021.8599244461	49988.34879827413	0
50012.38490685176	49983.447845324255	0
50022.9978631254	49987.25227928762	0
50024.57481204676	49998.27303786978	0
49977.73435678939	50025.73142585185	0
50018.273526281984	49984.862890459626	0
50004.87977524304	49988.86417241439	0
50010.2994959495	49980.14878879698	0
50044.34040172747	49986.573763466644	0
49989.8854863132	50002.60089882142	0
50035.588236585834	49995.58540569962	0
50033.22995233338	49985.604815805105	0
50004.865841838946	49985.181879685035	0
50017.96032704124	50016.073713754304	0
49985.88742129509	50004.574260043635	0
50022.967400696645	49965.7199337937	0
50020.575116337925	49991.52741422425	0
50023.080497756	49990.82975304222	0
49971.19647388126	50028.90699982335	0
49988.378226405424	50020.15787642392	0
50041.256446369975	49975.58570536631	0
50026.2353198945	49963.63745814506	0
50006.09290812682	50003.86750193632	0
49999.10665106603	50019.81250362378	0
50017.08442806516	49999.00182927129	0
50044.3125068275	49991.881128169334	0
49989.69643205104	49979.90931636454	0
49983.447153874804	50012.92191009479	0
50007.09100776314	50002.0115516885	0
50002.39396832022	49992.540378176054	0
50030.089910534545	49998.491165232444	0
49997.30745483783	49998.59718904675	0
50007.318017293444	49975.875578960055	0
49993.248316773905	49978.191920323	0
50026.3666059615	49990.04335203911	0
49992.999485446875	50010.69994272801	0
50000.3856237368	49991.71250458948	0
50017.946030743726	49977.88631347146	0
50007.644142433375	49972.087069549	0
49993.66907959635	50011.765590085415	0
49994.8157511952	49986.98470323382	0
50008.38104781748	50019.90062105578	0
49993.26126408174	50000.11735477906	0
50007.22548173692	49977.57936703704	0
49992.06360483944	50018.0340425501	0
50039.28669048378	49963.65659707516	0
49985.753176636455	50020.735921212305	0
50011.566897029115	49967.6111754119	0
50033.987927820956	49979.86532365262	0
50034.92184460218	49993.68379887169	0
50031.1834662403	49978.546404806555	0
50008.49951727383	49977.61220145197	0
50000.0667014223	50006.61967936052	0
49984.729122934965	49988.46750636666	0
49981.21649061167	50003.70840084871	0
49990.47161684786	49965.01894314194	0
49986.85456251446	50017.47416794007	0
49993.14977565803	50012.76023205532	0
50047.74428540473	49991.24723405859	0
50041.76255014188	49978.46759680011	0
50009.81457879594	49978.21967923451	0
49998.4060908197	49999.35948248665	0
50018.373779276386	49996.34044717234	0
50013.52283959243	49995.467949927086	0
50027.67426593742	49970.10328410818	0
50014.319940503025	50017.38261971316	0
50009.11341404663	49999.653086728984	0
49973.127658974896	50000.05463673042	0
50024.172469884805	49992.833051163034	0
50012.72323837013	49986.30699232487	0
49986.20730487261	50000.10490423789	0
50011.977252020064	49976.793581167396	0
50000.00469857768	49987.66289570633	0
49995.85995538461	49973.097446555905	0
49981.89327689237	49986.981859026244	0
49990.188598212604	50018.50470183291	0
50019.26408681603	49991.079964753786	0
50026.90642246039	49980.55454640253	0
50004.02002875881	49980.06894821713	0
49985.89081506631	49985.65015807027	0
50002.19799961084	50013.56370140326	0
49983.7216195171	50005.075943525364	0
50011.56530235663	49984.67498436674	0
50002.327672652966	50016.16523425671	0
49997.71084800053	49989.345274387495	0
50021.098386776	49999.088229640256	0
50002.00890793094	50008.13368325376	0
50019.39518854666	49986.74799421681	0
49998.48583144695	49996.020842220816	0
50002.252645341825	50003.39034952211	0
50024.94934034694	49996.50973683712	0
49986.29125204934	50032.769984358754	0
50028.415156277806	49974.07285654163	0
49992.67148623997	50015.74501869495	0
49988.55427669218	50005.38882281116	0
50005.61269014103	49979.195057955585	0
50013.9253921519	49979.943606174034	0
50009.02263196153	49976.39397066565	0
50003.70383567812	50009.18776447736	0
49977.93538939688	50032.17827826552	0
50002.00143499088	49981.14772652258	0
49994.443343618565	49988.76168526796	0
50015.95192676042	49996.55369518609	0
49993.70826007408	50013.60625246535	0
50015.6171072625	49995.2344459176	0
49985.79584330067	50018.53873362033	0
50035.52685303456	49986.11691328954	0
50023.38477138606	50015.65881684924	0
50013.08957255942	49972.88909667436	0
50032.54434074573	49980.14024382478	0
50037.69766277613	49990.71977907857	0
50020.70132115987	49971.33918728332	0
49991.54871575323	49993.06958954638	0
50038.6876369777	49984.854015877136	0
49995.84975534837	49989.76380217891	0
50008.57260689861	49984.18248625825	0
50010.80116969428	49974.26868446372	0
50015.52442358418	49980.369654114074	0
49966.87956821088	50025.3566718717	0
50021.39298048806	49997.33513397521	0
49986.79280405464	50011.54457078656	0
50036.99569153763	49970.71384740837	0
50030.30006447288	49976.71936741601	0
50004.423067000935	50021.778925919774	0
50018.9524174718	49987.93459858724	0
50002.24446952885	50009.35885546801	0
49991.37241014676	49987.81286878255	0
50003.50800967785	49986.81399264767	0
50024.603400120206	49967.67607924221	0
50011.68653072118	49989.936086664326	0
50007.42317193211	50025.20821976098	0
49997.81359760099	49974.146066464906	0
50000.03202202254	49975.17501212602	0
50007.46899340166	50016.97950080779	0
50014.92720199672	49989.879107376546	0
49982.3621370405	49990.43294793265	0
49998.93112757086	49973.32114751587	0
49993.375437763934	49986.99815010414	0
50009.01048645396	50017.8185164767	0
49996.28983160131	49986.96341522962	0
50013.84358150482	49974.759725529235	0
49985.33335758784	50014.325262570404	0
49988.28920657882	49976.78881082798	0
50005.127349538976	49960.355245516366	0
49989.64002585986	50013.06228223937	0
49993.30132386803	49990.74232668886	0
50007.89248237768	50021.36047618287	0
49987.15178322575	50016.181793822885	0
49874.5727454296	50024.65481748906	42
49871.53953949389	50074.877597606304	42
49820.26179426645	50070.23462887103	42
49916.967975197615	50011.245416875914	42
49953.148716193034	49980.35852139655	42
49893.8401158653	49969.33076448569	42
49830.49834338363	50013.346694899716	42
49877.53806303076	49922.178025484056	42
49966.56234878411	50023.16757932235	42
49925.45600782794	49915.284658288474	42
49792.50621920992	50037.22640931045	42
49775.35220606266	50078.10354755692	42
50013.682750973625	50035.886920274235	42
50010.93835476301	49991.38468356008	42
49841.32418440122	49888.3228727508	42
49762.69961882978	50125.33681400901	42
49962.72597599462	49937.10530446214	42
49895.30874259394	49881.284430542495	42
49843.00375256487	49962.583146663026	42
50055.82839760056	50045.930878608524	42
49843.88559650492	50111.975355637136	42
50057.43587121555	50001.716740434415	42
49842.392350473005	50158.08074864163	42
50081.10201972077	49955.70136936572	42
49728.33511966799	50065.14101159644	42
50097.79865896811	49910.53180039125	42
49977.29168572398	50066.322845882394	42
50051.50541150571	49904.2576433257	42
49949.551424184785	50106.17272597966	42
50105.00405911168	50057.808717475935	42
50073.471009523404	49862.491661707005	42
50151.64047583584	50053.03479940138	42
50028.77572751199	49858.4200131775	42
50035.638574652534	49955.72607515037	42
49928.163998227035	50053.61984829332	42
49728.99903545765	50021.07745169296	42
49811.89044335615	50194.93839059471	42
50183.13507712039	50023.297043769555	42
50005.62119583119	49918.007253659256	42
49982.11990402555	49840.2287959469	42
50054.30260508322	50093.74922719586	42
49762.01134590122	49985.12679095878	42
50227.111643237586	50013.32735256613	42
49752.117351059926	50173.86520998577	42
50138.255855413714	50008.05942077814	42
49869.18285725587	50201.96400350186	42
50162.019251962636	50094.978740194696	42
49694.024762268455	49992.926581022475	42
49793.19104695074	50237.95198194683	42
50146.99608723994	49924.53667949384	42
49919.19605379383	50145.45523294457	42
49792.970398386955	49946.527728642315	42
50013.92817910261	50115.988507746326	42
49687.27108657083	50048.962979936296	42
49997.164626429876	49791.37604493188	42
49820.454944186466	50271.87602597791	42
50212.94270460755	50093.39924824536	42
49803.0861281018	50314.58824909306	42
50164.65385603105	49884.221262654304	42
49890.920132851505	49834.29111219666	42
50163.46255303921	49832.99970839965	42
49825.09795910798	49841.63678486627	42
49984.75258586551	49748.34086652689	42
50027.92404860466	49721.50127650081	42
50274.30930846923	49998.97330697492	42
50201.30218024878	49860.9099911708	42
50214.00513563002	49907.883106260306	42
49965.70310723133	49889.59711326119	42
49663.534604288165	49952.8950161264	42
50193.12327785055	49975.56978776052	42
49931.77504391119	49857.61758239329	42
50256.005711861864	49955.269384969746	42
49645.47530539542	49993.70362816697	42
49698.612678036305	49925.23291421658	42
49951.59750581946	49798.681532093426	42
49654.84815058367	50082.62609505452	42
50060.680290442026	50136.417146943495	42
50220.99968361808	49821.20747376436	42
49623.57907989152	50113.40755538216	42
49609.93548262502	50072.43532263129	42
49602.00283957215	49974.618924619244	42
49648.07812871438	49906.238336084076	42
49852.569822661724	50317.340283282	42
49912.54975573135	50222.446875596564	42
49824.50353359118	49797.23386973925	42
49711.30767516281	50201.06917456477	42
49790.017311297604	49764.567584537595	42
49569.13775880641	50093.99767337826	42
50000.579327417836	49682.9213040355	42
49750.62970456749	49738.08072540565	42
50215.902156044525	49774.972708957226	42
49865.80380430608	50246.70915922312	42
50252.85686572919	49860.47524785676	42
49798.46638237625	50152.27435306147	42
49741.66481599818	49914.02618387276	42
50293.824128633394	49874.9675450429	42
49859.23792083337	50363.06139522395	42
50227.33916259292	49728.480938392684	42
50294.26184852075	50039.3480947489	42
49720.53551172483	50137.926860850384	42
49847.83154626136	50405.28404632095	42
49878.494509434466	49788.542723926694	42
49860.02056615446	49741.932254250874	42
50266.889720971165	49798.84828443424	42
49612.91665762887	49932.70581124341	42
50095.96775972504	50161.307188546656	42
49761.83347992395	50288.22251613968	42
50322.185026622814	49912.22372491062	42
49640.013780552144	50040.278897588425	42
49659.65408836234	50203.736454147904	42
49678.64780745372	50119.26302350089	42
49661.70211202626	50246.95082185653	42
49895.749043648415	50340.26889932274	42
49610.77362835491	49883.79200468502	42
49646.56048252215	50291.16365866839	42
50032.47811179448	49649.461148251925	42
50366.10457726406	49900.25974359548	42
50061.81612035347	49682.15950917354	42
50115.782627567554	50202.72632361481	42
49905.48980048663	49722.65250904291	42
50307.52736380713	49960.55137765914	42
49535.88049861438	50060.5085017243	42
49612.049795641324	50184.51165336755	42
50012.26940599635	49601.590464610446	42
49558.434062487606	49952.8700838056	42
50344.70024842292	50043.937405437406	42
49723.160196649835	49866.90582763756	42
49941.99038461648	50183.05289545912	42
50340.351398327075	49863.86593205405	42
49971.227903117564	49582.51827313543	42
50157.11106441769	50179.608386746695	42
50388.6744123899	50032.026927797626	42
49575.29472253763	50212.25555082809	42
50258.4858131603	50070.35711478629	42
49938.9240945817	50331.71064477483	42
49959.14260903743	49709.93621368274	42
50405.03040480128	49878.90322341085	42
50206.02229469738	50185.52536701007	42
49781.603606499986	50359.80742209274	42
50117.17957312954	49859.39449561486	42
49769.098779873515	49848.97288773801	42
50368.33119189866	50082.13723146524	42
49610.50220552763	50266.990723229166	42
49697.45313953673	50288.76232745377	42
49954.34671136968	49658.86747822916	42
50241.01856942287	50128.76535450192	42
50081.159592610304	49721.65122075835	42
50007.037699362525	49554.96748682455	42
50138.64574747385	50135.13348035231	42
50039.2863181533	49764.03488891383	42
49941.225353992624	49751.02560417333	42
49898.44478965535	49678.25808887982	42
49761.018235439034	49796.54129811	42
50335.82593799953	50120.49440143467	42
49576.48605520214	50041.17632884594	42
50401.24286336572	49989.153879433376	42
50286.29499424657	50119.985966490014	42
49910.454076720605	50291.15951831511	42
50048.317693787576	49575.94559427785	42
49736.27144091438	50250.181645525336	42
49490.26581145087	50042.64869743758	42
49528.06048443908	50228.48469967739	42
49986.06182666218	50183.48117001608	42
50377.29221011521	50133.70708472956	42
49595.22452424993	50311.530458385845	42
49558.36774551183	50336.12012459378	42
49765.369123005075	50408.72379405093	42
50435.96173395673	49838.07709314932	42
49908.008207490406	49632.10058160065	42
50412.72485067878	50162.70090223025	42
49812.39629438519	49727.008391998024	42
49916.19209606806	50382.23737142844	42
50166.36756764047	49772.16253382122	42
50127.95621197414	49792.43319993921	42
49868.05747850128	49600.73721360116	42
50456.001644841126	50138.898587765514	42
50381.95950284612	49835.54025352974	42
50092.37363257004	49550.28723289512	42
50142.70095251931	49542.71204977519	42
50393.98938411822	49943.69804242086	42
50100.05530929111	50102.012500689925	42
49511.66090349847	50329.63298080294	42
49819.21428169278	50444.003673592364	42
49646.10828863719	49855.36572114573	42
49717.77677812837	49808.01471617716	42
50418.295587636654	50082.98667759455	42
49797.73904550842	49902.83581878904	42
49591.002211847386	50373.76607358145	42
49566.708444601194	49907.107683581584	42
50103.98723558577	49652.207573076856	42
49987.33991620956	50332.786162124794	42
49550.67972706251	50291.38466398198	42
49745.24782673697	50328.72784780686	42
49837.533549128624	49682.20997220914	42
50481.59731611227	49832.00850400981	42
50072.04389387655	49614.23186520929	42
50500.54403399214	50152.50944579279	42
50312.70692363487	49817.541555183336	42
50410.420035381016	50205.77264108821	42
49943.58753187523	50259.04006312346	42
49627.71444093551	50398.53691920153	42
49447.70263327171	50051.26482237473	42
50254.13984652857	50189.40580458356	42
50516.93031978728	49794.39954167147	42
50343.9535310017	49988.549718069095	42
49587.91055388737	50422.68069178932	42
49590.63227791005	50144.420484757815	42
50002.02043643733	49509.825894078655	42
49538.80656010772	50179.37200589798	42
49988.751669338075	50233.17889201962	42
50489.726742774285	49753.63936834918	42
49606.1801344608	49837.16493499681	42
50527.3526249699	49728.36885527183	42
50033.74538733503	50236.605362278904	42
49991.64431771226	49459.10295506085	42
50468.30806233289	50182.58206588915	42
49775.60730432802	50456.62683736814	42
50076.551910117116	49793.28267923364	42
50371.71392512069	50177.17184408113	42
49633.21260307438	50343.801814473496	42
50188.11756937335	50145.71815823108	42
49672.58900704057	49817.64437143646	42
49556.81555838226	49858.666698970526	42
50301.85146496011	50197.395130598365	42
49793.013385230755	49663.27162006997	42
49401.23255997648	50032.384820033236	42
50438.845724994935	49965.865418045396	42
49755.857608507984	49694.505941540316	42
49664.059860514855	49774.90582219039	42
49986.723601269245	50383.33163655069	42
50258.93333647665	49904.08281832444	42
50437.36215275099	50026.459841016374	42
50052.8839730022	50181.29980970658	42
50446.98766645085	49900.226974362624	42
49676.00402177789	50326.88415976448	42
50509.07389945226	50207.66594023916	42
50030.789964628726	50328.36938099797	42
50394.12816978626	50248.333023007624	42
50564.6446711202	49751.18554174473	42
50559.68828532546	49699.8642346413	42
50602.09748496133	49780.240824395616	42
49500.647104477735	50085.33105826143	42
49927.1494228837	49585.16996675471	42
49712.36908670815	49713.328770472726	42
50470.29088631261	50062.722116783385	42
50484.14003209538	49933.92065937642	42
50527.922324853396	49956.132027563115	42
49466.775232898595	50350.40731417157	42
50351.149669580336	50245.35737404307	42
50037.835888634065	49464.7136573749	42
49637.000162548844	50445.22196178905	42
49936.49912179962	50426.06835862421	42
49885.52304040425	49560.317308295744	42
50461.569902775336	50227.33186716172	42
50528.5093579226	49841.266923293435	42
50574.12551630709	49935.863739909044	42
49691.76488835102	50375.97132532212	42
50569.956294726275	49871.88069287186	42
50494.26125393804	49688.29295694255	42
49630.56038202576	49738.91179177571	42
50303.19349972354	49771.10615459195	42
49682.55978523371	50458.45625884107	42
49453.083813114645	50305.791829863476	42
49447.50051519535	50395.83188656113	42
50523.08252650281	49892.83166712961	42
50392.55304166951	50293.445868674666	42
49517.26655476735	49981.933608123334	42
50031.55564976245	50384.39828326033	42
50507.59488369314	50103.47462700553	42
50270.41032041104	49741.72300557319	42
49823.68723755955	49613.093688925605	42
50453.34845144701	49777.479241918736	42
49748.17784097294	50494.13972790662	42
50283.6621646084	50245.06334616441	42
50263.27076196418	49692.51951807262	42
50233.25936015625	50228.07230798734	42
50307.35183918269	49713.334241205725	42
50607.09419799377	49902.263742194984	42
49716.069633373976	50412.7899279215	42
50041.533686502975	50284.920974104156	42
50154.55721575844	49662.60838773555	42
49461.23464182038	50117.900458242344	42
49859.54073881388	50472.85440359396	42
50562.35295972513	49796.77001318738	42
50538.434981449805	50239.22507782643	42
49491.940588526144	50407.58728207643	42
50192.73947133984	49691.89614605912	42
50553.6508870398	49999.41255034614	42
49895.47830305992	50443.3487279763	42
50519.72656953887	50056.205780458986	42
49441.300397301144	50264.39552842846	42
50410.1474879648	49797.02925955054	42
50073.98979750458	49499.63807063135	42
50119.3181480794	49584.941534216305	42
49494.14213644939	50155.9403982491	42
49787.22890730372	49589.83255845566	42
50625.75847091552	49743.685392776475	42
50569.381239708164	50070.00393624846	42
49651.23737042185	49693.502399242476	42
50321.994703866265	49666.327135644744	42
49509.17007282525	49845.2453632257	42
49984.58720626175	50281.73490655332	42
49495.70936372422	50263.43875800976	42
49920.96225941803	49530.01467485604	42
50652.22798249649	49898.901150738835	42
50080.74280313463	50337.75993109201	42
50084.23472123564	50245.558030230975	42
50141.48406093277	49496.32764162063	42
49590.547845434245	49710.5669077434	42
50151.834245552665	49617.43593401938	42
50199.56063222439	49616.4853151914	42
49618.081503321686	49789.91176706493	42
49466.440685091344	49827.8389582112	42
50350.77513584411	49624.34881861615	42
50182.901537161124	49523.51608416059	42
50550.64388009606	50118.827124358584	42
49537.995464712134	50125.39820325311	42
50661.68719813947	49775.62479458519	42
49546.52258331988	50401.01108342328	42
49424.28261914153	50358.598409679114	42
50388.89537347315	49758.41869211284	42
50250.608825336625	49619.0443182055	42
49550.892165653866	49731.803539789245	42
49408.69079276605	50314.71497728732	42
50402.069872159445	49712.9453080038	42
49520.95912031542	49893.63030507311	42
49848.1499871319	49537.197007402596	42
50710.525748403554	49791.64762681662	42
50453.11532214604	49725.959058807486	42
49961.13412368292	49423.9664305703	42
50119.52495408681	49748.07666949006	42
49654.30939275585	50158.757830285926	42
49416.652512416775	50429.543664319455	42
49856.50168138771	49643.21264758387	42
50458.48098763885	49650.815200879995	42
49437.47899681429	49865.96436038521	42
49391.33358374652	49866.64227383717	42
49845.07238902814	50514.41447526778	42
50381.7465281277	50336.775016518586	42
50698.32409684862	49917.98835424471	42
49596.84566944675	50476.56638209453	42
50292.645956363296	49603.33047632185	42
49557.40550208604	49998.74263242507	42
49710.02782835987	49670.04227892334	42
50575.22586554474	50160.873386526546	42
49492.373200522394	49789.68360285422	42
49749.12228326564	49616.69389155374	42
50394.29031740415	49637.76588830555	42
49948.355180529834	49467.859336810936	42
50116.45483372086	50310.872477251316	42
50613.39465348949	49826.5671583399	42
50081.46824226741	49449.50064566392	42
49665.292445051346	49651.83782223774	42
49832.48986896909	50556.871850549076	42
50219.43862118503	49553.96967147141	42
50048.012873153246	49421.39958354668	42
50286.80655458741	49557.46691480729	42
50162.576516425215	50294.385411720126	42
49584.12434410833	49659.901088853745	42
49984.52625979268	50440.55870814873	42
49713.903308638124	49763.87807090246	42
50572.5160193569	50266.18495128524	42
49894.14096981141	50502.76771162907	42
49435.383251772604	49995.06824802602	42
49629.47996739582	49621.73133469434	42
50125.96614276413	50256.52781240833	42
49873.184941644206	50576.227393440095	42
50343.33944873333	49749.223332664216	42
50436.835994545174	50269.4624395234	42
49503.92325954019	49719.16406065713	42
50336.02071708206	49564.38729852149	42
49787.29182178791	50526.98072273817	42
50161.32626565415	50225.25894240692	42
50027.51451120464	50442.37698376271	42
49438.099683093045	50214.51524446169	42
49564.70159865638	49813.84473943888	42
49400.141914401225	50245.633132482	42
49548.86967991702	50445.99604825258	42
49811.34924122592	50595.70434441235	42
50720.89686652369	49747.79911072738	42
50292.59252871983	49513.036093538954	42
50432.71450616341	50339.01184039559	42
49636.60109464899	49572.18042372755	42
50359.493831824635	49705.84151838134	42
50609.44214407083	50046.12869269132	42
50479.37712168425	50017.2310493617	42
50150.435227726775	49447.22932507582	42
50338.8009446837	49496.94769498604	42
50176.28537973023	49409.99327626526	42
50048.58614563759	49371.3212583395	42
50456.250719670315	49599.679701535104	42
50668.24055906937	49720.036029953386	42
49768.47052599761	50615.14651560557	42
49477.0610138016	49886.62564795686	42
50006.97315960206	49397.225144334974	42
49416.67906132735	49953.33013074385	42
49368.2779604195	50435.815132803014	42
50609.60012450632	49696.68991997359	42
50015.98457982325	49332.23184212726	42
49465.6234174631	49695.224503446356	42
49652.82977968661	49526.61607221543	42
49366.29214751744	50273.73061248748	42
49504.95590486348	49939.98638878342	42
49375.81787167756	50386.53012590146	42
49413.99678787049	49828.270741236905	42
49359.91195511771	50318.62765886162	42
49450.40992419213	50163.375841290166	42
49369.63269894489	50479.278370420456	42
50500.119975030015	49599.18835118209	42
50659.65013561485	49946.93078036106	42
50248.72518050085	49512.99714003844	42
50619.43372767329	50273.1245873392	42
50361.431931690786	49459.59412009925	42
49320.35368732918	50272.391047180805	42
49488.66913691159	50205.35678078515	42
49335.29172249661	50402.62664963968	42
49452.40668533119	49644.952626123086	42
50120.64235918385	49409.76181530092	42
49732.30103116705	50540.09842440539	42
49721.82265330516	50595.41983097042	42
50306.28324498674	50288.46589548303	42
50661.93106647531	49990.89446648917	42
49933.61122982566	49382.13344092712	42
49370.369913747105	49907.339420928285	42
49682.78847597771	49569.92809621709	42
50537.29221199245	49633.31778572673	42
49850.5814702642	50621.96673908389	42
49812.15485319163	50647.049787935066	42
49313.909300254185	50336.357414303	42
49608.92950642144	49509.81767523528	42
49336.915462318655	50231.97970915395	42
50653.73774274209	50062.28515152488	42
49913.03221937925	50608.54317998096	42
50400.96154541706	50381.91292718999	42
49729.66659472411	49557.898726658575	42
50210.17473677897	49480.750201989125	42
50662.74600193226	49836.290106613924	42
49957.40798000798	49341.42527454681	42
50255.19808201997	49460.59534519927	42
49887.036448383784	50653.09726458229	42
50537.89985241149	49574.18488632551	42
50572.826570136465	50316.51658191805	42
50689.860504748984	50095.43905312752	42
50480.14831834612	50357.69983744625	42
50223.26830845989	49421.93084075444	42
50709.486436483494	49978.72418249595	42
50617.33440087343	49961.55808857324	42
49892.091585991286	49493.763860048006	42
49533.14602994777	49669.61518132964	42
50173.637189230074	49576.30451698755	42
49858.87676417328	49464.03301896436	42
50572.611828922665	49603.55632964834	42
49921.333720316994	50564.60804463542	42
49682.92603765342	50510.32252671447	42
50619.58077394197	49602.03835257346	42
49385.6875532495	49785.55131851472	42
49373.67972350047	49959.20356057383	42
49349.975467488795	50035.682987229746	42
49387.29160185551	50082.28652147406	42
50643.59848647275	49647.53433650667	42
49366.52129447783	49739.49920157441	42
49314.53375481111	50005.066742684314	42
50096.84983406137	49352.5075081787	42
49565.05296412301	49508.327463228525	42
49407.80499981161	49647.79950065918	42
50628.31410920461	50225.90951944647	42
49546.4710164303	49469.29157755833	42
50502.02679868911	50274.89485537381	42
50063.328991591596	50478.74467494421	42
50064.23412059577	50415.92026799472	42
50523.80462117131	50365.68733694609	42
50395.36865641836	49495.17007457902	42
50588.55613816818	50360.041561496015	42
49338.3308096306	49699.47868381144	42
49409.791272961214	50136.69641535512	42
50402.207735573895	49441.88529830861	42
50060.01711523872	49328.13203894387	42
49900.851661760025	49348.67811054282	42
49336.01602255899	50078.37840964977	42
49691.31658201174	49612.741452814975	42
49347.199570152945	49817.94174502331	42
49586.79600908185	49582.749753234595	42
50132.67025661235	49315.224805482736	42
50584.68880857303	49556.21446284029	42
50665.44020143792	50262.15996614644	42
49390.056441317036	50198.81823124738	42
50756.71455336143	49993.008105217064	42
50713.483530098536	50273.22368257339	42
49365.54567014452	50131.729545424496	42
49789.82109652683	50692.35324487059	42
50296.421983122345	50332.6264195169	42
50309.91168035247	49464.107549451655	42
50333.17425130544	49422.26878188027	42
49327.86460223932	49883.244743943236	42
50697.36231396025	50318.94915453093	42
49818.419426009285	50728.71551017502	42
50439.9520551994	49494.00713459085	42
50634.67769953424	50367.64796573228	42
49553.86415071004	49620.34134437386	42
50374.03719409881	49540.48153533589	42
