# Supplementary material for: Abundant Topological Outliers in Social Media Data and Their Effect on Spatial Analysis
Source: PLoS One. 2016 Sep 9;11(9):e0162360. doi: 10.1371/journal.pone.0162360 (PMC5017681; doi:10.1371/journal.pone.0162360)
Supplement: S3 Dataset — See the respective attached file. (ZIP) [file pone.0162360.s003.zip › S3_inclusion_lws/clust_44_53.csv]

50000.0	50000.0	0
50005.83713481602	49993.280968672174	0
50001.12443877294	50002.94038312532	0
50004.48967049862	50009.87803618339	0
50014.53099825114	49992.22044562598	0
49994.82530141147	50000.16451443882	0
50010.4589196096	49996.03999675293	0
50018.2149037799	50000.21066760052	0
50008.08586038528	49994.71094210748	0
50008.936828060156	49996.61673629877	0
50014.94983376979	49988.786681476384	0
50018.46933854213	49993.8554702697	0
50011.58925015423	49998.11513877684	0
50000.88428493963	50005.70068823388	0
50015.58030491181	49998.917555959655	0
50009.4718499692	49995.44000616184	0
50021.193458055204	49985.225681648	0
50021.413904821406	49979.75696080034	0
50010.100749354795	49991.42392694246	0
49994.76895619402	50001.40611172298	0
49988.06258487189	49998.76840152412	0
49985.29202249338	49998.940740734564	0
49993.14686645007	50008.1375682673	0
50019.290915195124	49977.92750471076	0
50015.06418115242	50000.068615091885	0
50014.13017824349	49994.253094930704	0
50016.51956011994	49993.78858803314	0
50007.08202173182	49986.998177055575	0
50019.32588342561	49975.4242119596	0
50007.844906202205	50006.27608626506	0
50012.7000907052	49987.44525287354	0
49995.49342105043	50013.29634922211	0
50005.13790162656	49991.45152935209	0
50007.082932075806	49996.441953963855	0
50016.585769007244	49986.84440471123	0
50002.83418114664	49988.992466717245	0
49995.48635136234	49995.03181978486	0
50024.77210222248	49987.26818796391	0
50016.061040311164	50002.13748655931	0
49998.10217495186	50005.36260508198	0
50013.167830917206	49993.19964095961	0
50022.14159763361	49982.83076155788	0
50016.10399810654	49974.74415824642	0
49998.08776523715	50009.22821079052	0
50023.40450357533	49993.61172738369	0
50018.76775212044	49981.33086492498	0
49996.120792812355	50001.59421960543	0
50005.046774222115	49981.73340809357	0
49998.2990140224	49997.04291727956	0
50016.47214563919	50006.55446067109	0
50027.808527417794	49994.11873108403	0
50007.276988179576	49979.47005546184	0
49998.63505054116	49993.56495709598	0
49994.93196612812	50011.18394075017	0
50010.45876863076	49990.161010031814	0
50003.97266594857	50002.458794795784	0
50009.44591577367	49994.182815990534	0
50008.4991627827	49998.01859678256	0
50026.73402193849	49992.63956518364	0
50029.482584821504	49978.508912261066	0
50008.75765193132	50004.28392360544	0
50005.388412672575	49999.9900841207	0
49999.85042124614	50010.79623481914	0
50012.27171978171	49994.29867634941	0
49986.59482429784	50001.81226839865	0
50035.33648425852	49974.70002515035	0
50017.338649190744	49980.41742473275	0
49986.88719264082	49998.56909033515	0
50009.163364260836	50001.94105756399	0
50021.4902181036	49972.74675609031	0
50036.929303339406	49979.345099226695	0
50004.407389178654	50000.27660040396	0
50013.03458879436	49971.04161905141	0
49986.730068661935	49995.36881795393	0
50012.11734460939	50005.26852747503	0
49991.47266825221	50016.232713043595	0
50002.753656105124	50004.43811441385	0
50007.04795399476	49984.99209594952	0
50019.73260847298	49970.14971438379	0
50009.069330373226	49972.59046273163	0
50010.1511816557	49972.62455247978	0
50019.046855330045	49968.729659101475	0
50033.91819664266	49994.99795841096	0
50000.54061583774	50004.66301196818	0
50036.83356199175	49976.12178608589	0
49998.69355844842	50014.23779065819	0
49996.42385986143	49997.54201287753	0
49988.80355885187	49994.73949626766	0
49989.0000510483	49997.53362532931	0
50045.87877013	49979.65615874137	0
49991.13587895365	49996.52765682387	0
50019.30492580107	49999.88959458508	0
50012.46014286366	49988.74121117238	0
50001.54569032017	50001.71275774059	0
50012.15402410048	49992.55053785089	0
50000.12263336884	49977.47527241486	0
50002.22490471562	49999.61637121197	0
50010.51338572776	49998.152334640225	0
50014.73525587127	49997.20394473452	0
50012.79614643068	49996.9890215799	0
50004.87503193818	50001.461523248174	0
50006.03257514177	49990.03647625652	0
50005.54887962217	50004.81637949066	0
50002.56240120871	49979.99797606899	0
50021.887926901814	49996.062893511604	0
50006.32703857465	49991.544517300004	0
49990.439278598395	49994.24582331928	0
50001.873876585625	50007.141939034314	0
50003.305765154335	49993.86854020162	0
50013.200641945106	50005.08440088092	0
50012.12025455266	49978.84568753256	0
50006.64370623705	49983.02919293262	0
50008.49073917247	50010.12621010018	0
50013.861540388745	49978.21860787476	0
50031.058052643435	49986.99015643279	0
50014.94582985956	50012.05125135054	0
50035.5383608293	49983.566861656094	0
49991.030096193834	50022.15116813719	0
50005.46966937792	49970.62233159868	0
49988.44833133628	49989.976926240066	0
49994.354344094165	49979.72792732627	0
50016.53829730544	50000.329665277866	0
49985.69786667642	50003.08579045412	0
50005.04180405728	50003.54232518139	0
50007.49928405959	49988.58424591541	0
50017.031857151094	49968.94990008343	0
50002.98364475068	49981.342418066255	0
50008.75183400938	49981.63170455064	0
50003.74134074666	49968.98534518849	0
50014.184258887915	50004.34955588514	0
50016.66807349658	49978.153620903344	0
49991.49294660638	49999.08926920659	0
50006.07308943197	50012.02124499861	0
50018.18428017563	49975.5291185302	0
50003.744835537575	50005.03672033354	0
50017.0847617482	49967.71939797862	0
50001.364376995836	49995.92899192673	0
49999.015252295256	49984.51162121085	0
50022.88862056398	49978.140659149925	0
50010.12229608524	49981.63378355038	0
50006.924986869504	50014.2275570096	0
50018.62598055079	49995.02027975728	0
50001.4129379488	50011.1959501719	0
50029.762113352466	49981.23696473595	0
50017.34500124433	49994.69032148967	0
50001.66266675488	49990.137316034496	0
49998.9494254673	50003.01711792969	0
50001.198360199305	49999.86125242214	0
49988.285388029035	50000.56237796584	0
49999.6191912088	49994.81971262622	0
50026.604335600314	49978.8004165042	0
49995.32452230914	50007.39284060184	0
50008.4370145203	50012.41428319673	0
50020.588886059304	49984.00500895489	0
50018.196912976244	50013.52306138625	0
50024.68074206995	49980.89310460526	0
50032.11898991028	49977.87048802366	0
50033.392462679665	49988.90998566345	0
49989.34177680639	49998.66722062441	0
50011.053675528885	49993.308648700295	0
49998.23830095699	50010.57701642372	0
50011.79860805233	49985.78635422019	0
50018.22626641199	49998.34133937544	0
50006.87112494695	50000.55134256973	0
49996.53121272331	49985.20198091985	0
50025.086037284156	49985.91081937276	0
49996.70860588001	49979.26714558284	0
50029.50319168969	49973.20871567816	0
50016.4795935853	49979.64911345631	0
49996.10016635222	50004.113680559676	0
49999.640019379956	49996.08065681126	0
50008.223135130625	49962.391188099115	0
49993.37143664145	49981.26529963117	0
50018.00955082157	50001.454190036544	0
50014.05433731257	49987.786569162265	0
49999.49285722743	49986.030568801725	0
50010.892172060616	50002.890041918436	0
50018.264454430224	49979.08917698802	0
49999.254347866976	50004.12399906752	0
49996.37550174052	49996.18684061768	0
49988.48035736957	50002.11186367716	0
50017.57129535383	49985.64348910266	0
49993.48365932206	49995.32734283831	0
50004.25846664632	50013.69450265003	0
50015.17690187655	49969.07193670933	0
50010.90125225226	50010.77384091866	0
50017.00323091341	49995.94090178073	0
50012.86030348004	50017.03363351573	0
50005.31109678922	49962.92414232626	0
50006.08245865617	49996.396527964374	0
49990.01497238	49995.39866020564	0
50044.05046255765	49984.74864177708	0
50021.102182624454	49977.19055963324	0
49994.206855205164	50007.760510363725	0
50031.30952802601	49981.27880218403	0
49993.00874635992	49989.07987435498	0
50017.913044286935	50022.43697608902	0
50019.55630359528	49996.00874573291	0
49994.95845095134	50006.23146898167	0
49996.787999179345	49983.41672751876	0
49997.28862868989	50002.89962222195	0
50026.72239156424	49977.67029217016	0
50016.137442013125	49997.798828649495	0
50002.23822115556	49982.82918829433	0
50017.59004350971	49970.20078439211	0
50001.12616166738	49988.74985866253	0
50026.89126041569	49975.84217616462	0
50011.525842301904	50000.75636389602	0
49987.37936298576	50026.933915783564	0
49992.505563965504	49971.45927862612	0
50028.914669772326	49976.81093937099	0
50016.66006009913	50016.9698661116	0
50006.33442838227	50008.543010872665	0
49989.42131829412	49963.33901166855	0
50017.968238877926	49964.11063876047	0
50017.4053768407	49976.68234425749	0
50025.67918690619	49993.459769034926	0
50035.32946390554	49977.583204645154	0
50014.841863191876	50008.54154552255	0
50009.46842729731	50020.60487544357	0
50021.769537268505	49974.23178294885	0
50011.47451947896	50007.557284676805	0
49998.40507468729	49975.46325920858	0
50004.0943970568	50011.27871101463	0
50006.20179319582	49967.85017228331	0
50018.20829484094	50018.71730479123	0
50011.66556158528	49969.1858270797	0
50024.369657337156	50001.22008216415	0
49998.79584238994	50007.13689362251	0
49990.32820341346	50016.3961369657	0
50006.4435688108	49994.31053318997	0
50019.30929079813	49976.600336048316	0
50010.91845864008	49982.82898569856	0
49990.348907185224	50005.60903256387	0
50024.1522169357	49994.40200642497	0
50014.17381883133	50002.12589069574	0
50017.76507466728	49990.44779436663	0
50043.75520496807	49976.744641166486	0
50009.71324076425	50011.99337319459	0
50023.96064234873	49977.61049468709	0
50014.04709016834	49999.30956374218	0
50007.29837336337	50019.74476684009	0
50011.60148713441	49971.61552987652	0
50027.760664667345	49985.06088880161	0
49990.826783218356	50029.403764236886	0
50009.65654534305	49987.70137659851	0
50016.71099753911	50008.33824926107	0
50004.69951611002	49997.63286251777	0
49982.1008966819	50023.64881203237	0
49994.30528099292	50019.15648234574	0
49989.98803088486	50014.01842541414	0
49982.173661481924	50004.54955079803	0
50016.885314251995	49964.39033046427	0
50027.64624163003	49996.03948847316	0
50042.10921104765	49992.490067135564	0
50000.45721536013	50013.25586287379	0
50033.20667133846	49996.21933796846	0
50007.796617056236	49990.37827675556	0
50010.793185041024	49958.88394594061	0
49999.99657376707	50014.635139766775	0
49991.18720389596	50004.122235214636	0
49997.97220737339	49978.578237204354	0
50009.72613395662	50003.706107086124	0
50035.589999161806	49971.04844427833	0
50028.910800421785	49971.17023296352	0
49995.69536840814	50016.661631778	0
50031.87793942766	49984.378883366044	0
50018.940883947886	49955.17033129901	0
50009.73582475297	49963.47881328664	0
49982.62400587377	50000.491292449246	0
50011.69341869804	49995.72767945512	0
49995.16420949113	49998.835294507444	0
50006.40201665947	49988.39904736535	0
50016.4519561636	49990.38580699887	0
49999.09921373705	50015.27455799909	0
50015.71644487849	49981.890074185685	0
50011.95701241115	49981.49187185587	0
50013.74931920829	49997.47045144757	0
49991.916510602816	50012.525039104024	0
50009.99198977121	49984.8982441121	0
50018.44147401772	50003.16867861623	0
50020.82573912429	49974.82028027413	0
50015.49034966473	49990.85560334409	0
49999.87213701425	49997.90044027296	0
50043.79092621712	49982.05238273654	0
50017.433259612284	49987.72241035177	0
50031.953824946744	49994.884360510674	0
50008.88763657624	49985.631715698684	0
50033.254947874484	49991.54350118985	0
49999.46235900153	50001.37638187934	0
50015.18216152417	50016.60655961266	0
50013.100947890016	50010.369642319376	0
50023.76929210621	49996.469970804144	0
50009.1598565264	49970.37590584578	0
49995.85450226346	49992.452056001675	0
49999.94546654832	50008.59505416156	0
49990.82754118624	50010.245166916364	0
50031.77710339371	49975.60848126108	0
50034.230430251715	49972.200144816255	0
50022.386270717376	49979.00827023312	0
49992.64646736168	49980.25304717777	0
50026.42297673137	49997.453392527335	0
50019.618674445446	49958.86037352273	0
50026.41798040903	50001.05491525644	0
50019.38057683675	49973.42363685009	0
50009.54565436523	49966.28393480257	0
50009.01063384966	50014.73592736334	0
49999.644995925904	49993.78405371485	0
50009.81720632824	50005.97289784865	0
50008.14015398451	49992.284981156794	0
49996.346870602596	50006.735113702714	0
49992.318381946396	49996.34852900717	0
49975.57922029394	50007.543591302885	0
49991.7840052838	50030.47910280624	0
49997.821918389505	50003.78108682672	0
49981.759709777754	50020.590654198604	0
50004.689470503756	49982.915378003716	0
50003.63994292236	50003.52518030056	0
50003.33970531987	50010.21646316763	0
49991.72504012674	50009.66971456137	0
49993.51300644962	50021.990941999415	0
50008.57551745661	49967.72139152683	0
50021.960935687	49975.66542490558	0
50004.69583280455	49995.22104814737	0
49994.198399913046	50009.21217614481	0
49988.58142016513	50018.082290497325	0
50019.654252077045	49988.67324223183	0
49984.921162792794	50004.07854214962	0
49981.45671529846	49997.116122643434	0
49996.97783060522	49968.187741512134	0
50040.272093099156	50001.72669740148	0
50003.18794351524	49977.40589052669	0
49993.03311956979	49993.21018067425	0
49996.365427526835	50010.6317267545	0
50003.67053058538	49991.807151799425	0
50008.59006648891	50007.353603243646	0
50005.63922193674	49975.28807307995	0
50027.37674313698	50000.002662458595	0
50018.1694011894	49962.7431125476	0
50029.270615256304	49986.30585703274	0
50008.60891376488	50000.90645862579	0
50011.463217016535	49987.64651850302	0
50025.71492602243	49980.053609271316	0
50020.149261215425	49998.33740895269	0
49992.083382203666	49998.17325550986	0
49990.49038131797	49993.050099536056	0
49997.03459241107	49992.463299739306	0
50015.71638867133	49993.163487279846	0
50014.238258018595	49971.042525217876	0
50002.84440560835	49991.017650804875	0
50024.0421841673	49981.83583364768	0
50010.09122006389	49975.393998303785	0
50021.8599244461	49988.34879827413	0
50012.38490685176	49983.447845324255	0
50022.9978631254	49987.25227928762	0
50024.57481204676	49998.27303786978	0
49977.73435678939	50025.73142585185	0
50018.273526281984	49984.862890459626	0
50004.87977524304	49988.86417241439	0
50010.2994959495	49980.14878879698	0
50044.34040172747	49986.573763466644	0
49989.8854863132	50002.60089882142	0
50035.588236585834	49995.58540569962	0
50033.22995233338	49985.604815805105	0
50004.865841838946	49985.181879685035	0
50017.96032704124	50016.073713754304	0
49985.88742129509	50004.574260043635	0
50022.967400696645	49965.7199337937	0
50020.575116337925	49991.52741422425	0
50023.080497756	49990.82975304222	0
49971.19647388126	50028.90699982335	0
49988.378226405424	50020.15787642392	0
50041.256446369975	49975.58570536631	0
50026.2353198945	49963.63745814506	0
50006.09290812682	50003.86750193632	0
49999.10665106603	50019.81250362378	0
50017.08442806516	49999.00182927129	0
50044.3125068275	49991.881128169334	0
49989.69643205104	49979.90931636454	0
49983.447153874804	50012.92191009479	0
50007.09100776314	50002.0115516885	0
50002.39396832022	49992.540378176054	0
50030.089910534545	49998.491165232444	0
49997.30745483783	49998.59718904675	0
50007.318017293444	49975.875578960055	0
49993.248316773905	49978.191920323	0
50026.3666059615	49990.04335203911	0
49992.999485446875	50010.69994272801	0
50000.3856237368	49991.71250458948	0
50017.946030743726	49977.88631347146	0
50007.644142433375	49972.087069549	0
49993.66907959635	50011.765590085415	0
49994.8157511952	49986.98470323382	0
50008.38104781748	50019.90062105578	0
49993.26126408174	50000.11735477906	0
50007.22548173692	49977.57936703704	0
49992.06360483944	50018.0340425501	0
50039.28669048378	49963.65659707516	0
49985.753176636455	50020.735921212305	0
50011.566897029115	49967.6111754119	0
50033.987927820956	49979.86532365262	0
50034.92184460218	49993.68379887169	0
50031.1834662403	49978.546404806555	0
50008.49951727383	49977.61220145197	0
50000.0667014223	50006.61967936052	0
49984.729122934965	49988.46750636666	0
49981.21649061167	50003.70840084871	0
49990.47161684786	49965.01894314194	0
49986.85456251446	50017.47416794007	0
49993.14977565803	50012.76023205532	0
50047.74428540473	49991.24723405859	0
50041.76255014188	49978.46759680011	0
50009.81457879594	49978.21967923451	0
49998.4060908197	49999.35948248665	0
50018.373779276386	49996.34044717234	0
50013.52283959243	49995.467949927086	0
50027.67426593742	49970.10328410818	0
50014.319940503025	50017.38261971316	0
50009.11341404663	49999.653086728984	0
49973.127658974896	50000.05463673042	0
50024.172469884805	49992.833051163034	0
50012.72323837013	49986.30699232487	0
49986.20730487261	50000.10490423789	0
50011.977252020064	49976.793581167396	0
50000.00469857768	49987.66289570633	0
49995.85995538461	49973.097446555905	0
49981.89327689237	49986.981859026244	0
49990.188598212604	50018.50470183291	0
50019.26408681603	49991.079964753786	0
50026.90642246039	49980.55454640253	0
50004.02002875881	49980.06894821713	0
49985.89081506631	49985.65015807027	0
50002.19799961084	50013.56370140326	0
49983.7216195171	50005.075943525364	0
50011.56530235663	49984.67498436674	0
50002.327672652966	50016.16523425671	0
49997.71084800053	49989.345274387495	0
50021.098386776	49999.088229640256	0
50002.00890793094	50008.13368325376	0
50019.39518854666	49986.74799421681	0
49998.48583144695	49996.020842220816	0
50002.252645341825	50003.39034952211	0
50024.94934034694	49996.50973683712	0
49986.29125204934	50032.769984358754	0
50028.415156277806	49974.07285654163	0
49992.67148623997	50015.74501869495	0
49988.55427669218	50005.38882281116	0
50005.61269014103	49979.195057955585	0
50013.9253921519	49979.943606174034	0
50009.02263196153	49976.39397066565	0
50003.70383567812	50009.18776447736	0
49977.93538939688	50032.17827826552	0
50002.00143499088	49981.14772652258	0
49994.443343618565	49988.76168526796	0
50015.95192676042	49996.55369518609	0
49993.70826007408	50013.60625246535	0
50015.6171072625	49995.2344459176	0
49985.79584330067	50018.53873362033	0
50035.52685303456	49986.11691328954	0
50023.38477138606	50015.65881684924	0
50013.08957255942	49972.88909667436	0
50032.54434074573	49980.14024382478	0
50037.69766277613	49990.71977907857	0
50020.70132115987	49971.33918728332	0
49991.54871575323	49993.06958954638	0
50038.6876369777	49984.854015877136	0
49995.84975534837	49989.76380217891	0
50008.57260689861	49984.18248625825	0
50010.80116969428	49974.26868446372	0
50015.52442358418	49980.369654114074	0
49966.87956821088	50025.3566718717	0
50021.39298048806	49997.33513397521	0
49986.79280405464	50011.54457078656	0
50036.99569153763	49970.71384740837	0
50030.30006447288	49976.71936741601	0
50004.423067000935	50021.778925919774	0
50018.9524174718	49987.93459858724	0
50002.24446952885	50009.35885546801	0
49991.37241014676	49987.81286878255	0
50003.50800967785	49986.81399264767	0
50024.603400120206	49967.67607924221	0
50011.68653072118	49989.936086664326	0
50007.42317193211	50025.20821976098	0
49997.81359760099	49974.146066464906	0
50000.03202202254	49975.17501212602	0
50007.46899340166	50016.97950080779	0
50014.92720199672	49989.879107376546	0
49982.3621370405	49990.43294793265	0
49998.93112757086	49973.32114751587	0
49993.375437763934	49986.99815010414	0
50009.01048645396	50017.8185164767	0
49996.28983160131	49986.96341522962	0
50013.84358150482	49974.759725529235	0
49985.33335758784	50014.325262570404	0
49988.28920657882	49976.78881082798	0
50005.127349538976	49960.355245516366	0
49989.64002585986	50013.06228223937	0
49993.30132386803	49990.74232668886	0
50007.89248237768	50021.36047618287	0
49987.15178322575	50016.181793822885	0
50175.39057436761	50175.45127473938	43
50223.01769515983	50194.54921148192	43
50209.222672787866	50146.840652006766	43
50153.93147075603	50130.654379797605	43
50124.892356234006	50180.81635162514	43
50189.424900271755	50095.3925381262	43
50258.29426709998	50161.34636285521	43
50132.043391207255	50089.86157988438	43
50107.06138122406	50047.20760191767	43
50148.84419943592	50025.30933078625	43
50187.89644602231	50223.71395710602	43
50144.57659522415	50252.69632142167	43
50087.662665041644	50147.04739078465	43
50233.036427674124	50073.40536988662	43
50055.19734162898	50112.77321770337	43
50099.621756964036	50235.862538571404	43
50060.422641891615	50256.167589451	43
50017.662922910975	50083.132084513505	43
49992.28361233012	50046.369826645416	43
49995.790388568064	50124.15152016963	43
50025.7176115569	50014.75517308724	43
50256.15613891757	50031.15604448017	43
50198.87037928686	50025.27885213963	43
50285.409043953136	50205.25032724889	43
50048.430686680724	49967.66379109997	43
50260.52477286565	50110.3942235676	43
50059.443511933845	49917.76793470058	43
50029.12766295302	50158.03181754218	43
50233.32085132474	50250.00844987995	43
50302.97542196785	50129.82606753912	43
50046.01300736639	50212.70450768414	43
50035.801826539	50301.1468320914	43
50304.866400899955	50081.437561433064	43
50099.159593208184	49978.46024499115	43
50330.39629633792	50200.380715054496	43
50185.59260699831	50271.99029346855	43
50332.60024218546	50037.99863474139	43
50361.88034944769	49999.7191162624	43
49953.2457133841	50155.37259580042	43
50397.87401016159	49964.92737526136	43
50014.13695770887	50261.967202393775	43
49907.91661880579	50141.82877020674	43
50043.57285531523	49869.81330223209	43
49904.68984631292	50191.9398759808	43
50095.534911072886	49871.737161659716	43
50061.55499273847	50040.875621099825	43
50031.88455802726	49825.48349782709	43
49966.10100051016	50281.03042093936	43
49996.79904759172	49978.83309735413	43
49922.436552445215	50099.88988788324	43
50411.00276086344	50013.97118583668	43
50340.9383834038	49952.23566643343	43
49987.30881733523	49837.225905492705	43
50133.47554951333	49902.88854720874	43
49940.735094467804	49842.46531755069	43
49869.123505475996	50222.14828552111	43
50158.01465615686	49859.40642250682	43
50013.85956315018	49908.050711972806	43
50378.381999923135	50056.80576636775	43
50231.67379014118	49984.87931656478	43
49977.07104768004	49880.623885570356	43
50182.47427335817	49903.169822215474	43
50173.26573677823	49950.46933110436	43
49999.28023189416	50198.30691787148	43
49946.816293496406	50320.71085146123	43
50343.38250766183	50108.50514046866	43
49877.10957861958	50094.629360633146	43
49827.00339573986	50193.98363058712	43
49886.65492132828	50047.086947245225	43
49933.621684341015	50043.08057320419	43
50351.116457160846	50159.06510081876	43
50270.2237478498	49961.29880230973	43
49826.46879830041	50238.853858902905	43
50067.26445428686	50335.84226545377	43
50016.132520049294	50340.99288826254	43
49894.1673188775	49826.82184442309	43
49781.89232990573	50252.61833063194	43
49935.61005692061	50228.03895807374	43
49863.15110025346	50151.67301135691	43
50102.98057215074	49824.02001117412	43
49984.524980313945	49788.120582687014	43
50298.191088805535	50252.68110303487	43
49792.86104665906	50303.75506384298	43
50397.4303986878	50161.04190706086	43
50389.24457521262	50107.195791973645	43
50087.253846998574	50380.45485894639	43
50157.79038997264	50313.761913836	43
49738.57040085035	50236.31595096239	43
49916.073692168145	50277.75836393969	43
49731.86793718364	50285.63631798367	43
49803.92637853468	50153.10550193062	43
49957.499403045156	49752.61989453713	43
50140.907099822885	49795.766476312834	43
50445.179786381515	49977.26171657969	43
49797.67140067454	50349.35928818338	43
50221.51157508908	49881.45715794839	43
50091.400681746745	50290.77028256127	43
50142.59549958848	49744.170953318004	43
50198.73321618179	49835.2886525926	43
49980.99990003053	49705.57617536529	43
50093.30109060984	50431.67207950097	43
49877.09366618193	49998.95013539269	43
49845.219677367815	49817.060819903476	43
50289.76352034738	50303.79325093448	43
50442.658308831575	50179.89149481754	43
50441.23189483066	50057.11193527016	43
49755.49064815941	50154.00186792122	43
49856.9516458744	49863.620605523574	43
50248.31845762207	49826.14523104066	43
50421.60616554352	50221.41625118319	43
50277.13326683754	49870.38157143742	43
50189.53876544964	49728.95930654793	43
49934.27886173419	49701.48581252877	43
50027.065588173944	49708.24868964228	43
50123.09516826344	50354.493607983975	43
50132.57779822627	50458.58702924422	43
50293.02632617478	50348.575630380496	43
49900.84237669056	50341.99203310065	43
50132.61883971784	50397.98637106302	43
49750.85143714151	50345.81811853947	43
50343.73586827079	49907.449663036794	43
49867.3039145609	50266.14700058597	43
50375.84872165341	50239.64772141814	43
50210.5429458754	49784.637237954754	43
50225.6176593596	49930.10821236097	43
49724.23754250464	50117.44896672716	43
50346.59824475933	49856.35907066273	43
49900.77896739036	49733.01348276193	43
49828.5656352789	49986.106311003685	43
50020.60500400175	49762.03621563047	43
49987.736251142574	49654.73438423025	43
49716.86199025645	50187.65189404298	43
50383.7406836045	50287.83039426807	43
50480.76487657227	50022.015666493986	43
50405.07922525652	49920.91010616074	43
50357.47295187053	50332.27106798346	43
49853.867977950256	50356.074809561265	43
49814.30708991091	49777.63153113724	43
49779.41292484968	50107.58771371352	43
50428.94658479641	49881.03519937041	43
50179.19862194191	50409.090187585614	43
49837.32125016464	50031.63208166272	43
49903.211884842465	49778.43724574036	43
50458.418967931706	50245.88697332903	43
49718.15703917725	50072.33392135337	43
49832.58394460522	50078.79057247895	43
49693.54223273046	50234.215869023305	43
50050.913570603276	49662.07048143703	43
50501.00334206686	50218.581545273606	43
50257.22569072947	49775.83606143228	43
50112.684307285905	50506.95160314181	43
49707.722579307265	50332.26588887223	43
50061.171740153506	49739.00059197672	43
50082.699891925105	49693.110036238926	43
50048.2781647943	50420.430792892425	43
49780.93520119265	49999.83652769755	43
50454.258770264794	49844.96499761768	43
50523.32267367054	50174.21909554544	43
49820.5757720962	50394.17911764031	43
49891.35407804492	49953.94654495637	43
49753.600105111	49962.27484314622	43
49672.40155871286	50163.94520114108	43
49658.62351914876	50119.411704256345	43
50060.52205758466	49788.19235977966	43
50453.82067185169	49931.80240137218	43
49920.94775361022	50381.78888122811	43
49765.14758417338	49772.04821115267	43
49740.401363071825	50024.283015550485	43
49738.44543149048	49916.43774739153	43
49766.17008812227	49727.79231167301	43
49654.590111221856	50213.68991326294	43
49730.622516579046	49868.14454122517	43
49722.35965896351	49698.67630284288	43
49768.46871542005	49816.77158193324	43
49973.12820133565	50359.70482166342	43
49659.88373473212	50330.49360809363	43
49603.104852254524	50204.234740193555	43
49609.306762453256	50253.39457077753	43
49811.11212198038	49846.11144786841	43
50523.73458404635	50011.401196991224	43
50261.72297467324	50380.00065228778	43
49888.67596246967	49909.87535145905	43
49644.28816826444	50070.9590688229	43
50070.01204370498	50520.96970830807	43
49616.99074668904	50301.59680022486	43
50562.31765292605	50032.76237146995	43
49771.00535404336	50393.81428250718	43
49557.14392245262	50259.02594302531	43
49860.460276681864	49714.79687055235	43
49694.36039900389	49919.092972443636	43
49845.049833239915	49938.43507479766	43
49621.591714997994	50352.78239974016	43
50332.1912721698	50281.59092768977	43
50390.1560767057	49842.16895663452	43
49716.581938446754	50382.76566341039	43
50305.26206196335	50398.34167664184	43
49686.15319028112	49728.68251255005	43
50498.08163529563	49871.54495635918	43
50479.84751146069	50093.011268093935	43
50390.97687432344	50372.70495191161	43
49831.34729655693	49673.340032643915	43
49909.77592870863	49657.399678905094	43
50550.273149512555	50236.676435584806	43
50485.59121728444	49811.42879105852	43
49673.94496390593	50404.614961801	43
50513.34507128044	49918.29561149751	43
49923.42367657552	49993.642969047665	43
49780.46953830927	49881.052501825834	43
50063.161392818874	50464.65528706496	43
49953.87203301622	49924.07602833219	43
49687.56720440971	49843.70498034417	43
50548.44859519931	49886.88138160831	43
49678.39238404868	49799.98056160692	43
49571.916922197	50366.62001854834	43
50012.98305795743	50447.70332969763	43
50288.076566200216	49917.34630136271	43
49643.40525268103	49717.7670414642	43
50557.453084265064	49839.83213829955	43
49757.71033406455	49660.01023409907	43
50184.13655911513	50357.504982831415	43
50419.18192879717	50316.10775298445	43
50461.46391199524	49769.39154742082	43
49685.53571196727	49971.20334748904	43
50007.26790864067	50389.32476209614	43
50313.43742538545	49818.29184126591	43
50491.70758068526	49976.51374550336	43
50370.084765759995	49798.52730455862	43
49630.88113295871	50415.97993899725	43
50435.977126706304	50107.334126403075	43
50595.50737003317	50066.1148892575	43
50436.13509883798	50373.88939259295	43
50020.37237265045	49623.24357531786	43
49543.83628713572	50404.896574687526	43
50158.79093261337	49695.42314483483	43
50348.36058524148	50408.10243570602	43
50569.35668616983	50184.075024265	43
50288.252719593474	50444.81187221485	43
50182.74700914953	50454.187789327574	43
49660.805879209925	49670.58421905748	43
49506.29114693896	50265.52383069775	43
49797.30333800661	50050.068920548154	43
50194.85235986623	49658.692864006654	43
50419.33248063433	49783.636337102354	43
50508.556514405456	50262.04761518066	43
49713.623452750464	49633.0909793804	43
49795.051746159595	49635.69530766095	43
49671.76322588835	50286.9831928462	43
50467.999961057925	50296.600963479534	43
49925.88193192581	50428.34685619004	43
50641.548853711654	50062.897772610064	43
49860.15940777122	49763.97898577033	43
50265.652655507365	50486.90502930593	43
49828.00899305984	50444.94143389383	43
50227.40032947555	49695.1816685152	43
49704.81727333086	50438.89073400365	43
50225.279995490455	50410.69943470348	43
50453.38503674476	50415.78686021693	43
49788.609867781495	49926.921639806285	43
49628.042204978585	50160.31679507585	43
50601.11527451055	50249.78333658855	43
50620.06537777899	50021.795393080996	43
50034.98308609522	49573.85638324965	43
49880.24797832316	49616.34482018357	43
49599.25070576935	49727.77719177644	43
49610.978464630636	50455.33203963714	43
50161.91371584123	50525.12831290088	43
49681.86440815294	49593.82772729559	43
50238.755629035426	50313.00410752298	43
50535.47358977442	50129.50248197556	43
50090.18772190346	50565.24857562572	43
50547.19784230854	49966.488104472475	43
50122.142012739096	49661.42704608634	43
50602.43174384949	49857.25765514661	43
49459.25736386596	50280.98240472134	43
49811.72086174148	49726.96357957646	43
49845.40714274296	50306.8935840349	43
50633.79756255377	49973.82457845253	43
50511.272849079876	50312.478239799966	43
49881.710021913175	50442.414117691944	43
49503.402768244836	50372.08226389652	43
50620.64557123573	50184.518762556516	43
50473.06745725282	50346.90869370492	43
49682.134143597534	50040.668085591176	43
50556.69536059035	50303.32359601505	43
50298.210569706614	49999.10871854586	43
49807.840590856824	50490.04040888441	43
49578.70601844652	50161.58236397294	43
50248.485499771	49654.513710948835	43
49518.43049952203	50326.955971453106	43
50646.09780280166	49843.58002537858	43
50543.63366538443	50081.63167247342	43
50672.96005268157	49879.143436276536	43
49666.04055327115	50463.26337474665	43
49600.8934668084	50504.088446864625	43
50605.040831036415	49909.55620941805	43
49924.10121420963	49593.53487191937	43
50156.10860959374	49623.23621227255	43
49730.32277436753	49573.480155848105	43
49525.81664223003	50225.8911463797	43
49497.9312722452	50422.72524485123	43
50333.107538317396	50452.461358140914	43
50069.87186519639	49611.81798970713	43
50264.23945638202	49613.28540883411	43
50666.67485563384	50160.72376355994	43
49490.94276850893	50472.453833573665	43
49875.28757761314	50486.57675140192	43
49771.4250681996	50520.248805235016	43
49729.54582195319	50537.669405045504	43
49564.35042787175	50465.67977357313	43
50686.06376954116	50069.34880986482	43
50354.18901439464	50492.4964964413	43
50652.445897552665	49797.476790296874	43
50115.262409539944	49593.62891054892	43
49718.33109725753	50481.52772318006	43
49584.19582647355	50551.65346862066	43
49715.05431964608	49762.66357341377	43
50710.602064439016	50182.23660977012	43
50040.17096711612	50555.90697606831	43
49466.96813968937	50343.88335916558	43
50400.91694319119	50422.26007556519	43
50722.74059058742	49863.87526028064	43
49551.27864348475	49708.14531501265	43
49626.092541458216	50026.16970746422	43
49564.51045725128	50317.22003273432	43
49644.84224238534	49937.57268972749	43
50576.1354823302	49799.39021129132	43
49558.86267177999	50594.17342287683	43
49963.962525980365	50404.937936836264	43
50097.69565851363	50614.32759710034	43
50328.95535744105	49774.01840616034	43
50657.0865758085	50221.315618361776	43
49566.57398331372	49664.30960308584	43
49554.84445195119	49757.66295956543	43
49614.52146694944	50587.2558660523	43
50216.66368415943	49615.240089200735	43
50645.404217394156	50120.7049352336	43
50330.33917740906	50535.062398279195	43
49523.924387763596	50173.563552641775	43
49542.344479199666	50126.82534786825	43
49574.946257999225	50085.22594138557	43
49625.8953051512	49765.953704835876	43
49459.1321351966	50231.65549435165	43
49573.935780637665	50036.771932745876	43
50735.65019035986	50068.544943732326	43
50228.62495571475	50461.06441139589	43
50464.74276203194	50141.1672419424	43
49509.815821744654	49733.94122301277	43
50342.74214329378	50578.45575889595	43
50713.096560624435	49907.08175440188	43
49655.74641056484	49877.9822554575	43
50341.085217355954	49723.53367315477	43
50771.897183538655	50031.15586080397	43
50222.64519549514	49570.31306540629	43
49463.10203682741	49750.39805451908	43
50590.94469709637	50118.69452910479	43
49519.606999065894	50572.16880741947	43
50731.020251190625	50134.41538702316	43
50378.43913171425	50534.45534207867	43
49449.122308688704	50437.48014476731	43
49916.6341495298	49546.610279105014	43
49464.13113563704	49796.9964400856	43
49644.43675366791	50515.95730715912	43
50769.337939460085	50157.57709978807	43
50165.14965068678	49572.65290707314	43
49557.424180482165	50516.06213765976	43
50775.571941587805	50206.49931254889	43
49951.198789821094	50469.31552144361	43
49610.53011641716	49981.38821640997	43
50592.98957403929	50332.814429481004	43
49445.54229339037	50490.75989763199	43
50372.781825148086	49689.32238037801	43
50141.76769817174	50599.29841611587	43
50257.812815395875	49541.791303892154	43
49780.66809752959	50440.11771645998	43
50188.3118322585	50617.0979971877	43
49527.237442505655	50069.701169323365	43
49964.63523941787	50081.99129255665	43
49722.222787044026	49806.680715755516	43
50134.31977365502	50645.98127928357	43
49427.35092441303	50318.676088421824	43
49505.19791899338	49824.99127021909	43
50188.6848837038	50566.72989774689	43
50536.076694802265	49769.32271930738	43
49909.92468057037	50521.39211201882	43
50055.16719569434	50599.456609456465	43
49429.500145555205	49827.32483476019	43
50581.16256901352	50382.663088426765	43
49730.893306672995	49527.403710298204	43
49478.99067892622	50060.55823118365	43
49408.48470986486	49782.44500293081	43
50509.722939825304	49723.97836550811	43
49923.44658340855	50571.92667342661	43
50668.6988265336	49925.9022128346	43
50204.83569801336	50503.00898198054	43
50783.81762921495	50081.47329910066	43
50101.43945966747	49765.06149246221	43
50767.98286221526	50258.281504570856	43
50430.10083518868	49731.804495302735	43
49964.61282074425	50587.65674134341	43
50024.96582825577	50498.9811186713	43
50737.70875796827	49945.652292459854	43
50065.99728848109	49533.770060783085	43
50521.62678886989	50362.84047704747	43
49945.49339038052	50634.265458667825	43
49661.78916397748	50587.45313459238	43
49477.34299894886	50180.70931003723	43
49780.58210188053	50198.340819795696	43
50579.3523502995	49739.83615338149	43
49357.626491686875	49796.77709247806	43
50671.13795479873	49755.30251942844	43
49807.24041806965	49592.86830263682	43
50419.24872337042	49688.512924500676	43
49377.56736911441	49836.19001891631	43
50702.52981614304	49972.325643139	43
49412.8848275983	50410.50616900145	43
50011.88958973903	50614.34942822751	43
50238.0311495215	50630.2242429682	43
49386.877631844625	50337.831917212105	43
50251.978725377936	50583.272842361715	43
49876.43151414978	50559.22159561921	43
50820.452557142096	50107.20706872966	43
49521.50443486197	50018.70285249718	43
49468.94480806218	50568.528710009916	43
49526.586763966836	49873.405480257126	43
50633.753819426645	49723.29568169011	43
49431.039578618045	50043.267003828594	43
50493.46677680568	50450.1299896597	43
50586.30847984459	50429.15553347322	43
49800.52981974761	50553.58942984914	43
49758.35284536429	50571.01523547801	43
49900.669365140115	49503.57046754739	43
49444.1684919263	49870.08115893275	43
50779.47579005228	49963.77399685408	43
50774.12726883967	49914.436672376665	43
49843.62325127764	49557.74548197796	43
50052.97949103946	49484.97371448766	43
50269.394125266284	49731.24278266408	43
49771.49796891749	49554.14678304059	43
49422.97573648548	49720.07985175134	43
50669.786476425485	50022.070976395946	43
50541.239736187534	50441.59232404014	43
50414.96962800215	50470.43411076352	43
50595.29551388906	50478.09484187457	43
50664.557116864715	49680.69306013532	43
49847.49283308793	50523.39140735195	43
49604.82670346788	49879.78342552302	43
50784.02261094634	49865.368774023824	43
50391.07244580422	50582.37460707212	43
50431.747995976584	50552.1745273891	43
50309.97961541509	49627.262673771154	43
50708.311723912	49785.29763846453	43
50200.337103895115	50662.568335731856	43
50813.75399986679	50245.98078223442	43
49953.43955059494	50535.533528493506	43
50714.90806603299	50014.90629475809	43
49950.74454308929	49489.43929808734	43
49811.42448525325	49521.120410609714	43
50841.69441311908	50285.71329028539	43
49974.59526968128	49611.39922541086	43
49850.55706474717	49489.042955170575	43
49363.103539848424	50418.51728875545	43
49403.358952326664	49894.90052991393	43
50506.88034351492	50406.24736408432	43
50643.05438222519	50316.445024000925	43
50827.824320668005	50335.89727481146	43
50708.5459838005	49723.844624633304	43
49339.844806089895	50313.42385228411	43
50480.773964524495	50563.91106171173	43
50720.564113738634	50279.013124744226	43
50615.02871306533	49766.75017211908	43
49963.1804320901	49566.67587519153	43
49598.12530679361	49923.81767504139	43
49696.26287670275	50618.175121431595	43
49528.702734676364	49917.77409505225	43
49586.42031991359	49618.16183174369	43
49612.623249399076	49680.108013960715	43
49904.558090982595	50651.52003229953	43
49680.64387501964	49515.21305151136	43
50639.780720348135	50479.87338460156	43
49420.2664292575	50254.62529179825	43
49856.31134215975	50650.96926617807	43
49326.82331012725	49831.39993913814	43
49389.18842705828	49689.59095242833	43
50855.75646555893	50220.20718528717	43
49722.466811627106	50662.48860636649	43
49569.12430357478	49849.29896846286	43
49539.90236334991	50637.05091016402	43
49772.02595706397	49488.30750246742	43
50245.60674371261	50531.45585736618	43
49300.86738805668	50284.047252117656	43
50016.47148505154	49521.2762670799	43
50091.35874147888	50658.05387877897	43
50047.12746931867	50643.941079966586	43
49548.07641877335	49808.03761687857	43
49806.76130361268	50665.739253398446	43
49932.15665576835	50686.89899210912	43
49770.40811566184	49443.04132354864	43
49562.69970470808	50683.537406900236	43
50099.10459121392	49480.81459241342	43
49615.54504937387	50104.91569939339	43
