# Supplementary material for: Abundant Topological Outliers in Social Media Data and Their Effect on Spatial Analysis
Source: PLoS One. 2016 Sep 9;11(9):e0162360. doi: 10.1371/journal.pone.0162360 (PMC5017681; doi:10.1371/journal.pone.0162360)
Supplement: S3 Dataset — See the respective attached file. (ZIP) [file pone.0162360.s003.zip › S3_inclusion_lws/clust_45_54.csv]

50000.0	50000.0	0
50005.83713481602	49993.280968672174	0
50001.12443877294	50002.94038312532	0
50004.48967049862	50009.87803618339	0
50014.53099825114	49992.22044562598	0
49994.82530141147	50000.16451443882	0
50010.4589196096	49996.03999675293	0
50018.2149037799	50000.21066760052	0
50008.08586038528	49994.71094210748	0
50008.936828060156	49996.61673629877	0
50014.94983376979	49988.786681476384	0
50018.46933854213	49993.8554702697	0
50011.58925015423	49998.11513877684	0
50000.88428493963	50005.70068823388	0
50015.58030491181	49998.917555959655	0
50009.4718499692	49995.44000616184	0
50021.193458055204	49985.225681648	0
50021.413904821406	49979.75696080034	0
50010.100749354795	49991.42392694246	0
49994.76895619402	50001.40611172298	0
49988.06258487189	49998.76840152412	0
49985.29202249338	49998.940740734564	0
49993.14686645007	50008.1375682673	0
50019.290915195124	49977.92750471076	0
50015.06418115242	50000.068615091885	0
50014.13017824349	49994.253094930704	0
50016.51956011994	49993.78858803314	0
50007.08202173182	49986.998177055575	0
50019.32588342561	49975.4242119596	0
50007.844906202205	50006.27608626506	0
50012.7000907052	49987.44525287354	0
49995.49342105043	50013.29634922211	0
50005.13790162656	49991.45152935209	0
50007.082932075806	49996.441953963855	0
50016.585769007244	49986.84440471123	0
50002.83418114664	49988.992466717245	0
49995.48635136234	49995.03181978486	0
50024.77210222248	49987.26818796391	0
50016.061040311164	50002.13748655931	0
49998.10217495186	50005.36260508198	0
50013.167830917206	49993.19964095961	0
50022.14159763361	49982.83076155788	0
50016.10399810654	49974.74415824642	0
49998.08776523715	50009.22821079052	0
50023.40450357533	49993.61172738369	0
50018.76775212044	49981.33086492498	0
49996.120792812355	50001.59421960543	0
50005.046774222115	49981.73340809357	0
49998.2990140224	49997.04291727956	0
50016.47214563919	50006.55446067109	0
50027.808527417794	49994.11873108403	0
50007.276988179576	49979.47005546184	0
49998.63505054116	49993.56495709598	0
49994.93196612812	50011.18394075017	0
50010.45876863076	49990.161010031814	0
50003.97266594857	50002.458794795784	0
50009.44591577367	49994.182815990534	0
50008.4991627827	49998.01859678256	0
50026.73402193849	49992.63956518364	0
50029.482584821504	49978.508912261066	0
50008.75765193132	50004.28392360544	0
50005.388412672575	49999.9900841207	0
49999.85042124614	50010.79623481914	0
50012.27171978171	49994.29867634941	0
49986.59482429784	50001.81226839865	0
50035.33648425852	49974.70002515035	0
50017.338649190744	49980.41742473275	0
49986.88719264082	49998.56909033515	0
50009.163364260836	50001.94105756399	0
50021.4902181036	49972.74675609031	0
50036.929303339406	49979.345099226695	0
50004.407389178654	50000.27660040396	0
50013.03458879436	49971.04161905141	0
49986.730068661935	49995.36881795393	0
50012.11734460939	50005.26852747503	0
49991.47266825221	50016.232713043595	0
50002.753656105124	50004.43811441385	0
50007.04795399476	49984.99209594952	0
50019.73260847298	49970.14971438379	0
50009.069330373226	49972.59046273163	0
50010.1511816557	49972.62455247978	0
50019.046855330045	49968.729659101475	0
50033.91819664266	49994.99795841096	0
50000.54061583774	50004.66301196818	0
50036.83356199175	49976.12178608589	0
49998.69355844842	50014.23779065819	0
49996.42385986143	49997.54201287753	0
49988.80355885187	49994.73949626766	0
49989.0000510483	49997.53362532931	0
50045.87877013	49979.65615874137	0
49991.13587895365	49996.52765682387	0
50019.30492580107	49999.88959458508	0
50012.46014286366	49988.74121117238	0
50001.54569032017	50001.71275774059	0
50012.15402410048	49992.55053785089	0
50000.12263336884	49977.47527241486	0
50002.22490471562	49999.61637121197	0
50010.51338572776	49998.152334640225	0
50014.73525587127	49997.20394473452	0
50012.79614643068	49996.9890215799	0
50004.87503193818	50001.461523248174	0
50006.03257514177	49990.03647625652	0
50005.54887962217	50004.81637949066	0
50002.56240120871	49979.99797606899	0
50021.887926901814	49996.062893511604	0
50006.32703857465	49991.544517300004	0
49990.439278598395	49994.24582331928	0
50001.873876585625	50007.141939034314	0
50003.305765154335	49993.86854020162	0
50013.200641945106	50005.08440088092	0
50012.12025455266	49978.84568753256	0
50006.64370623705	49983.02919293262	0
50008.49073917247	50010.12621010018	0
50013.861540388745	49978.21860787476	0
50031.058052643435	49986.99015643279	0
50014.94582985956	50012.05125135054	0
50035.5383608293	49983.566861656094	0
49991.030096193834	50022.15116813719	0
50005.46966937792	49970.62233159868	0
49988.44833133628	49989.976926240066	0
49994.354344094165	49979.72792732627	0
50016.53829730544	50000.329665277866	0
49985.69786667642	50003.08579045412	0
50005.04180405728	50003.54232518139	0
50007.49928405959	49988.58424591541	0
50017.031857151094	49968.94990008343	0
50002.98364475068	49981.342418066255	0
50008.75183400938	49981.63170455064	0
50003.74134074666	49968.98534518849	0
50014.184258887915	50004.34955588514	0
50016.66807349658	49978.153620903344	0
49991.49294660638	49999.08926920659	0
50006.07308943197	50012.02124499861	0
50018.18428017563	49975.5291185302	0
50003.744835537575	50005.03672033354	0
50017.0847617482	49967.71939797862	0
50001.364376995836	49995.92899192673	0
49999.015252295256	49984.51162121085	0
50022.88862056398	49978.140659149925	0
50010.12229608524	49981.63378355038	0
50006.924986869504	50014.2275570096	0
50018.62598055079	49995.02027975728	0
50001.4129379488	50011.1959501719	0
50029.762113352466	49981.23696473595	0
50017.34500124433	49994.69032148967	0
50001.66266675488	49990.137316034496	0
49998.9494254673	50003.01711792969	0
50001.198360199305	49999.86125242214	0
49988.285388029035	50000.56237796584	0
49999.6191912088	49994.81971262622	0
50026.604335600314	49978.8004165042	0
49995.32452230914	50007.39284060184	0
50008.4370145203	50012.41428319673	0
50020.588886059304	49984.00500895489	0
50018.196912976244	50013.52306138625	0
50024.68074206995	49980.89310460526	0
50032.11898991028	49977.87048802366	0
50033.392462679665	49988.90998566345	0
49989.34177680639	49998.66722062441	0
50011.053675528885	49993.308648700295	0
49998.23830095699	50010.57701642372	0
50011.79860805233	49985.78635422019	0
50018.22626641199	49998.34133937544	0
50006.87112494695	50000.55134256973	0
49996.53121272331	49985.20198091985	0
50025.086037284156	49985.91081937276	0
49996.70860588001	49979.26714558284	0
50029.50319168969	49973.20871567816	0
50016.4795935853	49979.64911345631	0
49996.10016635222	50004.113680559676	0
49999.640019379956	49996.08065681126	0
50008.223135130625	49962.391188099115	0
49993.37143664145	49981.26529963117	0
50018.00955082157	50001.454190036544	0
50014.05433731257	49987.786569162265	0
49999.49285722743	49986.030568801725	0
50010.892172060616	50002.890041918436	0
50018.264454430224	49979.08917698802	0
49999.254347866976	50004.12399906752	0
49996.37550174052	49996.18684061768	0
49988.48035736957	50002.11186367716	0
50017.57129535383	49985.64348910266	0
49993.48365932206	49995.32734283831	0
50004.25846664632	50013.69450265003	0
50015.17690187655	49969.07193670933	0
50010.90125225226	50010.77384091866	0
50017.00323091341	49995.94090178073	0
50012.86030348004	50017.03363351573	0
50005.31109678922	49962.92414232626	0
50006.08245865617	49996.396527964374	0
49990.01497238	49995.39866020564	0
50044.05046255765	49984.74864177708	0
50021.102182624454	49977.19055963324	0
49994.206855205164	50007.760510363725	0
50031.30952802601	49981.27880218403	0
49993.00874635992	49989.07987435498	0
50017.913044286935	50022.43697608902	0
50019.55630359528	49996.00874573291	0
49994.95845095134	50006.23146898167	0
49996.787999179345	49983.41672751876	0
49997.28862868989	50002.89962222195	0
50026.72239156424	49977.67029217016	0
50016.137442013125	49997.798828649495	0
50002.23822115556	49982.82918829433	0
50017.59004350971	49970.20078439211	0
50001.12616166738	49988.74985866253	0
50026.89126041569	49975.84217616462	0
50011.525842301904	50000.75636389602	0
49987.37936298576	50026.933915783564	0
49992.505563965504	49971.45927862612	0
50028.914669772326	49976.81093937099	0
50016.66006009913	50016.9698661116	0
50006.33442838227	50008.543010872665	0
49989.42131829412	49963.33901166855	0
50017.968238877926	49964.11063876047	0
50017.4053768407	49976.68234425749	0
50025.67918690619	49993.459769034926	0
50035.32946390554	49977.583204645154	0
50014.841863191876	50008.54154552255	0
50009.46842729731	50020.60487544357	0
50021.769537268505	49974.23178294885	0
50011.47451947896	50007.557284676805	0
49998.40507468729	49975.46325920858	0
50004.0943970568	50011.27871101463	0
50006.20179319582	49967.85017228331	0
50018.20829484094	50018.71730479123	0
50011.66556158528	49969.1858270797	0
50024.369657337156	50001.22008216415	0
49998.79584238994	50007.13689362251	0
49990.32820341346	50016.3961369657	0
50006.4435688108	49994.31053318997	0
50019.30929079813	49976.600336048316	0
50010.91845864008	49982.82898569856	0
49990.348907185224	50005.60903256387	0
50024.1522169357	49994.40200642497	0
50014.17381883133	50002.12589069574	0
50017.76507466728	49990.44779436663	0
50043.75520496807	49976.744641166486	0
50009.71324076425	50011.99337319459	0
50023.96064234873	49977.61049468709	0
50014.04709016834	49999.30956374218	0
50007.29837336337	50019.74476684009	0
50011.60148713441	49971.61552987652	0
50027.760664667345	49985.06088880161	0
49990.826783218356	50029.403764236886	0
50009.65654534305	49987.70137659851	0
50016.71099753911	50008.33824926107	0
50004.69951611002	49997.63286251777	0
49982.1008966819	50023.64881203237	0
49994.30528099292	50019.15648234574	0
49989.98803088486	50014.01842541414	0
49982.173661481924	50004.54955079803	0
50016.885314251995	49964.39033046427	0
50027.64624163003	49996.03948847316	0
50042.10921104765	49992.490067135564	0
50000.45721536013	50013.25586287379	0
50033.20667133846	49996.21933796846	0
50007.796617056236	49990.37827675556	0
50010.793185041024	49958.88394594061	0
49999.99657376707	50014.635139766775	0
49991.18720389596	50004.122235214636	0
49997.97220737339	49978.578237204354	0
50009.72613395662	50003.706107086124	0
50035.589999161806	49971.04844427833	0
50028.910800421785	49971.17023296352	0
49995.69536840814	50016.661631778	0
50031.87793942766	49984.378883366044	0
50018.940883947886	49955.17033129901	0
50009.73582475297	49963.47881328664	0
49982.62400587377	50000.491292449246	0
50011.69341869804	49995.72767945512	0
49995.16420949113	49998.835294507444	0
50006.40201665947	49988.39904736535	0
50016.4519561636	49990.38580699887	0
49999.09921373705	50015.27455799909	0
50015.71644487849	49981.890074185685	0
50011.95701241115	49981.49187185587	0
50013.74931920829	49997.47045144757	0
49991.916510602816	50012.525039104024	0
50009.99198977121	49984.8982441121	0
50018.44147401772	50003.16867861623	0
50020.82573912429	49974.82028027413	0
50015.49034966473	49990.85560334409	0
49999.87213701425	49997.90044027296	0
50043.79092621712	49982.05238273654	0
50017.433259612284	49987.72241035177	0
50031.953824946744	49994.884360510674	0
50008.88763657624	49985.631715698684	0
50033.254947874484	49991.54350118985	0
49999.46235900153	50001.37638187934	0
50015.18216152417	50016.60655961266	0
50013.100947890016	50010.369642319376	0
50023.76929210621	49996.469970804144	0
50009.1598565264	49970.37590584578	0
49995.85450226346	49992.452056001675	0
49999.94546654832	50008.59505416156	0
49990.82754118624	50010.245166916364	0
50031.77710339371	49975.60848126108	0
50034.230430251715	49972.200144816255	0
50022.386270717376	49979.00827023312	0
49992.64646736168	49980.25304717777	0
50026.42297673137	49997.453392527335	0
50019.618674445446	49958.86037352273	0
50026.41798040903	50001.05491525644	0
50019.38057683675	49973.42363685009	0
50009.54565436523	49966.28393480257	0
50009.01063384966	50014.73592736334	0
49999.644995925904	49993.78405371485	0
50009.81720632824	50005.97289784865	0
50008.14015398451	49992.284981156794	0
49996.346870602596	50006.735113702714	0
49992.318381946396	49996.34852900717	0
49975.57922029394	50007.543591302885	0
49991.7840052838	50030.47910280624	0
49997.821918389505	50003.78108682672	0
49981.759709777754	50020.590654198604	0
50004.689470503756	49982.915378003716	0
50003.63994292236	50003.52518030056	0
50003.33970531987	50010.21646316763	0
49991.72504012674	50009.66971456137	0
49993.51300644962	50021.990941999415	0
50008.57551745661	49967.72139152683	0
50021.960935687	49975.66542490558	0
50004.69583280455	49995.22104814737	0
49994.198399913046	50009.21217614481	0
49988.58142016513	50018.082290497325	0
50019.654252077045	49988.67324223183	0
49984.921162792794	50004.07854214962	0
49981.45671529846	49997.116122643434	0
49996.97783060522	49968.187741512134	0
50040.272093099156	50001.72669740148	0
50003.18794351524	49977.40589052669	0
49993.03311956979	49993.21018067425	0
49996.365427526835	50010.6317267545	0
50003.67053058538	49991.807151799425	0
50008.59006648891	50007.353603243646	0
50005.63922193674	49975.28807307995	0
50027.37674313698	50000.002662458595	0
50018.1694011894	49962.7431125476	0
50029.270615256304	49986.30585703274	0
50008.60891376488	50000.90645862579	0
50011.463217016535	49987.64651850302	0
50025.71492602243	49980.053609271316	0
50020.149261215425	49998.33740895269	0
49992.083382203666	49998.17325550986	0
49990.49038131797	49993.050099536056	0
49997.03459241107	49992.463299739306	0
50015.71638867133	49993.163487279846	0
50014.238258018595	49971.042525217876	0
50002.84440560835	49991.017650804875	0
50024.0421841673	49981.83583364768	0
50010.09122006389	49975.393998303785	0
50021.8599244461	49988.34879827413	0
50012.38490685176	49983.447845324255	0
50022.9978631254	49987.25227928762	0
50024.57481204676	49998.27303786978	0
49977.73435678939	50025.73142585185	0
50018.273526281984	49984.862890459626	0
50004.87977524304	49988.86417241439	0
50010.2994959495	49980.14878879698	0
50044.34040172747	49986.573763466644	0
49989.8854863132	50002.60089882142	0
50035.588236585834	49995.58540569962	0
50033.22995233338	49985.604815805105	0
50004.865841838946	49985.181879685035	0
50017.96032704124	50016.073713754304	0
49985.88742129509	50004.574260043635	0
50022.967400696645	49965.7199337937	0
50020.575116337925	49991.52741422425	0
50023.080497756	49990.82975304222	0
49971.19647388126	50028.90699982335	0
49988.378226405424	50020.15787642392	0
50041.256446369975	49975.58570536631	0
50026.2353198945	49963.63745814506	0
50006.09290812682	50003.86750193632	0
49999.10665106603	50019.81250362378	0
50017.08442806516	49999.00182927129	0
50044.3125068275	49991.881128169334	0
49989.69643205104	49979.90931636454	0
49983.447153874804	50012.92191009479	0
50007.09100776314	50002.0115516885	0
50002.39396832022	49992.540378176054	0
50030.089910534545	49998.491165232444	0
49997.30745483783	49998.59718904675	0
50007.318017293444	49975.875578960055	0
49993.248316773905	49978.191920323	0
50026.3666059615	49990.04335203911	0
49992.999485446875	50010.69994272801	0
50000.3856237368	49991.71250458948	0
50017.946030743726	49977.88631347146	0
50007.644142433375	49972.087069549	0
49993.66907959635	50011.765590085415	0
49994.8157511952	49986.98470323382	0
50008.38104781748	50019.90062105578	0
49993.26126408174	50000.11735477906	0
50007.22548173692	49977.57936703704	0
49992.06360483944	50018.0340425501	0
50039.28669048378	49963.65659707516	0
49985.753176636455	50020.735921212305	0
50011.566897029115	49967.6111754119	0
50033.987927820956	49979.86532365262	0
50034.92184460218	49993.68379887169	0
50031.1834662403	49978.546404806555	0
50008.49951727383	49977.61220145197	0
50000.0667014223	50006.61967936052	0
49984.729122934965	49988.46750636666	0
49981.21649061167	50003.70840084871	0
49990.47161684786	49965.01894314194	0
49986.85456251446	50017.47416794007	0
49993.14977565803	50012.76023205532	0
50047.74428540473	49991.24723405859	0
50041.76255014188	49978.46759680011	0
50009.81457879594	49978.21967923451	0
49998.4060908197	49999.35948248665	0
50018.373779276386	49996.34044717234	0
50013.52283959243	49995.467949927086	0
50027.67426593742	49970.10328410818	0
50014.319940503025	50017.38261971316	0
50009.11341404663	49999.653086728984	0
49973.127658974896	50000.05463673042	0
50024.172469884805	49992.833051163034	0
50012.72323837013	49986.30699232487	0
49986.20730487261	50000.10490423789	0
50011.977252020064	49976.793581167396	0
50000.00469857768	49987.66289570633	0
49995.85995538461	49973.097446555905	0
49981.89327689237	49986.981859026244	0
49990.188598212604	50018.50470183291	0
50019.26408681603	49991.079964753786	0
50026.90642246039	49980.55454640253	0
50004.02002875881	49980.06894821713	0
49985.89081506631	49985.65015807027	0
50002.19799961084	50013.56370140326	0
49983.7216195171	50005.075943525364	0
50011.56530235663	49984.67498436674	0
50002.327672652966	50016.16523425671	0
49997.71084800053	49989.345274387495	0
50021.098386776	49999.088229640256	0
50002.00890793094	50008.13368325376	0
50019.39518854666	49986.74799421681	0
49998.48583144695	49996.020842220816	0
50002.252645341825	50003.39034952211	0
50024.94934034694	49996.50973683712	0
49986.29125204934	50032.769984358754	0
50028.415156277806	49974.07285654163	0
49992.67148623997	50015.74501869495	0
49988.55427669218	50005.38882281116	0
50005.61269014103	49979.195057955585	0
50013.9253921519	49979.943606174034	0
50009.02263196153	49976.39397066565	0
50003.70383567812	50009.18776447736	0
49977.93538939688	50032.17827826552	0
50002.00143499088	49981.14772652258	0
49994.443343618565	49988.76168526796	0
50015.95192676042	49996.55369518609	0
49993.70826007408	50013.60625246535	0
50015.6171072625	49995.2344459176	0
49985.79584330067	50018.53873362033	0
50035.52685303456	49986.11691328954	0
50023.38477138606	50015.65881684924	0
50013.08957255942	49972.88909667436	0
50032.54434074573	49980.14024382478	0
50037.69766277613	49990.71977907857	0
50020.70132115987	49971.33918728332	0
49991.54871575323	49993.06958954638	0
50038.6876369777	49984.854015877136	0
49995.84975534837	49989.76380217891	0
50008.57260689861	49984.18248625825	0
50010.80116969428	49974.26868446372	0
50015.52442358418	49980.369654114074	0
49966.87956821088	50025.3566718717	0
50021.39298048806	49997.33513397521	0
49986.79280405464	50011.54457078656	0
50036.99569153763	49970.71384740837	0
50030.30006447288	49976.71936741601	0
50004.423067000935	50021.778925919774	0
50018.9524174718	49987.93459858724	0
50002.24446952885	50009.35885546801	0
49991.37241014676	49987.81286878255	0
50003.50800967785	49986.81399264767	0
50024.603400120206	49967.67607924221	0
50011.68653072118	49989.936086664326	0
50007.42317193211	50025.20821976098	0
49997.81359760099	49974.146066464906	0
50000.03202202254	49975.17501212602	0
50007.46899340166	50016.97950080779	0
50014.92720199672	49989.879107376546	0
49982.3621370405	49990.43294793265	0
49998.93112757086	49973.32114751587	0
49993.375437763934	49986.99815010414	0
50009.01048645396	50017.8185164767	0
49996.28983160131	49986.96341522962	0
50013.84358150482	49974.759725529235	0
49985.33335758784	50014.325262570404	0
49988.28920657882	49976.78881082798	0
50005.127349538976	49960.355245516366	0
49989.64002585986	50013.06228223937	0
49993.30132386803	49990.74232668886	0
50007.89248237768	50021.36047618287	0
49987.15178322575	50016.181793822885	0
50087.1647947774	50084.16514966078	44
50135.01829147616	50105.2914817653	44
50042.70791817971	50067.76255669323	44
50149.58773930303	50053.476815720474	44
50113.202483944086	50145.39658661636	44
50037.19101177325	50020.22078685702	44
49991.729555412625	50045.330596040265	44
49970.36141445548	50093.2271716883	44
49942.69143665223	50045.745095933475	44
50061.8596732468	50123.583224797076	44
50016.63885246246	50141.52019796805	44
50075.9826542074	50173.9205080545	44
50178.50395741012	50125.84892403132	44
49939.19597089632	50126.71032912229	44
49977.58217993377	49997.98900079147	44
49950.53100381249	49957.294932174336	44
49923.97811391007	50002.98015752185	44
50206.47254073972	50081.52239387887	44
50169.21708841376	50007.31834537795	44
50097.69924608305	50222.87985849477	44
50222.06393634185	50143.09553678716	44
50074.95074073468	50268.246654351875	44
49890.85069914453	49967.30937498205	44
50126.56325965651	50258.630363322656	44
49920.11728762617	49923.042643888526	44
50150.30537936427	50215.00144207795	44
50271.20012646365	50152.140200184986	44
50215.68198064494	49993.08241701236	44
50318.93564160013	50138.517556359446	44
50049.01616449663	50218.14287159207	44
49968.11612228604	49914.11153190274	44
49998.36462793636	49952.136715717876	44
49876.46061830249	49895.625805466574	44
50371.775597391425	50144.482833142596	44
50197.998208480916	50205.62939756236	44
50340.61212248529	50098.60839765184	44
49891.13500477548	49849.24563444679	44
50062.9395691516	50318.920044931656	44
49845.559865207666	49948.76973216681	44
50172.383350983495	50269.929215956676	44
50227.41437108469	49942.3621593996	44
49952.76657728585	50175.538039861705	44
49912.269465617705	50089.09523997771	44
50215.5633365984	49898.69575948995	44
50018.193025465764	50253.52399970029	44
50168.699391116825	49877.287636936475	44
50283.45367838527	50102.37019849918	44
50110.39834482694	50318.23946747473	44
50134.50678789004	49910.58071923669	44
50160.54120056126	50334.97176616125	44
50004.06294442498	50297.06279392692	44
50124.3278646735	50365.43001427388	44
50260.89677403125	50199.876417857304	44
49872.55759839888	50008.507153087034	44
49838.34790287035	50038.60754238608	44
49881.17686278044	50124.35657167739	44
50127.6902140125	50418.838853188	44
50388.60846200525	50078.24839809336	44
50427.1017738321	50103.923832002445	44
50261.9835385255	49905.30445359661	44
50205.23300658702	49847.56011254413	44
49816.44378186265	50078.48032151272	44
50181.055193083914	49927.705404909	44
50110.43515208629	49867.843750256325	44
50119.78140400431	50467.48659871597	44
50061.10925973061	49879.25406821625	44
50045.12999497313	49974.17935960318	44
50463.71067008175	50064.78292333734	44
50291.92559027239	50053.07552128578	44
50318.851468279434	50185.250819110894	44
50361.752399042154	50034.60944878951	44
50077.18993770277	50485.27645580323	44
50054.81361721076	49929.271359859	44
50014.7641887588	49882.48831700331	44
50276.306876478986	50007.51859785775	44
50488.39360556762	50108.97006313613	44
49785.66594740793	50038.80566476945	44
49836.10640247206	49870.004067129485	44
50040.33676139623	49836.10338986625	44
50064.49414346975	50437.581768929864	44
49988.54492014149	50209.63217716706	44
49968.428200450406	50262.07808689206	44
49991.55772901617	49824.9649414469	44
49819.49960712905	49989.92984507118	44
49915.852942616686	50208.162946814125	44
50112.03664350041	49958.62207100368	44
50045.951824138305	49790.85305954972	44
50399.25216100187	50006.124965827425	44
50142.39011640573	50509.93807416193	44
49798.053319278544	49837.94536140996	44
49744.47267991793	50005.73821861461	44
50462.14912318361	50014.816501686044	44
49752.390565446534	49831.350409449486	44
50365.287967355776	50205.1690198132	44
49937.78459561239	49824.71229319159	44
50187.98610376392	50531.651173581704	44
50322.63213960012	50011.82827574944	44
49889.34228419428	50170.53824893841	44
50238.82828536418	50041.90254530786	44
50163.274557583434	49826.87814975569	44
50519.68071270457	50146.65075726244	44
50098.41357978753	50002.03719737364	44
49957.33960786689	50307.075239500125	44
50476.71131193973	50162.385304858544	44
49774.58172870164	49967.97564945919	44
50195.34486823711	49784.14183728539	44
50511.561173295806	50194.500732548804	44
50432.48608994342	49966.69016715034	44
50093.26444066877	49775.8576394504	44
50031.52662200976	50355.951732361944	44
50464.77735763812	50211.21977497745	44
50483.75741939333	50261.44809785695	44
50285.27316805796	50238.89652784233	44
50213.06510691706	50344.91863597635	44
49782.07789284498	49887.59302642198	44
50226.16264589995	50505.48499532917	44
50250.212608611684	49859.916702070324	44
50029.21844033038	50507.98589665277	44
49742.078522018914	49912.86977009045	44
49722.262369829325	49869.26562603259	44
50038.0690354829	49740.98113554606	44
49963.0157962783	50358.66053910038	44
50146.89622067134	49775.518769261136	44
50221.765831470926	50274.66294017516	44
49978.30304565114	50516.464597253245	44
49834.4252848712	50150.01339555182	44
50051.777983934764	50550.209331145175	44
50183.68688123019	49737.10612100288	44
50065.513482186056	49694.694662880254	44
49676.429708030184	49863.14598346564	44
50242.777196955736	50455.03939300085	44
49964.37133310884	49785.271528837206	44
49706.7935788257	49975.813368380936	44
49783.5791115504	50143.980990930184	44
49823.71607054404	50198.89112004253	44
50278.6275830813	50485.627157877345	44
49866.99414319224	49807.0157103741	44
50085.79912187144	50393.48920305858	44
50412.49820851702	50183.96447963996	44
50384.56435162652	50248.021758148505	44
50100.20981522805	49655.35053802564	44
49994.359196395875	50469.85257318803	44
49752.44903103851	50106.23134756677	44
49942.84712061979	50481.245824364276	44
50112.122035842236	50546.2384752938	44
49720.014812293295	50145.00286615124	44
50123.024530783245	50595.10993871361	44
50257.54502727444	50357.99864426793	44
49672.02013406735	50006.66142210378	44
50289.08815167281	50440.33294173789	44
50535.71619379198	50256.77472215956	44
50180.586930315934	50484.19870086661	44
49649.62386909988	49899.38852403375	44
50267.05105751948	49812.79031334916	44
49897.41364769667	49765.27010979907	44
49816.44050947682	50247.17664838009	44
50234.80271798075	49757.2802474201	44
50016.13778496564	50422.78037220411	44
49919.70297563941	50337.32520394038	44
49756.95878896651	50181.54936805578	44
50222.47590570065	49699.67336038159	44
49713.404179034245	50049.02525637795	44
49729.39996995381	49783.74304910564	44
50172.2702569047	50379.71455752394	44
50261.377312036086	50311.23699624898	44
50172.35536785957	50429.51288074896	44
49601.074013656485	49913.19368186157	44
50143.41301807391	49674.184708503875	44
49636.60277692531	49948.83983896307	44
50232.01648713587	50406.35826543291	44
50559.985767412894	50216.04311054618	44
50334.20147291999	50241.10910585821	44
50381.943762720184	49961.128211044066	44
50426.17481210517	50278.84537441429	44
49903.40397883483	50252.12960113899	44
50139.06308333139	50640.57704396513	44
50301.097547843	49875.255074356006	44
50314.05212762898	49826.99290691929	44
50566.55544650977	50295.73633114758	44
50404.79081252231	49913.21445052856	44
49558.31485592945	49935.84472603397	44
49605.295625336206	49867.382275021184	44
49894.07935908166	50478.79395017177	44
49863.75239860214	50226.32396959684	44
49630.46738831013	49819.6184815943	44
49752.35430026379	49741.82813702426	44
49802.42834166694	49735.39725998036	44
49563.413222395146	49838.52636658441	44
49699.02030947458	49822.082914402235	44
50483.5845956059	49973.90443928528	44
49802.66101522232	49687.03667569976	44
50062.14267841715	50599.16469325498	44
49845.539209979564	49753.29601223918	44
49800.248538643405	49786.959918044646	44
49962.69455178166	49868.456004389984	44
50313.272845302425	50284.60116247651	44
49676.38305813345	50175.05757831289	44
50107.43556698501	49821.54683373455	44
50374.75455266951	50300.0843856971	44
50606.547149756734	50232.60958319213	44
49684.767539268025	50086.27076641632	44
50303.22613004861	49936.54972929944	44
49528.68448312476	49806.002239397516	44
50112.50425529824	49732.35061846635	44
50447.17487576979	49886.01174316814	44
49841.82901196164	49654.348186661686	44
49475.93486565651	49809.141816261945	44
50306.34904230124	50351.83183187905	44
49534.251892768785	49878.91606340341	44
50527.53889568389	50005.18074327204	44
50044.547008496156	50643.85626317545	44
49814.48854583299	50299.07604525681	44
49669.96936478913	50226.47598949765	44
50532.18863030087	49956.781977976665	44
50308.2067026498	49777.987781398086	44
49678.27366248314	50276.57372127312	44
50481.19161310463	49924.32623696021	44
50050.98179655666	49642.895815372634	44
50334.03167092238	50437.92228269446	44
49647.7812005248	50122.283190429385	44
50268.67901884673	50536.203899374734	44
49980.70371316802	49742.92630994696	44
50580.691850530675	50341.11081034077	44
50279.694217536875	49733.54650010481	44
49729.3521179131	50282.76823657476	44
50647.796629687786	50257.73104877868	44
49898.09270427995	49716.59965364294	44
50546.04750815866	50380.83423117472	44
49595.44891907503	49974.877268698416	44
50313.470001987254	50522.88789654347	44
49919.368061874775	50437.128235042524	44
49935.06896720621	49687.164895971655	44
50687.2734511418	50294.23028928424	44
49741.70576072327	49692.88099163648	44
49791.4541898414	49640.29113787005	44
50346.07175345681	49916.192421534244	44
49630.44910348645	50267.191093179325	44
50315.494917268115	49696.760580398775	44
49597.69786866129	50026.22350786045	44
50664.72729753217	50342.75829503716	44
50633.30007004338	50386.21400323788	44
50414.55720029111	50326.43585587782	44
50091.451608230745	50651.52867378082	44
50522.044759261065	50319.13773471468	44
50019.37107574855	49675.41564581533	44
50494.43596732763	49876.55224286591	44
50387.0896312428	50428.6876722457	44
50348.8187799168	49868.608108345405	44
50460.47165820046	50340.84243410938	44
49756.580074271704	50244.87978763327	44
49614.80224013886	49773.03880350177	44
50353.86590134465	49774.356940316124	44
50364.34021493857	49679.134759033834	44
49964.48108137018	50426.57694158035	44
50526.143319877796	50427.20277031943	44
50514.52357024715	50065.65812260132	44
49731.75741657058	50334.505878837634	44
50630.84802124657	50185.77591126924	44
49427.57988360764	49830.26941716875	44
50221.2793924836	50571.42898172833	44
50717.71177001519	50342.23550573496	44
50015.754890172946	50601.53288009169	44
50475.392372220624	50416.02621482409	44
50540.428068900816	49882.723289239366	44
49964.6933110703	49643.86471389811	44
50579.479790626996	50173.993152802395	44
50265.267696780895	50583.681038269686	44
50182.643510604255	50654.4978757119	44
50328.20351320833	49649.8329380676	44
50075.727195315005	49598.40788934155	44
50521.23306020524	50478.63433130971	44
49866.89065052354	50078.75925678233	44
49818.185567576664	50346.10485649871	44
49807.726977903796	50395.195614620745	44
49928.91636737669	49606.59054486097	44
49604.064812989454	50311.681052882355	44
49865.65741752991	50313.9164961177	44
50273.25747898759	49672.9225322934	44
50558.61689783586	50083.90260246111	44
49419.59779192248	49781.55513669108	44
50348.4705377899	49609.150224132936	44
49721.95707419243	50213.275450047964	44
49569.65546794085	49772.53354737298	44
50323.8431569028	49568.72092732525	44
50367.88237697348	49543.22824889059	44
49892.591880893924	50530.6565949626	44
49575.17257894329	50266.719130845755	44
49496.884098931136	49910.44200802574	44
49847.863188555144	50430.03602500967	44
49485.50658569912	49760.32991385342	44
50172.22182183015	50579.98119710509	44
49877.90989498144	50573.575409383666	44
49447.326876812454	49899.28189233717	44
49608.748543288966	50220.14588097619	44
49471.84364986615	49950.6688235782	44
49857.05993563861	50371.22066479751	44
50345.66046531184	50558.95622593958	44
50285.07610100915	49603.04093014135	44
49546.09616408517	49987.54201368106	44
49616.80816114154	50170.28540681842	44
50589.69372834156	50412.66227091901	44
50398.01583881636	49648.050645513664	44
50674.48256473175	50172.68884921201	44
49420.70574292756	49961.91152993855	44
50381.581369816566	50475.779923499234	44
50115.93992503206	49575.35038042761	44
50500.027954411686	50376.03265653111	44
49382.276647066705	49998.676441474556	44
49524.35818464472	50273.8075224501	44
49825.05955682664	49608.919211892804	44
49777.96650803408	49584.3122794136	44
50574.25239325282	49973.783559334275	44
49655.9600735476	50320.225188472206	44
49330.70002269133	49984.90704946417	44
50140.06281932642	50693.788388900815	44
49478.23364225401	49997.77992802312	44
50728.74872762314	50275.98161398471	44
49433.488181062465	49738.092035787406	44
50244.02811389795	49636.083724399534	44
50620.569727767645	50317.903333058166	44
49853.06621857318	49702.00121468168	44
50441.4005390305	49634.70790122607	44
50419.352200763686	50512.62932941914	44
50757.397114441155	50367.89337256695	44
50476.0725604981	50506.79508824041	44
50342.176173191656	49499.05394390747	44
49884.819972729914	49635.43910749233	44
50296.20484451587	49514.91061066728	44
49373.46341886471	49950.14898953681	44
50266.23515990502	49475.36628006592	44
50154.71333112221	50165.8264733911	44
50769.55105025523	50315.787356618384	44
50389.112067645874	49803.98176325827	44
50481.45138916365	49824.55787371163	44
50155.082277380294	49626.17562018721	44
50239.65205903057	49518.81021345536	44
49653.03860228124	49741.04381566526	44
49938.78866582361	50550.68718046209	44
49763.71068144284	50409.654538898016	44
50418.124119008564	49556.82950216449	44
49283.70605469509	49992.03672134694	44
50378.588446825794	49466.340799253805	44
49712.839758108785	50409.171940343665	44
50431.860318764324	50443.606732687505	44
50432.39676044234	49831.45844588485	44
50722.975444894844	50172.10476249048	44
49700.776120004135	50460.562307952656	44
49515.2864518555	49725.75202706776	44
50567.47513391958	50495.355163860266	44
49626.653935073846	50362.11672446654	44
50196.5250932206	49599.71938938934	44
49704.43016613763	49722.01284054319	44
50648.78340137648	50134.1243324891	44
49668.833255427926	49689.032462652125	44
50424.30369479169	50377.049923737104	44
49486.46659010989	49861.527720221886	44
49598.15764003252	49728.82871311571	44
50322.0350715773	49455.1193758685	44
50004.73290798586	50554.249925965814	44
50420.64079627146	49765.26690248364	44
49437.09123502894	50018.60390029029	44
50366.53271232288	49729.61853049235	44
50446.77255057281	50553.63243367277	44
49664.79675876761	50493.1949469891	44
50190.0477239833	49547.15599876881	44
50060.20139264503	50687.972783405115	44
50202.089725022975	49488.4521542525	44
50401.660708515024	49512.29691662675	44
49490.16493318451	50240.210965407576	44
50199.176772679224	49650.513857379454	44
50243.70743830357	49433.43368496889	44
49373.14965768455	49904.377973478506	44
49911.07709029187	49560.000820482965	44
50283.372279768686	50626.306249574176	44
49416.18834461916	50059.36717346614	44
50734.897950474195	50229.04803119673	44
49474.066712897125	50289.24251583721	44
50800.10382589737	50351.28412131525	44
49948.143769919036	49523.58870294453	44
49662.82653963005	49638.73439215491	44
49612.194945100484	50499.326885141796	44
50691.95548298303	50381.4871999021	44
49511.67745667038	50324.8289207916	44
50071.73314634961	49547.35955144644	44
50458.35924608103	49577.09192019444	44
49905.733952046554	49500.01931128152	44
50589.546016229455	49926.33940748555	44
49584.12227417101	50069.36467072292	44
49591.163622363274	50397.76589410873	44
50402.129530669285	50564.291441084475	44
50774.54495238703	50255.68586161071	44
49617.567926644966	49661.57938315891	44
50003.43347734735	49617.08670340019	44
50394.82668745054	49864.6889879971	44
50376.926403306235	49414.186520263676	44
49828.42639951716	50473.66205947027	44
49909.71317487234	50389.25199050471	44
49663.60765850242	50393.56556389197	44
49715.48781563513	50510.74154674697	44
50836.97383253729	50321.958599194	44
49359.20613125235	50038.899034253875	44
49543.51873367792	50395.72013238497	44
50373.15679664802	50366.37822025141	44
50829.938406410765	50393.26378540619	44
49478.31727432908	50192.258277606525	44
49634.1425544027	50070.5431354881	44
49536.34217977319	50075.38279228644	44
50868.00508147617	50358.81782174626	44
50234.54154450393	50617.54746310639	44
49906.78077233543	49452.66446472438	44
50529.900508988205	49830.06404150824	44
50156.013567548376	49481.17186209415	44
50748.27650497048	50133.14281602558	44
50108.31844940891	49486.851775777424	44
49386.815261783355	49740.78240549491	44
50568.884547326394	50542.279669902084	44
49299.49368237622	50041.070848102696	44
50140.7608984935	49525.02971920963	44
50485.364280370035	49774.821864558115	44
50690.015412671906	50241.44771629006	44
50851.29955483727	50273.95771171571	44
50228.3775566588	50677.573616628804	44
50701.85855956035	50131.18922093065	44
50408.02313433793	49707.66255511459	44
49754.1665513548	50460.792411698356	44
49984.35020063927	50637.907100983975	44
49305.44029485071	49945.36381550092	44
49552.76014571247	49698.203225799596	44
49474.13842771039	50350.292015842424	44
49865.4835525148	49432.87828916063	44
49561.11101967581	50439.37979807942	44
49999.51356549136	50686.58360956711	44
49997.38694746625	49570.44111110119	44
49285.18502242599	49904.148059022875	44
49253.930463776895	50061.12872606553	44
50623.00771800771	49966.22657543211	44
49728.08052886027	49592.2599187762	44
50187.183896972856	50701.11496939218	44
50197.70958740751	49414.8715287329	44
50281.25411988509	50679.11518204508	44
49375.1548807858	49825.369554833895	44
49388.99868049824	49692.25294518921	44
50514.219398473244	50540.580569205995	44
49352.91425388348	49653.05081695604	44
49996.83344162803	49511.863484355235	44
49953.171969944815	50707.51193238617	44
50000.98784228126	49459.055126563486	44
50603.18053890664	50462.92937811591	44
49322.226116496204	49615.413413822374	44
50326.31246784085	50684.334611287806	44
49600.463232524635	50127.728211828835	44
50489.4426114891	49544.388430843566	44
50913.48684891347	50380.66129529838	44
50273.51729896645	49558.09813326728	44
50325.54335734666	50599.81139226961	44
50874.11506273802	50418.847331153265	44
49862.59859344723	49485.40362905859	44
49328.60504234897	49562.40982617767	44
49499.624312282416	50413.52176522573	44
49343.61710673463	49861.01430573642	44
50395.08197070884	49595.59121155564	44
49439.77827848837	50098.99523772047	44
49302.61483799129	49836.749672256774	44
49816.60661968625	50522.04741911796	44
49657.39382660378	50443.571560446246	44
50559.722451804126	49794.814232421835	44
49842.201699936246	50608.92918519654	44
50584.35150663646	49859.80430654182	44
50631.93810364612	50090.73940939974	44
49346.32171577157	49515.331048221204	44
49769.7522349878	50543.18593630451	44
49952.16642718297	50597.027055035294	44
49926.36708273138	49410.60442409735	44
50250.27325861384	50721.31394927455	44
50739.41411112999	50088.13726160908	44
50961.79921014454	50371.647726789764	44
50300.757525782814	50731.335891560404	44
49612.51997768363	50549.06610726073	44
49564.9980749855	50493.129849530684	44
49329.21114796207	49795.96169420658	44
49397.47549563886	49498.61870805344	44
49468.64306446073	50134.39990159451	44
49792.80173765399	50600.978388124495	44
49276.83124853786	49571.47799884474	44
49250.97144015063	49612.560453712824	44
49771.01688166657	50360.91414451148	44
50504.32581205384	49587.780273801945	44
50055.212965937135	49479.057369594615	44
50618.66512890754	49889.26741037204	44
49642.17118224126	50585.1889900679	44
50883.97284609259	50316.53507041471	44
49523.31931576965	50200.506712051516	44
49747.32186385605	50622.66285571997	44
49554.101767693224	50344.85327261472	44
49206.824643471075	49584.167067896866	44
49246.9011859138	49965.69004946927	44
49286.711712208904	49770.769437304305	44
49510.917348377414	49677.51896120307	44
50790.65360886211	50421.07917546808	44
49855.5993539992	49572.145033408	44
