# Supplementary material for: Abundant Topological Outliers in Social Media Data and Their Effect on Spatial Analysis
Source: PLoS One. 2016 Sep 9;11(9):e0162360. doi: 10.1371/journal.pone.0162360 (PMC5017681; doi:10.1371/journal.pone.0162360)
Supplement: S3 Dataset — See the respective attached file. (ZIP) [file pone.0162360.s003.zip › S3_inclusion_lws/clust_46_55.csv]

50000.0	50000.0	0
50005.83713481602	49993.280968672174	0
50001.12443877294	50002.94038312532	0
50004.48967049862	50009.87803618339	0
50014.53099825114	49992.22044562598	0
49994.82530141147	50000.16451443882	0
50010.4589196096	49996.03999675293	0
50018.2149037799	50000.21066760052	0
50008.08586038528	49994.71094210748	0
50008.936828060156	49996.61673629877	0
50014.94983376979	49988.786681476384	0
50018.46933854213	49993.8554702697	0
50011.58925015423	49998.11513877684	0
50000.88428493963	50005.70068823388	0
50015.58030491181	49998.917555959655	0
50009.4718499692	49995.44000616184	0
50021.193458055204	49985.225681648	0
50021.413904821406	49979.75696080034	0
50010.100749354795	49991.42392694246	0
49994.76895619402	50001.40611172298	0
49988.06258487189	49998.76840152412	0
49985.29202249338	49998.940740734564	0
49993.14686645007	50008.1375682673	0
50019.290915195124	49977.92750471076	0
50015.06418115242	50000.068615091885	0
50014.13017824349	49994.253094930704	0
50016.51956011994	49993.78858803314	0
50007.08202173182	49986.998177055575	0
50019.32588342561	49975.4242119596	0
50007.844906202205	50006.27608626506	0
50012.7000907052	49987.44525287354	0
49995.49342105043	50013.29634922211	0
50005.13790162656	49991.45152935209	0
50007.082932075806	49996.441953963855	0
50016.585769007244	49986.84440471123	0
50002.83418114664	49988.992466717245	0
49995.48635136234	49995.03181978486	0
50024.77210222248	49987.26818796391	0
50016.061040311164	50002.13748655931	0
49998.10217495186	50005.36260508198	0
50013.167830917206	49993.19964095961	0
50022.14159763361	49982.83076155788	0
50016.10399810654	49974.74415824642	0
49998.08776523715	50009.22821079052	0
50023.40450357533	49993.61172738369	0
50018.76775212044	49981.33086492498	0
49996.120792812355	50001.59421960543	0
50005.046774222115	49981.73340809357	0
49998.2990140224	49997.04291727956	0
50016.47214563919	50006.55446067109	0
50027.808527417794	49994.11873108403	0
50007.276988179576	49979.47005546184	0
49998.63505054116	49993.56495709598	0
49994.93196612812	50011.18394075017	0
50010.45876863076	49990.161010031814	0
50003.97266594857	50002.458794795784	0
50009.44591577367	49994.182815990534	0
50008.4991627827	49998.01859678256	0
50026.73402193849	49992.63956518364	0
50029.482584821504	49978.508912261066	0
50008.75765193132	50004.28392360544	0
50005.388412672575	49999.9900841207	0
49999.85042124614	50010.79623481914	0
50012.27171978171	49994.29867634941	0
49986.59482429784	50001.81226839865	0
50035.33648425852	49974.70002515035	0
50017.338649190744	49980.41742473275	0
49986.88719264082	49998.56909033515	0
50009.163364260836	50001.94105756399	0
50021.4902181036	49972.74675609031	0
50036.929303339406	49979.345099226695	0
50004.407389178654	50000.27660040396	0
50013.03458879436	49971.04161905141	0
49986.730068661935	49995.36881795393	0
50012.11734460939	50005.26852747503	0
49991.47266825221	50016.232713043595	0
50002.753656105124	50004.43811441385	0
50007.04795399476	49984.99209594952	0
50019.73260847298	49970.14971438379	0
50009.069330373226	49972.59046273163	0
50010.1511816557	49972.62455247978	0
50019.046855330045	49968.729659101475	0
50033.91819664266	49994.99795841096	0
50000.54061583774	50004.66301196818	0
50036.83356199175	49976.12178608589	0
49998.69355844842	50014.23779065819	0
49996.42385986143	49997.54201287753	0
49988.80355885187	49994.73949626766	0
49989.0000510483	49997.53362532931	0
50045.87877013	49979.65615874137	0
49991.13587895365	49996.52765682387	0
50019.30492580107	49999.88959458508	0
50012.46014286366	49988.74121117238	0
50001.54569032017	50001.71275774059	0
50012.15402410048	49992.55053785089	0
50000.12263336884	49977.47527241486	0
50002.22490471562	49999.61637121197	0
50010.51338572776	49998.152334640225	0
50014.73525587127	49997.20394473452	0
50012.79614643068	49996.9890215799	0
50004.87503193818	50001.461523248174	0
50006.03257514177	49990.03647625652	0
50005.54887962217	50004.81637949066	0
50002.56240120871	49979.99797606899	0
50021.887926901814	49996.062893511604	0
50006.32703857465	49991.544517300004	0
49990.439278598395	49994.24582331928	0
50001.873876585625	50007.141939034314	0
50003.305765154335	49993.86854020162	0
50013.200641945106	50005.08440088092	0
50012.12025455266	49978.84568753256	0
50006.64370623705	49983.02919293262	0
50008.49073917247	50010.12621010018	0
50013.861540388745	49978.21860787476	0
50031.058052643435	49986.99015643279	0
50014.94582985956	50012.05125135054	0
50035.5383608293	49983.566861656094	0
49991.030096193834	50022.15116813719	0
50005.46966937792	49970.62233159868	0
49988.44833133628	49989.976926240066	0
49994.354344094165	49979.72792732627	0
50016.53829730544	50000.329665277866	0
49985.69786667642	50003.08579045412	0
50005.04180405728	50003.54232518139	0
50007.49928405959	49988.58424591541	0
50017.031857151094	49968.94990008343	0
50002.98364475068	49981.342418066255	0
50008.75183400938	49981.63170455064	0
50003.74134074666	49968.98534518849	0
50014.184258887915	50004.34955588514	0
50016.66807349658	49978.153620903344	0
49991.49294660638	49999.08926920659	0
50006.07308943197	50012.02124499861	0
50018.18428017563	49975.5291185302	0
50003.744835537575	50005.03672033354	0
50017.0847617482	49967.71939797862	0
50001.364376995836	49995.92899192673	0
49999.015252295256	49984.51162121085	0
50022.88862056398	49978.140659149925	0
50010.12229608524	49981.63378355038	0
50006.924986869504	50014.2275570096	0
50018.62598055079	49995.02027975728	0
50001.4129379488	50011.1959501719	0
50029.762113352466	49981.23696473595	0
50017.34500124433	49994.69032148967	0
50001.66266675488	49990.137316034496	0
49998.9494254673	50003.01711792969	0
50001.198360199305	49999.86125242214	0
49988.285388029035	50000.56237796584	0
49999.6191912088	49994.81971262622	0
50026.604335600314	49978.8004165042	0
49995.32452230914	50007.39284060184	0
50008.4370145203	50012.41428319673	0
50020.588886059304	49984.00500895489	0
50018.196912976244	50013.52306138625	0
50024.68074206995	49980.89310460526	0
50032.11898991028	49977.87048802366	0
50033.392462679665	49988.90998566345	0
49989.34177680639	49998.66722062441	0
50011.053675528885	49993.308648700295	0
49998.23830095699	50010.57701642372	0
50011.79860805233	49985.78635422019	0
50018.22626641199	49998.34133937544	0
50006.87112494695	50000.55134256973	0
49996.53121272331	49985.20198091985	0
50025.086037284156	49985.91081937276	0
49996.70860588001	49979.26714558284	0
50029.50319168969	49973.20871567816	0
50016.4795935853	49979.64911345631	0
49996.10016635222	50004.113680559676	0
49999.640019379956	49996.08065681126	0
50008.223135130625	49962.391188099115	0
49993.37143664145	49981.26529963117	0
50018.00955082157	50001.454190036544	0
50014.05433731257	49987.786569162265	0
49999.49285722743	49986.030568801725	0
50010.892172060616	50002.890041918436	0
50018.264454430224	49979.08917698802	0
49999.254347866976	50004.12399906752	0
49996.37550174052	49996.18684061768	0
49988.48035736957	50002.11186367716	0
50017.57129535383	49985.64348910266	0
49993.48365932206	49995.32734283831	0
50004.25846664632	50013.69450265003	0
50015.17690187655	49969.07193670933	0
50010.90125225226	50010.77384091866	0
50017.00323091341	49995.94090178073	0
50012.86030348004	50017.03363351573	0
50005.31109678922	49962.92414232626	0
50006.08245865617	49996.396527964374	0
49990.01497238	49995.39866020564	0
50044.05046255765	49984.74864177708	0
50021.102182624454	49977.19055963324	0
49994.206855205164	50007.760510363725	0
50031.30952802601	49981.27880218403	0
49993.00874635992	49989.07987435498	0
50017.913044286935	50022.43697608902	0
50019.55630359528	49996.00874573291	0
49994.95845095134	50006.23146898167	0
49996.787999179345	49983.41672751876	0
49997.28862868989	50002.89962222195	0
50026.72239156424	49977.67029217016	0
50016.137442013125	49997.798828649495	0
50002.23822115556	49982.82918829433	0
50017.59004350971	49970.20078439211	0
50001.12616166738	49988.74985866253	0
50026.89126041569	49975.84217616462	0
50011.525842301904	50000.75636389602	0
49987.37936298576	50026.933915783564	0
49992.505563965504	49971.45927862612	0
50028.914669772326	49976.81093937099	0
50016.66006009913	50016.9698661116	0
50006.33442838227	50008.543010872665	0
49989.42131829412	49963.33901166855	0
50017.968238877926	49964.11063876047	0
50017.4053768407	49976.68234425749	0
50025.67918690619	49993.459769034926	0
50035.32946390554	49977.583204645154	0
50014.841863191876	50008.54154552255	0
50009.46842729731	50020.60487544357	0
50021.769537268505	49974.23178294885	0
50011.47451947896	50007.557284676805	0
49998.40507468729	49975.46325920858	0
50004.0943970568	50011.27871101463	0
50006.20179319582	49967.85017228331	0
50018.20829484094	50018.71730479123	0
50011.66556158528	49969.1858270797	0
50024.369657337156	50001.22008216415	0
49998.79584238994	50007.13689362251	0
49990.32820341346	50016.3961369657	0
50006.4435688108	49994.31053318997	0
50019.30929079813	49976.600336048316	0
50010.91845864008	49982.82898569856	0
49990.348907185224	50005.60903256387	0
50024.1522169357	49994.40200642497	0
50014.17381883133	50002.12589069574	0
50017.76507466728	49990.44779436663	0
50043.75520496807	49976.744641166486	0
50009.71324076425	50011.99337319459	0
50023.96064234873	49977.61049468709	0
50014.04709016834	49999.30956374218	0
50007.29837336337	50019.74476684009	0
50011.60148713441	49971.61552987652	0
50027.760664667345	49985.06088880161	0
49990.826783218356	50029.403764236886	0
50009.65654534305	49987.70137659851	0
50016.71099753911	50008.33824926107	0
50004.69951611002	49997.63286251777	0
49982.1008966819	50023.64881203237	0
49994.30528099292	50019.15648234574	0
49989.98803088486	50014.01842541414	0
49982.173661481924	50004.54955079803	0
50016.885314251995	49964.39033046427	0
50027.64624163003	49996.03948847316	0
50042.10921104765	49992.490067135564	0
50000.45721536013	50013.25586287379	0
50033.20667133846	49996.21933796846	0
50007.796617056236	49990.37827675556	0
50010.793185041024	49958.88394594061	0
49999.99657376707	50014.635139766775	0
49991.18720389596	50004.122235214636	0
49997.97220737339	49978.578237204354	0
50009.72613395662	50003.706107086124	0
50035.589999161806	49971.04844427833	0
50028.910800421785	49971.17023296352	0
49995.69536840814	50016.661631778	0
50031.87793942766	49984.378883366044	0
50018.940883947886	49955.17033129901	0
50009.73582475297	49963.47881328664	0
49982.62400587377	50000.491292449246	0
50011.69341869804	49995.72767945512	0
49995.16420949113	49998.835294507444	0
50006.40201665947	49988.39904736535	0
50016.4519561636	49990.38580699887	0
49999.09921373705	50015.27455799909	0
50015.71644487849	49981.890074185685	0
50011.95701241115	49981.49187185587	0
50013.74931920829	49997.47045144757	0
49991.916510602816	50012.525039104024	0
50009.99198977121	49984.8982441121	0
50018.44147401772	50003.16867861623	0
50020.82573912429	49974.82028027413	0
50015.49034966473	49990.85560334409	0
49999.87213701425	49997.90044027296	0
50043.79092621712	49982.05238273654	0
50017.433259612284	49987.72241035177	0
50031.953824946744	49994.884360510674	0
50008.88763657624	49985.631715698684	0
50033.254947874484	49991.54350118985	0
49999.46235900153	50001.37638187934	0
50015.18216152417	50016.60655961266	0
50013.100947890016	50010.369642319376	0
50023.76929210621	49996.469970804144	0
50009.1598565264	49970.37590584578	0
49995.85450226346	49992.452056001675	0
49999.94546654832	50008.59505416156	0
49990.82754118624	50010.245166916364	0
50031.77710339371	49975.60848126108	0
50034.230430251715	49972.200144816255	0
50022.386270717376	49979.00827023312	0
49992.64646736168	49980.25304717777	0
50026.42297673137	49997.453392527335	0
50019.618674445446	49958.86037352273	0
50026.41798040903	50001.05491525644	0
50019.38057683675	49973.42363685009	0
50009.54565436523	49966.28393480257	0
50009.01063384966	50014.73592736334	0
49999.644995925904	49993.78405371485	0
50009.81720632824	50005.97289784865	0
50008.14015398451	49992.284981156794	0
49996.346870602596	50006.735113702714	0
49992.318381946396	49996.34852900717	0
49975.57922029394	50007.543591302885	0
49991.7840052838	50030.47910280624	0
49997.821918389505	50003.78108682672	0
49981.759709777754	50020.590654198604	0
50004.689470503756	49982.915378003716	0
50003.63994292236	50003.52518030056	0
50003.33970531987	50010.21646316763	0
49991.72504012674	50009.66971456137	0
49993.51300644962	50021.990941999415	0
50008.57551745661	49967.72139152683	0
50021.960935687	49975.66542490558	0
50004.69583280455	49995.22104814737	0
49994.198399913046	50009.21217614481	0
49988.58142016513	50018.082290497325	0
50019.654252077045	49988.67324223183	0
49984.921162792794	50004.07854214962	0
49981.45671529846	49997.116122643434	0
49996.97783060522	49968.187741512134	0
50040.272093099156	50001.72669740148	0
50003.18794351524	49977.40589052669	0
49993.03311956979	49993.21018067425	0
49996.365427526835	50010.6317267545	0
50003.67053058538	49991.807151799425	0
50008.59006648891	50007.353603243646	0
50005.63922193674	49975.28807307995	0
50027.37674313698	50000.002662458595	0
50018.1694011894	49962.7431125476	0
50029.270615256304	49986.30585703274	0
50008.60891376488	50000.90645862579	0
50011.463217016535	49987.64651850302	0
50025.71492602243	49980.053609271316	0
50020.149261215425	49998.33740895269	0
49992.083382203666	49998.17325550986	0
49990.49038131797	49993.050099536056	0
49997.03459241107	49992.463299739306	0
50015.71638867133	49993.163487279846	0
50014.238258018595	49971.042525217876	0
50002.84440560835	49991.017650804875	0
50024.0421841673	49981.83583364768	0
50010.09122006389	49975.393998303785	0
50021.8599244461	49988.34879827413	0
50012.38490685176	49983.447845324255	0
50022.9978631254	49987.25227928762	0
50024.57481204676	49998.27303786978	0
49977.73435678939	50025.73142585185	0
50018.273526281984	49984.862890459626	0
50004.87977524304	49988.86417241439	0
50010.2994959495	49980.14878879698	0
50044.34040172747	49986.573763466644	0
49989.8854863132	50002.60089882142	0
50035.588236585834	49995.58540569962	0
50033.22995233338	49985.604815805105	0
50004.865841838946	49985.181879685035	0
50017.96032704124	50016.073713754304	0
49985.88742129509	50004.574260043635	0
50022.967400696645	49965.7199337937	0
50020.575116337925	49991.52741422425	0
50023.080497756	49990.82975304222	0
49971.19647388126	50028.90699982335	0
49988.378226405424	50020.15787642392	0
50041.256446369975	49975.58570536631	0
50026.2353198945	49963.63745814506	0
50006.09290812682	50003.86750193632	0
49999.10665106603	50019.81250362378	0
50017.08442806516	49999.00182927129	0
50044.3125068275	49991.881128169334	0
49989.69643205104	49979.90931636454	0
49983.447153874804	50012.92191009479	0
50007.09100776314	50002.0115516885	0
50002.39396832022	49992.540378176054	0
50030.089910534545	49998.491165232444	0
49997.30745483783	49998.59718904675	0
50007.318017293444	49975.875578960055	0
49993.248316773905	49978.191920323	0
50026.3666059615	49990.04335203911	0
49992.999485446875	50010.69994272801	0
50000.3856237368	49991.71250458948	0
50017.946030743726	49977.88631347146	0
50007.644142433375	49972.087069549	0
49993.66907959635	50011.765590085415	0
49994.8157511952	49986.98470323382	0
50008.38104781748	50019.90062105578	0
49993.26126408174	50000.11735477906	0
50007.22548173692	49977.57936703704	0
49992.06360483944	50018.0340425501	0
50039.28669048378	49963.65659707516	0
49985.753176636455	50020.735921212305	0
50011.566897029115	49967.6111754119	0
50033.987927820956	49979.86532365262	0
50034.92184460218	49993.68379887169	0
50031.1834662403	49978.546404806555	0
50008.49951727383	49977.61220145197	0
50000.0667014223	50006.61967936052	0
49984.729122934965	49988.46750636666	0
49981.21649061167	50003.70840084871	0
49990.47161684786	49965.01894314194	0
49986.85456251446	50017.47416794007	0
49993.14977565803	50012.76023205532	0
50047.74428540473	49991.24723405859	0
50041.76255014188	49978.46759680011	0
50009.81457879594	49978.21967923451	0
49998.4060908197	49999.35948248665	0
50018.373779276386	49996.34044717234	0
50013.52283959243	49995.467949927086	0
50027.67426593742	49970.10328410818	0
50014.319940503025	50017.38261971316	0
50009.11341404663	49999.653086728984	0
49973.127658974896	50000.05463673042	0
50024.172469884805	49992.833051163034	0
50012.72323837013	49986.30699232487	0
49986.20730487261	50000.10490423789	0
50011.977252020064	49976.793581167396	0
50000.00469857768	49987.66289570633	0
49995.85995538461	49973.097446555905	0
49981.89327689237	49986.981859026244	0
49990.188598212604	50018.50470183291	0
50019.26408681603	49991.079964753786	0
50026.90642246039	49980.55454640253	0
50004.02002875881	49980.06894821713	0
49985.89081506631	49985.65015807027	0
50002.19799961084	50013.56370140326	0
49983.7216195171	50005.075943525364	0
50011.56530235663	49984.67498436674	0
50002.327672652966	50016.16523425671	0
49997.71084800053	49989.345274387495	0
50021.098386776	49999.088229640256	0
50002.00890793094	50008.13368325376	0
50019.39518854666	49986.74799421681	0
49998.48583144695	49996.020842220816	0
50002.252645341825	50003.39034952211	0
50024.94934034694	49996.50973683712	0
49986.29125204934	50032.769984358754	0
50028.415156277806	49974.07285654163	0
49992.67148623997	50015.74501869495	0
49988.55427669218	50005.38882281116	0
50005.61269014103	49979.195057955585	0
50013.9253921519	49979.943606174034	0
50009.02263196153	49976.39397066565	0
50003.70383567812	50009.18776447736	0
49977.93538939688	50032.17827826552	0
50002.00143499088	49981.14772652258	0
49994.443343618565	49988.76168526796	0
50015.95192676042	49996.55369518609	0
49993.70826007408	50013.60625246535	0
50015.6171072625	49995.2344459176	0
49985.79584330067	50018.53873362033	0
50035.52685303456	49986.11691328954	0
50023.38477138606	50015.65881684924	0
50013.08957255942	49972.88909667436	0
50032.54434074573	49980.14024382478	0
50037.69766277613	49990.71977907857	0
50020.70132115987	49971.33918728332	0
49991.54871575323	49993.06958954638	0
50038.6876369777	49984.854015877136	0
49995.84975534837	49989.76380217891	0
50008.57260689861	49984.18248625825	0
50010.80116969428	49974.26868446372	0
50015.52442358418	49980.369654114074	0
49966.87956821088	50025.3566718717	0
50021.39298048806	49997.33513397521	0
49986.79280405464	50011.54457078656	0
50036.99569153763	49970.71384740837	0
50030.30006447288	49976.71936741601	0
50004.423067000935	50021.778925919774	0
50018.9524174718	49987.93459858724	0
50002.24446952885	50009.35885546801	0
49991.37241014676	49987.81286878255	0
50003.50800967785	49986.81399264767	0
50024.603400120206	49967.67607924221	0
50011.68653072118	49989.936086664326	0
50007.42317193211	50025.20821976098	0
49997.81359760099	49974.146066464906	0
50000.03202202254	49975.17501212602	0
50007.46899340166	50016.97950080779	0
50014.92720199672	49989.879107376546	0
49982.3621370405	49990.43294793265	0
49998.93112757086	49973.32114751587	0
49993.375437763934	49986.99815010414	0
50009.01048645396	50017.8185164767	0
49996.28983160131	49986.96341522962	0
50013.84358150482	49974.759725529235	0
49985.33335758784	50014.325262570404	0
49988.28920657882	49976.78881082798	0
50005.127349538976	49960.355245516366	0
49989.64002585986	50013.06228223937	0
49993.30132386803	49990.74232668886	0
50007.89248237768	50021.36047618287	0
49987.15178322575	50016.181793822885	0
50064.76101392324	50142.83337167203	45
50057.898476339156	50195.696021173084	45
50104.177114550555	50206.682827976096	45
50081.374962901085	50092.9563196928	45
50040.09442288524	50060.434339214844	45
50023.81512176526	50106.3237055369	45
50126.94769188802	50156.78512724885	45
50000.46568797425	50028.18379829063	45
49984.37268070394	50072.02558805245	45
50093.03759527388	50251.74450414457	45
49999.92459627722	49976.713624671975	45
49976.5610151781	49936.1266975391	45
50147.30185194306	50235.70609322002	45
50129.878390989325	50099.84708817401	45
50148.64823357041	50288.24093893001	45
50011.19238075293	50186.82906455309	45
50105.993346286894	50044.22006559555	45
50153.96758490246	50336.59868186041	45
50194.81584503286	50276.862093547374	45
49934.08899681506	49960.95912280662	45
50175.40571086689	50387.066807441945	45
49975.21526895986	50217.44149204564	45
49947.73932732011	50179.72087623306	45
50108.756740294484	50353.627506431316	45
50204.36729322643	50336.61516634345	45
50044.94938801379	50014.09578745937	45
49935.43680037258	49912.622721895845	45
49932.130188426716	50058.3020672046	45
50174.708878376536	50075.19652054184	45
50162.977651822985	50190.95934337986	45
50080.788302113906	49975.20007532463	45
50075.25122329731	50390.780136699614	45
50040.0398052953	50250.29144695614	45
50017.20521801269	50290.62871620918	45
49894.53607011394	49935.234273662274	45
49938.66756667721	50012.109912250744	45
50032.13036063685	50334.827707373035	45
50098.05077284742	50305.3808748192	45
49895.11710695193	49885.23196942229	45
50187.73391390495	50125.99609411234	45
50017.7043433216	49907.88013057222	45
49969.05600031579	50266.36644120008	45
49867.8610749112	49838.22525106262	45
50248.18532010406	50309.4745728546	45
50066.45292481383	49926.770204027365	45
49958.341610918185	50117.432052732314	45
50206.766188838745	50210.677722548084	45
49927.000119030265	49845.995814231355	45
50142.41404339695	50007.571363556766	45
49849.39098806399	49908.8759279965	45
49823.00538416741	49824.5608807104	45
50220.12697481471	50051.71361489385	45
50115.675449466115	50413.15147747258	45
50051.344120026035	49875.59913003329	45
50240.77768919146	50260.85021330279	45
49882.5424679495	50039.68177727043	45
50193.36624285562	49999.169852548745	45
50228.61328131223	50376.320174306486	45
49898.79937904782	49799.997466445864	45
50119.2875995227	49938.718831202095	45
49839.07120676201	50022.404055231746	45
49855.0998260736	49785.229777711684	45
50231.16738431478	50103.50085900023	45
50023.59906189725	50405.405719626055	45
50031.300105487	49824.587508222365	45
49930.403169204474	50238.87771132975	45
49878.07045155692	49988.9086073748	45
50225.80844556274	50429.08395136615	45
50072.381644481924	50444.4232299075	45
50265.2686151781	50034.325346850484	45
49880.60606416422	50254.3331950826	45
49873.53658802372	50299.808129633784	45
49923.38759528807	50315.41883008268	45
50290.606610510804	50074.25056195229	45
50119.283552932015	49884.89841998331	45
49974.32051885474	50323.45443024606	45
49789.55572983073	49782.308300632256	45
49981.90663642142	49843.427590513755	45
50293.78699309034	50262.051308254726	45
49947.50762888912	49801.63779751077	45
50279.792203540535	50216.891868323335	45
50334.17945410391	50043.86563262925	45
50284.88429944206	49989.15995993159	45
50024.81515604463	50454.19246383916	45
49831.41536509422	50327.90821204359	45
49899.94791011299	50363.95546014635	45
49893.45435592379	50205.965089376885	45
50301.83050676938	50171.906023103154	45
49990.66618271651	50370.69741628366	45
49974.93308875504	50476.55621747938	45
49921.40631731589	50406.84174204727	45
49809.5434129985	49735.91505379426	45
50245.12914122142	50178.2832337955	45
50051.67121948933	50497.851845828074	45
50342.08738180159	50280.37668364389	45
50320.62243919091	49955.77065276235	45
50019.23823401264	49771.68431171093	45
49816.31882017854	49876.41194462587	45
50331.50596555272	50227.70951714725	45
50314.589377966884	49906.29930489903	45
50209.51027384934	49948.98514286717	45
50289.11428132568	50126.352507252624	45
49972.06782576714	50419.608327559596	45
49956.57837828766	49755.18112794827	45
50362.780009839145	50185.2173285336	45
50365.63735137474	50087.71508364566	45
49826.19960241958	49975.027754660885	45
49767.76216863879	49870.62188189247	45
49873.56564104853	50418.09854456551	45
50273.49425806124	49882.23320102764	45
50193.369369352105	50466.029245347054	45
49802.366939883155	49927.62471792225	45
49904.49783695962	50161.05316627964	45
49721.81165220488	49873.19250771101	45
50229.41034765286	50503.28123692612	45
49674.89037870974	49880.01729871641	45
50360.226955438135	49924.10199487518	45
50412.379648225025	49917.379135170464	45
50416.16604133268	50185.43349551239	45
50311.6741283472	50319.62043867018	45
50258.56626492302	49834.879443607206	45
49892.750734072906	50091.35160115982	45
49895.96638174791	49748.61632660971	45
49740.90213046429	49771.46465537052	45
49785.53198094091	50331.857798457146	45
49941.80464070579	49707.973468436154	45
50141.897252976945	50464.19167226752	45
50395.85344174271	49867.04865670048	45
50068.11754867804	49777.83317438868	45
49979.61422768578	49680.34844898784	45
50064.24883562198	49728.2865838372	45
50342.291976108754	50127.77474961663	45
50280.78738571773	50376.5266374755	45
50030.60273831777	49696.34615065483	45
49722.50588343814	49726.57600418138	45
50352.76574986661	49996.94403434232	45
49806.769650551505	50063.327101567855	45
50218.74158585699	49867.46099232729	45
50323.43359164003	50405.50895846811	45
49755.53512871724	50287.24753982772	45
50393.04838805838	49972.023190240034	45
49714.70397130748	49676.10547706859	45
49660.76995946399	49673.696665416865	45
50169.18561824655	50505.27610736857	45
50181.85935028722	49908.432697024844	45
49781.378514802534	50023.668535908575	45
49846.82842682747	50214.627640794504	45
50360.93038030911	50444.34442346302	45
49745.345115043885	50359.24656301787	45
50397.79716641085	50019.91006028558	45
49700.679580955526	49829.581708766265	45
49702.46115886863	49629.818951908295	45
49694.765189756334	50371.006915757156	45
49855.729549678385	49717.51158889797	45
49629.62335770111	49635.75052252046	45
50238.89462659498	50557.03608547823	45
49662.99699840869	50330.44242827962	45
49661.8218258319	49721.74188701227	45
49633.87024065897	49916.17333888584	45
50002.88719913333	49640.42141611191	45
50390.208363468526	50285.96020178077	45
50431.298939753666	50320.802459563194	45
50375.06968271677	50330.27883283106	45
49685.53631748878	50422.55952864338	45
49814.094862754515	50254.23138551456	45
49758.530525435766	49822.67607790294	45
49592.418971127656	49944.41444999432	45
49734.575890962835	49997.367152289946	45
49826.24145341037	50424.51796138354	45
50327.064089228086	50481.573513319825	45
50274.900488307896	50483.052299590185	45
49780.07457844289	50105.04861690856	45
49679.95536942513	49781.25709892683	45
49723.65717100494	50448.54221176257	45
49770.59889459429	49961.11519744434	45
49701.25851255021	50289.16757617324	45
49717.620170527145	50240.345939785126	45
49856.57840220394	50128.50100364234	45
50082.46820636777	49828.06386483756	45
50107.07353902574	50496.30769433256	45
49851.69767092669	50371.168644332225	45
50445.12818028288	49878.10440040739	45
49778.50455490314	50443.75767287633	45
49732.21013705528	49923.97289631995	45
49757.100134468834	50063.59156268181	45
49711.113277059005	50088.224227892024	45
49616.3610314123	50337.684065617825	45
49920.07758633912	49663.40299422935	45
50434.96366330003	49832.148321591725	45
50477.85589784109	49919.88524369809	45
49595.800578906994	49883.702561891	45
50347.30546823713	49858.40407466281	45
50467.02854205787	50199.57269463919	45
50338.20152629427	50358.41548709001	45
50448.53653132159	50248.16423274957	45
49669.737894976555	50122.386816476675	45
49598.088511630056	49998.5144644614	45
49611.3016580684	49715.9736730056	45
49701.48479488141	50034.01758117149	45
49676.127875575294	50173.07213967354	45
50006.88631528864	50518.87107315627	45
50363.71116551405	49812.997342438866	45
50283.211963556205	49795.86159055028	45
49635.84288270857	50428.77756687325	45
49642.91581128478	49816.63850335678	45
49676.433393347805	49581.787539447774	45
50525.79600014032	49937.06828227191	45
50482.50637326978	49844.21421815946	45
50458.15092433584	50360.04522610161	45
50259.21967768065	49937.44123756297	45
50050.351967249546	49651.97715767031	45
50390.54400724958	50376.65054913993	45
50359.049367509026	50525.91331845085	45
50527.19861570425	49816.72892322715	45
49902.213581557975	50464.643862227655	45
50394.49847927384	49771.70798873379	45
50493.41064700105	50389.72621721864	45
49583.49618750831	49677.44764443488	45
49750.32252051376	50146.57359530696	45
49999.06629707182	50571.91644772522	45
50291.64322326865	50564.71722562583	45
49574.14345548044	50313.767728823244	45
49770.34418346288	49710.93779868415	45
49593.26252593285	50271.03857511653	45
50578.78294117104	49825.699577630854	45
50187.73464145253	50555.74467627865	45
49576.08122307961	50368.238791600794	45
50557.10662621904	49776.70470343345	45
49761.48275619459	49664.514497943215	45
49608.50837756969	50044.43054347357	45
49539.47472326517	49938.43882355738	45
49748.917011137724	49615.681237147786	45
49778.27970187279	50219.08082569872	45
50444.71162983598	50017.36900893692	45
49558.43222839921	49730.52453713458	45
49826.69571137313	49677.730348645695	45
50079.10758684123	50538.84080608211	45
49801.22437700962	50151.44820526398	45
50413.52135611794	50085.85516080995	45
50041.598751598576	49602.92280067973	45
50278.62942267548	50432.30405154286	45
50377.04969376639	49728.38223409015	45
49536.60389185405	49689.812518834595	45
50411.613207236886	50449.00382530202	45
49532.25015534829	50397.906810906774	45
50459.02122208971	49788.1537501583	45
49722.74328826916	49562.02373301203	45
50496.64846262441	50246.837405256105	45
49502.86716550099	49902.182347781854	45
49483.40467914025	49701.72401010951	45
49793.36433260325	49628.84372795903	45
50520.27253876905	50346.73802314933	45
50404.67278917245	50549.93238068235	45
50190.94229911448	50604.6251043735	45
49569.95208423795	50429.684473821806	45
49592.07101401786	49601.764078268	45
49606.53755652263	49553.16126485104	45
50505.89323058411	49980.151505622365	45
49448.50151891832	49895.4830875055	45
50259.98376823782	49753.9336909756	45
49657.94222307661	50017.81395355121	45
50469.51589996628	49737.584814740156	45
49954.86374423394	50592.474185145235	45
50517.97268053584	50197.23423889224	45
50044.49030227844	49551.50973251986	45
50476.059062934255	50055.228175182856	45
49557.187127784884	50027.06585901091	45
49487.917431768976	50384.641596665075	45
49607.019364509375	50091.48457456823	45
49535.013047578504	50339.860978720775	45
49630.62608285188	49508.624770859125	45
49515.65673512197	49756.67930379561	45
50511.80793249337	50301.3668730606	45
49488.11134086555	49954.970621021	45
49808.02002039061	50488.76534330394	45
49484.2694838923	49791.27035413259	45
50494.30481029564	50148.98136435202	45
50400.098191381745	50604.483127614614	45
49497.82241817833	49852.72030142206	45
49543.272073029126	49612.23904480519	45
50565.78371524367	49730.99650608172	45
50527.17829080295	49882.88133195778	45
50330.758102072396	49731.22075600787	45
50139.85243305831	50570.39666831209	45
50418.21406735349	49693.870392817924	45
50527.580969662704	50027.66401168828	45
49437.65968357421	50395.44711660894	45
50565.93239307135	50202.82971091544	45
50564.5143440778	49684.50130321241	45
49665.29581514347	50472.25952753865	45
50097.92739785941	49636.1004710972	45
49651.129581030844	50282.15516378651	45
50290.372220199104	49696.919622739624	45
50362.919574451844	49682.41952964142	45
49432.47772618667	49843.01424748476	45
49541.19143689654	50076.64633615611	45
49485.05922667426	50322.59868791468	45
50253.112643757144	50609.12128968847	45
50201.83341450771	50649.388938866505	45
49441.419260047645	50346.61139124058	45
50123.47689664534	49800.48105579357	45
49390.60196621644	49866.19119103219	45
50382.421003559364	50230.8383796645	45
49768.20833101526	49553.17624353103	45
50608.39682023191	50182.096082563185	45
50631.82281899425	50133.92004337979	45
49613.08555441941	50226.58806031157	45
49650.65134962284	50066.39648849672	45
49625.16141715848	50166.10812528571	45
49559.72508409714	50225.442831667286	45
50307.3258328864	50611.82227368022	45
50219.202106642864	49787.73803872346	45
50116.231475759094	49687.39801861743	45
49398.51479660811	50325.88662736925	45
50153.559209910716	49721.82547768927	45
50091.222037635096	50586.3832726409	45
50677.96738713838	50132.90657371892	45
50568.38972261579	50354.08033340609	45
50730.351768297216	50136.21142268065	45
50431.978708267176	50640.31740360187	45
50266.64301128154	49655.450564173654	45
50386.048128668815	50659.83462854996	45
50318.14867354804	49640.6523856406	45
50153.392506556775	50643.50436428354	45
50615.260905497285	49690.82572766288	45
49625.29799649473	49460.111814074866	45
50510.96988870394	50085.40296304397	45
50039.09807323001	50599.8749982951	45
49499.4193729888	50041.93272258911	45
50459.554254644805	50451.85101849597	45
49539.717643636664	50469.54106551649	45
50448.438284670105	50527.98294994146	45
49435.45529139504	49947.41732936961	45
50688.68533700803	50080.87995185036	45
49569.773244560856	49839.077350895255	45
50602.82735063036	50094.26014041059	45
50567.628353296	50061.16626285412	45
50105.66487389123	49751.22222796055	45
49488.47678248947	50091.58245901863	45
49958.01108788257	50530.83899412759	45
50175.335642307866	49769.8507246096	45
50117.74542395679	49587.74937570559	45
49771.56187361411	50518.21901744973	45
49997.383724008185	50623.26222008009	45
50620.66786962715	49799.264955481776	45
50557.054148796225	50150.12556247839	45
50647.37002180764	49846.997837520794	45
50341.20531434061	50646.07583618834	45
49689.19855717865	49983.68188985394	45
49676.45297897973	49458.987162481375	45
50473.099776431525	50605.32317633631	45
50602.011948915344	50320.132967391	45
49378.277336020496	50375.20070907444	45
50612.36539368402	50043.44201060177	45
50000.446730789125	49528.13122605608	45
49448.68481278931	50054.793272854666	45
49815.334280316885	50551.012625968935	45
50681.598700581664	50028.20097575616	45
49447.630589634355	50000.866827954196	45
50568.57223728442	49907.16909312486	45
49611.205492079505	50469.29762019037	45
49843.344402917006	49628.10156737596	45
49491.451010513	50140.6651293164	45
50419.27723345222	49645.21243650248	45
50514.15759500238	49681.69929186009	45
49779.36584885578	50583.13846794141	45
49819.20399836537	49548.831897577664	45
49543.21777575575	50141.94461902962	45
50577.19923386884	50012.47523239091	45
49508.795929750515	49644.64960128303	45
49432.73468401115	49795.75875602293	45
49487.74455658127	49602.762479398116	45
49993.416642886186	49583.217905629055	45
49724.582227915	49433.29048591086	45
50648.96055722869	50328.743109076866	45
49643.67499491377	50382.24196151825	45
49720.020209851784	50526.799918938355	45
50633.70920189491	49738.348787657356	45
50548.342811863826	50249.065553948676	45
49823.048265474106	50607.3024783107	45
49677.835913885596	49514.897622578595	45
50617.494867733265	49904.50040725753	45
49442.950397826455	49671.37298589518	45
49916.41043708137	49610.35084626591	45
49768.21194874865	50631.04040841514	45
49521.25888595991	50287.16246805052	45
50607.84618773559	49637.377837456996	45
50541.608264035676	50399.21367775678	45
49395.03877254435	49656.3969599735	45
49433.85256506413	49721.187003488645	45
50527.38512192723	50611.31911476189	45
49580.63119459836	49493.264942069916	45
49523.520333768196	49989.79566576289	45
50777.72571548366	50112.186705830136	45
50828.188014284606	50122.69670194007	45
49353.07786671455	49896.71194331792	45
50387.347530847335	50140.18861037557	45
49385.13288450983	49934.08723443629	45
50082.19966178314	49518.50302228131	45
49682.20818058714	49930.538156208335	45
50628.913381006	49596.485381374136	45
49420.10907384823	50447.425864329125	45
49326.70752022106	50385.691700669915	45
50613.879001442154	50236.21377606114	45
49387.18080835448	50490.809779516996	45
50617.959744343134	49958.00009090713	45
49365.923283023585	49820.00667641907	45
49904.41388659214	50609.892693609065	45
49462.729944362305	50273.73213317988	45
50377.961154597426	50707.0628211433	45
50752.87814089448	50185.432403428465	45
49347.242285985776	49970.24752103022	45
50165.91907382172	50689.09252977107	45
50699.83354196028	50183.00851128043	45
50638.56176056182	50282.06218700317	45
50658.06560599989	49549.87378538469	45
49577.08259807293	50510.400563861615	45
49668.52217861708	50228.68367388897	45
49716.00836314556	50573.72997213333	45
50151.817198698496	49556.42311930066	45
50575.600849944974	49584.313051676014	45
50281.919353772435	50650.464950202004	45
50800.2024896088	50169.9530791368	45
50849.0362118496	50183.985425640785	45
50018.49597260922	50669.23395892959	45
49791.11057892316	50382.358257961925	45
49409.166242007515	49611.09540194252	45
50733.011305219545	50051.578371883516	45
49942.60939596836	49569.949786383004	45
50861.09616821207	50236.47189769241	45
49344.07720141611	49676.477154281805	45
50443.223273943295	50142.182932167845	45
49667.50140562495	50585.157075790856	45
49524.1851767855	50191.41559883671	45
49699.8565593974	50621.953830227365	45
50214.105090954254	50697.17129175575	45
50400.63289581108	50494.147482141016	45
49948.798123245535	49520.319283579025	45
50658.590447833914	49660.19215789413	45
50440.045115935616	50408.98693208038	45
49601.6388286384	49416.20788947352	45
50491.623041396044	50502.82851976388	45
49773.86261386552	49412.14487257989	45
50186.14084168078	49825.786539680594	45
49814.689095252295	49498.345170844965	45
49969.44503224085	50664.24759306388	45
50061.956417090536	50650.49682442276	45
50116.427382646114	50701.70567222835	45
49902.40982957044	49536.25516463014	45
50681.14494657476	50371.436879447705	45
49317.017964936436	49807.21659334505	45
49639.586437652666	49380.34251665916	45
49328.48893192015	50015.31500105806	45
50146.29018923733	50739.7123544676	45
50699.59593680221	50318.380711614634	45
49637.77164014273	50626.48089305432	45
49719.18885779871	49483.862740555625	45
49277.52768540355	50022.31922242367	45
50350.34201953948	50582.173275088106	45
49381.87928240576	49703.76335270083	45
50722.4938917343	50271.80543426024	45
50668.73079460166	49707.95913175367	45
49356.839533770784	49608.821833052454	45
50689.549519673325	49880.61645720956	45
49307.23830264672	49641.634918576274	45
49540.750711117566	49796.52906551304	45
49920.62099895243	50683.73972527407	45
49681.84810015267	50665.33056937921	45
49414.414025563805	50278.54199818159	45
49763.750803791154	49469.341621540094	45
50376.5931345927	49615.41253858962	45
49875.26147040284	49589.464042601176	45
50313.66372308623	49588.954533825396	45
50424.373800358226	50690.71364443783	45
50544.76256967723	49641.574196077	45
50519.25258804039	49735.07788034368	45
50237.8511390534	49617.926521926034	45
49380.48165162871	50021.595150487105	45
49809.82577330288	50663.775709514965	45
49911.3692427951	50554.52379619624	45
49873.64574017589	50661.169174291994	45
49856.0525264035	50574.017146338934	45
50674.2422649555	49604.403688399405	45
49355.792098220605	50297.04365721032	45
50580.58804706527	50599.65485888043	45
50723.77564528402	49617.97189582067	45
49377.38891315425	50241.65300042586	45
49603.498319313105	50549.3479911556	45
50737.594363565986	49886.726200308876	45
50035.6509141933	50716.51627622935	45
49638.244943460995	49963.58212379361	45
50716.38603796165	49732.11081010934	45
49356.95800783359	50455.74373151162	45
50533.93923639806	50522.56742729287	45
50632.92383078575	50396.22028579595	45
49310.20788875364	50460.45275475428	45
49337.451217029884	49732.93933006971	45
49685.19272501364	49372.22796119016	45
49322.98325257834	49856.800392168756	45
50824.15930309929	50266.63002919215	45
