# Supplementary material for: Abundant Topological Outliers in Social Media Data and Their Effect on Spatial Analysis
Source: PLoS One. 2016 Sep 9;11(9):e0162360. doi: 10.1371/journal.pone.0162360 (PMC5017681; doi:10.1371/journal.pone.0162360)
Supplement: S3 Dataset — See the respective attached file. (ZIP) [file pone.0162360.s003.zip › S3_inclusion_lws/clust_47_56.csv]

50000.0	50000.0	0
50005.83713481602	49993.280968672174	0
50001.12443877294	50002.94038312532	0
50004.48967049862	50009.87803618339	0
50014.53099825114	49992.22044562598	0
49994.82530141147	50000.16451443882	0
50010.4589196096	49996.03999675293	0
50018.2149037799	50000.21066760052	0
50008.08586038528	49994.71094210748	0
50008.936828060156	49996.61673629877	0
50014.94983376979	49988.786681476384	0
50018.46933854213	49993.8554702697	0
50011.58925015423	49998.11513877684	0
50000.88428493963	50005.70068823388	0
50015.58030491181	49998.917555959655	0
50009.4718499692	49995.44000616184	0
50021.193458055204	49985.225681648	0
50021.413904821406	49979.75696080034	0
50010.100749354795	49991.42392694246	0
49994.76895619402	50001.40611172298	0
49988.06258487189	49998.76840152412	0
49985.29202249338	49998.940740734564	0
49993.14686645007	50008.1375682673	0
50019.290915195124	49977.92750471076	0
50015.06418115242	50000.068615091885	0
50014.13017824349	49994.253094930704	0
50016.51956011994	49993.78858803314	0
50007.08202173182	49986.998177055575	0
50019.32588342561	49975.4242119596	0
50007.844906202205	50006.27608626506	0
50012.7000907052	49987.44525287354	0
49995.49342105043	50013.29634922211	0
50005.13790162656	49991.45152935209	0
50007.082932075806	49996.441953963855	0
50016.585769007244	49986.84440471123	0
50002.83418114664	49988.992466717245	0
49995.48635136234	49995.03181978486	0
50024.77210222248	49987.26818796391	0
50016.061040311164	50002.13748655931	0
49998.10217495186	50005.36260508198	0
50013.167830917206	49993.19964095961	0
50022.14159763361	49982.83076155788	0
50016.10399810654	49974.74415824642	0
49998.08776523715	50009.22821079052	0
50023.40450357533	49993.61172738369	0
50018.76775212044	49981.33086492498	0
49996.120792812355	50001.59421960543	0
50005.046774222115	49981.73340809357	0
49998.2990140224	49997.04291727956	0
50016.47214563919	50006.55446067109	0
50027.808527417794	49994.11873108403	0
50007.276988179576	49979.47005546184	0
49998.63505054116	49993.56495709598	0
49994.93196612812	50011.18394075017	0
50010.45876863076	49990.161010031814	0
50003.97266594857	50002.458794795784	0
50009.44591577367	49994.182815990534	0
50008.4991627827	49998.01859678256	0
50026.73402193849	49992.63956518364	0
50029.482584821504	49978.508912261066	0
50008.75765193132	50004.28392360544	0
50005.388412672575	49999.9900841207	0
49999.85042124614	50010.79623481914	0
50012.27171978171	49994.29867634941	0
49986.59482429784	50001.81226839865	0
50035.33648425852	49974.70002515035	0
50017.338649190744	49980.41742473275	0
49986.88719264082	49998.56909033515	0
50009.163364260836	50001.94105756399	0
50021.4902181036	49972.74675609031	0
50036.929303339406	49979.345099226695	0
50004.407389178654	50000.27660040396	0
50013.03458879436	49971.04161905141	0
49986.730068661935	49995.36881795393	0
50012.11734460939	50005.26852747503	0
49991.47266825221	50016.232713043595	0
50002.753656105124	50004.43811441385	0
50007.04795399476	49984.99209594952	0
50019.73260847298	49970.14971438379	0
50009.069330373226	49972.59046273163	0
50010.1511816557	49972.62455247978	0
50019.046855330045	49968.729659101475	0
50033.91819664266	49994.99795841096	0
50000.54061583774	50004.66301196818	0
50036.83356199175	49976.12178608589	0
49998.69355844842	50014.23779065819	0
49996.42385986143	49997.54201287753	0
49988.80355885187	49994.73949626766	0
49989.0000510483	49997.53362532931	0
50045.87877013	49979.65615874137	0
49991.13587895365	49996.52765682387	0
50019.30492580107	49999.88959458508	0
50012.46014286366	49988.74121117238	0
50001.54569032017	50001.71275774059	0
50012.15402410048	49992.55053785089	0
50000.12263336884	49977.47527241486	0
50002.22490471562	49999.61637121197	0
50010.51338572776	49998.152334640225	0
50014.73525587127	49997.20394473452	0
50012.79614643068	49996.9890215799	0
50004.87503193818	50001.461523248174	0
50006.03257514177	49990.03647625652	0
50005.54887962217	50004.81637949066	0
50002.56240120871	49979.99797606899	0
50021.887926901814	49996.062893511604	0
50006.32703857465	49991.544517300004	0
49990.439278598395	49994.24582331928	0
50001.873876585625	50007.141939034314	0
50003.305765154335	49993.86854020162	0
50013.200641945106	50005.08440088092	0
50012.12025455266	49978.84568753256	0
50006.64370623705	49983.02919293262	0
50008.49073917247	50010.12621010018	0
50013.861540388745	49978.21860787476	0
50031.058052643435	49986.99015643279	0
50014.94582985956	50012.05125135054	0
50035.5383608293	49983.566861656094	0
49991.030096193834	50022.15116813719	0
50005.46966937792	49970.62233159868	0
49988.44833133628	49989.976926240066	0
49994.354344094165	49979.72792732627	0
50016.53829730544	50000.329665277866	0
49985.69786667642	50003.08579045412	0
50005.04180405728	50003.54232518139	0
50007.49928405959	49988.58424591541	0
50017.031857151094	49968.94990008343	0
50002.98364475068	49981.342418066255	0
50008.75183400938	49981.63170455064	0
50003.74134074666	49968.98534518849	0
50014.184258887915	50004.34955588514	0
50016.66807349658	49978.153620903344	0
49991.49294660638	49999.08926920659	0
50006.07308943197	50012.02124499861	0
50018.18428017563	49975.5291185302	0
50003.744835537575	50005.03672033354	0
50017.0847617482	49967.71939797862	0
50001.364376995836	49995.92899192673	0
49999.015252295256	49984.51162121085	0
50022.88862056398	49978.140659149925	0
50010.12229608524	49981.63378355038	0
50006.924986869504	50014.2275570096	0
50018.62598055079	49995.02027975728	0
50001.4129379488	50011.1959501719	0
50029.762113352466	49981.23696473595	0
50017.34500124433	49994.69032148967	0
50001.66266675488	49990.137316034496	0
49998.9494254673	50003.01711792969	0
50001.198360199305	49999.86125242214	0
49988.285388029035	50000.56237796584	0
49999.6191912088	49994.81971262622	0
50026.604335600314	49978.8004165042	0
49995.32452230914	50007.39284060184	0
50008.4370145203	50012.41428319673	0
50020.588886059304	49984.00500895489	0
50018.196912976244	50013.52306138625	0
50024.68074206995	49980.89310460526	0
50032.11898991028	49977.87048802366	0
50033.392462679665	49988.90998566345	0
49989.34177680639	49998.66722062441	0
50011.053675528885	49993.308648700295	0
49998.23830095699	50010.57701642372	0
50011.79860805233	49985.78635422019	0
50018.22626641199	49998.34133937544	0
50006.87112494695	50000.55134256973	0
49996.53121272331	49985.20198091985	0
50025.086037284156	49985.91081937276	0
49996.70860588001	49979.26714558284	0
50029.50319168969	49973.20871567816	0
50016.4795935853	49979.64911345631	0
49996.10016635222	50004.113680559676	0
49999.640019379956	49996.08065681126	0
50008.223135130625	49962.391188099115	0
49993.37143664145	49981.26529963117	0
50018.00955082157	50001.454190036544	0
50014.05433731257	49987.786569162265	0
49999.49285722743	49986.030568801725	0
50010.892172060616	50002.890041918436	0
50018.264454430224	49979.08917698802	0
49999.254347866976	50004.12399906752	0
49996.37550174052	49996.18684061768	0
49988.48035736957	50002.11186367716	0
50017.57129535383	49985.64348910266	0
49993.48365932206	49995.32734283831	0
50004.25846664632	50013.69450265003	0
50015.17690187655	49969.07193670933	0
50010.90125225226	50010.77384091866	0
50017.00323091341	49995.94090178073	0
50012.86030348004	50017.03363351573	0
50005.31109678922	49962.92414232626	0
50006.08245865617	49996.396527964374	0
49990.01497238	49995.39866020564	0
50044.05046255765	49984.74864177708	0
50021.102182624454	49977.19055963324	0
49994.206855205164	50007.760510363725	0
50031.30952802601	49981.27880218403	0
49993.00874635992	49989.07987435498	0
50017.913044286935	50022.43697608902	0
50019.55630359528	49996.00874573291	0
49994.95845095134	50006.23146898167	0
49996.787999179345	49983.41672751876	0
49997.28862868989	50002.89962222195	0
50026.72239156424	49977.67029217016	0
50016.137442013125	49997.798828649495	0
50002.23822115556	49982.82918829433	0
50017.59004350971	49970.20078439211	0
50001.12616166738	49988.74985866253	0
50026.89126041569	49975.84217616462	0
50011.525842301904	50000.75636389602	0
49987.37936298576	50026.933915783564	0
49992.505563965504	49971.45927862612	0
50028.914669772326	49976.81093937099	0
50016.66006009913	50016.9698661116	0
50006.33442838227	50008.543010872665	0
49989.42131829412	49963.33901166855	0
50017.968238877926	49964.11063876047	0
50017.4053768407	49976.68234425749	0
50025.67918690619	49993.459769034926	0
50035.32946390554	49977.583204645154	0
50014.841863191876	50008.54154552255	0
50009.46842729731	50020.60487544357	0
50021.769537268505	49974.23178294885	0
50011.47451947896	50007.557284676805	0
49998.40507468729	49975.46325920858	0
50004.0943970568	50011.27871101463	0
50006.20179319582	49967.85017228331	0
50018.20829484094	50018.71730479123	0
50011.66556158528	49969.1858270797	0
50024.369657337156	50001.22008216415	0
49998.79584238994	50007.13689362251	0
49990.32820341346	50016.3961369657	0
50006.4435688108	49994.31053318997	0
50019.30929079813	49976.600336048316	0
50010.91845864008	49982.82898569856	0
49990.348907185224	50005.60903256387	0
50024.1522169357	49994.40200642497	0
50014.17381883133	50002.12589069574	0
50017.76507466728	49990.44779436663	0
50043.75520496807	49976.744641166486	0
50009.71324076425	50011.99337319459	0
50023.96064234873	49977.61049468709	0
50014.04709016834	49999.30956374218	0
50007.29837336337	50019.74476684009	0
50011.60148713441	49971.61552987652	0
50027.760664667345	49985.06088880161	0
49990.826783218356	50029.403764236886	0
50009.65654534305	49987.70137659851	0
50016.71099753911	50008.33824926107	0
50004.69951611002	49997.63286251777	0
49982.1008966819	50023.64881203237	0
49994.30528099292	50019.15648234574	0
49989.98803088486	50014.01842541414	0
49982.173661481924	50004.54955079803	0
50016.885314251995	49964.39033046427	0
50027.64624163003	49996.03948847316	0
50042.10921104765	49992.490067135564	0
50000.45721536013	50013.25586287379	0
50033.20667133846	49996.21933796846	0
50007.796617056236	49990.37827675556	0
50010.793185041024	49958.88394594061	0
49999.99657376707	50014.635139766775	0
49991.18720389596	50004.122235214636	0
49997.97220737339	49978.578237204354	0
50009.72613395662	50003.706107086124	0
50035.589999161806	49971.04844427833	0
50028.910800421785	49971.17023296352	0
49995.69536840814	50016.661631778	0
50031.87793942766	49984.378883366044	0
50018.940883947886	49955.17033129901	0
50009.73582475297	49963.47881328664	0
49982.62400587377	50000.491292449246	0
50011.69341869804	49995.72767945512	0
49995.16420949113	49998.835294507444	0
50006.40201665947	49988.39904736535	0
50016.4519561636	49990.38580699887	0
49999.09921373705	50015.27455799909	0
50015.71644487849	49981.890074185685	0
50011.95701241115	49981.49187185587	0
50013.74931920829	49997.47045144757	0
49991.916510602816	50012.525039104024	0
50009.99198977121	49984.8982441121	0
50018.44147401772	50003.16867861623	0
50020.82573912429	49974.82028027413	0
50015.49034966473	49990.85560334409	0
49999.87213701425	49997.90044027296	0
50043.79092621712	49982.05238273654	0
50017.433259612284	49987.72241035177	0
50031.953824946744	49994.884360510674	0
50008.88763657624	49985.631715698684	0
50033.254947874484	49991.54350118985	0
49999.46235900153	50001.37638187934	0
50015.18216152417	50016.60655961266	0
50013.100947890016	50010.369642319376	0
50023.76929210621	49996.469970804144	0
50009.1598565264	49970.37590584578	0
49995.85450226346	49992.452056001675	0
49999.94546654832	50008.59505416156	0
49990.82754118624	50010.245166916364	0
50031.77710339371	49975.60848126108	0
50034.230430251715	49972.200144816255	0
50022.386270717376	49979.00827023312	0
49992.64646736168	49980.25304717777	0
50026.42297673137	49997.453392527335	0
50019.618674445446	49958.86037352273	0
50026.41798040903	50001.05491525644	0
50019.38057683675	49973.42363685009	0
50009.54565436523	49966.28393480257	0
50009.01063384966	50014.73592736334	0
49999.644995925904	49993.78405371485	0
50009.81720632824	50005.97289784865	0
50008.14015398451	49992.284981156794	0
49996.346870602596	50006.735113702714	0
49992.318381946396	49996.34852900717	0
49975.57922029394	50007.543591302885	0
49991.7840052838	50030.47910280624	0
49997.821918389505	50003.78108682672	0
49981.759709777754	50020.590654198604	0
50004.689470503756	49982.915378003716	0
50003.63994292236	50003.52518030056	0
50003.33970531987	50010.21646316763	0
49991.72504012674	50009.66971456137	0
49993.51300644962	50021.990941999415	0
50008.57551745661	49967.72139152683	0
50021.960935687	49975.66542490558	0
50004.69583280455	49995.22104814737	0
49994.198399913046	50009.21217614481	0
49988.58142016513	50018.082290497325	0
50019.654252077045	49988.67324223183	0
49984.921162792794	50004.07854214962	0
49981.45671529846	49997.116122643434	0
49996.97783060522	49968.187741512134	0
50040.272093099156	50001.72669740148	0
50003.18794351524	49977.40589052669	0
49993.03311956979	49993.21018067425	0
49996.365427526835	50010.6317267545	0
50003.67053058538	49991.807151799425	0
50008.59006648891	50007.353603243646	0
50005.63922193674	49975.28807307995	0
50027.37674313698	50000.002662458595	0
50018.1694011894	49962.7431125476	0
50029.270615256304	49986.30585703274	0
50008.60891376488	50000.90645862579	0
50011.463217016535	49987.64651850302	0
50025.71492602243	49980.053609271316	0
50020.149261215425	49998.33740895269	0
49992.083382203666	49998.17325550986	0
49990.49038131797	49993.050099536056	0
49997.03459241107	49992.463299739306	0
50015.71638867133	49993.163487279846	0
50014.238258018595	49971.042525217876	0
50002.84440560835	49991.017650804875	0
50024.0421841673	49981.83583364768	0
50010.09122006389	49975.393998303785	0
50021.8599244461	49988.34879827413	0
50012.38490685176	49983.447845324255	0
50022.9978631254	49987.25227928762	0
50024.57481204676	49998.27303786978	0
49977.73435678939	50025.73142585185	0
50018.273526281984	49984.862890459626	0
50004.87977524304	49988.86417241439	0
50010.2994959495	49980.14878879698	0
50044.34040172747	49986.573763466644	0
49989.8854863132	50002.60089882142	0
50035.588236585834	49995.58540569962	0
50033.22995233338	49985.604815805105	0
50004.865841838946	49985.181879685035	0
50017.96032704124	50016.073713754304	0
49985.88742129509	50004.574260043635	0
50022.967400696645	49965.7199337937	0
50020.575116337925	49991.52741422425	0
50023.080497756	49990.82975304222	0
49971.19647388126	50028.90699982335	0
49988.378226405424	50020.15787642392	0
50041.256446369975	49975.58570536631	0
50026.2353198945	49963.63745814506	0
50006.09290812682	50003.86750193632	0
49999.10665106603	50019.81250362378	0
50017.08442806516	49999.00182927129	0
50044.3125068275	49991.881128169334	0
49989.69643205104	49979.90931636454	0
49983.447153874804	50012.92191009479	0
50007.09100776314	50002.0115516885	0
50002.39396832022	49992.540378176054	0
50030.089910534545	49998.491165232444	0
49997.30745483783	49998.59718904675	0
50007.318017293444	49975.875578960055	0
49993.248316773905	49978.191920323	0
50026.3666059615	49990.04335203911	0
49992.999485446875	50010.69994272801	0
50000.3856237368	49991.71250458948	0
50017.946030743726	49977.88631347146	0
50007.644142433375	49972.087069549	0
49993.66907959635	50011.765590085415	0
49994.8157511952	49986.98470323382	0
50008.38104781748	50019.90062105578	0
49993.26126408174	50000.11735477906	0
50007.22548173692	49977.57936703704	0
49992.06360483944	50018.0340425501	0
50039.28669048378	49963.65659707516	0
49985.753176636455	50020.735921212305	0
50011.566897029115	49967.6111754119	0
50033.987927820956	49979.86532365262	0
50034.92184460218	49993.68379887169	0
50031.1834662403	49978.546404806555	0
50008.49951727383	49977.61220145197	0
50000.0667014223	50006.61967936052	0
49984.729122934965	49988.46750636666	0
49981.21649061167	50003.70840084871	0
49990.47161684786	49965.01894314194	0
49986.85456251446	50017.47416794007	0
49993.14977565803	50012.76023205532	0
50047.74428540473	49991.24723405859	0
50041.76255014188	49978.46759680011	0
50009.81457879594	49978.21967923451	0
49998.4060908197	49999.35948248665	0
50018.373779276386	49996.34044717234	0
50013.52283959243	49995.467949927086	0
50027.67426593742	49970.10328410818	0
50014.319940503025	50017.38261971316	0
50009.11341404663	49999.653086728984	0
49973.127658974896	50000.05463673042	0
50024.172469884805	49992.833051163034	0
50012.72323837013	49986.30699232487	0
49986.20730487261	50000.10490423789	0
50011.977252020064	49976.793581167396	0
50000.00469857768	49987.66289570633	0
49995.85995538461	49973.097446555905	0
49981.89327689237	49986.981859026244	0
49990.188598212604	50018.50470183291	0
50019.26408681603	49991.079964753786	0
50026.90642246039	49980.55454640253	0
50004.02002875881	49980.06894821713	0
49985.89081506631	49985.65015807027	0
50002.19799961084	50013.56370140326	0
49983.7216195171	50005.075943525364	0
50011.56530235663	49984.67498436674	0
50002.327672652966	50016.16523425671	0
49997.71084800053	49989.345274387495	0
50021.098386776	49999.088229640256	0
50002.00890793094	50008.13368325376	0
50019.39518854666	49986.74799421681	0
49998.48583144695	49996.020842220816	0
50002.252645341825	50003.39034952211	0
50024.94934034694	49996.50973683712	0
49986.29125204934	50032.769984358754	0
50028.415156277806	49974.07285654163	0
49992.67148623997	50015.74501869495	0
49988.55427669218	50005.38882281116	0
50005.61269014103	49979.195057955585	0
50013.9253921519	49979.943606174034	0
50009.02263196153	49976.39397066565	0
50003.70383567812	50009.18776447736	0
49977.93538939688	50032.17827826552	0
50002.00143499088	49981.14772652258	0
49994.443343618565	49988.76168526796	0
50015.95192676042	49996.55369518609	0
49993.70826007408	50013.60625246535	0
50015.6171072625	49995.2344459176	0
49985.79584330067	50018.53873362033	0
50035.52685303456	49986.11691328954	0
50023.38477138606	50015.65881684924	0
50013.08957255942	49972.88909667436	0
50032.54434074573	49980.14024382478	0
50037.69766277613	49990.71977907857	0
50020.70132115987	49971.33918728332	0
49991.54871575323	49993.06958954638	0
50038.6876369777	49984.854015877136	0
49995.84975534837	49989.76380217891	0
50008.57260689861	49984.18248625825	0
50010.80116969428	49974.26868446372	0
50015.52442358418	49980.369654114074	0
49966.87956821088	50025.3566718717	0
50021.39298048806	49997.33513397521	0
49986.79280405464	50011.54457078656	0
50036.99569153763	49970.71384740837	0
50030.30006447288	49976.71936741601	0
50004.423067000935	50021.778925919774	0
50018.9524174718	49987.93459858724	0
50002.24446952885	50009.35885546801	0
49991.37241014676	49987.81286878255	0
50003.50800967785	49986.81399264767	0
50024.603400120206	49967.67607924221	0
50011.68653072118	49989.936086664326	0
50007.42317193211	50025.20821976098	0
49997.81359760099	49974.146066464906	0
50000.03202202254	49975.17501212602	0
50007.46899340166	50016.97950080779	0
50014.92720199672	49989.879107376546	0
49982.3621370405	49990.43294793265	0
49998.93112757086	49973.32114751587	0
49993.375437763934	49986.99815010414	0
50009.01048645396	50017.8185164767	0
49996.28983160131	49986.96341522962	0
50013.84358150482	49974.759725529235	0
49985.33335758784	50014.325262570404	0
49988.28920657882	49976.78881082798	0
50005.127349538976	49960.355245516366	0
49989.64002585986	50013.06228223937	0
49993.30132386803	49990.74232668886	0
50007.89248237768	50021.36047618287	0
49987.15178322575	50016.181793822885	0
49960.21578432015	49932.57436608164	46
50002.04768946482	49967.15914222935	46
49927.11166818264	49970.276197165666	46
50005.107428700474	49916.28706472304	46
50048.00004537362	49946.789888562125	46
49937.19327344518	50020.65930924986	46
50072.85845023167	49990.43014114417	46
50112.01317480659	50019.842010352484	46
49873.4955405757	49966.647315429254	46
49988.64533702589	50020.51281316716	46
49953.628401958835	50069.14704611437	46
49889.54822949382	50035.0035516981	46
50143.269342820764	49975.51367155883	46
50192.96267140976	49953.86131294339	46
49925.79406394494	50107.247105941206	46
50099.975181432696	49946.564634772665	46
49973.91688840749	50127.594284915685	46
50063.42216222031	50038.03293507528	46
50024.10421770739	50138.41222380491	46
49990.16389527525	50179.87922033929	46
49959.89411816209	49879.52513759248	46
50050.682519458096	50086.159574280355	46
49958.25881563286	49828.38146541742	46
50061.603109797536	50167.95347091416	46
49946.07408292953	50199.150221932476	46
49893.34366099839	50202.42134540951	46
49854.63559233974	50169.120024110984	46
49966.318363668266	49781.987167574705	46
49801.094421929214	50183.018693088525	46
50009.09890225818	49803.7457898484	46
50009.83287360002	49857.30960740922	46
50056.66880255163	49801.47247970772	46
49929.54780395278	49741.78373639266	46
49866.585506327894	50241.415906535854	46
49918.66050870111	49906.31981730126	46
50059.61869065979	49870.11394473934	46
49979.0790945495	49725.704990365375	46
49875.82068587556	50107.755025767416	46
49999.08308848305	50234.79310171584	46
49918.285157534985	49789.55806244172	46
49911.7011913843	50260.99249940595	46
49840.35651273502	50032.98058745005	46
49907.52505874232	49836.176167861224	46
49762.91761670553	50220.09088994403	46
49758.225139152804	50151.63310844701	46
49875.305790848965	50302.72141780046	46
49810.30220969741	50078.27474737601	46
50175.94554406137	49906.31331077047	46
49927.696093106264	50307.89435453262	46
50021.086171019364	50286.07363472912	46
49909.36550304508	49695.13321765168	46
49716.67545098013	50117.39536214139	46
50225.1477481218	49906.5184995033	46
49824.58801347506	50127.15453996632	46
49816.0071111446	50239.31584031743	46
50043.902358927335	50216.13926243685	46
50267.25911554791	49874.53336716713	46
50066.62061653589	50267.67357414654	46
50232.57393054081	49841.93929046398	46
49820.864211206186	49980.7936229323	46
50019.656730848146	49751.10195296003	46
49764.882457032516	50095.14435618026	46
49857.28049143214	49860.051030059025	46
50305.33226903099	49833.70009387939	46
50096.66201987325	50225.017445704485	46
49980.78185127042	49677.152066901355	46
50244.59322611611	49956.67320513316	46
50030.08043249314	49672.330882153256	46
50160.08319807155	50032.91241734864	46
49718.092551632755	50066.27898927812	46
50152.042044546295	50232.41579228147	46
49707.45446154268	50169.08897503668	46
50099.6282491801	50069.128385229575	46
49860.06191300965	49718.47900622049	46
50067.122410072734	49751.595265023956	46
49825.030469144695	49686.62406719621	46
50077.9750091786	49667.34125756422	46
49864.65831415673	49913.52976929235	46
49976.53311639128	50305.42576490417	46
50225.46941361095	49788.42358225667	46
50168.49461263094	50179.876580891534	46
49769.742084105725	49968.305755215326	46
49874.54141006929	49766.86915299245	46
49811.57001540858	49828.51220454143	46
49703.92123955824	50019.09425672452	46
49934.50107142462	49646.63768069572	46
50147.88503137025	50287.94083473238	46
49659.3033049625	50037.86011031233	46
50090.52763777218	50310.01577260508	46
49787.54232767175	50015.497986377835	46
50121.354479690744	49900.491237817216	46
49816.925241743076	49925.96043731789	46
49898.74913347287	50149.43506777351	46
49665.71817586927	50085.014825295526	46
50116.88721340626	50159.62461384102	46
50285.17022776471	49986.53198004924	46
50186.9522799601	49820.24099480984	46
50217.66350667417	50159.483095010066	46
49670.12309858589	50136.83298582636	46
50356.66659196504	49814.75005221342	46
50258.79305344548	50136.46547764239	46
50317.70048352387	49883.87263079496	46
49978.69124157746	49629.1120093975	46
50363.426333342395	49761.62049218392	46
50379.45967885772	49861.646310694836	46
50105.190032143735	50357.423993458615	46
50425.9023046055	49832.20269766788	46
50001.50465174735	50085.34587748897	46
50084.90030156438	50408.17653997754	46
49605.65254052271	50045.338395007886	46
50020.11177535984	50339.75581802081	46
50246.460249846605	50199.32444099999	46
50193.18731195358	50261.587144764315	46
50220.79295704341	50104.08808066685	46
50419.51501263544	49784.778657204886	46
50303.39046852794	50156.871133485205	46
49764.24373284048	49807.20486529862	46
50284.55094943102	49788.15746438778	46
49776.23385134924	49683.650800144394	46
50286.48271320997	49736.68202470983	46
50293.275422099505	50207.34523030302	46
50209.24474665711	50050.336117072824	46
49730.052433506826	49653.85869436126	46
50107.695441949494	49814.24099559266	46
49780.028747784425	49757.34906235041	46
49641.07558388152	49986.039520061735	46
50273.97634117326	50258.85649996481	46
50252.11484982538	50309.48237738166	46
50268.15166608768	50079.022807394	46
50270.12056127797	50354.422126783546	46
49939.730522212834	49593.715594792404	46
49989.9128273702	50380.74549803615	46
50104.800784851504	49722.56646404541	46
50062.8123664307	50455.41741428154	46
50021.393422365225	49606.41595753873	46
49605.77326258023	49949.33392216382	46
50074.18727478401	49591.51443201855	46
49800.900180845514	49638.7670706809	46
50421.646621316686	49882.64048592476	46
49622.180790831524	49903.74372382796	46
49744.33578591024	49918.97841735103	46
49680.598872565395	49657.580264556185	46
50156.43317050345	50336.8898598975	46
50299.75038603882	49690.63697680555	46
50068.565338850545	49540.182299120155	46
50317.95892177686	50081.54611739656	46
50229.45493028039	49741.18743846829	46
50219.67684113581	50361.47131282096	46
50346.09672510823	49660.91862435415	46
50294.08378697334	49933.668151875114	46
50120.2320278766	49605.07994776823	46
49820.58024138461	50291.48729792551	46
50185.02113205244	49764.40307560598	46
50329.69159090533	50013.58337210879	46
50341.4266620688	49962.09309748113	46
49834.79774527545	49598.45411801224	46
50378.54604329346	49697.749667567536	46
50305.8225705819	50296.09823442454	46
50250.789941006806	49694.40890245779	46
49804.03861193314	49879.39410548099	46
49605.92376632773	50098.299731124716	46
50115.59738862929	50457.15680602775	46
50135.405843045795	49855.27223366182	46
50344.66332786642	50194.08770582299	46
49893.533597472306	50349.681740622036	46
50029.2701114549	50411.66756316764	46
49914.46346716234	49550.67537612514	46
49589.44365860872	49859.98417475251	46
49808.58344141391	49555.89244254893	46
50385.73923053212	49919.7265637502	46
49861.87824637138	49557.30451730047	46
49673.766257013216	49889.18821499628	46
50395.434225469864	50209.693248669646	46
50371.786506213844	50045.65937826245	46
50122.17268365968	49529.339584638474	46
50166.93471495701	50436.381957248144	46
50442.867885668	50201.27997313361	46
50425.36001389872	50056.065479773715	46
50204.76432562774	50311.94203388165	46
49712.66015988992	49856.61425846963	46
49553.13703877549	50099.45158256156	46
49764.844727562595	49580.92907839071	46
50170.5704140814	49544.993738402314	46
50249.906109789496	49644.84170226031	46
50428.92815986065	49715.867784311056	46
49506.94736365874	50084.129019244916	46
49758.74443612133	49529.45870078033	46
49832.273526014	50339.956484968294	46
49555.12265716176	49823.0527162126	46
49662.48198063631	49940.673876563014	46
50149.675093571605	50088.038416924544	46
50025.16945620823	50487.74769833324	46
50205.0010476988	49582.19862534871	46
49630.49772612448	50171.39668525951	46
49558.07998225834	49928.00487054628	46
49714.332415539975	49804.45203678013	46
49557.08252548966	49769.70551350484	46
50397.88201467731	50001.42472875593	46
50229.42680809808	50416.555982888676	46
50364.246552547804	50095.640865192545	46
50185.586238718235	49712.80715222398	46
50325.60270488672	50342.658147833405	46
50184.47883227116	49661.83374810776	46
49456.68135715086	50104.32667077233	46
50318.675111682576	50392.33758835285	46
49881.5643746383	49505.93623940453	46
49546.160436721584	49720.6425187442	46
50262.11191215953	50031.7792834268	46
49720.60392342456	49970.44577364969	46
50070.757054107955	50519.97501186599	46
50378.99274394742	50337.2579588095	46
50283.614307663884	49600.51502483746	46
50084.99477102333	49494.30318424251	46
49838.728892161846	49480.09958335437	46
50379.98081617576	49620.2891273619	46
50152.34177905683	50391.10103802711	46
49555.394821568494	49981.58032063607	46
49870.33993563582	49441.77926759537	46
49770.74807964278	50306.459021465125	46
50390.89886287349	50260.806170393495	46
49675.89494982989	49708.88500112922	46
50220.98215531778	50002.94765719706	46
49774.20731014269	50354.41736536463	46
49657.7569798401	49755.96073686967	46
50127.43292106466	49669.340120633104	46
49494.83311831407	49711.827948249935	46
49708.31463876005	49542.37907600812	46
49967.577746445175	49545.17736291573	46
49595.26252430045	49693.873373319264	46
50338.531693542405	50438.50870598162	46
49779.15061836225	49479.206927754574	46
49583.521266366595	50193.55498906492	46
49507.289138287095	49781.14505700202	46
50027.09818247054	50539.52846165929	46
49452.95780902742	49774.58006600902	46
50268.2729078704	49552.72559281159	46
50469.84130784235	49783.78707671312	46
50442.66223499148	50108.64962590976	46
50390.394559484586	50418.0270603445	46
49712.21142843471	49491.648445978426	46
50274.56182376297	50444.228348638404	46
49539.995734962504	50151.101346149255	46
50477.03712695004	49876.13753342621	46
50451.41827963848	50010.12149072436	46
50429.416524595166	49961.048460974234	46
50454.69456789579	50253.903243572684	46
50132.780334797695	50503.10512638261	46
50016.25839519405	50586.738779969586	46
49910.35028401675	49411.47710449493	46
49631.99734686702	49645.38482744138	46
49824.93425180999	49409.484114602725	46
49541.150003371265	50049.37901881468	46
49807.66258839287	49359.54856003717	46
49624.512491875226	49793.851268949315	46
50492.14636476771	49741.64833962194	46
49551.58234283434	49671.59226373526	46
50462.714221089096	50153.62536224733	46
50443.33629375847	50421.39770300049	46
50127.89267809789	49768.7807210961	46
49593.57417199233	49606.425138679995	46
50476.96520116235	49953.58775505777	46
50257.375088647444	49497.80956406206	46
50354.28236328578	50296.09777842095	46
49489.72974792956	50038.50768063242	46
49976.01636036191	50498.678670636014	46
50483.09688775122	50051.42907482383	46
50496.52052843671	50104.86720491719	46
50410.93834486783	50161.26820406837	46
50444.19380727255	49670.84822798793	46
49974.25271141828	50548.544131954746	46
50323.249597495094	50249.75099811531	46
50011.62736381643	49516.98721856368	46
50133.90631942686	49476.68837133079	46
49990.60845147129	50446.92751025708	46
49626.78043970823	50226.91057623912	46
49656.31454652466	49597.85329255358	46
49517.102001313	49859.61396944168	46
50342.25937642587	50488.96800767107	46
50179.73965372893	50127.89534013591	46
50488.36957518638	50297.56620570004	46
50249.43230382387	50487.30276075821	46
50509.83180766067	50250.88530882072	46
50514.951683450825	50344.03886383459	46
49679.56536259849	49446.686458825985	46
49664.71873527822	49823.82159168254	46
50434.38304447961	50298.10185772109	46
50484.840144120884	50447.94875097781	46
49929.81455742317	50575.01848932459	46
50392.43108482654	49574.001228416695	46
50507.40425563432	49694.61409410475	46
49489.93104240088	49658.53064479961	46
50526.06038761517	49966.93420748674	46
49711.89519582125	49407.95695855434	46
49725.69561930451	49360.31131493188	46
49722.10261030171	50285.38151642299	46
50448.9174266477	50367.52545320268	46
49586.28716639934	49554.34061943363	46
50485.8793069133	49638.04637619635	46
49514.40336252181	49946.94022028856	46
50425.492651488035	49534.96544343303	46
49484.04341171273	49903.61015081404	46
50544.237423765524	50090.430689518005	46
49827.582546102225	50388.8861286532	46
49891.827655575	50405.17556670149	46
49669.16332243512	50198.91978992605	46
49916.35668892654	49470.39284432342	46
50512.21450843894	49816.80060778304	46
50547.21190729422	50389.74527598115	46
49657.20577643393	49530.9318569418	46
49852.54248766568	50439.786262183	46
50462.97677861892	49505.24653012711	46
50089.065879828086	50572.59066982735	46
49471.39734255347	50151.17196206665	46
50333.19340373038	49614.27333466583	46
49439.99009953888	49653.822274840546	46
49879.08663000216	50568.25573924839	46
49410.607446502225	49795.402279291855	46
50531.90353884275	50461.36458289701	46
49546.722942148204	49610.98525701531	46
49562.30220503915	50236.27480413214	46
50525.25780200232	50199.02573194197	46
50500.07067455136	49470.473331401394	46
50545.29119794797	49855.745975849044	46
50526.32515267542	50149.523914024045	46
50577.21990424354	50214.443237548105	46
50069.34165395918	50622.50354070647	46
49952.25482317795	50352.17054418048	46
49609.942789652865	49740.2656176499	46
50310.91436016724	49495.953296140644	46
50315.02341086398	49563.42243471493	46
50476.80911887741	49557.32235268549	46
49389.277442255414	49646.95252036209	46
49966.45719275387	49486.911682202284	46
49714.44705871892	49314.50920884388	46
49676.886417088084	50252.872051658334	46
49378.369699446004	49834.15777181612	46
49942.36990598258	50407.7131790837	46
50541.42514184068	49635.51795558411	46
49930.413869237	50521.86239716119	46
50590.10000023681	49876.85895898341	46
49467.99433729917	49971.21357032659	46
50608.31953689267	49829.96626959824	46
49869.829728990735	49668.81834600595	46
49738.060486537426	50386.79657472957	46
50521.92120625065	50015.87783250861	46
49699.12719676768	50418.163727082625	46
50653.69119773206	49807.68177244484	46
49644.07302918795	49479.86470829109	46
50353.52323523043	50141.950862096186	46
49515.28689799686	50264.9973720814	46
50576.20026552476	50159.85643413931	46
50656.707951430915	49856.291589230306	46
49963.84598375825	49398.349130940514	46
49767.82014833271	50430.879518985676	46
50206.81960042356	50465.69285035791	46
49774.84972278679	49408.756119949525	46
49730.305508075224	50334.15645897551	46
49718.000019255356	49739.735005769515	46
50211.691771154336	49486.62632736883	46
49529.47545744749	50198.82268566679	46
50015.02824058652	50636.043675386674	46
50539.94652305011	49444.756550212434	46
49799.46517726534	49312.9155061272	46
50021.96899548174	50691.30820999266	46
50625.062368434854	50173.28277668988	46
50240.170139189104	49444.89077176845	46
50434.82002715479	49605.70788468784	46
50250.257203690235	50539.897809273156	46
49601.238325463804	50266.46688530516	46
50075.226312130755	50703.83099661474	46
49861.33172375278	50618.35585132698	46
50589.00634047461	49463.29854462326	46
49888.64472076293	50475.226167977	46
49371.16802754838	49597.283358669745	46
50618.7333001672	49923.480072438404	46
49342.351567382444	49551.22791383663	46
49355.97215050215	49782.97550204818	46
50591.48498329058	49780.16410498726	46
50673.49637044673	49914.78314491865	46
50560.89201342301	49698.176018095226	46
49424.812972276384	50001.68663846196	46
50096.902235951835	49441.60289376686	46
50111.03094508018	50650.26344501858	46
49754.3284505887	49285.984295933806	46
50570.23813987941	49508.069102754314	46
49945.885537943715	50624.488872370704	46
49499.04103647853	49584.5788747935	46
50349.270446759	49526.20890429019	46
49839.44239681346	50490.684264275675	46
50143.409193696956	50574.68629680988	46
50571.0314880553	49924.56663412424	46
50512.53315400667	49589.822505799726	46
50645.81612160655	49964.61216218012	46
49396.842274168805	49552.37064812969	46
50527.35310666351	49534.82047582815	46
49441.33933799049	49575.07412490556	46
50523.249037742025	49916.84459575541	46
49943.58562102184	50461.60712387643	46
50240.232058003836	50591.21297549072	46
50114.900433723924	49393.03630618527	46
50080.35074909796	49355.53108272325	46
49997.388428903745	50733.237799616116	46
49674.89653935732	49341.50754426168	46
49481.35585791869	50229.07219022832	46
50678.58462638551	50175.934872830636	46
49677.53314503246	50330.13853487179	46
49378.207346659605	50026.81714752823	46
49661.23596405991	49396.54674616118	46
50094.40971764735	50747.953404620435	46
50705.54066167937	49826.48954585243	46
50147.68612450771	50731.282540443644	46
49432.158541527104	50239.44505263314	46
50576.29447156561	50017.44978643935	46
50578.53153333727	50354.324523696894	46
50155.189188008495	49418.192582784606	46
49608.58502975051	50313.617136440014	46
49345.5766248739	49495.779576163695	46
49947.446248267195	50751.03808433871	46
50540.36046796611	49747.41600398263	46
49417.93960776912	49947.119178568806	46
49452.04031187724	49862.49248188389	46
49717.4572432309	49593.699532015955	46
49378.77765896865	50251.10403445624	46
50097.08445690879	49307.468122498765	46
50161.809578336266	50656.132698031965	46
49915.301521636124	50670.553416864845	46
50565.31502058898	49593.059084722736	46
50590.48036451835	49552.778302243925	46
50291.10359741297	49451.96322788262	46
49419.360393503055	50154.526285305095	46
50128.361575527895	50786.28395226393	46
50023.07653630588	50781.31587630582	46
50702.80714932709	49956.01374423372	46
50674.132620505174	50005.354146988066	46
50637.64384100236	49553.217109794685	46
50068.30190903631	49259.78537721339	46
49347.98621927211	50069.760875043394	46
50651.76032838551	49757.93801566319	46
50283.72590190657	50613.38359974275	46
49325.17251591461	49618.96452541864	46
49566.62509649861	49510.27493482539	46
50590.57364576238	50266.787019010895	46
50714.631731927926	49876.94815371011	46
50629.64462376999	50370.50754414991	46
50114.10950980153	49244.258330554745	46
49375.515506393516	49977.22394177637	46
49648.99700974785	49299.02314687349	46
49804.78826248754	49259.39991934666	46
50184.24391288644	50544.69106215363	46
49471.21745535458	50285.51846912178	46
50523.926442881035	50512.92128411286	46
50592.422675609305	49971.05605508897	46
50187.33305813224	50606.90901185326	46
50682.53725447606	50124.190556588044	46
50014.35952620975	49413.44688875035	46
49371.300597295514	50181.733764004195	46
50637.832099772066	50254.68476653373	46
50329.77130030515	50628.263039025114	46
50128.57704610135	49199.32954578444	46
50150.30435946708	50828.63184259031	46
49650.476255647125	50428.541172555175	46
50509.00599588874	49398.208492355756	46
50433.740959764225	50467.74884385426	46
50629.389280008436	50112.18776977144	46
49425.86993048263	50060.718732879526	46
50384.64362140838	49486.02933433953	46
50695.16238479988	49776.44063295648	46
49399.68165392984	49879.480841216566	46
49679.838469843424	50475.24099804194	46
49556.71709778036	50327.42785467347	46
50609.420542765685	49730.55776689211	46
50029.190043981645	49468.22782352267	46
49817.0311415171	50534.66303837744	46
49438.68080632958	49724.63962194819	46
50379.94365112667	50645.5126884315	46
50725.58684268135	50146.65385610534	46
49640.02240843346	49251.15171961246	46
49546.66030817929	49465.86042198381	46
49359.28097979485	49729.412237342156	46
50183.484418730724	50771.58458420288	46
50685.00351344006	50254.78340628971	46
49302.31930861433	49774.15958156306	46
50610.67904071119	49683.06021167149	46
49393.06030152695	50096.38891360948	46
49314.60888850626	49453.27957113521	46
49958.76154445254	49342.97855679246	46
50344.23617002118	49457.96434921599	46
49503.73443822386	50328.81571934976	46
50001.12200588357	49367.89920621923	46
50723.6914234546	50095.37659888887	46
50166.51362219493	49257.53179255968	46
49297.03701093427	49571.26731954795	46
50077.93146134612	49209.12508655148	46
49329.46006046771	50215.37205192818	46
50636.59062748204	50320.53920068835	46
49670.54650905695	49207.625805376825	46
50344.57037687129	50544.606634045354	46
50425.63524534768	50674.820703988764	46
49632.72473742376	49167.30847306745	46
49974.83835732687	50801.387427292146	46
