# Supplementary material for: Abundant Topological Outliers in Social Media Data and Their Effect on Spatial Analysis
Source: PLoS One. 2016 Sep 9;11(9):e0162360. doi: 10.1371/journal.pone.0162360 (PMC5017681; doi:10.1371/journal.pone.0162360)
Supplement: S3 Dataset — See the respective attached file. (ZIP) [file pone.0162360.s003.zip › S3_inclusion_lws/clust_48_57.csv]

50000.0	50000.0	0
50005.83713481602	49993.280968672174	0
50001.12443877294	50002.94038312532	0
50004.48967049862	50009.87803618339	0
50014.53099825114	49992.22044562598	0
49994.82530141147	50000.16451443882	0
50010.4589196096	49996.03999675293	0
50018.2149037799	50000.21066760052	0
50008.08586038528	49994.71094210748	0
50008.936828060156	49996.61673629877	0
50014.94983376979	49988.786681476384	0
50018.46933854213	49993.8554702697	0
50011.58925015423	49998.11513877684	0
50000.88428493963	50005.70068823388	0
50015.58030491181	49998.917555959655	0
50009.4718499692	49995.44000616184	0
50021.193458055204	49985.225681648	0
50021.413904821406	49979.75696080034	0
50010.100749354795	49991.42392694246	0
49994.76895619402	50001.40611172298	0
49988.06258487189	49998.76840152412	0
49985.29202249338	49998.940740734564	0
49993.14686645007	50008.1375682673	0
50019.290915195124	49977.92750471076	0
50015.06418115242	50000.068615091885	0
50014.13017824349	49994.253094930704	0
50016.51956011994	49993.78858803314	0
50007.08202173182	49986.998177055575	0
50019.32588342561	49975.4242119596	0
50007.844906202205	50006.27608626506	0
50012.7000907052	49987.44525287354	0
49995.49342105043	50013.29634922211	0
50005.13790162656	49991.45152935209	0
50007.082932075806	49996.441953963855	0
50016.585769007244	49986.84440471123	0
50002.83418114664	49988.992466717245	0
49995.48635136234	49995.03181978486	0
50024.77210222248	49987.26818796391	0
50016.061040311164	50002.13748655931	0
49998.10217495186	50005.36260508198	0
50013.167830917206	49993.19964095961	0
50022.14159763361	49982.83076155788	0
50016.10399810654	49974.74415824642	0
49998.08776523715	50009.22821079052	0
50023.40450357533	49993.61172738369	0
50018.76775212044	49981.33086492498	0
49996.120792812355	50001.59421960543	0
50005.046774222115	49981.73340809357	0
49998.2990140224	49997.04291727956	0
50016.47214563919	50006.55446067109	0
50027.808527417794	49994.11873108403	0
50007.276988179576	49979.47005546184	0
49998.63505054116	49993.56495709598	0
49994.93196612812	50011.18394075017	0
50010.45876863076	49990.161010031814	0
50003.97266594857	50002.458794795784	0
50009.44591577367	49994.182815990534	0
50008.4991627827	49998.01859678256	0
50026.73402193849	49992.63956518364	0
50029.482584821504	49978.508912261066	0
50008.75765193132	50004.28392360544	0
50005.388412672575	49999.9900841207	0
49999.85042124614	50010.79623481914	0
50012.27171978171	49994.29867634941	0
49986.59482429784	50001.81226839865	0
50035.33648425852	49974.70002515035	0
50017.338649190744	49980.41742473275	0
49986.88719264082	49998.56909033515	0
50009.163364260836	50001.94105756399	0
50021.4902181036	49972.74675609031	0
50036.929303339406	49979.345099226695	0
50004.407389178654	50000.27660040396	0
50013.03458879436	49971.04161905141	0
49986.730068661935	49995.36881795393	0
50012.11734460939	50005.26852747503	0
49991.47266825221	50016.232713043595	0
50002.753656105124	50004.43811441385	0
50007.04795399476	49984.99209594952	0
50019.73260847298	49970.14971438379	0
50009.069330373226	49972.59046273163	0
50010.1511816557	49972.62455247978	0
50019.046855330045	49968.729659101475	0
50033.91819664266	49994.99795841096	0
50000.54061583774	50004.66301196818	0
50036.83356199175	49976.12178608589	0
49998.69355844842	50014.23779065819	0
49996.42385986143	49997.54201287753	0
49988.80355885187	49994.73949626766	0
49989.0000510483	49997.53362532931	0
50045.87877013	49979.65615874137	0
49991.13587895365	49996.52765682387	0
50019.30492580107	49999.88959458508	0
50012.46014286366	49988.74121117238	0
50001.54569032017	50001.71275774059	0
50012.15402410048	49992.55053785089	0
50000.12263336884	49977.47527241486	0
50002.22490471562	49999.61637121197	0
50010.51338572776	49998.152334640225	0
50014.73525587127	49997.20394473452	0
50012.79614643068	49996.9890215799	0
50004.87503193818	50001.461523248174	0
50006.03257514177	49990.03647625652	0
50005.54887962217	50004.81637949066	0
50002.56240120871	49979.99797606899	0
50021.887926901814	49996.062893511604	0
50006.32703857465	49991.544517300004	0
49990.439278598395	49994.24582331928	0
50001.873876585625	50007.141939034314	0
50003.305765154335	49993.86854020162	0
50013.200641945106	50005.08440088092	0
50012.12025455266	49978.84568753256	0
50006.64370623705	49983.02919293262	0
50008.49073917247	50010.12621010018	0
50013.861540388745	49978.21860787476	0
50031.058052643435	49986.99015643279	0
50014.94582985956	50012.05125135054	0
50035.5383608293	49983.566861656094	0
49991.030096193834	50022.15116813719	0
50005.46966937792	49970.62233159868	0
49988.44833133628	49989.976926240066	0
49994.354344094165	49979.72792732627	0
50016.53829730544	50000.329665277866	0
49985.69786667642	50003.08579045412	0
50005.04180405728	50003.54232518139	0
50007.49928405959	49988.58424591541	0
50017.031857151094	49968.94990008343	0
50002.98364475068	49981.342418066255	0
50008.75183400938	49981.63170455064	0
50003.74134074666	49968.98534518849	0
50014.184258887915	50004.34955588514	0
50016.66807349658	49978.153620903344	0
49991.49294660638	49999.08926920659	0
50006.07308943197	50012.02124499861	0
50018.18428017563	49975.5291185302	0
50003.744835537575	50005.03672033354	0
50017.0847617482	49967.71939797862	0
50001.364376995836	49995.92899192673	0
49999.015252295256	49984.51162121085	0
50022.88862056398	49978.140659149925	0
50010.12229608524	49981.63378355038	0
50006.924986869504	50014.2275570096	0
50018.62598055079	49995.02027975728	0
50001.4129379488	50011.1959501719	0
50029.762113352466	49981.23696473595	0
50017.34500124433	49994.69032148967	0
50001.66266675488	49990.137316034496	0
49998.9494254673	50003.01711792969	0
50001.198360199305	49999.86125242214	0
49988.285388029035	50000.56237796584	0
49999.6191912088	49994.81971262622	0
50026.604335600314	49978.8004165042	0
49995.32452230914	50007.39284060184	0
50008.4370145203	50012.41428319673	0
50020.588886059304	49984.00500895489	0
50018.196912976244	50013.52306138625	0
50024.68074206995	49980.89310460526	0
50032.11898991028	49977.87048802366	0
50033.392462679665	49988.90998566345	0
49989.34177680639	49998.66722062441	0
50011.053675528885	49993.308648700295	0
49998.23830095699	50010.57701642372	0
50011.79860805233	49985.78635422019	0
50018.22626641199	49998.34133937544	0
50006.87112494695	50000.55134256973	0
49996.53121272331	49985.20198091985	0
50025.086037284156	49985.91081937276	0
49996.70860588001	49979.26714558284	0
50029.50319168969	49973.20871567816	0
50016.4795935853	49979.64911345631	0
49996.10016635222	50004.113680559676	0
49999.640019379956	49996.08065681126	0
50008.223135130625	49962.391188099115	0
49993.37143664145	49981.26529963117	0
50018.00955082157	50001.454190036544	0
50014.05433731257	49987.786569162265	0
49999.49285722743	49986.030568801725	0
50010.892172060616	50002.890041918436	0
50018.264454430224	49979.08917698802	0
49999.254347866976	50004.12399906752	0
49996.37550174052	49996.18684061768	0
49988.48035736957	50002.11186367716	0
50017.57129535383	49985.64348910266	0
49993.48365932206	49995.32734283831	0
50004.25846664632	50013.69450265003	0
50015.17690187655	49969.07193670933	0
50010.90125225226	50010.77384091866	0
50017.00323091341	49995.94090178073	0
50012.86030348004	50017.03363351573	0
50005.31109678922	49962.92414232626	0
50006.08245865617	49996.396527964374	0
49990.01497238	49995.39866020564	0
50044.05046255765	49984.74864177708	0
50021.102182624454	49977.19055963324	0
49994.206855205164	50007.760510363725	0
50031.30952802601	49981.27880218403	0
49993.00874635992	49989.07987435498	0
50017.913044286935	50022.43697608902	0
50019.55630359528	49996.00874573291	0
49994.95845095134	50006.23146898167	0
49996.787999179345	49983.41672751876	0
49997.28862868989	50002.89962222195	0
50026.72239156424	49977.67029217016	0
50016.137442013125	49997.798828649495	0
50002.23822115556	49982.82918829433	0
50017.59004350971	49970.20078439211	0
50001.12616166738	49988.74985866253	0
50026.89126041569	49975.84217616462	0
50011.525842301904	50000.75636389602	0
49987.37936298576	50026.933915783564	0
49992.505563965504	49971.45927862612	0
50028.914669772326	49976.81093937099	0
50016.66006009913	50016.9698661116	0
50006.33442838227	50008.543010872665	0
49989.42131829412	49963.33901166855	0
50017.968238877926	49964.11063876047	0
50017.4053768407	49976.68234425749	0
50025.67918690619	49993.459769034926	0
50035.32946390554	49977.583204645154	0
50014.841863191876	50008.54154552255	0
50009.46842729731	50020.60487544357	0
50021.769537268505	49974.23178294885	0
50011.47451947896	50007.557284676805	0
49998.40507468729	49975.46325920858	0
50004.0943970568	50011.27871101463	0
50006.20179319582	49967.85017228331	0
50018.20829484094	50018.71730479123	0
50011.66556158528	49969.1858270797	0
50024.369657337156	50001.22008216415	0
49998.79584238994	50007.13689362251	0
49990.32820341346	50016.3961369657	0
50006.4435688108	49994.31053318997	0
50019.30929079813	49976.600336048316	0
50010.91845864008	49982.82898569856	0
49990.348907185224	50005.60903256387	0
50024.1522169357	49994.40200642497	0
50014.17381883133	50002.12589069574	0
50017.76507466728	49990.44779436663	0
50043.75520496807	49976.744641166486	0
50009.71324076425	50011.99337319459	0
50023.96064234873	49977.61049468709	0
50014.04709016834	49999.30956374218	0
50007.29837336337	50019.74476684009	0
50011.60148713441	49971.61552987652	0
50027.760664667345	49985.06088880161	0
49990.826783218356	50029.403764236886	0
50009.65654534305	49987.70137659851	0
50016.71099753911	50008.33824926107	0
50004.69951611002	49997.63286251777	0
49982.1008966819	50023.64881203237	0
49994.30528099292	50019.15648234574	0
49989.98803088486	50014.01842541414	0
49982.173661481924	50004.54955079803	0
50016.885314251995	49964.39033046427	0
50027.64624163003	49996.03948847316	0
50042.10921104765	49992.490067135564	0
50000.45721536013	50013.25586287379	0
50033.20667133846	49996.21933796846	0
50007.796617056236	49990.37827675556	0
50010.793185041024	49958.88394594061	0
49999.99657376707	50014.635139766775	0
49991.18720389596	50004.122235214636	0
49997.97220737339	49978.578237204354	0
50009.72613395662	50003.706107086124	0
50035.589999161806	49971.04844427833	0
50028.910800421785	49971.17023296352	0
49995.69536840814	50016.661631778	0
50031.87793942766	49984.378883366044	0
50018.940883947886	49955.17033129901	0
50009.73582475297	49963.47881328664	0
49982.62400587377	50000.491292449246	0
50011.69341869804	49995.72767945512	0
49995.16420949113	49998.835294507444	0
50006.40201665947	49988.39904736535	0
50016.4519561636	49990.38580699887	0
49999.09921373705	50015.27455799909	0
50015.71644487849	49981.890074185685	0
50011.95701241115	49981.49187185587	0
50013.74931920829	49997.47045144757	0
49991.916510602816	50012.525039104024	0
50009.99198977121	49984.8982441121	0
50018.44147401772	50003.16867861623	0
50020.82573912429	49974.82028027413	0
50015.49034966473	49990.85560334409	0
49999.87213701425	49997.90044027296	0
50043.79092621712	49982.05238273654	0
50017.433259612284	49987.72241035177	0
50031.953824946744	49994.884360510674	0
50008.88763657624	49985.631715698684	0
50033.254947874484	49991.54350118985	0
49999.46235900153	50001.37638187934	0
50015.18216152417	50016.60655961266	0
50013.100947890016	50010.369642319376	0
50023.76929210621	49996.469970804144	0
50009.1598565264	49970.37590584578	0
49995.85450226346	49992.452056001675	0
49999.94546654832	50008.59505416156	0
49990.82754118624	50010.245166916364	0
50031.77710339371	49975.60848126108	0
50034.230430251715	49972.200144816255	0
50022.386270717376	49979.00827023312	0
49992.64646736168	49980.25304717777	0
50026.42297673137	49997.453392527335	0
50019.618674445446	49958.86037352273	0
50026.41798040903	50001.05491525644	0
50019.38057683675	49973.42363685009	0
50009.54565436523	49966.28393480257	0
50009.01063384966	50014.73592736334	0
49999.644995925904	49993.78405371485	0
50009.81720632824	50005.97289784865	0
50008.14015398451	49992.284981156794	0
49996.346870602596	50006.735113702714	0
49992.318381946396	49996.34852900717	0
49975.57922029394	50007.543591302885	0
49991.7840052838	50030.47910280624	0
49997.821918389505	50003.78108682672	0
49981.759709777754	50020.590654198604	0
50004.689470503756	49982.915378003716	0
50003.63994292236	50003.52518030056	0
50003.33970531987	50010.21646316763	0
49991.72504012674	50009.66971456137	0
49993.51300644962	50021.990941999415	0
50008.57551745661	49967.72139152683	0
50021.960935687	49975.66542490558	0
50004.69583280455	49995.22104814737	0
49994.198399913046	50009.21217614481	0
49988.58142016513	50018.082290497325	0
50019.654252077045	49988.67324223183	0
49984.921162792794	50004.07854214962	0
49981.45671529846	49997.116122643434	0
49996.97783060522	49968.187741512134	0
50040.272093099156	50001.72669740148	0
50003.18794351524	49977.40589052669	0
49993.03311956979	49993.21018067425	0
49996.365427526835	50010.6317267545	0
50003.67053058538	49991.807151799425	0
50008.59006648891	50007.353603243646	0
50005.63922193674	49975.28807307995	0
50027.37674313698	50000.002662458595	0
50018.1694011894	49962.7431125476	0
50029.270615256304	49986.30585703274	0
50008.60891376488	50000.90645862579	0
50011.463217016535	49987.64651850302	0
50025.71492602243	49980.053609271316	0
50020.149261215425	49998.33740895269	0
49992.083382203666	49998.17325550986	0
49990.49038131797	49993.050099536056	0
49997.03459241107	49992.463299739306	0
50015.71638867133	49993.163487279846	0
50014.238258018595	49971.042525217876	0
50002.84440560835	49991.017650804875	0
50024.0421841673	49981.83583364768	0
50010.09122006389	49975.393998303785	0
50021.8599244461	49988.34879827413	0
50012.38490685176	49983.447845324255	0
50022.9978631254	49987.25227928762	0
50024.57481204676	49998.27303786978	0
49977.73435678939	50025.73142585185	0
50018.273526281984	49984.862890459626	0
50004.87977524304	49988.86417241439	0
50010.2994959495	49980.14878879698	0
50044.34040172747	49986.573763466644	0
49989.8854863132	50002.60089882142	0
50035.588236585834	49995.58540569962	0
50033.22995233338	49985.604815805105	0
50004.865841838946	49985.181879685035	0
50017.96032704124	50016.073713754304	0
49985.88742129509	50004.574260043635	0
50022.967400696645	49965.7199337937	0
50020.575116337925	49991.52741422425	0
50023.080497756	49990.82975304222	0
49971.19647388126	50028.90699982335	0
49988.378226405424	50020.15787642392	0
50041.256446369975	49975.58570536631	0
50026.2353198945	49963.63745814506	0
50006.09290812682	50003.86750193632	0
49999.10665106603	50019.81250362378	0
50017.08442806516	49999.00182927129	0
50044.3125068275	49991.881128169334	0
49989.69643205104	49979.90931636454	0
49983.447153874804	50012.92191009479	0
50007.09100776314	50002.0115516885	0
50002.39396832022	49992.540378176054	0
50030.089910534545	49998.491165232444	0
49997.30745483783	49998.59718904675	0
50007.318017293444	49975.875578960055	0
49993.248316773905	49978.191920323	0
50026.3666059615	49990.04335203911	0
49992.999485446875	50010.69994272801	0
50000.3856237368	49991.71250458948	0
50017.946030743726	49977.88631347146	0
50007.644142433375	49972.087069549	0
49993.66907959635	50011.765590085415	0
49994.8157511952	49986.98470323382	0
50008.38104781748	50019.90062105578	0
49993.26126408174	50000.11735477906	0
50007.22548173692	49977.57936703704	0
49992.06360483944	50018.0340425501	0
50039.28669048378	49963.65659707516	0
49985.753176636455	50020.735921212305	0
50011.566897029115	49967.6111754119	0
50033.987927820956	49979.86532365262	0
50034.92184460218	49993.68379887169	0
50031.1834662403	49978.546404806555	0
50008.49951727383	49977.61220145197	0
50000.0667014223	50006.61967936052	0
49984.729122934965	49988.46750636666	0
49981.21649061167	50003.70840084871	0
49990.47161684786	49965.01894314194	0
49986.85456251446	50017.47416794007	0
49993.14977565803	50012.76023205532	0
50047.74428540473	49991.24723405859	0
50041.76255014188	49978.46759680011	0
50009.81457879594	49978.21967923451	0
49998.4060908197	49999.35948248665	0
50018.373779276386	49996.34044717234	0
50013.52283959243	49995.467949927086	0
50027.67426593742	49970.10328410818	0
50014.319940503025	50017.38261971316	0
50009.11341404663	49999.653086728984	0
49973.127658974896	50000.05463673042	0
50024.172469884805	49992.833051163034	0
50012.72323837013	49986.30699232487	0
49986.20730487261	50000.10490423789	0
50011.977252020064	49976.793581167396	0
50000.00469857768	49987.66289570633	0
49995.85995538461	49973.097446555905	0
49981.89327689237	49986.981859026244	0
49990.188598212604	50018.50470183291	0
50019.26408681603	49991.079964753786	0
50026.90642246039	49980.55454640253	0
50004.02002875881	49980.06894821713	0
49985.89081506631	49985.65015807027	0
50002.19799961084	50013.56370140326	0
49983.7216195171	50005.075943525364	0
50011.56530235663	49984.67498436674	0
50002.327672652966	50016.16523425671	0
49997.71084800053	49989.345274387495	0
50021.098386776	49999.088229640256	0
50002.00890793094	50008.13368325376	0
50019.39518854666	49986.74799421681	0
49998.48583144695	49996.020842220816	0
50002.252645341825	50003.39034952211	0
50024.94934034694	49996.50973683712	0
49986.29125204934	50032.769984358754	0
50028.415156277806	49974.07285654163	0
49992.67148623997	50015.74501869495	0
49988.55427669218	50005.38882281116	0
50005.61269014103	49979.195057955585	0
50013.9253921519	49979.943606174034	0
50009.02263196153	49976.39397066565	0
50003.70383567812	50009.18776447736	0
49977.93538939688	50032.17827826552	0
50002.00143499088	49981.14772652258	0
49994.443343618565	49988.76168526796	0
50015.95192676042	49996.55369518609	0
49993.70826007408	50013.60625246535	0
50015.6171072625	49995.2344459176	0
49985.79584330067	50018.53873362033	0
50035.52685303456	49986.11691328954	0
50023.38477138606	50015.65881684924	0
50013.08957255942	49972.88909667436	0
50032.54434074573	49980.14024382478	0
50037.69766277613	49990.71977907857	0
50020.70132115987	49971.33918728332	0
49991.54871575323	49993.06958954638	0
50038.6876369777	49984.854015877136	0
49995.84975534837	49989.76380217891	0
50008.57260689861	49984.18248625825	0
50010.80116969428	49974.26868446372	0
50015.52442358418	49980.369654114074	0
49966.87956821088	50025.3566718717	0
50021.39298048806	49997.33513397521	0
49986.79280405464	50011.54457078656	0
50036.99569153763	49970.71384740837	0
50030.30006447288	49976.71936741601	0
50004.423067000935	50021.778925919774	0
50018.9524174718	49987.93459858724	0
50002.24446952885	50009.35885546801	0
49991.37241014676	49987.81286878255	0
50003.50800967785	49986.81399264767	0
50024.603400120206	49967.67607924221	0
50011.68653072118	49989.936086664326	0
50007.42317193211	50025.20821976098	0
49997.81359760099	49974.146066464906	0
50000.03202202254	49975.17501212602	0
50007.46899340166	50016.97950080779	0
50014.92720199672	49989.879107376546	0
49982.3621370405	49990.43294793265	0
49998.93112757086	49973.32114751587	0
49993.375437763934	49986.99815010414	0
50009.01048645396	50017.8185164767	0
49996.28983160131	49986.96341522962	0
50013.84358150482	49974.759725529235	0
49985.33335758784	50014.325262570404	0
49988.28920657882	49976.78881082798	0
50005.127349538976	49960.355245516366	0
49989.64002585986	50013.06228223937	0
49993.30132386803	49990.74232668886	0
50007.89248237768	50021.36047618287	0
49987.15178322575	50016.181793822885	0
50026.669613924685	50151.85988323398	47
50004.93155569203	50202.6798570926	47
50055.107875885325	50110.30829094997	47
50052.67365418521	50055.83354076841	47
50001.162445774266	50070.544420490645	47
50091.819368212375	50016.362773905304	47
50057.7297856736	50190.15265831569	47
50139.46968426675	49998.779534934365	47
50129.31513303434	50058.42950417515	47
50182.956156998334	50056.9943159208	47
50069.921445962325	49968.9360002844	47
50148.12949318838	49944.585101187	47
49956.30441325432	50212.91274556998	47
50074.56838849426	49912.96134918191	47
49937.70633197376	50167.196466975794	47
49950.041701499016	50080.667263016476	47
50108.32892888433	49868.79565029699	47
49998.96875477106	50257.89513280161	47
50104.41923090583	50205.20200644887	47
50189.2130133816	50003.55096307676	47
50128.73135249091	49817.12932596023	47
50182.45462406955	49905.38493305586	47
50022.428175052875	50308.747684838454	47
50239.44639953328	50026.697972314614	47
50181.37877261802	49799.73952972365	47
50218.8338483756	49870.189796039565	47
49887.317781893194	50162.82881774187	47
50105.34624061793	50112.18212431669	47
49899.17560252152	50090.44662454772	47
49973.199513517386	50320.498248303586	47
50071.65671283626	49835.97150142459	47
49911.87586332015	50232.734078039735	47
50019.77572029806	49845.4106517726	47
50250.78229247453	49974.81641198426	47
49923.51055484121	50285.63502799434	47
49982.46425357388	49875.655642453676	47
50264.03976505017	49923.214757316564	47
50310.971630074426	49898.91826656131	47
49967.92859492471	50375.78107393046	47
50067.53700789274	50238.80125643408	47
49862.38692218431	50225.30293534046	47
49987.86895222738	49801.8878382298	47
50300.162071726816	49981.868010024176	47
50154.19313080179	49750.26707187946	47
49922.84042860976	50338.016763763524	47
49966.985806328645	50034.381274876985	47
50158.78351804393	49855.538495000794	47
50059.0940285588	50347.495907069744	47
49938.621215043924	49805.24674761636	47
50015.91459490678	50381.20910361667	47
49837.66177176364	50272.853749405804	47
50040.0694563812	49792.83077425363	47
50005.405811003395	50432.73828533167	47
49970.18286339753	49753.03279591922	47
50032.43734305424	50010.10977715193	47
50170.88995895923	49700.888107263294	47
50027.294034344035	50477.237168757616	47
50056.98454757384	50523.71493117557	47
49912.0349634279	50037.95579105506	47
49814.986291869056	50325.12403964859	47
49764.533857040544	50316.439978612936	47
49922.02101377008	50398.635948660594	47
50026.28927546825	49901.96749504226	47
50069.161151939355	50294.70593862225	47
49874.95064447218	50368.66032828307	47
49917.07978985453	49754.37443622511	47
50290.005056059956	50051.541310589426	47
49779.72490953803	50367.233804283394	47
50267.03148268149	49853.959854191504	47
49725.98279339543	50356.9472770236	47
50023.46752017001	49951.917985908	47
50280.63425280862	49803.01231299603	47
50270.24019392291	49751.729677321455	47
50350.20734339438	49975.95158969209	47
49974.31241341013	49952.38932398498	47
50398.57737539622	50002.762723152104	47
49971.0384123977	50473.66095829236	47
49845.314772499834	50084.98199066009	47
50107.23279604679	50335.83458498831	47
50233.48385022681	50082.731029464725	47
50331.56210534224	50081.91058744358	47
50334.22513056254	50027.91504996081	47
50112.466486174664	49724.621353552284	47
50159.52870199429	50107.525696903125	47
50403.2070282925	50053.276881720645	47
50366.8811926691	49899.86948965361	47
50208.47318691943	50126.287068046906	47
50146.704314747425	50305.094232206815	47
49925.83722393036	49922.96857857208	47
50058.25989069877	49729.36028159669	47
50092.11857461366	50389.98203145553	47
50330.36259477581	49849.6276029787	47
49923.89039959171	50486.31457818081	47
50218.93505661219	49731.9408572038	47
50121.8878084231	50257.09047353058	47
50202.587582091786	49955.43169022686	47
50022.57719567668	49696.50976069828	47
50157.716224711134	49653.207856248875	47
49898.164457518185	50441.74574016058	47
50077.93874662121	50475.031928858036	47
49731.76967876494	50279.554888927094	47
49870.45822835139	50314.25498672788	47
49933.354316967525	49871.82419002252	47
50440.18270946511	49976.7952246943	47
50318.717391479615	49752.756258750465	47
50263.06676331184	49699.52824452921	47
50229.17357705909	50176.89105970172	47
50275.34982213247	50192.30458602223	47
49816.04890846576	50407.9050699423	47
49913.00715184459	49699.756872670776	47
49906.04909094919	49981.76995301739	47
50271.52400405229	50141.12495817324	47
49887.59514639801	49849.70848211388	47
50105.476133021446	49666.75406100979	47
49728.71255891467	50229.242682754266	47
49867.32288126958	50014.81788448277	47
49771.808491875076	50194.15557813796	47
49824.805122664686	50187.73498086084	47
49728.02191975063	50167.5444461464	47
50141.80262327096	49600.57313935982	47
49789.52708150711	50144.279851362204	47
49936.81321257233	50536.37589024893	47
49676.16874107538	50168.127761751646	47
50126.162701666166	50485.97273021277	47
50121.16906245509	50429.74273686811	47
49768.22391386406	50430.40763548614	47
50371.77469413311	49736.06380689616	47
49811.803391849244	50016.71260230749	47
50091.67299629205	49606.75834084315	47
50107.33452668329	50530.21937924572	47
50264.94688878312	50239.59204456385	47
50343.31534397205	49801.2686760019	47
49798.71054182475	50235.24399358574	47
49870.04572985267	49771.551958287826	47
49760.79148407322	50007.88198522851	47
49842.251267833475	50139.263531925	47
50059.88586751757	50429.73916051165	47
50155.830330656165	50162.73008780815	47
49834.78467670184	49973.58407141176	47
50311.86413743143	50268.06612574117	47
49868.34096049865	49931.28368678371	47
49851.08184280653	50467.23571816245	47
50327.531524650876	50143.078715443466	47
50378.391874820896	50098.17525093183	47
50323.66489761223	50193.1850370793	47
49795.7061384032	50090.064718950765	47
49752.57648135019	50060.0964122061	47
50040.52049787621	49623.345013096055	47
50055.77208489162	50576.99131050322	47
49968.96057311815	50130.56992025573	47
49931.43365579247	50589.150564918615	47
50348.445403657955	49685.72971601324	47
50258.24641914572	49643.63754497566	47
49884.87280016218	50568.4514339208	47
49839.629731875684	49813.61109466278	47
49881.36122565303	49660.040728037005	47
49841.33545163911	49725.252184941164	47
49797.6965185166	49782.54546995986	47
50152.35247263701	50547.765586231995	47
50420.120041620045	49888.37817157747	47
50310.5074395672	49649.64251618711	47
49842.998536035	50539.8548520245	47
49987.046105653724	50534.57788626031	47
50224.20048828191	50268.02856066169	47
49714.92288237928	50405.055230728394	47
50217.716207334204	49680.794714013064	47
50159.53457645334	50211.33493071853	47
49646.741256075155	50126.5726831317	47
50473.76936841214	49879.55900196396	47
50005.23064037596	49582.06181524322	47
49663.52872087687	50428.44916904987	47
50160.879603164474	50395.64745669396	47
50338.582453848	50318.2421271461	47
50015.92987222903	50611.873741690564	47
50378.76500751035	50279.97874232797	47
49797.26452847291	49837.98925562626	47
49810.86826552302	49888.82889089265	47
50429.67899166773	50304.5146306079	47
50407.33158024609	50238.666911278866	47
49845.57646702867	49621.63163854757	47
50421.428412461595	49755.094997453336	47
50163.936344919886	49550.68273382079	47
49676.71389385141	50269.26308381958	47
50404.59289157453	49802.15160853605	47
49697.51679054756	50119.61554471	47
49899.32829883146	49612.20989481876	47
49758.89271527557	49870.354533157035	47
50443.177595301335	50089.64522773056	47
49934.31403352718	49654.268235470634	47
49993.121199385154	50661.10728321618	47
50202.94083809374	50542.59730456706	47
49949.612679342696	50636.4636761899	47
49595.03836292525	50137.09692058274	47
49777.92516769721	50478.583217401356	47
50381.57073011612	50347.237628686795	47
49549.88931165009	50164.71420448457	47
49971.20303560037	49698.487024051115	47
50528.55108913932	49883.17687645691	47
50494.83208325767	49924.44466999158	47
50022.7157180422	50701.52960535232	47
50575.67485911509	49893.71700495045	47
49630.875711224835	50287.34354647122	47
49673.97738767447	50220.561411663315	47
50482.39672967457	49827.456815499994	47
49657.49916301398	50329.67814340005	47
49664.118618048655	50479.625914160926	47
50189.37696542408	50341.90096538985	47
50043.6167493946	50654.921508502055	47
49608.343436601455	50344.84284690332	47
50231.27254553721	49787.6618887428	47
50407.676869640214	49699.93249774929	47
50484.50073613142	50313.31113922381	47
50451.64914847565	50036.48092970124	47
50184.07415944785	50592.209059743735	47
49700.257513011085	50068.86585803283	47
49651.31652452653	50059.86376369269	47
50182.96502469932	50486.169880166475	47
49762.81849470354	49743.69380558819	47
50054.02133395926	49563.123956086485	47
49807.83106210566	49651.76446996428	47
50204.609794032476	49519.52082679016	47
49992.31481191873	49646.29058568279	47
49952.39764254696	49594.565113573655	47
49797.4003350643	49600.066540700136	47
49748.22855844314	50109.457905537405	47
50032.479417012975	49517.1377719538	47
50383.54744708852	50187.581745735435	47
49748.47733246846	50517.42281954393	47
49722.80104322743	49774.8772780501	47
50237.86567514313	50592.29627057037	47
50434.45813930108	50196.883602915055	47
50485.90290010553	49997.538079700265	47
50449.532920230864	50356.17031930712	47
50388.105417943196	49655.98772257791	47
50227.08303712347	49566.47153828733	47
50403.43889152637	50395.55503353256	47
50489.53478676276	50195.217558618766	47
50216.37461458056	49614.45255432242	47
50147.85574238104	49502.50993441275	47
50545.76056566791	49833.467900779884	47
50513.78990238403	50242.42319838195	47
50093.92193826504	49501.21227187699	47
50237.833106391714	50491.056596382456	47
50216.05366650724	50442.58024109539	47
50477.56914245274	49750.282934014285	47
50524.49470887616	50028.36854583114	47
50524.19491168807	49780.88397739203	47
49710.960283413064	49847.561182133155	47
50380.653952420944	49845.949788457314	47
50267.342875540366	50444.871042554965	47
49799.378540861995	49551.034969745655	47
49610.957805495396	50025.0379734559	47
49746.535961780806	49580.953662590524	47
50446.86457860856	50421.3494459202	47
50487.60504299739	50071.18434953873	47
50272.933982009	50552.244142000935	47
49727.31646084523	50456.450607797	47
49622.07590846275	50236.85782088697	47
50466.92667944681	50262.99813152832	47
50405.29298572429	49942.510600199676	47
50460.225980746676	49681.19620712501	47
49713.83727595706	49992.75831702453	47
50238.13836351264	50362.775171454785	47
50039.91983980391	50751.60474673966	47
50498.28439570912	50121.31492297352	47
50615.054866834864	49925.7337598008	47
50589.786213753854	49804.608443566794	47
49790.94618460613	50547.24849556722	47
50561.41188647204	50064.920661062	47
49684.10940872358	50527.905371617286	47
50289.85698226	50496.03550539096	47
49864.57515277265	49575.78043356139	47
50502.02878909386	50370.179636762674	47
49726.457315108935	49627.81812857817	47
50356.04397655442	50237.18619179218	47
50094.505223802706	49771.12263486529	47
49717.09557926421	49540.70133215851	47
49714.00466420999	49897.201633370816	47
49884.97706057631	50622.27871393743	47
50069.21549503335	49452.13603851144	47
50122.38959507083	49438.81793216379	47
50570.70080812209	49949.797485228315	47
49572.93644445292	50260.79763455412	47
50319.3230714817	50366.502752627406	47
49608.880355833826	50086.98546483769	47
49579.92759839481	50206.489426735076	47
50221.2478789236	50646.537093057006	47
50237.41644569424	49481.73182664243	47
49535.768312248314	50111.32807071932	47
50088.675216193755	49402.58318047994	47
50339.28289671795	50416.000947769346	47
50510.612468861254	49696.79563481373	47
50634.18446396412	49780.15119971801	47
50558.755275997195	49711.64281765801	47
49731.94191303825	49944.98819779616	47
50152.29515107137	50636.462387464046	47
50273.76393506391	49584.78160340143	47
50467.758803055796	50472.83287640495	47
49635.40866793717	50524.013626746586	47
49626.02094886847	49979.17676194524	47
50112.25123052151	50608.380880951554	47
49519.604906972214	50065.466259693654	47
49523.8856339536	50212.0069118029	47
50436.63326005405	49635.86960595218	47
49673.00636864387	49791.304258377844	47
50616.36290214598	50079.79615060775	47
50599.87561758439	50025.45585573632	47
50346.1477821368	50492.84613089135	47
49473.14375705608	50214.85723318431	47
50538.392031403804	50302.407667621905	47
49868.07304884559	50668.909545432456	47
49749.33429595639	50583.596087077414	47
50645.72625532146	50040.21387079799	47
49780.48933409107	49504.24450645166	47
49660.12687226066	49845.856527459226	47
50329.99485021206	50543.838933726634	47
49419.9000543538	50204.16103486792	47
49562.80741651857	50010.04313156835	47
50635.267684371225	49978.256961424784	47
50615.161580523265	49735.87377337832	47
50546.900349491836	50147.6061964238	47
49772.71479063441	49696.5368575687	47
49610.598096388174	50463.10935275189	47
49900.180557463405	49538.09898269588	47
49457.38471898692	50166.2312702211	47
50324.87324540082	50594.15145161037	47
50105.11800748925	49551.45466316026	47
49749.13052316365	49467.03574816659	47
50135.053162332006	50689.196294858855	47
50289.45844305224	49486.094982659444	47
50676.101376700244	49743.14371367401	47
50269.857404909075	50301.948110823854	47
50488.54793210342	49634.94327313524	47
49415.07169398005	50132.979352008755	47
50336.95106373798	49507.301201758346	47
50596.98142851248	50156.55069819017	47
50405.45357835176	50141.39141225691	47
50724.46444260216	49741.11834153775	47
50228.234475193625	49426.04160137114	47
50376.656598026064	50614.20027940588	47
50516.09932330116	50420.816344523504	47
50635.82204049899	49831.56989520332	47
49783.74397673228	50626.651061776356	47
49515.92370403962	49994.16484969054	47
50202.399609625216	50695.84880174447	47
50168.26771822994	49455.46518226529	47
49755.365461560286	49813.12423777369	47
49607.20843465159	50394.053750518935	47
49562.0010534465	50491.396135296905	47
50401.19955301436	50446.571574765345	47
49889.037602032986	49487.09569708111	47
50273.26893123973	50632.4408737885	47
49553.749033259795	50413.63247615869	47
49699.52303253343	50581.17906504541	47
49649.816395703194	50590.085160217845	47
50457.52514789034	49587.69002930687	47
49736.89303032877	50658.3606942233	47
50013.946450157324	49439.21196349411	47
50324.670666684484	49560.599223730496	47
49646.21202466854	50645.40843777092	47
50712.90611689247	49793.86850078123	47
50777.84387192406	49757.143740478255	47
50463.18275784016	49537.989093349584	47
50503.94736453771	49499.96941206321	47
49989.0274866379	49489.3541660091	47
49797.39433883801	50680.431710082004	47
50403.67946289686	49575.00606683233	47
49782.452301482364	49934.78107214636	47
50383.813563541335	50528.488085410354	47
49456.089965333755	50106.691643999475	47
50087.487957220306	50725.802815127805	47
49911.90101534126	50696.833623839324	47
49592.2444749483	50658.79440439163	47
49686.342766728776	49597.193394285685	47
49675.454169776385	49935.251446021204	47
50537.83688046088	49625.8859136301	47
50622.63491392977	50197.350023363746	47
49676.5148292297	49644.949637509744	47
49656.584327169876	49742.371809793614	47
49624.71055768113	49886.36058783328	47
49498.52209226743	49945.33370439238	47
49836.33641430924	50628.51546628091	47
50784.64621744431	49704.56089803073	47
50572.32070587769	50337.22241718729	47
50725.113720054505	49690.914920859344	47
49972.952048931016	50706.93751361264	47
50267.47128411793	50684.47124090154	47
50309.71637174611	49437.9730350962	47
50652.59882899246	50150.009261450556	47
49387.3698311927	50245.51790887884	47
50836.76152270176	49721.837829284515	47
50504.56246644102	49572.88866054596	47
49954.41139547697	49537.9763916977	47
49981.42873747276	49401.513813708974	47
50538.9850945862	49535.636660534976	47
49940.89906511511	49473.04562661975	47
50688.354516304375	49658.30459455923	47
49431.633973810036	50272.18327547971	47
49586.21324798594	49925.10586154417	47
50859.566759871945	49770.2690379996	47
50598.795517781335	49682.86798375139	47
50318.20345402085	50670.646973779454	47
50575.84007635167	50265.83855389013	47
49845.612452446	49522.698475541	47
50369.96618086547	50664.14249047654	47
50368.479902370476	49607.68117302136	47
49608.4700423458	49724.101925395335	47
50576.063165943255	49576.47174906336	47
49599.863990599915	50557.692626156924	47
49646.70816996731	49688.57354735749	47
50823.1366328935	49804.58587689444	47
49749.22784632419	49416.17606312207	47
50227.73299075649	50745.61168446217	47
50689.86762425753	50012.6819335523	47
50640.0971538912	49646.70027118312	47
49589.04131022381	49675.266922918454	47
49522.96945126061	49899.71186739804	47
49698.76683929611	49470.42999612098	47
49540.31943746905	49647.53538969061	47
49934.883074872305	49375.69423904233	47
49545.46018530203	50543.500168794824	47
49339.66823210252	50231.85380197829	47
50679.52034107779	50083.55723944538	47
50360.91787464237	49462.43098904013	47
49667.45211933162	50007.85357450673	47
49654.07260898382	49444.206261586776	47
50718.051663688944	49966.09895331247	47
49299.96360240948	50201.541478792955	47
50478.42697672169	49457.268958966095	47
50756.02156407232	49828.15248982719	47
49992.834564669814	49345.98607087466	47
49319.187734124425	50153.22954369459	47
49365.60238398008	50120.314379354524	47
49561.61478044056	49743.64727367682	47
50628.61740602772	49572.88997110492	47
50518.17042165778	50497.02757322474	47
49839.94702945957	50711.92938468528	47
50781.53610471889	49869.0132805033	47
50523.642412894726	49964.850143650736	47
50668.938703531654	49931.73178912107	47
50173.04007291411	50738.883934662685	47
49490.492472839614	49667.31642861871	47
50425.80849689643	49504.4280778383	47
50536.20680361374	49459.72970265355	47
49633.687502066554	50696.78030911798	47
49558.28110879252	50353.790147758766	47
49523.48820746928	49775.16034491127	47
49507.78325411454	50496.455260393755	47
50571.45360440401	50202.08769790679	47
49504.455527579405	50421.83421106694	47
50035.49047610283	49311.63991880267	47
50672.40743235514	49599.57851258668	47
49363.24217681484	50184.04539839947	47
49627.746766317156	50745.25734082859	47
49345.65188787856	50068.46266456467	47
50653.12063395666	49698.951358622304	47
50469.887290441795	50521.97944616754	47
49469.44055168073	49717.98322334547	47
50267.40748644114	49531.632269732974	47
49676.11835410383	49513.39508957188	47
49592.72619862517	49844.70779136432	47
50505.6182210868	49413.703385001965	47
49707.17441395296	49384.76235121541	47
49649.19085414016	49562.7147098804	47
50114.14374420636	49355.949025682734	47
50706.9702759241	49891.25519207946	47
50826.870811306246	49891.09390477181	47
50561.13693393025	50526.83574754682	47
49755.47079451703	49367.236612792345	47
49277.05709374368	50127.55502200961	47
50051.891428582305	50798.300396855084	47
50673.210184446994	50203.71308827336	47
49924.785323859214	49324.58499702173	47
50424.68261274223	50496.014817357944	47
50657.4466720119	49885.09668989987	47
49562.39049585741	49804.59101235876	47
49329.555657692115	50285.86039552301	47
50089.510643394104	50671.688206399354	47
49463.04651846686	50466.35102394214	47
50611.8827586656	50300.12112869673	47
49734.45404683618	49314.61731286819	47
49419.861788686336	50500.95448507837	47
49413.22144991922	50549.72260541971	47
50326.102593836775	49388.40328436242	47
50574.84241070362	49424.975682768345	47
50455.25944753286	50150.06530071729	47
50719.311923116366	49571.59626288898	47
49592.87272133725	49568.848369127176	47
50706.82085110855	50238.760069610405	47
49661.075274528026	49371.018508859735	47
49878.10029615197	50751.919185197214	47
49528.78414158364	50314.16916959933	47
49467.417181829805	49899.50364491154	47
49620.816467586716	49515.91481306435	47
49711.30766831777	49722.525676125966	47
50350.00394705295	50709.2695149921	47
49635.11547460769	49613.840646224504	47
50400.67834877672	50728.49067007144	47
50433.88598278135	49430.50696041324	47
49482.09413146258	49613.201693691655	47
