# Supplementary material for: Abundant Topological Outliers in Social Media Data and Their Effect on Spatial Analysis
Source: PLoS One. 2016 Sep 9;11(9):e0162360. doi: 10.1371/journal.pone.0162360 (PMC5017681; doi:10.1371/journal.pone.0162360)
Supplement: S3 Dataset — See the respective attached file. (ZIP) [file pone.0162360.s003.zip › S3_inclusion_lws/clust_49_58.csv]

50000.0	50000.0	0
50005.83713481602	49993.280968672174	0
50001.12443877294	50002.94038312532	0
50004.48967049862	50009.87803618339	0
50014.53099825114	49992.22044562598	0
49994.82530141147	50000.16451443882	0
50010.4589196096	49996.03999675293	0
50018.2149037799	50000.21066760052	0
50008.08586038528	49994.71094210748	0
50008.936828060156	49996.61673629877	0
50014.94983376979	49988.786681476384	0
50018.46933854213	49993.8554702697	0
50011.58925015423	49998.11513877684	0
50000.88428493963	50005.70068823388	0
50015.58030491181	49998.917555959655	0
50009.4718499692	49995.44000616184	0
50021.193458055204	49985.225681648	0
50021.413904821406	49979.75696080034	0
50010.100749354795	49991.42392694246	0
49994.76895619402	50001.40611172298	0
49988.06258487189	49998.76840152412	0
49985.29202249338	49998.940740734564	0
49993.14686645007	50008.1375682673	0
50019.290915195124	49977.92750471076	0
50015.06418115242	50000.068615091885	0
50014.13017824349	49994.253094930704	0
50016.51956011994	49993.78858803314	0
50007.08202173182	49986.998177055575	0
50019.32588342561	49975.4242119596	0
50007.844906202205	50006.27608626506	0
50012.7000907052	49987.44525287354	0
49995.49342105043	50013.29634922211	0
50005.13790162656	49991.45152935209	0
50007.082932075806	49996.441953963855	0
50016.585769007244	49986.84440471123	0
50002.83418114664	49988.992466717245	0
49995.48635136234	49995.03181978486	0
50024.77210222248	49987.26818796391	0
50016.061040311164	50002.13748655931	0
49998.10217495186	50005.36260508198	0
50013.167830917206	49993.19964095961	0
50022.14159763361	49982.83076155788	0
50016.10399810654	49974.74415824642	0
49998.08776523715	50009.22821079052	0
50023.40450357533	49993.61172738369	0
50018.76775212044	49981.33086492498	0
49996.120792812355	50001.59421960543	0
50005.046774222115	49981.73340809357	0
49998.2990140224	49997.04291727956	0
50016.47214563919	50006.55446067109	0
50027.808527417794	49994.11873108403	0
50007.276988179576	49979.47005546184	0
49998.63505054116	49993.56495709598	0
49994.93196612812	50011.18394075017	0
50010.45876863076	49990.161010031814	0
50003.97266594857	50002.458794795784	0
50009.44591577367	49994.182815990534	0
50008.4991627827	49998.01859678256	0
50026.73402193849	49992.63956518364	0
50029.482584821504	49978.508912261066	0
50008.75765193132	50004.28392360544	0
50005.388412672575	49999.9900841207	0
49999.85042124614	50010.79623481914	0
50012.27171978171	49994.29867634941	0
49986.59482429784	50001.81226839865	0
50035.33648425852	49974.70002515035	0
50017.338649190744	49980.41742473275	0
49986.88719264082	49998.56909033515	0
50009.163364260836	50001.94105756399	0
50021.4902181036	49972.74675609031	0
50036.929303339406	49979.345099226695	0
50004.407389178654	50000.27660040396	0
50013.03458879436	49971.04161905141	0
49986.730068661935	49995.36881795393	0
50012.11734460939	50005.26852747503	0
49991.47266825221	50016.232713043595	0
50002.753656105124	50004.43811441385	0
50007.04795399476	49984.99209594952	0
50019.73260847298	49970.14971438379	0
50009.069330373226	49972.59046273163	0
50010.1511816557	49972.62455247978	0
50019.046855330045	49968.729659101475	0
50033.91819664266	49994.99795841096	0
50000.54061583774	50004.66301196818	0
50036.83356199175	49976.12178608589	0
49998.69355844842	50014.23779065819	0
49996.42385986143	49997.54201287753	0
49988.80355885187	49994.73949626766	0
49989.0000510483	49997.53362532931	0
50045.87877013	49979.65615874137	0
49991.13587895365	49996.52765682387	0
50019.30492580107	49999.88959458508	0
50012.46014286366	49988.74121117238	0
50001.54569032017	50001.71275774059	0
50012.15402410048	49992.55053785089	0
50000.12263336884	49977.47527241486	0
50002.22490471562	49999.61637121197	0
50010.51338572776	49998.152334640225	0
50014.73525587127	49997.20394473452	0
50012.79614643068	49996.9890215799	0
50004.87503193818	50001.461523248174	0
50006.03257514177	49990.03647625652	0
50005.54887962217	50004.81637949066	0
50002.56240120871	49979.99797606899	0
50021.887926901814	49996.062893511604	0
50006.32703857465	49991.544517300004	0
49990.439278598395	49994.24582331928	0
50001.873876585625	50007.141939034314	0
50003.305765154335	49993.86854020162	0
50013.200641945106	50005.08440088092	0
50012.12025455266	49978.84568753256	0
50006.64370623705	49983.02919293262	0
50008.49073917247	50010.12621010018	0
50013.861540388745	49978.21860787476	0
50031.058052643435	49986.99015643279	0
50014.94582985956	50012.05125135054	0
50035.5383608293	49983.566861656094	0
49991.030096193834	50022.15116813719	0
50005.46966937792	49970.62233159868	0
49988.44833133628	49989.976926240066	0
49994.354344094165	49979.72792732627	0
50016.53829730544	50000.329665277866	0
49985.69786667642	50003.08579045412	0
50005.04180405728	50003.54232518139	0
50007.49928405959	49988.58424591541	0
50017.031857151094	49968.94990008343	0
50002.98364475068	49981.342418066255	0
50008.75183400938	49981.63170455064	0
50003.74134074666	49968.98534518849	0
50014.184258887915	50004.34955588514	0
50016.66807349658	49978.153620903344	0
49991.49294660638	49999.08926920659	0
50006.07308943197	50012.02124499861	0
50018.18428017563	49975.5291185302	0
50003.744835537575	50005.03672033354	0
50017.0847617482	49967.71939797862	0
50001.364376995836	49995.92899192673	0
49999.015252295256	49984.51162121085	0
50022.88862056398	49978.140659149925	0
50010.12229608524	49981.63378355038	0
50006.924986869504	50014.2275570096	0
50018.62598055079	49995.02027975728	0
50001.4129379488	50011.1959501719	0
50029.762113352466	49981.23696473595	0
50017.34500124433	49994.69032148967	0
50001.66266675488	49990.137316034496	0
49998.9494254673	50003.01711792969	0
50001.198360199305	49999.86125242214	0
49988.285388029035	50000.56237796584	0
49999.6191912088	49994.81971262622	0
50026.604335600314	49978.8004165042	0
49995.32452230914	50007.39284060184	0
50008.4370145203	50012.41428319673	0
50020.588886059304	49984.00500895489	0
50018.196912976244	50013.52306138625	0
50024.68074206995	49980.89310460526	0
50032.11898991028	49977.87048802366	0
50033.392462679665	49988.90998566345	0
49989.34177680639	49998.66722062441	0
50011.053675528885	49993.308648700295	0
49998.23830095699	50010.57701642372	0
50011.79860805233	49985.78635422019	0
50018.22626641199	49998.34133937544	0
50006.87112494695	50000.55134256973	0
49996.53121272331	49985.20198091985	0
50025.086037284156	49985.91081937276	0
49996.70860588001	49979.26714558284	0
50029.50319168969	49973.20871567816	0
50016.4795935853	49979.64911345631	0
49996.10016635222	50004.113680559676	0
49999.640019379956	49996.08065681126	0
50008.223135130625	49962.391188099115	0
49993.37143664145	49981.26529963117	0
50018.00955082157	50001.454190036544	0
50014.05433731257	49987.786569162265	0
49999.49285722743	49986.030568801725	0
50010.892172060616	50002.890041918436	0
50018.264454430224	49979.08917698802	0
49999.254347866976	50004.12399906752	0
49996.37550174052	49996.18684061768	0
49988.48035736957	50002.11186367716	0
50017.57129535383	49985.64348910266	0
49993.48365932206	49995.32734283831	0
50004.25846664632	50013.69450265003	0
50015.17690187655	49969.07193670933	0
50010.90125225226	50010.77384091866	0
50017.00323091341	49995.94090178073	0
50012.86030348004	50017.03363351573	0
50005.31109678922	49962.92414232626	0
50006.08245865617	49996.396527964374	0
49990.01497238	49995.39866020564	0
50044.05046255765	49984.74864177708	0
50021.102182624454	49977.19055963324	0
49994.206855205164	50007.760510363725	0
50031.30952802601	49981.27880218403	0
49993.00874635992	49989.07987435498	0
50017.913044286935	50022.43697608902	0
50019.55630359528	49996.00874573291	0
49994.95845095134	50006.23146898167	0
49996.787999179345	49983.41672751876	0
49997.28862868989	50002.89962222195	0
50026.72239156424	49977.67029217016	0
50016.137442013125	49997.798828649495	0
50002.23822115556	49982.82918829433	0
50017.59004350971	49970.20078439211	0
50001.12616166738	49988.74985866253	0
50026.89126041569	49975.84217616462	0
50011.525842301904	50000.75636389602	0
49987.37936298576	50026.933915783564	0
49992.505563965504	49971.45927862612	0
50028.914669772326	49976.81093937099	0
50016.66006009913	50016.9698661116	0
50006.33442838227	50008.543010872665	0
49989.42131829412	49963.33901166855	0
50017.968238877926	49964.11063876047	0
50017.4053768407	49976.68234425749	0
50025.67918690619	49993.459769034926	0
50035.32946390554	49977.583204645154	0
50014.841863191876	50008.54154552255	0
50009.46842729731	50020.60487544357	0
50021.769537268505	49974.23178294885	0
50011.47451947896	50007.557284676805	0
49998.40507468729	49975.46325920858	0
50004.0943970568	50011.27871101463	0
50006.20179319582	49967.85017228331	0
50018.20829484094	50018.71730479123	0
50011.66556158528	49969.1858270797	0
50024.369657337156	50001.22008216415	0
49998.79584238994	50007.13689362251	0
49990.32820341346	50016.3961369657	0
50006.4435688108	49994.31053318997	0
50019.30929079813	49976.600336048316	0
50010.91845864008	49982.82898569856	0
49990.348907185224	50005.60903256387	0
50024.1522169357	49994.40200642497	0
50014.17381883133	50002.12589069574	0
50017.76507466728	49990.44779436663	0
50043.75520496807	49976.744641166486	0
50009.71324076425	50011.99337319459	0
50023.96064234873	49977.61049468709	0
50014.04709016834	49999.30956374218	0
50007.29837336337	50019.74476684009	0
50011.60148713441	49971.61552987652	0
50027.760664667345	49985.06088880161	0
49990.826783218356	50029.403764236886	0
50009.65654534305	49987.70137659851	0
50016.71099753911	50008.33824926107	0
50004.69951611002	49997.63286251777	0
49982.1008966819	50023.64881203237	0
49994.30528099292	50019.15648234574	0
49989.98803088486	50014.01842541414	0
49982.173661481924	50004.54955079803	0
50016.885314251995	49964.39033046427	0
50027.64624163003	49996.03948847316	0
50042.10921104765	49992.490067135564	0
50000.45721536013	50013.25586287379	0
50033.20667133846	49996.21933796846	0
50007.796617056236	49990.37827675556	0
50010.793185041024	49958.88394594061	0
49999.99657376707	50014.635139766775	0
49991.18720389596	50004.122235214636	0
49997.97220737339	49978.578237204354	0
50009.72613395662	50003.706107086124	0
50035.589999161806	49971.04844427833	0
50028.910800421785	49971.17023296352	0
49995.69536840814	50016.661631778	0
50031.87793942766	49984.378883366044	0
50018.940883947886	49955.17033129901	0
50009.73582475297	49963.47881328664	0
49982.62400587377	50000.491292449246	0
50011.69341869804	49995.72767945512	0
49995.16420949113	49998.835294507444	0
50006.40201665947	49988.39904736535	0
50016.4519561636	49990.38580699887	0
49999.09921373705	50015.27455799909	0
50015.71644487849	49981.890074185685	0
50011.95701241115	49981.49187185587	0
50013.74931920829	49997.47045144757	0
49991.916510602816	50012.525039104024	0
50009.99198977121	49984.8982441121	0
50018.44147401772	50003.16867861623	0
50020.82573912429	49974.82028027413	0
50015.49034966473	49990.85560334409	0
49999.87213701425	49997.90044027296	0
50043.79092621712	49982.05238273654	0
50017.433259612284	49987.72241035177	0
50031.953824946744	49994.884360510674	0
50008.88763657624	49985.631715698684	0
50033.254947874484	49991.54350118985	0
49999.46235900153	50001.37638187934	0
50015.18216152417	50016.60655961266	0
50013.100947890016	50010.369642319376	0
50023.76929210621	49996.469970804144	0
50009.1598565264	49970.37590584578	0
49995.85450226346	49992.452056001675	0
49999.94546654832	50008.59505416156	0
49990.82754118624	50010.245166916364	0
50031.77710339371	49975.60848126108	0
50034.230430251715	49972.200144816255	0
50022.386270717376	49979.00827023312	0
49992.64646736168	49980.25304717777	0
50026.42297673137	49997.453392527335	0
50019.618674445446	49958.86037352273	0
50026.41798040903	50001.05491525644	0
50019.38057683675	49973.42363685009	0
50009.54565436523	49966.28393480257	0
50009.01063384966	50014.73592736334	0
49999.644995925904	49993.78405371485	0
50009.81720632824	50005.97289784865	0
50008.14015398451	49992.284981156794	0
49996.346870602596	50006.735113702714	0
49992.318381946396	49996.34852900717	0
49975.57922029394	50007.543591302885	0
49991.7840052838	50030.47910280624	0
49997.821918389505	50003.78108682672	0
49981.759709777754	50020.590654198604	0
50004.689470503756	49982.915378003716	0
50003.63994292236	50003.52518030056	0
50003.33970531987	50010.21646316763	0
49991.72504012674	50009.66971456137	0
49993.51300644962	50021.990941999415	0
50008.57551745661	49967.72139152683	0
50021.960935687	49975.66542490558	0
50004.69583280455	49995.22104814737	0
49994.198399913046	50009.21217614481	0
49988.58142016513	50018.082290497325	0
50019.654252077045	49988.67324223183	0
49984.921162792794	50004.07854214962	0
49981.45671529846	49997.116122643434	0
49996.97783060522	49968.187741512134	0
50040.272093099156	50001.72669740148	0
50003.18794351524	49977.40589052669	0
49993.03311956979	49993.21018067425	0
49996.365427526835	50010.6317267545	0
50003.67053058538	49991.807151799425	0
50008.59006648891	50007.353603243646	0
50005.63922193674	49975.28807307995	0
50027.37674313698	50000.002662458595	0
50018.1694011894	49962.7431125476	0
50029.270615256304	49986.30585703274	0
50008.60891376488	50000.90645862579	0
50011.463217016535	49987.64651850302	0
50025.71492602243	49980.053609271316	0
50020.149261215425	49998.33740895269	0
49992.083382203666	49998.17325550986	0
49990.49038131797	49993.050099536056	0
49997.03459241107	49992.463299739306	0
50015.71638867133	49993.163487279846	0
50014.238258018595	49971.042525217876	0
50002.84440560835	49991.017650804875	0
50024.0421841673	49981.83583364768	0
50010.09122006389	49975.393998303785	0
50021.8599244461	49988.34879827413	0
50012.38490685176	49983.447845324255	0
50022.9978631254	49987.25227928762	0
50024.57481204676	49998.27303786978	0
49977.73435678939	50025.73142585185	0
50018.273526281984	49984.862890459626	0
50004.87977524304	49988.86417241439	0
50010.2994959495	49980.14878879698	0
50044.34040172747	49986.573763466644	0
49989.8854863132	50002.60089882142	0
50035.588236585834	49995.58540569962	0
50033.22995233338	49985.604815805105	0
50004.865841838946	49985.181879685035	0
50017.96032704124	50016.073713754304	0
49985.88742129509	50004.574260043635	0
50022.967400696645	49965.7199337937	0
50020.575116337925	49991.52741422425	0
50023.080497756	49990.82975304222	0
49971.19647388126	50028.90699982335	0
49988.378226405424	50020.15787642392	0
50041.256446369975	49975.58570536631	0
50026.2353198945	49963.63745814506	0
50006.09290812682	50003.86750193632	0
49999.10665106603	50019.81250362378	0
50017.08442806516	49999.00182927129	0
50044.3125068275	49991.881128169334	0
49989.69643205104	49979.90931636454	0
49983.447153874804	50012.92191009479	0
50007.09100776314	50002.0115516885	0
50002.39396832022	49992.540378176054	0
50030.089910534545	49998.491165232444	0
49997.30745483783	49998.59718904675	0
50007.318017293444	49975.875578960055	0
49993.248316773905	49978.191920323	0
50026.3666059615	49990.04335203911	0
49992.999485446875	50010.69994272801	0
50000.3856237368	49991.71250458948	0
50017.946030743726	49977.88631347146	0
50007.644142433375	49972.087069549	0
49993.66907959635	50011.765590085415	0
49994.8157511952	49986.98470323382	0
50008.38104781748	50019.90062105578	0
49993.26126408174	50000.11735477906	0
50007.22548173692	49977.57936703704	0
49992.06360483944	50018.0340425501	0
50039.28669048378	49963.65659707516	0
49985.753176636455	50020.735921212305	0
50011.566897029115	49967.6111754119	0
50033.987927820956	49979.86532365262	0
50034.92184460218	49993.68379887169	0
50031.1834662403	49978.546404806555	0
50008.49951727383	49977.61220145197	0
50000.0667014223	50006.61967936052	0
49984.729122934965	49988.46750636666	0
49981.21649061167	50003.70840084871	0
49990.47161684786	49965.01894314194	0
49986.85456251446	50017.47416794007	0
49993.14977565803	50012.76023205532	0
50047.74428540473	49991.24723405859	0
50041.76255014188	49978.46759680011	0
50009.81457879594	49978.21967923451	0
49998.4060908197	49999.35948248665	0
50018.373779276386	49996.34044717234	0
50013.52283959243	49995.467949927086	0
50027.67426593742	49970.10328410818	0
50014.319940503025	50017.38261971316	0
50009.11341404663	49999.653086728984	0
49973.127658974896	50000.05463673042	0
50024.172469884805	49992.833051163034	0
50012.72323837013	49986.30699232487	0
49986.20730487261	50000.10490423789	0
50011.977252020064	49976.793581167396	0
50000.00469857768	49987.66289570633	0
49995.85995538461	49973.097446555905	0
49981.89327689237	49986.981859026244	0
49990.188598212604	50018.50470183291	0
50019.26408681603	49991.079964753786	0
50026.90642246039	49980.55454640253	0
50004.02002875881	49980.06894821713	0
49985.89081506631	49985.65015807027	0
50002.19799961084	50013.56370140326	0
49983.7216195171	50005.075943525364	0
50011.56530235663	49984.67498436674	0
50002.327672652966	50016.16523425671	0
49997.71084800053	49989.345274387495	0
50021.098386776	49999.088229640256	0
50002.00890793094	50008.13368325376	0
50019.39518854666	49986.74799421681	0
49998.48583144695	49996.020842220816	0
50002.252645341825	50003.39034952211	0
50024.94934034694	49996.50973683712	0
49986.29125204934	50032.769984358754	0
50028.415156277806	49974.07285654163	0
49992.67148623997	50015.74501869495	0
49988.55427669218	50005.38882281116	0
50005.61269014103	49979.195057955585	0
50013.9253921519	49979.943606174034	0
50009.02263196153	49976.39397066565	0
50003.70383567812	50009.18776447736	0
49977.93538939688	50032.17827826552	0
50002.00143499088	49981.14772652258	0
49994.443343618565	49988.76168526796	0
50015.95192676042	49996.55369518609	0
49993.70826007408	50013.60625246535	0
50015.6171072625	49995.2344459176	0
49985.79584330067	50018.53873362033	0
50035.52685303456	49986.11691328954	0
50023.38477138606	50015.65881684924	0
50013.08957255942	49972.88909667436	0
50032.54434074573	49980.14024382478	0
50037.69766277613	49990.71977907857	0
50020.70132115987	49971.33918728332	0
49991.54871575323	49993.06958954638	0
50038.6876369777	49984.854015877136	0
49995.84975534837	49989.76380217891	0
50008.57260689861	49984.18248625825	0
50010.80116969428	49974.26868446372	0
50015.52442358418	49980.369654114074	0
49966.87956821088	50025.3566718717	0
50021.39298048806	49997.33513397521	0
49986.79280405464	50011.54457078656	0
50036.99569153763	49970.71384740837	0
50030.30006447288	49976.71936741601	0
50004.423067000935	50021.778925919774	0
50018.9524174718	49987.93459858724	0
50002.24446952885	50009.35885546801	0
49991.37241014676	49987.81286878255	0
50003.50800967785	49986.81399264767	0
50024.603400120206	49967.67607924221	0
50011.68653072118	49989.936086664326	0
50007.42317193211	50025.20821976098	0
49997.81359760099	49974.146066464906	0
50000.03202202254	49975.17501212602	0
50007.46899340166	50016.97950080779	0
50014.92720199672	49989.879107376546	0
49982.3621370405	49990.43294793265	0
49998.93112757086	49973.32114751587	0
49993.375437763934	49986.99815010414	0
50009.01048645396	50017.8185164767	0
49996.28983160131	49986.96341522962	0
50013.84358150482	49974.759725529235	0
49985.33335758784	50014.325262570404	0
49988.28920657882	49976.78881082798	0
50005.127349538976	49960.355245516366	0
49989.64002585986	50013.06228223937	0
49993.30132386803	49990.74232668886	0
50007.89248237768	50021.36047618287	0
49987.15178322575	50016.181793822885	0
49953.055402064994	50172.591477926355	48
49927.424509127435	50222.68050736187	48
49876.017469649676	50206.82014205027	48
49857.868896083	50255.39326656173	48
49937.08268603255	50122.11660227805	48
49826.75876639175	50214.05947877564	48
49987.16276541129	50214.46752689994	48
49842.70423662985	50303.308129641904	48
49959.97917695427	50266.78078686996	48
49900.88375733917	50292.78784764754	48
49869.21493490284	50150.1995010288	48
49893.515258266285	50088.90609749337	48
50017.52583978756	50263.06761652825	48
50011.46888168446	50162.229001192805	48
50040.60056408823	50211.526534511686	48
49839.48594062495	50092.209133422664	48
50071.610836868625	50267.447113152484	48
50060.683237502584	50149.61991260812	48
50102.78053868281	50186.62184888004	48
50132.935791521784	50145.70768614491	48
49912.494917194075	50042.737457473464	48
49985.778438034424	50312.65352037312	48
49941.28581118719	50001.60622988707	48
49796.7234779753	50273.28654223234	48
50126.68461824759	50236.769808947036	48
49799.54276474848	50059.959135206365	48
49915.24354956305	49959.4953240506	48
50065.91002438031	50098.903750525344	48
50035.72388748087	50050.584733406824	48
49990.52869477194	50115.61027323319	48
49798.10024551364	50125.05393027186	48
49884.09199653637	50343.889808803586	48
49993.68247666341	50011.09995761786	48
50158.556085207805	50093.68183674335	48
50182.63330983511	50239.439239958294	48
49751.50673037669	50299.53772883512	48
49854.69375925593	50042.27219197652	48
49962.959878017165	50054.675597958754	48
50097.65635757851	50055.55475608334	48
49895.84156000193	49913.42804130402	48
49938.592235431075	49875.48697680494	48
50204.34074784609	50060.93886125268	48
49716.589116746516	50336.52727072185	48
50178.191997338145	50176.845834620224	48
49994.62472290175	49878.25082310254	48
49958.30574605992	49826.841445783175	48
49750.895894489884	50156.42149058665	48
50158.43512309406	50037.639222219914	48
49703.2404868886	50273.5613166758	48
50236.601734622665	50219.074652588744	48
50090.789867766754	50006.955586035925	48
49938.83243385511	49778.83149167964	48
49833.22503483201	50364.39695326986	48
49961.13777245852	49923.63738382408	48
49924.10390679935	49729.946471307616	48
50211.32329662243	50003.915631565374	48
50043.26070984044	49902.58489351181	48
50205.82731047774	50115.76021112934	48
49795.36445885444	50332.776663332545	48
50064.11000127026	49855.08319428215	48
49981.02935897896	49736.87744619278	48
49656.72902391275	50245.6377183139	48
49994.51141700106	49789.90629344985	48
49708.83123479898	50219.25746963297	48
49736.07092164541	50108.423551829175	48
49773.635286754456	50221.732833441994	48
50041.225784680675	49988.36236477975	48
50258.200839004036	50264.31794098547	48
49937.30954517648	50333.088376422646	48
49845.1436164438	49918.98499161573	48
49886.792280600814	49793.69675367765	48
49808.33455043114	49959.30775754791	48
50306.610613053475	50252.820963665	48
50123.80704805819	49969.626602392986	48
49876.371069045665	50400.43513892917	48
50028.73572533563	49708.28535475562	48
50219.83754386169	49954.60564914765	48
50090.26946514043	50315.799671298075	48
49866.3649368009	49988.21132733497	48
50226.74771304027	50310.24086946356	48
49679.11770877531	50380.21663558291	48
49724.52057222364	50411.63048302673	48
50251.06813816	50081.78075042014	48
49888.35925338467	49859.24507086146	48
49704.94915864903	50459.35369604866	48
49960.501275888404	50386.196626195015	48
49863.1979080616	50454.13362078269	48
49864.12825058627	50507.27755895392	48
50048.39820604572	49659.5414955798	48
49813.79227383699	50519.295698384565	48
49694.35491689892	50169.05073588289	48
50001.919197689596	49637.94933133007	48
49918.009665663914	50492.26282934352	48
50277.50515693266	49955.433471530116	48
50175.60657541926	50316.12834955168	48
49602.05429702614	50243.24413149242	48
50038.34168157737	49598.754009029864	48
50240.51721654148	49910.06821854903	48
50061.4068239332	50362.47348879629	48
50074.817298598784	49556.98889925046	48
50272.89141706068	50036.9307965067	48
49546.10004001166	50255.890926679356	48
50011.95240309031	50371.164311743414	48
49866.449167553044	49729.82182580759	48
49973.27549195259	49684.06637168945	48
49914.283230862726	50440.82057687395	48
49985.04612468855	49589.109263636405	48
50097.75615021481	49899.23785325971	48
49911.970413666524	49674.391190522474	48
50316.628269367364	49923.21903664262	48
49817.404118537735	49728.022918480696	48
50165.720731473055	50365.292017090644	48
49812.22830410098	50468.324102828505	48
50119.30166417428	49842.59461696934	48
50092.365988821344	49630.947437118004	48
50257.57539468635	50131.32216285986	48
49749.5985116608	50057.70684243014	48
50142.01511466617	49923.87829305789	48
50077.149007420114	49944.28525137894	48
50301.953530457824	50097.590343342454	48
50300.973743103605	50167.3631975707	48
50308.96578359421	49995.048815277754	48
49762.34160726165	50463.66687548484	48
50350.803506817465	49968.49804442653	48
50267.93214419802	50338.08889568504	48
49690.6779948746	50089.942488021225	48
50115.477487341144	49679.451595730956	48
49773.07772797932	49704.1257977632	48
49513.33218281135	50218.19316235012	48
50117.88441687373	49790.124892491	48
49665.96366971795	50311.80111118294	48
50212.86005600672	50385.73784268955	48
50299.60933576138	50382.19220849075	48
50173.205511084394	49863.93265582348	48
49966.6380805045	50458.498716513364	48
50100.37427344614	49729.617632111054	48
49909.06455225826	50545.29186876486	48
49642.85082719503	50105.811093931465	48
49712.898031484416	50511.392968187414	48
50250.53915317284	50426.54670648577	48
50358.87779539709	50088.70849445371	48
49840.70030141029	49836.85087489156	48
50055.5509014717	49804.8412037073	48
49812.120516018964	49880.842917074304	48
49775.25297892621	50409.513885047025	48
49729.22242631963	49741.05914959161	48
49506.26588702187	50296.78563943812	48
49737.09922042388	50556.58145120017	48
50155.740410050355	50414.70311485608	48
50077.1268056792	50409.69683520122	48
49644.45085448308	50156.79411623963	48
49588.27781037512	50195.90978023918	48
50322.98663538344	50048.17196567117	48
49505.467343799864	50353.0445721355	48
49674.786982034806	49745.06333691015	48
49976.57783599831	49539.201312757425	48
50012.075643265896	49497.059067203	48
50168.10841645171	49687.96421637965	48
49483.47700021195	50404.39156135267	48
49460.6616112384	50210.358162494995	48
50326.22926698927	50299.609092259285	48
50253.34404543067	49859.28301692519	48
50344.54948336882	50351.55806398936	48
50383.31260533901	50016.479049625865	48
50211.12497234062	49826.24018964952	48
49665.00014011801	50038.69621700162	48
49450.08416838893	50156.97446364893	48
49733.76143128936	49674.26031161614	48
50327.66019923474	49871.82076248186	48
49555.18415805083	50356.644262419104	48
49646.87930685032	49790.2429022539	48
50354.458707688784	50181.92494038227	48
49616.96373930656	50290.074889057745	48
49840.00702157277	49681.07408581972	48
49738.05213986683	50005.94369509209	48
49460.135909764824	50261.26601715135	48
50160.46050439366	49637.220367560585	48
50226.757835704804	49773.82104153321	48
49894.295093605346	49623.05087557526	48
49945.771875536484	49636.83347414855	48
49686.63883946606	50572.39457697607	48
50276.99090823553	49765.321252279304	48
49607.37314053054	50348.29906469042	48
50111.71292894937	50373.47426101842	48
49493.01411510338	50122.52927422156	48
50341.203479791984	49816.838775223914	48
49512.2119883961	50446.58667094785	48
50412.373654791896	50089.03104513095	48
49824.68168567333	49630.744582265754	48
50432.916348487866	50141.46589180083	48
49955.74184600767	50526.41257721649	48
50394.4987131831	49811.7647938649	48
50438.04047628832	49846.18127887412	48
50238.86613806578	49724.64073342936	48
50475.16388978958	49807.38523508967	48
49634.403072794135	50569.00531675651	48
50436.03816468228	49898.33037257078	48
49685.180751981585	49984.57866490193	48
50518.23639371441	49844.686566412274	48
49563.10159376349	50446.18741809446	48
49521.19689329738	50167.41863485274	48
50471.60207843778	50173.74201754339	48
49412.105500547455	50275.10059086185	48
50494.669119789454	49754.03133576346	48
49763.788631499614	49868.929644969	48
49860.22331563869	50560.3697481904	48
50398.26475156496	49948.221418276764	48
49619.06962758952	50517.454888429034	48
49596.021045474794	50409.84142443247	48
49922.330430445196	49555.60036703436	48
50178.16827745044	49737.84135730003	48
49446.428570705946	50317.77049770402	48
50456.676177939735	49951.11117784432	48
49545.79503187992	50117.116716731965	48
50049.22892473445	50454.49778894256	48
49641.69983838039	50618.77239920103	48
49367.679925450546	50246.46143804386	48
50199.8199841376	49599.9188875702	48
50373.57556633952	50228.78186281438	48
50254.32706963796	49585.943767594865	48
50412.390077183074	50192.93943687731	48
49862.299737473855	49576.6653649157	48
50511.924973322515	49699.95110726431	48
50303.77632597862	49563.53538604127	48
49399.81187579804	50343.80317260418	48
50568.43954918018	49859.30078357735	48
50120.672629228335	49521.73502288596	48
50453.34070483607	49716.15914934415	48
49658.75134068344	50441.085958379736	48
50162.68443382147	49556.965227432855	48
50149.64537823494	49481.293187924515	48
49579.695397145995	50559.74046470828	48
49524.137853106404	50562.60856805781	48
50162.38742009706	49814.28511556653	48
50407.99204936347	50269.84574287745	48
49646.80840689686	49949.485144881146	48
49591.44014056543	49935.342036163616	48
49447.592347762504	50368.72257913653	48
50194.74866172002	49515.31089137337	48
50005.39829434061	50424.954721089365	48
50268.76281872961	50477.94407207216	48
50245.06368617107	49493.648922901935	48
49587.80812821438	50634.66230231582	48
49316.23626239063	50235.180133238944	48
50101.620949068456	49461.87084388117	48
50215.75015685486	50461.187769724325	48
50120.1460770775	49583.463394019695	48
50378.007394836444	49860.30385844567	48
50606.72661579764	49819.31779227184	48
49678.30949550983	50657.036148604624	48
50389.28701099754	50331.106766971134	48
49462.31491454193	50449.66409459882	48
50308.293427313176	50515.41711920577	48
50542.15000478748	49770.98561640537	48
50352.22136990573	50406.86635424575	48
49611.25241837397	49825.74792523981	48
50008.10888249765	50495.11099987487	48
49419.065782649785	50415.370380198314	48
50175.29929368501	50488.89528774249	48
50001.308828889785	49443.53998146511	48
50503.77738243494	50211.93289767424	48
50211.876663442745	50530.944540710305	48
49817.52272560256	50599.43581869392	48
49780.68915473644	49593.38161328814	48
49611.145562014244	50061.020031445034	48
49626.52575938113	49994.97484325236	48
49557.54674401677	50066.39167467403	48
49764.52118041653	49922.26789951801	48
50027.37973909508	50548.63020526682	48
50394.476405861205	50380.37243859509	48
50367.01594775462	49908.70086488775	48
50509.40530453135	49944.04896793022	48
50238.55533355967	49442.270277983	48
50196.8224843252	49402.90198704027	48
49596.94745877811	50130.77738708261	48
50477.673978691884	49664.72067316901	48
49408.06443139471	50117.72932698399	48
49580.78072906887	50017.64825700729	48
50520.94913442916	49636.484182893866	48
49343.80955432935	50358.53009096736	48
50466.11543648001	50094.3168237221	48
49500.05929338782	50511.38521550816	48
50121.012436808676	50454.130370441715	48
50655.424410598556	49833.05682624167	48
50012.25385482509	49941.55947327145	48
49734.49842565384	49558.91566635536	48
49713.15326644862	49941.24830751318	48
49874.67801860013	49528.79934960831	48
50461.5187129381	50038.70322488678	48
49268.08835910646	50212.842911526895	48
50039.66963420153	49406.320523929244	48
50606.41042699347	49764.96058109934	48
49265.58263157	50262.67048884292	48
50359.92001296738	49554.77163488634	48
50134.80969554056	50517.39966007705	48
50242.52233452717	49376.91607354941	48
49928.35774962113	50594.68872947456	48
50685.772224829656	49785.95960271666	48
49825.06962417118	49523.79881951156	48
50062.15386597485	49495.29621493368	48
50398.622806501255	49705.15884199946	48
50080.93361194778	50521.257833486074	48
49732.193999894545	49624.62969146779	48
50458.11753853942	50242.256469143984	48
50434.86433096517	50412.119195363666	48
49709.02547949867	49865.14260897208	48
49280.612982226216	50157.43421006661	48
50511.64711270035	50142.25350811828	48
49595.02466879194	49773.47824321958	48
50208.07827404924	50580.95368765591	48
49794.6192249965	50008.00554240295	48
49363.04737391266	50307.9808837203	48
50547.99146875472	50183.27000158949	48
50136.48491203852	50570.19325478699	48
49287.78451677629	50307.78251509073	48
50231.25078802132	49675.36274523571	48
49328.09622724135	50408.79978260945	48
49712.74314800087	49507.119888647394	48
50322.5789944975	50468.25641649925	48
49993.729805979165	50584.404689943956	48
49507.09277238239	50612.48977724995	48
50014.056416322164	49361.53121151867	48
49958.704653937755	50633.64875128794	48
49665.30639529141	49894.422039364916	48
50468.63292348852	50371.40806293794	48
50609.094443535	49887.48544045499	48
50085.438716211786	50582.63403879952	48
49754.99578314178	50608.740027976164	48
50391.34163589671	49595.67804382624	48
50513.89501124711	50340.48491425067	48
49352.404039372144	50118.23471285848	48
50456.841947040804	50457.16486713445	48
49686.34480439609	49658.482266087936	48
49642.085711212734	49691.456324183375	48
50510.18192870312	50407.119598514895	48
50631.72081491634	49718.15594652157	48
50379.335027265224	49751.55515508122	48
50521.4154326628	50093.184165108396	48
50335.67729871539	49601.14065970088	48
50431.06687222944	49773.310273392824	48
49387.02642773651	50456.640231198566	48
50359.97629728669	49650.9040950625	48
50549.44113596945	50244.59877115467	48
49729.71382595173	50651.5772234784	48
50495.17565559579	50284.234383450625	48
49577.778516102095	49720.46275259262	48
50153.66673687361	49431.06434083036	48
50599.424328338166	50167.008662194385	48
50574.86195967807	50108.32530537517	48
49695.095722175975	49812.46232481888	48
50442.844203578825	49582.0312972833	48
50615.34337379717	50215.79484851574	48
49691.38732309021	49592.53266201457	48
50571.25196494761	49608.50618112886	48
50652.490449184996	50252.90381940441	48
50125.24162538496	50620.18110097962	48
50699.60698586135	50227.00291957317	48
50373.5517364131	50460.1986217596	48
50640.162651621176	50125.98320184705	48
49805.12162881326	50653.27916493436	48
50490.70337227856	49895.45043112931	48
49234.165235845074	50127.77633328447	48
49594.01211432359	49880.17042382833	48
50283.26169180418	49632.602396179806	48
50582.17214676967	49932.49564698913	48
49778.25198269215	49817.51988828518	48
49938.71326336452	49507.92820381845	48
49922.0866841725	50673.29106789483	48
49469.70193614316	50575.80696381444	48
50358.15368771796	50510.07218672312	48
49362.81094341399	50173.94205836123	48
49334.96379481277	50460.15041546795	48
49556.54936135324	49821.432576377825	48
50287.39718312939	49449.037969847705	48
50657.951693365714	49882.66562367005	48
49897.536340690815	49479.49593600775	48
50560.87181587631	49555.60433108551	48
50260.70853682291	50592.515653969494	48
49214.671462898026	50078.03784046008	48
50686.13472707776	49930.009403943564	48
50407.56194171255	50523.227064990424	48
50061.51228565482	49339.688573080464	48
49661.947494136686	50490.790769165586	48
49491.08541140302	50068.64741528853	48
49354.11086713636	50512.41429798076	48
50648.26306878945	50176.30276300277	48
50341.095422584214	49711.22430491749	48
50731.058662702926	49951.177630862374	48
49568.553906543304	50302.792123621155	48
50654.53744654536	49672.53278965507	48
50603.594815452656	49655.24124406903	48
49856.76028261016	50629.30659342427	48
50463.347292865845	49537.497288672275	48
49210.23377107509	50172.144771642845	48
49411.68665934781	50205.60731873983	48
50512.63067991226	49546.99785466719	48
50411.503238152916	49525.719732802456	48
49253.97582228625	50353.56463492035	48
49698.87838548045	50709.43198469145	48
50301.279034617226	49505.827483007946	48
50322.733444284524	49406.37511691193	48
49889.90320070477	50714.85883432324	48
49615.206522939174	49642.00367784977	48
50372.998014779725	50561.25936339928	48
49570.39876835505	49664.829302488324	48
50365.252645223365	49491.42621799898	48
50131.24362724833	50285.95351365648	48
50292.932421568636	49682.967394216685	48
50728.10551453974	50179.92804651601	48
49768.18600422153	49512.51419873896	48
49385.79766239079	50065.23846740404	48
50329.42378404553	49759.5580454761	48
50694.395515668104	50117.20217046287	48
49548.28452809869	49911.060424604264	48
50719.1422657635	50067.39770591899	48
49522.51510965421	49687.20609002831	48
50566.060040743505	49688.148287162214	48
50559.905513542784	50313.62055224013	48
50144.75868402277	49381.254882621506	48
50393.105907432866	50606.83425325138	48
50747.82347138569	50239.98461275977	48
50331.41944441659	50592.82737905859	48
49333.61184760319	50061.770954908054	48
50491.573235066644	49493.31806526424	48
50562.26376901074	50396.27474159011	48
50374.26682392904	49411.386459669855	48
49846.00557572492	50691.559625052134	48
50693.296768174616	50016.58384216553	48
50574.80401570823	49989.10936584515	48
50616.304348265454	49568.90314689822	48
50348.95586675132	50639.52001990915	48
50430.332377881045	49478.08712734043	48
50039.877319027226	49757.28311891599	48
50177.111018467855	49334.23261751013	48
50630.20930149279	49955.5529400791	48
49537.97442001923	49774.82440604856	48
49778.80212038535	49761.40473414673	48
50128.2630712411	49304.53195269101	48
50711.11757208868	49837.72796180073	48
49820.40534268726	49790.90677721518	48
49660.42179706506	50740.46459524028	48
50484.97538381276	49991.96118467981	48
49230.573262024525	50305.52463407104	48
50609.97681656658	50330.45633539276	48
50664.645774385965	49586.9825608257	48
49637.36384929911	49580.46750136661	48
49543.289462847046	49622.824146228886	48
49269.19415262656	50067.732692800506	48
49276.940928167714	50011.13647253916	48
49414.6952039742	50564.776154071806	48
50291.82325937513	49365.927922637486	48
49176.860998947006	50285.10046713422	48
49224.47641300613	50026.09449945887	48
50738.41256572009	49881.530887122	48
49329.49098090728	49995.837821388464	48
50638.98166120602	50033.906881677154	48
50772.58208231202	50088.272409640864	48
50527.25858505525	50027.11700797955	48
49569.673663377165	50509.20259354431	48
49314.3086195485	49947.7666256786	48
50157.113624539925	50665.76573425417	48
50428.13669199071	49995.43506561575	48
49484.58710798886	49753.519227427525	48
50444.66118464681	50308.78616365558	48
50222.42386815822	50634.13725801116	48
50805.19915090757	50044.09163793958	48
49958.62105177384	49358.93969467706	48
49618.37038627665	50711.72727965299	48
49998.88484999973	50674.27988938572	48
50687.6076989214	49632.358276177125	48
49430.75368016307	49744.3576507463	48
49494.71588843936	50661.86767499629	48
49379.75818312302	49731.98607602948	48
49447.50092869155	50037.78840372122	48
50598.56546338091	50268.45462943134	48
49378.99586459477	50010.833156883404	48
49542.16473746101	49964.29167940525	48
50189.14078617513	50712.72447299613	48
49580.908255520924	49580.457028576806	48
49328.7637268294	49726.62475218538	48
50077.57834102111	49281.54751539008	48
49744.321323808974	50741.67404046188	48
49615.225789195814	50466.52209855106	48
49527.796094970254	50014.47881359265	48
50729.534862713124	50289.768836739364	48
50416.4321535754	49642.575656429035	48
50502.064670785956	49445.01400303564	48
50611.38414494172	50413.87060842671	48
49502.075693243954	49810.96247841927	48
49695.890832409656	49459.49449162071	48
49447.38853015317	50526.72135632007	48
50816.78929513524	49988.71967635094	48
49642.06682175488	49443.16657062038	48
50860.11099561501	50046.7803864794	48
50776.12183210311	50310.05697248015	48
50903.7628546686	50077.73134332273	48
50012.15462357291	49312.10523902898	48
49854.69696376316	49452.46745554535	48
50165.69935146301	50757.42487948988	48
49621.226327429606	50772.392800267684	48
