# Supplementary material for: Abundant Topological Outliers in Social Media Data and Their Effect on Spatial Analysis
Source: PLoS One. 2016 Sep 9;11(9):e0162360. doi: 10.1371/journal.pone.0162360 (PMC5017681; doi:10.1371/journal.pone.0162360)
Supplement: S3 Dataset — See the respective attached file. (ZIP) [file pone.0162360.s003.zip › S3_inclusion_lws/clust_5_14.csv]

50000.0	50000.0	0
50005.83713481602	49993.280968672174	0
50001.12443877294	50002.94038312532	0
50004.48967049862	50009.87803618339	0
50014.53099825114	49992.22044562598	0
49994.82530141147	50000.16451443882	0
50010.4589196096	49996.03999675293	0
50018.2149037799	50000.21066760052	0
50008.08586038528	49994.71094210748	0
50008.936828060156	49996.61673629877	0
50014.94983376979	49988.786681476384	0
50018.46933854213	49993.8554702697	0
50011.58925015423	49998.11513877684	0
50000.88428493963	50005.70068823388	0
50015.58030491181	49998.917555959655	0
50009.4718499692	49995.44000616184	0
50021.193458055204	49985.225681648	0
50021.413904821406	49979.75696080034	0
50010.100749354795	49991.42392694246	0
49994.76895619402	50001.40611172298	0
49988.06258487189	49998.76840152412	0
49985.29202249338	49998.940740734564	0
49993.14686645007	50008.1375682673	0
50019.290915195124	49977.92750471076	0
50015.06418115242	50000.068615091885	0
50014.13017824349	49994.253094930704	0
50016.51956011994	49993.78858803314	0
50007.08202173182	49986.998177055575	0
50019.32588342561	49975.4242119596	0
50007.844906202205	50006.27608626506	0
50012.7000907052	49987.44525287354	0
49995.49342105043	50013.29634922211	0
50005.13790162656	49991.45152935209	0
50007.082932075806	49996.441953963855	0
50016.585769007244	49986.84440471123	0
50002.83418114664	49988.992466717245	0
49995.48635136234	49995.03181978486	0
50024.77210222248	49987.26818796391	0
50016.061040311164	50002.13748655931	0
49998.10217495186	50005.36260508198	0
50013.167830917206	49993.19964095961	0
50022.14159763361	49982.83076155788	0
50016.10399810654	49974.74415824642	0
49998.08776523715	50009.22821079052	0
50023.40450357533	49993.61172738369	0
50018.76775212044	49981.33086492498	0
49996.120792812355	50001.59421960543	0
50005.046774222115	49981.73340809357	0
49998.2990140224	49997.04291727956	0
50016.47214563919	50006.55446067109	0
50027.808527417794	49994.11873108403	0
50007.276988179576	49979.47005546184	0
49998.63505054116	49993.56495709598	0
49994.93196612812	50011.18394075017	0
50010.45876863076	49990.161010031814	0
50003.97266594857	50002.458794795784	0
50009.44591577367	49994.182815990534	0
50008.4991627827	49998.01859678256	0
50026.73402193849	49992.63956518364	0
50029.482584821504	49978.508912261066	0
50008.75765193132	50004.28392360544	0
50005.388412672575	49999.9900841207	0
49999.85042124614	50010.79623481914	0
50012.27171978171	49994.29867634941	0
49986.59482429784	50001.81226839865	0
50035.33648425852	49974.70002515035	0
50017.338649190744	49980.41742473275	0
49986.88719264082	49998.56909033515	0
50009.163364260836	50001.94105756399	0
50021.4902181036	49972.74675609031	0
50036.929303339406	49979.345099226695	0
50004.407389178654	50000.27660040396	0
50013.03458879436	49971.04161905141	0
49986.730068661935	49995.36881795393	0
50012.11734460939	50005.26852747503	0
49991.47266825221	50016.232713043595	0
50002.753656105124	50004.43811441385	0
50007.04795399476	49984.99209594952	0
50019.73260847298	49970.14971438379	0
50009.069330373226	49972.59046273163	0
50010.1511816557	49972.62455247978	0
50019.046855330045	49968.729659101475	0
50033.91819664266	49994.99795841096	0
50000.54061583774	50004.66301196818	0
50036.83356199175	49976.12178608589	0
49998.69355844842	50014.23779065819	0
49996.42385986143	49997.54201287753	0
49988.80355885187	49994.73949626766	0
49989.0000510483	49997.53362532931	0
50045.87877013	49979.65615874137	0
49991.13587895365	49996.52765682387	0
50019.30492580107	49999.88959458508	0
50012.46014286366	49988.74121117238	0
50001.54569032017	50001.71275774059	0
50012.15402410048	49992.55053785089	0
50000.12263336884	49977.47527241486	0
50002.22490471562	49999.61637121197	0
50010.51338572776	49998.152334640225	0
50014.73525587127	49997.20394473452	0
50012.79614643068	49996.9890215799	0
50004.87503193818	50001.461523248174	0
50006.03257514177	49990.03647625652	0
50005.54887962217	50004.81637949066	0
50002.56240120871	49979.99797606899	0
50021.887926901814	49996.062893511604	0
50006.32703857465	49991.544517300004	0
49990.439278598395	49994.24582331928	0
50001.873876585625	50007.141939034314	0
50003.305765154335	49993.86854020162	0
50013.200641945106	50005.08440088092	0
50012.12025455266	49978.84568753256	0
50006.64370623705	49983.02919293262	0
50008.49073917247	50010.12621010018	0
50013.861540388745	49978.21860787476	0
50031.058052643435	49986.99015643279	0
50014.94582985956	50012.05125135054	0
50035.5383608293	49983.566861656094	0
49991.030096193834	50022.15116813719	0
50005.46966937792	49970.62233159868	0
49988.44833133628	49989.976926240066	0
49994.354344094165	49979.72792732627	0
50016.53829730544	50000.329665277866	0
49985.69786667642	50003.08579045412	0
50005.04180405728	50003.54232518139	0
50007.49928405959	49988.58424591541	0
50017.031857151094	49968.94990008343	0
50002.98364475068	49981.342418066255	0
50008.75183400938	49981.63170455064	0
50003.74134074666	49968.98534518849	0
50014.184258887915	50004.34955588514	0
50016.66807349658	49978.153620903344	0
49991.49294660638	49999.08926920659	0
50006.07308943197	50012.02124499861	0
50018.18428017563	49975.5291185302	0
50003.744835537575	50005.03672033354	0
50017.0847617482	49967.71939797862	0
50001.364376995836	49995.92899192673	0
49999.015252295256	49984.51162121085	0
50022.88862056398	49978.140659149925	0
50010.12229608524	49981.63378355038	0
50006.924986869504	50014.2275570096	0
50018.62598055079	49995.02027975728	0
50001.4129379488	50011.1959501719	0
50029.762113352466	49981.23696473595	0
50017.34500124433	49994.69032148967	0
50001.66266675488	49990.137316034496	0
49998.9494254673	50003.01711792969	0
50001.198360199305	49999.86125242214	0
49988.285388029035	50000.56237796584	0
49999.6191912088	49994.81971262622	0
50026.604335600314	49978.8004165042	0
49995.32452230914	50007.39284060184	0
50008.4370145203	50012.41428319673	0
50020.588886059304	49984.00500895489	0
50018.196912976244	50013.52306138625	0
50024.68074206995	49980.89310460526	0
50032.11898991028	49977.87048802366	0
50033.392462679665	49988.90998566345	0
49989.34177680639	49998.66722062441	0
50011.053675528885	49993.308648700295	0
49998.23830095699	50010.57701642372	0
50011.79860805233	49985.78635422019	0
50018.22626641199	49998.34133937544	0
50006.87112494695	50000.55134256973	0
49996.53121272331	49985.20198091985	0
50025.086037284156	49985.91081937276	0
49996.70860588001	49979.26714558284	0
50029.50319168969	49973.20871567816	0
50016.4795935853	49979.64911345631	0
49996.10016635222	50004.113680559676	0
49999.640019379956	49996.08065681126	0
50008.223135130625	49962.391188099115	0
49993.37143664145	49981.26529963117	0
50018.00955082157	50001.454190036544	0
50014.05433731257	49987.786569162265	0
49999.49285722743	49986.030568801725	0
50010.892172060616	50002.890041918436	0
50018.264454430224	49979.08917698802	0
49999.254347866976	50004.12399906752	0
49996.37550174052	49996.18684061768	0
49988.48035736957	50002.11186367716	0
50017.57129535383	49985.64348910266	0
49993.48365932206	49995.32734283831	0
50004.25846664632	50013.69450265003	0
50015.17690187655	49969.07193670933	0
50010.90125225226	50010.77384091866	0
50017.00323091341	49995.94090178073	0
50012.86030348004	50017.03363351573	0
50005.31109678922	49962.92414232626	0
50006.08245865617	49996.396527964374	0
49990.01497238	49995.39866020564	0
50044.05046255765	49984.74864177708	0
50021.102182624454	49977.19055963324	0
49994.206855205164	50007.760510363725	0
50031.30952802601	49981.27880218403	0
49993.00874635992	49989.07987435498	0
50017.913044286935	50022.43697608902	0
50019.55630359528	49996.00874573291	0
49994.95845095134	50006.23146898167	0
49996.787999179345	49983.41672751876	0
49997.28862868989	50002.89962222195	0
50026.72239156424	49977.67029217016	0
50016.137442013125	49997.798828649495	0
50002.23822115556	49982.82918829433	0
50017.59004350971	49970.20078439211	0
50001.12616166738	49988.74985866253	0
50026.89126041569	49975.84217616462	0
50011.525842301904	50000.75636389602	0
49987.37936298576	50026.933915783564	0
49992.505563965504	49971.45927862612	0
50028.914669772326	49976.81093937099	0
50016.66006009913	50016.9698661116	0
50006.33442838227	50008.543010872665	0
49989.42131829412	49963.33901166855	0
50017.968238877926	49964.11063876047	0
50017.4053768407	49976.68234425749	0
50025.67918690619	49993.459769034926	0
50035.32946390554	49977.583204645154	0
50014.841863191876	50008.54154552255	0
50009.46842729731	50020.60487544357	0
50021.769537268505	49974.23178294885	0
50011.47451947896	50007.557284676805	0
49998.40507468729	49975.46325920858	0
50004.0943970568	50011.27871101463	0
50006.20179319582	49967.85017228331	0
50018.20829484094	50018.71730479123	0
50011.66556158528	49969.1858270797	0
50024.369657337156	50001.22008216415	0
49998.79584238994	50007.13689362251	0
49990.32820341346	50016.3961369657	0
50006.4435688108	49994.31053318997	0
50019.30929079813	49976.600336048316	0
50010.91845864008	49982.82898569856	0
49990.348907185224	50005.60903256387	0
50024.1522169357	49994.40200642497	0
50014.17381883133	50002.12589069574	0
50017.76507466728	49990.44779436663	0
50043.75520496807	49976.744641166486	0
50009.71324076425	50011.99337319459	0
50023.96064234873	49977.61049468709	0
50014.04709016834	49999.30956374218	0
50007.29837336337	50019.74476684009	0
50011.60148713441	49971.61552987652	0
50027.760664667345	49985.06088880161	0
49990.826783218356	50029.403764236886	0
50009.65654534305	49987.70137659851	0
50016.71099753911	50008.33824926107	0
50004.69951611002	49997.63286251777	0
49982.1008966819	50023.64881203237	0
49994.30528099292	50019.15648234574	0
49989.98803088486	50014.01842541414	0
49982.173661481924	50004.54955079803	0
50016.885314251995	49964.39033046427	0
50027.64624163003	49996.03948847316	0
50042.10921104765	49992.490067135564	0
50000.45721536013	50013.25586287379	0
50033.20667133846	49996.21933796846	0
50007.796617056236	49990.37827675556	0
50010.793185041024	49958.88394594061	0
49999.99657376707	50014.635139766775	0
49991.18720389596	50004.122235214636	0
49997.97220737339	49978.578237204354	0
50009.72613395662	50003.706107086124	0
50035.589999161806	49971.04844427833	0
50028.910800421785	49971.17023296352	0
49995.69536840814	50016.661631778	0
50031.87793942766	49984.378883366044	0
50018.940883947886	49955.17033129901	0
50009.73582475297	49963.47881328664	0
49982.62400587377	50000.491292449246	0
50011.69341869804	49995.72767945512	0
49995.16420949113	49998.835294507444	0
50006.40201665947	49988.39904736535	0
50016.4519561636	49990.38580699887	0
49999.09921373705	50015.27455799909	0
50015.71644487849	49981.890074185685	0
50011.95701241115	49981.49187185587	0
50013.74931920829	49997.47045144757	0
49991.916510602816	50012.525039104024	0
50009.99198977121	49984.8982441121	0
50018.44147401772	50003.16867861623	0
50020.82573912429	49974.82028027413	0
50015.49034966473	49990.85560334409	0
49999.87213701425	49997.90044027296	0
50043.79092621712	49982.05238273654	0
50017.433259612284	49987.72241035177	0
50031.953824946744	49994.884360510674	0
50008.88763657624	49985.631715698684	0
50033.254947874484	49991.54350118985	0
49999.46235900153	50001.37638187934	0
50015.18216152417	50016.60655961266	0
50013.100947890016	50010.369642319376	0
50023.76929210621	49996.469970804144	0
50009.1598565264	49970.37590584578	0
49995.85450226346	49992.452056001675	0
49999.94546654832	50008.59505416156	0
49990.82754118624	50010.245166916364	0
50031.77710339371	49975.60848126108	0
50034.230430251715	49972.200144816255	0
50022.386270717376	49979.00827023312	0
49992.64646736168	49980.25304717777	0
50026.42297673137	49997.453392527335	0
50019.618674445446	49958.86037352273	0
50026.41798040903	50001.05491525644	0
50019.38057683675	49973.42363685009	0
50009.54565436523	49966.28393480257	0
50009.01063384966	50014.73592736334	0
49999.644995925904	49993.78405371485	0
50009.81720632824	50005.97289784865	0
50008.14015398451	49992.284981156794	0
49996.346870602596	50006.735113702714	0
49992.318381946396	49996.34852900717	0
49975.57922029394	50007.543591302885	0
49991.7840052838	50030.47910280624	0
49997.821918389505	50003.78108682672	0
49981.759709777754	50020.590654198604	0
50004.689470503756	49982.915378003716	0
50003.63994292236	50003.52518030056	0
50003.33970531987	50010.21646316763	0
49991.72504012674	50009.66971456137	0
49993.51300644962	50021.990941999415	0
50008.57551745661	49967.72139152683	0
50021.960935687	49975.66542490558	0
50004.69583280455	49995.22104814737	0
49994.198399913046	50009.21217614481	0
49988.58142016513	50018.082290497325	0
50019.654252077045	49988.67324223183	0
49984.921162792794	50004.07854214962	0
49981.45671529846	49997.116122643434	0
49996.97783060522	49968.187741512134	0
50040.272093099156	50001.72669740148	0
50003.18794351524	49977.40589052669	0
49993.03311956979	49993.21018067425	0
49996.365427526835	50010.6317267545	0
50003.67053058538	49991.807151799425	0
50008.59006648891	50007.353603243646	0
50005.63922193674	49975.28807307995	0
50027.37674313698	50000.002662458595	0
50018.1694011894	49962.7431125476	0
50029.270615256304	49986.30585703274	0
50008.60891376488	50000.90645862579	0
50011.463217016535	49987.64651850302	0
50025.71492602243	49980.053609271316	0
50020.149261215425	49998.33740895269	0
49992.083382203666	49998.17325550986	0
49990.49038131797	49993.050099536056	0
49997.03459241107	49992.463299739306	0
50015.71638867133	49993.163487279846	0
50014.238258018595	49971.042525217876	0
50002.84440560835	49991.017650804875	0
50024.0421841673	49981.83583364768	0
50010.09122006389	49975.393998303785	0
50021.8599244461	49988.34879827413	0
50012.38490685176	49983.447845324255	0
50022.9978631254	49987.25227928762	0
50024.57481204676	49998.27303786978	0
49977.73435678939	50025.73142585185	0
50018.273526281984	49984.862890459626	0
50004.87977524304	49988.86417241439	0
50010.2994959495	49980.14878879698	0
50044.34040172747	49986.573763466644	0
49989.8854863132	50002.60089882142	0
50035.588236585834	49995.58540569962	0
50033.22995233338	49985.604815805105	0
50004.865841838946	49985.181879685035	0
50017.96032704124	50016.073713754304	0
49985.88742129509	50004.574260043635	0
50022.967400696645	49965.7199337937	0
50020.575116337925	49991.52741422425	0
50023.080497756	49990.82975304222	0
49971.19647388126	50028.90699982335	0
49988.378226405424	50020.15787642392	0
50041.256446369975	49975.58570536631	0
50026.2353198945	49963.63745814506	0
50006.09290812682	50003.86750193632	0
49999.10665106603	50019.81250362378	0
50017.08442806516	49999.00182927129	0
50044.3125068275	49991.881128169334	0
49989.69643205104	49979.90931636454	0
49983.447153874804	50012.92191009479	0
50007.09100776314	50002.0115516885	0
50002.39396832022	49992.540378176054	0
50030.089910534545	49998.491165232444	0
49997.30745483783	49998.59718904675	0
50007.318017293444	49975.875578960055	0
49993.248316773905	49978.191920323	0
50026.3666059615	49990.04335203911	0
49992.999485446875	50010.69994272801	0
50000.3856237368	49991.71250458948	0
50017.946030743726	49977.88631347146	0
50007.644142433375	49972.087069549	0
49993.66907959635	50011.765590085415	0
49994.8157511952	49986.98470323382	0
50008.38104781748	50019.90062105578	0
49993.26126408174	50000.11735477906	0
50007.22548173692	49977.57936703704	0
49992.06360483944	50018.0340425501	0
50039.28669048378	49963.65659707516	0
49985.753176636455	50020.735921212305	0
50011.566897029115	49967.6111754119	0
50033.987927820956	49979.86532365262	0
50034.92184460218	49993.68379887169	0
50031.1834662403	49978.546404806555	0
50008.49951727383	49977.61220145197	0
50000.0667014223	50006.61967936052	0
49984.729122934965	49988.46750636666	0
49981.21649061167	50003.70840084871	0
49990.47161684786	49965.01894314194	0
49986.85456251446	50017.47416794007	0
49993.14977565803	50012.76023205532	0
50047.74428540473	49991.24723405859	0
50041.76255014188	49978.46759680011	0
50009.81457879594	49978.21967923451	0
49998.4060908197	49999.35948248665	0
50018.373779276386	49996.34044717234	0
50013.52283959243	49995.467949927086	0
50027.67426593742	49970.10328410818	0
50014.319940503025	50017.38261971316	0
50009.11341404663	49999.653086728984	0
49973.127658974896	50000.05463673042	0
50024.172469884805	49992.833051163034	0
50012.72323837013	49986.30699232487	0
49986.20730487261	50000.10490423789	0
50011.977252020064	49976.793581167396	0
50000.00469857768	49987.66289570633	0
49995.85995538461	49973.097446555905	0
49981.89327689237	49986.981859026244	0
49990.188598212604	50018.50470183291	0
50019.26408681603	49991.079964753786	0
50026.90642246039	49980.55454640253	0
50004.02002875881	49980.06894821713	0
49985.89081506631	49985.65015807027	0
50002.19799961084	50013.56370140326	0
49983.7216195171	50005.075943525364	0
50011.56530235663	49984.67498436674	0
50002.327672652966	50016.16523425671	0
49997.71084800053	49989.345274387495	0
50021.098386776	49999.088229640256	0
50002.00890793094	50008.13368325376	0
50019.39518854666	49986.74799421681	0
49998.48583144695	49996.020842220816	0
50002.252645341825	50003.39034952211	0
50024.94934034694	49996.50973683712	0
49986.29125204934	50032.769984358754	0
50028.415156277806	49974.07285654163	0
49992.67148623997	50015.74501869495	0
49988.55427669218	50005.38882281116	0
50005.61269014103	49979.195057955585	0
50013.9253921519	49979.943606174034	0
50009.02263196153	49976.39397066565	0
50003.70383567812	50009.18776447736	0
49977.93538939688	50032.17827826552	0
50002.00143499088	49981.14772652258	0
49994.443343618565	49988.76168526796	0
50015.95192676042	49996.55369518609	0
49993.70826007408	50013.60625246535	0
50015.6171072625	49995.2344459176	0
49985.79584330067	50018.53873362033	0
50035.52685303456	49986.11691328954	0
50023.38477138606	50015.65881684924	0
50013.08957255942	49972.88909667436	0
50032.54434074573	49980.14024382478	0
50037.69766277613	49990.71977907857	0
50020.70132115987	49971.33918728332	0
49991.54871575323	49993.06958954638	0
50038.6876369777	49984.854015877136	0
49995.84975534837	49989.76380217891	0
50008.57260689861	49984.18248625825	0
50010.80116969428	49974.26868446372	0
50015.52442358418	49980.369654114074	0
49966.87956821088	50025.3566718717	0
50021.39298048806	49997.33513397521	0
49986.79280405464	50011.54457078656	0
50036.99569153763	49970.71384740837	0
50030.30006447288	49976.71936741601	0
50004.423067000935	50021.778925919774	0
50018.9524174718	49987.93459858724	0
50002.24446952885	50009.35885546801	0
49991.37241014676	49987.81286878255	0
50003.50800967785	49986.81399264767	0
50024.603400120206	49967.67607924221	0
50011.68653072118	49989.936086664326	0
50007.42317193211	50025.20821976098	0
49997.81359760099	49974.146066464906	0
50000.03202202254	49975.17501212602	0
50007.46899340166	50016.97950080779	0
50014.92720199672	49989.879107376546	0
49982.3621370405	49990.43294793265	0
49998.93112757086	49973.32114751587	0
49993.375437763934	49986.99815010414	0
50009.01048645396	50017.8185164767	0
49996.28983160131	49986.96341522962	0
50013.84358150482	49974.759725529235	0
49985.33335758784	50014.325262570404	0
49988.28920657882	49976.78881082798	0
50005.127349538976	49960.355245516366	0
49989.64002585986	50013.06228223937	0
49993.30132386803	49990.74232668886	0
50007.89248237768	50021.36047618287	0
49987.15178322575	50016.181793822885	0
50055.543662235315	50041.99941037179	4
50050.97588567549	50029.9571545165	4
50058.13440273671	50036.24656059453	4
50045.503455890874	50034.58836988737	4
50066.08134054896	50028.02922994982	4
50065.99932187572	50045.94055901319	4
50042.11799324554	50022.64487554088	4
50046.17667944967	50019.33096874937	4
50066.06367380757	50019.15339998744	4
50074.63692341568	50015.25680606148	4
50045.88421772642	50043.68423708962	4
50043.31981877451	50057.42539275836	4
50073.995180653015	50034.87580042365	4
50060.5415512011	50025.08790819874	4
50033.665670213144	50052.28931563261	4
50033.545537535836	50022.56720382762	4
50026.51289902394	50026.12302086792	4
50042.752419553835	50029.48172573599	4
50040.94718684679	50042.232035358364	4
50086.22619793419	50032.00867397257	4
50058.63425129606	50031.01234473428	4
50022.26182132613	50021.731905691064	4
50040.609943001735	50048.60307495414	4
50020.39438291583	50031.68796337648	4
50061.81751286779	50013.91900838357	4
50051.44523845273	50008.92539709728	4
50048.76776211342	50039.38733957213	4
50069.36317378043	50038.588460443134	4
50040.5854609012	50036.11760466297	4
50052.100215181636	50051.284232709135	4
50048.72453191612	50063.6365690486	4
50037.800493110044	50065.234805272456	4
50054.242219509455	50062.589251649384	4
50051.61459593453	50016.44153202221	4
50057.61989247389	50010.536678486635	4
50029.911214184256	50033.47386597461	4
50064.09737561538	50008.76295790537	4
50023.88319726085	50045.86962726145	4
50063.42968438485	50001.24443515795	4
50044.120404629015	50052.308268345216	4
50056.9054630425	50047.08960915278	4
50016.84324392435	50028.010869320424	4
50023.44862617866	50040.2509434157	4
50037.94901696459	50026.002049412804	4
50062.7445745053	50056.65933359773	4
50035.392335598444	50044.577363112934	4
50080.33079149443	50020.867896941105	4
50079.44917954354	50032.43724065313	4
50069.718401568	50053.153635569586	4
50034.04961641778	50039.0616128978	4
50053.38161842525	49993.05001683787	4
50055.21239468341	50023.301851332035	4
50057.29082792375	49999.093208082675	4
50087.65561720117	50038.621001052496	4
50038.49639679856	50054.361212277014	4
50060.56814025209	50051.864846834695	4
50077.00111623269	50045.76991449713	4
50040.27768560603	50070.37530801179	4
50063.28584325551	50036.78035005561	4
50069.82136140212	49989.477591783194	4
50074.76202593785	50050.553301215434	4
50016.09399885667	50034.77909116023	4
50032.660086192096	50027.66733625329	4
50061.46523732206	50066.62886543769	4
50071.7320776451	50021.879758781615	4
50043.629857656284	50074.559820429444	4
50040.29040340589	50080.151366516744	4
50027.80483485587	50053.84158927045	4
50031.9765746175	50071.0868993843	4
50052.28838431824	50035.18923828525	4
50069.61752868588	50004.73318913382	4
50092.72166836102	50041.573687908596	4
50058.68335275947	50004.65219565817	4
50046.3164008128	50070.216631715215	4
50012.668798260696	50044.671213330854	4
50057.697029818555	50017.50388496477	4
50051.75378091855	50072.136077252624	4
50015.3586471693	50020.68075472741	4
50068.89915423374	49977.577378536436	4
50050.90037594402	50002.93118595948	4
50095.216460932585	50027.6664567055	4
50066.73226465382	49996.34054465209	4
50090.59817138559	50018.53821031051	4
50072.14654549992	50070.847093936434	4
50040.13467725002	49990.12010892798	4
50083.80768018249	50052.50653792119	4
50057.5543344077	49979.17230676883	4
50012.80658504615	50013.89604959486	4
50099.01339408333	50042.40016835904	4
50065.38761485594	49972.03155562849	4
50025.40236891406	50074.78354228121	4
50025.81943002548	50081.54623227074	4
50104.23278031312	50038.14690382882	4
50031.80393689585	49997.24427122853	4
50058.6568472589	49986.30236806391	4
50022.57719861723	50064.35828892947	4
50057.99719069142	50079.361764921574	4
50076.760846900426	50076.31087933772	4
50020.85915792675	50050.128590683686	4
50039.91507075462	50013.681688637625	4
50005.68548775006	50029.024512443575	4
50074.6127989421	50081.651034824325	4
50078.32759983218	49998.9646475733	4
50072.563018230256	49972.64758519673	4
50065.364515962254	50074.72730640983	4
50084.192155105324	50016.237423124025	4
50019.519038072845	50012.80562879086	4
50103.00661201794	50015.14645668799	4
50095.50547958732	50047.79037307437	4
50031.5446342666	50065.14398150554	4
50009.302690434284	50023.36978171627	4
50010.287791250266	50031.66459773736	4
50096.19373835682	50014.17560981251	4
50078.506134492825	50090.609527935296	4
50027.00942801918	49992.945887479225	4
50082.46240768552	50040.70224402428	4
50106.48239922261	50020.622384780625	4
50050.75151072325	50056.312984631055	4
50047.800051627724	49998.33147774949	4
50094.87377500927	50057.79231430186	4
50056.07925499268	50057.36771575204	4
50042.86141076203	50062.842366707366	4
50032.81668404922	50058.3394009294	4
50097.659313799224	50033.268545464874	4
50033.8538622116	50001.94640040017	4
50079.02966237588	50011.24029568379	4
50032.86917998614	50014.3770669852	4
50010.438768956716	50007.84816258434	4
50107.72727125766	50044.107819308934	4
50103.919551172745	50050.91455620255	4
50003.813567362704	50010.638524761824	4
50031.952714204024	49990.243460442485	4
50051.5476562348	50079.66043842909	4
50076.04972272219	49994.06394697683	4
50079.88790160957	50026.85032482434	4
50062.90160132955	49989.85324683243	4
50023.862126338376	50016.01959804749	4
50010.213066577926	50037.98876801938	4
50086.448248844834	50009.86939420097	4
50080.93812356785	50082.14242489819	4
50034.03445488003	50080.885052551435	4
50072.346218224266	50102.36006264426	4
50088.21039166638	50049.123993239846	4
50086.15495709437	50022.24085187345	4
50056.6005619087	50073.9250437108	4
50074.64180186882	50062.251487717054	4
50027.78848105829	50021.173760381644	4
50074.518694867256	49982.32545300495	4
50034.547585214976	50008.68619517757	4
50045.73313440678	50010.24613226314	4
50086.63295370501	50088.470874319675	4
50028.4324213801	50010.78738488258	4
50002.84354248083	50038.62623777292	4
49992.86133276225	50029.5933276064	4
50062.91566431479	50041.993809925385	4
50071.023874186096	50009.6028628701	4
50084.73221460949	50096.33734103553	4
50077.328141313264	49987.73153572115	4
50025.03947870952	50006.153612394344	4
50080.56401859583	49983.18890656211	4
50094.35920072566	50091.86315825549	4
50086.75832478539	49993.85612397112	4
50028.58148213041	50088.15080871148	4
50083.99394556679	49974.40317523108	4
50101.714710147346	50029.32061099203	4
50052.36843309799	49976.69170680938	4
50068.381324982474	50086.32701541613	4
50100.2423670053	50002.03625282316	4
50053.32273907771	49982.07122820898	4
50091.91130579171	49999.52675907495	4
49997.28381807992	50025.604173341526	4
50047.102838318395	50024.91519049751	4
50003.09967469039	50019.43633808494	4
50034.61342914787	50075.82381617641	4
50027.20444008072	50067.64732631394	4
50100.194275635266	49992.23290784926	4
50077.98790288288	50070.96690864986	4
50048.98942780521	49986.38774796607	4
50081.20412720934	49992.39275895185	4
49997.43141205052	50019.48491015168	4
50022.573171614036	50057.26070053879	4
50017.007210573036	50057.78915342928	4
50104.87648941583	49986.53360290131	4
50091.47758049725	50011.22706835949	4
50058.77365942145	49968.91356882184	4
50086.055960131125	49987.71257942065	4
50001.83756540476	50032.690997760896	4
50017.834353818245	50000.2274711376	4
50010.54199002027	50067.63841941679	4
50108.43644564341	49980.54058108513	4
50109.36032543807	49993.05427325369	4
50077.53420450845	50056.914908181956	4
50023.359410735735	49982.93095017343	4
50114.19371963684	50053.86790159145	4
50089.11662129669	49980.06622886005	4
50091.93745964609	50032.31913529207	4
50060.76221784376	50097.820938549376	4
50058.17569687007	50106.534401839446	4
50042.97702777358	50000.38388091922	4
50004.65372084538	50051.29756401432	4
50015.163460946744	50052.52842711925	4
50085.70349405628	50002.56927856512	4
50068.520973507584	50078.818425500365	4
50092.94892516623	49994.01183881988	4
50036.21984907573	50031.83207945711	4
50084.99786697417	50102.22505381012	4
50014.25563756518	49974.543137587076	4
49992.41225019867	50018.86276233577	4
50008.74164802725	50018.367157736495	4
50003.033638469635	50045.530879638885	4
50092.19099134266	50005.67301479776	4
50114.5427558185	49999.66546897787	4
50074.44697042944	50028.49299084632	4
50089.3257668938	50026.75818215427	4
50119.460935190546	50007.651006007145	4
50069.44433435796	49983.41949992799	4
50025.24430377123	50095.82019597333	4
50108.84172392796	50058.322549448094	4
50028.925190342954	50043.2407747507	4
50012.8794914419	49983.34854269927	4
50020.62243113222	49989.915594488	4
49996.630117553716	50011.492354315065	4
50118.42815475691	50065.09825264642	4
50045.58315409785	49979.854685276834	4
50068.80868073494	50062.38796724405	4
50096.75595267034	49981.27504533403	4
50103.43396860655	50010.12119915286	4
50024.4623505726	49997.565859910675	4
49993.288150604145	50041.27117491072	4
50114.75071735532	50031.38654781037	4
50114.22644238413	50042.07962795481	4
50020.09796105779	50088.343676809425	4
50034.58780493247	50089.187199292275	4
50061.640253346886	49994.81035880823	4
50112.10614474697	50020.45038638285	4
50086.42882953151	50067.173216444906	4
50064.693780569054	50090.74368445325	4
50053.844051539716	49966.25278305875	4
50018.039316622075	49966.408734139324	4
50067.338456894024	50098.09432988187	4
50108.2492986071	50001.69126580443	4
50045.566134448716	50083.93531723149	4
50007.39858497998	49987.26206463047	4
49998.17845058038	50006.403970527106	4
50030.55895993196	50098.9433130805	4
49988.87848780616	50052.724565740114	4
50035.043537051286	49983.352549654875	4
50116.63030502849	50070.9733353289	4
50095.621800689	49986.27611740943	4
50018.87024302614	50006.336686241055	4
50115.45282826464	50015.488034689944	4
50109.743293811116	50031.26671271329	4
50040.17741502408	50089.78717525591	4
50029.60050465632	49977.5337113099	4
50021.50208396015	50070.32111721937	4
50006.83620412853	50004.05559163566	4
50020.15835485438	49973.719476882856	4
50017.095741650286	50079.09260026815	4
50066.01860727655	50105.23524265014	4
50050.946789857706	50100.09059305135	4
50120.18708667921	50029.15460772989	4
50094.95641889198	50086.74104450629	4
50085.787153116464	50080.30800046882	4
50099.37026994061	50023.74441245501	4
50001.83359403082	49979.076581432964	4
50100.30457308313	49971.149280600956	4
50107.17721791701	50068.41855623648	4
50092.36677945828	49975.98648266162	4
49982.8044707604	50025.24422756695	4
49991.62861230844	50013.11302788118	4
50088.01428411544	50061.736399819274	4
50118.74780997719	49993.66398823832	4
50121.087403699436	50054.30231462103	4
50119.338067031385	49987.39688713194	4
50060.94345890334	50113.403661750526	4
50004.984796054625	49965.82794728849	4
50017.70918009306	49981.87239223796	4
50109.38211794636	50039.03607329507	4
50040.97383596547	49995.04982837536	4
50109.90312124316	50014.88161036679	4
50017.27445736027	50103.845977446625	4
50075.026938971816	50107.09763209468	4
50097.25317530265	50065.10692558488	4
50003.6313522453	50057.690334355226	4
50015.27892097699	50108.927887646496	4
50038.52750050046	49972.872462783336	4
50008.93718235725	49975.45421846054	4
50121.71242943105	50035.11727033103	4
50002.50879009582	49993.059334969825	4
50010.56647564788	49969.998550413555	4
50092.27010281982	50077.66461386696	4
50125.426307314534	50031.33921836024	4
50006.732638725065	49981.162130617995	4
50078.33929773877	50098.37305164539	4
50101.50753923325	50086.322007842806	4
49995.45137386248	50034.92076929086	4
50024.907071332964	50106.65169428545	4
50111.12115336829	50006.57411632884	4
50078.79988877576	50004.210978964504	4
49985.19208831683	50018.65295257767	4
49995.11156492082	50056.28555034879	4
50098.565888005476	50082.10516896209	4
49997.56475974914	49959.83043678271	4
50078.27484702417	49973.33451832671	4
50128.805311785	50071.78581958258	4
50110.92243717725	50063.67878625735	4
50043.4871986388	49984.57275078326	4
50120.25475867237	50042.25601036286	4
50026.70987201895	49986.78627363051	4
50119.83707494571	50079.51547135306	4
50109.00945178072	50075.41173247961	4
49988.1530167675	49966.36579404575	4
50114.262242600846	50081.97188730167	4
50044.719623894794	50093.42380274379	4
50087.20380385855	50043.99478690321	4
50108.14903055078	50082.58547129506	4
50039.4723377644	50099.039397231885	4
49989.771351531424	50062.9202970528	4
50136.09434773778	50063.348350088985	4
50107.17028820795	50087.79836624748	4
50008.181633186214	50054.91320237177	4
50112.552321839685	50025.97400941988	4
50106.45185815359	49966.97632674911	4
50114.04372647541	49987.14378042115	4
49997.41980369457	50000.93933064553	4
50071.469228055925	50122.272512014664	4
50024.86285681518	49961.53109393734	4
49996.93830573932	49970.16419289026	4
50128.53766647865	50065.49674812609	4
50079.89442775096	49963.894006911054	4
50133.23953891815	50038.6290553091	4
50047.83200170016	50112.30329676632	4
50123.61289178471	50085.07410806887	4
49986.628853300645	49952.53265156672	4
49999.028078166855	50069.93481341336	4
50027.22752163975	49968.96253487686	4
50042.022982769435	49959.730395828665	4
50067.34151669912	49959.41142745591	4
50010.15312035355	50080.920516902515	4
50035.18650147663	49958.43314035445	4
50076.01028641174	50128.633759510376	4
50069.9041055306	50129.61918674521	4
50114.41964632782	50076.68334536488	4
50091.76077524059	50101.82467350678	4
50045.35366450856	50100.21725380942	4
50123.709355173305	50071.15174844432	4
50002.015042958905	50063.19171505829	4
50105.05511335534	49973.96855241013	4
50088.932073770506	50056.2810662663	4
49982.04886212592	50065.45246968973	4
50059.05630133976	50123.52053336051	4
50003.31022800739	49955.50351220968	4
49991.52178337739	49990.71042703037	4
50125.41483560964	49986.23114100179	4
50042.71669998414	50104.54618640629	4
50118.208271474934	50022.01067274006	4
50022.48149019679	49955.52634883493	4
49988.48939552149	50001.59933177838	4
50083.78768539515	50121.65243424743	4
50127.63765400424	50025.48840269968	4
50134.44907851259	49985.60326392473	4
49993.16349593628	50078.623285862785	4
50129.527157898534	50013.01305732321	4
49984.14936851311	49999.02573539571	4
50136.30440497954	50012.866116558995	4
50136.00323773757	50071.263953662696	4
50095.016910086764	50020.98677602371	4
50046.89536678386	49993.091650804236	4
49973.772004095394	50018.03338913989	4
50124.070886539135	50097.56942733244	4
50097.626186234564	50101.948122141985	4
50141.48362689217	50066.31476526042	4
50054.828814371016	50068.10301737105	4
49985.15021433309	49942.70789361659	4
49996.43169223341	50063.91624529267	4
49978.748098835225	50059.257411605315	4
50084.872064273186	50109.181926061814	4
50015.72407368417	50072.00382969298	4
50067.294255663	50134.59378547154	4
50095.63530399158	50096.94831616099	4
50121.35516975767	49978.404433911535	4
50012.58703464387	49992.55389418314	4
49991.6058827898	49971.99775690838	4
50085.76483647908	50114.49217031845	4
50148.317815498376	49985.75644517625	4
50008.88338645923	49957.13562788281	4
50116.51089318172	50088.431711760604	4
50064.79335103762	50123.41429812807	4
50036.663312964854	50107.216951153365	4
50062.04591352365	50133.02295973284	4
50125.71537177658	50018.55458815924	4
50050.8111312033	50044.921688230286	4
50080.30848099571	50112.22339350684	4
50049.23563214804	50104.96092984882	4
50002.32199697122	49999.150009717116	4
49995.346750170465	49983.76560276903	4
50011.71257086544	50060.72607852176	4
50027.311283537616	50061.772520136925	4
50100.18128042973	50093.44692567037	4
50075.72798281022	49967.54271995269	4
49993.209770059555	50070.323157975676	4
50066.37548772894	50117.15464988134	4
49988.269067600246	50089.38141141091	4
50143.33820411797	49978.341647799476	4
49981.32523330305	50013.06546388525	4
49980.57219350014	49949.624766755915	4
50015.89475969624	49954.793272203686	4
50056.99860576657	50092.38279239242	4
50092.23530847801	50064.68606914051	4
49982.09049320052	49985.48045891612	4
49995.99680734002	49964.919320379784	4
50081.18348423979	50060.692649865356	4
50091.89173106282	50109.807958747864	4
50057.011933237845	50135.57333642905	4
50087.07106309337	50075.47522844467	4
50008.653374626345	49997.82015927402	4
49989.74516569895	50007.215712822246	4
50038.242725027856	49965.092010469205	4
50023.39440551373	50115.50955613777	4
49986.73584126655	50058.719064045916	4
50100.81988437463	50072.974816132	4
50054.30241523142	50111.33285708224	4
50131.587470801125	50001.681949552105	4
50110.465417848405	49963.562617366246	4
50117.41094784338	50094.05611939851	4
50125.51138597807	49981.203647325034	4
50115.69960820833	49974.114275931686	4
50136.94793847746	50028.68426888562	4
50123.93241339835	49991.10835005665	4
49975.44760488529	50024.651231308795	4
50074.05428559623	50113.30475355841	4
50136.18727151656	50019.53013140665	4
50064.01760417695	49966.6270026211	4
50017.60699841558	50114.76403327555	4
50119.3070458689	49969.40385008472	4
49977.45845826748	50002.19051704213	4
50123.80985921778	50063.58857114848	4
50121.56831604829	50012.57330533932	4
50089.39411218078	49971.680632413314	4
50063.04768725077	49982.642204780335	4
49986.73426225789	50080.41663535437	4
50125.662761174324	50076.894047794674	4
50050.50186486467	49959.7676795311	4
50083.171690810435	49950.7688186359	4
50113.35627635045	49968.73955062672	4
50135.90050455191	49974.789711720514	4
50113.53698448708	49978.951449092165	4
50074.53625346157	50086.707056294465	4
50089.35461681961	49964.713399674416	4
50095.19292601265	50124.65135469284	4
50060.43421455502	50144.746951987676	4
50065.64210888301	50111.07556837417	4
49997.31753808309	49976.75178970083	4
50019.241922128254	50094.67082146954	4
50131.87341644188	50029.60776848033	4
50091.19602615089	50132.08702879708	4
50122.47460021724	49964.861104197334	4
49971.966931511735	50006.88981507433	4
50082.618912484126	50129.63034448821	4
49990.90133069725	50084.38116044222	4
50016.25044636463	50041.128207501024	4
50053.68029971903	50149.830885836054	4
49998.37645513128	50049.75101487985	4
50078.86343341813	50136.100647993335	4
50128.99815444977	50054.855356060194	4
50009.39305744906	50074.63925619022	4
50044.25841420312	50148.64510841744	4
50033.74663821862	49969.60155224602	4
50041.647818794096	50110.71391091299	4
50058.20278777889	50118.241046328636	4
50111.51191577178	50097.81092310151	4
50076.80917004737	49953.85369537689	4
49981.12504427758	50033.645937136374	4
50015.737334193735	50122.1216694566	4
50126.69581718567	49999.67890648386	4
49988.0039706712	50034.763632246315	4
50040.60149190757	50008.24164747224	4
50140.03332346545	49983.821723859015	4
50130.153041364545	49971.32057045141	4
50106.23752500351	50094.25025962079	4
50143.42989042618	50030.37530340868	4
49990.26707838798	50046.2990646204	4
49980.40122008008	49964.192110170574	4
49980.063094124016	50074.24012192563	4
50116.430703007536	49964.73655038927	4
50000.88624101831	50076.24482481863	4
50063.47876238642	50082.69549052192	4
50076.89114092996	50123.501709493015	4
49966.30603811724	50058.3925181858	4
50056.22286307253	50100.11341987199	4
49994.621839595886	49995.092452212746	4
50130.2089678588	50043.433924366065	4
50102.13906612178	50115.06029793838	4
49991.52026494954	49938.10942982171	4
50070.1426973441	49952.872668770004	4
50094.53550595905	50070.10252426448	4
50073.03356295879	49959.64084091224	4
50104.90125598544	49959.778873006086	4
50124.76727003189	50006.37882315306	4
50096.76450014817	49965.45293509906	4
