# Supplementary material for: Abundant Topological Outliers in Social Media Data and Their Effect on Spatial Analysis
Source: PLoS One. 2016 Sep 9;11(9):e0162360. doi: 10.1371/journal.pone.0162360 (PMC5017681; doi:10.1371/journal.pone.0162360)
Supplement: S3 Dataset — See the respective attached file. (ZIP) [file pone.0162360.s003.zip › S3_inclusion_lws/clust_50_59.csv]

50000.0	50000.0	0
50005.83713481602	49993.280968672174	0
50001.12443877294	50002.94038312532	0
50004.48967049862	50009.87803618339	0
50014.53099825114	49992.22044562598	0
49994.82530141147	50000.16451443882	0
50010.4589196096	49996.03999675293	0
50018.2149037799	50000.21066760052	0
50008.08586038528	49994.71094210748	0
50008.936828060156	49996.61673629877	0
50014.94983376979	49988.786681476384	0
50018.46933854213	49993.8554702697	0
50011.58925015423	49998.11513877684	0
50000.88428493963	50005.70068823388	0
50015.58030491181	49998.917555959655	0
50009.4718499692	49995.44000616184	0
50021.193458055204	49985.225681648	0
50021.413904821406	49979.75696080034	0
50010.100749354795	49991.42392694246	0
49994.76895619402	50001.40611172298	0
49988.06258487189	49998.76840152412	0
49985.29202249338	49998.940740734564	0
49993.14686645007	50008.1375682673	0
50019.290915195124	49977.92750471076	0
50015.06418115242	50000.068615091885	0
50014.13017824349	49994.253094930704	0
50016.51956011994	49993.78858803314	0
50007.08202173182	49986.998177055575	0
50019.32588342561	49975.4242119596	0
50007.844906202205	50006.27608626506	0
50012.7000907052	49987.44525287354	0
49995.49342105043	50013.29634922211	0
50005.13790162656	49991.45152935209	0
50007.082932075806	49996.441953963855	0
50016.585769007244	49986.84440471123	0
50002.83418114664	49988.992466717245	0
49995.48635136234	49995.03181978486	0
50024.77210222248	49987.26818796391	0
50016.061040311164	50002.13748655931	0
49998.10217495186	50005.36260508198	0
50013.167830917206	49993.19964095961	0
50022.14159763361	49982.83076155788	0
50016.10399810654	49974.74415824642	0
49998.08776523715	50009.22821079052	0
50023.40450357533	49993.61172738369	0
50018.76775212044	49981.33086492498	0
49996.120792812355	50001.59421960543	0
50005.046774222115	49981.73340809357	0
49998.2990140224	49997.04291727956	0
50016.47214563919	50006.55446067109	0
50027.808527417794	49994.11873108403	0
50007.276988179576	49979.47005546184	0
49998.63505054116	49993.56495709598	0
49994.93196612812	50011.18394075017	0
50010.45876863076	49990.161010031814	0
50003.97266594857	50002.458794795784	0
50009.44591577367	49994.182815990534	0
50008.4991627827	49998.01859678256	0
50026.73402193849	49992.63956518364	0
50029.482584821504	49978.508912261066	0
50008.75765193132	50004.28392360544	0
50005.388412672575	49999.9900841207	0
49999.85042124614	50010.79623481914	0
50012.27171978171	49994.29867634941	0
49986.59482429784	50001.81226839865	0
50035.33648425852	49974.70002515035	0
50017.338649190744	49980.41742473275	0
49986.88719264082	49998.56909033515	0
50009.163364260836	50001.94105756399	0
50021.4902181036	49972.74675609031	0
50036.929303339406	49979.345099226695	0
50004.407389178654	50000.27660040396	0
50013.03458879436	49971.04161905141	0
49986.730068661935	49995.36881795393	0
50012.11734460939	50005.26852747503	0
49991.47266825221	50016.232713043595	0
50002.753656105124	50004.43811441385	0
50007.04795399476	49984.99209594952	0
50019.73260847298	49970.14971438379	0
50009.069330373226	49972.59046273163	0
50010.1511816557	49972.62455247978	0
50019.046855330045	49968.729659101475	0
50033.91819664266	49994.99795841096	0
50000.54061583774	50004.66301196818	0
50036.83356199175	49976.12178608589	0
49998.69355844842	50014.23779065819	0
49996.42385986143	49997.54201287753	0
49988.80355885187	49994.73949626766	0
49989.0000510483	49997.53362532931	0
50045.87877013	49979.65615874137	0
49991.13587895365	49996.52765682387	0
50019.30492580107	49999.88959458508	0
50012.46014286366	49988.74121117238	0
50001.54569032017	50001.71275774059	0
50012.15402410048	49992.55053785089	0
50000.12263336884	49977.47527241486	0
50002.22490471562	49999.61637121197	0
50010.51338572776	49998.152334640225	0
50014.73525587127	49997.20394473452	0
50012.79614643068	49996.9890215799	0
50004.87503193818	50001.461523248174	0
50006.03257514177	49990.03647625652	0
50005.54887962217	50004.81637949066	0
50002.56240120871	49979.99797606899	0
50021.887926901814	49996.062893511604	0
50006.32703857465	49991.544517300004	0
49990.439278598395	49994.24582331928	0
50001.873876585625	50007.141939034314	0
50003.305765154335	49993.86854020162	0
50013.200641945106	50005.08440088092	0
50012.12025455266	49978.84568753256	0
50006.64370623705	49983.02919293262	0
50008.49073917247	50010.12621010018	0
50013.861540388745	49978.21860787476	0
50031.058052643435	49986.99015643279	0
50014.94582985956	50012.05125135054	0
50035.5383608293	49983.566861656094	0
49991.030096193834	50022.15116813719	0
50005.46966937792	49970.62233159868	0
49988.44833133628	49989.976926240066	0
49994.354344094165	49979.72792732627	0
50016.53829730544	50000.329665277866	0
49985.69786667642	50003.08579045412	0
50005.04180405728	50003.54232518139	0
50007.49928405959	49988.58424591541	0
50017.031857151094	49968.94990008343	0
50002.98364475068	49981.342418066255	0
50008.75183400938	49981.63170455064	0
50003.74134074666	49968.98534518849	0
50014.184258887915	50004.34955588514	0
50016.66807349658	49978.153620903344	0
49991.49294660638	49999.08926920659	0
50006.07308943197	50012.02124499861	0
50018.18428017563	49975.5291185302	0
50003.744835537575	50005.03672033354	0
50017.0847617482	49967.71939797862	0
50001.364376995836	49995.92899192673	0
49999.015252295256	49984.51162121085	0
50022.88862056398	49978.140659149925	0
50010.12229608524	49981.63378355038	0
50006.924986869504	50014.2275570096	0
50018.62598055079	49995.02027975728	0
50001.4129379488	50011.1959501719	0
50029.762113352466	49981.23696473595	0
50017.34500124433	49994.69032148967	0
50001.66266675488	49990.137316034496	0
49998.9494254673	50003.01711792969	0
50001.198360199305	49999.86125242214	0
49988.285388029035	50000.56237796584	0
49999.6191912088	49994.81971262622	0
50026.604335600314	49978.8004165042	0
49995.32452230914	50007.39284060184	0
50008.4370145203	50012.41428319673	0
50020.588886059304	49984.00500895489	0
50018.196912976244	50013.52306138625	0
50024.68074206995	49980.89310460526	0
50032.11898991028	49977.87048802366	0
50033.392462679665	49988.90998566345	0
49989.34177680639	49998.66722062441	0
50011.053675528885	49993.308648700295	0
49998.23830095699	50010.57701642372	0
50011.79860805233	49985.78635422019	0
50018.22626641199	49998.34133937544	0
50006.87112494695	50000.55134256973	0
49996.53121272331	49985.20198091985	0
50025.086037284156	49985.91081937276	0
49996.70860588001	49979.26714558284	0
50029.50319168969	49973.20871567816	0
50016.4795935853	49979.64911345631	0
49996.10016635222	50004.113680559676	0
49999.640019379956	49996.08065681126	0
50008.223135130625	49962.391188099115	0
49993.37143664145	49981.26529963117	0
50018.00955082157	50001.454190036544	0
50014.05433731257	49987.786569162265	0
49999.49285722743	49986.030568801725	0
50010.892172060616	50002.890041918436	0
50018.264454430224	49979.08917698802	0
49999.254347866976	50004.12399906752	0
49996.37550174052	49996.18684061768	0
49988.48035736957	50002.11186367716	0
50017.57129535383	49985.64348910266	0
49993.48365932206	49995.32734283831	0
50004.25846664632	50013.69450265003	0
50015.17690187655	49969.07193670933	0
50010.90125225226	50010.77384091866	0
50017.00323091341	49995.94090178073	0
50012.86030348004	50017.03363351573	0
50005.31109678922	49962.92414232626	0
50006.08245865617	49996.396527964374	0
49990.01497238	49995.39866020564	0
50044.05046255765	49984.74864177708	0
50021.102182624454	49977.19055963324	0
49994.206855205164	50007.760510363725	0
50031.30952802601	49981.27880218403	0
49993.00874635992	49989.07987435498	0
50017.913044286935	50022.43697608902	0
50019.55630359528	49996.00874573291	0
49994.95845095134	50006.23146898167	0
49996.787999179345	49983.41672751876	0
49997.28862868989	50002.89962222195	0
50026.72239156424	49977.67029217016	0
50016.137442013125	49997.798828649495	0
50002.23822115556	49982.82918829433	0
50017.59004350971	49970.20078439211	0
50001.12616166738	49988.74985866253	0
50026.89126041569	49975.84217616462	0
50011.525842301904	50000.75636389602	0
49987.37936298576	50026.933915783564	0
49992.505563965504	49971.45927862612	0
50028.914669772326	49976.81093937099	0
50016.66006009913	50016.9698661116	0
50006.33442838227	50008.543010872665	0
49989.42131829412	49963.33901166855	0
50017.968238877926	49964.11063876047	0
50017.4053768407	49976.68234425749	0
50025.67918690619	49993.459769034926	0
50035.32946390554	49977.583204645154	0
50014.841863191876	50008.54154552255	0
50009.46842729731	50020.60487544357	0
50021.769537268505	49974.23178294885	0
50011.47451947896	50007.557284676805	0
49998.40507468729	49975.46325920858	0
50004.0943970568	50011.27871101463	0
50006.20179319582	49967.85017228331	0
50018.20829484094	50018.71730479123	0
50011.66556158528	49969.1858270797	0
50024.369657337156	50001.22008216415	0
49998.79584238994	50007.13689362251	0
49990.32820341346	50016.3961369657	0
50006.4435688108	49994.31053318997	0
50019.30929079813	49976.600336048316	0
50010.91845864008	49982.82898569856	0
49990.348907185224	50005.60903256387	0
50024.1522169357	49994.40200642497	0
50014.17381883133	50002.12589069574	0
50017.76507466728	49990.44779436663	0
50043.75520496807	49976.744641166486	0
50009.71324076425	50011.99337319459	0
50023.96064234873	49977.61049468709	0
50014.04709016834	49999.30956374218	0
50007.29837336337	50019.74476684009	0
50011.60148713441	49971.61552987652	0
50027.760664667345	49985.06088880161	0
49990.826783218356	50029.403764236886	0
50009.65654534305	49987.70137659851	0
50016.71099753911	50008.33824926107	0
50004.69951611002	49997.63286251777	0
49982.1008966819	50023.64881203237	0
49994.30528099292	50019.15648234574	0
49989.98803088486	50014.01842541414	0
49982.173661481924	50004.54955079803	0
50016.885314251995	49964.39033046427	0
50027.64624163003	49996.03948847316	0
50042.10921104765	49992.490067135564	0
50000.45721536013	50013.25586287379	0
50033.20667133846	49996.21933796846	0
50007.796617056236	49990.37827675556	0
50010.793185041024	49958.88394594061	0
49999.99657376707	50014.635139766775	0
49991.18720389596	50004.122235214636	0
49997.97220737339	49978.578237204354	0
50009.72613395662	50003.706107086124	0
50035.589999161806	49971.04844427833	0
50028.910800421785	49971.17023296352	0
49995.69536840814	50016.661631778	0
50031.87793942766	49984.378883366044	0
50018.940883947886	49955.17033129901	0
50009.73582475297	49963.47881328664	0
49982.62400587377	50000.491292449246	0
50011.69341869804	49995.72767945512	0
49995.16420949113	49998.835294507444	0
50006.40201665947	49988.39904736535	0
50016.4519561636	49990.38580699887	0
49999.09921373705	50015.27455799909	0
50015.71644487849	49981.890074185685	0
50011.95701241115	49981.49187185587	0
50013.74931920829	49997.47045144757	0
49991.916510602816	50012.525039104024	0
50009.99198977121	49984.8982441121	0
50018.44147401772	50003.16867861623	0
50020.82573912429	49974.82028027413	0
50015.49034966473	49990.85560334409	0
49999.87213701425	49997.90044027296	0
50043.79092621712	49982.05238273654	0
50017.433259612284	49987.72241035177	0
50031.953824946744	49994.884360510674	0
50008.88763657624	49985.631715698684	0
50033.254947874484	49991.54350118985	0
49999.46235900153	50001.37638187934	0
50015.18216152417	50016.60655961266	0
50013.100947890016	50010.369642319376	0
50023.76929210621	49996.469970804144	0
50009.1598565264	49970.37590584578	0
49995.85450226346	49992.452056001675	0
49999.94546654832	50008.59505416156	0
49990.82754118624	50010.245166916364	0
50031.77710339371	49975.60848126108	0
50034.230430251715	49972.200144816255	0
50022.386270717376	49979.00827023312	0
49992.64646736168	49980.25304717777	0
50026.42297673137	49997.453392527335	0
50019.618674445446	49958.86037352273	0
50026.41798040903	50001.05491525644	0
50019.38057683675	49973.42363685009	0
50009.54565436523	49966.28393480257	0
50009.01063384966	50014.73592736334	0
49999.644995925904	49993.78405371485	0
50009.81720632824	50005.97289784865	0
50008.14015398451	49992.284981156794	0
49996.346870602596	50006.735113702714	0
49992.318381946396	49996.34852900717	0
49975.57922029394	50007.543591302885	0
49991.7840052838	50030.47910280624	0
49997.821918389505	50003.78108682672	0
49981.759709777754	50020.590654198604	0
50004.689470503756	49982.915378003716	0
50003.63994292236	50003.52518030056	0
50003.33970531987	50010.21646316763	0
49991.72504012674	50009.66971456137	0
49993.51300644962	50021.990941999415	0
50008.57551745661	49967.72139152683	0
50021.960935687	49975.66542490558	0
50004.69583280455	49995.22104814737	0
49994.198399913046	50009.21217614481	0
49988.58142016513	50018.082290497325	0
50019.654252077045	49988.67324223183	0
49984.921162792794	50004.07854214962	0
49981.45671529846	49997.116122643434	0
49996.97783060522	49968.187741512134	0
50040.272093099156	50001.72669740148	0
50003.18794351524	49977.40589052669	0
49993.03311956979	49993.21018067425	0
49996.365427526835	50010.6317267545	0
50003.67053058538	49991.807151799425	0
50008.59006648891	50007.353603243646	0
50005.63922193674	49975.28807307995	0
50027.37674313698	50000.002662458595	0
50018.1694011894	49962.7431125476	0
50029.270615256304	49986.30585703274	0
50008.60891376488	50000.90645862579	0
50011.463217016535	49987.64651850302	0
50025.71492602243	49980.053609271316	0
50020.149261215425	49998.33740895269	0
49992.083382203666	49998.17325550986	0
49990.49038131797	49993.050099536056	0
49997.03459241107	49992.463299739306	0
50015.71638867133	49993.163487279846	0
50014.238258018595	49971.042525217876	0
50002.84440560835	49991.017650804875	0
50024.0421841673	49981.83583364768	0
50010.09122006389	49975.393998303785	0
50021.8599244461	49988.34879827413	0
50012.38490685176	49983.447845324255	0
50022.9978631254	49987.25227928762	0
50024.57481204676	49998.27303786978	0
49977.73435678939	50025.73142585185	0
50018.273526281984	49984.862890459626	0
50004.87977524304	49988.86417241439	0
50010.2994959495	49980.14878879698	0
50044.34040172747	49986.573763466644	0
49989.8854863132	50002.60089882142	0
50035.588236585834	49995.58540569962	0
50033.22995233338	49985.604815805105	0
50004.865841838946	49985.181879685035	0
50017.96032704124	50016.073713754304	0
49985.88742129509	50004.574260043635	0
50022.967400696645	49965.7199337937	0
50020.575116337925	49991.52741422425	0
50023.080497756	49990.82975304222	0
49971.19647388126	50028.90699982335	0
49988.378226405424	50020.15787642392	0
50041.256446369975	49975.58570536631	0
50026.2353198945	49963.63745814506	0
50006.09290812682	50003.86750193632	0
49999.10665106603	50019.81250362378	0
50017.08442806516	49999.00182927129	0
50044.3125068275	49991.881128169334	0
49989.69643205104	49979.90931636454	0
49983.447153874804	50012.92191009479	0
50007.09100776314	50002.0115516885	0
50002.39396832022	49992.540378176054	0
50030.089910534545	49998.491165232444	0
49997.30745483783	49998.59718904675	0
50007.318017293444	49975.875578960055	0
49993.248316773905	49978.191920323	0
50026.3666059615	49990.04335203911	0
49992.999485446875	50010.69994272801	0
50000.3856237368	49991.71250458948	0
50017.946030743726	49977.88631347146	0
50007.644142433375	49972.087069549	0
49993.66907959635	50011.765590085415	0
49994.8157511952	49986.98470323382	0
50008.38104781748	50019.90062105578	0
49993.26126408174	50000.11735477906	0
50007.22548173692	49977.57936703704	0
49992.06360483944	50018.0340425501	0
50039.28669048378	49963.65659707516	0
49985.753176636455	50020.735921212305	0
50011.566897029115	49967.6111754119	0
50033.987927820956	49979.86532365262	0
50034.92184460218	49993.68379887169	0
50031.1834662403	49978.546404806555	0
50008.49951727383	49977.61220145197	0
50000.0667014223	50006.61967936052	0
49984.729122934965	49988.46750636666	0
49981.21649061167	50003.70840084871	0
49990.47161684786	49965.01894314194	0
49986.85456251446	50017.47416794007	0
49993.14977565803	50012.76023205532	0
50047.74428540473	49991.24723405859	0
50041.76255014188	49978.46759680011	0
50009.81457879594	49978.21967923451	0
49998.4060908197	49999.35948248665	0
50018.373779276386	49996.34044717234	0
50013.52283959243	49995.467949927086	0
50027.67426593742	49970.10328410818	0
50014.319940503025	50017.38261971316	0
50009.11341404663	49999.653086728984	0
49973.127658974896	50000.05463673042	0
50024.172469884805	49992.833051163034	0
50012.72323837013	49986.30699232487	0
49986.20730487261	50000.10490423789	0
50011.977252020064	49976.793581167396	0
50000.00469857768	49987.66289570633	0
49995.85995538461	49973.097446555905	0
49981.89327689237	49986.981859026244	0
49990.188598212604	50018.50470183291	0
50019.26408681603	49991.079964753786	0
50026.90642246039	49980.55454640253	0
50004.02002875881	49980.06894821713	0
49985.89081506631	49985.65015807027	0
50002.19799961084	50013.56370140326	0
49983.7216195171	50005.075943525364	0
50011.56530235663	49984.67498436674	0
50002.327672652966	50016.16523425671	0
49997.71084800053	49989.345274387495	0
50021.098386776	49999.088229640256	0
50002.00890793094	50008.13368325376	0
50019.39518854666	49986.74799421681	0
49998.48583144695	49996.020842220816	0
50002.252645341825	50003.39034952211	0
50024.94934034694	49996.50973683712	0
49986.29125204934	50032.769984358754	0
50028.415156277806	49974.07285654163	0
49992.67148623997	50015.74501869495	0
49988.55427669218	50005.38882281116	0
50005.61269014103	49979.195057955585	0
50013.9253921519	49979.943606174034	0
50009.02263196153	49976.39397066565	0
50003.70383567812	50009.18776447736	0
49977.93538939688	50032.17827826552	0
50002.00143499088	49981.14772652258	0
49994.443343618565	49988.76168526796	0
50015.95192676042	49996.55369518609	0
49993.70826007408	50013.60625246535	0
50015.6171072625	49995.2344459176	0
49985.79584330067	50018.53873362033	0
50035.52685303456	49986.11691328954	0
50023.38477138606	50015.65881684924	0
50013.08957255942	49972.88909667436	0
50032.54434074573	49980.14024382478	0
50037.69766277613	49990.71977907857	0
50020.70132115987	49971.33918728332	0
49991.54871575323	49993.06958954638	0
50038.6876369777	49984.854015877136	0
49995.84975534837	49989.76380217891	0
50008.57260689861	49984.18248625825	0
50010.80116969428	49974.26868446372	0
50015.52442358418	49980.369654114074	0
49966.87956821088	50025.3566718717	0
50021.39298048806	49997.33513397521	0
49986.79280405464	50011.54457078656	0
50036.99569153763	49970.71384740837	0
50030.30006447288	49976.71936741601	0
50004.423067000935	50021.778925919774	0
50018.9524174718	49987.93459858724	0
50002.24446952885	50009.35885546801	0
49991.37241014676	49987.81286878255	0
50003.50800967785	49986.81399264767	0
50024.603400120206	49967.67607924221	0
50011.68653072118	49989.936086664326	0
50007.42317193211	50025.20821976098	0
49997.81359760099	49974.146066464906	0
50000.03202202254	49975.17501212602	0
50007.46899340166	50016.97950080779	0
50014.92720199672	49989.879107376546	0
49982.3621370405	49990.43294793265	0
49998.93112757086	49973.32114751587	0
49993.375437763934	49986.99815010414	0
50009.01048645396	50017.8185164767	0
49996.28983160131	49986.96341522962	0
50013.84358150482	49974.759725529235	0
49985.33335758784	50014.325262570404	0
49988.28920657882	49976.78881082798	0
50005.127349538976	49960.355245516366	0
49989.64002585986	50013.06228223937	0
49993.30132386803	49990.74232668886	0
50007.89248237768	50021.36047618287	0
49987.15178322575	50016.181793822885	0
50023.60458840758	50183.675012663414	49
50068.78898147103	50148.45652287371	49
50090.2282155182	50195.334087910065	49
50144.495714375036	50196.6044789598	49
50091.1284991575	50099.30928361747	49
50157.482194053584	50248.78365639657	49
50175.219669837395	50297.06748426252	49
50202.76194403118	50216.989097862875	49
50142.71637084281	50099.67876696226	49
50028.13370735082	50236.24693610405	49
50158.61395448007	50350.74470650953	49
50080.98090633889	50253.28239346612	49
50066.28214934026	50046.17532722451	49
49976.20813970241	50166.385450628695	49
50160.98063017602	50147.23331648219	49
50110.289420774316	50383.25860074612	49
50055.54357829623	50380.38781421931	49
50201.12013965019	50114.27887274493	49
50207.27608804756	50369.53340159895	49
50028.00780507606	50013.16939536042	49
50058.36746423756	49966.69839966094	49
50018.80572646018	50131.06627697245	49
49928.21924332753	50141.76275351634	49
50224.44746670289	50263.779527776045	49
50037.130433277554	50292.28039565914	49
49979.629938282116	50291.90525679132	49
50019.83735158921	50078.741229839754	49
50095.7909997211	50003.131193327376	49
50253.81395991925	50113.57365976066	49
50085.43218787744	50306.90853065971	49
50022.22949861045	50419.38602060693	49
50261.12794911029	50055.563807096754	49
49976.11179657238	50390.33318783171	49
49881.72473850817	50105.60083427686	49
50158.40675090466	50045.39166600579	49
50261.26769944979	50169.0857123173	49
50003.2032362085	49961.078999447505	49
50204.52896294039	50424.06043898895	49
49949.54433719744	50342.460533772355	49
50306.20362545523	50132.368352104466	49
49909.03367893109	50378.14082831923	49
50248.251785386245	49999.29092214296	49
49930.62982927988	50426.32294537195	49
50264.242511672	50367.34032287061	49
50255.6067641533	50426.62735571421	49
50039.805850354795	50471.899014723014	49
50325.46633365976	50185.471998140085	49
50158.93809748329	49988.108013299876	49
50072.18860302368	49915.01712118471	49
50114.35167937902	49946.93405198869	49
50006.175127796196	50513.38840813812	49
50311.62675806705	50051.34981324688	49
50086.22908052528	50451.31271770402	49
50137.49673291201	50467.37599620449	49
49949.08842415333	50248.84764386582	49
50364.59113823126	50228.11928290735	49
50184.97560597125	50500.95367265945	49
50353.89973657453	50091.42638186376	49
49881.87851010508	50047.88276806295	49
49932.93606538198	50197.26397313839	49
49984.30359484562	50462.024949196355	49
50229.44881037265	50322.110418775825	49
50407.570467658064	50187.95697446787	49
50228.939254810444	50532.03856565919	49
49845.307995875366	50006.73898081466	49
49878.390813647246	50433.911092226175	49
49853.09297301282	50387.892435982474	49
50406.37499294528	50073.288515915745	49
49973.193709329455	50029.31583557411	49
50388.31684712115	50139.3428850384	49
50260.018128504154	50228.08495598567	49
50021.761147362486	49912.40670340895	49
49886.037550984685	50489.13197287594	49
50281.460954681126	49958.8931237036	49
50345.820133188274	50281.292883318936	49
49904.32779109172	50280.512162526706	49
50085.67237709188	50502.32189649801	49
50459.39585467526	50207.99651607234	49
49959.00469295827	50084.93055051401	49
49851.92064179543	50295.36178255314	49
50160.47240879217	49911.137819250864	49
50202.66640938206	50574.954978334295	49
49833.82830509501	50120.66896859743	49
50385.37822368654	50024.590031862106	49
49809.38899856714	50165.15024832997	49
50442.802415029546	50147.276994504464	49
49803.23766502918	50360.27639732868	49
49811.62592791376	50046.15389809492	49
49894.5352358657	49996.6347583285	49
49917.51229269526	49943.456189812445	49
50477.57854111756	50101.12863447224	49
50093.84372630501	50554.00243032281	49
50243.46689821877	49924.24276151844	49
50419.694683224385	50247.5723494052	49
50409.21723758784	49976.605924077994	49
49993.10789384749	49866.68193511196	49
49940.379523962176	49870.194336117114	49
50482.74444018195	50048.0432747479	49
50367.69618579578	49945.92159744785	49
49858.496279162086	50180.75776763108	49
50207.96430345142	50029.841579307445	49
50337.58029446082	50331.24675917298	49
49920.420067373154	50535.10550094775	49
50514.861412666476	50216.052949856756	49
49824.9038362949	50225.23092794222	49
49966.21767475388	49915.18826000624	49
49964.83494690276	49816.922196084604	49
49907.59406976504	49826.31258857287	49
50501.22057329823	50000.13693267074	49
50315.887033896564	49999.619035830845	49
50294.459115989885	50277.714965518855	49
49873.83696553744	49916.710572760516	49
50568.93979028483	50225.34419670503	49
50224.68547877208	50628.292284040625	49
49778.8178005636	50109.13218908542	49
50277.30749030483	50545.6290167137	49
49831.42102905555	50462.203622143	49
50127.53486014564	50599.571117756146	49
50196.52910597147	49948.791165162555	49
50074.086373964165	50600.72718896949	49
49863.7628134643	49866.8780382428	49
50206.69999718443	49878.51890074142	49
50198.532888568414	49828.5460234906	49
50146.005573876726	49814.807657893034	49
50133.974957204795	50520.21491811073	49
49876.15280345021	50236.352697008275	49
49762.74969231643	50024.76199141186	49
50020.012900911126	49815.420710801955	49
49779.93661568351	50455.212169733444	49
50067.793880435	50651.156049854515	49
50438.7479252781	50020.58362730162	49
50307.074194737565	50445.09053616035	49
50513.6835221891	50274.676174526525	49
49714.78231096192	50048.51085704328	49
50294.63513887516	49907.657292324955	49
49941.349054883816	50583.21056854519	49
50499.915987732566	49949.318350548696	49
50552.226530220396	49930.772422440336	49
50234.89985466839	50478.13574069405	49
50587.64600856171	50170.15253714913	49
49857.18996062255	49808.56007396439	49
50472.58567257369	49907.07232252541	49
49794.78248099324	49983.20147668889	49
50301.06838584075	50497.291565747066	49
50402.10641860364	50297.08198816452	49
50418.9737615105	49896.15858648018	49
49805.86344496576	49806.67210278117	49
49741.377716003	50145.635179220495	49
50025.110423986785	50563.98899866468	49
50633.390327779955	50132.938520297954	49
50111.314017911805	49879.43432159652	49
49695.61606837394	50179.32901615239	49
50477.67197369069	50321.346227423994	49
49688.549237715546	50231.419027728654	49
50363.90134792684	49878.43705004755	49
49759.394672769806	50501.03412964329	49
50344.18574449003	50385.37352297766	49
49741.75977249475	50203.9318985404	49
50243.79673950362	50675.52617893373	49
49647.6277374538	50161.49442531143	49
50624.8440120514	50213.46359332348	49
49698.3366111474	50283.305460888754	49
50391.22026444051	50362.58196506376	49
49746.05180633063	50300.90149081304	49
49888.55751392001	50331.69101373622	49
50250.26824778601	49852.41909164863	49
50113.56376404609	49767.31467554787	49
49809.901496730316	50527.57379361925	49
50014.36807255268	50652.52687562911	49
50169.744404022014	50640.036680631674	49
50532.39533882543	50094.42628189285	49
50103.05162588622	49712.68802096198	49
49723.49833918391	50446.40348732363	49
49713.85919647039	50523.0485579037	49
50678.38230483561	50110.31140593312	49
50517.57504434314	50164.08359619432	49
49966.587753480366	50634.7216258708	49
50731.55409050933	50107.72207303957	49
50155.034264376714	49732.49973455069	49
50541.35770742908	50319.85175216382	49
50590.77586861549	50086.33961192638	49
50778.305024269204	50075.13979364508	49
49782.9697900471	50258.08303723871	49
50304.9292644997	49830.32966789192	49
50438.516557092	49846.738273956544	49
50445.07032029213	50376.437551856056	49
50072.48980998212	49847.48182412034	49
49810.356128636675	49861.59316514409	49
49633.881133483104	50213.09023201958	49
50067.35368698915	50704.95640957186	49
49800.97306926324	50582.980731329204	49
50573.52276682795	50276.21176588068	49
49667.38572493198	50435.57083088391	49
49664.284779846195	50064.390148836486	49
50411.54750492783	50416.03137895472	49
50505.08974930407	49861.60861794573	49
50603.94916538967	49905.04780046891	49
49645.36411584694	50305.14857385394	49
50650.528343255246	49875.100872452276	49
49852.13359005292	49751.75710842157	49
50632.6387088623	49954.061133098105	49
49679.38895775926	50348.46297372037	49
49834.65019875628	50624.793336228155	49
50211.03001091475	49726.33802361075	49
50657.564567393965	49820.04008606839	49
49581.28305557072	50215.60865646558	49
50514.964877800856	49809.9375139606	49
50327.35059907164	49782.840200564126	49
50600.88771891413	49821.838954181294	49
50481.93299553013	50421.70854070452	49
50302.12622012452	50677.03480824683	49
49683.717291745525	50570.925008165075	49
49873.14021053059	49704.435756678016	49
49906.939581862716	49749.12665578033	49
50531.02976828284	50406.44165216086	49
50351.20167315634	50508.66981320844	49
50115.52043895775	50732.77601672134	49
50634.735102708306	50009.09864414857	49
50305.18474994655	50591.554726392606	49
50155.29367597479	49682.377871598386	49
49792.52315101561	50657.89951726986	49
50061.17998801981	49769.654592577244	49
49728.10986291343	49987.81298698996	49
49616.33773175655	50039.67188353158	49
50379.47657457739	50462.56417693115	49
49880.73902802091	49646.12744972267	49
50583.34017590791	50403.58623414437	49
49742.75198710415	50569.501675649706	49
49678.1545170347	49977.17497554381	49
50018.18599963415	49734.153653454414	49
50138.321517049444	49628.824073240976	49
49641.908234000504	50487.67928582052	49
50058.41820808924	50756.280981135504	49
50744.76427132725	50031.14124986656	49
49704.59506770925	50616.920718490655	49
49870.13347660964	50555.23285495697	49
49581.00485278779	50082.425620900896	49
50343.25852113287	50629.74292768142	49
50675.48627037795	50241.319061930924	49
49527.588369647565	50198.59378680722	49
50422.88900427683	49796.27437934004	49
50360.856032383796	50579.09711371175	49
50093.1120599827	49663.50832432063	49
50224.86323462861	50724.68401601642	49
50764.98188401204	49976.9061234785	49
49812.92682051776	49716.06487762275	49
50703.90893776731	49858.29531720861	49
50589.87113810955	50035.98252198617	49
50362.44631724253	50681.470287660755	49
50824.47574683902	50108.23381921846	49
50715.26528571658	50276.21056487525	49
50698.11837002128	50332.43065556683	49
50255.429175412624	49749.365072344764	49
50708.1505276713	50160.38536815322	49
50753.44511520694	49880.96168019721	49
49712.9937312314	50100.71813935346	49
50270.65642911148	49695.820006466536	49
49589.480804324194	50312.675575709465	49
50813.635228420644	49989.91004580643	49
50695.38935422955	50015.90305041257	49
50585.80234890024	49984.32532169093	49
50463.920339171935	50469.66553112838	49
50515.85618392956	50485.969482925386	49
50323.98781460362	49710.680959681704	49
49879.349958646904	49590.98159373799	49
50864.103883734744	49961.191444251715	49
50706.714929049434	49790.13439056912	49
49603.946261717	50132.847729979316	49
50012.94632202102	50342.01701900135	49
50016.06546253126	50709.13156747292	49
49955.42989111845	49724.58443670705	49
50785.28560701384	49839.14514302295	49
50800.97699378795	49938.13945054496	49
50637.88831251787	50383.05222886311	49
50825.036898836486	49874.4449572319	49
49598.436683589905	50262.73742986737	49
50693.38678729951	50388.68075218142	49
50310.27006733983	50727.40636460439	49
49889.38391343013	50608.32970113991	49
49896.089118625634	49534.78334879107	49
49762.9188462743	49943.718408094115	49
50737.111394222564	50421.20607861486	49
50555.71735749703	49875.873047255904	49
50854.463857085386	49830.056610561645	49
50537.68748463776	50040.71413377122	49
49539.98510604856	50046.343241859104	49
49624.80587608473	49960.44026872044	49
49719.88750808488	50380.729253261525	49
49478.32590849527	50168.19882820532	49
50411.95743984171	50650.90111334455	49
49541.09654208941	50251.56330484997	49
49872.694729509625	49481.786154692316	49
50265.53096118184	50753.79301040797	49
50890.33767710295	49873.52933331151	49
50571.035727991766	50498.362628697345	49
49817.032813230624	49478.96405742185	49
50721.29723076297	50213.80481533433	49
50176.448786657034	50747.902131821415	49
50336.685262928266	49653.09387714788	49
50469.16751734822	50646.20901022415	49
49434.346318266056	50137.6779316947	49
49657.354216718915	50643.289914786284	49
49521.84871770586	50303.83416162015	49
49381.32353168569	50113.11688892291	49
50730.5046817949	49937.2306405221	49
50564.62475557472	49787.067545606806	49
49844.18273446559	50682.72359757734	49
50186.45729515306	49610.990358722906	49
49516.50384780354	50127.79155858458	49
49779.28468752969	49755.937441480804	49
49468.662094073436	50317.25748373116	49
50411.78737878558	50599.708879637124	49
49587.60755950997	50495.26483633923	49
50679.20535699667	49743.50439812901	49
50756.04937350769	50338.06525645875	49
50849.68532841268	50152.29154427793	49
50555.89424196909	49734.383183194856	49
50815.467819740596	49794.86919359883	49
50604.675555749585	50343.72208351982	49
49598.25507734866	49917.9173544799	49
49332.29843818205	50127.79412521849	49
50673.11284646309	50436.82026584783	49
49960.49927636752	50692.642465299534	49
49966.76135786043	50746.52657442888	49
50629.653948367035	49772.86011044264	49
50437.35320880705	49742.80075840949	49
50870.25553612865	49780.637947988864	49
49613.020561157755	50364.722005051044	49
50238.53647093067	49646.948105998315	49
50920.48354657142	49960.72528441082	49
50732.182960003156	49741.925945522125	49
50500.0935583517	49756.97029964186	49
50772.22545344052	50281.99207350584	49
50464.65037945374	50591.07191887167	49
49574.63241491432	49978.74639862901	49
50387.0885787999	49832.97970603846	49
49931.97976182727	49613.59353352619	49
49753.28032141214	49708.11922083532	49
49889.651464693416	50661.438525121084	49
49281.02924762995	50102.071271090594	49
49971.29169642637	49670.13468637947	49
50432.927746192785	50703.19420131349	49
50656.143383160204	50484.54027690924	49
49467.13904749988	50096.34893981322	49
50640.64283225484	50533.67052574288	49
50764.96941301862	49788.86269598357	49
49817.123502214716	49935.85040482053	49
49914.54344834212	50749.731734189176	49
50607.28417540425	50456.450233588526	49
49565.39431498396	49869.985904948175	49
50683.49810537144	49684.9521285171	49
49829.021321794484	49616.396059209656	49
50304.58879072789	50787.28077517726	49
50034.65003727871	49684.54683016581	49
50484.595103143176	50702.586133744924	49
50098.73266994177	49596.26087746673	49
50936.35677520813	49905.59968021205	49
50748.62482149796	50469.91784008688	49
50607.02014712447	49713.601537885355	49
50814.07284112891	50189.07624487981	49
49641.80589133131	50539.25076941944	49
50538.83257215294	50692.58086101666	49
49947.53891151608	49543.33470985583	49
50831.53896169614	50057.74113587633	49
49420.824865549046	50341.63220990078	49
49590.724424352855	50565.125481942596	49
50778.23142201881	50388.674930738416	49
50353.12160497237	50819.41136537597	49
49546.51277822449	49814.176135379596	49
50593.011998825285	50685.27695366934	49
49484.27704873234	50229.85800205215	49
49297.58844746975	50050.46505690746	49
49714.56846575337	49744.66397758601	49
50637.43454461174	50719.36421364162	49
50431.52286340867	49686.650774809816	49
50392.04470911187	49654.13356991044	49
49803.79008842685	49425.93323145903	49
50049.16195398167	49635.468959513084	49
50663.59868295881	50057.612586414005	49
50615.63529767134	50635.22897591478	49
50800.115772465324	49744.175175371856	49
49395.72682827732	50172.06747336283	49
50151.15226590408	50792.12724379061	49
50887.782477729335	49724.69591732522	49
49439.61626963019	50387.970101440726	49
50757.25745387007	49696.440260134674	49
49742.760099855084	50688.14171497078	49
50859.705313484345	50212.65585837551	49
49831.53474908419	49667.58009401579	49
50091.564195247665	49542.58151228769	49
50908.67232206347	49825.307926734444	49
50649.25449095527	50590.876765970286	49
49609.51877080419	50613.11435363676	49
49873.61775105635	50791.64805730357	49
49913.27216085407	49443.60430975074	49
50591.6120204792	50741.58935164977	49
49845.350480178684	49530.28090859661	49
50824.09625170174	50283.5781461537	49
50831.299704037214	50375.69364334523	49
49827.47538040792	50825.966291292025	49
49998.24515155067	49626.45326642507	49
49865.26357659559	49417.359685412215	49
50046.82926012122	49579.740139485504	49
50066.29464503262	50809.370183891675	49
50883.69537685117	50367.74824831738	49
49614.99723309296	50684.311008368364	49
50167.620594198175	50843.49068268858	49
50015.38122628061	50808.01343022699	49
50612.43856192513	50788.66982405615	49
49509.19592242994	49878.67900041224	49
50135.983334722085	50882.50688498543	49
50759.71036052028	50170.999788912064	49
49858.080703459615	50868.94208068054	49
49781.83433638512	49592.59437610792	49
50910.07942040449	50204.358285248396	49
50613.122427110415	49663.07760294018	49
50794.53677471181	50436.257056907896	49
49964.02597600106	50820.523140766905	49
49661.09393640248	49759.54907790505	49
50429.72947175979	50506.25423645677	49
49271.31092702784	50000.8054368773	49
49541.61132945559	50531.140250087796	49
50185.55880470094	50690.91577808668	49
49254.77225682436	50150.19570042248	49
50941.342607625746	49702.90935159908	49
49244.84828721248	50065.16681876643	49
50699.91337460743	50600.644604314184	49
50951.91568437876	49854.39809896203	49
49609.77431778036	49734.33472674471	49
49564.706824479836	49712.406325671654	49
50356.87845922555	50760.7260499205	49
49606.162187928596	50441.254259806345	49
50955.94224196889	49800.81257413252	49
50878.95719276847	50023.12343802597	49
49772.26107275941	49377.13882554429	49
50263.4807834803	49599.71041340181	49
50683.98264702814	49630.62929475925	49
50738.861495888916	49616.365435429936	49
50561.666715789055	50637.716850614466	49
49813.11589982777	50773.49410921853	49
49701.370843404125	49680.76591715394	49
50970.00090723643	49974.913927022026	49
50525.71485399447	50743.078290608995	49
49400.69959617669	50061.63845766417	49
50907.78985296389	50149.879688382214	49
50782.22044375904	50231.14360455931	49
50150.139769450805	50937.7121426666	49
49451.44445606806	50041.97276159399	49
49756.97906299006	49657.13544292493	49
50318.574848621305	50862.51063012232	49
50840.30768461349	49705.97444983378	49
50248.88586686359	49799.71591294367	49
50187.57060926812	49778.22104707624	49
50797.2355512705	50497.46734865267	49
50937.847614725106	49652.50937330446	49
50635.9822766909	49608.84599795705	49
49788.97713780131	49540.95667468165	49
49910.45055198389	50847.997876003756	49
49837.93287616679	50919.042388874506	49
50382.52776133485	49718.47566834128	49
49193.01916894405	50053.718769273735	49
49493.84883903639	50406.986187070965	49
50015.62847655609	49533.744373783295	49
50200.90948663999	50802.12471729051	49
49248.96346812616	49952.932231948966	49
49444.16553364676	50441.628582232464	49
49514.230520756944	49694.80236799287	49
51000.93347286879	49840.72577131691	49
49513.73855541798	49768.97357772094	49
49557.07081117991	50452.12134811418	49
50679.1977108324	49578.666849352216	49
50898.230485093336	50077.67036029474	49
49508.52300464685	50358.2447704404	49
49952.481313190205	49484.9919660022	49
50409.9402951468	49606.50548594359	49
50689.05233400468	50547.59300089724	49
50146.30008876155	49579.4329213852	49
50936.35742377608	50014.71763309717	49
50273.7714035644	50886.991744227416	49
50992.0918462389	49893.177969132965	49
50643.38245498672	50287.85265065973	49
50358.835977964605	50894.965107402415	49
50813.80246532352	49661.35843215196	49
51023.37882246516	49987.105451234376	49
51076.44036495244	49976.444906273464	49
50314.31023413976	49592.12760016252	49
50708.727260241765	50500.845342302884	49
49462.56162187003	49688.484481227926	49
49747.552206323795	49420.66366163793	49
50337.59381875329	50948.256398111276	49
50588.3825138084	49591.70680928472	49
50889.35591338019	49639.07080310107	49
49595.25254406254	49791.345261050345	49
49722.92477505983	49345.68391754648	49
49737.735069118506	49553.53310496334	49
49718.628166509494	49909.78944179801	49
50994.818886291694	49759.68961076966	49
49648.730164349436	49699.106179298404	49
51127.60468467157	50003.823864731436	49
49207.389994810335	50005.24609488062	49
