# Supplementary material for: Abundant Topological Outliers in Social Media Data and Their Effect on Spatial Analysis
Source: PLoS One. 2016 Sep 9;11(9):e0162360. doi: 10.1371/journal.pone.0162360 (PMC5017681; doi:10.1371/journal.pone.0162360)
Supplement: S3 Dataset — See the respective attached file. (ZIP) [file pone.0162360.s003.zip › S3_inclusion_lws/clust_51_60.csv]

50000.0	50000.0	0
50005.83713481602	49993.280968672174	0
50001.12443877294	50002.94038312532	0
50004.48967049862	50009.87803618339	0
50014.53099825114	49992.22044562598	0
49994.82530141147	50000.16451443882	0
50010.4589196096	49996.03999675293	0
50018.2149037799	50000.21066760052	0
50008.08586038528	49994.71094210748	0
50008.936828060156	49996.61673629877	0
50014.94983376979	49988.786681476384	0
50018.46933854213	49993.8554702697	0
50011.58925015423	49998.11513877684	0
50000.88428493963	50005.70068823388	0
50015.58030491181	49998.917555959655	0
50009.4718499692	49995.44000616184	0
50021.193458055204	49985.225681648	0
50021.413904821406	49979.75696080034	0
50010.100749354795	49991.42392694246	0
49994.76895619402	50001.40611172298	0
49988.06258487189	49998.76840152412	0
49985.29202249338	49998.940740734564	0
49993.14686645007	50008.1375682673	0
50019.290915195124	49977.92750471076	0
50015.06418115242	50000.068615091885	0
50014.13017824349	49994.253094930704	0
50016.51956011994	49993.78858803314	0
50007.08202173182	49986.998177055575	0
50019.32588342561	49975.4242119596	0
50007.844906202205	50006.27608626506	0
50012.7000907052	49987.44525287354	0
49995.49342105043	50013.29634922211	0
50005.13790162656	49991.45152935209	0
50007.082932075806	49996.441953963855	0
50016.585769007244	49986.84440471123	0
50002.83418114664	49988.992466717245	0
49995.48635136234	49995.03181978486	0
50024.77210222248	49987.26818796391	0
50016.061040311164	50002.13748655931	0
49998.10217495186	50005.36260508198	0
50013.167830917206	49993.19964095961	0
50022.14159763361	49982.83076155788	0
50016.10399810654	49974.74415824642	0
49998.08776523715	50009.22821079052	0
50023.40450357533	49993.61172738369	0
50018.76775212044	49981.33086492498	0
49996.120792812355	50001.59421960543	0
50005.046774222115	49981.73340809357	0
49998.2990140224	49997.04291727956	0
50016.47214563919	50006.55446067109	0
50027.808527417794	49994.11873108403	0
50007.276988179576	49979.47005546184	0
49998.63505054116	49993.56495709598	0
49994.93196612812	50011.18394075017	0
50010.45876863076	49990.161010031814	0
50003.97266594857	50002.458794795784	0
50009.44591577367	49994.182815990534	0
50008.4991627827	49998.01859678256	0
50026.73402193849	49992.63956518364	0
50029.482584821504	49978.508912261066	0
50008.75765193132	50004.28392360544	0
50005.388412672575	49999.9900841207	0
49999.85042124614	50010.79623481914	0
50012.27171978171	49994.29867634941	0
49986.59482429784	50001.81226839865	0
50035.33648425852	49974.70002515035	0
50017.338649190744	49980.41742473275	0
49986.88719264082	49998.56909033515	0
50009.163364260836	50001.94105756399	0
50021.4902181036	49972.74675609031	0
50036.929303339406	49979.345099226695	0
50004.407389178654	50000.27660040396	0
50013.03458879436	49971.04161905141	0
49986.730068661935	49995.36881795393	0
50012.11734460939	50005.26852747503	0
49991.47266825221	50016.232713043595	0
50002.753656105124	50004.43811441385	0
50007.04795399476	49984.99209594952	0
50019.73260847298	49970.14971438379	0
50009.069330373226	49972.59046273163	0
50010.1511816557	49972.62455247978	0
50019.046855330045	49968.729659101475	0
50033.91819664266	49994.99795841096	0
50000.54061583774	50004.66301196818	0
50036.83356199175	49976.12178608589	0
49998.69355844842	50014.23779065819	0
49996.42385986143	49997.54201287753	0
49988.80355885187	49994.73949626766	0
49989.0000510483	49997.53362532931	0
50045.87877013	49979.65615874137	0
49991.13587895365	49996.52765682387	0
50019.30492580107	49999.88959458508	0
50012.46014286366	49988.74121117238	0
50001.54569032017	50001.71275774059	0
50012.15402410048	49992.55053785089	0
50000.12263336884	49977.47527241486	0
50002.22490471562	49999.61637121197	0
50010.51338572776	49998.152334640225	0
50014.73525587127	49997.20394473452	0
50012.79614643068	49996.9890215799	0
50004.87503193818	50001.461523248174	0
50006.03257514177	49990.03647625652	0
50005.54887962217	50004.81637949066	0
50002.56240120871	49979.99797606899	0
50021.887926901814	49996.062893511604	0
50006.32703857465	49991.544517300004	0
49990.439278598395	49994.24582331928	0
50001.873876585625	50007.141939034314	0
50003.305765154335	49993.86854020162	0
50013.200641945106	50005.08440088092	0
50012.12025455266	49978.84568753256	0
50006.64370623705	49983.02919293262	0
50008.49073917247	50010.12621010018	0
50013.861540388745	49978.21860787476	0
50031.058052643435	49986.99015643279	0
50014.94582985956	50012.05125135054	0
50035.5383608293	49983.566861656094	0
49991.030096193834	50022.15116813719	0
50005.46966937792	49970.62233159868	0
49988.44833133628	49989.976926240066	0
49994.354344094165	49979.72792732627	0
50016.53829730544	50000.329665277866	0
49985.69786667642	50003.08579045412	0
50005.04180405728	50003.54232518139	0
50007.49928405959	49988.58424591541	0
50017.031857151094	49968.94990008343	0
50002.98364475068	49981.342418066255	0
50008.75183400938	49981.63170455064	0
50003.74134074666	49968.98534518849	0
50014.184258887915	50004.34955588514	0
50016.66807349658	49978.153620903344	0
49991.49294660638	49999.08926920659	0
50006.07308943197	50012.02124499861	0
50018.18428017563	49975.5291185302	0
50003.744835537575	50005.03672033354	0
50017.0847617482	49967.71939797862	0
50001.364376995836	49995.92899192673	0
49999.015252295256	49984.51162121085	0
50022.88862056398	49978.140659149925	0
50010.12229608524	49981.63378355038	0
50006.924986869504	50014.2275570096	0
50018.62598055079	49995.02027975728	0
50001.4129379488	50011.1959501719	0
50029.762113352466	49981.23696473595	0
50017.34500124433	49994.69032148967	0
50001.66266675488	49990.137316034496	0
49998.9494254673	50003.01711792969	0
50001.198360199305	49999.86125242214	0
49988.285388029035	50000.56237796584	0
49999.6191912088	49994.81971262622	0
50026.604335600314	49978.8004165042	0
49995.32452230914	50007.39284060184	0
50008.4370145203	50012.41428319673	0
50020.588886059304	49984.00500895489	0
50018.196912976244	50013.52306138625	0
50024.68074206995	49980.89310460526	0
50032.11898991028	49977.87048802366	0
50033.392462679665	49988.90998566345	0
49989.34177680639	49998.66722062441	0
50011.053675528885	49993.308648700295	0
49998.23830095699	50010.57701642372	0
50011.79860805233	49985.78635422019	0
50018.22626641199	49998.34133937544	0
50006.87112494695	50000.55134256973	0
49996.53121272331	49985.20198091985	0
50025.086037284156	49985.91081937276	0
49996.70860588001	49979.26714558284	0
50029.50319168969	49973.20871567816	0
50016.4795935853	49979.64911345631	0
49996.10016635222	50004.113680559676	0
49999.640019379956	49996.08065681126	0
50008.223135130625	49962.391188099115	0
49993.37143664145	49981.26529963117	0
50018.00955082157	50001.454190036544	0
50014.05433731257	49987.786569162265	0
49999.49285722743	49986.030568801725	0
50010.892172060616	50002.890041918436	0
50018.264454430224	49979.08917698802	0
49999.254347866976	50004.12399906752	0
49996.37550174052	49996.18684061768	0
49988.48035736957	50002.11186367716	0
50017.57129535383	49985.64348910266	0
49993.48365932206	49995.32734283831	0
50004.25846664632	50013.69450265003	0
50015.17690187655	49969.07193670933	0
50010.90125225226	50010.77384091866	0
50017.00323091341	49995.94090178073	0
50012.86030348004	50017.03363351573	0
50005.31109678922	49962.92414232626	0
50006.08245865617	49996.396527964374	0
49990.01497238	49995.39866020564	0
50044.05046255765	49984.74864177708	0
50021.102182624454	49977.19055963324	0
49994.206855205164	50007.760510363725	0
50031.30952802601	49981.27880218403	0
49993.00874635992	49989.07987435498	0
50017.913044286935	50022.43697608902	0
50019.55630359528	49996.00874573291	0
49994.95845095134	50006.23146898167	0
49996.787999179345	49983.41672751876	0
49997.28862868989	50002.89962222195	0
50026.72239156424	49977.67029217016	0
50016.137442013125	49997.798828649495	0
50002.23822115556	49982.82918829433	0
50017.59004350971	49970.20078439211	0
50001.12616166738	49988.74985866253	0
50026.89126041569	49975.84217616462	0
50011.525842301904	50000.75636389602	0
49987.37936298576	50026.933915783564	0
49992.505563965504	49971.45927862612	0
50028.914669772326	49976.81093937099	0
50016.66006009913	50016.9698661116	0
50006.33442838227	50008.543010872665	0
49989.42131829412	49963.33901166855	0
50017.968238877926	49964.11063876047	0
50017.4053768407	49976.68234425749	0
50025.67918690619	49993.459769034926	0
50035.32946390554	49977.583204645154	0
50014.841863191876	50008.54154552255	0
50009.46842729731	50020.60487544357	0
50021.769537268505	49974.23178294885	0
50011.47451947896	50007.557284676805	0
49998.40507468729	49975.46325920858	0
50004.0943970568	50011.27871101463	0
50006.20179319582	49967.85017228331	0
50018.20829484094	50018.71730479123	0
50011.66556158528	49969.1858270797	0
50024.369657337156	50001.22008216415	0
49998.79584238994	50007.13689362251	0
49990.32820341346	50016.3961369657	0
50006.4435688108	49994.31053318997	0
50019.30929079813	49976.600336048316	0
50010.91845864008	49982.82898569856	0
49990.348907185224	50005.60903256387	0
50024.1522169357	49994.40200642497	0
50014.17381883133	50002.12589069574	0
50017.76507466728	49990.44779436663	0
50043.75520496807	49976.744641166486	0
50009.71324076425	50011.99337319459	0
50023.96064234873	49977.61049468709	0
50014.04709016834	49999.30956374218	0
50007.29837336337	50019.74476684009	0
50011.60148713441	49971.61552987652	0
50027.760664667345	49985.06088880161	0
49990.826783218356	50029.403764236886	0
50009.65654534305	49987.70137659851	0
50016.71099753911	50008.33824926107	0
50004.69951611002	49997.63286251777	0
49982.1008966819	50023.64881203237	0
49994.30528099292	50019.15648234574	0
49989.98803088486	50014.01842541414	0
49982.173661481924	50004.54955079803	0
50016.885314251995	49964.39033046427	0
50027.64624163003	49996.03948847316	0
50042.10921104765	49992.490067135564	0
50000.45721536013	50013.25586287379	0
50033.20667133846	49996.21933796846	0
50007.796617056236	49990.37827675556	0
50010.793185041024	49958.88394594061	0
49999.99657376707	50014.635139766775	0
49991.18720389596	50004.122235214636	0
49997.97220737339	49978.578237204354	0
50009.72613395662	50003.706107086124	0
50035.589999161806	49971.04844427833	0
50028.910800421785	49971.17023296352	0
49995.69536840814	50016.661631778	0
50031.87793942766	49984.378883366044	0
50018.940883947886	49955.17033129901	0
50009.73582475297	49963.47881328664	0
49982.62400587377	50000.491292449246	0
50011.69341869804	49995.72767945512	0
49995.16420949113	49998.835294507444	0
50006.40201665947	49988.39904736535	0
50016.4519561636	49990.38580699887	0
49999.09921373705	50015.27455799909	0
50015.71644487849	49981.890074185685	0
50011.95701241115	49981.49187185587	0
50013.74931920829	49997.47045144757	0
49991.916510602816	50012.525039104024	0
50009.99198977121	49984.8982441121	0
50018.44147401772	50003.16867861623	0
50020.82573912429	49974.82028027413	0
50015.49034966473	49990.85560334409	0
49999.87213701425	49997.90044027296	0
50043.79092621712	49982.05238273654	0
50017.433259612284	49987.72241035177	0
50031.953824946744	49994.884360510674	0
50008.88763657624	49985.631715698684	0
50033.254947874484	49991.54350118985	0
49999.46235900153	50001.37638187934	0
50015.18216152417	50016.60655961266	0
50013.100947890016	50010.369642319376	0
50023.76929210621	49996.469970804144	0
50009.1598565264	49970.37590584578	0
49995.85450226346	49992.452056001675	0
49999.94546654832	50008.59505416156	0
49990.82754118624	50010.245166916364	0
50031.77710339371	49975.60848126108	0
50034.230430251715	49972.200144816255	0
50022.386270717376	49979.00827023312	0
49992.64646736168	49980.25304717777	0
50026.42297673137	49997.453392527335	0
50019.618674445446	49958.86037352273	0
50026.41798040903	50001.05491525644	0
50019.38057683675	49973.42363685009	0
50009.54565436523	49966.28393480257	0
50009.01063384966	50014.73592736334	0
49999.644995925904	49993.78405371485	0
50009.81720632824	50005.97289784865	0
50008.14015398451	49992.284981156794	0
49996.346870602596	50006.735113702714	0
49992.318381946396	49996.34852900717	0
49975.57922029394	50007.543591302885	0
49991.7840052838	50030.47910280624	0
49997.821918389505	50003.78108682672	0
49981.759709777754	50020.590654198604	0
50004.689470503756	49982.915378003716	0
50003.63994292236	50003.52518030056	0
50003.33970531987	50010.21646316763	0
49991.72504012674	50009.66971456137	0
49993.51300644962	50021.990941999415	0
50008.57551745661	49967.72139152683	0
50021.960935687	49975.66542490558	0
50004.69583280455	49995.22104814737	0
49994.198399913046	50009.21217614481	0
49988.58142016513	50018.082290497325	0
50019.654252077045	49988.67324223183	0
49984.921162792794	50004.07854214962	0
49981.45671529846	49997.116122643434	0
49996.97783060522	49968.187741512134	0
50040.272093099156	50001.72669740148	0
50003.18794351524	49977.40589052669	0
49993.03311956979	49993.21018067425	0
49996.365427526835	50010.6317267545	0
50003.67053058538	49991.807151799425	0
50008.59006648891	50007.353603243646	0
50005.63922193674	49975.28807307995	0
50027.37674313698	50000.002662458595	0
50018.1694011894	49962.7431125476	0
50029.270615256304	49986.30585703274	0
50008.60891376488	50000.90645862579	0
50011.463217016535	49987.64651850302	0
50025.71492602243	49980.053609271316	0
50020.149261215425	49998.33740895269	0
49992.083382203666	49998.17325550986	0
49990.49038131797	49993.050099536056	0
49997.03459241107	49992.463299739306	0
50015.71638867133	49993.163487279846	0
50014.238258018595	49971.042525217876	0
50002.84440560835	49991.017650804875	0
50024.0421841673	49981.83583364768	0
50010.09122006389	49975.393998303785	0
50021.8599244461	49988.34879827413	0
50012.38490685176	49983.447845324255	0
50022.9978631254	49987.25227928762	0
50024.57481204676	49998.27303786978	0
49977.73435678939	50025.73142585185	0
50018.273526281984	49984.862890459626	0
50004.87977524304	49988.86417241439	0
50010.2994959495	49980.14878879698	0
50044.34040172747	49986.573763466644	0
49989.8854863132	50002.60089882142	0
50035.588236585834	49995.58540569962	0
50033.22995233338	49985.604815805105	0
50004.865841838946	49985.181879685035	0
50017.96032704124	50016.073713754304	0
49985.88742129509	50004.574260043635	0
50022.967400696645	49965.7199337937	0
50020.575116337925	49991.52741422425	0
50023.080497756	49990.82975304222	0
49971.19647388126	50028.90699982335	0
49988.378226405424	50020.15787642392	0
50041.256446369975	49975.58570536631	0
50026.2353198945	49963.63745814506	0
50006.09290812682	50003.86750193632	0
49999.10665106603	50019.81250362378	0
50017.08442806516	49999.00182927129	0
50044.3125068275	49991.881128169334	0
49989.69643205104	49979.90931636454	0
49983.447153874804	50012.92191009479	0
50007.09100776314	50002.0115516885	0
50002.39396832022	49992.540378176054	0
50030.089910534545	49998.491165232444	0
49997.30745483783	49998.59718904675	0
50007.318017293444	49975.875578960055	0
49993.248316773905	49978.191920323	0
50026.3666059615	49990.04335203911	0
49992.999485446875	50010.69994272801	0
50000.3856237368	49991.71250458948	0
50017.946030743726	49977.88631347146	0
50007.644142433375	49972.087069549	0
49993.66907959635	50011.765590085415	0
49994.8157511952	49986.98470323382	0
50008.38104781748	50019.90062105578	0
49993.26126408174	50000.11735477906	0
50007.22548173692	49977.57936703704	0
49992.06360483944	50018.0340425501	0
50039.28669048378	49963.65659707516	0
49985.753176636455	50020.735921212305	0
50011.566897029115	49967.6111754119	0
50033.987927820956	49979.86532365262	0
50034.92184460218	49993.68379887169	0
50031.1834662403	49978.546404806555	0
50008.49951727383	49977.61220145197	0
50000.0667014223	50006.61967936052	0
49984.729122934965	49988.46750636666	0
49981.21649061167	50003.70840084871	0
49990.47161684786	49965.01894314194	0
49986.85456251446	50017.47416794007	0
49993.14977565803	50012.76023205532	0
50047.74428540473	49991.24723405859	0
50041.76255014188	49978.46759680011	0
50009.81457879594	49978.21967923451	0
49998.4060908197	49999.35948248665	0
50018.373779276386	49996.34044717234	0
50013.52283959243	49995.467949927086	0
50027.67426593742	49970.10328410818	0
50014.319940503025	50017.38261971316	0
50009.11341404663	49999.653086728984	0
49973.127658974896	50000.05463673042	0
50024.172469884805	49992.833051163034	0
50012.72323837013	49986.30699232487	0
49986.20730487261	50000.10490423789	0
50011.977252020064	49976.793581167396	0
50000.00469857768	49987.66289570633	0
49995.85995538461	49973.097446555905	0
49981.89327689237	49986.981859026244	0
49990.188598212604	50018.50470183291	0
50019.26408681603	49991.079964753786	0
50026.90642246039	49980.55454640253	0
50004.02002875881	49980.06894821713	0
49985.89081506631	49985.65015807027	0
50002.19799961084	50013.56370140326	0
49983.7216195171	50005.075943525364	0
50011.56530235663	49984.67498436674	0
50002.327672652966	50016.16523425671	0
49997.71084800053	49989.345274387495	0
50021.098386776	49999.088229640256	0
50002.00890793094	50008.13368325376	0
50019.39518854666	49986.74799421681	0
49998.48583144695	49996.020842220816	0
50002.252645341825	50003.39034952211	0
50024.94934034694	49996.50973683712	0
49986.29125204934	50032.769984358754	0
50028.415156277806	49974.07285654163	0
49992.67148623997	50015.74501869495	0
49988.55427669218	50005.38882281116	0
50005.61269014103	49979.195057955585	0
50013.9253921519	49979.943606174034	0
50009.02263196153	49976.39397066565	0
50003.70383567812	50009.18776447736	0
49977.93538939688	50032.17827826552	0
50002.00143499088	49981.14772652258	0
49994.443343618565	49988.76168526796	0
50015.95192676042	49996.55369518609	0
49993.70826007408	50013.60625246535	0
50015.6171072625	49995.2344459176	0
49985.79584330067	50018.53873362033	0
50035.52685303456	49986.11691328954	0
50023.38477138606	50015.65881684924	0
50013.08957255942	49972.88909667436	0
50032.54434074573	49980.14024382478	0
50037.69766277613	49990.71977907857	0
50020.70132115987	49971.33918728332	0
49991.54871575323	49993.06958954638	0
50038.6876369777	49984.854015877136	0
49995.84975534837	49989.76380217891	0
50008.57260689861	49984.18248625825	0
50010.80116969428	49974.26868446372	0
50015.52442358418	49980.369654114074	0
49966.87956821088	50025.3566718717	0
50021.39298048806	49997.33513397521	0
49986.79280405464	50011.54457078656	0
50036.99569153763	49970.71384740837	0
50030.30006447288	49976.71936741601	0
50004.423067000935	50021.778925919774	0
50018.9524174718	49987.93459858724	0
50002.24446952885	50009.35885546801	0
49991.37241014676	49987.81286878255	0
50003.50800967785	49986.81399264767	0
50024.603400120206	49967.67607924221	0
50011.68653072118	49989.936086664326	0
50007.42317193211	50025.20821976098	0
49997.81359760099	49974.146066464906	0
50000.03202202254	49975.17501212602	0
50007.46899340166	50016.97950080779	0
50014.92720199672	49989.879107376546	0
49982.3621370405	49990.43294793265	0
49998.93112757086	49973.32114751587	0
49993.375437763934	49986.99815010414	0
50009.01048645396	50017.8185164767	0
49996.28983160131	49986.96341522962	0
50013.84358150482	49974.759725529235	0
49985.33335758784	50014.325262570404	0
49988.28920657882	49976.78881082798	0
50005.127349538976	49960.355245516366	0
49989.64002585986	50013.06228223937	0
49993.30132386803	49990.74232668886	0
50007.89248237768	50021.36047618287	0
49987.15178322575	50016.181793822885	0
50146.0613755896	50126.431899807765	50
50126.56600624376	50071.501171107215	50
50090.08834010879	50107.48709900316	50
50076.8164211617	50055.24408879491	50
50146.49681976906	50024.41850956461	50
50182.42981657281	50072.393377473425	50
50151.79553629505	50179.25232554116	50
50202.6355278496	50122.18496379957	50
50202.53183545562	50186.23913896165	50
50081.68537538073	50004.45291746999	50
50179.95169877637	49981.278890786	50
50096.119839741936	49954.16619555588	50
50102.27250535124	49903.423209176195	50
50047.75750914878	49903.32923821206	50
50075.89207322597	49851.62186153129	50
50047.17695614186	50140.67409715604	50
50146.78160282328	49864.759425233744	50
50256.908066778866	50181.25071927544	50
50240.78132599877	50235.773602371824	50
50107.091973566174	49803.754107476634	50
50020.97089887847	50185.78256130202	50
50309.65837474066	50155.34091601362	50
50151.65589281302	49773.47639934867	50
49995.510234697926	50116.014646966054	50
50054.503325879356	49799.14690508383	50
50210.182261658825	50281.76364388265	50
49973.78086439392	50065.07002661583	50
49940.94469660321	50123.178735062014	50
50010.13286476219	49837.05153182876	50
50294.27703285463	50106.24009231557	50
50291.19012204983	50220.74171124137	50
50207.0250077607	49762.70654047401	50
50198.52433097073	49862.53708058978	50
50259.33135480096	49779.07478744591	50
50031.159494063424	49745.536742298296	50
50151.35606689845	49935.599911865356	50
50208.80810775268	49917.110789329316	50
50231.4676464346	49970.76740169976	50
50172.39769643034	50318.24356863585	50
50308.182317759776	50277.41303056376	50
50309.15647334126	49810.154202962236	50
50036.21909083567	49978.762872487176	50
50246.50527890277	49831.437527162794	50
50120.98536255405	50225.90413655012	50
49992.69614333396	50011.04142903085	50
50102.579637996634	49752.12370774032	50
50098.9509953178	50174.4361915262	50
49915.62878934494	50078.016421011154	50
50259.754132553644	49914.68061347775	50
50344.711303063945	50200.45379898794	50
50336.87604601491	50072.378836696866	50
50312.28452465271	49863.400317855456	50
50209.257283904044	49709.33872222797	50
50306.99664923284	50335.554500459395	50
50168.591261364614	49677.961717731116	50
49866.802212119	50062.53897137749	50
50272.753777226964	50004.2690628798	50
50185.79139014129	50369.44077818132	50
50064.999319442475	50218.172939798154	50
50252.55101364593	49675.893949695135	50
50364.12775756892	49801.03218074381	50
50275.844487118076	49722.1995868973	50
50387.56808024559	50165.84930572802	50
49887.67278759239	50127.81992578714	50
50232.70393120646	50047.61328415274	50
50360.59151729665	50361.89894465785	50
50378.94565290715	50247.84315799765	50
50381.642132822075	50414.59354486753	50
50238.87128578554	50331.28807074868	50
50388.05550954159	50047.860986028485	50
50165.87383336067	50256.4276169214	50
49907.911305172536	50018.97457258767	50
50351.60289715048	50000.24337405718	50
50415.39333437921	50459.637502000354	50
49963.909481684495	49864.224813487985	50
50133.365219936386	49639.94904337573	50
50434.24002104446	50232.38193532356	50
50421.410975861436	50088.7667035317	50
50324.99581524193	49703.07562140723	50
50128.455719438316	50291.74360304884	50
50209.55230357284	49637.40088729581	50
50480.28828798033	50089.76558812037	50
50515.62057425908	50044.1496417594	50
50077.85450317167	49655.94475388557	50
49838.87482232524	50018.554919455	50
49981.323991819525	50218.225486987205	50
50336.26725727852	49758.22345134704	50
50081.95465532401	50320.98806276744	50
49986.65282154078	49918.06024013404	50
49954.463159622974	49968.55245129416	50
50450.9963151771	50036.85684159409	50
50085.27410129192	49599.255249416296	50
49985.70412893297	49788.95450276561	50
50429.59258836288	49985.485602198445	50
50218.22243739202	49582.61458022461	50
50400.20402291593	50303.59493085317	50
49927.34566862771	50217.957049389974	50
49915.43969711049	49842.98671753385	50
50271.49403231517	49604.71049185121	50
50500.46618518994	50137.138891564864	50
49876.70517190951	50227.501017278744	50
50053.41443830483	50277.88575917784	50
50314.93688358078	49916.73151509118	50
50018.48509072057	49650.165857525266	50
50155.85393890971	49587.014821840115	50
50417.95133393481	50369.51332820581	50
50074.704649725834	49709.37224132352	50
50373.23588949792	49919.06661308118	50
50029.494199553665	50327.9458880417	50
50437.27621918828	50179.73805328567	50
50406.500625450084	49761.429226501525	50
50459.029551325635	49760.66170344554	50
49996.01961013186	50281.00544597461	50
50218.081621999554	49528.674342217244	50
50108.76359248301	49545.40076389494	50
50507.225332478214	49987.168310943176	50
49919.45645664548	50270.83527528106	50
50357.870589133	50474.93410033375	50
50122.8485363183	50363.386762214206	50
50487.608430510496	50224.97140972173	50
49834.56365820655	50186.49436992193	50
50238.2689459704	49480.000586224116	50
50275.71637502707	49523.255066568876	50
50460.52654354392	50490.39129106825	50
50545.44665350575	49941.46133857977	50
49962.11955759978	50326.34047925987	50
49899.737194042755	49899.906382312445	50
49814.60496185884	50235.05830657436	50
49845.62084420325	49962.75554916149	50
50183.559643529275	50427.90751025589	50
50128.113968596415	50422.12799423004	50
50375.29418302542	49681.48960183301	50
49777.29493794371	50185.28478335246	50
50327.15006943705	50421.23240065322	50
50490.49823349969	50445.309516229776	50
50025.27758568781	50056.75795149999	50
50007.14373111008	49594.06563568915	50
50460.322218203364	50402.40522224041	50
50195.12418456732	49439.56090045872	50
50137.57522960329	50473.00153506008	50
49810.21529134834	50063.2009959155	50
49863.26668383568	50284.95386216001	50
50501.69849680021	49724.572848477575	50
49721.01658345931	50178.45791883553	50
49964.97494187212	49563.81671213871	50
49767.6843654395	50257.56211082783	50
50247.86390897161	49426.4045215878	50
50505.953543210184	49665.96141755407	50
50451.52931352697	50321.600232042925	50
49717.31608520753	50267.543946631646	50
50503.74804706889	50312.682016337596	50
49824.812545168774	50132.764415854115	50
49719.06634303915	50126.88849334188	50
50370.04328873214	49858.643104723014	50
50563.038393965704	50002.75490510807	50
49923.04947442868	49598.82404403743	50
50527.63524578171	50188.91576419638	50
50352.61597266523	50531.66215422039	50
50154.12595317755	49471.33945171495	50
50533.88587076723	49770.02695793565	50
49771.651239401544	50315.663592797675	50
49878.51991380493	49628.797719387854	50
49898.67350892325	49965.98195020978	50
50507.864055054764	50512.516783477826	50
49942.66301703828	49750.76091097893	50
49841.626248929315	49589.144967299166	50
50607.328940922984	50039.186584066956	50
50390.60351442887	49623.48275680597	50
50211.450271629576	50475.02710606755	50
49853.95592029056	49681.32339956366	50
50248.063023722505	49372.00279897191	50
50542.135622115784	49822.42961518104	50
49973.02039451722	49684.39139838242	50
49953.704014298055	50379.11860933144	50
50539.983211896986	49875.06953986683	50
50591.78588388163	49868.93492351821	50
49964.19737157838	49632.141139023224	50
50301.111628244566	50507.14971530667	50
49800.7832722822	49928.38538931064	50
50298.23350972343	49450.43784240186	50
50366.119409245635	50581.52527682993	50
50564.98538048752	50151.2360550403	50
50558.80988345775	50484.04422530054	50
50479.03880876068	49617.96783508964	50
50543.088939518035	50431.51513241184	50
49818.33365593087	49542.160074722866	50
49669.06878946284	50175.24199656252	50
49882.65557184224	49797.37384706775	50
49618.595862434755	50183.09125698748	50
49915.407279373336	49699.510390239855	50
50167.53831074449	49388.45000310836	50
50281.694116198	50388.724800444994	50
50565.16052227117	50076.65869236044	50
49883.080617365325	49743.9674218548	50
49712.03915745701	50067.44500656497	50
49931.797631843394	49524.64276694886	50
49971.45727227485	50166.32557901224	50
50339.935530219045	49644.49945351024	50
50557.512589296944	50294.5887092099	50
50565.68200296275	50377.117578261146	50
50155.16910002942	50526.808303811275	50
49824.62852055535	49638.348620411045	50
49663.1724713652	50273.375807926685	50
49802.481729886866	50361.07910381613	50
50456.80681826179	49686.06430461334	50
50489.80530322195	49855.67150962431	50
50522.439053650996	49579.05005148954	50
50242.16428938023	49320.35032332171	50
49918.76044076982	50421.21313853893	50
49762.48302829442	49547.23211472112	50
49906.476468894856	50347.348628694745	50
50121.58013796878	49360.21818203356	50
49852.37391412132	49843.42400690457	50
49708.72961627436	49534.05706535175	50
49656.62364758269	50124.8835774117	50
50057.99278034254	50371.58481309259	50
50400.69251351252	49571.6367951898	50
49650.023265294636	50324.997733585726	50
49777.90521850246	50412.629278334665	50
49812.6742768966	50451.49423150573	50
50559.53391462006	50542.90535256567	50
50467.71707730727	49561.06709124461	50
50396.826909708216	50629.07815167308	50
50548.78711699065	49629.54873980411	50
50413.605229833105	50677.536155205606	50
49713.583448375	50326.30606609635	50
49624.95420843487	50075.177022913864	50
49824.06553622148	49742.800461605504	50
50568.79755495972	49727.78443945502	50
49853.838048215206	50363.162333462315	50
50609.02586635581	50284.91454422556	50
50624.33601380626	49733.50295670069	50
50083.45326597885	50458.84062553963	50
49603.332061215704	50232.196929101265	50
50459.3818694778	49941.175279925585	50
50628.281011126186	50092.837162467025	50
49721.77877176308	50014.848523537024	50
49677.5001367512	49983.042187026054	50
50565.296039326255	50226.45324732524	50
49568.30947033522	50080.711584647695	50
50405.08756181355	50735.57473187458	50
50652.68574847006	50252.626238052195	50
49702.79198572252	50379.89573403133	50
49979.03172913485	50424.3824616225	50
49866.1680152699	50475.36214971789	50
50457.63049551899	50649.20159680826	50
49722.21683563733	49955.68505472735	50
50342.8939265145	49477.077068333994	50
49797.27558184047	49862.52758457083	50
50575.15999904161	49553.06445664584	50
50035.558548688794	50437.33496022316	50
50451.50127906897	50544.08757410029	50
50613.63693852976	50341.362730003704	50
49517.34690645697	50088.79009761696	50
49629.79901910162	50002.94170285502	50
50617.91735334298	49916.94149640738	50
49872.990608916436	49530.023843226685	50
50670.2200956848	49909.78214828713	50
49620.49581052961	50368.118933198646	50
49755.28199586681	49894.32693310321	50
50616.86974240991	49510.921917052256	50
50429.602005594235	49896.80791941474	50
50115.170760688045	50562.53805392683	50
50286.338961998976	49286.346291239985	50
50163.53205280347	50586.57269864674	50
50358.479773394654	50122.33418796171	50
50310.68837733241	49397.66190551509	50
49512.30518786916	50030.66027368735	50
50290.406480547754	49341.889796095194	50
50192.17859329226	49343.075869630564	50
49676.06646561805	49578.60664601819	50
50654.13636076798	50309.619125646	50
50662.05469544145	50376.69875568214	50
50213.88908755341	49273.8374877281	50
50486.515717370254	50602.24179601758	50
49619.809868565724	50426.06148168694	50
49573.36617274981	50023.93425160197	50
49588.56190843913	50138.38646622997	50
49883.02446876651	50527.135836135996	50
50310.67446914304	50584.854510950645	50
49526.71473658251	50143.3494211201	50
49499.63895165535	49979.97312213168	50
49788.72497578185	50497.38988298949	50
50045.848935761904	49556.031657283485	50
50068.2482605253	49373.7617945342	50
50676.48994956911	49757.597724546766	50
50612.12409514126	50172.417997340715	50
50098.57386473406	49479.796909234545	50
50397.473299969184	49518.25036612571	50
50006.8066781508	50481.16207666907	50
50415.323819922	49825.91407615605	50
49645.86351628995	49628.475636403426	50
50348.36367921773	49352.34458874606	50
50452.87172337441	49510.155279431674	50
50507.94710130767	50670.92339887921	50
50116.999436082435	49417.21215139899	50
50275.39768859971	49227.605710740856	50
49518.30962831553	50200.870539690965	50
49983.431613537934	49510.657545947775	50
50513.82384909257	50381.92854142964	50
50300.04358854291	50642.48767585047	50
50328.132518612925	49589.154938557935	50
50541.470554633335	50631.87682668258	50
50361.19900282768	50701.69536905574	50
49564.9312980427	50445.26791505489	50
49481.68456618376	49929.37861523443	50
50606.33855874557	50450.01376086011	50
50601.321838078424	49817.33566264987	50
49457.48108930607	50009.788276280015	50
50585.00025609022	50598.63196334088	50
49561.92164928601	50356.70351133141	50
50359.674929709196	49425.84479689363	50
50398.62193465198	49465.22241525466	50
50638.78149052958	49681.92032168829	50
50245.99266727623	50514.73721187191	50
50386.15174230618	50790.70573280243	50
49432.93005565927	49962.520786314686	50
49764.88850865786	49750.39648391549	50
49403.86195004105	50012.5373649006	50
49611.69048574664	50282.605518740354	50
50312.059859055604	50728.90405251203	50
50571.66920761532	50674.028664008954	50
50728.40596550682	49775.96499767281	50
50513.554700159286	49522.99363013104	50
49591.96137763525	49962.72088581512	50
49679.96434012942	49673.254608085546	50
50673.19378477504	50132.039084489625	50
49540.24843955763	49938.93557457477	50
50670.330718940546	49534.15154754795	50
49380.58333508925	49942.747214527735	50
50239.64083458227	50569.25641907875	50
49420.6219403001	49898.66149247272	50
50169.32346551665	50645.86233070896	50
49734.24731099514	49485.530022056206	50
49695.10233324875	49452.33229037781	50
50707.17605605259	50412.659139082476	50
49556.97980553783	50297.83384026453	50
50581.2290569946	49670.34035866333	50
50725.78773221485	50138.72680183604	50
50161.475319559846	49267.258675637	50
50665.76958141832	50451.36099231248	50
50618.34154102092	49587.77398828862	50
50123.86561399326	49221.195511957674	50
50753.30024343478	50375.982313974535	50
50609.697071093666	50553.12597510411	50
49761.368271352236	49801.73467112489	50
49339.32629323832	49973.13780564993	50
50520.68135978637	49464.91374269169	50
49670.75851768575	50036.90352060433	50
50281.24977147726	50446.205371868906	50
50142.9999114019	50693.79512917084	50
50629.151346947125	49985.80773507395	50
50291.41293921571	50778.14579138523	50
50685.08043423315	49983.85195821901	50
50235.68708389176	50414.95867834784	50
49771.31248319994	50106.911407288826	50
50776.55384531094	50157.81809936337	50
50404.01320978873	50845.20923236766	50
49659.72257536231	49407.58965914409	50
50613.32280525605	50500.72833395383	50
49358.00228548695	49895.15976996189	50
50550.424849306364	49419.59513820305	50
50107.06570701908	49285.69378523567	50
50076.93628832223	50527.66762406409	50
50012.52791561174	49381.30690178587	50
50459.577257564735	50713.9572121133	50
50358.526288469315	50882.78347257825	50
50432.078107174966	49426.65808633452	50
50651.597271711675	49626.684865765405	50
50501.63527594241	50749.36676384001	50
49983.62655946229	49329.02276430707	50
49705.22787092533	49788.134400488656	50
49317.66365516489	49858.51803690438	50
50443.95799981351	50776.16743187165	50
50035.69100749851	49328.16605696606	50
49564.82287087316	50500.35962533073	50
49629.35018946309	50478.71198546706	50
50406.17531259425	50516.191584754255	50
50071.25606882778	49234.592380687725	50
50394.74811210127	49383.330362066685	50
49674.91158494846	50517.149870857436	50
50717.85728583239	50083.664127360214	50
49488.20369877438	50247.238697375025	50
49428.80513921139	50249.78052095123	50
50583.44759406451	49460.91139277747	50
50341.921318394336	50817.68106877884	50
49789.73286090947	49489.347911281344	50
50678.248327082765	49815.71987404588	50
50706.015244846945	50238.79889473755	50
49842.15941470691	49468.31608186574	50
49731.3055925395	49693.097909307835	50
50326.036184491415	49219.02508806156	50
50497.63732561919	50802.95358488455	50
49776.948999094435	49612.65203495073	50
50708.24937478261	49499.25423257461	50
49551.43833713135	50551.514447086	50
50725.44927552236	49951.10742536165	50
49461.874619933995	50080.95509500329	50
49718.03783350496	49612.154913038095	50
50552.742905609855	49367.55037871325	50
50502.32930276303	49911.42543359076	50
50633.07491743063	50625.53937102847	50
49721.83140411052	49836.69027852922	50
50740.98355875851	50196.79126856822	50
50069.10164674762	50587.627786018966	50
49405.34276269659	49846.73812586106	50
50095.45810459164	50721.815923002236	50
50722.55656429833	49847.09794175342	50
50042.10403234859	49492.92836843242	50
50695.60237182488	49679.38221414117	50
50663.82258912464	50037.653418643604	50
50637.45043817531	49457.85071236451	50
49505.01576445851	50360.37780888675	50
50113.35425759203	50613.82366086863	50
49298.39439365492	49910.69291983709	50
50668.57841490653	50586.76662421277	50
49411.40996197479	50197.73248212901	50
50226.409584570356	50638.19755159385	50
49766.11516570652	49986.834574910856	50
49401.17092588534	50064.64327292746	50
50037.51684318706	50725.76534203149	50
49416.96892926945	50138.65473157524	50
50072.279174523086	50667.106680065845	50
50787.15388874648	50218.89701465901	50
50729.156158084406	49629.71659516487	50
50721.180486667	49724.258995203614	50
49986.002629090435	50755.805523909985	50
49486.79571781497	49876.96695325923	50
49667.18044732014	49845.246793818864	50
50758.96655731258	49681.13186443739	50
49527.17739180787	50602.566368300046	50
50709.03121946485	49573.92692584266	50
50726.27418749193	50322.489051205426	50
49646.77622939709	49782.20079676676	50
50628.73672796509	50678.70048747694	50
50732.544229882275	50013.60179158838	50
50481.37001338971	50854.28928387732	50
50772.51010552993	49749.39333121456	50
49730.61315074062	50444.732999645676	50
49838.03221234011	50561.28784856676	50
50339.6741120018	49538.039142360525	50
49863.022927853315	50422.60119108884	50
50498.22694365234	49391.46710239557	50
50536.71499467737	49316.47408871116	50
50005.14304466222	50534.37051717341	50
49475.10365177096	50608.409112855945	50
49732.61809793377	49407.96413904139	50
49418.95954656926	50600.22501433784	50
49622.51526866371	49676.523224572964	50
49365.70863748178	50232.7558758895	50
49462.91187477263	50182.70529977971	50
50019.83345094594	49210.45232793457	50
50311.226069077944	50917.904323177936	50
49680.555026850656	50225.33494472314	50
49313.43883444275	50216.76271140805	50
50708.60446313323	50624.782175553635	50
50437.350397855844	50889.01495400785	50
49578.87941554902	49648.08903054856	50
50480.42394445593	50916.541527969275	50
49929.91442881314	49327.71197145887	50
49248.80354447156	49890.55915461251	50
49911.25165134156	49382.24367232961	50
49800.12625825093	49692.57599005926	50
49605.46694616943	49416.73126071779	50
49445.012966259754	50550.39713068165	50
49795.149021904625	50596.609459645886	50
49349.10567069424	50031.97379767698	50
50014.95849181237	49439.711914898886	50
49636.46286236057	49930.09299101008	50
50137.059952409276	50751.63192123712	50
50275.729802689326	50690.76989794715	50
50199.087760241775	50704.750951626236	50
49631.251941061186	49462.1408593993	50
49436.143442556684	49805.58581364124	50
50016.09361540032	50594.99576411498	50
49625.32930376218	49561.34167188131	50
50807.82030914406	50272.42527689066	50
49601.901433690575	50570.138166936486	50
49723.19157237861	50498.18337354357	50
50720.11783044789	50569.18170825186	50
50353.87350506831	49271.98751461903	50
50599.960301824205	49346.80939475764	50
49401.48812102071	50655.48910584964	50
50249.42301729457	50736.82649260821	50
49913.126294979615	49438.0647463238	50
49359.69856354918	50174.54883545055	50
50274.56925571291	50835.00062902481	50
49624.56011257827	50619.99439611351	50
49677.616050211946	50438.59169369267	50
49785.54174809602	49430.95147242488	50
49587.4516501461	49782.82291960826	50
50401.755232507116	49252.438514269634	50
50804.50039220643	50375.662243915525	50
50236.27315153911	50789.65420977127	50
49948.647964608994	50515.23356552561	50
50774.01987200336	49970.89069350759	50
50115.60984341996	49170.493002079216	50
49462.53618728096	49753.74197605798	50
50544.86343029545	49264.51992021122	50
50125.31477399589	49112.03599247983	50
