# Supplementary material for: Abundant Topological Outliers in Social Media Data and Their Effect on Spatial Analysis
Source: PLoS One. 2016 Sep 9;11(9):e0162360. doi: 10.1371/journal.pone.0162360 (PMC5017681; doi:10.1371/journal.pone.0162360)
Supplement: S3 Dataset — See the respective attached file. (ZIP) [file pone.0162360.s003.zip › S3_inclusion_lws/clust_52_61.csv]

50000.0	50000.0	0
50005.83713481602	49993.280968672174	0
50001.12443877294	50002.94038312532	0
50004.48967049862	50009.87803618339	0
50014.53099825114	49992.22044562598	0
49994.82530141147	50000.16451443882	0
50010.4589196096	49996.03999675293	0
50018.2149037799	50000.21066760052	0
50008.08586038528	49994.71094210748	0
50008.936828060156	49996.61673629877	0
50014.94983376979	49988.786681476384	0
50018.46933854213	49993.8554702697	0
50011.58925015423	49998.11513877684	0
50000.88428493963	50005.70068823388	0
50015.58030491181	49998.917555959655	0
50009.4718499692	49995.44000616184	0
50021.193458055204	49985.225681648	0
50021.413904821406	49979.75696080034	0
50010.100749354795	49991.42392694246	0
49994.76895619402	50001.40611172298	0
49988.06258487189	49998.76840152412	0
49985.29202249338	49998.940740734564	0
49993.14686645007	50008.1375682673	0
50019.290915195124	49977.92750471076	0
50015.06418115242	50000.068615091885	0
50014.13017824349	49994.253094930704	0
50016.51956011994	49993.78858803314	0
50007.08202173182	49986.998177055575	0
50019.32588342561	49975.4242119596	0
50007.844906202205	50006.27608626506	0
50012.7000907052	49987.44525287354	0
49995.49342105043	50013.29634922211	0
50005.13790162656	49991.45152935209	0
50007.082932075806	49996.441953963855	0
50016.585769007244	49986.84440471123	0
50002.83418114664	49988.992466717245	0
49995.48635136234	49995.03181978486	0
50024.77210222248	49987.26818796391	0
50016.061040311164	50002.13748655931	0
49998.10217495186	50005.36260508198	0
50013.167830917206	49993.19964095961	0
50022.14159763361	49982.83076155788	0
50016.10399810654	49974.74415824642	0
49998.08776523715	50009.22821079052	0
50023.40450357533	49993.61172738369	0
50018.76775212044	49981.33086492498	0
49996.120792812355	50001.59421960543	0
50005.046774222115	49981.73340809357	0
49998.2990140224	49997.04291727956	0
50016.47214563919	50006.55446067109	0
50027.808527417794	49994.11873108403	0
50007.276988179576	49979.47005546184	0
49998.63505054116	49993.56495709598	0
49994.93196612812	50011.18394075017	0
50010.45876863076	49990.161010031814	0
50003.97266594857	50002.458794795784	0
50009.44591577367	49994.182815990534	0
50008.4991627827	49998.01859678256	0
50026.73402193849	49992.63956518364	0
50029.482584821504	49978.508912261066	0
50008.75765193132	50004.28392360544	0
50005.388412672575	49999.9900841207	0
49999.85042124614	50010.79623481914	0
50012.27171978171	49994.29867634941	0
49986.59482429784	50001.81226839865	0
50035.33648425852	49974.70002515035	0
50017.338649190744	49980.41742473275	0
49986.88719264082	49998.56909033515	0
50009.163364260836	50001.94105756399	0
50021.4902181036	49972.74675609031	0
50036.929303339406	49979.345099226695	0
50004.407389178654	50000.27660040396	0
50013.03458879436	49971.04161905141	0
49986.730068661935	49995.36881795393	0
50012.11734460939	50005.26852747503	0
49991.47266825221	50016.232713043595	0
50002.753656105124	50004.43811441385	0
50007.04795399476	49984.99209594952	0
50019.73260847298	49970.14971438379	0
50009.069330373226	49972.59046273163	0
50010.1511816557	49972.62455247978	0
50019.046855330045	49968.729659101475	0
50033.91819664266	49994.99795841096	0
50000.54061583774	50004.66301196818	0
50036.83356199175	49976.12178608589	0
49998.69355844842	50014.23779065819	0
49996.42385986143	49997.54201287753	0
49988.80355885187	49994.73949626766	0
49989.0000510483	49997.53362532931	0
50045.87877013	49979.65615874137	0
49991.13587895365	49996.52765682387	0
50019.30492580107	49999.88959458508	0
50012.46014286366	49988.74121117238	0
50001.54569032017	50001.71275774059	0
50012.15402410048	49992.55053785089	0
50000.12263336884	49977.47527241486	0
50002.22490471562	49999.61637121197	0
50010.51338572776	49998.152334640225	0
50014.73525587127	49997.20394473452	0
50012.79614643068	49996.9890215799	0
50004.87503193818	50001.461523248174	0
50006.03257514177	49990.03647625652	0
50005.54887962217	50004.81637949066	0
50002.56240120871	49979.99797606899	0
50021.887926901814	49996.062893511604	0
50006.32703857465	49991.544517300004	0
49990.439278598395	49994.24582331928	0
50001.873876585625	50007.141939034314	0
50003.305765154335	49993.86854020162	0
50013.200641945106	50005.08440088092	0
50012.12025455266	49978.84568753256	0
50006.64370623705	49983.02919293262	0
50008.49073917247	50010.12621010018	0
50013.861540388745	49978.21860787476	0
50031.058052643435	49986.99015643279	0
50014.94582985956	50012.05125135054	0
50035.5383608293	49983.566861656094	0
49991.030096193834	50022.15116813719	0
50005.46966937792	49970.62233159868	0
49988.44833133628	49989.976926240066	0
49994.354344094165	49979.72792732627	0
50016.53829730544	50000.329665277866	0
49985.69786667642	50003.08579045412	0
50005.04180405728	50003.54232518139	0
50007.49928405959	49988.58424591541	0
50017.031857151094	49968.94990008343	0
50002.98364475068	49981.342418066255	0
50008.75183400938	49981.63170455064	0
50003.74134074666	49968.98534518849	0
50014.184258887915	50004.34955588514	0
50016.66807349658	49978.153620903344	0
49991.49294660638	49999.08926920659	0
50006.07308943197	50012.02124499861	0
50018.18428017563	49975.5291185302	0
50003.744835537575	50005.03672033354	0
50017.0847617482	49967.71939797862	0
50001.364376995836	49995.92899192673	0
49999.015252295256	49984.51162121085	0
50022.88862056398	49978.140659149925	0
50010.12229608524	49981.63378355038	0
50006.924986869504	50014.2275570096	0
50018.62598055079	49995.02027975728	0
50001.4129379488	50011.1959501719	0
50029.762113352466	49981.23696473595	0
50017.34500124433	49994.69032148967	0
50001.66266675488	49990.137316034496	0
49998.9494254673	50003.01711792969	0
50001.198360199305	49999.86125242214	0
49988.285388029035	50000.56237796584	0
49999.6191912088	49994.81971262622	0
50026.604335600314	49978.8004165042	0
49995.32452230914	50007.39284060184	0
50008.4370145203	50012.41428319673	0
50020.588886059304	49984.00500895489	0
50018.196912976244	50013.52306138625	0
50024.68074206995	49980.89310460526	0
50032.11898991028	49977.87048802366	0
50033.392462679665	49988.90998566345	0
49989.34177680639	49998.66722062441	0
50011.053675528885	49993.308648700295	0
49998.23830095699	50010.57701642372	0
50011.79860805233	49985.78635422019	0
50018.22626641199	49998.34133937544	0
50006.87112494695	50000.55134256973	0
49996.53121272331	49985.20198091985	0
50025.086037284156	49985.91081937276	0
49996.70860588001	49979.26714558284	0
50029.50319168969	49973.20871567816	0
50016.4795935853	49979.64911345631	0
49996.10016635222	50004.113680559676	0
49999.640019379956	49996.08065681126	0
50008.223135130625	49962.391188099115	0
49993.37143664145	49981.26529963117	0
50018.00955082157	50001.454190036544	0
50014.05433731257	49987.786569162265	0
49999.49285722743	49986.030568801725	0
50010.892172060616	50002.890041918436	0
50018.264454430224	49979.08917698802	0
49999.254347866976	50004.12399906752	0
49996.37550174052	49996.18684061768	0
49988.48035736957	50002.11186367716	0
50017.57129535383	49985.64348910266	0
49993.48365932206	49995.32734283831	0
50004.25846664632	50013.69450265003	0
50015.17690187655	49969.07193670933	0
50010.90125225226	50010.77384091866	0
50017.00323091341	49995.94090178073	0
50012.86030348004	50017.03363351573	0
50005.31109678922	49962.92414232626	0
50006.08245865617	49996.396527964374	0
49990.01497238	49995.39866020564	0
50044.05046255765	49984.74864177708	0
50021.102182624454	49977.19055963324	0
49994.206855205164	50007.760510363725	0
50031.30952802601	49981.27880218403	0
49993.00874635992	49989.07987435498	0
50017.913044286935	50022.43697608902	0
50019.55630359528	49996.00874573291	0
49994.95845095134	50006.23146898167	0
49996.787999179345	49983.41672751876	0
49997.28862868989	50002.89962222195	0
50026.72239156424	49977.67029217016	0
50016.137442013125	49997.798828649495	0
50002.23822115556	49982.82918829433	0
50017.59004350971	49970.20078439211	0
50001.12616166738	49988.74985866253	0
50026.89126041569	49975.84217616462	0
50011.525842301904	50000.75636389602	0
49987.37936298576	50026.933915783564	0
49992.505563965504	49971.45927862612	0
50028.914669772326	49976.81093937099	0
50016.66006009913	50016.9698661116	0
50006.33442838227	50008.543010872665	0
49989.42131829412	49963.33901166855	0
50017.968238877926	49964.11063876047	0
50017.4053768407	49976.68234425749	0
50025.67918690619	49993.459769034926	0
50035.32946390554	49977.583204645154	0
50014.841863191876	50008.54154552255	0
50009.46842729731	50020.60487544357	0
50021.769537268505	49974.23178294885	0
50011.47451947896	50007.557284676805	0
49998.40507468729	49975.46325920858	0
50004.0943970568	50011.27871101463	0
50006.20179319582	49967.85017228331	0
50018.20829484094	50018.71730479123	0
50011.66556158528	49969.1858270797	0
50024.369657337156	50001.22008216415	0
49998.79584238994	50007.13689362251	0
49990.32820341346	50016.3961369657	0
50006.4435688108	49994.31053318997	0
50019.30929079813	49976.600336048316	0
50010.91845864008	49982.82898569856	0
49990.348907185224	50005.60903256387	0
50024.1522169357	49994.40200642497	0
50014.17381883133	50002.12589069574	0
50017.76507466728	49990.44779436663	0
50043.75520496807	49976.744641166486	0
50009.71324076425	50011.99337319459	0
50023.96064234873	49977.61049468709	0
50014.04709016834	49999.30956374218	0
50007.29837336337	50019.74476684009	0
50011.60148713441	49971.61552987652	0
50027.760664667345	49985.06088880161	0
49990.826783218356	50029.403764236886	0
50009.65654534305	49987.70137659851	0
50016.71099753911	50008.33824926107	0
50004.69951611002	49997.63286251777	0
49982.1008966819	50023.64881203237	0
49994.30528099292	50019.15648234574	0
49989.98803088486	50014.01842541414	0
49982.173661481924	50004.54955079803	0
50016.885314251995	49964.39033046427	0
50027.64624163003	49996.03948847316	0
50042.10921104765	49992.490067135564	0
50000.45721536013	50013.25586287379	0
50033.20667133846	49996.21933796846	0
50007.796617056236	49990.37827675556	0
50010.793185041024	49958.88394594061	0
49999.99657376707	50014.635139766775	0
49991.18720389596	50004.122235214636	0
49997.97220737339	49978.578237204354	0
50009.72613395662	50003.706107086124	0
50035.589999161806	49971.04844427833	0
50028.910800421785	49971.17023296352	0
49995.69536840814	50016.661631778	0
50031.87793942766	49984.378883366044	0
50018.940883947886	49955.17033129901	0
50009.73582475297	49963.47881328664	0
49982.62400587377	50000.491292449246	0
50011.69341869804	49995.72767945512	0
49995.16420949113	49998.835294507444	0
50006.40201665947	49988.39904736535	0
50016.4519561636	49990.38580699887	0
49999.09921373705	50015.27455799909	0
50015.71644487849	49981.890074185685	0
50011.95701241115	49981.49187185587	0
50013.74931920829	49997.47045144757	0
49991.916510602816	50012.525039104024	0
50009.99198977121	49984.8982441121	0
50018.44147401772	50003.16867861623	0
50020.82573912429	49974.82028027413	0
50015.49034966473	49990.85560334409	0
49999.87213701425	49997.90044027296	0
50043.79092621712	49982.05238273654	0
50017.433259612284	49987.72241035177	0
50031.953824946744	49994.884360510674	0
50008.88763657624	49985.631715698684	0
50033.254947874484	49991.54350118985	0
49999.46235900153	50001.37638187934	0
50015.18216152417	50016.60655961266	0
50013.100947890016	50010.369642319376	0
50023.76929210621	49996.469970804144	0
50009.1598565264	49970.37590584578	0
49995.85450226346	49992.452056001675	0
49999.94546654832	50008.59505416156	0
49990.82754118624	50010.245166916364	0
50031.77710339371	49975.60848126108	0
50034.230430251715	49972.200144816255	0
50022.386270717376	49979.00827023312	0
49992.64646736168	49980.25304717777	0
50026.42297673137	49997.453392527335	0
50019.618674445446	49958.86037352273	0
50026.41798040903	50001.05491525644	0
50019.38057683675	49973.42363685009	0
50009.54565436523	49966.28393480257	0
50009.01063384966	50014.73592736334	0
49999.644995925904	49993.78405371485	0
50009.81720632824	50005.97289784865	0
50008.14015398451	49992.284981156794	0
49996.346870602596	50006.735113702714	0
49992.318381946396	49996.34852900717	0
49975.57922029394	50007.543591302885	0
49991.7840052838	50030.47910280624	0
49997.821918389505	50003.78108682672	0
49981.759709777754	50020.590654198604	0
50004.689470503756	49982.915378003716	0
50003.63994292236	50003.52518030056	0
50003.33970531987	50010.21646316763	0
49991.72504012674	50009.66971456137	0
49993.51300644962	50021.990941999415	0
50008.57551745661	49967.72139152683	0
50021.960935687	49975.66542490558	0
50004.69583280455	49995.22104814737	0
49994.198399913046	50009.21217614481	0
49988.58142016513	50018.082290497325	0
50019.654252077045	49988.67324223183	0
49984.921162792794	50004.07854214962	0
49981.45671529846	49997.116122643434	0
49996.97783060522	49968.187741512134	0
50040.272093099156	50001.72669740148	0
50003.18794351524	49977.40589052669	0
49993.03311956979	49993.21018067425	0
49996.365427526835	50010.6317267545	0
50003.67053058538	49991.807151799425	0
50008.59006648891	50007.353603243646	0
50005.63922193674	49975.28807307995	0
50027.37674313698	50000.002662458595	0
50018.1694011894	49962.7431125476	0
50029.270615256304	49986.30585703274	0
50008.60891376488	50000.90645862579	0
50011.463217016535	49987.64651850302	0
50025.71492602243	49980.053609271316	0
50020.149261215425	49998.33740895269	0
49992.083382203666	49998.17325550986	0
49990.49038131797	49993.050099536056	0
49997.03459241107	49992.463299739306	0
50015.71638867133	49993.163487279846	0
50014.238258018595	49971.042525217876	0
50002.84440560835	49991.017650804875	0
50024.0421841673	49981.83583364768	0
50010.09122006389	49975.393998303785	0
50021.8599244461	49988.34879827413	0
50012.38490685176	49983.447845324255	0
50022.9978631254	49987.25227928762	0
50024.57481204676	49998.27303786978	0
49977.73435678939	50025.73142585185	0
50018.273526281984	49984.862890459626	0
50004.87977524304	49988.86417241439	0
50010.2994959495	49980.14878879698	0
50044.34040172747	49986.573763466644	0
49989.8854863132	50002.60089882142	0
50035.588236585834	49995.58540569962	0
50033.22995233338	49985.604815805105	0
50004.865841838946	49985.181879685035	0
50017.96032704124	50016.073713754304	0
49985.88742129509	50004.574260043635	0
50022.967400696645	49965.7199337937	0
50020.575116337925	49991.52741422425	0
50023.080497756	49990.82975304222	0
49971.19647388126	50028.90699982335	0
49988.378226405424	50020.15787642392	0
50041.256446369975	49975.58570536631	0
50026.2353198945	49963.63745814506	0
50006.09290812682	50003.86750193632	0
49999.10665106603	50019.81250362378	0
50017.08442806516	49999.00182927129	0
50044.3125068275	49991.881128169334	0
49989.69643205104	49979.90931636454	0
49983.447153874804	50012.92191009479	0
50007.09100776314	50002.0115516885	0
50002.39396832022	49992.540378176054	0
50030.089910534545	49998.491165232444	0
49997.30745483783	49998.59718904675	0
50007.318017293444	49975.875578960055	0
49993.248316773905	49978.191920323	0
50026.3666059615	49990.04335203911	0
49992.999485446875	50010.69994272801	0
50000.3856237368	49991.71250458948	0
50017.946030743726	49977.88631347146	0
50007.644142433375	49972.087069549	0
49993.66907959635	50011.765590085415	0
49994.8157511952	49986.98470323382	0
50008.38104781748	50019.90062105578	0
49993.26126408174	50000.11735477906	0
50007.22548173692	49977.57936703704	0
49992.06360483944	50018.0340425501	0
50039.28669048378	49963.65659707516	0
49985.753176636455	50020.735921212305	0
50011.566897029115	49967.6111754119	0
50033.987927820956	49979.86532365262	0
50034.92184460218	49993.68379887169	0
50031.1834662403	49978.546404806555	0
50008.49951727383	49977.61220145197	0
50000.0667014223	50006.61967936052	0
49984.729122934965	49988.46750636666	0
49981.21649061167	50003.70840084871	0
49990.47161684786	49965.01894314194	0
49986.85456251446	50017.47416794007	0
49993.14977565803	50012.76023205532	0
50047.74428540473	49991.24723405859	0
50041.76255014188	49978.46759680011	0
50009.81457879594	49978.21967923451	0
49998.4060908197	49999.35948248665	0
50018.373779276386	49996.34044717234	0
50013.52283959243	49995.467949927086	0
50027.67426593742	49970.10328410818	0
50014.319940503025	50017.38261971316	0
50009.11341404663	49999.653086728984	0
49973.127658974896	50000.05463673042	0
50024.172469884805	49992.833051163034	0
50012.72323837013	49986.30699232487	0
49986.20730487261	50000.10490423789	0
50011.977252020064	49976.793581167396	0
50000.00469857768	49987.66289570633	0
49995.85995538461	49973.097446555905	0
49981.89327689237	49986.981859026244	0
49990.188598212604	50018.50470183291	0
50019.26408681603	49991.079964753786	0
50026.90642246039	49980.55454640253	0
50004.02002875881	49980.06894821713	0
49985.89081506631	49985.65015807027	0
50002.19799961084	50013.56370140326	0
49983.7216195171	50005.075943525364	0
50011.56530235663	49984.67498436674	0
50002.327672652966	50016.16523425671	0
49997.71084800053	49989.345274387495	0
50021.098386776	49999.088229640256	0
50002.00890793094	50008.13368325376	0
50019.39518854666	49986.74799421681	0
49998.48583144695	49996.020842220816	0
50002.252645341825	50003.39034952211	0
50024.94934034694	49996.50973683712	0
49986.29125204934	50032.769984358754	0
50028.415156277806	49974.07285654163	0
49992.67148623997	50015.74501869495	0
49988.55427669218	50005.38882281116	0
50005.61269014103	49979.195057955585	0
50013.9253921519	49979.943606174034	0
50009.02263196153	49976.39397066565	0
50003.70383567812	50009.18776447736	0
49977.93538939688	50032.17827826552	0
50002.00143499088	49981.14772652258	0
49994.443343618565	49988.76168526796	0
50015.95192676042	49996.55369518609	0
49993.70826007408	50013.60625246535	0
50015.6171072625	49995.2344459176	0
49985.79584330067	50018.53873362033	0
50035.52685303456	49986.11691328954	0
50023.38477138606	50015.65881684924	0
50013.08957255942	49972.88909667436	0
50032.54434074573	49980.14024382478	0
50037.69766277613	49990.71977907857	0
50020.70132115987	49971.33918728332	0
49991.54871575323	49993.06958954638	0
50038.6876369777	49984.854015877136	0
49995.84975534837	49989.76380217891	0
50008.57260689861	49984.18248625825	0
50010.80116969428	49974.26868446372	0
50015.52442358418	49980.369654114074	0
49966.87956821088	50025.3566718717	0
50021.39298048806	49997.33513397521	0
49986.79280405464	50011.54457078656	0
50036.99569153763	49970.71384740837	0
50030.30006447288	49976.71936741601	0
50004.423067000935	50021.778925919774	0
50018.9524174718	49987.93459858724	0
50002.24446952885	50009.35885546801	0
49991.37241014676	49987.81286878255	0
50003.50800967785	49986.81399264767	0
50024.603400120206	49967.67607924221	0
50011.68653072118	49989.936086664326	0
50007.42317193211	50025.20821976098	0
49997.81359760099	49974.146066464906	0
50000.03202202254	49975.17501212602	0
50007.46899340166	50016.97950080779	0
50014.92720199672	49989.879107376546	0
49982.3621370405	49990.43294793265	0
49998.93112757086	49973.32114751587	0
49993.375437763934	49986.99815010414	0
50009.01048645396	50017.8185164767	0
49996.28983160131	49986.96341522962	0
50013.84358150482	49974.759725529235	0
49985.33335758784	50014.325262570404	0
49988.28920657882	49976.78881082798	0
50005.127349538976	49960.355245516366	0
49989.64002585986	50013.06228223937	0
49993.30132386803	49990.74232668886	0
50007.89248237768	50021.36047618287	0
49987.15178322575	50016.181793822885	0
50343.58864146032	50507.905480073045	51
50391.5726621747	50473.0890885053	51
50386.5027787216	50413.74243862181	51
50402.441430648854	50361.423870777086	51
50441.885069555254	50397.27715467942	51
50444.64310040374	50467.73700736495	51
50428.9189034291	50311.3449491936	51
50341.00546368255	50561.35204126058	51
50288.74756610212	50558.80621419594	51
50276.429040009374	50611.50705601736	51
50220.027122917614	50619.289982767026	51
50442.1175632288	50260.41927859788	51
50496.9998494984	50494.07157472644	51
50366.15662808517	50610.65979137294	51
50254.55114895026	50513.161721179444	51
50484.17977890115	50223.17538572467	51
50349.125451504086	50353.089389839886	51
50384.19325979378	50264.16958547734	51
50191.54257003336	50569.64306330603	51
50296.79407978699	50371.653289625654	51
50412.78724313337	50216.7803566735	51
50492.58057502388	50384.80951674929	51
50516.877470216285	50543.91134019873	51
50333.230784148174	50442.62655546841	51
50549.3348751766	50591.26901100781	51
50139.33513373333	50585.89077228628	51
50258.658025922115	50661.02084028632	51
50422.070148557155	50611.4893082159	51
50561.237669909155	50503.18477065192	51
50504.09337845726	50440.22161331108	51
50451.32140761157	50656.42343224912	51
50217.02528383395	50469.90134447817	51
50174.81568488069	50514.23318154107	51
50462.42115440491	50536.19888220872	51
50343.28065582494	50225.3984631493	51
50610.343741105535	50474.58909869735	51
50473.62362897915	50587.212124332604	51
50619.41648097885	50418.57287846363	51
50524.402269122664	50183.686364938774	51
50508.851362154026	50630.950941437775	51
50276.446789703274	50457.36607652297	51
50531.43736138538	50678.448298332805	51
50298.311815449815	50265.04731217583	51
50238.24383174387	50359.47398226957	51
50213.62369549565	50405.844533309355	51
50375.54828287829	50177.804119116954	51
50493.26900872116	50330.00296285388	51
50387.90918758707	50535.70550831383	51
50471.0331332342	50169.23869879947	51
50573.047725654695	50202.0703195924	51
50609.20628929493	50245.06198451807	51
50566.15453518942	50442.53668848965	51
50498.80014490399	50725.62453119129	51
50625.02341167979	50528.672962159115	51
50167.6744065044	50649.93164220607	51
50183.906262330194	50354.10284758935	51
50095.73005983231	50617.859747612456	51
50656.0293651257	50268.050911574086	51
50184.52511522993	50702.62191811636	51
50599.34968182674	50366.39296222522	51
50349.633349253876	50664.944866743346	51
50560.83830875453	50269.241414009244	51
50240.78553899237	50716.70531003201	51
50562.25901809318	50323.718702461796	51
50242.30503536794	50775.29511918108	51
50156.16084943087	50750.11347100964	51
50604.412151293865	50615.427952853446	51
50555.55278935274	50726.79913817662	51
50171.09125534107	50806.751908690756	51
50645.12244965305	50581.33875838419	51
50046.48378419774	50587.588281377	51
50338.96102580014	50137.114862853465	51
50104.54668665892	50777.08148247082	51
50284.84763030398	50212.29586357755	51
50677.78518349757	50428.82747819509	51
50623.54777393556	50315.30197655471	51
50677.837718237155	50318.85358234558	51
50211.26338076733	50840.9742036365	51
50251.01913312015	50167.65492555797	51
50700.79696897173	50597.1764907024	51
50146.217609049956	50460.41596256097	51
50404.47151396684	50684.89497744532	51
50705.999681508314	50370.89839372355	51
50716.42612499175	50272.769669211324	51
50539.830574682914	50128.990579853096	51
50067.856037530844	50669.939937488714	51
50057.073395014566	50746.0898148603	51
50684.04586404108	50537.32486067931	51
50625.65738693507	50181.53418906514	51
50732.48203215135	50324.598018247976	51
50489.42192516782	50781.42679728717	51
50607.05303095777	50675.82030319442	51
50445.00563961823	50114.209845946636	51
50735.175727415735	50220.542820983916	51
50776.29632413566	50268.02387240436	51
50386.59324647885	50114.447269542514	51
50116.5119491518	50701.347254213244	51
50429.34527483745	50057.84641896993	51
50735.69949842732	50439.576529846956	51
50515.881237346846	50835.82727295362	51
50783.80680263707	50186.15244514574	51
50748.57597518725	50559.457035552055	51
50007.690521438126	50622.39743238393	51
50766.22079325009	50372.778615412215	51
50504.38170928264	50277.85786598682	51
50397.050134844365	50013.59085336402	51
50294.094124569456	50766.120843877674	51
50099.479299435996	50539.770996347776	51
50351.876910007915	50047.01952175258	51
50465.16065596904	50869.52119295624	51
50690.76854563833	50185.58554839928	51
50446.0913407689	50739.06169115696	51
50559.1042591542	50794.935364151665	51
50004.9085566569	50549.16841107719	51
50333.22058789521	49996.79101804032	51
50540.521834618194	50885.01908029615	51
50267.33921070817	50829.09603287674	51
50711.7585425706	50653.80904343303	51
50317.9403864438	50844.932003843394	51
50629.124286349324	50128.3907334621	51
50091.22107895251	50462.53510386396	51
50666.8974701649	50484.70039969228	51
50299.52678048939	50102.31162590885	51
50431.13229557774	50790.174328514855	51
50200.04377380326	50155.40952321899	51
50231.92587216807	50111.302604036246	51
50279.8180356455	50314.693543525435	51
50653.74113613184	50375.54939075369	51
50242.18652636691	50257.739848474484	51
50215.71434473047	50307.34738609218	51
50345.23874320471	50733.063921138935	51
50439.4900253065	49981.478787125605	51
50479.50194850483	50922.035532336435	51
50047.789724421644	50518.353567984785	51
50769.4795680806	50670.44648814444	51
50546.72815552512	50076.07822255449	51
50441.8423169832	50958.513195365784	51
50791.86558829632	50461.754275226594	51
50332.768115283216	49944.21841530243	51
50010.7018406472	50473.54652317152	51
50045.898006027375	50422.88933344961	51
50815.599616922125	50636.756616112216	51
50159.946698531254	50201.279465481966	51
50826.569730673655	50298.067348070486	51
50390.264531077875	49957.660897523776	51
50654.32753239552	50643.97953575028	51
50280.860932317475	49973.40423574033	51
50483.71123047814	50066.01404856336	51
50431.033161121675	49919.01243831381	51
50549.94258856599	50387.00287332509	51
50804.817922540016	50582.71017659531	51
50410.61214241202	50888.22637097406	51
50684.41078651561	50105.91365583055	51
50489.567710644136	49953.70910532544	51
50739.76620461251	50499.180757535396	51
50170.46222729895	50873.42086733855	51
50833.065290876664	50151.11427110541	51
50345.74251134443	49891.297154780514	51
50148.036453279485	50129.45506443451	51
50105.98446020322	50830.06390809956	51
50810.247518256714	50407.90851022824	51
50378.053510931895	50803.787695263105	51
50004.97905629783	50729.614630483346	51
50289.246646700965	49890.287697823056	51
50579.343316165294	50927.89007576341	51
49947.507127918594	50544.15217398249	51
50360.52380651735	49837.395201189225	51
50848.486754390855	50203.59443491442	51
50061.96869409272	50365.58536613025	51
50610.59309852646	50878.05085295624	51
50792.49519393686	50520.14561870976	51
50849.06733425422	50502.841958548044	51
49974.971012323294	50780.62959901606	51
50108.174453283435	50394.28935635955	51
50417.1305699786	49859.65078809159	51
50660.66520912709	50704.09059353958	51
50114.502361202234	50086.95750695906	51
49891.452492420896	50554.21387618507	51
49919.32658653472	50784.163788957005	51
50739.91479798564	50105.58608478841	51
49913.89000187434	50730.491287463374	51
49976.190639099616	50426.004587925694	51
50077.42470679553	50042.150826785895	51
50132.53401249988	50247.4799773172	51
50640.8020337098	50926.153179273955	51
50041.83033569084	50797.04850274379	51
50246.838321720235	50884.61005996457	51
50869.37940240775	50257.13525755109	51
50382.890018234226	50933.938545338286	51
50901.618443562045	50301.42377605309	51
49900.93732245222	50840.97369595038	51
50481.42530436456	49895.01804951615	51
50617.75308774356	50068.544212991044	51
50039.96052433214	50088.10439711227	51
50036.94039010597	50142.14628712982	51
50614.63302203356	50730.33759259729	51
50082.704130662365	50227.727342860504	51
50878.3218338673	50118.62072520659	51
50687.01929499958	50050.245285334844	51
50223.110832830265	50932.01684002339	51
50106.30078786895	50890.193211749516	51
50850.57982566269	50446.12110681573	51
50288.62160549588	50925.86564519905	51
50741.99189408132	50041.789885199396	51
50903.45579950615	50457.07268177365	51
50542.051094865405	49923.30163721237	51
50559.842740893095	50021.303892885095	51
50212.47167745537	50206.984547091335	51
50927.399561370454	50137.32251884747	51
49958.16088313324	50831.26208864853	51
50648.36784511927	50006.38065389219	51
50298.41538159154	50707.02334815146	51
49959.01671650813	50699.86945062487	51
50698.08937171348	50924.95296356745	51
50136.71271369662	50034.418892771755	51
50930.51327378558	50509.63857847293	51
50673.15485472082	50871.15698504377	51
50831.95580274387	50360.42290417143	51
50111.87638013881	50170.96924464034	51
50501.04479009547	50013.61238907089	51
50048.33375910999	50313.99876153898	51
50352.50926928923	50884.7483912516	51
50096.042118062745	49991.577202289656	51
49986.061046057664	50087.58631837999	51
49924.88057738264	50600.00618726593	51
50036.76768273941	50256.93335440171	51
50852.634746394266	50064.347060679356	51
50796.364237110945	50102.69505791708	51
50591.639499428464	49895.7873726862	51
50956.70877450454	50314.84236774892	51
50001.90963156431	50212.11964046918	51
50691.68684770156	50750.25526981762	51
50165.504139174125	50945.263306355635	51
50012.69019354149	50843.5973017495	51
50563.37525063795	50980.637150164686	51
50845.967747861614	50679.91852665424	51
49977.12325668747	50264.40783032843	51
49943.03738435669	50305.06264667148	51
50176.13093295308	50999.60739720221	51
50093.44141433909	50285.25302024644	51
49857.15230410645	50729.057851182835	51
50458.49075970187	49827.513792486214	51
50951.07806690503	50258.69688942039	51
50873.27802379172	50630.18711940348	51
50799.38624718392	50719.357004593825	51
50750.764741894454	50746.85006264467	51
50043.0953126134	49978.78596807755	51
50022.112414377356	50028.38945830074	51
50669.1418650489	49950.62187098887	51
50965.51838463931	50463.54377545196	51
49947.59936468211	50212.37374608247	51
49869.020515189804	50617.37609285038	51
49910.50082582364	50259.72244876391	51
50060.27119683131	50918.075472055774	51
50647.58873195369	49890.32606657294	51
50881.133693194286	50719.641452973905	51
50122.781131633354	50990.93975913142	51
49853.65496883694	50873.52627686007	51
51017.946637410365	50489.5749709895	51
50506.72629871858	49848.091197871465	51
50411.6058936474	49804.43449501503	51
50881.169249099315	50396.0035487874	51
50751.65020808605	49986.29265584658	51
50558.615989293474	49836.566040235884	51
50236.44969637952	49868.52811817885	51
50931.38299457331	50627.578713205476	51
50836.81422837222	50759.34302077497	51
49934.56124483172	50466.986492164215	51
50954.122249035034	50368.62431726078	51
49918.77823489603	50352.38649314278	51
50304.24577241305	49825.74364073798	51
50904.29745738559	50766.65291552121	51
49932.66017263794	50884.96072217856	51
50650.16063059662	50791.77498924421	51
50180.466103002094	49878.98013539056	51
49824.49271698481	50769.69880020034	51
50156.49789445142	49977.95787328244	51
50865.164049009036	50812.335415762645	51
51013.81895968246	50327.226731830546	51
49947.69700801605	50128.787768051516	51
50802.5300057862	50801.67094023245	51
50190.655892425864	50021.11937957968	51
50947.34475737085	50727.08161239566	51
49984.27445710667	49985.608786635916	51
50070.597136222466	50998.16379377093	51
50130.808545230066	49854.48113821373	51
49774.78782200144	50797.85727677101	51
50770.2954274694	50851.13179266002	51
49816.577458475476	50912.45650046037	51
49892.18079672167	50196.741234942296	51
50261.91600523986	49795.37793523078	51
49939.564878016456	49956.72848509679	51
50038.775518660696	49925.02809300111	51
49978.56808234781	49911.789993531886	51
49721.29544365009	50803.582973254204	51
49933.69944378497	50652.47248716467	51
50028.56103028406	51030.03678377553	51
50106.719409755555	49939.95516617801	51
50209.00594167493	49816.86925334897	51
50308.52608627878	49771.21565936668	51
50410.51819040893	49744.475114021574	51
49859.17885347557	50672.26291691109	51
50061.01388482176	51078.419400892184	51
50015.91270188843	51112.114912494006	51
50208.238672522784	51049.93939337723	51
49760.01849010545	50853.00313353588	51
50676.77382369378	50979.44904079425	51
49866.65304436472	50379.93456209745	51
49762.32866283429	50912.425390183205	51
50466.77618947721	49741.25685912935	51
49803.12411192379	50655.78288128648	51
50668.59817861003	51034.19577071012	51
50255.486055025445	51072.47270767456	51
50005.86056216351	50377.41484390728	51
50619.74162158226	50974.24988873584	51
49962.079760836394	50033.60330240992	51
50964.59971077432	50551.00420894106	51
50633.60872574565	49831.89381512515	51
50600.693324116764	49979.678522488015	51
49963.63962244373	51123.38274997683	51
50214.82547139907	49923.30092589634	51
49927.68949545528	49887.320421776516	51
49669.09727322776	50814.51405550149	51
49806.924912966206	50712.46858593477	51
50682.7753271581	49798.43556328633	51
50424.8622498418	51013.77416344365	51
49968.052069119345	50932.158008634535	51
49877.51436000191	50434.59222111709	51
50029.920832399344	50961.40819439117	51
50352.3134842879	49738.38650104459	51
50755.42920838019	50939.28734918394	51
50646.54501549026	51089.26201442263	51
50121.30371731067	50329.904957374805	51
50916.984121133886	50074.804265783096	51
50234.67611124775	51000.34060818283	51
50358.406930466816	49684.493015461456	51
51015.50105332984	50267.288074754295	51
50419.226111503776	51066.20948194847	51
50424.612523783755	49693.404970352436	51
50707.05272654576	50828.13490331968	51
51062.760116432255	50245.25924439341	51
49656.32097647874	50872.96097537248	51
50133.94000210204	51046.071107362164	51
51118.23591614227	50235.47163222716	51
50805.44214543713	50040.15859872867	51
50250.068160965646	50022.24437324014	51
50932.81537937651	50193.73897591237	51
50053.39726459443	49867.93605932777	51
50062.73894085554	51140.07017794864	51
49751.672554077864	50663.83649468896	51
50990.33738381409	50620.01893879352	51
51016.92949556436	50575.29075042733	51
50892.52446467262	50019.681359288326	51
49981.4527625994	49853.95082360208	51
50698.56006615187	49739.975849177645	51
50292.19565257527	50997.12934807207	51
49911.160509778936	50050.066349707166	51
49696.275509682164	50641.9258418289	51
49724.11337829729	50959.83203370036	51
50693.91665648691	51113.37642352602	51
49722.08069497771	50746.79203287952	51
49835.083292233525	50177.82196464896	51
49998.30850285914	49803.820795982334	51
50477.31089031833	49672.646832419894	51
49946.504799548275	50979.68251584418	51
49790.264388810196	50963.42384633677	51
50880.51322671827	50868.65509863754	51
49858.45703181373	50240.05335622106	51
50015.187330649154	50678.60887838441	51
50918.97787595163	50904.136412847125	51
50589.748137977665	49784.74332470785	51
49924.6028991765	51079.02484142852	51
49850.382964600605	50127.05774567067	51
49698.869492609214	50907.26106239913	51
50970.75992068408	50060.172065965795	51
50345.23033091135	50990.244416052985	51
49852.26863652696	50813.9891933594	51
50812.0337284266	50922.51840662316	51
51155.68831029397	50278.52205656496	51
50714.35616664942	49918.697195524146	51
51045.52022165308	50622.724581889604	51
50184.60541800234	50084.06047148118	51
50208.19506327083	49758.15610108179	51
50085.393188266215	49819.19302643263	51
51141.19222087805	50186.925118473024	51
49855.80476987898	50067.710361463214	51
50119.23830096736	49778.92071728384	51
51181.33170645974	50331.350740044574	51
49940.10619543766	49817.92524826716	51
50368.23611081542	49629.583200635105	51
50255.603900314214	51124.78645886515	51
50222.07168554324	49975.287994453814	51
51010.50865150204	50096.33247190524	51
50362.210841760774	51048.95101321539	51
49837.029877624125	50479.552682889014	51
49825.47563300478	50414.29737682297	51
51063.69169781108	50090.74777137816	51
49657.875346939414	50685.85542270708	51
49849.35630082986	50293.543807337686	51
51089.58347382681	50589.15309626613	51
50120.97314892371	51096.572631980926	51
49783.61344581829	50160.74793234495	51
49890.18137993024	49981.94688386899	51
49798.95051331303	50083.916216586564	51
49770.797988115846	50606.65596479457	51
51069.87069819287	50303.273066656926	51
49880.31896895678	49856.72342536861	51
49793.608325043504	51017.196857571354	51
51003.05534048289	50736.805231381244	51
49796.975945966835	50281.96224915861	51
50174.41501830114	51102.53537429181	51
49807.66917358226	51068.83629244219	51
50431.94261638444	49633.739121385566	51
49741.06836134302	50285.17661710929	51
50226.12652297729	49709.123049295784	51
50307.82041210002	51101.86313857526	51
50690.59453644814	51168.7685633475	51
50893.42970710761	50953.9926882681	51
50882.24147764489	50576.530436941204	51
51133.738800192055	50367.4549202011	51
50467.94518588694	51047.44423889343	51
49607.22489858081	50906.922646044266	51
51139.2675394232	50133.390207104225	51
49798.811899855784	50555.08233656933	51
50171.76691760371	49684.15752397084	51
49840.33363851254	50989.1892867899	51
49773.620910189915	50234.138932672984	51
50478.18390208374	50996.2411400792	51
51119.7183319828	50541.333600205675	51
50958.67723532045	50790.914956719396	51
49896.9464836489	50100.09351318577	51
51144.93976679133	50418.620999567764	51
50984.864990481874	50189.56906247349	51
50496.801296164405	49791.07926119404	51
51115.12115979519	50481.34464361163	51
49815.99398247955	50356.37742710387	51
49745.21756649243	50540.334095138045	51
49857.51894600285	49809.11145256062	51
51196.883730344365	50385.274687772646	51
49751.66229797907	50109.109620187075	51
50535.751547770815	49745.5799201772	51
50822.400610529316	50854.64205702618	51
49760.644574435115	50345.470931657816	51
50124.62962641478	49651.59847264802	51
50738.430663444924	51140.79550376806	51
49660.810576587035	50947.688669868665	51
50205.699798770875	51151.73937395741	51
50691.65688552945	51223.27303747851	51
49744.637581639494	51036.06892442454	51
51050.98373305384	50039.81422396419	51
50118.972817840266	49719.81118630219	51
51035.75663929825	50677.09940476538	51
50280.19754851711	49703.861460864005	51
51092.82827042443	50163.16636687692	51
49927.44752132534	50406.81131921385	51
49883.031388829346	49914.990280058395	51
49695.34050323663	51007.49947158077	51
51214.1657009962	50267.57091096985	51
49776.89726652915	50030.28867810221	51
49868.05399546888	50930.099544673576	51
50076.20323327723	49686.34696797773	51
51011.821270680644	50796.63577008603	51
50110.0813135826	51165.35487486933	51
50639.212564781235	51217.281906493365	51
49810.54462287067	49845.679023619574	51
50580.169323415445	49706.34736574265	51
49707.33011794631	50147.05103933867	51
50733.60760632968	50994.50182447598	51
50292.464651529925	49648.39881772111	51
50845.386975652276	50974.775874315455	51
49990.3874726349	50326.848912518246	51
50299.04758589301	50047.002380371756	51
49869.844952943815	51036.43428700559	51
49710.97480895177	50234.066490692974	51
50150.07388064961	49596.42240938938	51
51056.14069863247	50754.160091852405	51
49968.85078834132	51034.81139114511	51
50640.77291642282	49739.80337696765	51
50783.01428245979	49940.87803479254	51
49673.47419368758	50593.00139850062	51
51094.3337248056	50672.885359268716	51
49657.61543134559	50760.05162136856	51
51173.01824286243	50569.29682447175	51
51181.95727442037	50098.735578333566	51
50151.21248879763	49540.66727817925	51
49693.9900503247	50310.37644031595	51
51110.846883860744	50033.375209322214	51
49673.82435024683	50535.79778570371	51
50807.24582671448	51014.79228944868	51
49642.34816511272	50316.7392979124	51
51061.95842121132	50457.654996953264	51
50750.70427865877	49870.890711429485	51
49666.880277376964	50199.93910722509	51
50631.44931221759	51165.09136871709	51
49576.45815261942	50952.05710762691	51
49892.83932091282	50980.964134923386	51
49653.94920560231	50123.682076471894	51
51003.78764361713	50849.06471984528	51
51076.35893104429	49990.8423479009	51
49846.20138205594	50012.48903589746	51
