# Supplementary material for: Abundant Topological Outliers in Social Media Data and Their Effect on Spatial Analysis
Source: PLoS One. 2016 Sep 9;11(9):e0162360. doi: 10.1371/journal.pone.0162360 (PMC5017681; doi:10.1371/journal.pone.0162360)
Supplement: S3 Dataset — See the respective attached file. (ZIP) [file pone.0162360.s003.zip › S3_inclusion_lws/clust_53_62.csv]

50000.0	50000.0	0
50005.83713481602	49993.280968672174	0
50001.12443877294	50002.94038312532	0
50004.48967049862	50009.87803618339	0
50014.53099825114	49992.22044562598	0
49994.82530141147	50000.16451443882	0
50010.4589196096	49996.03999675293	0
50018.2149037799	50000.21066760052	0
50008.08586038528	49994.71094210748	0
50008.936828060156	49996.61673629877	0
50014.94983376979	49988.786681476384	0
50018.46933854213	49993.8554702697	0
50011.58925015423	49998.11513877684	0
50000.88428493963	50005.70068823388	0
50015.58030491181	49998.917555959655	0
50009.4718499692	49995.44000616184	0
50021.193458055204	49985.225681648	0
50021.413904821406	49979.75696080034	0
50010.100749354795	49991.42392694246	0
49994.76895619402	50001.40611172298	0
49988.06258487189	49998.76840152412	0
49985.29202249338	49998.940740734564	0
49993.14686645007	50008.1375682673	0
50019.290915195124	49977.92750471076	0
50015.06418115242	50000.068615091885	0
50014.13017824349	49994.253094930704	0
50016.51956011994	49993.78858803314	0
50007.08202173182	49986.998177055575	0
50019.32588342561	49975.4242119596	0
50007.844906202205	50006.27608626506	0
50012.7000907052	49987.44525287354	0
49995.49342105043	50013.29634922211	0
50005.13790162656	49991.45152935209	0
50007.082932075806	49996.441953963855	0
50016.585769007244	49986.84440471123	0
50002.83418114664	49988.992466717245	0
49995.48635136234	49995.03181978486	0
50024.77210222248	49987.26818796391	0
50016.061040311164	50002.13748655931	0
49998.10217495186	50005.36260508198	0
50013.167830917206	49993.19964095961	0
50022.14159763361	49982.83076155788	0
50016.10399810654	49974.74415824642	0
49998.08776523715	50009.22821079052	0
50023.40450357533	49993.61172738369	0
50018.76775212044	49981.33086492498	0
49996.120792812355	50001.59421960543	0
50005.046774222115	49981.73340809357	0
49998.2990140224	49997.04291727956	0
50016.47214563919	50006.55446067109	0
50027.808527417794	49994.11873108403	0
50007.276988179576	49979.47005546184	0
49998.63505054116	49993.56495709598	0
49994.93196612812	50011.18394075017	0
50010.45876863076	49990.161010031814	0
50003.97266594857	50002.458794795784	0
50009.44591577367	49994.182815990534	0
50008.4991627827	49998.01859678256	0
50026.73402193849	49992.63956518364	0
50029.482584821504	49978.508912261066	0
50008.75765193132	50004.28392360544	0
50005.388412672575	49999.9900841207	0
49999.85042124614	50010.79623481914	0
50012.27171978171	49994.29867634941	0
49986.59482429784	50001.81226839865	0
50035.33648425852	49974.70002515035	0
50017.338649190744	49980.41742473275	0
49986.88719264082	49998.56909033515	0
50009.163364260836	50001.94105756399	0
50021.4902181036	49972.74675609031	0
50036.929303339406	49979.345099226695	0
50004.407389178654	50000.27660040396	0
50013.03458879436	49971.04161905141	0
49986.730068661935	49995.36881795393	0
50012.11734460939	50005.26852747503	0
49991.47266825221	50016.232713043595	0
50002.753656105124	50004.43811441385	0
50007.04795399476	49984.99209594952	0
50019.73260847298	49970.14971438379	0
50009.069330373226	49972.59046273163	0
50010.1511816557	49972.62455247978	0
50019.046855330045	49968.729659101475	0
50033.91819664266	49994.99795841096	0
50000.54061583774	50004.66301196818	0
50036.83356199175	49976.12178608589	0
49998.69355844842	50014.23779065819	0
49996.42385986143	49997.54201287753	0
49988.80355885187	49994.73949626766	0
49989.0000510483	49997.53362532931	0
50045.87877013	49979.65615874137	0
49991.13587895365	49996.52765682387	0
50019.30492580107	49999.88959458508	0
50012.46014286366	49988.74121117238	0
50001.54569032017	50001.71275774059	0
50012.15402410048	49992.55053785089	0
50000.12263336884	49977.47527241486	0
50002.22490471562	49999.61637121197	0
50010.51338572776	49998.152334640225	0
50014.73525587127	49997.20394473452	0
50012.79614643068	49996.9890215799	0
50004.87503193818	50001.461523248174	0
50006.03257514177	49990.03647625652	0
50005.54887962217	50004.81637949066	0
50002.56240120871	49979.99797606899	0
50021.887926901814	49996.062893511604	0
50006.32703857465	49991.544517300004	0
49990.439278598395	49994.24582331928	0
50001.873876585625	50007.141939034314	0
50003.305765154335	49993.86854020162	0
50013.200641945106	50005.08440088092	0
50012.12025455266	49978.84568753256	0
50006.64370623705	49983.02919293262	0
50008.49073917247	50010.12621010018	0
50013.861540388745	49978.21860787476	0
50031.058052643435	49986.99015643279	0
50014.94582985956	50012.05125135054	0
50035.5383608293	49983.566861656094	0
49991.030096193834	50022.15116813719	0
50005.46966937792	49970.62233159868	0
49988.44833133628	49989.976926240066	0
49994.354344094165	49979.72792732627	0
50016.53829730544	50000.329665277866	0
49985.69786667642	50003.08579045412	0
50005.04180405728	50003.54232518139	0
50007.49928405959	49988.58424591541	0
50017.031857151094	49968.94990008343	0
50002.98364475068	49981.342418066255	0
50008.75183400938	49981.63170455064	0
50003.74134074666	49968.98534518849	0
50014.184258887915	50004.34955588514	0
50016.66807349658	49978.153620903344	0
49991.49294660638	49999.08926920659	0
50006.07308943197	50012.02124499861	0
50018.18428017563	49975.5291185302	0
50003.744835537575	50005.03672033354	0
50017.0847617482	49967.71939797862	0
50001.364376995836	49995.92899192673	0
49999.015252295256	49984.51162121085	0
50022.88862056398	49978.140659149925	0
50010.12229608524	49981.63378355038	0
50006.924986869504	50014.2275570096	0
50018.62598055079	49995.02027975728	0
50001.4129379488	50011.1959501719	0
50029.762113352466	49981.23696473595	0
50017.34500124433	49994.69032148967	0
50001.66266675488	49990.137316034496	0
49998.9494254673	50003.01711792969	0
50001.198360199305	49999.86125242214	0
49988.285388029035	50000.56237796584	0
49999.6191912088	49994.81971262622	0
50026.604335600314	49978.8004165042	0
49995.32452230914	50007.39284060184	0
50008.4370145203	50012.41428319673	0
50020.588886059304	49984.00500895489	0
50018.196912976244	50013.52306138625	0
50024.68074206995	49980.89310460526	0
50032.11898991028	49977.87048802366	0
50033.392462679665	49988.90998566345	0
49989.34177680639	49998.66722062441	0
50011.053675528885	49993.308648700295	0
49998.23830095699	50010.57701642372	0
50011.79860805233	49985.78635422019	0
50018.22626641199	49998.34133937544	0
50006.87112494695	50000.55134256973	0
49996.53121272331	49985.20198091985	0
50025.086037284156	49985.91081937276	0
49996.70860588001	49979.26714558284	0
50029.50319168969	49973.20871567816	0
50016.4795935853	49979.64911345631	0
49996.10016635222	50004.113680559676	0
49999.640019379956	49996.08065681126	0
50008.223135130625	49962.391188099115	0
49993.37143664145	49981.26529963117	0
50018.00955082157	50001.454190036544	0
50014.05433731257	49987.786569162265	0
49999.49285722743	49986.030568801725	0
50010.892172060616	50002.890041918436	0
50018.264454430224	49979.08917698802	0
49999.254347866976	50004.12399906752	0
49996.37550174052	49996.18684061768	0
49988.48035736957	50002.11186367716	0
50017.57129535383	49985.64348910266	0
49993.48365932206	49995.32734283831	0
50004.25846664632	50013.69450265003	0
50015.17690187655	49969.07193670933	0
50010.90125225226	50010.77384091866	0
50017.00323091341	49995.94090178073	0
50012.86030348004	50017.03363351573	0
50005.31109678922	49962.92414232626	0
50006.08245865617	49996.396527964374	0
49990.01497238	49995.39866020564	0
50044.05046255765	49984.74864177708	0
50021.102182624454	49977.19055963324	0
49994.206855205164	50007.760510363725	0
50031.30952802601	49981.27880218403	0
49993.00874635992	49989.07987435498	0
50017.913044286935	50022.43697608902	0
50019.55630359528	49996.00874573291	0
49994.95845095134	50006.23146898167	0
49996.787999179345	49983.41672751876	0
49997.28862868989	50002.89962222195	0
50026.72239156424	49977.67029217016	0
50016.137442013125	49997.798828649495	0
50002.23822115556	49982.82918829433	0
50017.59004350971	49970.20078439211	0
50001.12616166738	49988.74985866253	0
50026.89126041569	49975.84217616462	0
50011.525842301904	50000.75636389602	0
49987.37936298576	50026.933915783564	0
49992.505563965504	49971.45927862612	0
50028.914669772326	49976.81093937099	0
50016.66006009913	50016.9698661116	0
50006.33442838227	50008.543010872665	0
49989.42131829412	49963.33901166855	0
50017.968238877926	49964.11063876047	0
50017.4053768407	49976.68234425749	0
50025.67918690619	49993.459769034926	0
50035.32946390554	49977.583204645154	0
50014.841863191876	50008.54154552255	0
50009.46842729731	50020.60487544357	0
50021.769537268505	49974.23178294885	0
50011.47451947896	50007.557284676805	0
49998.40507468729	49975.46325920858	0
50004.0943970568	50011.27871101463	0
50006.20179319582	49967.85017228331	0
50018.20829484094	50018.71730479123	0
50011.66556158528	49969.1858270797	0
50024.369657337156	50001.22008216415	0
49998.79584238994	50007.13689362251	0
49990.32820341346	50016.3961369657	0
50006.4435688108	49994.31053318997	0
50019.30929079813	49976.600336048316	0
50010.91845864008	49982.82898569856	0
49990.348907185224	50005.60903256387	0
50024.1522169357	49994.40200642497	0
50014.17381883133	50002.12589069574	0
50017.76507466728	49990.44779436663	0
50043.75520496807	49976.744641166486	0
50009.71324076425	50011.99337319459	0
50023.96064234873	49977.61049468709	0
50014.04709016834	49999.30956374218	0
50007.29837336337	50019.74476684009	0
50011.60148713441	49971.61552987652	0
50027.760664667345	49985.06088880161	0
49990.826783218356	50029.403764236886	0
50009.65654534305	49987.70137659851	0
50016.71099753911	50008.33824926107	0
50004.69951611002	49997.63286251777	0
49982.1008966819	50023.64881203237	0
49994.30528099292	50019.15648234574	0
49989.98803088486	50014.01842541414	0
49982.173661481924	50004.54955079803	0
50016.885314251995	49964.39033046427	0
50027.64624163003	49996.03948847316	0
50042.10921104765	49992.490067135564	0
50000.45721536013	50013.25586287379	0
50033.20667133846	49996.21933796846	0
50007.796617056236	49990.37827675556	0
50010.793185041024	49958.88394594061	0
49999.99657376707	50014.635139766775	0
49991.18720389596	50004.122235214636	0
49997.97220737339	49978.578237204354	0
50009.72613395662	50003.706107086124	0
50035.589999161806	49971.04844427833	0
50028.910800421785	49971.17023296352	0
49995.69536840814	50016.661631778	0
50031.87793942766	49984.378883366044	0
50018.940883947886	49955.17033129901	0
50009.73582475297	49963.47881328664	0
49982.62400587377	50000.491292449246	0
50011.69341869804	49995.72767945512	0
49995.16420949113	49998.835294507444	0
50006.40201665947	49988.39904736535	0
50016.4519561636	49990.38580699887	0
49999.09921373705	50015.27455799909	0
50015.71644487849	49981.890074185685	0
50011.95701241115	49981.49187185587	0
50013.74931920829	49997.47045144757	0
49991.916510602816	50012.525039104024	0
50009.99198977121	49984.8982441121	0
50018.44147401772	50003.16867861623	0
50020.82573912429	49974.82028027413	0
50015.49034966473	49990.85560334409	0
49999.87213701425	49997.90044027296	0
50043.79092621712	49982.05238273654	0
50017.433259612284	49987.72241035177	0
50031.953824946744	49994.884360510674	0
50008.88763657624	49985.631715698684	0
50033.254947874484	49991.54350118985	0
49999.46235900153	50001.37638187934	0
50015.18216152417	50016.60655961266	0
50013.100947890016	50010.369642319376	0
50023.76929210621	49996.469970804144	0
50009.1598565264	49970.37590584578	0
49995.85450226346	49992.452056001675	0
49999.94546654832	50008.59505416156	0
49990.82754118624	50010.245166916364	0
50031.77710339371	49975.60848126108	0
50034.230430251715	49972.200144816255	0
50022.386270717376	49979.00827023312	0
49992.64646736168	49980.25304717777	0
50026.42297673137	49997.453392527335	0
50019.618674445446	49958.86037352273	0
50026.41798040903	50001.05491525644	0
50019.38057683675	49973.42363685009	0
50009.54565436523	49966.28393480257	0
50009.01063384966	50014.73592736334	0
49999.644995925904	49993.78405371485	0
50009.81720632824	50005.97289784865	0
50008.14015398451	49992.284981156794	0
49996.346870602596	50006.735113702714	0
49992.318381946396	49996.34852900717	0
49975.57922029394	50007.543591302885	0
49991.7840052838	50030.47910280624	0
49997.821918389505	50003.78108682672	0
49981.759709777754	50020.590654198604	0
50004.689470503756	49982.915378003716	0
50003.63994292236	50003.52518030056	0
50003.33970531987	50010.21646316763	0
49991.72504012674	50009.66971456137	0
49993.51300644962	50021.990941999415	0
50008.57551745661	49967.72139152683	0
50021.960935687	49975.66542490558	0
50004.69583280455	49995.22104814737	0
49994.198399913046	50009.21217614481	0
49988.58142016513	50018.082290497325	0
50019.654252077045	49988.67324223183	0
49984.921162792794	50004.07854214962	0
49981.45671529846	49997.116122643434	0
49996.97783060522	49968.187741512134	0
50040.272093099156	50001.72669740148	0
50003.18794351524	49977.40589052669	0
49993.03311956979	49993.21018067425	0
49996.365427526835	50010.6317267545	0
50003.67053058538	49991.807151799425	0
50008.59006648891	50007.353603243646	0
50005.63922193674	49975.28807307995	0
50027.37674313698	50000.002662458595	0
50018.1694011894	49962.7431125476	0
50029.270615256304	49986.30585703274	0
50008.60891376488	50000.90645862579	0
50011.463217016535	49987.64651850302	0
50025.71492602243	49980.053609271316	0
50020.149261215425	49998.33740895269	0
49992.083382203666	49998.17325550986	0
49990.49038131797	49993.050099536056	0
49997.03459241107	49992.463299739306	0
50015.71638867133	49993.163487279846	0
50014.238258018595	49971.042525217876	0
50002.84440560835	49991.017650804875	0
50024.0421841673	49981.83583364768	0
50010.09122006389	49975.393998303785	0
50021.8599244461	49988.34879827413	0
50012.38490685176	49983.447845324255	0
50022.9978631254	49987.25227928762	0
50024.57481204676	49998.27303786978	0
49977.73435678939	50025.73142585185	0
50018.273526281984	49984.862890459626	0
50004.87977524304	49988.86417241439	0
50010.2994959495	49980.14878879698	0
50044.34040172747	49986.573763466644	0
49989.8854863132	50002.60089882142	0
50035.588236585834	49995.58540569962	0
50033.22995233338	49985.604815805105	0
50004.865841838946	49985.181879685035	0
50017.96032704124	50016.073713754304	0
49985.88742129509	50004.574260043635	0
50022.967400696645	49965.7199337937	0
50020.575116337925	49991.52741422425	0
50023.080497756	49990.82975304222	0
49971.19647388126	50028.90699982335	0
49988.378226405424	50020.15787642392	0
50041.256446369975	49975.58570536631	0
50026.2353198945	49963.63745814506	0
50006.09290812682	50003.86750193632	0
49999.10665106603	50019.81250362378	0
50017.08442806516	49999.00182927129	0
50044.3125068275	49991.881128169334	0
49989.69643205104	49979.90931636454	0
49983.447153874804	50012.92191009479	0
50007.09100776314	50002.0115516885	0
50002.39396832022	49992.540378176054	0
50030.089910534545	49998.491165232444	0
49997.30745483783	49998.59718904675	0
50007.318017293444	49975.875578960055	0
49993.248316773905	49978.191920323	0
50026.3666059615	49990.04335203911	0
49992.999485446875	50010.69994272801	0
50000.3856237368	49991.71250458948	0
50017.946030743726	49977.88631347146	0
50007.644142433375	49972.087069549	0
49993.66907959635	50011.765590085415	0
49994.8157511952	49986.98470323382	0
50008.38104781748	50019.90062105578	0
49993.26126408174	50000.11735477906	0
50007.22548173692	49977.57936703704	0
49992.06360483944	50018.0340425501	0
50039.28669048378	49963.65659707516	0
49985.753176636455	50020.735921212305	0
50011.566897029115	49967.6111754119	0
50033.987927820956	49979.86532365262	0
50034.92184460218	49993.68379887169	0
50031.1834662403	49978.546404806555	0
50008.49951727383	49977.61220145197	0
50000.0667014223	50006.61967936052	0
49984.729122934965	49988.46750636666	0
49981.21649061167	50003.70840084871	0
49990.47161684786	49965.01894314194	0
49986.85456251446	50017.47416794007	0
49993.14977565803	50012.76023205532	0
50047.74428540473	49991.24723405859	0
50041.76255014188	49978.46759680011	0
50009.81457879594	49978.21967923451	0
49998.4060908197	49999.35948248665	0
50018.373779276386	49996.34044717234	0
50013.52283959243	49995.467949927086	0
50027.67426593742	49970.10328410818	0
50014.319940503025	50017.38261971316	0
50009.11341404663	49999.653086728984	0
49973.127658974896	50000.05463673042	0
50024.172469884805	49992.833051163034	0
50012.72323837013	49986.30699232487	0
49986.20730487261	50000.10490423789	0
50011.977252020064	49976.793581167396	0
50000.00469857768	49987.66289570633	0
49995.85995538461	49973.097446555905	0
49981.89327689237	49986.981859026244	0
49990.188598212604	50018.50470183291	0
50019.26408681603	49991.079964753786	0
50026.90642246039	49980.55454640253	0
50004.02002875881	49980.06894821713	0
49985.89081506631	49985.65015807027	0
50002.19799961084	50013.56370140326	0
49983.7216195171	50005.075943525364	0
50011.56530235663	49984.67498436674	0
50002.327672652966	50016.16523425671	0
49997.71084800053	49989.345274387495	0
50021.098386776	49999.088229640256	0
50002.00890793094	50008.13368325376	0
50019.39518854666	49986.74799421681	0
49998.48583144695	49996.020842220816	0
50002.252645341825	50003.39034952211	0
50024.94934034694	49996.50973683712	0
49986.29125204934	50032.769984358754	0
50028.415156277806	49974.07285654163	0
49992.67148623997	50015.74501869495	0
49988.55427669218	50005.38882281116	0
50005.61269014103	49979.195057955585	0
50013.9253921519	49979.943606174034	0
50009.02263196153	49976.39397066565	0
50003.70383567812	50009.18776447736	0
49977.93538939688	50032.17827826552	0
50002.00143499088	49981.14772652258	0
49994.443343618565	49988.76168526796	0
50015.95192676042	49996.55369518609	0
49993.70826007408	50013.60625246535	0
50015.6171072625	49995.2344459176	0
49985.79584330067	50018.53873362033	0
50035.52685303456	49986.11691328954	0
50023.38477138606	50015.65881684924	0
50013.08957255942	49972.88909667436	0
50032.54434074573	49980.14024382478	0
50037.69766277613	49990.71977907857	0
50020.70132115987	49971.33918728332	0
49991.54871575323	49993.06958954638	0
50038.6876369777	49984.854015877136	0
49995.84975534837	49989.76380217891	0
50008.57260689861	49984.18248625825	0
50010.80116969428	49974.26868446372	0
50015.52442358418	49980.369654114074	0
49966.87956821088	50025.3566718717	0
50021.39298048806	49997.33513397521	0
49986.79280405464	50011.54457078656	0
50036.99569153763	49970.71384740837	0
50030.30006447288	49976.71936741601	0
50004.423067000935	50021.778925919774	0
50018.9524174718	49987.93459858724	0
50002.24446952885	50009.35885546801	0
49991.37241014676	49987.81286878255	0
50003.50800967785	49986.81399264767	0
50024.603400120206	49967.67607924221	0
50011.68653072118	49989.936086664326	0
50007.42317193211	50025.20821976098	0
49997.81359760099	49974.146066464906	0
50000.03202202254	49975.17501212602	0
50007.46899340166	50016.97950080779	0
50014.92720199672	49989.879107376546	0
49982.3621370405	49990.43294793265	0
49998.93112757086	49973.32114751587	0
49993.375437763934	49986.99815010414	0
50009.01048645396	50017.8185164767	0
49996.28983160131	49986.96341522962	0
50013.84358150482	49974.759725529235	0
49985.33335758784	50014.325262570404	0
49988.28920657882	49976.78881082798	0
50005.127349538976	49960.355245516366	0
49989.64002585986	50013.06228223937	0
49993.30132386803	49990.74232668886	0
50007.89248237768	50021.36047618287	0
49987.15178322575	50016.181793822885	0
49950.02905499102	50126.42524954236	52
50000.007470927594	50092.722308625525	52
50042.48295760257	50054.72011679916	52
49896.21300294819	50136.990069362284	52
49991.63434822099	50167.93434066963	52
50069.28488560803	49999.10670343921	52
49994.791931265216	50227.31433775459	52
50044.553004617635	50144.90353225239	52
49837.18909179272	50151.812131942395	52
50103.664298887335	50147.04041098897	52
49911.16699527829	50188.21047668343	52
50047.49625674622	50204.50871932676	52
49935.70811988847	50068.740453354505	52
50090.76909154988	50080.3925732963	52
50131.9972479998	50036.75875433506	52
50162.952958556685	50141.21446604356	52
50216.58050953271	50150.690699794424	52
50263.998905805296	50178.649407741075	52
49905.15300172754	50024.33110558819	52
50262.403027294094	50118.988774719226	52
49834.56683854829	50213.347950953226	52
50098.86217707846	50223.22263812179	52
50152.175695376725	50200.74361725481	52
50315.93745445388	50195.305319363695	52
49786.66493612403	50180.790535738706	52
49967.390189019105	50273.0908446137	52
49881.5132438655	50085.575099523565	52
50269.657234238024	50057.511459127774	52
50374.47276374008	50207.73128680324	52
50056.15555936393	50258.50400822639	52
49919.01871769074	50296.279331833546	52
50377.41610385472	50152.29953499138	52
49878.03899209028	49976.899297374766	52
49942.98106652893	49982.95930235893	52
49935.44188978017	50353.88428295653	52
49989.464668836445	50377.94800784699	52
50315.93604781044	50256.79572578429	52
50321.986068438506	50140.7280712738	52
49800.780636668314	50264.04806030136	52
49861.55798296582	50285.6407550227	52
50427.33422195315	50118.38513666493	52
50168.0982456575	50080.872840640644	52
50264.14988758581	50281.80770472994	52
50031.91552725055	49950.85521260309	52
50368.960299485145	50262.80442966196	52
50048.65227622359	50317.044265691075	52
49877.301870767464	50336.60199269054	52
50135.97443920455	49981.503867741	52
50437.78436930176	50058.69451588355	52
50085.71252595541	49941.863530211675	52
50383.54153627586	50048.68715426207	52
50197.52222238506	49975.75762148707	52
49851.250844784554	50040.36716267094	52
49906.86057437617	50407.567919446315	52
50023.39133785136	49893.60169549233	52
49877.37884620358	49919.549013164724	52
50143.50406887264	49921.870381717185	52
50248.12270002594	49947.52497226607	52
49917.98461390835	49874.271625149864	52
49794.41929211695	50045.35031931095	52
50285.91806808825	49995.79155457717	52
50119.94360677266	49874.31360541677	52
49809.42475872495	50321.03458094457	52
50205.68652952971	50292.53228228686	52
49996.837036740064	50011.81254084376	52
49985.704626774175	49851.21782028351	52
50283.56973844077	50333.94873070425	52
49817.14561111868	50102.25891956245	52
49820.40852642985	49995.215291593966	52
50191.88174150649	50346.44933413531	52
50009.268533465685	50430.940410281	52
49941.482869137486	50457.502174925714	52
50405.50795353017	50000.45228347185	52
50137.81615946232	50259.696410606084	52
50231.10751231768	50391.47200242573	52
50482.08793373945	50121.27446444734	52
50211.44106649823	50444.30153366727	52
50201.26415854092	49922.105197948855	52
50264.63615288497	49889.946531455884	52
50168.804166688264	50402.67076893797	52
49763.383650624986	50129.308843816114	52
49724.02027005825	50174.90318483045	52
50349.33513633266	50312.97361442877	52
50224.77449772578	50235.29707516822	52
49931.47927889005	50517.328559728274	52
50136.2053362926	50353.929327071506	52
50390.066868006914	50353.47178638304	52
50329.07866600032	49955.89345400319	52
49933.98837109488	49814.65141011611	52
50430.744733920255	50174.61162806648	52
50044.14611959829	50390.99356556133	52
50419.31961897663	50288.70654148104	52
50142.149122481365	50457.820238773485	52
50376.11726837992	50409.26381975386	52
50107.05242762441	50506.79250263654	52
50078.37797586753	50457.0060345612	52
50356.7675556042	49905.97238845076	52
50113.45468308136	50409.91012165231	52
50405.758403773776	50455.171281600036	52
50492.54414285277	50035.551564038666	52
50040.54302188809	49838.67315342237	52
50477.602296542806	50282.364509409235	52
50260.87266997557	50480.237299843895	52
50356.1639286171	50098.7271793862	52
50158.157279814404	50526.853311468876	52
50232.84896655026	50527.41701640582	52
50079.23253227767	49798.20001134833	52
50326.42174599323	50035.483959635705	52
50286.61107380095	50403.0370461653	52
50191.12114028721	50575.94231693546	52
49779.88474492714	50370.27506590286	52
49751.813693811426	50007.17995693794	52
49794.57227486016	49947.37914583024	52
49722.30880948371	50363.15621317205	52
49979.3960892865	49927.046917568936	52
50064.865472041165	49742.28280978371	52
49816.202653214816	49897.56017451675	52
50503.35124820315	50173.84225870109	52
50075.80127023347	49687.05809768036	52
50075.38254180149	49626.80885060397	52
50221.017177852635	50085.294329892524	52
49748.88721117345	50293.43506024203	52
49890.24757550562	50557.376055736655	52
49900.00536371787	50240.49140003452	52
50023.734930964965	49706.96648079463	52
50397.89878707126	50511.59512464789	52
49908.21280275044	49767.480072436854	52
49707.83242697836	50229.87354492276	52
49697.04574200475	50312.6825823023	52
49960.94493042283	50565.01127547918	52
49857.93586449003	49857.484248928595	52
49957.784199304915	50623.53109860252	52
49802.226300144546	49843.449238093956	52
50329.850395207526	50436.68858910596	52
50042.81804189314	49578.70371059768	52
50096.14883148474	49548.114872467675	52
49986.30412848666	49590.40235279967	52
49855.52974073989	50388.376331535765	52
49758.81825376933	49904.28287683621	52
50085.77950591453	50561.57140481474	52
49974.69942563252	49643.13955909475	52
50155.4936647743	49565.86091067993	52
49918.857857916686	49661.29928960043	52
49694.67503665449	49993.207269212995	52
49835.68618365239	50576.99790167666	52
49973.14277596855	49740.45502797955	52
50045.74492545286	50605.539328351086	52
49866.498636845514	49680.48413056229	52
49652.67421951478	50274.79553746821	52
49922.27494010782	49605.543951445616	52
50538.70401157799	50214.88160795734	52
49684.76419116313	50139.25576485452	52
50314.25695817992	49861.396279467466	52
49713.07365386779	49874.49169035984	52
50135.241472623944	49509.917471873654	52
50453.37930560186	50512.85563783342	52
50136.03506771432	49789.64690382999	52
49790.49717601622	50427.842622794684	52
49783.96132884797	50600.25635801459	52
49755.3977353207	50645.96401207004	52
50526.3017734235	50091.71084050152	52
50425.78879809082	49944.213063972646	52
49636.702312306676	50325.75759302855	52
49899.53881381042	50616.8349355485	52
50252.99857899508	49838.047619244615	52
50018.80018164992	50484.79420587932	52
49716.48125690265	50096.590835994604	52
49735.65880767353	50433.997982439025	52
49826.25879359156	50515.77970639206	52
49749.98968987542	50555.321417087864	52
50507.08792419922	50530.6680298198	52
50153.37944800503	50623.02616726005	52
50168.36315273254	49461.51069512122	52
50149.99875710965	50676.883125644024	52
49643.38691727932	49964.538503560754	52
50337.42435589	50365.90876503828	52
49685.808945967095	50405.30598270667	52
49718.48184359955	50689.359702984126	52
50326.292838710586	50494.149027611966	52
49886.01756569172	50486.03131988342	52
50400.922596672055	49866.95683064909	52
50193.912707316566	49798.8791487594	52
49628.1528049795	50221.69560256197	52
50479.068757657515	50465.19103611808	52
49933.16680797002	50680.03670448931	52
49849.91595151331	49751.2192502949	52
50292.51336853234	49801.90201800928	52
50019.31392754808	49770.417360164196	52
50080.06907126368	50646.73309550304	52
49659.15191583471	50704.66947817816	52
49786.081517513165	50699.45511457403	52
49768.06039991448	50496.06698789431	52
49691.23304724262	50464.344144090945	52
50270.277336035266	50567.67457593397	52
49609.10998659298	50014.057737274874	52
50597.965161096974	50205.66080748719	52
50261.0180913352	49748.6898289334	52
50649.740133674495	50235.51899162723	52
49687.67258128042	49923.33712836929	52
49913.752103063074	49544.51336957471	52
50182.36415692908	49612.90210479594	52
50315.51069359829	49737.66242632477	52
50363.03291769402	49775.783229265406	52
49553.49758210846	50040.20344100948	52
49794.77300877832	49774.626287190724	52
50201.020250577116	49864.57200739475	52
49652.83859442139	50504.70042098237	52
49631.02388654353	50108.37221512176	52
49597.65635389587	50527.123614544085	52
49552.616280288494	50093.52136823237	52
49846.62535678716	50446.49381913534	52
49591.31157552184	49931.366980499464	52
49861.18621400378	49602.30579138439	52
49536.762736684796	49938.200648754704	52
49820.6191631251	50747.181476589256	52
50482.269117742384	49922.85008412501	52
50580.06237749289	50089.84746887	52
49491.41216980001	50091.712807005744	52
49695.62059016944	49820.20784122644	52
49561.76273871526	49882.799154048334	52
49594.96235841054	50272.75063286447	52
50473.92187767958	50409.0843392372	52
50347.6351597671	49689.53819411778	52
49512.71883682649	49862.15229009241	52
50515.04483382605	49969.01327496465	52
50425.550062336195	49817.4885089877	52
49501.494687731276	50145.84455399574	52
49840.53630277909	49803.79743485755	52
50014.12141423871	50548.34783897965	52
50106.40637131885	50309.306851279165	52
50231.59950017319	50613.241689391005	52
50318.724010577585	49635.0415757481	52
49481.77450773657	49914.537834528106	52
49445.6844712999	49961.9091746682	52
50198.86493954737	49529.1812146018	52
49749.54892289326	49830.18783500141	52
50560.214948575	50162.843061761356	52
49878.40263990378	50667.563021611706	52
49635.1166866531	50163.842220704086	52
50129.194075725405	49675.45942132647	52
49546.10951055294	50559.759377276445	52
50311.37310329115	50608.89949370738	52
50378.5374953915	50566.17579324732	52
50186.7620383397	50028.52185890777	52
49763.66993846618	50762.50677363976	52
49693.03459077381	50567.6568715439	52
50280.22316850242	49695.26012822815	52
50558.51916793629	50563.56967243429	52
49478.51733667724	50011.93327103627	52
50047.68772991438	50698.154041068505	52
50471.09275344092	50354.85468388401	52
49886.45575109476	49491.397445056304	52
50479.900449124725	49789.258425331966	52
50114.30122076496	49455.813547977916	52
49611.46895044198	50668.91322739754	52
50700.404694560806	50211.262378891086	52
49636.80204261475	50438.86229083483	52
49873.01576767545	50732.272847323955	52
49739.349055148385	49777.59052395567	52
50453.89179933434	49873.01824349533	52
49734.87895089771	49718.48767608395	52
50238.76416984877	49657.592000507255	52
50376.391898437054	49614.65334734567	52
50353.465349723956	50645.57044197321	52
50726.18060198296	50261.255573354734	52
49686.80733525438	49761.82804077857	52
50528.97696015142	50358.163647971145	52
50717.25976114889	50313.979794223276	52
49725.553323034896	50805.20223251836	52
50004.75186418202	50658.58298772605	52
49675.685201139306	49706.68774563524	52
50547.51382918687	50616.71963680996	52
50098.77897470157	50720.61809261205	52
50608.67850695076	50623.51124265603	52
49548.640140183394	50620.055407833606	52
50224.274488110575	49444.726738126265	52
50507.31522104059	49875.446775658966	52
50556.96646531522	49910.29308400205	52
49455.6615628671	49838.35825148464	52
49696.45811353451	50744.467825926644	52
50637.79317258264	50079.86535504426	52
50465.773420567246	50214.57685254633	52
50025.632106813995	50751.50050167847	52
50169.472211456545	49400.08466381772	52
50685.13412412615	50104.46056022754	52
50434.34172487714	49625.66896068951	52
49533.1137158797	50678.40114937507	52
49576.682108568566	50145.87838147289	52
50770.673527396684	50320.6110342108	52
49682.67360816593	50047.38499023236	52
49562.08291344432	50484.473492670935	52
50430.85155903155	49763.40421520959	52
50571.05406655984	50666.51426648154	52
50018.0786118432	50812.22364267483	52
49773.17492927635	50833.31369369674	52
49736.71326154702	49954.71370403468	52
50284.053462255	49445.08055088615	52
50668.9612810418	50612.53414019184	52
50686.846302074824	50357.71973366865	52
49821.259585239066	49642.1234306853	52
49555.47235364468	49827.68685931924	52
50584.14472469151	50377.71840404816	52
49541.60862033212	50246.79398094182	52
49957.3701136451	49511.25053999267	52
50634.05927053337	50160.630292400645	52
50721.81423932396	50586.76950829122	52
50222.27156528295	49709.220711971044	52
50555.33320619725	50269.109321810174	52
50257.864707706234	49495.262616966414	52
50242.04203118312	49389.94466826053	52
50569.117969206185	50430.2553468163	52
50339.26233697481	49439.83469690282	52
49641.2257837242	50620.09509376159	52
49534.475880728125	50735.63844547166	52
49549.42491954006	50305.20197618343	52
49968.78974712809	50840.253142300746	52
49823.036491643456	49562.509120585135	52
50556.408125542555	50720.67566451289	52
50353.888361455676	49495.97024657902	52
49761.58727137996	50227.875614886565	52
50069.63223173228	50781.914776603226	52
50728.35574069539	50398.48979895016	52
50591.41442875359	50481.4077370746	52
50483.868447056775	49730.27616803776	52
50208.53374492239	50687.007248072165	52
49702.528764233015	50635.98110612134	52
49564.16690262653	50782.21861955505	52
50496.010504182515	50584.74246898327	52
50307.18647338102	50673.988403162904	52
49638.558983758914	50566.94794687922	52
49640.77904300464	49793.97286798884	52
50644.887167344044	50024.75613814989	52
50314.34915755578	49388.90582941323	52
50497.56742074317	50724.05153536747	52
49511.7339023986	50511.391102890106	52
50737.071299268144	50084.3054628245	52
50761.66051063478	50630.46574612047	52
49620.66196455016	50785.99600976684	52
50732.80081240773	50145.13767332746	52
50166.87595470181	49745.29088720019	52
49555.3662185761	50835.53770564203	52
49651.01005198243	49880.69503268075	52
49535.234813173025	50885.34469491015	52
50650.092484060115	49967.99378067735	52
49460.091318858984	50543.11240517156	52
50009.57577396599	49495.89469551239	52
49485.72833798133	50247.30984567234	52
49822.608099770114	50800.23426558192	52
49590.095270441634	49762.28781325012	52
49397.72973890353	49854.86617368852	52
49480.14514120136	50763.494277420934	52
49806.48137669576	49718.152134270866	52
49631.109697682674	50838.24932362364	52
50469.01808151844	49672.64874491172	52
50016.525320482346	50873.07511774336	52
49588.52707348156	50903.848845382236	52
50492.27309687911	49616.1490603897	52
50812.92144648321	50658.777634392805	52
50528.172482564485	50772.44272240423	52
49729.090139919914	50874.217540658196	52
50557.740974407476	49857.095554266096	52
50681.69510101852	50541.24279566477	52
50733.048116003076	50678.85666100932	52
49434.45541329534	50228.1111224954	52
50308.76521368157	50733.93275137907	52
49986.315327500626	50711.873123969206	52
49534.32755591429	49743.18555441051	52
50176.47307241088	49346.507853725176	52
50191.34161532838	49293.21824726937	52
50625.61481549171	50527.70738410835	52
49575.39614815223	49707.46594718897	52
50062.50279088639	49468.51363326032	52
50545.68562098629	49730.824808571655	52
50404.33896824582	49710.0989197005	52
49403.06975878987	49912.18761217302	52
50790.78421274635	50372.97960208216	52
50396.19950384538	49530.1062018205	52
50637.98887337087	50293.45631920287	52
50596.981046210254	49987.15514297315	52
50459.50642098627	49989.54009316338	52
49705.26572970535	49652.55582473688	52
50181.715262866164	49240.01497225556	52
50582.77952029182	49686.134913784364	52
50562.43230789664	49802.42277897659	52
49762.28398423484	49631.19526164183	52
49717.5294740066	49589.130858755685	52
50066.81329134547	50835.90088142541	52
50496.78223694073	50663.60400116565	52
50641.92865764756	50675.522697995606	52
50353.83164676309	50765.15174372506	52
49925.90569391342	50872.60862226388	52
50254.47863809974	50713.72045022329	52
49572.78429147132	50199.76377516678	52
49524.70042682102	50437.584190934016	52
50398.583269463765	49451.46108405183	52
50703.26642446084	50037.52811880912	52
50120.56184784936	50845.39296815384	52
50126.43777043537	49238.6883833843	52
49446.51758160895	50809.33353575768	52
49877.519510524864	50788.38198072523	52
50538.10004820394	50830.97313252256	52
49468.02699022489	50438.530235210696	52
49519.76864443586	50355.849729754926	52
49483.61084331345	50901.65615498994	52
50463.340369673235	50768.49457770389	52
49579.4704956067	50414.781021952826	52
50694.44861830961	50481.52841559033	52
50442.026688089645	50659.43566239041	52
50756.19603423465	50445.73834217655	52
50446.64100394327	49505.450952209816	52
49521.53259743844	50939.22364430548	52
50438.629983631625	50580.587602617845	52
49515.1551294871	49691.06771766806	52
49457.73320941659	50381.6131558161	52
49467.18305870963	50328.1263251078	52
50731.04900542024	49983.48410578627	52
49944.42830226892	50923.43067886008	52
49574.84249028707	50354.185037388095	52
49930.337690184795	50799.22473288799	52
50776.294870417696	50567.32288903871	52
50064.94439107782	50896.157170439896	52
49499.67223327056	50594.11917933174	52
49422.878002024605	50859.359358872076	52
50785.6534494325	49958.28180430824	52
49422.95385731299	50016.09384170626	52
50503.49988342268	49498.421438143196	52
49605.163537969616	50732.000143002966	52
50643.69887989148	49690.49079097288	52
49411.97162286904	50171.7890882921	52
50668.249979181266	49916.4165892336	52
50115.6562856864	49183.18051777944	52
50249.62176920726	50766.53753960828	52
49370.44609738773	50042.80509326744	52
50755.66780573318	50198.60471940204	52
49664.478834873065	49587.23127883785	52
49891.34549242889	50946.05855561737	52
50661.911040106745	49862.3561704902	52
49374.013780140034	49985.73803215487	52
49483.98954707212	49786.17975351979	52
50255.38745413319	49549.37676496435	52
50525.3106030354	49667.469763574896	52
50696.26650958377	50721.71244095176	52
50744.44963596523	50517.68796011647	52
49443.202174405094	50717.43229532489	52
49683.26679392812	49529.761424711825	52
49623.55249354917	50382.055577349616	52
50741.63952384316	49925.71550760986	52
50124.954087357655	50770.2485344531	52
50500.82741261744	49555.5638491346	52
49423.69231925578	50494.62449631543	52
49421.73770217705	50581.70550392476	52
50014.1068850917	49439.10632092216	52
50407.68826329215	50789.53661350297	52
49379.09875118219	49796.54393688523	52
50117.31981978261	50918.13049576553	52
49476.11721580176	50649.383819457194	52
50248.957874591244	49279.31060937499	52
49325.02095341528	49799.81186046555	52
50172.49750125	49187.19203314242	52
50272.886134968314	49336.54585783644	52
49415.971632247885	50348.38169858188	52
50183.5790085882	49667.39307582222	52
50537.3536724963	49454.30734612176	52
49611.12374663808	49587.10740611606	52
49844.27905863254	50909.944701426815	52
49534.4968716175	49638.09839700744	52
50001.70778379463	50941.79853158194	52
50326.738481829176	50549.052563787875	52
50138.684459068645	49303.40206149208	52
50550.69200285647	50021.818357160344	52
50180.214334281394	50797.962105963205	52
50751.92998020919	50741.52727601598	52
49976.685008229404	50989.441401993245	52
49450.55423720055	50128.275131593124	52
50463.1844948267	50827.075555783325	52
50227.228473631236	49160.73251014825	52
49362.2698545557	50583.714468580285	52
49608.08989428701	50958.923498279226	52
49771.26066319826	49544.66041843687	52
49274.142173855296	49825.37300019547	52
49603.89381161779	49531.34868866935	52
49384.399523977474	50701.85256125708	52
49873.90264450039	51004.63092598104	52
50656.84891137801	49747.374945049596	52
49382.48146821836	50117.686275827	52
50864.59796687454	50643.11894835637	52
50810.06728163911	50725.10709345173	52
50234.985293649275	49217.57425425183	52
50431.13477750106	49570.06777156963	52
50141.32006255372	49129.785007052036	52
50902.48167976033	50604.64367062605	52
49926.81058857574	51020.15530860573	52
50433.25605354433	50714.33106586439	52
50789.345685542154	50153.64708715076	52
50706.14179610182	49727.66361021862	52
50633.88619853564	50411.854013094846	52
49838.7700673507	49461.91834018517	52
50765.404838563525	50793.986040044096	52
50547.3251287912	49528.7336345758	52
50853.01434773228	50757.339163007804	52
