# Supplementary material for: Abundant Topological Outliers in Social Media Data and Their Effect on Spatial Analysis
Source: PLoS One. 2016 Sep 9;11(9):e0162360. doi: 10.1371/journal.pone.0162360 (PMC5017681; doi:10.1371/journal.pone.0162360)
Supplement: S3 Dataset — See the respective attached file. (ZIP) [file pone.0162360.s003.zip › S3_inclusion_lws/clust_54_63.csv]

50000.0	50000.0	0
50005.83713481602	49993.280968672174	0
50001.12443877294	50002.94038312532	0
50004.48967049862	50009.87803618339	0
50014.53099825114	49992.22044562598	0
49994.82530141147	50000.16451443882	0
50010.4589196096	49996.03999675293	0
50018.2149037799	50000.21066760052	0
50008.08586038528	49994.71094210748	0
50008.936828060156	49996.61673629877	0
50014.94983376979	49988.786681476384	0
50018.46933854213	49993.8554702697	0
50011.58925015423	49998.11513877684	0
50000.88428493963	50005.70068823388	0
50015.58030491181	49998.917555959655	0
50009.4718499692	49995.44000616184	0
50021.193458055204	49985.225681648	0
50021.413904821406	49979.75696080034	0
50010.100749354795	49991.42392694246	0
49994.76895619402	50001.40611172298	0
49988.06258487189	49998.76840152412	0
49985.29202249338	49998.940740734564	0
49993.14686645007	50008.1375682673	0
50019.290915195124	49977.92750471076	0
50015.06418115242	50000.068615091885	0
50014.13017824349	49994.253094930704	0
50016.51956011994	49993.78858803314	0
50007.08202173182	49986.998177055575	0
50019.32588342561	49975.4242119596	0
50007.844906202205	50006.27608626506	0
50012.7000907052	49987.44525287354	0
49995.49342105043	50013.29634922211	0
50005.13790162656	49991.45152935209	0
50007.082932075806	49996.441953963855	0
50016.585769007244	49986.84440471123	0
50002.83418114664	49988.992466717245	0
49995.48635136234	49995.03181978486	0
50024.77210222248	49987.26818796391	0
50016.061040311164	50002.13748655931	0
49998.10217495186	50005.36260508198	0
50013.167830917206	49993.19964095961	0
50022.14159763361	49982.83076155788	0
50016.10399810654	49974.74415824642	0
49998.08776523715	50009.22821079052	0
50023.40450357533	49993.61172738369	0
50018.76775212044	49981.33086492498	0
49996.120792812355	50001.59421960543	0
50005.046774222115	49981.73340809357	0
49998.2990140224	49997.04291727956	0
50016.47214563919	50006.55446067109	0
50027.808527417794	49994.11873108403	0
50007.276988179576	49979.47005546184	0
49998.63505054116	49993.56495709598	0
49994.93196612812	50011.18394075017	0
50010.45876863076	49990.161010031814	0
50003.97266594857	50002.458794795784	0
50009.44591577367	49994.182815990534	0
50008.4991627827	49998.01859678256	0
50026.73402193849	49992.63956518364	0
50029.482584821504	49978.508912261066	0
50008.75765193132	50004.28392360544	0
50005.388412672575	49999.9900841207	0
49999.85042124614	50010.79623481914	0
50012.27171978171	49994.29867634941	0
49986.59482429784	50001.81226839865	0
50035.33648425852	49974.70002515035	0
50017.338649190744	49980.41742473275	0
49986.88719264082	49998.56909033515	0
50009.163364260836	50001.94105756399	0
50021.4902181036	49972.74675609031	0
50036.929303339406	49979.345099226695	0
50004.407389178654	50000.27660040396	0
50013.03458879436	49971.04161905141	0
49986.730068661935	49995.36881795393	0
50012.11734460939	50005.26852747503	0
49991.47266825221	50016.232713043595	0
50002.753656105124	50004.43811441385	0
50007.04795399476	49984.99209594952	0
50019.73260847298	49970.14971438379	0
50009.069330373226	49972.59046273163	0
50010.1511816557	49972.62455247978	0
50019.046855330045	49968.729659101475	0
50033.91819664266	49994.99795841096	0
50000.54061583774	50004.66301196818	0
50036.83356199175	49976.12178608589	0
49998.69355844842	50014.23779065819	0
49996.42385986143	49997.54201287753	0
49988.80355885187	49994.73949626766	0
49989.0000510483	49997.53362532931	0
50045.87877013	49979.65615874137	0
49991.13587895365	49996.52765682387	0
50019.30492580107	49999.88959458508	0
50012.46014286366	49988.74121117238	0
50001.54569032017	50001.71275774059	0
50012.15402410048	49992.55053785089	0
50000.12263336884	49977.47527241486	0
50002.22490471562	49999.61637121197	0
50010.51338572776	49998.152334640225	0
50014.73525587127	49997.20394473452	0
50012.79614643068	49996.9890215799	0
50004.87503193818	50001.461523248174	0
50006.03257514177	49990.03647625652	0
50005.54887962217	50004.81637949066	0
50002.56240120871	49979.99797606899	0
50021.887926901814	49996.062893511604	0
50006.32703857465	49991.544517300004	0
49990.439278598395	49994.24582331928	0
50001.873876585625	50007.141939034314	0
50003.305765154335	49993.86854020162	0
50013.200641945106	50005.08440088092	0
50012.12025455266	49978.84568753256	0
50006.64370623705	49983.02919293262	0
50008.49073917247	50010.12621010018	0
50013.861540388745	49978.21860787476	0
50031.058052643435	49986.99015643279	0
50014.94582985956	50012.05125135054	0
50035.5383608293	49983.566861656094	0
49991.030096193834	50022.15116813719	0
50005.46966937792	49970.62233159868	0
49988.44833133628	49989.976926240066	0
49994.354344094165	49979.72792732627	0
50016.53829730544	50000.329665277866	0
49985.69786667642	50003.08579045412	0
50005.04180405728	50003.54232518139	0
50007.49928405959	49988.58424591541	0
50017.031857151094	49968.94990008343	0
50002.98364475068	49981.342418066255	0
50008.75183400938	49981.63170455064	0
50003.74134074666	49968.98534518849	0
50014.184258887915	50004.34955588514	0
50016.66807349658	49978.153620903344	0
49991.49294660638	49999.08926920659	0
50006.07308943197	50012.02124499861	0
50018.18428017563	49975.5291185302	0
50003.744835537575	50005.03672033354	0
50017.0847617482	49967.71939797862	0
50001.364376995836	49995.92899192673	0
49999.015252295256	49984.51162121085	0
50022.88862056398	49978.140659149925	0
50010.12229608524	49981.63378355038	0
50006.924986869504	50014.2275570096	0
50018.62598055079	49995.02027975728	0
50001.4129379488	50011.1959501719	0
50029.762113352466	49981.23696473595	0
50017.34500124433	49994.69032148967	0
50001.66266675488	49990.137316034496	0
49998.9494254673	50003.01711792969	0
50001.198360199305	49999.86125242214	0
49988.285388029035	50000.56237796584	0
49999.6191912088	49994.81971262622	0
50026.604335600314	49978.8004165042	0
49995.32452230914	50007.39284060184	0
50008.4370145203	50012.41428319673	0
50020.588886059304	49984.00500895489	0
50018.196912976244	50013.52306138625	0
50024.68074206995	49980.89310460526	0
50032.11898991028	49977.87048802366	0
50033.392462679665	49988.90998566345	0
49989.34177680639	49998.66722062441	0
50011.053675528885	49993.308648700295	0
49998.23830095699	50010.57701642372	0
50011.79860805233	49985.78635422019	0
50018.22626641199	49998.34133937544	0
50006.87112494695	50000.55134256973	0
49996.53121272331	49985.20198091985	0
50025.086037284156	49985.91081937276	0
49996.70860588001	49979.26714558284	0
50029.50319168969	49973.20871567816	0
50016.4795935853	49979.64911345631	0
49996.10016635222	50004.113680559676	0
49999.640019379956	49996.08065681126	0
50008.223135130625	49962.391188099115	0
49993.37143664145	49981.26529963117	0
50018.00955082157	50001.454190036544	0
50014.05433731257	49987.786569162265	0
49999.49285722743	49986.030568801725	0
50010.892172060616	50002.890041918436	0
50018.264454430224	49979.08917698802	0
49999.254347866976	50004.12399906752	0
49996.37550174052	49996.18684061768	0
49988.48035736957	50002.11186367716	0
50017.57129535383	49985.64348910266	0
49993.48365932206	49995.32734283831	0
50004.25846664632	50013.69450265003	0
50015.17690187655	49969.07193670933	0
50010.90125225226	50010.77384091866	0
50017.00323091341	49995.94090178073	0
50012.86030348004	50017.03363351573	0
50005.31109678922	49962.92414232626	0
50006.08245865617	49996.396527964374	0
49990.01497238	49995.39866020564	0
50044.05046255765	49984.74864177708	0
50021.102182624454	49977.19055963324	0
49994.206855205164	50007.760510363725	0
50031.30952802601	49981.27880218403	0
49993.00874635992	49989.07987435498	0
50017.913044286935	50022.43697608902	0
50019.55630359528	49996.00874573291	0
49994.95845095134	50006.23146898167	0
49996.787999179345	49983.41672751876	0
49997.28862868989	50002.89962222195	0
50026.72239156424	49977.67029217016	0
50016.137442013125	49997.798828649495	0
50002.23822115556	49982.82918829433	0
50017.59004350971	49970.20078439211	0
50001.12616166738	49988.74985866253	0
50026.89126041569	49975.84217616462	0
50011.525842301904	50000.75636389602	0
49987.37936298576	50026.933915783564	0
49992.505563965504	49971.45927862612	0
50028.914669772326	49976.81093937099	0
50016.66006009913	50016.9698661116	0
50006.33442838227	50008.543010872665	0
49989.42131829412	49963.33901166855	0
50017.968238877926	49964.11063876047	0
50017.4053768407	49976.68234425749	0
50025.67918690619	49993.459769034926	0
50035.32946390554	49977.583204645154	0
50014.841863191876	50008.54154552255	0
50009.46842729731	50020.60487544357	0
50021.769537268505	49974.23178294885	0
50011.47451947896	50007.557284676805	0
49998.40507468729	49975.46325920858	0
50004.0943970568	50011.27871101463	0
50006.20179319582	49967.85017228331	0
50018.20829484094	50018.71730479123	0
50011.66556158528	49969.1858270797	0
50024.369657337156	50001.22008216415	0
49998.79584238994	50007.13689362251	0
49990.32820341346	50016.3961369657	0
50006.4435688108	49994.31053318997	0
50019.30929079813	49976.600336048316	0
50010.91845864008	49982.82898569856	0
49990.348907185224	50005.60903256387	0
50024.1522169357	49994.40200642497	0
50014.17381883133	50002.12589069574	0
50017.76507466728	49990.44779436663	0
50043.75520496807	49976.744641166486	0
50009.71324076425	50011.99337319459	0
50023.96064234873	49977.61049468709	0
50014.04709016834	49999.30956374218	0
50007.29837336337	50019.74476684009	0
50011.60148713441	49971.61552987652	0
50027.760664667345	49985.06088880161	0
49990.826783218356	50029.403764236886	0
50009.65654534305	49987.70137659851	0
50016.71099753911	50008.33824926107	0
50004.69951611002	49997.63286251777	0
49982.1008966819	50023.64881203237	0
49994.30528099292	50019.15648234574	0
49989.98803088486	50014.01842541414	0
49982.173661481924	50004.54955079803	0
50016.885314251995	49964.39033046427	0
50027.64624163003	49996.03948847316	0
50042.10921104765	49992.490067135564	0
50000.45721536013	50013.25586287379	0
50033.20667133846	49996.21933796846	0
50007.796617056236	49990.37827675556	0
50010.793185041024	49958.88394594061	0
49999.99657376707	50014.635139766775	0
49991.18720389596	50004.122235214636	0
49997.97220737339	49978.578237204354	0
50009.72613395662	50003.706107086124	0
50035.589999161806	49971.04844427833	0
50028.910800421785	49971.17023296352	0
49995.69536840814	50016.661631778	0
50031.87793942766	49984.378883366044	0
50018.940883947886	49955.17033129901	0
50009.73582475297	49963.47881328664	0
49982.62400587377	50000.491292449246	0
50011.69341869804	49995.72767945512	0
49995.16420949113	49998.835294507444	0
50006.40201665947	49988.39904736535	0
50016.4519561636	49990.38580699887	0
49999.09921373705	50015.27455799909	0
50015.71644487849	49981.890074185685	0
50011.95701241115	49981.49187185587	0
50013.74931920829	49997.47045144757	0
49991.916510602816	50012.525039104024	0
50009.99198977121	49984.8982441121	0
50018.44147401772	50003.16867861623	0
50020.82573912429	49974.82028027413	0
50015.49034966473	49990.85560334409	0
49999.87213701425	49997.90044027296	0
50043.79092621712	49982.05238273654	0
50017.433259612284	49987.72241035177	0
50031.953824946744	49994.884360510674	0
50008.88763657624	49985.631715698684	0
50033.254947874484	49991.54350118985	0
49999.46235900153	50001.37638187934	0
50015.18216152417	50016.60655961266	0
50013.100947890016	50010.369642319376	0
50023.76929210621	49996.469970804144	0
50009.1598565264	49970.37590584578	0
49995.85450226346	49992.452056001675	0
49999.94546654832	50008.59505416156	0
49990.82754118624	50010.245166916364	0
50031.77710339371	49975.60848126108	0
50034.230430251715	49972.200144816255	0
50022.386270717376	49979.00827023312	0
49992.64646736168	49980.25304717777	0
50026.42297673137	49997.453392527335	0
50019.618674445446	49958.86037352273	0
50026.41798040903	50001.05491525644	0
50019.38057683675	49973.42363685009	0
50009.54565436523	49966.28393480257	0
50009.01063384966	50014.73592736334	0
49999.644995925904	49993.78405371485	0
50009.81720632824	50005.97289784865	0
50008.14015398451	49992.284981156794	0
49996.346870602596	50006.735113702714	0
49992.318381946396	49996.34852900717	0
49975.57922029394	50007.543591302885	0
49991.7840052838	50030.47910280624	0
49997.821918389505	50003.78108682672	0
49981.759709777754	50020.590654198604	0
50004.689470503756	49982.915378003716	0
50003.63994292236	50003.52518030056	0
50003.33970531987	50010.21646316763	0
49991.72504012674	50009.66971456137	0
49993.51300644962	50021.990941999415	0
50008.57551745661	49967.72139152683	0
50021.960935687	49975.66542490558	0
50004.69583280455	49995.22104814737	0
49994.198399913046	50009.21217614481	0
49988.58142016513	50018.082290497325	0
50019.654252077045	49988.67324223183	0
49984.921162792794	50004.07854214962	0
49981.45671529846	49997.116122643434	0
49996.97783060522	49968.187741512134	0
50040.272093099156	50001.72669740148	0
50003.18794351524	49977.40589052669	0
49993.03311956979	49993.21018067425	0
49996.365427526835	50010.6317267545	0
50003.67053058538	49991.807151799425	0
50008.59006648891	50007.353603243646	0
50005.63922193674	49975.28807307995	0
50027.37674313698	50000.002662458595	0
50018.1694011894	49962.7431125476	0
50029.270615256304	49986.30585703274	0
50008.60891376488	50000.90645862579	0
50011.463217016535	49987.64651850302	0
50025.71492602243	49980.053609271316	0
50020.149261215425	49998.33740895269	0
49992.083382203666	49998.17325550986	0
49990.49038131797	49993.050099536056	0
49997.03459241107	49992.463299739306	0
50015.71638867133	49993.163487279846	0
50014.238258018595	49971.042525217876	0
50002.84440560835	49991.017650804875	0
50024.0421841673	49981.83583364768	0
50010.09122006389	49975.393998303785	0
50021.8599244461	49988.34879827413	0
50012.38490685176	49983.447845324255	0
50022.9978631254	49987.25227928762	0
50024.57481204676	49998.27303786978	0
49977.73435678939	50025.73142585185	0
50018.273526281984	49984.862890459626	0
50004.87977524304	49988.86417241439	0
50010.2994959495	49980.14878879698	0
50044.34040172747	49986.573763466644	0
49989.8854863132	50002.60089882142	0
50035.588236585834	49995.58540569962	0
50033.22995233338	49985.604815805105	0
50004.865841838946	49985.181879685035	0
50017.96032704124	50016.073713754304	0
49985.88742129509	50004.574260043635	0
50022.967400696645	49965.7199337937	0
50020.575116337925	49991.52741422425	0
50023.080497756	49990.82975304222	0
49971.19647388126	50028.90699982335	0
49988.378226405424	50020.15787642392	0
50041.256446369975	49975.58570536631	0
50026.2353198945	49963.63745814506	0
50006.09290812682	50003.86750193632	0
49999.10665106603	50019.81250362378	0
50017.08442806516	49999.00182927129	0
50044.3125068275	49991.881128169334	0
49989.69643205104	49979.90931636454	0
49983.447153874804	50012.92191009479	0
50007.09100776314	50002.0115516885	0
50002.39396832022	49992.540378176054	0
50030.089910534545	49998.491165232444	0
49997.30745483783	49998.59718904675	0
50007.318017293444	49975.875578960055	0
49993.248316773905	49978.191920323	0
50026.3666059615	49990.04335203911	0
49992.999485446875	50010.69994272801	0
50000.3856237368	49991.71250458948	0
50017.946030743726	49977.88631347146	0
50007.644142433375	49972.087069549	0
49993.66907959635	50011.765590085415	0
49994.8157511952	49986.98470323382	0
50008.38104781748	50019.90062105578	0
49993.26126408174	50000.11735477906	0
50007.22548173692	49977.57936703704	0
49992.06360483944	50018.0340425501	0
50039.28669048378	49963.65659707516	0
49985.753176636455	50020.735921212305	0
50011.566897029115	49967.6111754119	0
50033.987927820956	49979.86532365262	0
50034.92184460218	49993.68379887169	0
50031.1834662403	49978.546404806555	0
50008.49951727383	49977.61220145197	0
50000.0667014223	50006.61967936052	0
49984.729122934965	49988.46750636666	0
49981.21649061167	50003.70840084871	0
49990.47161684786	49965.01894314194	0
49986.85456251446	50017.47416794007	0
49993.14977565803	50012.76023205532	0
50047.74428540473	49991.24723405859	0
50041.76255014188	49978.46759680011	0
50009.81457879594	49978.21967923451	0
49998.4060908197	49999.35948248665	0
50018.373779276386	49996.34044717234	0
50013.52283959243	49995.467949927086	0
50027.67426593742	49970.10328410818	0
50014.319940503025	50017.38261971316	0
50009.11341404663	49999.653086728984	0
49973.127658974896	50000.05463673042	0
50024.172469884805	49992.833051163034	0
50012.72323837013	49986.30699232487	0
49986.20730487261	50000.10490423789	0
50011.977252020064	49976.793581167396	0
50000.00469857768	49987.66289570633	0
49995.85995538461	49973.097446555905	0
49981.89327689237	49986.981859026244	0
49990.188598212604	50018.50470183291	0
50019.26408681603	49991.079964753786	0
50026.90642246039	49980.55454640253	0
50004.02002875881	49980.06894821713	0
49985.89081506631	49985.65015807027	0
50002.19799961084	50013.56370140326	0
49983.7216195171	50005.075943525364	0
50011.56530235663	49984.67498436674	0
50002.327672652966	50016.16523425671	0
49997.71084800053	49989.345274387495	0
50021.098386776	49999.088229640256	0
50002.00890793094	50008.13368325376	0
50019.39518854666	49986.74799421681	0
49998.48583144695	49996.020842220816	0
50002.252645341825	50003.39034952211	0
50024.94934034694	49996.50973683712	0
49986.29125204934	50032.769984358754	0
50028.415156277806	49974.07285654163	0
49992.67148623997	50015.74501869495	0
49988.55427669218	50005.38882281116	0
50005.61269014103	49979.195057955585	0
50013.9253921519	49979.943606174034	0
50009.02263196153	49976.39397066565	0
50003.70383567812	50009.18776447736	0
49977.93538939688	50032.17827826552	0
50002.00143499088	49981.14772652258	0
49994.443343618565	49988.76168526796	0
50015.95192676042	49996.55369518609	0
49993.70826007408	50013.60625246535	0
50015.6171072625	49995.2344459176	0
49985.79584330067	50018.53873362033	0
50035.52685303456	49986.11691328954	0
50023.38477138606	50015.65881684924	0
50013.08957255942	49972.88909667436	0
50032.54434074573	49980.14024382478	0
50037.69766277613	49990.71977907857	0
50020.70132115987	49971.33918728332	0
49991.54871575323	49993.06958954638	0
50038.6876369777	49984.854015877136	0
49995.84975534837	49989.76380217891	0
50008.57260689861	49984.18248625825	0
50010.80116969428	49974.26868446372	0
50015.52442358418	49980.369654114074	0
49966.87956821088	50025.3566718717	0
50021.39298048806	49997.33513397521	0
49986.79280405464	50011.54457078656	0
50036.99569153763	49970.71384740837	0
50030.30006447288	49976.71936741601	0
50004.423067000935	50021.778925919774	0
50018.9524174718	49987.93459858724	0
50002.24446952885	50009.35885546801	0
49991.37241014676	49987.81286878255	0
50003.50800967785	49986.81399264767	0
50024.603400120206	49967.67607924221	0
50011.68653072118	49989.936086664326	0
50007.42317193211	50025.20821976098	0
49997.81359760099	49974.146066464906	0
50000.03202202254	49975.17501212602	0
50007.46899340166	50016.97950080779	0
50014.92720199672	49989.879107376546	0
49982.3621370405	49990.43294793265	0
49998.93112757086	49973.32114751587	0
49993.375437763934	49986.99815010414	0
50009.01048645396	50017.8185164767	0
49996.28983160131	49986.96341522962	0
50013.84358150482	49974.759725529235	0
49985.33335758784	50014.325262570404	0
49988.28920657882	49976.78881082798	0
50005.127349538976	49960.355245516366	0
49989.64002585986	50013.06228223937	0
49993.30132386803	49990.74232668886	0
50007.89248237768	50021.36047618287	0
49987.15178322575	50016.181793822885	0
50374.76378336957	50236.91586341047	53
50372.83129985154	50175.69495007522	53
50389.07059825845	50294.77532658818	53
50340.5060119941	50124.40832368472	53
50364.92414748636	50073.8341245522	53
50290.74898521913	50092.02906285638	53
50436.04458117019	50325.75619616361	53
50491.48796623184	50316.83694124149	53
50294.18313488018	50157.99808558412	53
50359.3645252974	50016.491612319405	53
50424.56965131326	50383.79650471353	53
50368.922734988235	50405.839285887305	53
50471.874245694984	50266.44805657784	53
50341.59359819558	49962.306935009896	53
50450.40692543686	50210.894429095264	53
50428.9585637578	50155.43975635018	53
50232.674230923934	50088.89315540604	53
50329.21645092117	50271.96034612696	53
50282.022017310934	50305.24394968941	53
50507.08199456345	50372.36057016522	53
50308.51472573454	49916.92477169965	53
50416.81541848251	49995.4627766536	53
50178.56083022104	50073.018010550084	53
50237.98590162324	50262.088497204684	53
50268.166231050665	50214.45992587298	53
50469.9357220494	50422.410696769395	53
50424.30695424842	49937.69201152198	53
50194.80371872537	50305.520114423205	53
50452.01067150628	50105.29644760306	53
50562.30527352796	50345.366309089964	53
50194.50593806345	50133.15832642593	53
50135.56887700731	50291.065050714664	53
50180.387880781294	50248.98172771094	53
50444.997716449114	49884.232637702306	53
50112.15611080363	50233.198902876335	53
50346.183534912816	50328.772238410646	53
50286.66606020181	50359.78893223346	53
50596.40326181715	50302.014998402185	53
50218.826618871906	50033.688602462484	53
50166.447095236224	50184.13083390929	53
50133.123270258926	50123.23688673061	53
50122.31000099453	50067.9600899715	53
50052.26269392302	50230.99306535162	53
50405.608508395155	49836.26783055664	53
50377.84788202685	49891.193690884094	53
50217.5545551398	49979.56535125059	53
50265.23656497544	50005.7378996134	53
50252.78667329557	49935.334125064364	53
50283.68278359239	49868.83868444232	53
50110.57561577835	50173.21007896015	53
50475.08787518634	49973.55558645195	53
50072.05628853801	50132.624515546675	53
50441.906527475854	49786.31537486735	53
50511.74345126689	50088.455643008165	53
49995.96971193838	50230.90486188783	53
50466.98309692332	50034.17649202252	53
50330.6950532973	49832.875982426594	53
49938.847181164085	50235.58713416275	53
50289.19360265292	50414.04269689859	53
50209.861159999826	50364.08729831312	53
50101.02127774857	50013.15065926767	53
50059.77124077166	49966.90235603722	53
50475.66554712716	50480.71690672593	53
50065.2872837212	50055.976620662936	53
50514.945154615976	50151.30360756448	53
50076.06002516172	50305.10209107757	53
50379.37600851369	49782.67444648594	53
50655.36105393643	50293.14280606388	53
50330.11134127653	49755.58516905923	53
50307.11403108364	49706.45658382776	53
50531.745193996234	50498.61267635147	53
50485.93193832342	49821.537902778444	53
50108.57948182058	49933.13430757978	53
50598.59313307912	50390.810824586006	53
50011.29991620459	50061.47245769541	53
50531.58383474546	49967.134271207346	53
50492.68480897994	50538.1853510191	53
50489.79929538423	50600.67061498425	53
50006.35330413634	50287.86965920217	53
50016.390681013174	50003.393553010545	53
49995.44049169026	49951.130716809195	53
50423.80639363886	50462.10600950471	53
50193.58000914819	50416.865255200784	53
50393.20524168179	49728.45521563121	53
50148.26657006794	49985.66697702317	53
50258.13059744336	49734.40447859117	53
50582.399404577714	49947.452504736815	53
50361.12792763494	50462.881334032725	53
50572.82040687105	50131.450068526436	53
50200.464279710555	49916.95398686768	53
50439.9194770525	50565.059447272644	53
50641.33745427265	49934.00785451659	53
50669.074386150256	50239.9721479579	53
50174.31927765904	49865.012092920355	53
50621.83437073909	50169.620808181884	53
50522.66865256985	50206.619667236555	53
50592.55507462986	50502.188566774996	53
50425.08665180216	49679.04045306877	53
50519.43957296158	49777.08166056498	53
50650.40031534827	50358.19774828877	53
50426.87725390512	49618.17747033712	53
49950.64097963919	49914.89228962229	53
50483.92415803032	49601.91360864892	53
50255.507232012904	49674.471049815074	53
50024.53777057717	50163.37434153647	53
50524.65832902161	50023.717304062426	53
50549.327637226444	50551.56241641217	53
50530.73210879624	50436.498420833035	53
50490.78532761629	49539.62969428384	53
50031.42764053293	49900.61323311832	53
50483.048640050976	49698.11924615163	53
50631.89827468522	50439.735295311606	53
50559.82880655121	50609.01076008302	53
50221.21441282006	49830.23738203645	53
50240.016773636686	49621.85881127923	53
50380.22940348912	50575.841058178834	53
50234.480373540995	49563.67287689071	53
50393.38994338852	50520.147911893015	53
50662.642049335445	49988.41645586129	53
50006.902817419825	50347.795181383895	53
50114.91705905043	50350.48456143824	53
50663.11810222443	50045.7552243976	53
49964.522560591045	50088.54859801252	53
49927.978466751825	50042.37806405737	53
50375.20207398356	49585.27340906111	53
50316.003678411544	49605.93619953562	53
50169.44292433671	49807.36790773069	53
50601.03355440152	50079.07327801452	53
50723.35202536725	49994.34485364013	53
50418.44060581478	49542.32670604593	53
50539.02634493493	49512.282880688465	53
50101.67636906517	49879.337636940065	53
50629.946208503934	50548.659304967165	53
50554.747674294966	49825.94281026788	53
50597.715247488675	49863.18205894306	53
50772.02869545729	50023.93638299897	53
50028.54247142794	49845.909853280195	53
50324.04334241739	50593.07678836104	53
50528.145334131215	50265.22283336893	53
50372.61753865677	49507.21769860574	53
50277.2370241025	49787.065062929185	53
50135.17660207259	50431.91065268387	53
50251.59575558523	50454.69613339158	53
50092.30293292744	50476.35406900129	53
50500.59390727409	50655.39824839845	53
50553.032437354326	49733.43532021724	53
50706.127183859964	50355.20675211536	53
50328.42178281761	50511.05060417826	53
50247.298182284474	49506.40675631145	53
49881.889317489724	50003.69615971513	53
50583.8068712223	50212.91704113225	53
50604.03928976316	49713.56051284111	53
50588.80122079156	49655.61277249581	53
50275.09484158973	50569.775674136356	53
50544.135575679975	49603.09270555495	53
49958.03744102592	50179.22422615295	53
50601.160993178935	49770.79797448984	53
50017.57723342883	50405.01526473159	53
50599.21704748645	49502.966064258195	53
50596.23139562143	49561.49445772858	53
50292.65203805502	49548.61829114993	53
50418.155839794155	50060.83283806033	53
50656.74187292919	49509.351582989744	53
50672.781077370295	49889.87172507742	53
49922.71046931607	49964.69292791966	53
50229.00845981056	50610.6457735842	53
50077.426745035256	50412.32553803404	53
49918.493598737565	50126.95165391596	53
50368.302698959196	49446.132104139106	53
50657.37372295234	50596.913447785235	53
50783.50100612543	50078.54449176212	53
50182.1984004928	49546.311469398526	53
49893.48491147976	50193.9678556801	53
50101.14827865212	50536.37777042033	53
50231.56703181465	50666.10291152249	53
50372.99461353898	49647.73369870828	53
49881.59256820418	50084.0117612259	53
49925.11893412448	49863.13910025991	53
50690.06616995992	50460.096939674	53
50708.22094178109	50202.55034924243	53
50425.89222608342	49466.819316772686	53
50743.24601565233	50310.44705481595	53
49823.98147918638	50027.19024286416	53
50647.200365113196	50493.259178317116	53
50743.495096559134	50470.92677874357	53
49981.302603182885	50456.09322985679	53
50237.49724302083	50167.34886664997	53
50712.92665408569	50081.4154716764	53
50258.08896641533	50508.304459186715	53
50733.00902824737	50137.3025786155	53
50519.32806865998	49459.879577685235	53
49831.55424470519	49969.559002657224	53
50180.10368023204	50634.37674327117	53
49959.79790401107	50385.42019455258	53
49783.32431092652	50069.007192168734	53
49835.554118110675	50116.61245697115	53
50645.908566804435	50113.011872130606	53
50673.20547181455	49831.720482682045	53
49727.89312182041	50042.468965400076	53
49946.406697895014	50299.538384805346	53
50238.04863686471	50725.1427434295	53
50119.60585124528	50631.60006719672	53
50040.565181911064	50507.92473247797	53
50527.330253563676	49664.023149942135	53
50623.439137452246	49611.6751423218	53
50308.298111256256	49491.54261895542	53
50061.401987675956	50650.662889245265	53
50748.80787149765	50254.16170796648	53
50158.0358408712	50510.1869088933	53
50671.680611292024	49770.65676322939	53
49983.314202792775	50510.33709923494	53
50518.22735316092	50708.1724799625	53
50710.72867534531	50569.91885134957	53
50734.99466154766	49820.99784078619	53
49930.21346558919	50431.6473507394	53
50280.764034640124	50770.7148441347	53
49994.190266610116	50568.88385398634	53
50526.61275185485	50765.28031824227	53
49875.26544879575	50447.53568317354	53
49995.40069539584	50628.51807554317	53
50612.76090016563	50643.14877662929	53
50574.53729921066	50724.712175497174	53
50056.43711388388	50575.61441071749	53
50507.486497352285	49884.60004491444	53
49821.220533549575	50175.80809376029	53
49939.077458953325	50634.14287466678	53
49858.197105206105	50396.24658876684	53
50814.063624627604	49987.57873155182	53
49897.78255785837	50505.04903271051	53
50799.16625945724	50229.506605637005	53
50756.59856463795	49876.83918189791	53
50466.936176500625	50752.0131517465	53
50307.19948077199	50040.57052314873	53
50187.269446596	49636.399674781926	53
50119.24945756039	49828.26628254367	53
50790.935743073314	50438.64307474002	53
49796.578492465414	49917.181351747015	53
49961.328695501805	50684.650661986314	53
50205.20518583426	49754.22783031903	53
49738.25182708005	49893.63282178272	53
49800.79369449653	50420.723732835395	53
50121.52728843709	50693.630503106884	53
50712.21240911687	49505.08232498447	53
50334.13971237988	50799.3839224687	53
49895.94593824187	50356.191997509064	53
50146.184434389936	49591.377557806256	53
50420.40993497023	50617.09182554888	53
50748.43215398791	50396.455135714044	53
49945.45978746546	49810.828953717464	53
50281.75703237671	50827.06215781397	53
50226.83106750484	50835.08971716442	53
50178.43904710119	50701.86621721444	53
50193.470480698816	50558.92505849107	53
50148.70948050917	49747.495267802355	53
50052.713343530944	49791.58916282105	53
50181.966476702015	50795.402865656215	53
49678.51461495114	49909.880955107634	53
50767.26791537389	50520.16322833167	53
50415.255605187216	49410.87520713223	53
49665.36574870816	49855.05785551793	53
49623.98843085745	49892.84282185738	53
50310.11538339602	49435.41913168767	53
50742.539040196774	49940.891115020226	53
50678.92809968438	49712.03508847391	53
50809.34561824162	50287.67547973655	53
50137.25511585634	50764.20237970896	53
50103.8716706882	49628.309014819504	53
49708.89857547102	49960.83602384777	53
50049.27779878872	49634.389277927476	53
50388.42297219243	50808.39907824252	53
50721.384367243016	50623.27205660475	53
49993.7163326087	49612.163774187604	53
50568.77282660548	50800.94250036111	53
49673.400562076684	50009.06187818047	53
49933.02369509754	50554.792432829265	53
49724.12063087956	49841.35282816523	53
50255.25308713749	49444.993685794914	53
50201.240916518516	49465.28573694953	53
50007.460609210866	49758.29273689424	53
50532.581160220834	50841.78221308119	53
50200.35051798156	49407.52048342453	53
50432.09520674353	50844.797068774984	53
50641.72912534489	49670.37234065341	53
50123.79867451888	49690.9433099266	53
50471.54708729297	50885.727543132765	53
50558.5949884104	50667.73618480697	53
50036.87708555388	49578.341844735725	53
50635.12356109019	50721.2079898161	53
50775.58314632551	50603.07184277211	53
50251.978985223344	49381.81014450361	53
50575.91178932157	50001.29157302325	53
50440.37912377774	50930.699317702056	53
50652.713058026566	49563.904708179085	53
49638.52417671345	50052.519077320474	53
50217.60108942272	50891.38289822053	53
50480.09705738543	50807.97786532386	53
50843.770101770206	50063.88979554912	53
49872.10415886641	49841.7569846001	53
50210.82377415053	49339.06747259544	53
49607.096889094144	49840.17498172984	53
49887.64160573418	50284.2777310559	53
49881.78088798629	49786.594871381625	53
50124.40993392452	50818.48572819791	53
50296.80272082824	50716.13030192616	53
50449.12362495097	49360.42224597251	53
49635.8556546045	50108.85497310218	53
49770.90252695345	50008.921484769926	53
49942.34473757782	49635.8240719137	53
50818.13527994667	50177.99774601524	53
49964.738510247844	49720.74805386877	53
50147.30025015964	49471.775321744004	53
50743.05585847138	49454.59064107208	53
50726.15962900585	50680.598937292125	53
50674.4458245824	50664.89245412753	53
50716.43286854744	49666.42523881183	53
50876.72248201369	49987.26774448979	53
49630.453636016624	49790.31403300027	53
50361.71752209087	50855.48135375227	53
49726.61291961983	50096.62803937844	53
50340.4335714134	50650.01809601321	53
50553.60889541	49414.481130172026	53
50774.215006131206	49505.623525877294	53
50262.9908644259	49320.5445686826	53
49578.858215261185	50133.41285196137	53
49820.59942884919	49865.56399112242	53
49908.83617189728	49714.11003515793	53
49551.295557509955	50082.37031164584	53
50840.3284833146	49938.678719018564	53
50584.924129407016	50873.537428642296	53
50703.77610572638	50736.171567279365	53
49729.10306209763	49785.023747583204	53
49904.08773230257	49589.080483397935	53
50444.735262417555	50986.48923511566	53
49843.16860018254	50515.79660112238	53
50784.30552256075	50701.26316484263	53
50494.35453838945	51018.81349734195	53
49632.261106409176	49729.134175598956	53
49826.65597996025	49791.74226784473	53
49858.19135600084	49737.88627834841	53
50843.20116692816	50693.73033640641	53
50820.52931266203	50121.13845518546	53
50495.16877276461	49319.03673220309	53
50377.70015707764	49362.947133516434	53
49575.68568315375	49727.05218662006	53
50250.13576096034	50942.02604546558	53
49886.689261685984	50653.0714678121	53
49828.59083211533	50574.596097736976	53
49718.310207599134	49731.49656875728	53
49786.32775512157	50363.88749218213	53
50008.468693980474	49525.549849516174	53
49839.16412869605	50683.9643833057	53
50471.08571414463	49424.41534912991	53
50528.655620887825	50901.311914862774	53
50854.14514821414	50636.26178865765	53
50306.46308621597	50923.692401809756	53
50482.67154901164	51079.48993803311	53
49782.26634645107	50608.38050005826	53
50179.6140637056	49691.19487360191	53
49833.70698060033	50281.261260414685	53
50352.01579587394	50723.76668656651	53
50933.471253857235	49962.87984261904	53
49979.0419795086	49867.954596824486	53
50786.16749484984	49558.45466582506	53
50550.69587791215	49355.25820500184	53
49836.8375283622	50338.66290335891	53
49857.27189087078	49910.32771299295	53
50627.74429194886	49453.49970482149	53
50172.83651706095	50851.1505136685	53
49727.180951737	50630.96758609168	53
49797.1046765672	49744.112974055955	53
49503.571880256146	50048.15281299505	53
49739.66501362936	50422.187507340015	53
49631.640184740005	50163.928619487095	53
50378.04280741879	50938.68726207448	53
49704.07631171877	50471.4029427056	53
49867.704033445014	50735.13862197863	53
49775.385397845275	50297.58822478476	53
49627.439590980466	49972.42703268175	53
50440.851767112275	51041.620446588146	53
49873.00783451323	49672.285355057014	53
50815.695948026165	49467.18839663686	53
49709.565526853	50682.48611241064	53
49662.275818483125	49678.319702407265	53
50824.15013311516	50499.971080547155	53
50502.66008068032	50949.29792303122	53
50931.51342756848	50018.23859062056	53
50550.06833425211	51032.19741847311	53
50853.74563056536	49877.34932606398	53
50704.70136410928	49409.53049304912	53
49744.9820075331	50153.177982649264	53
50988.47662104428	50010.2865622658	53
49731.22824707493	49674.362495484784	53
50224.72130387142	50994.97945161651	53
50695.95024718613	50789.73292075012	53
49578.65080858947	50191.311139565325	53
50043.74070764372	50705.92970142123	53
50713.13197549896	50841.566919294266	53
49522.68581961479	49744.90570241628	53
50602.06255630859	49385.25527706737	53
49527.900455377174	50225.03513011821	53
49510.14600857226	49684.43279164049	53
50088.09017797511	49554.2283216691	53
50874.405210946126	50480.03027285859	53
50523.47839081932	51116.25719122429	53
49562.13875257453	49886.91407591837	53
50854.11496078881	50253.3172155843	53
50537.13589237625	49282.806479808605	53
50996.64978548953	49953.17730287771	53
50280.66890784841	50986.76058446693	53
50026.59194290708	50760.35293885949	53
50871.00325321069	50420.53965963762	53
49740.74797351604	50566.7327383415	53
49528.41364350562	49835.72264957773	53
49585.511564660344	50020.29419286957	53
49469.07196759053	49839.80748173017	53
49565.994540023945	49655.868341152556	53
49482.71364821366	50182.30105143724	53
51046.212186718985	49979.535894430286	53
49660.34467375835	50718.30261324514	53
50877.09187041632	50137.227026383356	53
50926.31501842531	50161.62074155125	53
50055.31908989562	50812.767083253246	53
49464.10031959606	50002.33325681562	53
50439.719176797	49303.638377623756	53
50384.26024217338	51061.50321401135	53
50930.90660184394	50076.23847721748	53
50433.753266447995	49248.5459607483	53
49592.56939870108	50243.529058313776	53
50184.93118847497	51033.11716387809	53
49633.31631733289	50283.39155605846	53
50332.528402031996	51030.93796442131	53
49843.15580022042	49618.720446343956	53
50153.25709865253	49316.36569973176	53
49949.23335250009	49539.065145289096	53
49729.390517523156	50365.09725639451	53
50812.621452632695	50748.25578458293	53
49676.7626024262	50349.52545733687	53
49979.63802911769	50800.60883590784	53
50091.09961507395	49742.702059018455	53
49500.87803329027	49892.445574846926	53
50087.2784959243	49489.57056408819	53
50642.01449703755	50895.421107043396	53
50374.97066584315	49254.85071046659	53
49652.664849358844	50664.25424016066	53
50171.66825837261	51087.36516966302	53
49483.615707291036	49950.16652176544	53
49548.12580096758	50281.81197800423	53
49781.16030568579	50524.753628569946	53
50751.90840075318	49708.69855403471	53
50073.893689904304	50867.28791456618	53
49429.35376419592	49944.24679863888	53
49767.57568190356	50679.124370802114	53
50591.36853048939	50997.321072472754	53
49406.091820585745	50023.28760700159	53
50351.68865328973	49312.52438706619	53
50991.695571856384	50067.059425076586	53
50036.32907522959	49465.393775773635	53
49447.48008630549	50074.67619353134	53
49715.483310919364	50738.156073788065	53
50107.54463221234	49285.32667552357	53
50280.85976451347	49268.54714435793	53
50792.2678015781	49754.62518313561	53
50599.88511818721	49327.27146286363	53
49528.838129553806	49995.18818468468	53
50700.53104198684	49351.37652931936	53
49891.86316953657	50595.410585228645	53
49545.33994898998	49603.42456696843	53
50558.73976722332	50947.15025042317	53
49413.6039913032	49850.24096802343	53
49676.52554189757	50249.18112864538	53
49819.588157544764	49693.47353932103	53
50975.02753347799	50136.597353840865	53
49753.159502214425	49620.095078541286	53
50879.25413542934	50197.562572799325	53
49493.56832449628	50268.17264775884	53
49999.44666399181	49422.299796711064	53
50102.05552298029	49436.73519956488	53
50132.08316328612	51012.670699729264	53
49683.40612042686	50405.918227023205	53
49391.67587776544	50078.49804315712	53
49927.16917714084	50730.49192582248	53
49426.8825467848	50126.26749120647	53
50408.05579730073	50708.33010275995	53
50787.40762050831	50345.36486091206	53
50955.595193358844	49907.43199312082	53
50048.8233010672	49284.438999634105	53
50695.18249367165	50923.71163733622	53
50633.85337149001	51041.17456487631	53
50152.336880425704	49373.90358913972	53
49336.41166689663	50082.29991310651	53
50251.81545957319	51051.001928625425	53
50013.98093951077	49239.68312443346	53
50850.451641111256	49769.132854416086	53
49796.46075083749	50729.64886371298	53
50048.42381091077	49697.885276003	53
50489.998584112895	49248.14933043752	53
49720.367032330316	50211.820832618716	53
51020.92136598519	50176.926827712756	53
49798.55533120023	50784.0067730178	53
50583.825473655685	51111.32757074772	53
