# Supplementary material for: Abundant Topological Outliers in Social Media Data and Their Effect on Spatial Analysis
Source: PLoS One. 2016 Sep 9;11(9):e0162360. doi: 10.1371/journal.pone.0162360 (PMC5017681; doi:10.1371/journal.pone.0162360)
Supplement: S3 Dataset — See the respective attached file. (ZIP) [file pone.0162360.s003.zip › S3_inclusion_lws/clust_55_64.csv]

50000.0	50000.0	0
50005.83713481602	49993.280968672174	0
50001.12443877294	50002.94038312532	0
50004.48967049862	50009.87803618339	0
50014.53099825114	49992.22044562598	0
49994.82530141147	50000.16451443882	0
50010.4589196096	49996.03999675293	0
50018.2149037799	50000.21066760052	0
50008.08586038528	49994.71094210748	0
50008.936828060156	49996.61673629877	0
50014.94983376979	49988.786681476384	0
50018.46933854213	49993.8554702697	0
50011.58925015423	49998.11513877684	0
50000.88428493963	50005.70068823388	0
50015.58030491181	49998.917555959655	0
50009.4718499692	49995.44000616184	0
50021.193458055204	49985.225681648	0
50021.413904821406	49979.75696080034	0
50010.100749354795	49991.42392694246	0
49994.76895619402	50001.40611172298	0
49988.06258487189	49998.76840152412	0
49985.29202249338	49998.940740734564	0
49993.14686645007	50008.1375682673	0
50019.290915195124	49977.92750471076	0
50015.06418115242	50000.068615091885	0
50014.13017824349	49994.253094930704	0
50016.51956011994	49993.78858803314	0
50007.08202173182	49986.998177055575	0
50019.32588342561	49975.4242119596	0
50007.844906202205	50006.27608626506	0
50012.7000907052	49987.44525287354	0
49995.49342105043	50013.29634922211	0
50005.13790162656	49991.45152935209	0
50007.082932075806	49996.441953963855	0
50016.585769007244	49986.84440471123	0
50002.83418114664	49988.992466717245	0
49995.48635136234	49995.03181978486	0
50024.77210222248	49987.26818796391	0
50016.061040311164	50002.13748655931	0
49998.10217495186	50005.36260508198	0
50013.167830917206	49993.19964095961	0
50022.14159763361	49982.83076155788	0
50016.10399810654	49974.74415824642	0
49998.08776523715	50009.22821079052	0
50023.40450357533	49993.61172738369	0
50018.76775212044	49981.33086492498	0
49996.120792812355	50001.59421960543	0
50005.046774222115	49981.73340809357	0
49998.2990140224	49997.04291727956	0
50016.47214563919	50006.55446067109	0
50027.808527417794	49994.11873108403	0
50007.276988179576	49979.47005546184	0
49998.63505054116	49993.56495709598	0
49994.93196612812	50011.18394075017	0
50010.45876863076	49990.161010031814	0
50003.97266594857	50002.458794795784	0
50009.44591577367	49994.182815990534	0
50008.4991627827	49998.01859678256	0
50026.73402193849	49992.63956518364	0
50029.482584821504	49978.508912261066	0
50008.75765193132	50004.28392360544	0
50005.388412672575	49999.9900841207	0
49999.85042124614	50010.79623481914	0
50012.27171978171	49994.29867634941	0
49986.59482429784	50001.81226839865	0
50035.33648425852	49974.70002515035	0
50017.338649190744	49980.41742473275	0
49986.88719264082	49998.56909033515	0
50009.163364260836	50001.94105756399	0
50021.4902181036	49972.74675609031	0
50036.929303339406	49979.345099226695	0
50004.407389178654	50000.27660040396	0
50013.03458879436	49971.04161905141	0
49986.730068661935	49995.36881795393	0
50012.11734460939	50005.26852747503	0
49991.47266825221	50016.232713043595	0
50002.753656105124	50004.43811441385	0
50007.04795399476	49984.99209594952	0
50019.73260847298	49970.14971438379	0
50009.069330373226	49972.59046273163	0
50010.1511816557	49972.62455247978	0
50019.046855330045	49968.729659101475	0
50033.91819664266	49994.99795841096	0
50000.54061583774	50004.66301196818	0
50036.83356199175	49976.12178608589	0
49998.69355844842	50014.23779065819	0
49996.42385986143	49997.54201287753	0
49988.80355885187	49994.73949626766	0
49989.0000510483	49997.53362532931	0
50045.87877013	49979.65615874137	0
49991.13587895365	49996.52765682387	0
50019.30492580107	49999.88959458508	0
50012.46014286366	49988.74121117238	0
50001.54569032017	50001.71275774059	0
50012.15402410048	49992.55053785089	0
50000.12263336884	49977.47527241486	0
50002.22490471562	49999.61637121197	0
50010.51338572776	49998.152334640225	0
50014.73525587127	49997.20394473452	0
50012.79614643068	49996.9890215799	0
50004.87503193818	50001.461523248174	0
50006.03257514177	49990.03647625652	0
50005.54887962217	50004.81637949066	0
50002.56240120871	49979.99797606899	0
50021.887926901814	49996.062893511604	0
50006.32703857465	49991.544517300004	0
49990.439278598395	49994.24582331928	0
50001.873876585625	50007.141939034314	0
50003.305765154335	49993.86854020162	0
50013.200641945106	50005.08440088092	0
50012.12025455266	49978.84568753256	0
50006.64370623705	49983.02919293262	0
50008.49073917247	50010.12621010018	0
50013.861540388745	49978.21860787476	0
50031.058052643435	49986.99015643279	0
50014.94582985956	50012.05125135054	0
50035.5383608293	49983.566861656094	0
49991.030096193834	50022.15116813719	0
50005.46966937792	49970.62233159868	0
49988.44833133628	49989.976926240066	0
49994.354344094165	49979.72792732627	0
50016.53829730544	50000.329665277866	0
49985.69786667642	50003.08579045412	0
50005.04180405728	50003.54232518139	0
50007.49928405959	49988.58424591541	0
50017.031857151094	49968.94990008343	0
50002.98364475068	49981.342418066255	0
50008.75183400938	49981.63170455064	0
50003.74134074666	49968.98534518849	0
50014.184258887915	50004.34955588514	0
50016.66807349658	49978.153620903344	0
49991.49294660638	49999.08926920659	0
50006.07308943197	50012.02124499861	0
50018.18428017563	49975.5291185302	0
50003.744835537575	50005.03672033354	0
50017.0847617482	49967.71939797862	0
50001.364376995836	49995.92899192673	0
49999.015252295256	49984.51162121085	0
50022.88862056398	49978.140659149925	0
50010.12229608524	49981.63378355038	0
50006.924986869504	50014.2275570096	0
50018.62598055079	49995.02027975728	0
50001.4129379488	50011.1959501719	0
50029.762113352466	49981.23696473595	0
50017.34500124433	49994.69032148967	0
50001.66266675488	49990.137316034496	0
49998.9494254673	50003.01711792969	0
50001.198360199305	49999.86125242214	0
49988.285388029035	50000.56237796584	0
49999.6191912088	49994.81971262622	0
50026.604335600314	49978.8004165042	0
49995.32452230914	50007.39284060184	0
50008.4370145203	50012.41428319673	0
50020.588886059304	49984.00500895489	0
50018.196912976244	50013.52306138625	0
50024.68074206995	49980.89310460526	0
50032.11898991028	49977.87048802366	0
50033.392462679665	49988.90998566345	0
49989.34177680639	49998.66722062441	0
50011.053675528885	49993.308648700295	0
49998.23830095699	50010.57701642372	0
50011.79860805233	49985.78635422019	0
50018.22626641199	49998.34133937544	0
50006.87112494695	50000.55134256973	0
49996.53121272331	49985.20198091985	0
50025.086037284156	49985.91081937276	0
49996.70860588001	49979.26714558284	0
50029.50319168969	49973.20871567816	0
50016.4795935853	49979.64911345631	0
49996.10016635222	50004.113680559676	0
49999.640019379956	49996.08065681126	0
50008.223135130625	49962.391188099115	0
49993.37143664145	49981.26529963117	0
50018.00955082157	50001.454190036544	0
50014.05433731257	49987.786569162265	0
49999.49285722743	49986.030568801725	0
50010.892172060616	50002.890041918436	0
50018.264454430224	49979.08917698802	0
49999.254347866976	50004.12399906752	0
49996.37550174052	49996.18684061768	0
49988.48035736957	50002.11186367716	0
50017.57129535383	49985.64348910266	0
49993.48365932206	49995.32734283831	0
50004.25846664632	50013.69450265003	0
50015.17690187655	49969.07193670933	0
50010.90125225226	50010.77384091866	0
50017.00323091341	49995.94090178073	0
50012.86030348004	50017.03363351573	0
50005.31109678922	49962.92414232626	0
50006.08245865617	49996.396527964374	0
49990.01497238	49995.39866020564	0
50044.05046255765	49984.74864177708	0
50021.102182624454	49977.19055963324	0
49994.206855205164	50007.760510363725	0
50031.30952802601	49981.27880218403	0
49993.00874635992	49989.07987435498	0
50017.913044286935	50022.43697608902	0
50019.55630359528	49996.00874573291	0
49994.95845095134	50006.23146898167	0
49996.787999179345	49983.41672751876	0
49997.28862868989	50002.89962222195	0
50026.72239156424	49977.67029217016	0
50016.137442013125	49997.798828649495	0
50002.23822115556	49982.82918829433	0
50017.59004350971	49970.20078439211	0
50001.12616166738	49988.74985866253	0
50026.89126041569	49975.84217616462	0
50011.525842301904	50000.75636389602	0
49987.37936298576	50026.933915783564	0
49992.505563965504	49971.45927862612	0
50028.914669772326	49976.81093937099	0
50016.66006009913	50016.9698661116	0
50006.33442838227	50008.543010872665	0
49989.42131829412	49963.33901166855	0
50017.968238877926	49964.11063876047	0
50017.4053768407	49976.68234425749	0
50025.67918690619	49993.459769034926	0
50035.32946390554	49977.583204645154	0
50014.841863191876	50008.54154552255	0
50009.46842729731	50020.60487544357	0
50021.769537268505	49974.23178294885	0
50011.47451947896	50007.557284676805	0
49998.40507468729	49975.46325920858	0
50004.0943970568	50011.27871101463	0
50006.20179319582	49967.85017228331	0
50018.20829484094	50018.71730479123	0
50011.66556158528	49969.1858270797	0
50024.369657337156	50001.22008216415	0
49998.79584238994	50007.13689362251	0
49990.32820341346	50016.3961369657	0
50006.4435688108	49994.31053318997	0
50019.30929079813	49976.600336048316	0
50010.91845864008	49982.82898569856	0
49990.348907185224	50005.60903256387	0
50024.1522169357	49994.40200642497	0
50014.17381883133	50002.12589069574	0
50017.76507466728	49990.44779436663	0
50043.75520496807	49976.744641166486	0
50009.71324076425	50011.99337319459	0
50023.96064234873	49977.61049468709	0
50014.04709016834	49999.30956374218	0
50007.29837336337	50019.74476684009	0
50011.60148713441	49971.61552987652	0
50027.760664667345	49985.06088880161	0
49990.826783218356	50029.403764236886	0
50009.65654534305	49987.70137659851	0
50016.71099753911	50008.33824926107	0
50004.69951611002	49997.63286251777	0
49982.1008966819	50023.64881203237	0
49994.30528099292	50019.15648234574	0
49989.98803088486	50014.01842541414	0
49982.173661481924	50004.54955079803	0
50016.885314251995	49964.39033046427	0
50027.64624163003	49996.03948847316	0
50042.10921104765	49992.490067135564	0
50000.45721536013	50013.25586287379	0
50033.20667133846	49996.21933796846	0
50007.796617056236	49990.37827675556	0
50010.793185041024	49958.88394594061	0
49999.99657376707	50014.635139766775	0
49991.18720389596	50004.122235214636	0
49997.97220737339	49978.578237204354	0
50009.72613395662	50003.706107086124	0
50035.589999161806	49971.04844427833	0
50028.910800421785	49971.17023296352	0
49995.69536840814	50016.661631778	0
50031.87793942766	49984.378883366044	0
50018.940883947886	49955.17033129901	0
50009.73582475297	49963.47881328664	0
49982.62400587377	50000.491292449246	0
50011.69341869804	49995.72767945512	0
49995.16420949113	49998.835294507444	0
50006.40201665947	49988.39904736535	0
50016.4519561636	49990.38580699887	0
49999.09921373705	50015.27455799909	0
50015.71644487849	49981.890074185685	0
50011.95701241115	49981.49187185587	0
50013.74931920829	49997.47045144757	0
49991.916510602816	50012.525039104024	0
50009.99198977121	49984.8982441121	0
50018.44147401772	50003.16867861623	0
50020.82573912429	49974.82028027413	0
50015.49034966473	49990.85560334409	0
49999.87213701425	49997.90044027296	0
50043.79092621712	49982.05238273654	0
50017.433259612284	49987.72241035177	0
50031.953824946744	49994.884360510674	0
50008.88763657624	49985.631715698684	0
50033.254947874484	49991.54350118985	0
49999.46235900153	50001.37638187934	0
50015.18216152417	50016.60655961266	0
50013.100947890016	50010.369642319376	0
50023.76929210621	49996.469970804144	0
50009.1598565264	49970.37590584578	0
49995.85450226346	49992.452056001675	0
49999.94546654832	50008.59505416156	0
49990.82754118624	50010.245166916364	0
50031.77710339371	49975.60848126108	0
50034.230430251715	49972.200144816255	0
50022.386270717376	49979.00827023312	0
49992.64646736168	49980.25304717777	0
50026.42297673137	49997.453392527335	0
50019.618674445446	49958.86037352273	0
50026.41798040903	50001.05491525644	0
50019.38057683675	49973.42363685009	0
50009.54565436523	49966.28393480257	0
50009.01063384966	50014.73592736334	0
49999.644995925904	49993.78405371485	0
50009.81720632824	50005.97289784865	0
50008.14015398451	49992.284981156794	0
49996.346870602596	50006.735113702714	0
49992.318381946396	49996.34852900717	0
49975.57922029394	50007.543591302885	0
49991.7840052838	50030.47910280624	0
49997.821918389505	50003.78108682672	0
49981.759709777754	50020.590654198604	0
50004.689470503756	49982.915378003716	0
50003.63994292236	50003.52518030056	0
50003.33970531987	50010.21646316763	0
49991.72504012674	50009.66971456137	0
49993.51300644962	50021.990941999415	0
50008.57551745661	49967.72139152683	0
50021.960935687	49975.66542490558	0
50004.69583280455	49995.22104814737	0
49994.198399913046	50009.21217614481	0
49988.58142016513	50018.082290497325	0
50019.654252077045	49988.67324223183	0
49984.921162792794	50004.07854214962	0
49981.45671529846	49997.116122643434	0
49996.97783060522	49968.187741512134	0
50040.272093099156	50001.72669740148	0
50003.18794351524	49977.40589052669	0
49993.03311956979	49993.21018067425	0
49996.365427526835	50010.6317267545	0
50003.67053058538	49991.807151799425	0
50008.59006648891	50007.353603243646	0
50005.63922193674	49975.28807307995	0
50027.37674313698	50000.002662458595	0
50018.1694011894	49962.7431125476	0
50029.270615256304	49986.30585703274	0
50008.60891376488	50000.90645862579	0
50011.463217016535	49987.64651850302	0
50025.71492602243	49980.053609271316	0
50020.149261215425	49998.33740895269	0
49992.083382203666	49998.17325550986	0
49990.49038131797	49993.050099536056	0
49997.03459241107	49992.463299739306	0
50015.71638867133	49993.163487279846	0
50014.238258018595	49971.042525217876	0
50002.84440560835	49991.017650804875	0
50024.0421841673	49981.83583364768	0
50010.09122006389	49975.393998303785	0
50021.8599244461	49988.34879827413	0
50012.38490685176	49983.447845324255	0
50022.9978631254	49987.25227928762	0
50024.57481204676	49998.27303786978	0
49977.73435678939	50025.73142585185	0
50018.273526281984	49984.862890459626	0
50004.87977524304	49988.86417241439	0
50010.2994959495	49980.14878879698	0
50044.34040172747	49986.573763466644	0
49989.8854863132	50002.60089882142	0
50035.588236585834	49995.58540569962	0
50033.22995233338	49985.604815805105	0
50004.865841838946	49985.181879685035	0
50017.96032704124	50016.073713754304	0
49985.88742129509	50004.574260043635	0
50022.967400696645	49965.7199337937	0
50020.575116337925	49991.52741422425	0
50023.080497756	49990.82975304222	0
49971.19647388126	50028.90699982335	0
49988.378226405424	50020.15787642392	0
50041.256446369975	49975.58570536631	0
50026.2353198945	49963.63745814506	0
50006.09290812682	50003.86750193632	0
49999.10665106603	50019.81250362378	0
50017.08442806516	49999.00182927129	0
50044.3125068275	49991.881128169334	0
49989.69643205104	49979.90931636454	0
49983.447153874804	50012.92191009479	0
50007.09100776314	50002.0115516885	0
50002.39396832022	49992.540378176054	0
50030.089910534545	49998.491165232444	0
49997.30745483783	49998.59718904675	0
50007.318017293444	49975.875578960055	0
49993.248316773905	49978.191920323	0
50026.3666059615	49990.04335203911	0
49992.999485446875	50010.69994272801	0
50000.3856237368	49991.71250458948	0
50017.946030743726	49977.88631347146	0
50007.644142433375	49972.087069549	0
49993.66907959635	50011.765590085415	0
49994.8157511952	49986.98470323382	0
50008.38104781748	50019.90062105578	0
49993.26126408174	50000.11735477906	0
50007.22548173692	49977.57936703704	0
49992.06360483944	50018.0340425501	0
50039.28669048378	49963.65659707516	0
49985.753176636455	50020.735921212305	0
50011.566897029115	49967.6111754119	0
50033.987927820956	49979.86532365262	0
50034.92184460218	49993.68379887169	0
50031.1834662403	49978.546404806555	0
50008.49951727383	49977.61220145197	0
50000.0667014223	50006.61967936052	0
49984.729122934965	49988.46750636666	0
49981.21649061167	50003.70840084871	0
49990.47161684786	49965.01894314194	0
49986.85456251446	50017.47416794007	0
49993.14977565803	50012.76023205532	0
50047.74428540473	49991.24723405859	0
50041.76255014188	49978.46759680011	0
50009.81457879594	49978.21967923451	0
49998.4060908197	49999.35948248665	0
50018.373779276386	49996.34044717234	0
50013.52283959243	49995.467949927086	0
50027.67426593742	49970.10328410818	0
50014.319940503025	50017.38261971316	0
50009.11341404663	49999.653086728984	0
49973.127658974896	50000.05463673042	0
50024.172469884805	49992.833051163034	0
50012.72323837013	49986.30699232487	0
49986.20730487261	50000.10490423789	0
50011.977252020064	49976.793581167396	0
50000.00469857768	49987.66289570633	0
49995.85995538461	49973.097446555905	0
49981.89327689237	49986.981859026244	0
49990.188598212604	50018.50470183291	0
50019.26408681603	49991.079964753786	0
50026.90642246039	49980.55454640253	0
50004.02002875881	49980.06894821713	0
49985.89081506631	49985.65015807027	0
50002.19799961084	50013.56370140326	0
49983.7216195171	50005.075943525364	0
50011.56530235663	49984.67498436674	0
50002.327672652966	50016.16523425671	0
49997.71084800053	49989.345274387495	0
50021.098386776	49999.088229640256	0
50002.00890793094	50008.13368325376	0
50019.39518854666	49986.74799421681	0
49998.48583144695	49996.020842220816	0
50002.252645341825	50003.39034952211	0
50024.94934034694	49996.50973683712	0
49986.29125204934	50032.769984358754	0
50028.415156277806	49974.07285654163	0
49992.67148623997	50015.74501869495	0
49988.55427669218	50005.38882281116	0
50005.61269014103	49979.195057955585	0
50013.9253921519	49979.943606174034	0
50009.02263196153	49976.39397066565	0
50003.70383567812	50009.18776447736	0
49977.93538939688	50032.17827826552	0
50002.00143499088	49981.14772652258	0
49994.443343618565	49988.76168526796	0
50015.95192676042	49996.55369518609	0
49993.70826007408	50013.60625246535	0
50015.6171072625	49995.2344459176	0
49985.79584330067	50018.53873362033	0
50035.52685303456	49986.11691328954	0
50023.38477138606	50015.65881684924	0
50013.08957255942	49972.88909667436	0
50032.54434074573	49980.14024382478	0
50037.69766277613	49990.71977907857	0
50020.70132115987	49971.33918728332	0
49991.54871575323	49993.06958954638	0
50038.6876369777	49984.854015877136	0
49995.84975534837	49989.76380217891	0
50008.57260689861	49984.18248625825	0
50010.80116969428	49974.26868446372	0
50015.52442358418	49980.369654114074	0
49966.87956821088	50025.3566718717	0
50021.39298048806	49997.33513397521	0
49986.79280405464	50011.54457078656	0
50036.99569153763	49970.71384740837	0
50030.30006447288	49976.71936741601	0
50004.423067000935	50021.778925919774	0
50018.9524174718	49987.93459858724	0
50002.24446952885	50009.35885546801	0
49991.37241014676	49987.81286878255	0
50003.50800967785	49986.81399264767	0
50024.603400120206	49967.67607924221	0
50011.68653072118	49989.936086664326	0
50007.42317193211	50025.20821976098	0
49997.81359760099	49974.146066464906	0
50000.03202202254	49975.17501212602	0
50007.46899340166	50016.97950080779	0
50014.92720199672	49989.879107376546	0
49982.3621370405	49990.43294793265	0
49998.93112757086	49973.32114751587	0
49993.375437763934	49986.99815010414	0
50009.01048645396	50017.8185164767	0
49996.28983160131	49986.96341522962	0
50013.84358150482	49974.759725529235	0
49985.33335758784	50014.325262570404	0
49988.28920657882	49976.78881082798	0
50005.127349538976	49960.355245516366	0
49989.64002585986	50013.06228223937	0
49993.30132386803	49990.74232668886	0
50007.89248237768	50021.36047618287	0
49987.15178322575	50016.181793822885	0
50005.66360057859	50067.52889332008	54
50064.78683941967	50048.05381543378	54
50043.57239498371	49992.16394250438	54
49978.38453946258	50116.53485460396	54
49935.868285949524	50081.56541995427	54
49946.83464073277	50022.80994593041	54
50069.99970161698	49934.26883676085	54
49983.01762809776	49981.266298831164	54
49924.86764985593	50148.78478771772	54
50098.609799071935	49998.969979426256	54
49892.096429678844	50195.172812884644	54
50073.22869721659	49874.922742259834	54
50149.072099390876	50020.921049713696	54
49869.02939365673	50138.000437972	54
49837.4341311516	50227.30276933494	54
49925.17672194628	49959.80640700173	54
49915.41404093987	50250.734049122366	54
49859.106766915254	50280.23651608098	54
50138.02787756067	50079.68239971362	54
49957.82168944772	50210.17221304657	54
49866.61654100096	49936.65752873637	54
50086.794352847464	50103.84681140481	54
49798.380242442705	50180.933207996764	54
49971.530369851454	49925.99324070737	54
50019.91106924732	50199.29618832539	54
49853.31990855124	49994.04004889942	54
50189.36602438027	50101.15250656505	54
49810.34956030474	50118.293033231734	54
50060.57857645569	50157.824093065174	54
50250.85907722074	50113.16736163741	54
49932.78060326767	49877.91292454164	54
50178.576485222606	50158.15921080391	54
50208.3588853448	50035.39519313949	54
49886.50037661649	50043.783426582886	54
50025.39669145082	49844.05844981308	54
49832.295275704884	50333.89392520409	54
49888.6195269543	50360.788057994934	54
49775.83897582355	50359.104290307325	54
50094.190287758065	50208.26985873223	54
50233.935768310315	50184.723428172496	54
49917.14009010427	50308.51284299974	54
49840.76395578551	49880.09697158219	54
50129.63755809664	49892.41795154685	54
49754.304640367984	50141.773924498586	54
50104.6629032201	50263.345369259245	54
49786.31246908337	50298.21518702159	54
49723.04503239302	50378.81755886727	54
50149.562609293556	49961.50008852936	54
49745.06435623301	50256.61490453941	54
49813.00656524614	49831.48883947312	54
49804.486158119966	49957.712994242764	54
50181.125821283786	49862.97631416588	54
49701.980669518576	50212.84795497839	54
50273.885388680406	50228.384560591585	54
49873.91455367717	49824.4419178517	54
50243.871363873404	49985.68855509744	54
50305.60223595813	50086.48079719786	54
50198.30357840364	50229.97794606121	54
50279.316186202566	49934.60577435925	54
49920.31601134021	49793.55395297261	54
50106.0042624611	49829.1931268646	54
49751.247475820026	49816.121160764145	54
49695.17857497655	50152.3903856065	54
49798.74520573427	50013.19535981381	54
49975.580011470185	50298.73163382588	54
49773.881292375365	50068.11755407058	54
49997.07594165356	49792.9823363076	54
49661.05873837174	50253.39888686448	54
50203.470629376556	49918.98111585485	54
50043.47933710363	50258.38104256704	54
50158.363517385325	50291.20066090221	54
50250.27351379809	49887.14624392723	54
50097.38444106266	50320.1247041392	54
50188.42616999522	49802.67514404438	54
49967.76977698083	49736.61494975774	54
49777.960072838745	49883.759420276016	54
49714.56178022569	50046.462695305796	54
49917.520405477604	49703.62348118858	54
49979.89319283615	50357.9859714758	54
49664.956548845716	50381.81180541236	54
49960.985575127466	49668.06689541831	54
49763.96357132898	49758.85022143333	54
49669.14479526048	50004.07133303032	54
50223.73667293575	49755.812618592056	54
49685.60278443872	50302.62492963287	54
49824.94478669516	49773.58550555919	54
49870.021284134986	49665.958330993824	54
50010.47108337671	49696.84286470939	54
49668.88136730102	50078.78709656617	54
49697.81230633238	49847.94041882815	54
49882.7737438296	49749.342408573306	54
50321.443682325465	50025.065997955135	54
49749.75315328154	49933.66093545324	54
50218.90465097069	49693.14365020564	54
50297.569665632385	49846.9992423359	54
50031.396336105034	50324.05990332354	54
50277.19885156821	49709.71616527487	54
49812.67769628371	49682.593883084286	54
49608.20897760101	50008.74686851105	54
50021.2696279546	49638.24484588702	54
49954.790497290065	49611.66172683726	54
50331.85917909045	49716.963097419524	54
50112.845377304686	49770.809352448996	54
49744.223758688844	49993.531011802384	54
49710.28853918056	49731.81976673524	54
49587.45614060164	50065.09731290942	54
49895.04067065647	49600.73698411644	54
50333.89197984699	50206.643526043	54
50311.86815088188	49791.36218404341	54
50370.185282314174	50155.7830538238	54
49690.66219330737	49947.09880140786	54
49744.58697997528	49688.02596224546	54
50340.731781639144	49947.06504090331	54
50064.714004290065	50368.45296391472	54
50064.52833339411	49682.377512921834	54
50314.58670843689	50146.526452046994	54
50002.47306629135	49582.65446512292	54
49608.44140116676	50400.05265001774	54
50426.583046378866	50146.637845448815	54
50067.9314717834	49738.7766444572	54
49527.067219321856	50064.93396821454	54
49610.34756046562	50276.876806791784	54
49646.56440269791	49822.04793324086	54
49543.71851697615	50008.09432576072	54
50454.45426625211	50091.99258253064	54
49926.13455878546	50412.57664307472	54
50380.1923607956	49751.62369134529	54
49557.448421073845	50373.38690395725	54
49832.55900298709	50064.09738182656	54
50420.36895634734	50203.50926597333	54
49822.90224316907	50396.36093954164	54
50325.57320193626	50269.11429786045	54
49645.37882809469	49762.16565855082	54
49827.258283298055	49621.91045971681	54
49980.76484957443	50438.45530502491	54
50235.17517766861	50277.40648895602	54
50123.65588720592	50379.38570798208	54
50385.33272933685	49981.34390604918	54
49631.64366330358	50453.33351031276	54
49528.41057962525	50126.198293030575	54
49632.209326360346	50203.72447616811	54
49630.88366273277	50143.39619851116	54
50382.83263963618	50100.4063288964	54
49756.35331812536	50426.55234129185	54
50101.96556678772	49631.71826145377	54
50396.50247424418	50037.92965612667	54
49471.025858070316	50039.910020817864	54
50278.887723190244	50313.23503481642	54
50282.95054048728	50371.438328295844	54
49855.98904915661	50442.77779612841	54
50060.40159241822	49582.52088053952	54
49867.49148028684	49547.76759362596	54
49929.495104964204	49548.35568948667	54
49746.62592010879	50486.184059609375	54
50360.69653541168	49852.57731882337	54
49567.15803982119	50317.943703563535	54
49631.33010442667	50329.66365181332	54
49799.81075998043	50467.948576659015	54
50014.05177270024	49524.72906504301	54
49582.03687235359	50479.772432052276	54
49936.02663140395	50476.98546777635	54
50239.913792786036	49830.05301695476	54
50357.85347938251	49660.195255471066	54
49647.28617309708	49901.881130261514	54
49797.46757334288	50523.69908575494	54
49629.317393744495	49703.199977991535	54
50060.713059545466	50424.394299242325	54
50227.87047914138	50338.82993044223	54
49574.53483500444	50165.35308116486	54
50416.20996428001	49794.75977467915	54
49897.88767361878	49500.170932829766	54
50474.2959787829	49789.20172852677	54
50476.84384713637	49852.673407398164	54
49767.454039690034	49610.35994133857	54
50420.42021307142	49860.743603930045	54
49584.730004504316	49775.20545113739	54
49736.585253698766	50549.255848774286	54
49719.007333503665	49574.905396100236	54
49504.714227340344	50184.907480567956	54
49843.88203994625	50562.44762430994	54
49520.110114021016	50489.692654860926	54
50307.09736556456	49630.8147655754	54
49549.50932516067	49950.94190145684	54
49684.88834863485	50481.76122516332	54
49472.83645058902	50113.84846435667	54
49494.81951808203	49969.40995237563	54
50520.41659393252	49753.55725953763	54
49663.29380988357	49659.77798029785	54
49561.251356403285	50240.910805108244	54
49851.034858676685	50504.827252459254	54
49499.562464869654	50249.034030759365	54
50268.17701172199	50046.16084230193	54
50549.73494303396	49808.275229182495	54
50509.621141098694	50111.10342669409	54
50286.753540335536	50430.892600679515	54
50178.394807644756	50396.6754299781	54
50454.333394706366	50036.06613386479	54
50380.267779497146	50297.739776326525	54
49610.531152067495	49951.90509532446	54
49587.888735900466	49898.28593688192	54
50249.242868111396	49639.42704887584	54
50281.29858872188	49575.471530368035	54
49423.10797651996	50137.62358018501	54
49664.45457666456	49591.58101249166	54
49577.06074321043	49838.3002197291	54
50171.16188126987	50460.09862459924	54
49841.09485526548	49495.82493381088	54
49414.24363724295	50076.85234715114	54
50413.38265340923	49679.26364215772	54
50501.49519072695	50000.644709653054	54
50551.44679307815	50153.87098159476	54
49522.57219267076	50425.59070462048	54
50536.70416739386	49873.398856480235	54
50559.6662671701	49996.81779773638	54
50470.71130353747	49727.30541370959	54
50162.56286661609	49634.65784228321	54
50232.73046437413	50442.783952715356	54
49504.98060532385	50306.648430879904	54
49523.91280232764	49820.675296295245	54
50429.04686675778	50337.627510869504	54
49482.886349791894	49783.00787938109	54
50454.308669303064	50282.150453978946	54
49434.38172042171	49953.991417916215	54
50505.42814948488	50189.236996616506	54
49630.06439953699	49539.42589298197	54
49380.710684308884	50030.86784209679	54
50430.653871534334	49918.46278990063	54
49529.198221428065	49751.879974575015	54
50272.56288360064	50488.65320726488	54
49425.11305090203	49756.81902310482	54
49441.879772942564	50258.00181819507	54
50587.90209328923	49941.00914824311	54
50583.13551340963	50204.66603943352	54
50593.809409015856	50259.574185924816	54
50121.20137519675	49705.176932600334	54
50007.738343987396	50488.46578853137	54
49488.98886339523	49707.75261516041	54
49851.8151667802	49441.09261092753	54
50330.34605008506	50468.09525413706	54
50057.43463636395	49795.43256287137	54
50307.58036002748	50539.79271035674	54
50179.489817061454	49579.22829621407	54
49698.813314767685	49792.77631524414	54
49792.85265560684	50586.83729388064	54
49418.71372202925	49820.02155070655	54
49466.416479176536	50350.18493280903	54
49713.123645761734	49635.78825461032	54
49961.13944506977	49498.22976637419	54
49636.712736006855	50512.30507977963	54
49566.76667290087	49700.22565418402	54
49911.812514250385	50529.95814851533	54
50473.81258864389	50370.163864157694	54
50570.5674770536	50098.63578381848	54
50338.027245524005	50346.08100475915	54
50119.527064404254	49568.032907504814	54
50620.52215644589	50308.29126726508	54
49684.05608329917	49519.83032576669	54
50126.403192273436	50497.1134596585	54
49465.02256967184	50453.20571909115	54
49354.41813970098	50081.267502452116	54
50197.835169973965	49525.442680819775	54
50678.19403741062	50312.58766109197	54
49440.87409806298	50190.823819241625	54
50023.627505242875	50541.52803509976	54
50487.673370682656	49912.82190413401	54
49391.80424503613	49708.93318994415	54
49908.59168694894	49430.997134972386	54
49439.646131064655	49671.374412577294	54
50357.5975561886	50416.43446048154	54
50153.13391146044	49493.39385190127	54
50508.51442641688	50272.56315618137	54
49898.579552470364	49367.8898395587	54
50465.80220513203	50430.15151629645	54
50417.628296567425	50392.387953786645	54
49848.18419825731	49333.13496862909	54
50603.30846266655	49885.11910866545	54
50083.61097458325	50562.47241456319	54
49406.34824145205	50467.71702644879	54
49312.09829995808	50036.92009582086	54
50191.72549864589	49443.92803917395	54
50653.71191012165	50259.32515959838	54
50623.80760161944	50368.249538977514	54
49969.03353710261	50530.65037604202	54
49419.08397790812	50314.555352209594	54
50344.36204086429	49567.6706833549	54
49595.92867699365	49643.279137771206	54
49596.82781144678	50559.7426771948	54
50706.29349070092	50365.87774527003	54
50249.30446540079	49469.00331528703	54
49343.92474671232	50472.55952741726	54
49402.58038557736	49878.31957711131	54
50122.46643837972	50156.947554259954	54
50639.715631878695	50425.165201141695	54
50218.325053905755	50513.26647504866	54
50600.1233648656	50045.67636588043	54
49717.55062328655	49473.94002796224	54
50414.83911997754	50463.860504652366	54
50118.206153633684	50438.223943135024	54
50333.19297725167	50592.070904067135	54
49378.21347575084	50271.55780420622	54
50337.176411523666	50649.26444113866	54
50643.52051415443	49949.88114668108	54
50364.00473189819	50535.64541246817	54
49791.710877247875	49434.091807198536	54
50652.04877516078	50072.945772795305	54
49330.90295410164	50131.770494484765	54
50477.06504827491	50485.510081153414	54
49331.68894472067	50416.30754893617	54
50181.504185036385	50559.71878093507	54
49535.92101958038	50570.25263845259	54
49304.613083559954	50363.36593874975	54
49336.715650772705	49691.93638541442	54
50307.63554883111	49517.92384738382	54
49394.89315886076	50409.318781545415	54
50754.0172746205	50405.108820574314	54
50767.736820807775	50460.279144634456	54
50253.45827311166	50563.76977332395	54
50386.3802180031	50676.06110691702	54
50436.31756163744	50700.95438869294	54
50392.493028762714	50619.29383150231	54
50400.62524029361	49625.087792902814	54
49800.36779518575	49561.977894449636	54
49326.413097659955	50248.534166897516	54
49287.43208724063	49664.37335663771	54
49279.600395843234	50452.864658636136	54
49244.8035070324	50355.160326006604	54
49293.41804566095	50511.196485757726	54
49464.982331584484	49618.696164610774	54
50023.085485347496	49901.12310908447	54
49442.19606817739	49562.297546970105	54
50612.75640250627	50477.92950688901	54
49778.64706660019	49490.30602199128	54
49230.53467687966	50515.22206350981	54
50817.77117111342	50423.612941687454	54
50673.67593182732	50477.551227914286	54
50533.80977899796	50381.54509942114	54
50278.083256389524	49416.5422778948	54
50488.66991018969	50547.75831146175	54
50363.973028263536	49507.74026620059	54
50306.822792548046	50696.15861341421	54
50444.17626437925	50642.81848414759	54
50391.11510142976	50743.15714828017	54
49307.87655011926	49608.47994977383	54
49249.60403373742	50026.63780835467	54
50331.04823875682	49451.344864063314	54
49596.537505547734	49486.435400827126	54
49891.53493284648	49292.60439200145	54
49374.6633900394	50211.13235577202	54
50413.31687344685	49569.5539411817	54
49258.56030185447	50301.647675978274	54
50644.65626869033	50134.872668578035	54
49503.459624428535	49551.99523239204	54
50455.41260393433	50755.61479861726	54
49981.46444571526	50585.24709614716	54
50222.193765793396	49391.09214477346	54
50469.94617416109	49587.67866751552	54
49384.08547867458	49579.810716363165	54
50513.21793319341	50769.37374360131	54
49541.231994217735	50633.16264633263	54
50133.511056900745	50592.13555730089	54
49370.45311969558	50342.9561025422	54
50498.346073988694	50674.38669428807	54
50312.60923821814	49365.22699066911	54
50066.22816283296	50494.51025503021	54
50672.72284189362	50019.65291205138	54
50388.194280987744	50804.051689401174	54
50255.72738981191	50716.67175885249	54
49378.60053247465	49642.008421540275	54
49520.53464820859	49608.98354747014	54
49572.29355887727	49584.47320439235	54
49271.73426653138	49975.34488041581	54
49411.2727410613	49513.24476714972	54
50328.72538014172	50750.76099972544	54
49331.22753926059	49554.649991275975	54
49986.39133795601	49442.696895935216	54
49992.03306188668	49382.2083094243	54
49363.45668739567	49766.78968636354	54
50320.85253721172	49310.72105301818	54
50684.27879202481	49909.38193407781	54
50672.35334087741	50187.40370401965	54
50703.7523865097	50429.71452463984	54
49208.36818433855	50404.610474338544	54
49681.426524437535	50559.01398632454	54
50105.2624681436	50646.75530816325	54
49517.37508557439	49878.61187657403	54
50021.53386840025	50633.213114379316	54
50810.1570297088	50501.54616539369	54
50533.54017400135	50443.56821760815	54
50850.29591152398	50544.12240981802	54
49547.61147798144	49516.66807229243	54
50863.378153145044	50484.17010420712	54
49637.36291039641	49448.2619757086	54
49291.69536231697	50180.9246756294	54
49307.39029783827	49929.93893172018	54
50389.0205936976	49427.74923054765	54
49491.6264595898	49497.12509611219	54
50426.680951818686	49514.874959714194	54
50541.76141844378	50633.333395989976	54
50557.668302239785	50323.21023600699	54
50841.17667876821	50368.19782357524	54
50508.70888098367	50831.55505715726	54
49480.35373568482	50648.16375553445	54
50745.538188836676	50321.25664850506	54
49272.00107780974	50123.219331689026	54
49363.37126144479	49835.75019073993	54
49303.83462384992	49843.065327296354	54
49219.99201227843	50159.17244073555	54
49302.10662449993	49782.59921363916	54
50668.9295625823	50538.146902844615	54
50925.43502210577	50470.323973724044	54
50451.20736481312	49972.256809522965	54
50414.728007924234	49375.14680349893	54
49822.31889146177	49381.70879126345	54
49377.630242490726	49973.10011751409	54
50564.30659289071	50824.24317259224	54
50776.80541768747	50553.78405740084	54
49322.91107287069	50562.3212016414	54
49785.63218787541	49327.211933077975	54
49228.93457386106	50087.4431301472	54
49255.66815381805	50229.73279340669	54
49879.13761308434	50612.46229331687	54
50265.10614874636	49333.031241016644	54
49712.532606833505	50612.263447002086	54
49256.42351065237	49717.33516390601	54
50578.180751738	50583.34306196711	54
50730.39429146263	50202.08205595853	54
49740.84444899192	49285.93439674131	54
49484.067343891766	50537.62782033463	54
50525.277181036705	50886.77043253046	54
49419.44985743573	50644.71356931635	54
50168.75241209622	49736.38625723857	54
50543.6158820273	50716.25425406487	54
49267.80934073067	49888.20895603779	54
50332.195999521995	49255.25017461809	54
50909.90384336632	50527.50750332056	54
49243.30280389914	49618.84849397388	54
50011.11914676335	50695.445646302025	54
50216.24854346502	49300.75939790536	54
50534.05518257566	50052.656157381825	54
49817.75950636655	50638.96649183423	54
50731.8750131979	50510.249726007976	54
50469.71569057573	49366.732411201374	54
50528.461186675486	49690.40958967105	54
50584.29119724376	50409.3818573879	54
50204.40234555551	50612.33989473187	54
49187.57913804319	50550.049303521446	54
49848.35027576782	50690.17396344812	54
50052.1021726633	50735.38682011296	54
49762.31527654847	50659.67827287247	54
49215.14937738186	49567.50656780377	54
50966.50622467773	50551.50245228286	54
49198.904675811355	49737.79181917205	54
49195.46361810275	50472.62519816527	54
50109.982610148705	50717.83111826527	54
49799.6442676631	49271.2301352413	54
50276.65664596776	49237.16988312731	54
50994.67699773015	50498.81157519218	54
50472.912860284	49310.970147980035	54
50741.67152916503	49891.15776985914	54
50452.81744049823	49419.87461986991	54
50430.789281653364	50575.03756475629	54
49686.70829910733	50661.33524158019	54
49359.08507326263	50630.138683759156	54
49292.792501743344	50613.99992766519	54
49457.48625501073	49896.059693368545	54
50450.04329407434	50838.99546670992	54
50726.24140981311	50141.17163723292	54
50484.24137382139	49470.88917021553	54
49155.94685588547	50595.99778578271	54
49456.36817487493	50700.56221678784	54
50601.88953781783	49827.142651810755	54
49474.962609101145	49443.936513652414	54
49165.550069948076	50090.2362813261	54
50881.11344722673	50329.11664108352	54
50103.05954183241	49461.71185843188	54
50194.45656434706	50701.36736151789	54
49418.001156596874	50745.555139477474	54
49247.85536417446	49772.91911200835	54
50252.99698869584	49527.672063686936	54
49171.069132523065	49611.820981548466	54
49381.65316166363	50569.498400098404	54
49250.160435512014	49830.57138685081	54
50574.742567152134	49724.14291564624	54
49468.07614835467	49386.82917126014	54
49318.14809996523	50677.96160472319	54
50103.20757334475	50780.07134532108	54
49503.55585442958	49339.34615454921	54
49203.08567044949	50265.52272822463	54
50373.03554402668	49338.88353178422	54
49266.83666253628	49537.11741440528	54
49417.9084922546	50524.91502025166	54
49194.07304211288	50011.31063119317	54
49990.22977024266	50755.0319501409	54
49520.27567204037	49283.86348185776	54
49682.28468496481	49281.47653786519	54
50127.42292201274	49408.785645836855	54
50411.79342864408	49293.97553422551	54
50767.72978256901	50608.766482576975	54
49962.50152852999	50806.57109691652	54
50726.49411658541	49831.30255434916	54
