# Supplementary material for: Abundant Topological Outliers in Social Media Data and Their Effect on Spatial Analysis
Source: PLoS One. 2016 Sep 9;11(9):e0162360. doi: 10.1371/journal.pone.0162360 (PMC5017681; doi:10.1371/journal.pone.0162360)
Supplement: S3 Dataset — See the respective attached file. (ZIP) [file pone.0162360.s003.zip › S3_inclusion_lws/clust_56_65.csv]

50000.0	50000.0	0
50005.83713481602	49993.280968672174	0
50001.12443877294	50002.94038312532	0
50004.48967049862	50009.87803618339	0
50014.53099825114	49992.22044562598	0
49994.82530141147	50000.16451443882	0
50010.4589196096	49996.03999675293	0
50018.2149037799	50000.21066760052	0
50008.08586038528	49994.71094210748	0
50008.936828060156	49996.61673629877	0
50014.94983376979	49988.786681476384	0
50018.46933854213	49993.8554702697	0
50011.58925015423	49998.11513877684	0
50000.88428493963	50005.70068823388	0
50015.58030491181	49998.917555959655	0
50009.4718499692	49995.44000616184	0
50021.193458055204	49985.225681648	0
50021.413904821406	49979.75696080034	0
50010.100749354795	49991.42392694246	0
49994.76895619402	50001.40611172298	0
49988.06258487189	49998.76840152412	0
49985.29202249338	49998.940740734564	0
49993.14686645007	50008.1375682673	0
50019.290915195124	49977.92750471076	0
50015.06418115242	50000.068615091885	0
50014.13017824349	49994.253094930704	0
50016.51956011994	49993.78858803314	0
50007.08202173182	49986.998177055575	0
50019.32588342561	49975.4242119596	0
50007.844906202205	50006.27608626506	0
50012.7000907052	49987.44525287354	0
49995.49342105043	50013.29634922211	0
50005.13790162656	49991.45152935209	0
50007.082932075806	49996.441953963855	0
50016.585769007244	49986.84440471123	0
50002.83418114664	49988.992466717245	0
49995.48635136234	49995.03181978486	0
50024.77210222248	49987.26818796391	0
50016.061040311164	50002.13748655931	0
49998.10217495186	50005.36260508198	0
50013.167830917206	49993.19964095961	0
50022.14159763361	49982.83076155788	0
50016.10399810654	49974.74415824642	0
49998.08776523715	50009.22821079052	0
50023.40450357533	49993.61172738369	0
50018.76775212044	49981.33086492498	0
49996.120792812355	50001.59421960543	0
50005.046774222115	49981.73340809357	0
49998.2990140224	49997.04291727956	0
50016.47214563919	50006.55446067109	0
50027.808527417794	49994.11873108403	0
50007.276988179576	49979.47005546184	0
49998.63505054116	49993.56495709598	0
49994.93196612812	50011.18394075017	0
50010.45876863076	49990.161010031814	0
50003.97266594857	50002.458794795784	0
50009.44591577367	49994.182815990534	0
50008.4991627827	49998.01859678256	0
50026.73402193849	49992.63956518364	0
50029.482584821504	49978.508912261066	0
50008.75765193132	50004.28392360544	0
50005.388412672575	49999.9900841207	0
49999.85042124614	50010.79623481914	0
50012.27171978171	49994.29867634941	0
49986.59482429784	50001.81226839865	0
50035.33648425852	49974.70002515035	0
50017.338649190744	49980.41742473275	0
49986.88719264082	49998.56909033515	0
50009.163364260836	50001.94105756399	0
50021.4902181036	49972.74675609031	0
50036.929303339406	49979.345099226695	0
50004.407389178654	50000.27660040396	0
50013.03458879436	49971.04161905141	0
49986.730068661935	49995.36881795393	0
50012.11734460939	50005.26852747503	0
49991.47266825221	50016.232713043595	0
50002.753656105124	50004.43811441385	0
50007.04795399476	49984.99209594952	0
50019.73260847298	49970.14971438379	0
50009.069330373226	49972.59046273163	0
50010.1511816557	49972.62455247978	0
50019.046855330045	49968.729659101475	0
50033.91819664266	49994.99795841096	0
50000.54061583774	50004.66301196818	0
50036.83356199175	49976.12178608589	0
49998.69355844842	50014.23779065819	0
49996.42385986143	49997.54201287753	0
49988.80355885187	49994.73949626766	0
49989.0000510483	49997.53362532931	0
50045.87877013	49979.65615874137	0
49991.13587895365	49996.52765682387	0
50019.30492580107	49999.88959458508	0
50012.46014286366	49988.74121117238	0
50001.54569032017	50001.71275774059	0
50012.15402410048	49992.55053785089	0
50000.12263336884	49977.47527241486	0
50002.22490471562	49999.61637121197	0
50010.51338572776	49998.152334640225	0
50014.73525587127	49997.20394473452	0
50012.79614643068	49996.9890215799	0
50004.87503193818	50001.461523248174	0
50006.03257514177	49990.03647625652	0
50005.54887962217	50004.81637949066	0
50002.56240120871	49979.99797606899	0
50021.887926901814	49996.062893511604	0
50006.32703857465	49991.544517300004	0
49990.439278598395	49994.24582331928	0
50001.873876585625	50007.141939034314	0
50003.305765154335	49993.86854020162	0
50013.200641945106	50005.08440088092	0
50012.12025455266	49978.84568753256	0
50006.64370623705	49983.02919293262	0
50008.49073917247	50010.12621010018	0
50013.861540388745	49978.21860787476	0
50031.058052643435	49986.99015643279	0
50014.94582985956	50012.05125135054	0
50035.5383608293	49983.566861656094	0
49991.030096193834	50022.15116813719	0
50005.46966937792	49970.62233159868	0
49988.44833133628	49989.976926240066	0
49994.354344094165	49979.72792732627	0
50016.53829730544	50000.329665277866	0
49985.69786667642	50003.08579045412	0
50005.04180405728	50003.54232518139	0
50007.49928405959	49988.58424591541	0
50017.031857151094	49968.94990008343	0
50002.98364475068	49981.342418066255	0
50008.75183400938	49981.63170455064	0
50003.74134074666	49968.98534518849	0
50014.184258887915	50004.34955588514	0
50016.66807349658	49978.153620903344	0
49991.49294660638	49999.08926920659	0
50006.07308943197	50012.02124499861	0
50018.18428017563	49975.5291185302	0
50003.744835537575	50005.03672033354	0
50017.0847617482	49967.71939797862	0
50001.364376995836	49995.92899192673	0
49999.015252295256	49984.51162121085	0
50022.88862056398	49978.140659149925	0
50010.12229608524	49981.63378355038	0
50006.924986869504	50014.2275570096	0
50018.62598055079	49995.02027975728	0
50001.4129379488	50011.1959501719	0
50029.762113352466	49981.23696473595	0
50017.34500124433	49994.69032148967	0
50001.66266675488	49990.137316034496	0
49998.9494254673	50003.01711792969	0
50001.198360199305	49999.86125242214	0
49988.285388029035	50000.56237796584	0
49999.6191912088	49994.81971262622	0
50026.604335600314	49978.8004165042	0
49995.32452230914	50007.39284060184	0
50008.4370145203	50012.41428319673	0
50020.588886059304	49984.00500895489	0
50018.196912976244	50013.52306138625	0
50024.68074206995	49980.89310460526	0
50032.11898991028	49977.87048802366	0
50033.392462679665	49988.90998566345	0
49989.34177680639	49998.66722062441	0
50011.053675528885	49993.308648700295	0
49998.23830095699	50010.57701642372	0
50011.79860805233	49985.78635422019	0
50018.22626641199	49998.34133937544	0
50006.87112494695	50000.55134256973	0
49996.53121272331	49985.20198091985	0
50025.086037284156	49985.91081937276	0
49996.70860588001	49979.26714558284	0
50029.50319168969	49973.20871567816	0
50016.4795935853	49979.64911345631	0
49996.10016635222	50004.113680559676	0
49999.640019379956	49996.08065681126	0
50008.223135130625	49962.391188099115	0
49993.37143664145	49981.26529963117	0
50018.00955082157	50001.454190036544	0
50014.05433731257	49987.786569162265	0
49999.49285722743	49986.030568801725	0
50010.892172060616	50002.890041918436	0
50018.264454430224	49979.08917698802	0
49999.254347866976	50004.12399906752	0
49996.37550174052	49996.18684061768	0
49988.48035736957	50002.11186367716	0
50017.57129535383	49985.64348910266	0
49993.48365932206	49995.32734283831	0
50004.25846664632	50013.69450265003	0
50015.17690187655	49969.07193670933	0
50010.90125225226	50010.77384091866	0
50017.00323091341	49995.94090178073	0
50012.86030348004	50017.03363351573	0
50005.31109678922	49962.92414232626	0
50006.08245865617	49996.396527964374	0
49990.01497238	49995.39866020564	0
50044.05046255765	49984.74864177708	0
50021.102182624454	49977.19055963324	0
49994.206855205164	50007.760510363725	0
50031.30952802601	49981.27880218403	0
49993.00874635992	49989.07987435498	0
50017.913044286935	50022.43697608902	0
50019.55630359528	49996.00874573291	0
49994.95845095134	50006.23146898167	0
49996.787999179345	49983.41672751876	0
49997.28862868989	50002.89962222195	0
50026.72239156424	49977.67029217016	0
50016.137442013125	49997.798828649495	0
50002.23822115556	49982.82918829433	0
50017.59004350971	49970.20078439211	0
50001.12616166738	49988.74985866253	0
50026.89126041569	49975.84217616462	0
50011.525842301904	50000.75636389602	0
49987.37936298576	50026.933915783564	0
49992.505563965504	49971.45927862612	0
50028.914669772326	49976.81093937099	0
50016.66006009913	50016.9698661116	0
50006.33442838227	50008.543010872665	0
49989.42131829412	49963.33901166855	0
50017.968238877926	49964.11063876047	0
50017.4053768407	49976.68234425749	0
50025.67918690619	49993.459769034926	0
50035.32946390554	49977.583204645154	0
50014.841863191876	50008.54154552255	0
50009.46842729731	50020.60487544357	0
50021.769537268505	49974.23178294885	0
50011.47451947896	50007.557284676805	0
49998.40507468729	49975.46325920858	0
50004.0943970568	50011.27871101463	0
50006.20179319582	49967.85017228331	0
50018.20829484094	50018.71730479123	0
50011.66556158528	49969.1858270797	0
50024.369657337156	50001.22008216415	0
49998.79584238994	50007.13689362251	0
49990.32820341346	50016.3961369657	0
50006.4435688108	49994.31053318997	0
50019.30929079813	49976.600336048316	0
50010.91845864008	49982.82898569856	0
49990.348907185224	50005.60903256387	0
50024.1522169357	49994.40200642497	0
50014.17381883133	50002.12589069574	0
50017.76507466728	49990.44779436663	0
50043.75520496807	49976.744641166486	0
50009.71324076425	50011.99337319459	0
50023.96064234873	49977.61049468709	0
50014.04709016834	49999.30956374218	0
50007.29837336337	50019.74476684009	0
50011.60148713441	49971.61552987652	0
50027.760664667345	49985.06088880161	0
49990.826783218356	50029.403764236886	0
50009.65654534305	49987.70137659851	0
50016.71099753911	50008.33824926107	0
50004.69951611002	49997.63286251777	0
49982.1008966819	50023.64881203237	0
49994.30528099292	50019.15648234574	0
49989.98803088486	50014.01842541414	0
49982.173661481924	50004.54955079803	0
50016.885314251995	49964.39033046427	0
50027.64624163003	49996.03948847316	0
50042.10921104765	49992.490067135564	0
50000.45721536013	50013.25586287379	0
50033.20667133846	49996.21933796846	0
50007.796617056236	49990.37827675556	0
50010.793185041024	49958.88394594061	0
49999.99657376707	50014.635139766775	0
49991.18720389596	50004.122235214636	0
49997.97220737339	49978.578237204354	0
50009.72613395662	50003.706107086124	0
50035.589999161806	49971.04844427833	0
50028.910800421785	49971.17023296352	0
49995.69536840814	50016.661631778	0
50031.87793942766	49984.378883366044	0
50018.940883947886	49955.17033129901	0
50009.73582475297	49963.47881328664	0
49982.62400587377	50000.491292449246	0
50011.69341869804	49995.72767945512	0
49995.16420949113	49998.835294507444	0
50006.40201665947	49988.39904736535	0
50016.4519561636	49990.38580699887	0
49999.09921373705	50015.27455799909	0
50015.71644487849	49981.890074185685	0
50011.95701241115	49981.49187185587	0
50013.74931920829	49997.47045144757	0
49991.916510602816	50012.525039104024	0
50009.99198977121	49984.8982441121	0
50018.44147401772	50003.16867861623	0
50020.82573912429	49974.82028027413	0
50015.49034966473	49990.85560334409	0
49999.87213701425	49997.90044027296	0
50043.79092621712	49982.05238273654	0
50017.433259612284	49987.72241035177	0
50031.953824946744	49994.884360510674	0
50008.88763657624	49985.631715698684	0
50033.254947874484	49991.54350118985	0
49999.46235900153	50001.37638187934	0
50015.18216152417	50016.60655961266	0
50013.100947890016	50010.369642319376	0
50023.76929210621	49996.469970804144	0
50009.1598565264	49970.37590584578	0
49995.85450226346	49992.452056001675	0
49999.94546654832	50008.59505416156	0
49990.82754118624	50010.245166916364	0
50031.77710339371	49975.60848126108	0
50034.230430251715	49972.200144816255	0
50022.386270717376	49979.00827023312	0
49992.64646736168	49980.25304717777	0
50026.42297673137	49997.453392527335	0
50019.618674445446	49958.86037352273	0
50026.41798040903	50001.05491525644	0
50019.38057683675	49973.42363685009	0
50009.54565436523	49966.28393480257	0
50009.01063384966	50014.73592736334	0
49999.644995925904	49993.78405371485	0
50009.81720632824	50005.97289784865	0
50008.14015398451	49992.284981156794	0
49996.346870602596	50006.735113702714	0
49992.318381946396	49996.34852900717	0
49975.57922029394	50007.543591302885	0
49991.7840052838	50030.47910280624	0
49997.821918389505	50003.78108682672	0
49981.759709777754	50020.590654198604	0
50004.689470503756	49982.915378003716	0
50003.63994292236	50003.52518030056	0
50003.33970531987	50010.21646316763	0
49991.72504012674	50009.66971456137	0
49993.51300644962	50021.990941999415	0
50008.57551745661	49967.72139152683	0
50021.960935687	49975.66542490558	0
50004.69583280455	49995.22104814737	0
49994.198399913046	50009.21217614481	0
49988.58142016513	50018.082290497325	0
50019.654252077045	49988.67324223183	0
49984.921162792794	50004.07854214962	0
49981.45671529846	49997.116122643434	0
49996.97783060522	49968.187741512134	0
50040.272093099156	50001.72669740148	0
50003.18794351524	49977.40589052669	0
49993.03311956979	49993.21018067425	0
49996.365427526835	50010.6317267545	0
50003.67053058538	49991.807151799425	0
50008.59006648891	50007.353603243646	0
50005.63922193674	49975.28807307995	0
50027.37674313698	50000.002662458595	0
50018.1694011894	49962.7431125476	0
50029.270615256304	49986.30585703274	0
50008.60891376488	50000.90645862579	0
50011.463217016535	49987.64651850302	0
50025.71492602243	49980.053609271316	0
50020.149261215425	49998.33740895269	0
49992.083382203666	49998.17325550986	0
49990.49038131797	49993.050099536056	0
49997.03459241107	49992.463299739306	0
50015.71638867133	49993.163487279846	0
50014.238258018595	49971.042525217876	0
50002.84440560835	49991.017650804875	0
50024.0421841673	49981.83583364768	0
50010.09122006389	49975.393998303785	0
50021.8599244461	49988.34879827413	0
50012.38490685176	49983.447845324255	0
50022.9978631254	49987.25227928762	0
50024.57481204676	49998.27303786978	0
49977.73435678939	50025.73142585185	0
50018.273526281984	49984.862890459626	0
50004.87977524304	49988.86417241439	0
50010.2994959495	49980.14878879698	0
50044.34040172747	49986.573763466644	0
49989.8854863132	50002.60089882142	0
50035.588236585834	49995.58540569962	0
50033.22995233338	49985.604815805105	0
50004.865841838946	49985.181879685035	0
50017.96032704124	50016.073713754304	0
49985.88742129509	50004.574260043635	0
50022.967400696645	49965.7199337937	0
50020.575116337925	49991.52741422425	0
50023.080497756	49990.82975304222	0
49971.19647388126	50028.90699982335	0
49988.378226405424	50020.15787642392	0
50041.256446369975	49975.58570536631	0
50026.2353198945	49963.63745814506	0
50006.09290812682	50003.86750193632	0
49999.10665106603	50019.81250362378	0
50017.08442806516	49999.00182927129	0
50044.3125068275	49991.881128169334	0
49989.69643205104	49979.90931636454	0
49983.447153874804	50012.92191009479	0
50007.09100776314	50002.0115516885	0
50002.39396832022	49992.540378176054	0
50030.089910534545	49998.491165232444	0
49997.30745483783	49998.59718904675	0
50007.318017293444	49975.875578960055	0
49993.248316773905	49978.191920323	0
50026.3666059615	49990.04335203911	0
49992.999485446875	50010.69994272801	0
50000.3856237368	49991.71250458948	0
50017.946030743726	49977.88631347146	0
50007.644142433375	49972.087069549	0
49993.66907959635	50011.765590085415	0
49994.8157511952	49986.98470323382	0
50008.38104781748	50019.90062105578	0
49993.26126408174	50000.11735477906	0
50007.22548173692	49977.57936703704	0
49992.06360483944	50018.0340425501	0
50039.28669048378	49963.65659707516	0
49985.753176636455	50020.735921212305	0
50011.566897029115	49967.6111754119	0
50033.987927820956	49979.86532365262	0
50034.92184460218	49993.68379887169	0
50031.1834662403	49978.546404806555	0
50008.49951727383	49977.61220145197	0
50000.0667014223	50006.61967936052	0
49984.729122934965	49988.46750636666	0
49981.21649061167	50003.70840084871	0
49990.47161684786	49965.01894314194	0
49986.85456251446	50017.47416794007	0
49993.14977565803	50012.76023205532	0
50047.74428540473	49991.24723405859	0
50041.76255014188	49978.46759680011	0
50009.81457879594	49978.21967923451	0
49998.4060908197	49999.35948248665	0
50018.373779276386	49996.34044717234	0
50013.52283959243	49995.467949927086	0
50027.67426593742	49970.10328410818	0
50014.319940503025	50017.38261971316	0
50009.11341404663	49999.653086728984	0
49973.127658974896	50000.05463673042	0
50024.172469884805	49992.833051163034	0
50012.72323837013	49986.30699232487	0
49986.20730487261	50000.10490423789	0
50011.977252020064	49976.793581167396	0
50000.00469857768	49987.66289570633	0
49995.85995538461	49973.097446555905	0
49981.89327689237	49986.981859026244	0
49990.188598212604	50018.50470183291	0
50019.26408681603	49991.079964753786	0
50026.90642246039	49980.55454640253	0
50004.02002875881	49980.06894821713	0
49985.89081506631	49985.65015807027	0
50002.19799961084	50013.56370140326	0
49983.7216195171	50005.075943525364	0
50011.56530235663	49984.67498436674	0
50002.327672652966	50016.16523425671	0
49997.71084800053	49989.345274387495	0
50021.098386776	49999.088229640256	0
50002.00890793094	50008.13368325376	0
50019.39518854666	49986.74799421681	0
49998.48583144695	49996.020842220816	0
50002.252645341825	50003.39034952211	0
50024.94934034694	49996.50973683712	0
49986.29125204934	50032.769984358754	0
50028.415156277806	49974.07285654163	0
49992.67148623997	50015.74501869495	0
49988.55427669218	50005.38882281116	0
50005.61269014103	49979.195057955585	0
50013.9253921519	49979.943606174034	0
50009.02263196153	49976.39397066565	0
50003.70383567812	50009.18776447736	0
49977.93538939688	50032.17827826552	0
50002.00143499088	49981.14772652258	0
49994.443343618565	49988.76168526796	0
50015.95192676042	49996.55369518609	0
49993.70826007408	50013.60625246535	0
50015.6171072625	49995.2344459176	0
49985.79584330067	50018.53873362033	0
50035.52685303456	49986.11691328954	0
50023.38477138606	50015.65881684924	0
50013.08957255942	49972.88909667436	0
50032.54434074573	49980.14024382478	0
50037.69766277613	49990.71977907857	0
50020.70132115987	49971.33918728332	0
49991.54871575323	49993.06958954638	0
50038.6876369777	49984.854015877136	0
49995.84975534837	49989.76380217891	0
50008.57260689861	49984.18248625825	0
50010.80116969428	49974.26868446372	0
50015.52442358418	49980.369654114074	0
49966.87956821088	50025.3566718717	0
50021.39298048806	49997.33513397521	0
49986.79280405464	50011.54457078656	0
50036.99569153763	49970.71384740837	0
50030.30006447288	49976.71936741601	0
50004.423067000935	50021.778925919774	0
50018.9524174718	49987.93459858724	0
50002.24446952885	50009.35885546801	0
49991.37241014676	49987.81286878255	0
50003.50800967785	49986.81399264767	0
50024.603400120206	49967.67607924221	0
50011.68653072118	49989.936086664326	0
50007.42317193211	50025.20821976098	0
49997.81359760099	49974.146066464906	0
50000.03202202254	49975.17501212602	0
50007.46899340166	50016.97950080779	0
50014.92720199672	49989.879107376546	0
49982.3621370405	49990.43294793265	0
49998.93112757086	49973.32114751587	0
49993.375437763934	49986.99815010414	0
50009.01048645396	50017.8185164767	0
49996.28983160131	49986.96341522962	0
50013.84358150482	49974.759725529235	0
49985.33335758784	50014.325262570404	0
49988.28920657882	49976.78881082798	0
50005.127349538976	49960.355245516366	0
49989.64002585986	50013.06228223937	0
49993.30132386803	49990.74232668886	0
50007.89248237768	50021.36047618287	0
49987.15178322575	50016.181793822885	0
49968.585720026465	50014.86442092179	55
50002.73740051828	50068.09108066647	55
50053.000659558944	50032.35889161915	55
50104.2648652635	50005.37664934726	55
50050.50190150268	49968.88042099657	55
49928.805999938304	49971.527946180846	55
49942.60720697729	50070.37187128827	55
50071.4594272167	49913.77082998589	55
50055.93341284059	50096.309537555695	55
50147.54913574797	49965.684542814655	55
49947.74893458715	49914.95423995419	55
50106.53563464269	50065.825333500565	55
50007.69636171886	49924.8826709645	55
49972.514015995854	50122.41706405985	55
49983.491737250115	49864.81700491465	55
50106.581843225795	50132.63503291129	55
50163.18374335656	49910.37261414121	55
49981.998355150135	49807.9718348616	55
50203.36818247359	49959.900140161866	55
50125.05533013709	49869.00171961835	55
50163.56186513079	50028.076024106704	55
50137.77146666856	49810.54496197572	55
49869.02568169292	49972.00260098945	55
49830.68630936725	49928.78031766221	55
49849.617149753496	50026.60431448653	55
50018.985525730604	49763.64799719425	55
50050.13635456927	49710.26486252411	55
49896.252329153074	49888.046475716954	55
50081.83990234025	49657.49199123484	55
50019.434625423506	49658.58879144443	55
50094.28619915898	50191.12441955747	55
49792.90731712739	50004.77414225235	55
50111.44933528583	49711.60338104785	55
50198.10259231839	49803.588263786056	55
50161.99730240861	50113.00632051064	55
49853.107536463285	49847.23062509112	55
50042.713771650626	49860.3598021889	55
49932.346826954	50162.679451260185	55
49797.489936276885	49831.464317664926	55
49781.48255692524	49899.53560701238	55
50233.0707325867	49854.85581181173	55
50264.85947204227	49798.63031455372	55
50082.3206943735	50246.04855509737	55
50282.38804539051	49737.445027342896	55
49869.139281153206	50165.17958560343	55
50330.927762921616	49767.60012500721	55
49978.216424802646	49707.25336282051	55
50045.495995203695	50157.335154062785	55
50218.59107812913	50096.42327835321	55
49812.45790009822	50148.67718359543	55
49889.01793728276	50102.32493679271	55
49730.89441903498	50008.92154651518	55
50188.19335023783	50170.80499315203	55
49749.402672497075	49802.32288332146	55
50071.3175053857	50302.94241870236	55
50348.14572329339	49829.826962950036	55
50022.484383940464	50212.59793593444	55
50261.708695357476	49974.07013634996	55
50323.14097886907	49697.661224017196	55
49914.49345208744	49705.71240239718	55
50323.69510485964	49982.98664566233	55
49857.35626923885	49695.242847194226	55
50092.00542957996	49769.35434777023	55
49914.00921514366	50221.41391906962	55
49669.614211281354	50010.105400364	55
49953.80214626948	50271.38356717498	55
49942.644809374535	49763.60122380606	55
49614.74161628559	49995.01461832664	55
50379.04811873207	49718.51744081954	55
49968.09053639682	50329.6749911966	55
49960.582371401375	50388.62218482535	55
50385.63476433456	49998.788895021564	55
50162.224685513596	49735.74730809252	55
49803.6570301616	50090.38302711363	55
49923.60753953962	49817.37991960777	55
50292.19945971212	49921.09425728859	55
49751.55240044054	50136.10529063428	55
50393.901193926045	49659.18227019539	55
50077.42894563588	50363.341909327246	55
49828.41509480734	49646.55790780961	55
49756.312284301304	49954.349958102175	55
50438.44597627818	49697.19836799166	55
49866.375140279946	49755.08975481045	55
50351.2616520582	49924.69836219908	55
49652.56260133669	49946.622194683994	55
50017.44545296254	50369.57251437683	55
49696.76591209445	49771.5460740771	55
49771.63788835159	49617.37118025415	55
50207.75474914454	50229.27147395798	55
49851.720450380395	49589.86097236817	55
50271.64161870172	50075.20137277559	55
50095.206673295754	50424.467757033315	55
49720.330877923945	49591.397552096205	55
49705.20898114164	49849.911807033386	55
49913.957648562406	49593.402057423846	55
50201.749253425056	49695.34047469149	55
50339.41216986372	49643.434304148024	55
49906.08380236337	50329.30406285827	55
49850.00678591664	50297.68382487944	55
50147.73050542846	50448.15463239018	55
50167.43830603946	50388.86290727394	55
50265.66860415508	50137.25239560895	55
50219.47059378732	50019.39994302964	55
50227.25404546537	50381.437486842326	55
50223.720047143615	49753.43854879912	55
49688.28402565424	50150.52494933506	55
50405.906537067276	49600.68637558246	55
50406.077732188394	49819.47985684625	55
50396.276211819524	49544.519351774856	55
49856.10000274687	50240.432293565565	55
50323.22915765527	50042.68814905953	55
49686.11727040309	49637.21298749884	55
49656.934014545106	50094.53430270701	55
50141.937012572576	49652.82876373288	55
50262.36867496047	50426.42615624802	55
49595.36746197146	49932.4963271467	55
49671.61020008574	49696.24340146061	55
49939.04295687647	50443.87583354861	55
49768.049036399214	49552.73612863876	55
50167.650626907285	50272.78699692204	55
50093.68694600166	49599.06317636112	55
50451.99364526231	49773.65581644903	55
50241.64186221313	50478.766281503515	55
49972.226348043965	49588.75733854136	55
50448.602067587824	50013.79242472324	55
49948.90069892712	49649.502527241515	55
50504.854882407024	49752.85872732946	55
49732.39071813158	49669.097006605225	55
50143.36383128329	49561.08081914851	55
49601.67756666459	50126.894707511376	55
49736.75919376748	49731.21136578822	55
49651.151757536085	49827.0845859569	55
50295.59392199825	50504.414138733955	55
49631.795021335325	49767.30452452546	55
49903.652377073166	49536.76435926833	55
50052.43947837587	50467.95385263654	55
49557.76341181032	49887.56949393683	55
50181.65919039614	49608.104712151355	55
50120.2222021495	50504.8512813218	55
50035.10892298863	49597.323445047805	55
50347.84019299385	50476.02074362799	55
49716.470140618665	50079.094228482805	55
50391.16971900085	50512.14511338915	55
50272.36390976013	50346.412463394314	55
49797.44804603451	50332.819289966785	55
49526.336594407105	49939.731912095915	55
50336.11246692766	49581.674445700584	55
49584.90342835396	50048.34677435315	55
49877.134932473076	50462.3392064274	55
49824.731870667136	50426.32347488086	55
50454.890922294435	49633.21679139329	55
50320.15670017854	50424.66634130434	55
50528.42172726044	49699.16335434371	55
50454.514706884205	50506.07780660628	55
50267.70044468165	50201.197470761195	55
49522.608504721335	50037.365059429365	55
50531.73847503919	49804.74440826331	55
50058.71287717636	50525.84685902812	55
49699.92694763935	49913.51415526714	55
50267.980654621926	49675.66396766718	55
50583.485112587376	49676.26067265508	55
50205.98961401336	50323.09633958168	55
49762.98327468483	49494.993015301225	55
49793.289978833694	49761.65257951767	55
49821.49312869343	49503.39054442047	55
49800.358098220546	50271.05265031458	55
49490.20115788922	49984.25698770519	55
49637.75671050818	50177.42867355404	55
49769.94504371586	50396.29434577578	55
49474.59000362092	49906.5947430808	55
49578.992611364796	50191.85376450938	55
50406.13765879589	49881.21327496954	55
50505.549631186805	50545.55880506377	55
50584.49251810594	49766.85051372438	55
49715.20666970136	50206.69130138097	55
49926.32064778264	50506.415164943704	55
50003.08459059478	50432.39440228547	55
49849.93075509559	50367.78216395453	55
49704.61408626946	49490.42534580211	55
50457.418234846285	49576.441123999815	55
50469.138030756156	49872.88141699775	55
49537.73596708156	50146.32365120675	55
50642.344057192306	49690.35742085664	55
50006.46883317629	49540.93563694492	55
50507.30983637379	49917.06855569985	55
50630.26938970805	49633.378832378046	55
49750.251895641195	50298.690570226674	55
50280.43800614628	50258.158588912505	55
50144.857403875045	50219.13808912116	55
50507.98093577054	50469.96724330501	55
49728.593246191645	50356.6805157789	55
50639.389628132194	49794.82174853982	55
50517.87290452748	49565.07738885087	55
50577.38105224697	49548.45888630893	55
50142.14906081802	50564.00230712035	55
50685.656387854004	49650.81299913744	55
50515.71888172382	49976.50241325184	55
49426.630308114356	49989.5129799834	55
49656.604852822784	49519.32600552886	55
49631.775941472246	50239.64805279637	55
50011.72190873984	49482.483871808785	55
49651.080870610196	50299.8519174923	55
50448.99281474178	50568.25026801209	55
50280.89720295121	49599.65166216161	55
50492.98599677778	50057.35474645892	55
49615.29001029308	49693.66988342987	55
49739.0176542662	50451.64910927431	55
49981.35906530853	49433.03784603485	55
50342.939521287626	49522.444090981655	55
50449.73481179363	50096.11319194059	55
49567.71463987184	50250.939138394555	55
49453.728319805756	49846.75063221141	55
49734.84956300344	49439.91587189254	55
50558.69230887016	50569.11236591189	55
50321.57036629451	50105.5800955007	55
50390.395805754255	50108.54766060452	55
49999.78896391034	50495.154630210316	55
50199.26424035684	50538.30735517508	55
50479.50932135229	50624.69974667383	55
50324.543367437036	50302.570750673476	55
50614.24585977008	50581.913093522504	55
50681.50394468531	49588.75957370109	55
49391.11857824488	49829.81685069994	55
49637.09189844372	50362.35556662297	55
49962.68241142535	50558.58815056298	55
50002.20366161315	49374.978165724475	55
50443.84613937348	50155.72714993129	55
50545.08404941116	50085.47650308493	55
49613.419037095744	49637.07062481888	55
50357.57212237171	50156.094291612695	55
49823.18792128094	50484.53900527466	55
49622.90606934793	49469.570465577584	55
50575.4048612299	49840.23798126795	55
49510.72845601453	50280.81818136393	55
49669.59471302216	50410.274527482026	55
50697.892515018124	49707.364531465624	55
50140.313343986156	50324.07895640905	55
50364.47860949036	50570.058612906025	55
50350.73489436836	50358.1982999523	55
50405.35343612904	50054.352676228	55
49681.11145952668	50467.432416284515	55
49513.28616899452	49846.74434062271	55
49476.9673008812	50145.46829174697	55
49571.923137830934	49738.85475575958	55
50568.28335332233	49621.67324778679	55
49476.02640452975	49787.782944593746	55
50676.43601283051	49842.56028239867	55
50434.54769303523	49502.59269479817	55
50571.35716193657	49955.84559050156	55
49542.62380589166	50336.57834876785	55
49368.28311328503	49996.96691915473	55
50728.587134036155	49880.64159155618	55
49451.25126849964	49730.22674786195	55
49435.047626829124	50047.15628744585	55
49514.22926822138	49746.634902965685	55
50453.00321236859	49940.82981055028	55
50074.4600386459	49499.26998641245	55
49581.94597260457	49587.2912645249	55
50400.51412349883	50202.656054703955	55
49950.585109012514	49487.64774080896	55
50604.89636386545	50071.23971322085	55
49761.73010909964	49381.50570892209	55
49498.26723168785	50204.571859852666	55
50291.5923697998	49856.219949000384	55
50240.16921393679	50586.51454278303	55
49595.01271496793	50309.82789024865	55
50011.143808451285	50594.34727069916	55
50688.07275157929	49529.67005834343	55
50433.19791313119	50448.894618245315	55
49810.85398744298	49417.248314120494	55
49436.76153623756	50198.33808272063	55
50381.416873054186	49472.46602384015	55
49594.84318060126	49816.109813392235	55
50405.88654005038	50613.30070290449	55
50246.44138732078	49545.15404892319	55
50505.64189036711	50408.01493370794	55
50383.57519167665	50420.412823283965	55
50474.78942528987	49453.312074024994	55
50280.33401286345	49493.95521026897	55
50266.094528321904	49433.91238716672	55
50699.363647484046	49775.388688323634	55
50689.86403583348	49468.818949802946	55
50225.07710055032	49476.18443646864	55
50587.82694628767	50513.23942170483	55
50138.13853773171	49497.144913104035	55
49395.45632453817	49720.85596964054	55
50632.30850017892	49510.44636815294	55
50554.0740757205	50625.76523965902	55
49374.69177096396	49774.520849024775	55
50041.43339553329	49424.93468309162	55
49330.92860131983	49717.068331555216	55
50573.27985994268	50685.27047609562	55
49582.663263174225	50388.8220743803	55
50157.329268241825	49442.42328863563	55
50074.91092973389	50596.048318091365	55
49388.47690317351	49892.584740341816	55
49778.11758654055	50528.299426014935	55
50746.8877033748	49826.027539648996	55
49556.32349912947	49676.23410175525	55
49790.30941667778	50587.25170980274	55
50743.310401968985	49586.74459588809	55
50625.70265653661	50639.03304827046	55
49887.34378327679	49483.15561357726	55
49637.20676355309	49886.63670964504	55
49685.99995448922	49404.902709981834	55
50444.671142324696	50676.539966471806	55
49665.54494276418	50530.35523774572	55
50335.12983883557	50244.30322165027	55
50687.26864693475	49921.60566556365	55
49527.74336834622	50405.62737997002	55
50734.17622289708	49430.572492315536	55
50192.72147693405	49528.379206910875	55
50513.01561954395	49633.117067801824	55
50242.744836049205	50651.43539138651	55
50755.53513875654	49726.572009530406	55
50118.39138580878	49392.40866086515	55
50003.3522702937	50651.96770566116	55
49339.248546468014	49857.14557653416	55
49873.62257688139	49420.5798248822	55
50000.2579913847	50709.13572436004	55
49286.44269217661	49837.97904389683	55
49650.21067347819	49353.97940208766	55
50649.868032144535	49964.94710597206	55
50048.511795672894	49330.293625711405	55
49463.38704670147	50311.61270275674	55
49494.63781336465	49686.53396831897	55
49829.46121593058	50629.89732453913	55
49800.5880311807	49700.6910190671	55
50295.61281856213	50601.231895421486	55
49835.94756592162	49360.98173272256	55
50646.25114508018	49428.9981034134	55
49903.48816969322	50392.594833503	55
50815.704334179674	49704.30162678256	55
49333.485005026494	50045.55946619045	55
50515.45025050352	50711.280810981545	55
50525.375940280705	49425.405410739666	55
50184.65336293447	50673.86341739878	55
50772.08893210736	49920.25650502122	55
49229.566133896005	49833.30689077739	55
50738.50913459886	49499.73065394388	55
49217.65949321503	49892.64376498553	55
50388.68851253728	49414.73494210655	55
49157.36471053732	49876.73473291129	55
49540.668107731326	49538.73118372502	55
50576.42895288136	50138.77822452786	55
50317.98967886253	49395.65128528434	55
49519.43483253063	49632.07481149857	55
49774.52712672833	49322.20185775981	55
49680.64666136461	50587.80965058858	55
50150.82557606045	50622.033654733124	55
49654.57991577794	50643.045359470205	55
50661.76668807649	49368.474146176566	55
50407.22878437999	50340.78569709244	55
49882.48689172792	50661.52293108806	55
50495.415760977165	49510.74662884105	55
50777.08640874247	49394.307406236236	55
50406.39561503601	50278.03664401306	55
49153.93817290073	49815.05518781075	55
50723.88408781082	49358.5423420964	55
50628.504689584275	50169.98271799101	55
50700.59334403423	49999.27889275702	55
49802.61073689362	49271.60353050108	55
49472.76233462406	50368.54448997272	55
49420.732835816176	50121.54431181553	55
50480.2439724045	50351.780718229435	55
49680.83382122384	49302.109867326915	55
49702.16128248065	50676.313559712275	55
50600.31602377006	49394.45323662136	55
49796.41608879093	50683.66881387505	55
50108.30216444223	49322.58161078097	55
49318.124105284616	49780.67223201207	55
49612.46091256193	50504.833844783934	55
50614.88381496612	49919.491245555844	55
50744.36278520615	49647.89024590829	55
50480.38667364024	50287.5926779629	55
50612.10033210044	49329.77862929253	55
49940.67297381961	50660.306582005214	55
50362.42368102501	50650.39447134195	55
49636.07684662523	49264.436415583616	55
50052.00509497814	50745.0435784387	55
49939.163599294174	49376.90007149709	55
50678.947901119194	50657.880774558085	55
49616.0235301672	50692.209264359175	55
49591.36981485714	50446.30416394518	55
50532.85686425113	50252.351071845405	55
50556.28497174267	49352.737888583004	55
50799.059179659096	49770.772489333525	55
50559.70149837076	50432.43707652594	55
50544.35801556175	49482.360933276905	55
49563.22385681332	49469.20035759463	55
50081.38799984421	50692.57689042621	55
50824.7527490152	49430.496211247366	55
50615.573530660404	50425.5973970441	55
50600.886144627264	50228.50007554382	55
49559.248034724325	50719.41192062745	55
49484.67316811799	49585.789834214236	55
49720.243992550626	50736.60034086591	55
50109.29977230128	50762.52843547017	55
49202.664704326766	49775.519447709245	55
50562.20578066361	50369.013646102765	55
49422.396342297114	49575.92679310048	55
50153.81047169811	50725.15762462811	55
49427.00278156014	50260.05061288029	55
50574.943266504684	50012.17066821862	55
49731.74364652714	50561.08793207367	55
49356.39297111079	49941.80728539514	55
49589.70273975218	49419.54843395339	55
49437.451368131355	49521.46188609353	55
49580.88181266757	50555.16956320891	55
49938.28079367144	50720.942186986045	55
50659.53973687368	50234.9156484144	55
49835.74114164696	49225.9746809972	55
50567.16266231189	50743.52310909926	55
49142.78933072153	49936.44019548434	55
49274.25137725565	49894.733481266034	55
49108.366555881694	49849.102203319606	55
50392.01179272697	50701.683484643494	55
50692.661130178065	50282.386501439345	55
49597.494508147494	49520.1971591399	55
50805.33751240578	49836.58447526076	55
49246.41539860977	49953.05326157166	55
49807.1456625097	50208.86248543425	55
49889.22578655676	50549.93473911371	55
50333.65289111017	50704.07050944823	55
50421.549492550774	49364.04871144067	55
49479.12377856734	50084.9059768848	55
50636.05155981101	50301.90260989317	55
50849.52615682578	49874.78549195779	55
49130.44133922772	49997.19256629609	55
49629.72445231721	50747.3233173215	55
49939.60577784395	49318.305738715244	55
50433.246186516146	49307.552672128666	55
49309.77713000451	49989.20506399327	55
50720.571030233885	50222.339196032925	55
49257.28441433252	50013.462856045386	55
49406.06404825842	49658.81568150214	55
49894.01726332652	49224.037255608026	55
50495.24813133923	49288.98272436353	55
50010.175602555944	50291.05463272742	55
49410.50453718962	50380.715512005256	55
49909.90795155072	49168.658416902195	55
49860.31875388235	49134.08455452875	55
49618.7962094257	50806.64329796128	55
49798.48137821607	49144.559211805295	55
49720.80207207111	50799.55734993713	55
49898.66115916496	50605.329589739435	55
50325.64778236409	49453.02699757589	55
50093.74299133751	49445.12182255903	55
49085.500634346485	49933.54342457668	55
50885.702581345824	49449.23951452793	55
50462.55958360003	50735.58608466407	55
50685.30723892875	49312.18851993615	55
50266.93171081544	49367.094327663115	55
49373.08222124526	50289.126331609754	55
49355.90198963514	49627.20698171415	55
50135.49045248479	50821.146330620315	55
49350.74164124094	50375.308305587	55
49610.70566944283	50865.85576112901	55
49513.51388268317	50762.82030295666	55
50798.0865167119	49972.888406982696	55
49558.37133240576	50659.98027944954	55
50657.78195337659	50093.973972000334	55
49975.07401178053	50766.231497343644	55
50292.44449162273	49308.212416491915	55
49947.16391217333	49249.4086912676	55
50194.639317128116	50773.042260540176	55
49495.48906372478	50709.02857952937	55
49375.77454161861	50227.23568984081	55
49534.47364325768	50598.592693365026	55
50180.71334219747	50864.259850175804	55
49261.731148651124	49784.315667279094	55
49323.0929766698	50247.86614594765	55
49427.56372681448	49466.152816430986	55
50480.792547186604	49349.22286728755	55
50090.54408389412	50856.64418588654	55
50623.50946567316	50363.590685787276	55
50861.047963687844	49814.49087596943	55
49783.52512200837	50811.51344415034	55
49274.743790249384	49724.50109028924	55
50239.264015111934	50711.5147837581	55
49453.810815276214	50426.44925036429	55
49433.34017781303	50690.071384162424	55
49234.99034325714	49673.102697773305	55
50742.71138893239	49302.99837970934	55
49601.59005888309	50610.51537190748	55
49267.63247537107	50071.21692698559	55
49177.837499084664	49689.357295069254	55
50734.754079493476	50045.822682206825	55
50811.01786761562	49644.58852680664	55
50848.158641068236	49492.4491507931	55
49891.09970330767	49284.42432132614	55
50504.79164884187	50199.09996062824	55
49731.45169013299	50862.74413705286	55
50941.12321926914	49469.01456952546	55
49505.38084633867	50463.18735113998	55
50648.52921336684	50034.37345060887	55
50154.764822002355	49287.92376554434	55
49745.84281643089	49177.834288763166	55
49652.48649558122	49206.21170955732	55
49530.496088884276	49421.36740456839	55
