# Supplementary material for: Abundant Topological Outliers in Social Media Data and Their Effect on Spatial Analysis
Source: PLoS One. 2016 Sep 9;11(9):e0162360. doi: 10.1371/journal.pone.0162360 (PMC5017681; doi:10.1371/journal.pone.0162360)
Supplement: S3 Dataset — See the respective attached file. (ZIP) [file pone.0162360.s003.zip › S3_inclusion_lws/clust_57_66.csv]

50000.0	50000.0	0
50005.83713481602	49993.280968672174	0
50001.12443877294	50002.94038312532	0
50004.48967049862	50009.87803618339	0
50014.53099825114	49992.22044562598	0
49994.82530141147	50000.16451443882	0
50010.4589196096	49996.03999675293	0
50018.2149037799	50000.21066760052	0
50008.08586038528	49994.71094210748	0
50008.936828060156	49996.61673629877	0
50014.94983376979	49988.786681476384	0
50018.46933854213	49993.8554702697	0
50011.58925015423	49998.11513877684	0
50000.88428493963	50005.70068823388	0
50015.58030491181	49998.917555959655	0
50009.4718499692	49995.44000616184	0
50021.193458055204	49985.225681648	0
50021.413904821406	49979.75696080034	0
50010.100749354795	49991.42392694246	0
49994.76895619402	50001.40611172298	0
49988.06258487189	49998.76840152412	0
49985.29202249338	49998.940740734564	0
49993.14686645007	50008.1375682673	0
50019.290915195124	49977.92750471076	0
50015.06418115242	50000.068615091885	0
50014.13017824349	49994.253094930704	0
50016.51956011994	49993.78858803314	0
50007.08202173182	49986.998177055575	0
50019.32588342561	49975.4242119596	0
50007.844906202205	50006.27608626506	0
50012.7000907052	49987.44525287354	0
49995.49342105043	50013.29634922211	0
50005.13790162656	49991.45152935209	0
50007.082932075806	49996.441953963855	0
50016.585769007244	49986.84440471123	0
50002.83418114664	49988.992466717245	0
49995.48635136234	49995.03181978486	0
50024.77210222248	49987.26818796391	0
50016.061040311164	50002.13748655931	0
49998.10217495186	50005.36260508198	0
50013.167830917206	49993.19964095961	0
50022.14159763361	49982.83076155788	0
50016.10399810654	49974.74415824642	0
49998.08776523715	50009.22821079052	0
50023.40450357533	49993.61172738369	0
50018.76775212044	49981.33086492498	0
49996.120792812355	50001.59421960543	0
50005.046774222115	49981.73340809357	0
49998.2990140224	49997.04291727956	0
50016.47214563919	50006.55446067109	0
50027.808527417794	49994.11873108403	0
50007.276988179576	49979.47005546184	0
49998.63505054116	49993.56495709598	0
49994.93196612812	50011.18394075017	0
50010.45876863076	49990.161010031814	0
50003.97266594857	50002.458794795784	0
50009.44591577367	49994.182815990534	0
50008.4991627827	49998.01859678256	0
50026.73402193849	49992.63956518364	0
50029.482584821504	49978.508912261066	0
50008.75765193132	50004.28392360544	0
50005.388412672575	49999.9900841207	0
49999.85042124614	50010.79623481914	0
50012.27171978171	49994.29867634941	0
49986.59482429784	50001.81226839865	0
50035.33648425852	49974.70002515035	0
50017.338649190744	49980.41742473275	0
49986.88719264082	49998.56909033515	0
50009.163364260836	50001.94105756399	0
50021.4902181036	49972.74675609031	0
50036.929303339406	49979.345099226695	0
50004.407389178654	50000.27660040396	0
50013.03458879436	49971.04161905141	0
49986.730068661935	49995.36881795393	0
50012.11734460939	50005.26852747503	0
49991.47266825221	50016.232713043595	0
50002.753656105124	50004.43811441385	0
50007.04795399476	49984.99209594952	0
50019.73260847298	49970.14971438379	0
50009.069330373226	49972.59046273163	0
50010.1511816557	49972.62455247978	0
50019.046855330045	49968.729659101475	0
50033.91819664266	49994.99795841096	0
50000.54061583774	50004.66301196818	0
50036.83356199175	49976.12178608589	0
49998.69355844842	50014.23779065819	0
49996.42385986143	49997.54201287753	0
49988.80355885187	49994.73949626766	0
49989.0000510483	49997.53362532931	0
50045.87877013	49979.65615874137	0
49991.13587895365	49996.52765682387	0
50019.30492580107	49999.88959458508	0
50012.46014286366	49988.74121117238	0
50001.54569032017	50001.71275774059	0
50012.15402410048	49992.55053785089	0
50000.12263336884	49977.47527241486	0
50002.22490471562	49999.61637121197	0
50010.51338572776	49998.152334640225	0
50014.73525587127	49997.20394473452	0
50012.79614643068	49996.9890215799	0
50004.87503193818	50001.461523248174	0
50006.03257514177	49990.03647625652	0
50005.54887962217	50004.81637949066	0
50002.56240120871	49979.99797606899	0
50021.887926901814	49996.062893511604	0
50006.32703857465	49991.544517300004	0
49990.439278598395	49994.24582331928	0
50001.873876585625	50007.141939034314	0
50003.305765154335	49993.86854020162	0
50013.200641945106	50005.08440088092	0
50012.12025455266	49978.84568753256	0
50006.64370623705	49983.02919293262	0
50008.49073917247	50010.12621010018	0
50013.861540388745	49978.21860787476	0
50031.058052643435	49986.99015643279	0
50014.94582985956	50012.05125135054	0
50035.5383608293	49983.566861656094	0
49991.030096193834	50022.15116813719	0
50005.46966937792	49970.62233159868	0
49988.44833133628	49989.976926240066	0
49994.354344094165	49979.72792732627	0
50016.53829730544	50000.329665277866	0
49985.69786667642	50003.08579045412	0
50005.04180405728	50003.54232518139	0
50007.49928405959	49988.58424591541	0
50017.031857151094	49968.94990008343	0
50002.98364475068	49981.342418066255	0
50008.75183400938	49981.63170455064	0
50003.74134074666	49968.98534518849	0
50014.184258887915	50004.34955588514	0
50016.66807349658	49978.153620903344	0
49991.49294660638	49999.08926920659	0
50006.07308943197	50012.02124499861	0
50018.18428017563	49975.5291185302	0
50003.744835537575	50005.03672033354	0
50017.0847617482	49967.71939797862	0
50001.364376995836	49995.92899192673	0
49999.015252295256	49984.51162121085	0
50022.88862056398	49978.140659149925	0
50010.12229608524	49981.63378355038	0
50006.924986869504	50014.2275570096	0
50018.62598055079	49995.02027975728	0
50001.4129379488	50011.1959501719	0
50029.762113352466	49981.23696473595	0
50017.34500124433	49994.69032148967	0
50001.66266675488	49990.137316034496	0
49998.9494254673	50003.01711792969	0
50001.198360199305	49999.86125242214	0
49988.285388029035	50000.56237796584	0
49999.6191912088	49994.81971262622	0
50026.604335600314	49978.8004165042	0
49995.32452230914	50007.39284060184	0
50008.4370145203	50012.41428319673	0
50020.588886059304	49984.00500895489	0
50018.196912976244	50013.52306138625	0
50024.68074206995	49980.89310460526	0
50032.11898991028	49977.87048802366	0
50033.392462679665	49988.90998566345	0
49989.34177680639	49998.66722062441	0
50011.053675528885	49993.308648700295	0
49998.23830095699	50010.57701642372	0
50011.79860805233	49985.78635422019	0
50018.22626641199	49998.34133937544	0
50006.87112494695	50000.55134256973	0
49996.53121272331	49985.20198091985	0
50025.086037284156	49985.91081937276	0
49996.70860588001	49979.26714558284	0
50029.50319168969	49973.20871567816	0
50016.4795935853	49979.64911345631	0
49996.10016635222	50004.113680559676	0
49999.640019379956	49996.08065681126	0
50008.223135130625	49962.391188099115	0
49993.37143664145	49981.26529963117	0
50018.00955082157	50001.454190036544	0
50014.05433731257	49987.786569162265	0
49999.49285722743	49986.030568801725	0
50010.892172060616	50002.890041918436	0
50018.264454430224	49979.08917698802	0
49999.254347866976	50004.12399906752	0
49996.37550174052	49996.18684061768	0
49988.48035736957	50002.11186367716	0
50017.57129535383	49985.64348910266	0
49993.48365932206	49995.32734283831	0
50004.25846664632	50013.69450265003	0
50015.17690187655	49969.07193670933	0
50010.90125225226	50010.77384091866	0
50017.00323091341	49995.94090178073	0
50012.86030348004	50017.03363351573	0
50005.31109678922	49962.92414232626	0
50006.08245865617	49996.396527964374	0
49990.01497238	49995.39866020564	0
50044.05046255765	49984.74864177708	0
50021.102182624454	49977.19055963324	0
49994.206855205164	50007.760510363725	0
50031.30952802601	49981.27880218403	0
49993.00874635992	49989.07987435498	0
50017.913044286935	50022.43697608902	0
50019.55630359528	49996.00874573291	0
49994.95845095134	50006.23146898167	0
49996.787999179345	49983.41672751876	0
49997.28862868989	50002.89962222195	0
50026.72239156424	49977.67029217016	0
50016.137442013125	49997.798828649495	0
50002.23822115556	49982.82918829433	0
50017.59004350971	49970.20078439211	0
50001.12616166738	49988.74985866253	0
50026.89126041569	49975.84217616462	0
50011.525842301904	50000.75636389602	0
49987.37936298576	50026.933915783564	0
49992.505563965504	49971.45927862612	0
50028.914669772326	49976.81093937099	0
50016.66006009913	50016.9698661116	0
50006.33442838227	50008.543010872665	0
49989.42131829412	49963.33901166855	0
50017.968238877926	49964.11063876047	0
50017.4053768407	49976.68234425749	0
50025.67918690619	49993.459769034926	0
50035.32946390554	49977.583204645154	0
50014.841863191876	50008.54154552255	0
50009.46842729731	50020.60487544357	0
50021.769537268505	49974.23178294885	0
50011.47451947896	50007.557284676805	0
49998.40507468729	49975.46325920858	0
50004.0943970568	50011.27871101463	0
50006.20179319582	49967.85017228331	0
50018.20829484094	50018.71730479123	0
50011.66556158528	49969.1858270797	0
50024.369657337156	50001.22008216415	0
49998.79584238994	50007.13689362251	0
49990.32820341346	50016.3961369657	0
50006.4435688108	49994.31053318997	0
50019.30929079813	49976.600336048316	0
50010.91845864008	49982.82898569856	0
49990.348907185224	50005.60903256387	0
50024.1522169357	49994.40200642497	0
50014.17381883133	50002.12589069574	0
50017.76507466728	49990.44779436663	0
50043.75520496807	49976.744641166486	0
50009.71324076425	50011.99337319459	0
50023.96064234873	49977.61049468709	0
50014.04709016834	49999.30956374218	0
50007.29837336337	50019.74476684009	0
50011.60148713441	49971.61552987652	0
50027.760664667345	49985.06088880161	0
49990.826783218356	50029.403764236886	0
50009.65654534305	49987.70137659851	0
50016.71099753911	50008.33824926107	0
50004.69951611002	49997.63286251777	0
49982.1008966819	50023.64881203237	0
49994.30528099292	50019.15648234574	0
49989.98803088486	50014.01842541414	0
49982.173661481924	50004.54955079803	0
50016.885314251995	49964.39033046427	0
50027.64624163003	49996.03948847316	0
50042.10921104765	49992.490067135564	0
50000.45721536013	50013.25586287379	0
50033.20667133846	49996.21933796846	0
50007.796617056236	49990.37827675556	0
50010.793185041024	49958.88394594061	0
49999.99657376707	50014.635139766775	0
49991.18720389596	50004.122235214636	0
49997.97220737339	49978.578237204354	0
50009.72613395662	50003.706107086124	0
50035.589999161806	49971.04844427833	0
50028.910800421785	49971.17023296352	0
49995.69536840814	50016.661631778	0
50031.87793942766	49984.378883366044	0
50018.940883947886	49955.17033129901	0
50009.73582475297	49963.47881328664	0
49982.62400587377	50000.491292449246	0
50011.69341869804	49995.72767945512	0
49995.16420949113	49998.835294507444	0
50006.40201665947	49988.39904736535	0
50016.4519561636	49990.38580699887	0
49999.09921373705	50015.27455799909	0
50015.71644487849	49981.890074185685	0
50011.95701241115	49981.49187185587	0
50013.74931920829	49997.47045144757	0
49991.916510602816	50012.525039104024	0
50009.99198977121	49984.8982441121	0
50018.44147401772	50003.16867861623	0
50020.82573912429	49974.82028027413	0
50015.49034966473	49990.85560334409	0
49999.87213701425	49997.90044027296	0
50043.79092621712	49982.05238273654	0
50017.433259612284	49987.72241035177	0
50031.953824946744	49994.884360510674	0
50008.88763657624	49985.631715698684	0
50033.254947874484	49991.54350118985	0
49999.46235900153	50001.37638187934	0
50015.18216152417	50016.60655961266	0
50013.100947890016	50010.369642319376	0
50023.76929210621	49996.469970804144	0
50009.1598565264	49970.37590584578	0
49995.85450226346	49992.452056001675	0
49999.94546654832	50008.59505416156	0
49990.82754118624	50010.245166916364	0
50031.77710339371	49975.60848126108	0
50034.230430251715	49972.200144816255	0
50022.386270717376	49979.00827023312	0
49992.64646736168	49980.25304717777	0
50026.42297673137	49997.453392527335	0
50019.618674445446	49958.86037352273	0
50026.41798040903	50001.05491525644	0
50019.38057683675	49973.42363685009	0
50009.54565436523	49966.28393480257	0
50009.01063384966	50014.73592736334	0
49999.644995925904	49993.78405371485	0
50009.81720632824	50005.97289784865	0
50008.14015398451	49992.284981156794	0
49996.346870602596	50006.735113702714	0
49992.318381946396	49996.34852900717	0
49975.57922029394	50007.543591302885	0
49991.7840052838	50030.47910280624	0
49997.821918389505	50003.78108682672	0
49981.759709777754	50020.590654198604	0
50004.689470503756	49982.915378003716	0
50003.63994292236	50003.52518030056	0
50003.33970531987	50010.21646316763	0
49991.72504012674	50009.66971456137	0
49993.51300644962	50021.990941999415	0
50008.57551745661	49967.72139152683	0
50021.960935687	49975.66542490558	0
50004.69583280455	49995.22104814737	0
49994.198399913046	50009.21217614481	0
49988.58142016513	50018.082290497325	0
50019.654252077045	49988.67324223183	0
49984.921162792794	50004.07854214962	0
49981.45671529846	49997.116122643434	0
49996.97783060522	49968.187741512134	0
50040.272093099156	50001.72669740148	0
50003.18794351524	49977.40589052669	0
49993.03311956979	49993.21018067425	0
49996.365427526835	50010.6317267545	0
50003.67053058538	49991.807151799425	0
50008.59006648891	50007.353603243646	0
50005.63922193674	49975.28807307995	0
50027.37674313698	50000.002662458595	0
50018.1694011894	49962.7431125476	0
50029.270615256304	49986.30585703274	0
50008.60891376488	50000.90645862579	0
50011.463217016535	49987.64651850302	0
50025.71492602243	49980.053609271316	0
50020.149261215425	49998.33740895269	0
49992.083382203666	49998.17325550986	0
49990.49038131797	49993.050099536056	0
49997.03459241107	49992.463299739306	0
50015.71638867133	49993.163487279846	0
50014.238258018595	49971.042525217876	0
50002.84440560835	49991.017650804875	0
50024.0421841673	49981.83583364768	0
50010.09122006389	49975.393998303785	0
50021.8599244461	49988.34879827413	0
50012.38490685176	49983.447845324255	0
50022.9978631254	49987.25227928762	0
50024.57481204676	49998.27303786978	0
49977.73435678939	50025.73142585185	0
50018.273526281984	49984.862890459626	0
50004.87977524304	49988.86417241439	0
50010.2994959495	49980.14878879698	0
50044.34040172747	49986.573763466644	0
49989.8854863132	50002.60089882142	0
50035.588236585834	49995.58540569962	0
50033.22995233338	49985.604815805105	0
50004.865841838946	49985.181879685035	0
50017.96032704124	50016.073713754304	0
49985.88742129509	50004.574260043635	0
50022.967400696645	49965.7199337937	0
50020.575116337925	49991.52741422425	0
50023.080497756	49990.82975304222	0
49971.19647388126	50028.90699982335	0
49988.378226405424	50020.15787642392	0
50041.256446369975	49975.58570536631	0
50026.2353198945	49963.63745814506	0
50006.09290812682	50003.86750193632	0
49999.10665106603	50019.81250362378	0
50017.08442806516	49999.00182927129	0
50044.3125068275	49991.881128169334	0
49989.69643205104	49979.90931636454	0
49983.447153874804	50012.92191009479	0
50007.09100776314	50002.0115516885	0
50002.39396832022	49992.540378176054	0
50030.089910534545	49998.491165232444	0
49997.30745483783	49998.59718904675	0
50007.318017293444	49975.875578960055	0
49993.248316773905	49978.191920323	0
50026.3666059615	49990.04335203911	0
49992.999485446875	50010.69994272801	0
50000.3856237368	49991.71250458948	0
50017.946030743726	49977.88631347146	0
50007.644142433375	49972.087069549	0
49993.66907959635	50011.765590085415	0
49994.8157511952	49986.98470323382	0
50008.38104781748	50019.90062105578	0
49993.26126408174	50000.11735477906	0
50007.22548173692	49977.57936703704	0
49992.06360483944	50018.0340425501	0
50039.28669048378	49963.65659707516	0
49985.753176636455	50020.735921212305	0
50011.566897029115	49967.6111754119	0
50033.987927820956	49979.86532365262	0
50034.92184460218	49993.68379887169	0
50031.1834662403	49978.546404806555	0
50008.49951727383	49977.61220145197	0
50000.0667014223	50006.61967936052	0
49984.729122934965	49988.46750636666	0
49981.21649061167	50003.70840084871	0
49990.47161684786	49965.01894314194	0
49986.85456251446	50017.47416794007	0
49993.14977565803	50012.76023205532	0
50047.74428540473	49991.24723405859	0
50041.76255014188	49978.46759680011	0
50009.81457879594	49978.21967923451	0
49998.4060908197	49999.35948248665	0
50018.373779276386	49996.34044717234	0
50013.52283959243	49995.467949927086	0
50027.67426593742	49970.10328410818	0
50014.319940503025	50017.38261971316	0
50009.11341404663	49999.653086728984	0
49973.127658974896	50000.05463673042	0
50024.172469884805	49992.833051163034	0
50012.72323837013	49986.30699232487	0
49986.20730487261	50000.10490423789	0
50011.977252020064	49976.793581167396	0
50000.00469857768	49987.66289570633	0
49995.85995538461	49973.097446555905	0
49981.89327689237	49986.981859026244	0
49990.188598212604	50018.50470183291	0
50019.26408681603	49991.079964753786	0
50026.90642246039	49980.55454640253	0
50004.02002875881	49980.06894821713	0
49985.89081506631	49985.65015807027	0
50002.19799961084	50013.56370140326	0
49983.7216195171	50005.075943525364	0
50011.56530235663	49984.67498436674	0
50002.327672652966	50016.16523425671	0
49997.71084800053	49989.345274387495	0
50021.098386776	49999.088229640256	0
50002.00890793094	50008.13368325376	0
50019.39518854666	49986.74799421681	0
49998.48583144695	49996.020842220816	0
50002.252645341825	50003.39034952211	0
50024.94934034694	49996.50973683712	0
49986.29125204934	50032.769984358754	0
50028.415156277806	49974.07285654163	0
49992.67148623997	50015.74501869495	0
49988.55427669218	50005.38882281116	0
50005.61269014103	49979.195057955585	0
50013.9253921519	49979.943606174034	0
50009.02263196153	49976.39397066565	0
50003.70383567812	50009.18776447736	0
49977.93538939688	50032.17827826552	0
50002.00143499088	49981.14772652258	0
49994.443343618565	49988.76168526796	0
50015.95192676042	49996.55369518609	0
49993.70826007408	50013.60625246535	0
50015.6171072625	49995.2344459176	0
49985.79584330067	50018.53873362033	0
50035.52685303456	49986.11691328954	0
50023.38477138606	50015.65881684924	0
50013.08957255942	49972.88909667436	0
50032.54434074573	49980.14024382478	0
50037.69766277613	49990.71977907857	0
50020.70132115987	49971.33918728332	0
49991.54871575323	49993.06958954638	0
50038.6876369777	49984.854015877136	0
49995.84975534837	49989.76380217891	0
50008.57260689861	49984.18248625825	0
50010.80116969428	49974.26868446372	0
50015.52442358418	49980.369654114074	0
49966.87956821088	50025.3566718717	0
50021.39298048806	49997.33513397521	0
49986.79280405464	50011.54457078656	0
50036.99569153763	49970.71384740837	0
50030.30006447288	49976.71936741601	0
50004.423067000935	50021.778925919774	0
50018.9524174718	49987.93459858724	0
50002.24446952885	50009.35885546801	0
49991.37241014676	49987.81286878255	0
50003.50800967785	49986.81399264767	0
50024.603400120206	49967.67607924221	0
50011.68653072118	49989.936086664326	0
50007.42317193211	50025.20821976098	0
49997.81359760099	49974.146066464906	0
50000.03202202254	49975.17501212602	0
50007.46899340166	50016.97950080779	0
50014.92720199672	49989.879107376546	0
49982.3621370405	49990.43294793265	0
49998.93112757086	49973.32114751587	0
49993.375437763934	49986.99815010414	0
50009.01048645396	50017.8185164767	0
49996.28983160131	49986.96341522962	0
50013.84358150482	49974.759725529235	0
49985.33335758784	50014.325262570404	0
49988.28920657882	49976.78881082798	0
50005.127349538976	49960.355245516366	0
49989.64002585986	50013.06228223937	0
49993.30132386803	49990.74232668886	0
50007.89248237768	50021.36047618287	0
49987.15178322575	50016.181793822885	0
50424.715170315154	50511.772181806264	56
50416.08394601025	50448.09094968508	56
50472.750297678096	50428.30559172575	56
50470.33016831193	50369.48492497849	56
50358.009993407715	50429.00984765621	56
50521.84853726536	50341.6988854625	56
50488.950419100605	50497.866564454824	56
50307.754070742005	50394.334772953735	56
50561.98139208436	50290.2252290651	56
50277.65948580739	50444.209251369066	56
50294.420092469256	50502.05535381595	56
50264.38180503492	50557.2284254602	56
50536.1117085078	50535.929132771445	56
50404.43559025645	50371.583069305874	56
50219.60546042184	50593.28141229629	56
50357.06132101298	50493.95713043916	56
50246.73210653189	50379.64899008026	56
50217.74530567151	50445.03126782519	56
50295.8229857457	50613.221111432664	56
50197.254880260865	50350.516649312536	56
50284.34460284736	50330.21881430879	56
50484.948725238675	50296.31368259844	56
50218.918577347395	50656.9959380019	56
50409.79272904995	50571.818263223315	56
50195.925356136744	50539.14086726124	56
50411.71656751117	50635.41125165817	56
50148.64684567608	50578.26669423722	56
50582.01076614515	50570.36571971602	56
50530.13878119139	50417.55926038231	56
50422.86841303396	50288.86814311184	56
50589.552447738	50411.278686855614	56
50354.30024739092	50336.182915797	56
50376.47842665857	50251.82103789668	56
50354.71860856299	50626.305050071474	56
50324.99383258467	50280.789064096636	56
50619.5248669331	50271.95707391678	56
50101.72151203761	50544.03674070474	56
50670.28982960758	50240.43486911704	56
50582.023764608944	50635.751021288226	56
50069.23881219045	50491.06778545755	56
50640.08888498743	50605.02825545176	56
50126.30646605828	50468.28394806647	56
50668.289817233526	50308.351021883136	56
50460.03620072699	50677.308029218366	56
50624.10143312315	50676.37068120197	56
50181.082268349914	50702.38147375817	56
50477.710624861174	50232.12787817481	56
50677.678821553985	50561.839854473306	56
50235.53784768013	50720.39111668974	56
50324.78159921945	50557.40798256419	56
50339.73260290003	50199.86774453596	56
50685.60114173088	50691.64218342845	56
50069.02636189787	50592.91416599642	56
50707.666540581915	50192.033515423434	56
50712.28174939852	50513.96306372437	56
50466.56448119703	50596.188858212125	56
50479.36773876795	50168.94058907517	56
50566.61371609734	50464.50104817311	56
50636.41461522827	50377.00893839598	56
50649.277862804796	50740.258872955244	56
50525.069688983385	50609.24541121292	56
50667.24894205956	50142.65239530224	56
50414.65408235237	50717.435243644075	56
50719.25112020703	50340.941545850415	56
50746.49733323828	50143.46190259588	56
50021.58103365461	50449.52663983917	56
50041.23857125344	50386.8190875487	56
50191.347991262584	50764.30678138493	56
50659.56994868891	50800.25885923628	56
50535.75257520012	50210.36068376447	56
50774.104551764365	50363.72521356185	56
50700.13394679509	50632.06724437025	56
50016.76454003678	50569.36344308068	56
50678.89699875702	50083.71971614892	56
50227.7159228504	50812.89674420298	56
50642.464634061114	50450.594290108544	56
50425.259364869504	50187.4986797245	56
50613.93812933509	50844.4722676159	56
50760.39217807884	50419.13448068196	56
50455.8334374395	50112.96305150022	56
50029.516011171116	50329.50755484098	56
50125.44936348459	50667.45279553365	56
50818.73740350316	50409.452323279314	56
50455.37093891544	50051.48991638002	56
50394.2952630391	50066.13422020252	56
50780.43517017736	50089.02435492169	56
50819.36137433472	50470.34700614269	56
50186.03170965193	50856.39593317983	56
50389.219460176086	50140.91101276002	56
49964.42464999393	50478.33292349595	56
49963.8722944865	50590.62938159256	56
49962.57725757685	50420.67736681341	56
50609.652353896374	50506.58534953907	56
49964.277466911364	50324.676584644985	56
50133.706306122105	50734.11585745805	56
50503.4652781093	50714.354540297674	56
50296.677661424306	50670.36360931536	56
50759.60757514167	50296.62620775422	56
50267.6082512515	50273.326010897414	56
50813.03996941857	50266.01443337238	56
50096.57264915523	50372.23021505554	56
50703.29856302163	50447.64381976829	56
49936.210204078736	50531.5112026065	56
50394.880820082355	50005.284128145984	56
50406.09920252949	50778.987494637506	56
50261.977267408685	50210.509492449666	56
50018.201392691204	50630.02320824087	56
49933.110045620626	50270.604148980354	56
50876.59675584395	50496.744105784506	56
50761.069192998206	50236.28031786446	56
50742.921111901414	50571.01127670933	56
50506.289352637345	50080.982971282065	56
50881.22063713692	50412.9573933777	56
50859.490589185334	50359.25539194176	56
50566.5551593477	50705.96656099883	56
50584.96648710326	50766.70251740945	56
50135.96356595598	50827.75425669039	56
50671.4447735368	50871.31684081275	56
50202.588870931555	50288.41460579659	56
49891.98660896673	50495.344764176676	56
49920.058568876055	50380.4997212763	56
50872.04735753658	50285.339370703216	56
50534.583128814054	50028.88268160878	56
49868.614207541206	50271.12850548528	56
50238.41717962528	50896.108187374986	56
50555.65952255639	50112.439014882715	56
50458.17723854272	50812.61481862689	56
50793.953868781355	50535.860217029214	56
50095.116775409304	50879.19743975643	56
50890.632814601806	50555.931439091124	56
49915.259459948196	50628.8701746004	56
50790.9877641342	50614.65930076514	56
50248.767812289545	50960.82845177568	56
50197.40302369227	50200.266434525984	56
50283.40352320123	50796.445234657396	56
50597.61384272097	50212.492379621835	56
49991.457391798445	50268.96178749519	56
50697.81041990877	50021.239227322265	56
50931.36902228413	50371.43148039388	56
50068.678929244925	50734.993163175284	56
50063.686282822186	50826.7225595961	56
50942.569099410954	50522.906007438614	56
50297.90797267976	50885.683658297225	56
50228.24035857814	50148.79270238772	56
50138.516965711155	50329.85172768616	56
50274.61113094602	50111.60091660499	56
49834.20938166164	50325.03536648954	56
50310.9553511392	50060.62407859008	56
50312.814782056994	50972.60259907968	56
50322.40321045722	51033.27655706484	56
50591.81408981165	50047.58162029795	56
50367.848574241645	51068.384422163464	56
51001.29859145529	50545.64499648593	56
50374.41953684522	49945.085520195	56
50141.61794996033	50175.11059864034	56
50718.61452709359	50830.52648216867	56
49776.98934558453	50332.876278638745	56
50744.040784059674	50680.45103843961	56
50411.47328328922	51109.085452742474	56
50675.53252880314	50930.283485999826	56
49893.114085538145	50213.4758412501	56
50340.33033290771	50786.63125231874	56
50407.05851770877	49896.15044578106	56
50007.711122115834	50735.8326035447	56
50332.62337607495	49899.03174087029	56
50563.95665543261	49977.360594922866	56
50005.398436343035	50826.08795705243	56
50935.56986679129	50305.941522932626	56
50269.49498276793	49886.14111719793	56
49758.959959601554	50276.17028485086	56
50961.82428006548	50247.12741563877	56
50084.76618270563	50159.988077753995	56
50397.75853071165	50838.79356978211	56
50037.35874711161	50195.92273772077	56
50311.04732731456	49999.288824933494	56
50352.75175483968	50911.12239869188	56
50386.208366990824	51009.27709122047	56
50772.81257241316	50794.28411180254	56
50761.735086971545	50480.05966595607	56
51022.902854556145	50252.10887986144	56
50425.31702986093	50964.15214444015	56
49868.4731096864	50553.70379070317	56
50923.69281341351	50459.42718273441	56
50036.774972579246	50878.83190088248	56
50350.283334915344	50726.32385941467	56
50382.58605801342	51168.14463957516	56
50579.96982041708	50351.428507714074	56
50266.41100231668	51044.1300390323	56
50940.034869213276	50189.7765691851	56
50110.8988401556	50109.02595301485	56
50204.78310959227	51055.46699489325	56
50214.87720698021	49915.926051338654	56
50428.03974002048	49834.594870363944	56
50309.446972004815	51093.31317112605	56
49899.17447029605	50322.854977516945	56
49788.26538933812	50391.6312441529	56
50476.52566472409	51004.08066604737	56
50461.35428046457	51079.35616371006	56
50257.44643214956	51125.987546097684	56
50713.54628068884	50772.083315667725	56
50467.45769682831	49878.065014261425	56
49901.4336991594	50687.205995953685	56
50706.53704174468	50980.514708454335	56
50295.472025363604	51176.13585311079	56
50845.97882383296	50591.3753726796	56
50459.22357157441	50915.67391348545	56
50524.549394616835	51089.59690145673	56
50594.99699558985	49919.65636794441	56
50638.535680438574	50004.969814189666	56
50231.5677078453	51187.223931538014	56
50036.322677974196	50116.02467481291	56
50522.299175445776	49935.20144274668	56
50082.06664507001	50292.941951985595	56
50787.130013856455	50723.822034719306	56
50811.80053193159	50146.06191058241	56
50608.30124094371	50143.684357397564	56
50286.88801206774	49823.89486241254	56
50143.78011288212	50409.901485645525	56
49702.411975258336	50253.653781828514	56
50608.60257244781	50907.75958044973	56
49675.68985128436	50313.5229000502	56
50509.78711125608	50776.24592090652	56
50376.07613188755	49810.263146569465	56
50745.29715683284	49984.3715949473	56
50187.626303024386	50957.78725015902	56
50284.73636955415	49942.552622424926	56
50751.74635104287	51022.10187625342	56
50185.36447428035	51149.75166498693	56
50079.75931288218	50937.30782475675	56
50100.92564051971	50223.856598882165	56
50808.22608025277	51051.82894957128	56
50487.8076640593	49819.22017013911	56
50489.58064575794	49987.369959300115	56
49985.91044082477	50152.662358298585	56
49989.36512893367	50680.717254149036	56
50148.106888006434	51070.69720034805	56
50465.51270064085	49759.73263215263	56
50635.57104728176	50974.20918590291	56
50136.08569438942	50988.37729328289	56
50254.14247748533	49776.92680187642	56
49919.61737225329	50748.02320477092	56
50583.893943948206	51005.322102081496	56
50702.246302854684	51052.06182382955	56
50046.05817407226	50051.49799985619	56
50436.18472928931	51187.831657978575	56
49643.09053869171	50255.319215999276	56
50792.37488935591	50976.63082515067	56
51059.34268611141	50524.419737048775	56
51079.244188313285	50263.66587639297	56
50341.85740079243	51214.457140752434	56
50805.36256414916	50008.24001376185	56
50853.015713293484	50213.8062080352	56
50989.51331094176	50486.88337954229	56
49747.14104721984	50216.86658236859	56
50505.54663019583	50880.07682476754	56
50552.06872783641	49880.864354341276	56
50990.29265541149	50371.202920350515	56
49863.02492554919	50375.30677307488	56
50869.66712870955	50131.86181654479	56
50334.40015825531	49769.79988378154	56
50817.16987218183	50919.29207869509	56
49614.37188632773	50307.36901631885	56
49796.45658135276	50182.98586134298	56
49829.770838318385	50504.255348167906	56
50730.102984669764	50901.74741003137	56
50155.87874555	50904.9297307317	56
50534.23065788301	50972.75602651752	56
51036.74300867369	50194.91131194609	56
50828.64388936508	50859.37603240112	56
50163.58780760898	49953.4476320802	56
50027.438003463605	50970.221602138045	56
50441.6483956651	49943.20193116129	56
50845.28685624514	51002.12220362685	56
50195.39597481933	49854.77562995362	56
50828.03042200909	50764.96481879665	56
49563.12750967903	50335.75590454027	56
51107.35240329245	50205.64185107811	56
50551.28568541588	50840.5764151474	56
51064.54692106185	50143.0301904642	56
51051.43812383028	50083.48164532779	56
50856.99507529605	49978.37785691636	56
49864.7555295552	50433.86899468883	56
50648.92739822446	51077.48693882665	56
50139.1009103882	49872.13263560175	56
51123.11606829028	50132.57769044998	56
50245.653671762455	50051.53551409351	56
50858.71132852586	49918.8470912911	56
51030.703584756826	50320.1340825618	56
51159.762097017	50239.192846503254	56
51196.66279655478	50195.4586377623	56
51052.52664873463	50459.72618230039	56
50774.16416573216	49933.73666718827	56
50037.73006591033	49986.4218627346	56
50444.35852971022	49705.859403519265	56
50303.32365013649	49711.99980374811	56
50873.06627360989	50727.665352694574	56
50881.15761384038	51050.279837373986	56
50592.62216436504	51062.443413083	56
49749.5881573352	50141.21361507354	56
49611.28851280747	50374.59644649582	56
50234.04545575904	49714.64671377183	56
50390.79518433168	49672.95072544065	56
49722.00264228911	50364.42856683451	56
49853.5425232395	50722.46904531895	56
51118.35825872219	50543.544344846094	56
49777.81020739257	50540.16485440696	56
50170.404322476556	50013.77093418246	56
50493.457127167734	51170.12796875266	56
50205.89504422863	49658.52877853266	56
50880.13567129743	50946.54237679087	56
51139.50597380662	50484.50193432886	56
51218.83816707387	50255.26760900375	56
50882.318061054124	50825.730962438494	56
50081.36834184069	50430.10002964316	56
49678.77554668182	50197.10909725933	56
50270.337918919104	49656.92645519255	56
50149.80245137011	49680.98163694845	56
50914.3856406675	50767.539298568794	56
50100.015122883364	49646.998740891446	56
50156.68911577636	49620.19010637461	56
49712.90411307194	50534.63235084399	56
50649.281039459485	49890.826136104544	56
51047.670405028	50021.65554783975	56
50547.24973342723	49790.92427686365	56
49846.482992479156	50784.971352904475	56
50989.89783698158	49990.8442071032	56
49691.71436732138	50479.817446105604	56
51209.71524449194	50319.831527130526	56
50860.520968769226	50666.33859272617	56
51104.105927267876	50054.00289004272	56
50953.68516993987	50125.897662647716	56
50944.26736904204	50946.91002538577	56
50000.93963924479	49941.22705397549	56
49945.89249999701	50100.56222081722	56
50146.65413266961	51201.762143994114	56
50929.3976574332	51082.178418422714	56
51153.44974456633	50591.584171468014	56
50101.12608500396	49716.20903665065	56
50159.79858823249	49809.48405599468	56
49994.162003128	50026.47168528077	56
50848.10315686422	50070.96591104987	56
51167.69272768128	50360.09644745045	56
50201.3200417855	49573.937384721816	56
49570.28941144232	50258.4123666949	56
50169.08074259187	50101.138849519404	56
50840.66214628067	51099.94545975754	56
50096.98681330017	50010.79863694441	56
50945.505437859036	50715.9569087458	56
51047.93743915974	50582.35958050579	56
51109.76079883071	50312.62736259269	56
49654.92170713579	50536.216213184016	56
50251.6177206099	49545.443154094995	56
50740.14883843025	49877.73458956374	56
50099.220712307855	49780.11242243241	56
49953.76313697533	50201.758694142016	56
50676.25058153965	49956.263429126564	56
50040.33921605629	49713.628097181376	56
50640.671409997194	51138.78731985083	56
49885.47733555985	50151.44064615991	56
49751.19524883407	50476.336995115074	56
50426.708746794895	51250.357416708524	56
51181.79243129954	50130.48665950227	56
50301.30762668223	49516.931948669844	56
49982.13386618256	49731.384363577796	56
50700.239308978256	51116.72414946796	56
50048.28846215255	49905.600652724526	56
50237.82428204457	49481.823708952266	56
50935.25641888428	50850.138095522714	56
49813.37003595529	50249.4730751939	56
49929.067221642385	49703.46540074818	56
49704.17377220285	50423.70594525324	56
49917.21237598672	50813.15549275436	56
50120.553063059015	51260.06785754773	56
50906.071896933965	50081.02361395899	56
49542.47661663523	50397.05603002752	56
50242.300831038265	49992.63759072621	56
50076.46153089634	49856.01960960457	56
50344.23816377222	49557.539503336295	56
51270.27151684579	50215.66188791829	56
50089.33648258199	51029.489464437036	56
50943.32162632509	50580.19985470178	56
49609.099761388345	50206.940470556714	56
50392.11486703338	49734.07169507798	56
50487.09676377764	49659.19422462922	56
50364.211479612524	49620.1785658978	56
50206.307809326136	51240.59450742438	56
50550.213827700376	51141.028495090985	56
49924.45248949101	50047.32174454902	56
51183.8106898889	50528.931601821736	56
51131.96314249863	49999.36950209876	56
51214.54881642731	50581.823235301425	56
50431.08768247153	49630.27626861865	56
50015.37471332495	49780.292413461335	56
50818.3681968075	49873.20460969336	56
49571.15027353428	50447.1981150145	56
50993.42099237529	50608.21387867131	56
50615.63085678524	49838.04894116872	56
49944.146847250275	49970.656246673585	56
50991.7917297299	50080.63520435415	56
49980.50260867754	50926.502865915674	56
50485.78065000726	51248.913023321846	56
51303.17902348062	50265.02778816212	56
51310.12803994224	50167.35279385759	56
50947.83692808053	50038.23637329954	56
49804.66277341268	50447.082885078875	56
49515.6448322347	50295.76554484297	56
49568.71678568983	50511.088782029474	56
51109.49034656661	50428.7584135205	56
51183.999533184215	49971.452694838656	56
49486.059475868096	50386.31424716307	56
49502.93991347814	50514.34406307829	56
49849.80671506319	50632.78912991397	56
50542.42568328678	51267.03544065954	56
50931.187910502435	51010.719113411804	56
50401.1338923036	49576.54107158086	56
50710.25820910018	51179.96174241915	56
49877.50496845777	49740.444362613925	56
49471.816225952294	50248.758775694136	56
51140.770199809536	50652.502710374036	56
51215.75618845739	50474.810791605865	56
51345.60065652214	50113.786313483564	56
50283.8983972685	49594.34067203605	56
51229.56939355402	50410.66717009783	56
49988.988676430155	49673.47041083271	56
49443.329813122065	50534.31619642194	56
51274.13997007547	50467.81983914401	56
50679.7905921471	51237.43967277083	56
50105.115351880384	51323.396935706594	56
50624.113870667956	51202.00344699947	56
49408.06531266901	50586.597227636375	56
50288.37216680155	51244.045080310054	56
49823.08614029527	49713.60773189892	56
49692.43129588732	50108.309150779416	56
49605.04748804847	50149.97645980824	56
51175.083743311814	50708.78065853199	56
49470.724597309454	50459.01687416788	56
51288.50858275697	50406.05791043836	56
49564.77059655	50098.679259358774	56
50402.07860471003	51310.31368140099	56
50782.16729330064	51103.72952924104	56
50557.04551679168	49727.987857584754	56
49954.84907197639	49785.82168535881	56
49495.64816466456	50577.82828066471	56
51094.88072533491	50698.00590594194	56
50986.74960953777	50676.3866598672	56
51267.65213807481	50322.25828906113	56
49636.77170717438	50450.947870940596	56
51246.75570385134	49982.24246088446	56
50825.86623326216	51155.892508508965	56
51003.912787448244	50931.47642290743	56
50607.96783023375	49694.68041636807	56
51347.01049940127	50309.03859020614	56
50617.024973222615	49774.15311003733	56
50074.36588435467	51220.74389794203	56
50896.22373227644	51130.78122193671	56
50301.63651519871	49455.969558931676	56
51185.232284187696	50071.24751280175	56
49454.308380340044	50622.383927902265	56
49949.56664148393	49912.4607082013	56
50102.6454205848	49948.991822190364	56
51036.38167495364	49954.342850998575	56
50901.037791770716	49869.64360133915	56
50550.51404811233	49645.32855756117	56
50332.21497441176	49401.34760852066	56
50108.180931928095	51383.15654203947	56
50263.98074425919	49408.88600998118	56
51200.177797188946	50765.56709950235	56
50092.02509778663	51096.24041449106	56
51403.10121311326	50112.086049633275	56
50307.866403590684	51299.36145605047	56
50973.207913685306	50769.3479131481	56
50175.388695586626	49732.59248243781	56
50556.010213990405	51199.60655235365	56
49912.82889146065	50870.49218525973	56
51406.12299531721	50337.59907965616	56
50966.90920603635	51129.75523955475	56
50040.52436373416	51130.92573712445	56
50961.516041035065	49941.110288753436	56
51067.88524575012	50371.48357380391	56
50593.31194510733	51308.04486218905	56
50857.60987116519	49831.06187011477	56
49969.26066168531	50982.47833838598	56
51282.620840274336	50525.90109143249	56
50307.243728693364	49346.78377361829	56
51344.46105302269	50438.76909934208	56
50091.03709296313	49589.68120724044	56
49812.3091302859	49771.69826694736	56
50350.762614041036	51347.961615460656	56
49538.06359849447	50206.320520004665	56
50646.289392036684	49647.47187155454	56
51157.65017591476	50808.61832143143	56
50056.756001589536	50672.90620631926	56
50769.738512486685	51167.05993570173	56
50903.90086598979	50625.310409138874	56
50429.30063432307	51360.446271056084	56
49350.500858298416	50594.26568182386	56
49969.06060130327	49842.98295714624	56
49864.04047886394	49665.8993342716	56
51252.074317502	50042.103169727314	56
49856.94313892943	50092.02300554507	56
