# Supplementary material for: Abundant Topological Outliers in Social Media Data and Their Effect on Spatial Analysis
Source: PLoS One. 2016 Sep 9;11(9):e0162360. doi: 10.1371/journal.pone.0162360 (PMC5017681; doi:10.1371/journal.pone.0162360)
Supplement: S3 Dataset — See the respective attached file. (ZIP) [file pone.0162360.s003.zip › S3_inclusion_lws/clust_58_67.csv]

50000.0	50000.0	0
50005.83713481602	49993.280968672174	0
50001.12443877294	50002.94038312532	0
50004.48967049862	50009.87803618339	0
50014.53099825114	49992.22044562598	0
49994.82530141147	50000.16451443882	0
50010.4589196096	49996.03999675293	0
50018.2149037799	50000.21066760052	0
50008.08586038528	49994.71094210748	0
50008.936828060156	49996.61673629877	0
50014.94983376979	49988.786681476384	0
50018.46933854213	49993.8554702697	0
50011.58925015423	49998.11513877684	0
50000.88428493963	50005.70068823388	0
50015.58030491181	49998.917555959655	0
50009.4718499692	49995.44000616184	0
50021.193458055204	49985.225681648	0
50021.413904821406	49979.75696080034	0
50010.100749354795	49991.42392694246	0
49994.76895619402	50001.40611172298	0
49988.06258487189	49998.76840152412	0
49985.29202249338	49998.940740734564	0
49993.14686645007	50008.1375682673	0
50019.290915195124	49977.92750471076	0
50015.06418115242	50000.068615091885	0
50014.13017824349	49994.253094930704	0
50016.51956011994	49993.78858803314	0
50007.08202173182	49986.998177055575	0
50019.32588342561	49975.4242119596	0
50007.844906202205	50006.27608626506	0
50012.7000907052	49987.44525287354	0
49995.49342105043	50013.29634922211	0
50005.13790162656	49991.45152935209	0
50007.082932075806	49996.441953963855	0
50016.585769007244	49986.84440471123	0
50002.83418114664	49988.992466717245	0
49995.48635136234	49995.03181978486	0
50024.77210222248	49987.26818796391	0
50016.061040311164	50002.13748655931	0
49998.10217495186	50005.36260508198	0
50013.167830917206	49993.19964095961	0
50022.14159763361	49982.83076155788	0
50016.10399810654	49974.74415824642	0
49998.08776523715	50009.22821079052	0
50023.40450357533	49993.61172738369	0
50018.76775212044	49981.33086492498	0
49996.120792812355	50001.59421960543	0
50005.046774222115	49981.73340809357	0
49998.2990140224	49997.04291727956	0
50016.47214563919	50006.55446067109	0
50027.808527417794	49994.11873108403	0
50007.276988179576	49979.47005546184	0
49998.63505054116	49993.56495709598	0
49994.93196612812	50011.18394075017	0
50010.45876863076	49990.161010031814	0
50003.97266594857	50002.458794795784	0
50009.44591577367	49994.182815990534	0
50008.4991627827	49998.01859678256	0
50026.73402193849	49992.63956518364	0
50029.482584821504	49978.508912261066	0
50008.75765193132	50004.28392360544	0
50005.388412672575	49999.9900841207	0
49999.85042124614	50010.79623481914	0
50012.27171978171	49994.29867634941	0
49986.59482429784	50001.81226839865	0
50035.33648425852	49974.70002515035	0
50017.338649190744	49980.41742473275	0
49986.88719264082	49998.56909033515	0
50009.163364260836	50001.94105756399	0
50021.4902181036	49972.74675609031	0
50036.929303339406	49979.345099226695	0
50004.407389178654	50000.27660040396	0
50013.03458879436	49971.04161905141	0
49986.730068661935	49995.36881795393	0
50012.11734460939	50005.26852747503	0
49991.47266825221	50016.232713043595	0
50002.753656105124	50004.43811441385	0
50007.04795399476	49984.99209594952	0
50019.73260847298	49970.14971438379	0
50009.069330373226	49972.59046273163	0
50010.1511816557	49972.62455247978	0
50019.046855330045	49968.729659101475	0
50033.91819664266	49994.99795841096	0
50000.54061583774	50004.66301196818	0
50036.83356199175	49976.12178608589	0
49998.69355844842	50014.23779065819	0
49996.42385986143	49997.54201287753	0
49988.80355885187	49994.73949626766	0
49989.0000510483	49997.53362532931	0
50045.87877013	49979.65615874137	0
49991.13587895365	49996.52765682387	0
50019.30492580107	49999.88959458508	0
50012.46014286366	49988.74121117238	0
50001.54569032017	50001.71275774059	0
50012.15402410048	49992.55053785089	0
50000.12263336884	49977.47527241486	0
50002.22490471562	49999.61637121197	0
50010.51338572776	49998.152334640225	0
50014.73525587127	49997.20394473452	0
50012.79614643068	49996.9890215799	0
50004.87503193818	50001.461523248174	0
50006.03257514177	49990.03647625652	0
50005.54887962217	50004.81637949066	0
50002.56240120871	49979.99797606899	0
50021.887926901814	49996.062893511604	0
50006.32703857465	49991.544517300004	0
49990.439278598395	49994.24582331928	0
50001.873876585625	50007.141939034314	0
50003.305765154335	49993.86854020162	0
50013.200641945106	50005.08440088092	0
50012.12025455266	49978.84568753256	0
50006.64370623705	49983.02919293262	0
50008.49073917247	50010.12621010018	0
50013.861540388745	49978.21860787476	0
50031.058052643435	49986.99015643279	0
50014.94582985956	50012.05125135054	0
50035.5383608293	49983.566861656094	0
49991.030096193834	50022.15116813719	0
50005.46966937792	49970.62233159868	0
49988.44833133628	49989.976926240066	0
49994.354344094165	49979.72792732627	0
50016.53829730544	50000.329665277866	0
49985.69786667642	50003.08579045412	0
50005.04180405728	50003.54232518139	0
50007.49928405959	49988.58424591541	0
50017.031857151094	49968.94990008343	0
50002.98364475068	49981.342418066255	0
50008.75183400938	49981.63170455064	0
50003.74134074666	49968.98534518849	0
50014.184258887915	50004.34955588514	0
50016.66807349658	49978.153620903344	0
49991.49294660638	49999.08926920659	0
50006.07308943197	50012.02124499861	0
50018.18428017563	49975.5291185302	0
50003.744835537575	50005.03672033354	0
50017.0847617482	49967.71939797862	0
50001.364376995836	49995.92899192673	0
49999.015252295256	49984.51162121085	0
50022.88862056398	49978.140659149925	0
50010.12229608524	49981.63378355038	0
50006.924986869504	50014.2275570096	0
50018.62598055079	49995.02027975728	0
50001.4129379488	50011.1959501719	0
50029.762113352466	49981.23696473595	0
50017.34500124433	49994.69032148967	0
50001.66266675488	49990.137316034496	0
49998.9494254673	50003.01711792969	0
50001.198360199305	49999.86125242214	0
49988.285388029035	50000.56237796584	0
49999.6191912088	49994.81971262622	0
50026.604335600314	49978.8004165042	0
49995.32452230914	50007.39284060184	0
50008.4370145203	50012.41428319673	0
50020.588886059304	49984.00500895489	0
50018.196912976244	50013.52306138625	0
50024.68074206995	49980.89310460526	0
50032.11898991028	49977.87048802366	0
50033.392462679665	49988.90998566345	0
49989.34177680639	49998.66722062441	0
50011.053675528885	49993.308648700295	0
49998.23830095699	50010.57701642372	0
50011.79860805233	49985.78635422019	0
50018.22626641199	49998.34133937544	0
50006.87112494695	50000.55134256973	0
49996.53121272331	49985.20198091985	0
50025.086037284156	49985.91081937276	0
49996.70860588001	49979.26714558284	0
50029.50319168969	49973.20871567816	0
50016.4795935853	49979.64911345631	0
49996.10016635222	50004.113680559676	0
49999.640019379956	49996.08065681126	0
50008.223135130625	49962.391188099115	0
49993.37143664145	49981.26529963117	0
50018.00955082157	50001.454190036544	0
50014.05433731257	49987.786569162265	0
49999.49285722743	49986.030568801725	0
50010.892172060616	50002.890041918436	0
50018.264454430224	49979.08917698802	0
49999.254347866976	50004.12399906752	0
49996.37550174052	49996.18684061768	0
49988.48035736957	50002.11186367716	0
50017.57129535383	49985.64348910266	0
49993.48365932206	49995.32734283831	0
50004.25846664632	50013.69450265003	0
50015.17690187655	49969.07193670933	0
50010.90125225226	50010.77384091866	0
50017.00323091341	49995.94090178073	0
50012.86030348004	50017.03363351573	0
50005.31109678922	49962.92414232626	0
50006.08245865617	49996.396527964374	0
49990.01497238	49995.39866020564	0
50044.05046255765	49984.74864177708	0
50021.102182624454	49977.19055963324	0
49994.206855205164	50007.760510363725	0
50031.30952802601	49981.27880218403	0
49993.00874635992	49989.07987435498	0
50017.913044286935	50022.43697608902	0
50019.55630359528	49996.00874573291	0
49994.95845095134	50006.23146898167	0
49996.787999179345	49983.41672751876	0
49997.28862868989	50002.89962222195	0
50026.72239156424	49977.67029217016	0
50016.137442013125	49997.798828649495	0
50002.23822115556	49982.82918829433	0
50017.59004350971	49970.20078439211	0
50001.12616166738	49988.74985866253	0
50026.89126041569	49975.84217616462	0
50011.525842301904	50000.75636389602	0
49987.37936298576	50026.933915783564	0
49992.505563965504	49971.45927862612	0
50028.914669772326	49976.81093937099	0
50016.66006009913	50016.9698661116	0
50006.33442838227	50008.543010872665	0
49989.42131829412	49963.33901166855	0
50017.968238877926	49964.11063876047	0
50017.4053768407	49976.68234425749	0
50025.67918690619	49993.459769034926	0
50035.32946390554	49977.583204645154	0
50014.841863191876	50008.54154552255	0
50009.46842729731	50020.60487544357	0
50021.769537268505	49974.23178294885	0
50011.47451947896	50007.557284676805	0
49998.40507468729	49975.46325920858	0
50004.0943970568	50011.27871101463	0
50006.20179319582	49967.85017228331	0
50018.20829484094	50018.71730479123	0
50011.66556158528	49969.1858270797	0
50024.369657337156	50001.22008216415	0
49998.79584238994	50007.13689362251	0
49990.32820341346	50016.3961369657	0
50006.4435688108	49994.31053318997	0
50019.30929079813	49976.600336048316	0
50010.91845864008	49982.82898569856	0
49990.348907185224	50005.60903256387	0
50024.1522169357	49994.40200642497	0
50014.17381883133	50002.12589069574	0
50017.76507466728	49990.44779436663	0
50043.75520496807	49976.744641166486	0
50009.71324076425	50011.99337319459	0
50023.96064234873	49977.61049468709	0
50014.04709016834	49999.30956374218	0
50007.29837336337	50019.74476684009	0
50011.60148713441	49971.61552987652	0
50027.760664667345	49985.06088880161	0
49990.826783218356	50029.403764236886	0
50009.65654534305	49987.70137659851	0
50016.71099753911	50008.33824926107	0
50004.69951611002	49997.63286251777	0
49982.1008966819	50023.64881203237	0
49994.30528099292	50019.15648234574	0
49989.98803088486	50014.01842541414	0
49982.173661481924	50004.54955079803	0
50016.885314251995	49964.39033046427	0
50027.64624163003	49996.03948847316	0
50042.10921104765	49992.490067135564	0
50000.45721536013	50013.25586287379	0
50033.20667133846	49996.21933796846	0
50007.796617056236	49990.37827675556	0
50010.793185041024	49958.88394594061	0
49999.99657376707	50014.635139766775	0
49991.18720389596	50004.122235214636	0
49997.97220737339	49978.578237204354	0
50009.72613395662	50003.706107086124	0
50035.589999161806	49971.04844427833	0
50028.910800421785	49971.17023296352	0
49995.69536840814	50016.661631778	0
50031.87793942766	49984.378883366044	0
50018.940883947886	49955.17033129901	0
50009.73582475297	49963.47881328664	0
49982.62400587377	50000.491292449246	0
50011.69341869804	49995.72767945512	0
49995.16420949113	49998.835294507444	0
50006.40201665947	49988.39904736535	0
50016.4519561636	49990.38580699887	0
49999.09921373705	50015.27455799909	0
50015.71644487849	49981.890074185685	0
50011.95701241115	49981.49187185587	0
50013.74931920829	49997.47045144757	0
49991.916510602816	50012.525039104024	0
50009.99198977121	49984.8982441121	0
50018.44147401772	50003.16867861623	0
50020.82573912429	49974.82028027413	0
50015.49034966473	49990.85560334409	0
49999.87213701425	49997.90044027296	0
50043.79092621712	49982.05238273654	0
50017.433259612284	49987.72241035177	0
50031.953824946744	49994.884360510674	0
50008.88763657624	49985.631715698684	0
50033.254947874484	49991.54350118985	0
49999.46235900153	50001.37638187934	0
50015.18216152417	50016.60655961266	0
50013.100947890016	50010.369642319376	0
50023.76929210621	49996.469970804144	0
50009.1598565264	49970.37590584578	0
49995.85450226346	49992.452056001675	0
49999.94546654832	50008.59505416156	0
49990.82754118624	50010.245166916364	0
50031.77710339371	49975.60848126108	0
50034.230430251715	49972.200144816255	0
50022.386270717376	49979.00827023312	0
49992.64646736168	49980.25304717777	0
50026.42297673137	49997.453392527335	0
50019.618674445446	49958.86037352273	0
50026.41798040903	50001.05491525644	0
50019.38057683675	49973.42363685009	0
50009.54565436523	49966.28393480257	0
50009.01063384966	50014.73592736334	0
49999.644995925904	49993.78405371485	0
50009.81720632824	50005.97289784865	0
50008.14015398451	49992.284981156794	0
49996.346870602596	50006.735113702714	0
49992.318381946396	49996.34852900717	0
49975.57922029394	50007.543591302885	0
49991.7840052838	50030.47910280624	0
49997.821918389505	50003.78108682672	0
49981.759709777754	50020.590654198604	0
50004.689470503756	49982.915378003716	0
50003.63994292236	50003.52518030056	0
50003.33970531987	50010.21646316763	0
49991.72504012674	50009.66971456137	0
49993.51300644962	50021.990941999415	0
50008.57551745661	49967.72139152683	0
50021.960935687	49975.66542490558	0
50004.69583280455	49995.22104814737	0
49994.198399913046	50009.21217614481	0
49988.58142016513	50018.082290497325	0
50019.654252077045	49988.67324223183	0
49984.921162792794	50004.07854214962	0
49981.45671529846	49997.116122643434	0
49996.97783060522	49968.187741512134	0
50040.272093099156	50001.72669740148	0
50003.18794351524	49977.40589052669	0
49993.03311956979	49993.21018067425	0
49996.365427526835	50010.6317267545	0
50003.67053058538	49991.807151799425	0
50008.59006648891	50007.353603243646	0
50005.63922193674	49975.28807307995	0
50027.37674313698	50000.002662458595	0
50018.1694011894	49962.7431125476	0
50029.270615256304	49986.30585703274	0
50008.60891376488	50000.90645862579	0
50011.463217016535	49987.64651850302	0
50025.71492602243	49980.053609271316	0
50020.149261215425	49998.33740895269	0
49992.083382203666	49998.17325550986	0
49990.49038131797	49993.050099536056	0
49997.03459241107	49992.463299739306	0
50015.71638867133	49993.163487279846	0
50014.238258018595	49971.042525217876	0
50002.84440560835	49991.017650804875	0
50024.0421841673	49981.83583364768	0
50010.09122006389	49975.393998303785	0
50021.8599244461	49988.34879827413	0
50012.38490685176	49983.447845324255	0
50022.9978631254	49987.25227928762	0
50024.57481204676	49998.27303786978	0
49977.73435678939	50025.73142585185	0
50018.273526281984	49984.862890459626	0
50004.87977524304	49988.86417241439	0
50010.2994959495	49980.14878879698	0
50044.34040172747	49986.573763466644	0
49989.8854863132	50002.60089882142	0
50035.588236585834	49995.58540569962	0
50033.22995233338	49985.604815805105	0
50004.865841838946	49985.181879685035	0
50017.96032704124	50016.073713754304	0
49985.88742129509	50004.574260043635	0
50022.967400696645	49965.7199337937	0
50020.575116337925	49991.52741422425	0
50023.080497756	49990.82975304222	0
49971.19647388126	50028.90699982335	0
49988.378226405424	50020.15787642392	0
50041.256446369975	49975.58570536631	0
50026.2353198945	49963.63745814506	0
50006.09290812682	50003.86750193632	0
49999.10665106603	50019.81250362378	0
50017.08442806516	49999.00182927129	0
50044.3125068275	49991.881128169334	0
49989.69643205104	49979.90931636454	0
49983.447153874804	50012.92191009479	0
50007.09100776314	50002.0115516885	0
50002.39396832022	49992.540378176054	0
50030.089910534545	49998.491165232444	0
49997.30745483783	49998.59718904675	0
50007.318017293444	49975.875578960055	0
49993.248316773905	49978.191920323	0
50026.3666059615	49990.04335203911	0
49992.999485446875	50010.69994272801	0
50000.3856237368	49991.71250458948	0
50017.946030743726	49977.88631347146	0
50007.644142433375	49972.087069549	0
49993.66907959635	50011.765590085415	0
49994.8157511952	49986.98470323382	0
50008.38104781748	50019.90062105578	0
49993.26126408174	50000.11735477906	0
50007.22548173692	49977.57936703704	0
49992.06360483944	50018.0340425501	0
50039.28669048378	49963.65659707516	0
49985.753176636455	50020.735921212305	0
50011.566897029115	49967.6111754119	0
50033.987927820956	49979.86532365262	0
50034.92184460218	49993.68379887169	0
50031.1834662403	49978.546404806555	0
50008.49951727383	49977.61220145197	0
50000.0667014223	50006.61967936052	0
49984.729122934965	49988.46750636666	0
49981.21649061167	50003.70840084871	0
49990.47161684786	49965.01894314194	0
49986.85456251446	50017.47416794007	0
49993.14977565803	50012.76023205532	0
50047.74428540473	49991.24723405859	0
50041.76255014188	49978.46759680011	0
50009.81457879594	49978.21967923451	0
49998.4060908197	49999.35948248665	0
50018.373779276386	49996.34044717234	0
50013.52283959243	49995.467949927086	0
50027.67426593742	49970.10328410818	0
50014.319940503025	50017.38261971316	0
50009.11341404663	49999.653086728984	0
49973.127658974896	50000.05463673042	0
50024.172469884805	49992.833051163034	0
50012.72323837013	49986.30699232487	0
49986.20730487261	50000.10490423789	0
50011.977252020064	49976.793581167396	0
50000.00469857768	49987.66289570633	0
49995.85995538461	49973.097446555905	0
49981.89327689237	49986.981859026244	0
49990.188598212604	50018.50470183291	0
50019.26408681603	49991.079964753786	0
50026.90642246039	49980.55454640253	0
50004.02002875881	49980.06894821713	0
49985.89081506631	49985.65015807027	0
50002.19799961084	50013.56370140326	0
49983.7216195171	50005.075943525364	0
50011.56530235663	49984.67498436674	0
50002.327672652966	50016.16523425671	0
49997.71084800053	49989.345274387495	0
50021.098386776	49999.088229640256	0
50002.00890793094	50008.13368325376	0
50019.39518854666	49986.74799421681	0
49998.48583144695	49996.020842220816	0
50002.252645341825	50003.39034952211	0
50024.94934034694	49996.50973683712	0
49986.29125204934	50032.769984358754	0
50028.415156277806	49974.07285654163	0
49992.67148623997	50015.74501869495	0
49988.55427669218	50005.38882281116	0
50005.61269014103	49979.195057955585	0
50013.9253921519	49979.943606174034	0
50009.02263196153	49976.39397066565	0
50003.70383567812	50009.18776447736	0
49977.93538939688	50032.17827826552	0
50002.00143499088	49981.14772652258	0
49994.443343618565	49988.76168526796	0
50015.95192676042	49996.55369518609	0
49993.70826007408	50013.60625246535	0
50015.6171072625	49995.2344459176	0
49985.79584330067	50018.53873362033	0
50035.52685303456	49986.11691328954	0
50023.38477138606	50015.65881684924	0
50013.08957255942	49972.88909667436	0
50032.54434074573	49980.14024382478	0
50037.69766277613	49990.71977907857	0
50020.70132115987	49971.33918728332	0
49991.54871575323	49993.06958954638	0
50038.6876369777	49984.854015877136	0
49995.84975534837	49989.76380217891	0
50008.57260689861	49984.18248625825	0
50010.80116969428	49974.26868446372	0
50015.52442358418	49980.369654114074	0
49966.87956821088	50025.3566718717	0
50021.39298048806	49997.33513397521	0
49986.79280405464	50011.54457078656	0
50036.99569153763	49970.71384740837	0
50030.30006447288	49976.71936741601	0
50004.423067000935	50021.778925919774	0
50018.9524174718	49987.93459858724	0
50002.24446952885	50009.35885546801	0
49991.37241014676	49987.81286878255	0
50003.50800967785	49986.81399264767	0
50024.603400120206	49967.67607924221	0
50011.68653072118	49989.936086664326	0
50007.42317193211	50025.20821976098	0
49997.81359760099	49974.146066464906	0
50000.03202202254	49975.17501212602	0
50007.46899340166	50016.97950080779	0
50014.92720199672	49989.879107376546	0
49982.3621370405	49990.43294793265	0
49998.93112757086	49973.32114751587	0
49993.375437763934	49986.99815010414	0
50009.01048645396	50017.8185164767	0
49996.28983160131	49986.96341522962	0
50013.84358150482	49974.759725529235	0
49985.33335758784	50014.325262570404	0
49988.28920657882	49976.78881082798	0
50005.127349538976	49960.355245516366	0
49989.64002585986	50013.06228223937	0
49993.30132386803	49990.74232668886	0
50007.89248237768	50021.36047618287	0
49987.15178322575	50016.181793822885	0
49962.9360061813	49909.89989207862	57
50022.48802083137	49883.20792745266	57
50003.75860267044	49958.68351111847	57
50076.51628086363	49848.39949369106	57
50052.861984034265	49993.992729865284	57
50032.199231269085	49802.36336554866	57
50030.71067893915	49742.027038486114	57
50096.71725619939	50034.954672824366	57
49955.13067003773	49851.40235840036	57
49973.853414206875	49785.86322617054	57
49966.73150689788	50006.64722891802	57
49917.92334601805	49964.165870679906	57
50082.84586447085	49941.30217113057	57
50102.00716099905	49788.05436626161	57
49943.760663873516	49729.633161568345	57
49896.07825332981	49695.54357901928	57
49856.09743160489	49963.00158804948	57
49913.51640524596	49804.73922226829	57
50054.09405619389	49683.187115412955	57
50109.1400592284	49648.420642508834	57
50140.816985932746	49844.409907840614	57
49925.221820981606	50053.985218722184	57
50174.02729505809	49655.76839769349	57
49952.76371810027	50112.933060369534	57
50123.72619215712	49982.85275136759	57
50175.466953767915	49955.60971492169	57
50103.41178982287	50095.32774959761	57
50196.93366745571	49597.22374789718	57
49863.89206475715	50040.08071213762	57
50261.37233495834	49610.470846972275	57
49836.90187060248	49697.95009487095	57
49804.12022941416	50020.57544805204	57
49772.5951830564	49691.09047568404	57
50224.13228222219	49989.210066903004	57
50167.034633270865	50083.36625185467	57
49926.21591526581	49640.258404230204	57
49882.814197479696	49860.973014073075	57
49948.8676291077	50176.5603454669	57
50221.401069705375	49911.1370715796	57
49937.43455106261	49582.15594766439	57
50002.79830526523	50207.56952963816	57
49889.60660535414	50115.89161778624	57
49879.936212738154	49557.491744227475	57
49826.0942035169	50091.236219778926	57
49762.65971471716	50083.90868605284	57
50203.56927422956	49830.42468975164	57
50200.18528466484	49764.64833870888	57
49992.14037985825	49647.799200261376	57
50172.49644694952	50022.05914766912	57
49778.74758780635	49628.12617157519	57
49806.8244336377	49750.746328849506	57
49729.77078406262	49737.381478857504	57
49793.327051012595	49956.37209301611	57
49787.63779322233	49563.16879508439	57
50125.16058943187	49730.72584607556	57
49844.84462423796	50156.15807959319	57
49717.82525976971	49670.089309839204	57
50255.81857481607	49729.50311545391	57
50128.35609270938	50156.281726150424	57
49856.01945520642	49786.760596385044	57
50142.4762232676	49567.94811331461	57
49685.585253240664	49780.30847537654	57
49741.67544659821	49988.19908044572	57
50003.21816610056	49586.79750413138	57
49665.29597799792	49703.31117302614	57
49783.20487098681	50150.68557985608	57
49844.71959749629	49633.78663452519	57
50265.70518268334	49848.53304487426	57
50066.50474793382	49594.00301295065	57
50052.73210883807	50246.21077693459	57
50112.50202416559	50244.158621236566	57
49796.42673953085	49808.90460331891	57
50207.85166516369	49537.28921496593	57
50125.76946779059	49508.20425724658	57
49745.599263785225	49840.924442054304	57
49908.13849426724	49506.32305160421	57
50040.496320739854	49532.96193249632	57
50231.975636999035	50082.80530656148	57
50038.32501971679	50307.82214177384	57
49675.48406724279	49837.9627261973	57
49726.23493033336	49563.767221611706	57
49894.35021510722	50203.39143412521	57
50096.2684817801	50333.48304604794	57
50035.9602913008	50052.098947554354	57
50073.99953237463	50184.47024277968	57
50251.729301822445	49490.22921414866	57
50180.15633071427	49485.96318732718	57
50095.775258855996	50395.336895152854	57
50283.842991695135	49923.997973504804	57
49972.937962756674	49498.26456190678	57
50154.19530915633	50310.12896087811	57
49766.13639623034	49900.18620432001	57
49688.9341143552	49902.89722889167	57
50339.576587825395	49945.00775891644	57
50019.03847154946	50147.977028173744	57
50145.06904838771	50430.028640089426	57
50307.14531132454	49511.185596621784	57
49887.292166167324	49447.15748868685	57
50297.476885088545	49794.62558453306	57
49856.32134865345	50258.464182364776	57
49817.67136200115	49873.07002339553	57
49882.29911310969	50314.32739686732	57
50108.843482530414	50483.08840978522	57
50170.99909737179	50494.126797605495	57
49900.97560234184	49389.92776984866	57
50286.74398036882	49442.3182113926	57
49669.52537947073	49586.942887081634	57
50350.91608046952	49819.944366824995	57
49797.41122962585	50240.29668733923	57
49846.11520175326	49497.34706111946	57
50158.912744071655	50208.39398328785	57
49635.189525935006	49646.32979926588	57
49733.05040747595	50189.30463114847	57
50107.76595503678	50548.134573966796	57
50386.25317763777	49770.7876043773	57
50178.998530688725	50363.496673376794	57
49689.55912741318	50029.84971857404	57
50043.12020219256	50427.70361127022	57
49583.76219470525	49680.912356904664	57
49626.05108845994	49801.63145591048	57
49682.49777924064	49960.61979065802	57
49581.75388313822	49742.65300051348	57
50348.016273322064	49443.02970744424	57
49918.22544876914	50260.41670617822	57
49721.18766602033	50126.26469361004	57
50007.7170099604	50358.61935939017	57
49670.951249671874	50169.23097877384	57
50030.29086167366	49475.388965974525	57
49547.25720028839	49626.01506233731	57
50204.11641066792	50430.3171641628	57
49596.80898317583	49852.3610734266	57
50075.54823049725	49434.31343575393	57
49532.650796514	49711.408458179925	57
50180.30607598344	50558.655639294106	57
49751.17378634903	50288.31093057243	57
50013.259668807965	49417.1825273243	57
50143.6307529665	49903.71467932622	57
49945.21574960507	49429.67006847027	57
49665.03808585711	50108.17511555891	57
50048.508304783485	50547.59709932483	57
50369.349732839706	49523.789439865905	57
49690.44137208086	50288.57907428549	57
49959.858832944745	50314.56567934452	57
50031.27877302927	50604.979304942186	57
49549.73042339607	49798.416467679825	57
49824.73359822867	50347.822752881824	57
50234.1103195957	50331.87393491397	57
50198.77730687716	50255.79976744676	57
50443.03457379294	49784.011898831275	57
49845.77985220416	50404.020672746025	57
49500.527615027175	49837.833767760465	57
49658.964625828725	50341.814910300156	57
50175.71000399461	50618.43351619699	57
50190.71179260152	50156.43129869246	57
49726.02261763691	49497.806792267016	57
49627.7159157011	49927.39909019821	57
50251.23853151605	50141.2325971915	57
50288.20352166477	50050.940543064564	57
49492.86623260267	49777.485703660226	57
49508.51308262883	49895.93825050764	57
50310.173908829725	50144.48871763919	57
50024.733495447115	50491.61764308285	57
49628.188367294875	49992.32944568202	57
49562.77477696103	49917.73514146282	57
49932.39064825496	50370.87193797576	57
50319.90384785676	49385.52212184776	57
49753.575586476196	49443.45146406624	57
49796.153919428834	49398.50313607506	57
49966.14193999065	50507.07787405439	57
50375.32846011447	50133.14569826869	57
50392.22947935381	50189.49815346088	57
49606.970802219505	49579.69418602998	57
49473.14454819142	49701.903489230375	57
50256.71425278189	50247.064005304295	57
50238.291523444284	50590.36597857298	57
49796.580872669634	50448.41620895768	57
50229.09480298589	50500.452850211674	57
49933.68136487562	50451.298063053604	57
50314.72986958618	50221.933471361575	57
50431.2320839078	49720.76734675471	57
49601.63458314084	50117.33958602312	57
50375.292326414245	50074.662914332446	57
49643.699706039995	49527.63013585165	57
50434.488350766034	49528.72811626505	57
50069.3065178182	49371.686820720104	57
50321.42175872273	49322.30953899713	57
50131.64219047892	49394.508171455724	57
49889.25156936587	49324.238103493146	57
49420.50114581772	49727.80426931936	57
50004.72352709545	49351.346583771585	57
50326.80396859135	49742.93279186019	57
50193.56806554627	49394.3005585009	57
50492.2807282864	49537.4848668296	57
49841.11100289729	50496.88501653885	57
49788.15510288834	49504.93936195494	57
50551.01907886669	49530.6802121479	57
50062.71544032062	50664.141590014086	57
49835.281243868674	49289.6483425098	57
50346.44185476005	49260.609909277366	57
50280.413347233225	50367.623996008326	57
50395.890879342915	50249.4395267489	57
50531.90501116251	49593.42575936467	57
50287.43290044579	50550.98625305635	57
49545.39564789475	50096.05495797811	57
50504.76539032603	49770.22603059088	57
50272.852820808046	50645.55933384459	57
50569.77933712137	49756.200258520614	57
49665.84882630388	49467.63532282981	57
50489.65594887449	49829.89064405294	57
49929.87350813864	49277.30314675445	57
50393.50724516636	49301.93065369682	57
49626.9929163754	50061.360076889316	57
50432.93878430765	49842.193178159134	57
49418.02556064563	49667.0049795918	57
49609.428290294796	50386.24504290296	57
49597.69775616249	50327.34901070657	57
49574.558740571854	50175.74471533143	57
50103.8149451432	49316.70519291436	57
50437.46480393682	50063.51586267342	57
50446.051692025416	50001.625188461905	57
49775.332834146844	50394.00251399367	57
50383.24267924994	49993.21098590234	57
50272.58485791403	49669.67183006815	57
49445.287783447326	49614.85876846352	57
50597.87490874895	49494.779807708044	57
50384.84632641338	49382.03085036666	57
50434.92713195433	49258.44223919587	57
49447.621387958076	49908.37557413333	57
49971.251743966815	49226.26480634721	57
50163.53390717096	49339.842163756875	57
50618.69075617768	49720.28618994145	57
50294.86148872846	50307.929803138926	57
49435.59063107498	49791.60191597015	57
50624.33507442487	49549.75470065326	57
50296.037882452816	50704.99025090843	57
49995.01948562301	49287.5919475583	57
50284.93956447941	50483.57228707626	57
49998.79469618649	50657.9210506205	57
50503.4495781873	49891.187390652376	57
50444.8942923999	49906.623395549934	57
50124.786912389885	49256.71847657965	57
50317.383138242985	50606.91554660717	57
50561.298491237685	49691.60902128761	57
50386.06510332684	49909.579434057094	57
49664.05295366321	50229.5155661125	57
49541.02051770605	50036.04402080783	57
50121.320118769	49194.81913690117	57
50431.67776655781	49428.49040997056	57
50551.80317500505	49451.78121893539	57
49739.960989379695	49367.649570116424	57
50209.83921779623	50666.267722225995	57
49480.71874923644	50083.010709632894	57
50032.55035827273	49234.32597731151	57
50455.05817442023	49664.99488940796	57
49734.37870405638	50465.676695532966	57
50197.96984729084	49288.09294380133	57
50179.05501418625	49222.824228001446	57
50366.09683592169	50645.93815790342	57
50676.46294516418	49514.63778079374	57
50397.873830611505	50309.64355999308	57
49472.94737473345	50020.32356392364	57
49983.95498909689	50565.02498706261	57
49943.82991093359	50621.51118591621	57
50440.02570470946	50140.9444493575	57
49360.76994088838	49633.826164971426	57
49699.75180991937	50512.605547380335	57
49362.58965324563	49693.43849256808	57
50420.20178451116	50675.78414813535	57
49880.89078680908	50620.465372364866	57
49638.83702215426	50495.75167666054	57
49710.63312316544	49311.10808124122	57
50044.755672622894	50719.30089141904	57
50308.32243676453	50762.22230480101	57
50214.9978664027	50727.88937213378	57
50390.47975812536	49654.582141855215	57
49578.23387120475	50509.51755787457	57
50488.2574882488	50095.07308839698	57
49682.953349458876	49250.31563824719	57
50367.31821574549	50712.0203646149	57
50476.97403070725	49384.86161357587	57
50355.46720526179	50353.80882460692	57
50340.47484012176	50814.84838434664	57
49824.998137524286	50642.7260647112	57
49978.6735252795	50723.458730070364	57
50290.72420834076	49986.83194289772	57
50547.47532930875	49849.14709581473	57
49423.42202577743	50104.17470380968	57
50602.12908656558	49818.121839971274	57
49597.980408886724	50447.28151197693	57
49840.606259495886	50562.856646205735	57
50254.14510870796	49379.67309252837	57
49893.418208007795	50522.6930435643	57
50656.32841413321	49789.7075732054	57
49747.72790759055	49251.90529130977	57
50648.03335226524	49454.179267256295	57
50650.28805738362	49393.08354150147	57
50493.702979613874	49452.353686862116	57
49766.628162468936	50523.04364019894	57
50120.54175374595	50692.192754234435	57
50059.22451034572	49179.00805168633	57
49920.770209699025	50754.32651609822	57
50460.54256668598	50308.181812633804	57
50388.43984714836	50776.604722505035	57
49445.79564099616	49549.78239539614	57
49513.09942673999	50172.16589840204	57
50654.912913613116	49666.4077446809	57
49376.81200355265	49792.4294036325	57
50318.13106158131	49629.8398587902	57
50704.24813260782	49622.31449225178	57
49419.098838560785	49849.67313615872	57
49649.745245788916	49405.89282720526	57
49551.77838548094	50410.36463311918	57
50451.69514000368	50754.82000645069	57
49872.35071954112	50797.39293485113	57
50391.54376664494	49592.482894817425	57
50733.708973110755	49675.00597441441	57
50460.6777326424	49325.66786215772	57
50766.180040394975	49614.69528846652	57
49625.905085215905	49271.76083098083	57
49726.45887081454	49190.68644866854	57
49906.006671494106	49219.306209988055	57
49368.736408244644	50067.84108324842	57
50275.84683780396	50822.66824924268	57
50672.88865452516	49333.83954891623	57
49833.65264928578	50745.710797172454	57
50392.551304512934	50853.49382943366	57
49773.96334879843	50608.62727684371	57
50240.44358109578	49215.93171883469	57
49524.98298747569	50481.70848181828	57
49577.09870221935	49307.93850984601	57
49409.66458427139	50165.74042217431	57
50446.48216497091	50624.012772314134	57
49344.23158175572	50171.10716732599	57
49383.34738560416	50010.79263805921	57
49449.02672237067	50215.88347204968	57
50368.85998303163	50566.71669530794	57
49550.92935660189	50279.60314399667	57
50100.688248465376	50613.786017454404	57
49490.326003599635	49952.298604297226	57
50452.47837900102	50369.614557935834	57
49315.01402035525	50103.90988474528	57
49342.04429920626	49571.105671360514	57
50496.18285992385	49971.56440679254	57
49836.49890976632	49349.19552188885	57
50629.19196944056	49877.29133715503	57
50332.91009174261	49877.5311836053	57
50047.37434649714	50780.64937553832	57
49714.303478316644	50383.07739415531	57
49922.57779018543	49157.74929666602	57
49465.99535559866	50496.81832041231	57
49602.468527776226	49215.00551393058	57
49611.405311286515	50265.01030568702	57
50649.39038890595	49603.122553242334	57
50519.69172231224	50330.230658518456	57
50497.23702257383	50592.039823239356	57
50502.76701803998	50154.82045617062	57
50547.07056285245	50548.73974142916	57
49591.26979619891	49369.07887810905	57
50588.28095589346	49405.34682193937	57
49314.016902664276	50029.69084659931	57
49923.09009469606	50696.350829222516	57
49885.13793517061	49112.199161482786	57
49987.134333357535	49163.070156855436	57
50512.24209953473	50032.29250104989	57
49252.94398363712	50104.55225194818	57
50372.87588001989	50506.35870192666	57
50550.628233607924	50099.93914733324	57
49285.7784228628	50189.96943313078	57
49670.16481191903	49171.49710230206	57
49491.245143218475	50429.89221169023	57
50390.08287248264	49215.78423819488	57
50586.51478026484	49344.02748293162	57
49534.67112972064	49353.35377609371	57
50228.17385438347	49152.37348063665	57
50733.842391661514	49356.70512521378	57
50316.14514060203	49209.9415539089	57
50529.19502431228	50641.204349584696	57
50557.63571911491	49963.95373295608	57
50166.07535086493	49153.25170946364	57
49403.66317393134	49947.520836843716	57
49553.32964081509	49171.115316232965	57
49768.31930103753	50676.73000288698	57
50719.14644956174	49795.82840881177	57
49775.20950280354	50747.95018544208	57
50566.96108723893	50162.93563157861	57
50399.842182149856	50446.84650212362	57
49585.54783841739	49112.8298683728	57
50193.25178535611	49095.41002155262	57
50405.30657157836	50917.700273963885	57
49260.18171651547	50251.812347213454	57
50703.03854474963	49429.48285407863	57
50457.38846762565	50237.72851444425	57
49696.36606459986	49119.46455312389	57
49345.87345114063	49915.132638311225	57
50485.14916202729	49221.28697985513	57
49612.25432579788	49058.59015606858	57
49742.19962961166	50800.41924622789	57
50570.77194121103	50491.04345828133	57
49809.6388321513	50802.517766815385	57
50516.09843638659	50698.91923887152	57
50645.042117287485	49282.73487315331	57
50436.88474426453	49173.7501996907	57
49234.13939174054	50041.58037864649	57
49549.48636213482	49414.95609485669	57
50614.62597292671	49988.310439188106	57
50608.45834419986	50114.76823147291	57
50466.71441720848	49117.57347401919	57
50309.941801728	49571.90636999122	57
49922.19209250362	50830.83854587807	57
49380.37812359533	50227.418283934945	57
50215.18743914048	50794.717319863994	57
49438.81956453199	50548.98327778785	57
49988.00564671916	50808.192797056974	57
50452.23711276112	49594.91158695849	57
50742.18844446801	49502.73974485305	57
49226.00747517742	50173.68980790227	57
49237.71577532719	50309.573620172545	57
49333.96491531021	49831.93602190206	57
50097.67249034517	50823.76181948106	57
49527.1976905385	50355.88767115005	57
49378.23110813826	50527.463743998225	57
49325.83093385479	50497.31651328514	57
50725.11414467989	49293.5048210061	57
50508.23470958405	50388.08682502126	57
50573.64346850737	50029.930902515516	57
50510.01732277978	49161.22224970726	57
49292.51013840338	50332.15322180068	57
50453.36239924843	50955.37698923298	57
50579.32509446656	50672.58450636158	57
49916.99543163984	49061.656328411846	57
49586.09643065901	49003.21201978816	57
50389.70566331487	49138.71480614545	57
50402.35396797589	50985.81809293332	57
49477.38051405132	49333.33122538097	57
50682.20243169505	49849.98686606686	57
50608.91171745993	50568.672240221975	57
49286.16949337748	49928.51918433161	57
50654.45439575256	50035.61599724741	57
50716.66780662694	50027.7980755651	57
49259.00027607928	49981.88545418525	57
49728.89991143607	50863.42115340132	57
49979.35176108757	50413.63713258034	57
49544.709728509224	49975.703055408805	57
50763.51859723344	50067.1670831702	57
50099.20590217108	49127.735274653955	57
50335.08417325009	50412.3750368829	57
49337.89258586482	50439.38322007484	57
50354.527661032975	49085.96667286844	57
50729.99886712723	49232.568010528776	57
50576.63741480347	49904.10039574124	57
49743.09485506962	49078.04755147806	57
49974.06914625447	49045.75374493944	57
50465.05414813294	50542.32256248927	57
50516.65156643502	50220.86956725235	57
50792.92800121191	49471.61282752981	57
50641.797509048425	50677.19108877929	57
50036.63672450112	49125.417590706	57
50813.3197073853	49661.315990396535	57
50514.44470060434	49299.110367439294	57
50704.263216901825	50699.28532694456	57
50720.09583115793	50635.32261344263	57
49684.05420206082	50573.32729582445	57
49427.94636843248	50447.7586437255	57
49571.597230175124	49533.396356598554	57
50152.71591672802	50740.71700325802	57
50715.73020343508	50104.66477430407	57
49827.645506624714	49224.31563815982	57
50689.863854874435	49186.50588716316	57
50032.65449594556	49014.59467120677	57
50417.17942285395	49083.69962613225	57
50715.553453955785	50577.4216167666	57
50569.89783661631	49178.636144509794	57
50521.28511617202	50448.066621050864	57
50723.96358054418	49564.61258481085	57
50095.7701998772	50887.60890866952	57
49571.265665794876	49471.633599047935	57
49203.33769365205	49951.097432066344	57
50677.760342519054	49725.26878129143	57
49674.60233869345	50899.32860958297	57
49422.63020915208	50613.330342242094	57
50662.43101854548	50152.6138298307	57
49732.1961381274	50930.22008454299	57
50387.96722185996	51042.7282958696	57
49645.43740942271	49005.17608700429	57
50282.88534747303	49131.14058003624	57
49261.680793767315	49875.13939460936	57
49506.2160911233	49539.57542505905	57
49403.990271220086	50284.382932370296	57
50763.202676927984	50681.092314137735	57
50782.448822588725	49557.33572601252	57
50668.49689647457	50540.4829323964	57
50157.91233502674	49048.98343127489	57
50514.19715542231	49657.38593554452	57
50869.28615996357	49685.44022040692	57
50123.65427503203	50938.80826806469	57
50757.33108404686	50533.765333221694	57
50749.4277931589	49164.17404643945	57
49322.86698582637	49515.52511457852	57
49771.652756427306	49150.33517658233	57
49279.34802913421	50460.35012296605	57
