# Supplementary material for: Abundant Topological Outliers in Social Media Data and Their Effect on Spatial Analysis
Source: PLoS One. 2016 Sep 9;11(9):e0162360. doi: 10.1371/journal.pone.0162360 (PMC5017681; doi:10.1371/journal.pone.0162360)
Supplement: S3 Dataset — See the respective attached file. (ZIP) [file pone.0162360.s003.zip › S3_inclusion_lws/clust_59_68.csv]

50000.0	50000.0	0
50005.83713481602	49993.280968672174	0
50001.12443877294	50002.94038312532	0
50004.48967049862	50009.87803618339	0
50014.53099825114	49992.22044562598	0
49994.82530141147	50000.16451443882	0
50010.4589196096	49996.03999675293	0
50018.2149037799	50000.21066760052	0
50008.08586038528	49994.71094210748	0
50008.936828060156	49996.61673629877	0
50014.94983376979	49988.786681476384	0
50018.46933854213	49993.8554702697	0
50011.58925015423	49998.11513877684	0
50000.88428493963	50005.70068823388	0
50015.58030491181	49998.917555959655	0
50009.4718499692	49995.44000616184	0
50021.193458055204	49985.225681648	0
50021.413904821406	49979.75696080034	0
50010.100749354795	49991.42392694246	0
49994.76895619402	50001.40611172298	0
49988.06258487189	49998.76840152412	0
49985.29202249338	49998.940740734564	0
49993.14686645007	50008.1375682673	0
50019.290915195124	49977.92750471076	0
50015.06418115242	50000.068615091885	0
50014.13017824349	49994.253094930704	0
50016.51956011994	49993.78858803314	0
50007.08202173182	49986.998177055575	0
50019.32588342561	49975.4242119596	0
50007.844906202205	50006.27608626506	0
50012.7000907052	49987.44525287354	0
49995.49342105043	50013.29634922211	0
50005.13790162656	49991.45152935209	0
50007.082932075806	49996.441953963855	0
50016.585769007244	49986.84440471123	0
50002.83418114664	49988.992466717245	0
49995.48635136234	49995.03181978486	0
50024.77210222248	49987.26818796391	0
50016.061040311164	50002.13748655931	0
49998.10217495186	50005.36260508198	0
50013.167830917206	49993.19964095961	0
50022.14159763361	49982.83076155788	0
50016.10399810654	49974.74415824642	0
49998.08776523715	50009.22821079052	0
50023.40450357533	49993.61172738369	0
50018.76775212044	49981.33086492498	0
49996.120792812355	50001.59421960543	0
50005.046774222115	49981.73340809357	0
49998.2990140224	49997.04291727956	0
50016.47214563919	50006.55446067109	0
50027.808527417794	49994.11873108403	0
50007.276988179576	49979.47005546184	0
49998.63505054116	49993.56495709598	0
49994.93196612812	50011.18394075017	0
50010.45876863076	49990.161010031814	0
50003.97266594857	50002.458794795784	0
50009.44591577367	49994.182815990534	0
50008.4991627827	49998.01859678256	0
50026.73402193849	49992.63956518364	0
50029.482584821504	49978.508912261066	0
50008.75765193132	50004.28392360544	0
50005.388412672575	49999.9900841207	0
49999.85042124614	50010.79623481914	0
50012.27171978171	49994.29867634941	0
49986.59482429784	50001.81226839865	0
50035.33648425852	49974.70002515035	0
50017.338649190744	49980.41742473275	0
49986.88719264082	49998.56909033515	0
50009.163364260836	50001.94105756399	0
50021.4902181036	49972.74675609031	0
50036.929303339406	49979.345099226695	0
50004.407389178654	50000.27660040396	0
50013.03458879436	49971.04161905141	0
49986.730068661935	49995.36881795393	0
50012.11734460939	50005.26852747503	0
49991.47266825221	50016.232713043595	0
50002.753656105124	50004.43811441385	0
50007.04795399476	49984.99209594952	0
50019.73260847298	49970.14971438379	0
50009.069330373226	49972.59046273163	0
50010.1511816557	49972.62455247978	0
50019.046855330045	49968.729659101475	0
50033.91819664266	49994.99795841096	0
50000.54061583774	50004.66301196818	0
50036.83356199175	49976.12178608589	0
49998.69355844842	50014.23779065819	0
49996.42385986143	49997.54201287753	0
49988.80355885187	49994.73949626766	0
49989.0000510483	49997.53362532931	0
50045.87877013	49979.65615874137	0
49991.13587895365	49996.52765682387	0
50019.30492580107	49999.88959458508	0
50012.46014286366	49988.74121117238	0
50001.54569032017	50001.71275774059	0
50012.15402410048	49992.55053785089	0
50000.12263336884	49977.47527241486	0
50002.22490471562	49999.61637121197	0
50010.51338572776	49998.152334640225	0
50014.73525587127	49997.20394473452	0
50012.79614643068	49996.9890215799	0
50004.87503193818	50001.461523248174	0
50006.03257514177	49990.03647625652	0
50005.54887962217	50004.81637949066	0
50002.56240120871	49979.99797606899	0
50021.887926901814	49996.062893511604	0
50006.32703857465	49991.544517300004	0
49990.439278598395	49994.24582331928	0
50001.873876585625	50007.141939034314	0
50003.305765154335	49993.86854020162	0
50013.200641945106	50005.08440088092	0
50012.12025455266	49978.84568753256	0
50006.64370623705	49983.02919293262	0
50008.49073917247	50010.12621010018	0
50013.861540388745	49978.21860787476	0
50031.058052643435	49986.99015643279	0
50014.94582985956	50012.05125135054	0
50035.5383608293	49983.566861656094	0
49991.030096193834	50022.15116813719	0
50005.46966937792	49970.62233159868	0
49988.44833133628	49989.976926240066	0
49994.354344094165	49979.72792732627	0
50016.53829730544	50000.329665277866	0
49985.69786667642	50003.08579045412	0
50005.04180405728	50003.54232518139	0
50007.49928405959	49988.58424591541	0
50017.031857151094	49968.94990008343	0
50002.98364475068	49981.342418066255	0
50008.75183400938	49981.63170455064	0
50003.74134074666	49968.98534518849	0
50014.184258887915	50004.34955588514	0
50016.66807349658	49978.153620903344	0
49991.49294660638	49999.08926920659	0
50006.07308943197	50012.02124499861	0
50018.18428017563	49975.5291185302	0
50003.744835537575	50005.03672033354	0
50017.0847617482	49967.71939797862	0
50001.364376995836	49995.92899192673	0
49999.015252295256	49984.51162121085	0
50022.88862056398	49978.140659149925	0
50010.12229608524	49981.63378355038	0
50006.924986869504	50014.2275570096	0
50018.62598055079	49995.02027975728	0
50001.4129379488	50011.1959501719	0
50029.762113352466	49981.23696473595	0
50017.34500124433	49994.69032148967	0
50001.66266675488	49990.137316034496	0
49998.9494254673	50003.01711792969	0
50001.198360199305	49999.86125242214	0
49988.285388029035	50000.56237796584	0
49999.6191912088	49994.81971262622	0
50026.604335600314	49978.8004165042	0
49995.32452230914	50007.39284060184	0
50008.4370145203	50012.41428319673	0
50020.588886059304	49984.00500895489	0
50018.196912976244	50013.52306138625	0
50024.68074206995	49980.89310460526	0
50032.11898991028	49977.87048802366	0
50033.392462679665	49988.90998566345	0
49989.34177680639	49998.66722062441	0
50011.053675528885	49993.308648700295	0
49998.23830095699	50010.57701642372	0
50011.79860805233	49985.78635422019	0
50018.22626641199	49998.34133937544	0
50006.87112494695	50000.55134256973	0
49996.53121272331	49985.20198091985	0
50025.086037284156	49985.91081937276	0
49996.70860588001	49979.26714558284	0
50029.50319168969	49973.20871567816	0
50016.4795935853	49979.64911345631	0
49996.10016635222	50004.113680559676	0
49999.640019379956	49996.08065681126	0
50008.223135130625	49962.391188099115	0
49993.37143664145	49981.26529963117	0
50018.00955082157	50001.454190036544	0
50014.05433731257	49987.786569162265	0
49999.49285722743	49986.030568801725	0
50010.892172060616	50002.890041918436	0
50018.264454430224	49979.08917698802	0
49999.254347866976	50004.12399906752	0
49996.37550174052	49996.18684061768	0
49988.48035736957	50002.11186367716	0
50017.57129535383	49985.64348910266	0
49993.48365932206	49995.32734283831	0
50004.25846664632	50013.69450265003	0
50015.17690187655	49969.07193670933	0
50010.90125225226	50010.77384091866	0
50017.00323091341	49995.94090178073	0
50012.86030348004	50017.03363351573	0
50005.31109678922	49962.92414232626	0
50006.08245865617	49996.396527964374	0
49990.01497238	49995.39866020564	0
50044.05046255765	49984.74864177708	0
50021.102182624454	49977.19055963324	0
49994.206855205164	50007.760510363725	0
50031.30952802601	49981.27880218403	0
49993.00874635992	49989.07987435498	0
50017.913044286935	50022.43697608902	0
50019.55630359528	49996.00874573291	0
49994.95845095134	50006.23146898167	0
49996.787999179345	49983.41672751876	0
49997.28862868989	50002.89962222195	0
50026.72239156424	49977.67029217016	0
50016.137442013125	49997.798828649495	0
50002.23822115556	49982.82918829433	0
50017.59004350971	49970.20078439211	0
50001.12616166738	49988.74985866253	0
50026.89126041569	49975.84217616462	0
50011.525842301904	50000.75636389602	0
49987.37936298576	50026.933915783564	0
49992.505563965504	49971.45927862612	0
50028.914669772326	49976.81093937099	0
50016.66006009913	50016.9698661116	0
50006.33442838227	50008.543010872665	0
49989.42131829412	49963.33901166855	0
50017.968238877926	49964.11063876047	0
50017.4053768407	49976.68234425749	0
50025.67918690619	49993.459769034926	0
50035.32946390554	49977.583204645154	0
50014.841863191876	50008.54154552255	0
50009.46842729731	50020.60487544357	0
50021.769537268505	49974.23178294885	0
50011.47451947896	50007.557284676805	0
49998.40507468729	49975.46325920858	0
50004.0943970568	50011.27871101463	0
50006.20179319582	49967.85017228331	0
50018.20829484094	50018.71730479123	0
50011.66556158528	49969.1858270797	0
50024.369657337156	50001.22008216415	0
49998.79584238994	50007.13689362251	0
49990.32820341346	50016.3961369657	0
50006.4435688108	49994.31053318997	0
50019.30929079813	49976.600336048316	0
50010.91845864008	49982.82898569856	0
49990.348907185224	50005.60903256387	0
50024.1522169357	49994.40200642497	0
50014.17381883133	50002.12589069574	0
50017.76507466728	49990.44779436663	0
50043.75520496807	49976.744641166486	0
50009.71324076425	50011.99337319459	0
50023.96064234873	49977.61049468709	0
50014.04709016834	49999.30956374218	0
50007.29837336337	50019.74476684009	0
50011.60148713441	49971.61552987652	0
50027.760664667345	49985.06088880161	0
49990.826783218356	50029.403764236886	0
50009.65654534305	49987.70137659851	0
50016.71099753911	50008.33824926107	0
50004.69951611002	49997.63286251777	0
49982.1008966819	50023.64881203237	0
49994.30528099292	50019.15648234574	0
49989.98803088486	50014.01842541414	0
49982.173661481924	50004.54955079803	0
50016.885314251995	49964.39033046427	0
50027.64624163003	49996.03948847316	0
50042.10921104765	49992.490067135564	0
50000.45721536013	50013.25586287379	0
50033.20667133846	49996.21933796846	0
50007.796617056236	49990.37827675556	0
50010.793185041024	49958.88394594061	0
49999.99657376707	50014.635139766775	0
49991.18720389596	50004.122235214636	0
49997.97220737339	49978.578237204354	0
50009.72613395662	50003.706107086124	0
50035.589999161806	49971.04844427833	0
50028.910800421785	49971.17023296352	0
49995.69536840814	50016.661631778	0
50031.87793942766	49984.378883366044	0
50018.940883947886	49955.17033129901	0
50009.73582475297	49963.47881328664	0
49982.62400587377	50000.491292449246	0
50011.69341869804	49995.72767945512	0
49995.16420949113	49998.835294507444	0
50006.40201665947	49988.39904736535	0
50016.4519561636	49990.38580699887	0
49999.09921373705	50015.27455799909	0
50015.71644487849	49981.890074185685	0
50011.95701241115	49981.49187185587	0
50013.74931920829	49997.47045144757	0
49991.916510602816	50012.525039104024	0
50009.99198977121	49984.8982441121	0
50018.44147401772	50003.16867861623	0
50020.82573912429	49974.82028027413	0
50015.49034966473	49990.85560334409	0
49999.87213701425	49997.90044027296	0
50043.79092621712	49982.05238273654	0
50017.433259612284	49987.72241035177	0
50031.953824946744	49994.884360510674	0
50008.88763657624	49985.631715698684	0
50033.254947874484	49991.54350118985	0
49999.46235900153	50001.37638187934	0
50015.18216152417	50016.60655961266	0
50013.100947890016	50010.369642319376	0
50023.76929210621	49996.469970804144	0
50009.1598565264	49970.37590584578	0
49995.85450226346	49992.452056001675	0
49999.94546654832	50008.59505416156	0
49990.82754118624	50010.245166916364	0
50031.77710339371	49975.60848126108	0
50034.230430251715	49972.200144816255	0
50022.386270717376	49979.00827023312	0
49992.64646736168	49980.25304717777	0
50026.42297673137	49997.453392527335	0
50019.618674445446	49958.86037352273	0
50026.41798040903	50001.05491525644	0
50019.38057683675	49973.42363685009	0
50009.54565436523	49966.28393480257	0
50009.01063384966	50014.73592736334	0
49999.644995925904	49993.78405371485	0
50009.81720632824	50005.97289784865	0
50008.14015398451	49992.284981156794	0
49996.346870602596	50006.735113702714	0
49992.318381946396	49996.34852900717	0
49975.57922029394	50007.543591302885	0
49991.7840052838	50030.47910280624	0
49997.821918389505	50003.78108682672	0
49981.759709777754	50020.590654198604	0
50004.689470503756	49982.915378003716	0
50003.63994292236	50003.52518030056	0
50003.33970531987	50010.21646316763	0
49991.72504012674	50009.66971456137	0
49993.51300644962	50021.990941999415	0
50008.57551745661	49967.72139152683	0
50021.960935687	49975.66542490558	0
50004.69583280455	49995.22104814737	0
49994.198399913046	50009.21217614481	0
49988.58142016513	50018.082290497325	0
50019.654252077045	49988.67324223183	0
49984.921162792794	50004.07854214962	0
49981.45671529846	49997.116122643434	0
49996.97783060522	49968.187741512134	0
50040.272093099156	50001.72669740148	0
50003.18794351524	49977.40589052669	0
49993.03311956979	49993.21018067425	0
49996.365427526835	50010.6317267545	0
50003.67053058538	49991.807151799425	0
50008.59006648891	50007.353603243646	0
50005.63922193674	49975.28807307995	0
50027.37674313698	50000.002662458595	0
50018.1694011894	49962.7431125476	0
50029.270615256304	49986.30585703274	0
50008.60891376488	50000.90645862579	0
50011.463217016535	49987.64651850302	0
50025.71492602243	49980.053609271316	0
50020.149261215425	49998.33740895269	0
49992.083382203666	49998.17325550986	0
49990.49038131797	49993.050099536056	0
49997.03459241107	49992.463299739306	0
50015.71638867133	49993.163487279846	0
50014.238258018595	49971.042525217876	0
50002.84440560835	49991.017650804875	0
50024.0421841673	49981.83583364768	0
50010.09122006389	49975.393998303785	0
50021.8599244461	49988.34879827413	0
50012.38490685176	49983.447845324255	0
50022.9978631254	49987.25227928762	0
50024.57481204676	49998.27303786978	0
49977.73435678939	50025.73142585185	0
50018.273526281984	49984.862890459626	0
50004.87977524304	49988.86417241439	0
50010.2994959495	49980.14878879698	0
50044.34040172747	49986.573763466644	0
49989.8854863132	50002.60089882142	0
50035.588236585834	49995.58540569962	0
50033.22995233338	49985.604815805105	0
50004.865841838946	49985.181879685035	0
50017.96032704124	50016.073713754304	0
49985.88742129509	50004.574260043635	0
50022.967400696645	49965.7199337937	0
50020.575116337925	49991.52741422425	0
50023.080497756	49990.82975304222	0
49971.19647388126	50028.90699982335	0
49988.378226405424	50020.15787642392	0
50041.256446369975	49975.58570536631	0
50026.2353198945	49963.63745814506	0
50006.09290812682	50003.86750193632	0
49999.10665106603	50019.81250362378	0
50017.08442806516	49999.00182927129	0
50044.3125068275	49991.881128169334	0
49989.69643205104	49979.90931636454	0
49983.447153874804	50012.92191009479	0
50007.09100776314	50002.0115516885	0
50002.39396832022	49992.540378176054	0
50030.089910534545	49998.491165232444	0
49997.30745483783	49998.59718904675	0
50007.318017293444	49975.875578960055	0
49993.248316773905	49978.191920323	0
50026.3666059615	49990.04335203911	0
49992.999485446875	50010.69994272801	0
50000.3856237368	49991.71250458948	0
50017.946030743726	49977.88631347146	0
50007.644142433375	49972.087069549	0
49993.66907959635	50011.765590085415	0
49994.8157511952	49986.98470323382	0
50008.38104781748	50019.90062105578	0
49993.26126408174	50000.11735477906	0
50007.22548173692	49977.57936703704	0
49992.06360483944	50018.0340425501	0
50039.28669048378	49963.65659707516	0
49985.753176636455	50020.735921212305	0
50011.566897029115	49967.6111754119	0
50033.987927820956	49979.86532365262	0
50034.92184460218	49993.68379887169	0
50031.1834662403	49978.546404806555	0
50008.49951727383	49977.61220145197	0
50000.0667014223	50006.61967936052	0
49984.729122934965	49988.46750636666	0
49981.21649061167	50003.70840084871	0
49990.47161684786	49965.01894314194	0
49986.85456251446	50017.47416794007	0
49993.14977565803	50012.76023205532	0
50047.74428540473	49991.24723405859	0
50041.76255014188	49978.46759680011	0
50009.81457879594	49978.21967923451	0
49998.4060908197	49999.35948248665	0
50018.373779276386	49996.34044717234	0
50013.52283959243	49995.467949927086	0
50027.67426593742	49970.10328410818	0
50014.319940503025	50017.38261971316	0
50009.11341404663	49999.653086728984	0
49973.127658974896	50000.05463673042	0
50024.172469884805	49992.833051163034	0
50012.72323837013	49986.30699232487	0
49986.20730487261	50000.10490423789	0
50011.977252020064	49976.793581167396	0
50000.00469857768	49987.66289570633	0
49995.85995538461	49973.097446555905	0
49981.89327689237	49986.981859026244	0
49990.188598212604	50018.50470183291	0
50019.26408681603	49991.079964753786	0
50026.90642246039	49980.55454640253	0
50004.02002875881	49980.06894821713	0
49985.89081506631	49985.65015807027	0
50002.19799961084	50013.56370140326	0
49983.7216195171	50005.075943525364	0
50011.56530235663	49984.67498436674	0
50002.327672652966	50016.16523425671	0
49997.71084800053	49989.345274387495	0
50021.098386776	49999.088229640256	0
50002.00890793094	50008.13368325376	0
50019.39518854666	49986.74799421681	0
49998.48583144695	49996.020842220816	0
50002.252645341825	50003.39034952211	0
50024.94934034694	49996.50973683712	0
49986.29125204934	50032.769984358754	0
50028.415156277806	49974.07285654163	0
49992.67148623997	50015.74501869495	0
49988.55427669218	50005.38882281116	0
50005.61269014103	49979.195057955585	0
50013.9253921519	49979.943606174034	0
50009.02263196153	49976.39397066565	0
50003.70383567812	50009.18776447736	0
49977.93538939688	50032.17827826552	0
50002.00143499088	49981.14772652258	0
49994.443343618565	49988.76168526796	0
50015.95192676042	49996.55369518609	0
49993.70826007408	50013.60625246535	0
50015.6171072625	49995.2344459176	0
49985.79584330067	50018.53873362033	0
50035.52685303456	49986.11691328954	0
50023.38477138606	50015.65881684924	0
50013.08957255942	49972.88909667436	0
50032.54434074573	49980.14024382478	0
50037.69766277613	49990.71977907857	0
50020.70132115987	49971.33918728332	0
49991.54871575323	49993.06958954638	0
50038.6876369777	49984.854015877136	0
49995.84975534837	49989.76380217891	0
50008.57260689861	49984.18248625825	0
50010.80116969428	49974.26868446372	0
50015.52442358418	49980.369654114074	0
49966.87956821088	50025.3566718717	0
50021.39298048806	49997.33513397521	0
49986.79280405464	50011.54457078656	0
50036.99569153763	49970.71384740837	0
50030.30006447288	49976.71936741601	0
50004.423067000935	50021.778925919774	0
50018.9524174718	49987.93459858724	0
50002.24446952885	50009.35885546801	0
49991.37241014676	49987.81286878255	0
50003.50800967785	49986.81399264767	0
50024.603400120206	49967.67607924221	0
50011.68653072118	49989.936086664326	0
50007.42317193211	50025.20821976098	0
49997.81359760099	49974.146066464906	0
50000.03202202254	49975.17501212602	0
50007.46899340166	50016.97950080779	0
50014.92720199672	49989.879107376546	0
49982.3621370405	49990.43294793265	0
49998.93112757086	49973.32114751587	0
49993.375437763934	49986.99815010414	0
50009.01048645396	50017.8185164767	0
49996.28983160131	49986.96341522962	0
50013.84358150482	49974.759725529235	0
49985.33335758784	50014.325262570404	0
49988.28920657882	49976.78881082798	0
50005.127349538976	49960.355245516366	0
49989.64002585986	50013.06228223937	0
49993.30132386803	49990.74232668886	0
50007.89248237768	50021.36047618287	0
49987.15178322575	50016.181793822885	0
50142.1912762023	50500.49403529246	58
50203.54808889293	50475.48940948108	58
50167.701347423004	50425.34809827977	58
50208.762719182574	50379.201250790706	58
50257.30182983312	50435.54820605328	58
50316.89347275541	50404.712175058514	58
50331.364316550906	50340.143305872734	58
50266.03239189045	50352.475877292505	58
50379.11689931556	50380.39162132114	58
50187.82416624241	50320.97558669965	58
50440.6857243483	50381.64343710025	58
50111.66329457133	50559.67437570779	58
50453.29373544156	50447.257052529094	58
50106.994404800345	50440.141419305255	58
50333.69889054429	50469.75380864885	58
50123.20010182734	50307.2151629361	58
50283.89788394165	50292.21888210831	58
50413.00508169291	50328.69765994354	58
50499.48919598359	50398.318593630116	58
50136.054008424115	50366.69308565112	58
50254.06200799981	50511.17476668862	58
50530.414075724184	50344.11994904791	58
50488.04874346273	50298.55639817457	58
50301.86451818074	50234.00182591807	58
50045.87276331525	50452.77961138787	58
50162.83903896408	50260.592703272894	58
50563.46511614006	50393.10147977342	58
50525.19513342764	50249.9092337859	58
50223.96110192008	50240.255018503965	58
50083.15249260493	50506.91782992655	58
50201.67284727935	50553.44394772723	58
50278.05897428588	50176.38736068851	58
50250.43249407353	50117.87192916523	58
50588.95274831623	50270.43932508964	58
50096.44675654949	50621.566291429874	58
50346.454531904565	50274.246053813455	58
50037.84063877275	50646.10613336042	58
50571.56085494446	50208.78348793557	58
50045.63721740514	50587.34332718669	58
50130.88430899329	50670.11928208936	58
50162.152218306954	50600.274890035784	58
50625.60343801809	50325.34438738864	58
50057.80065405681	50325.67044432754	58
50257.3563140373	50576.06235414914	58
50630.8976773932	50226.70059574537	58
50348.87680007847	50529.49021535989	58
50277.99821785077	50631.67118801734	58
50073.55554219455	50266.99489858176	58
50148.21613181628	50735.31265017895	58
50132.59058515184	50801.306980114125	58
50191.773256342516	50789.37543195333	58
50412.44931985329	50260.553110419525	58
50193.03971510424	50857.19739975009	58
50206.99867465164	50073.530825441376	58
50142.420944055484	50059.18698943999	58
50038.02374531782	50213.35192176066	58
50489.05917583406	50197.824385978995	58
49998.309550125574	50311.98800990607	58
50479.89903187594	50139.44601695502	58
49983.592510702016	50433.0162094047	58
50199.45692489538	50149.05167390978	58
50334.438755007446	50141.44494505355	58
50111.433489618335	50218.583226968425	58
50667.39637856793	50283.439007784116	58
50684.675680508175	50345.00922056403	58
50051.786888167844	50152.89024464439	58
50363.159032346564	50081.18441239112	58
50208.90827963493	50726.39810445583	58
50101.550790040455	50114.22592159547	58
50254.35199285781	50802.26986227584	58
50416.1751743773	50192.7706962412	58
50215.47181707206	50630.82655449597	58
50052.67856353367	50388.42816081948	58
50495.05941476616	50078.51742956959	58
50014.85101321219	50701.7745586654	58
49996.873164268516	50763.01328881985	58
50085.3640751687	50759.15330232553	58
50490.90849716143	50018.92800010822	58
50056.06115323387	50817.827330220534	58
50544.50212233363	50128.89516039602	58
50336.55632354908	50600.54427310533	58
50506.66568009033	50479.712511628524	58
50241.05319706677	50019.04788901894	58
50570.950651340885	50466.926463067946	58
50334.120835059795	50659.634906075196	58
50463.65938297105	50526.78302754294	58
50567.979116298884	50073.020016358554	58
50351.3899455687	50201.919088217976	58
50553.18378677757	50012.678290104035	58
50258.52495149852	50865.86591773819	58
50148.318173616244	50904.8915721209	58
49978.46290235187	50196.01071668733	58
50422.07508456797	50113.197550399804	58
50336.30698460802	50023.32128897905	58
50671.12743528412	50411.21035210338	58
50605.169442303966	50524.53236923485	58
49981.07453832446	50500.42166414339	58
50293.4780788393	50066.68157330644	58
50112.545447849276	49999.98551357768	58
50141.45415449593	50160.92701170768	58
50396.356528946846	50480.03196950214	58
50403.66494311958	50551.56512347502	58
49961.59987704998	50134.24130326219	58
49935.74407146818	50776.603916509586	58
50261.0903892069	50691.91791838745	58
49963.03682534965	50255.5848364562	58
50625.8857021531	50107.64163845358	58
50316.43422677839	50892.3807634563	58
50613.309666460846	50025.93516429248	58
49884.75036577151	50740.89822690106	58
49916.669731954375	50087.8587196899	58
50372.406495731295	50923.20115676912	58
50427.2470617652	50614.5530640381	58
50203.75130789553	49972.44962283454	58
49856.54889443946	50078.256220073126	58
50302.58894857564	50743.862662632986	58
50594.208889480564	49962.0364369721	58
49952.786791226674	50382.37624925819	58
50265.44488849639	49955.59417476529	58
50587.586954439066	49896.2446868849	58
50031.878504280525	50877.92225959307	58
49977.106237855915	50825.23155469127	58
49916.81990167008	50432.68231356229	58
49980.00236750874	50065.7998560766	58
49826.63524509292	50757.69828936845	58
50083.05290384784	50914.55523852159	58
49920.94937333261	50527.97234617632	58
50531.80636050023	49949.49032118181	58
49906.229794793195	50593.93252582439	58
50389.673360532564	50689.55947866632	58
50073.892467132304	49952.78523771095	58
50535.662427623065	49857.33426038567	58
50469.455113271884	49958.59032001029	58
49795.67513670899	50101.0302628778	58
50315.71169441479	50831.05548223276	58
49956.3503290943	50635.50326110906	58
50376.97229845014	50831.04499430956	58
50640.21461895251	49854.72552867944	58
50038.682914045065	50077.95784178529	58
50320.171557653484	50965.252945022425	58
50654.98978844739	50475.25533899795	58
50748.87330363279	50361.51326133377	58
49901.89592571588	50346.70002808711	58
50260.059302800786	50954.708404021265	58
50438.08867238488	50815.4297394779	58
50196.4595612419	50947.83994135143	58
50733.87506019932	50292.169099586696	58
49778.358601507236	50718.55347834233	58
50427.7878339194	50044.056663725765	58
49820.50318144897	50818.20244142087	58
49770.39993751203	50779.245866369565	58
50794.31606890288	50404.995904052346	58
49917.57077832646	50028.01593299426	58
49894.47586455854	50284.986105529155	58
50508.42112870722	50575.42629806751	58
49778.87945864151	50653.14074997662	58
49830.084813991736	50877.705137348064	58
50696.89867604176	50229.97013344606	58
50716.89606079794	50171.96245560636	58
50561.07518154104	50613.983581754415	58
49837.70175022255	50688.803451960775	58
50571.62639298871	49803.249413724225	58
50617.98131009605	50586.781434512355	58
49947.71047833725	50700.13661076967	58
50124.21025923186	50963.88371979947	58
50466.93349956524	50660.5533678733	58
50652.76914866904	50168.222060126085	58
49801.04922538932	50937.77591462098	58
50817.634705036595	50467.15954585681	58
50876.37729129658	50459.45472253512	58
50458.938179442535	50876.69659025434	58
49907.581841350904	50225.98977075623	58
50171.49709856459	51006.75991050503	58
50508.63764667514	50919.37984411612	58
49840.44482582152	50013.740707704215	58
50476.62520116072	49870.31054699311	58
50865.247273773144	50395.18766096076	58
49852.077174106926	49952.47243577005	58
50735.78821448615	50420.74637433972	58
50545.804596934104	50679.252369067886	58
50212.6191457604	49912.28380534006	58
50795.13648403678	50321.88765169955	58
50516.98904003019	50984.13924794203	58
50818.67179998564	50262.03392828313	58
49737.14505869487	50124.00571576881	58
49854.796074062026	50455.01257318228	58
50362.16841550237	50743.681218041704	58
49927.88791757407	50867.65811130438	58
49697.49584884873	50174.57098270409	58
49741.022844648855	50221.51712005806	58
50421.59280483968	49922.2640382882	58
50894.035670056954	50524.01287092026	58
50366.3832361752	49891.113100793664	58
50870.72305191415	50302.39492410239	58
49900.960679448406	50656.31839840222	58
50012.90179922727	49955.602379820615	58
50324.7124047133	49933.10892259101	58
49860.909661912636	50933.178386966094	58
49791.00826895319	49948.32212734284	58
50124.62638348362	51042.66679127757	58
50675.04961935012	50061.9669282828	58
49853.925761421684	50530.26906067978	58
49883.63538799168	50167.68222028651	58
50666.92857813683	49794.35264408875	58
50053.70124310556	49891.12769999354	58
50321.16985355481	51031.69751327248	58
50730.07955509603	50090.26967373368	58
50152.22710067433	49899.16853288753	58
50934.78870518638	50303.9739551574	58
50428.58376064529	50958.16123561205	58
50530.47272018119	49755.9653874528	58
49913.28115933877	49968.5918955662	58
49791.88178523693	50189.587817657986	58
50105.4840180519	49851.32798582144	58
50663.03989584333	49992.48398945944	58
49832.18249036292	50309.30709868913	58
49747.953839263966	50595.6049610033	58
50917.360470328	50366.03611165764	58
49759.319957754786	50980.366610199315	58
50469.62986058733	49763.70090948142	58
50763.35305597333	50505.80051397844	58
50237.30376529977	51017.86397647726	58
50685.5411584753	49900.75771982819	58
50744.11320867278	49878.612406282096	58
50417.875962933045	49838.297156009685	58
50516.03104805843	50858.51100903647	58
49899.43993565748	49910.138562032465	58
50578.88501194468	50995.026817969054	58
50404.01103496666	49772.389938769506	58
49772.01660236902	50864.96107320509	58
50550.234484375585	50809.032647680724	58
50817.24111565358	50546.707204790015	58
49686.61331447408	50256.71863777973	58
49879.06383719971	50828.33472565454	58
49848.648894622136	50244.410731852535	58
50673.21296571819	50537.094428410026	58
49705.14532615308	50778.121173429616	58
50958.87285970965	50409.697695282615	58
49711.57677761984	50939.33814759268	58
49726.134116999376	50683.88177434741	58
50721.00593747568	49964.755803876134	58
49641.79995999893	50783.206811035925	58
50373.30306197913	49714.38043363581	58
49668.78485140925	50837.42685737289	58
50873.657298056794	50580.72587731744	58
49700.22301459235	50554.354944975756	58
49805.09028268535	49890.71536037524	58
49840.63105030561	50623.19817334733	58
50951.04733021568	50474.14794491309	58
50595.33788265993	51057.873661446705	58
49662.98212101587	50725.89760866063	58
50038.83997320884	50017.34867383768	58
49971.647105956166	49999.75368779593	58
50429.37964758708	49684.79236943265	58
50782.32851382048	50179.15421956045	58
49779.7777577159	50030.10878191949	58
49743.32864692911	49983.123443577555	58
49785.30714419405	49834.783829479085	58
49608.928058203725	50836.223162437665	58
50941.548365497445	50577.76743957959	58
50356.29978317296	51086.45105018512	58
49925.404914065795	49852.84791542633	58
50346.22558999227	49835.29228101852	58
50026.26724924764	50950.39935406806	58
50466.536501817915	50726.71657583417	58
50340.456648292085	49766.69597602245	58
49937.725030803296	50933.735776570706	58
50567.611977174434	51113.813327637894	58
50290.516596230125	49731.267349459056	58
50414.24897698947	49620.19945016537	58
50411.04924262209	49553.46464054117	58
50727.72963851363	50030.651041327925	58
49574.84706025827	50892.29958819905	58
50378.98067674588	49970.62604369854	58
50096.398571304686	51104.03310069398	58
49994.35925587529	49892.35014477639	58
49792.39732442627	50441.630182325054	58
50785.11042127254	50049.47884569254	58
50787.7118965622	50113.35405900682	58
49857.720742591715	49849.87678468549	58
50060.188734002295	49807.76058631764	58
50727.16944422244	49819.631103152715	58
50851.60259231272	50041.99366344961	58
50065.70941960022	49740.962643235216	58
49771.3355606531	51046.434214658126	58
49684.03162130709	49954.6489241646	58
50954.40929034598	50640.532274160825	58
50061.143548738146	51053.3343971992	58
50162.671365791364	51095.07239805873	58
50565.450814716925	50899.08267478174	58
49739.90374026303	50295.756375203884	58
50385.952183297195	51032.08626020277	58
50251.13158100643	49865.15635030856	58
50993.334842396536	50537.097995573786	58
49663.05926485043	50659.91731569963	58
50319.42463750509	51132.62443231977	58
49707.82575853099	49900.161328555834	58
49547.411794033615	50815.53645839369	58
50627.81436212903	51144.99268464669	58
50183.22303112888	51155.22735624442	58
50195.67073836335	49842.135918471955	58
50461.4659676897	51013.690666867005	58
50124.123110782624	51158.5391694571	58
49663.959338494155	50903.652496251896	58
49642.28906203641	50000.35693643287	58
50341.99294450858	51195.59327356229	58
50845.760247356906	50208.802077978915	58
49492.66484446539	50779.48036257604	58
50286.974298555666	49672.24522479884	58
50994.0423147637	50694.662992945756	58
50675.49546979789	50614.044718831086	58
50878.506261965216	50098.080215546295	58
50657.20433655668	51076.89353760206	58
50735.24152763408	50560.977689048384	58
50938.96013148149	50729.61069684893	58
49825.235657239966	50386.76478582452	58
49603.660502341794	50629.52035336415	58
50994.15393635546	50332.542939488536	58
50279.20768964967	49791.310795071804	58
49641.30889939825	50195.69741780925	58
50990.55057280729	50266.51878457703	58
49686.445505674594	50091.680311334356	58
50400.59969597064	51182.53420531236	58
50109.16628648582	50857.74126532464	58
49661.24139009834	50977.5906475869	58
50308.38316376622	51249.97336023449	58
51017.871774919586	50755.9845303412	58
51050.384447663484	50503.15359023954	58
50764.475061939855	49767.60411676571	58
50416.93360520839	49491.62271322868	58
49577.48544025857	50190.26196307935	58
50752.584932635815	49706.69512541099	58
50243.48997844847	51251.89758704305	58
50825.92826484188	49987.507899169825	58
49569.03457089024	50752.62860770222	58
50533.7880830168	49691.611767799324	58
50086.91023434879	51204.49637982242	58
50124.42449804352	49730.86063611933	58
49996.52777155363	49791.06690643176	58
51008.00021639456	50615.76027252993	58
50691.852942179125	49715.66163897244	58
49762.784617756995	50531.91422902013	58
50803.37036477036	49896.80890428535	58
50223.376925464225	51102.6005623779	58
49976.301096420655	50986.248018917846	58
50189.576569293946	51217.573475841935	58
50057.14567513047	51149.98379210923	58
49698.78446011629	50340.068698579445	58
50702.294970082636	51125.86890754932	58
50418.45534736498	51083.80670981297	58
50220.94496354579	49678.09550483154	58
50049.760199104814	51259.88535697665	58
49984.93357233895	51243.16806501478	58
51050.92404243619	50666.41052555463	58
49706.07972576136	50492.822451647444	58
50362.493046661344	49451.31009177046	58
49757.86067394765	50360.274989303834	58
50356.183275096744	49514.9748064686	58
50629.74758143613	50956.0202973265	58
50456.36988661783	51209.10044888243	58
50902.641510930735	50007.36305031808	58
50601.50981897456	50778.47177827044	58
49512.64312720964	50723.892513473926	58
50351.91951238354	49575.47999699806	58
49598.80777361037	50995.17422264974	58
49808.68108824498	51096.48693355368	58
50370.894264942384	51274.44231687224	58
51079.09325800998	50731.889567426595	58
49823.94438134555	51005.93318370872	58
50961.30169704251	50211.4512886838	58
50478.38315800697	49599.704519632425	58
49940.061202336605	51038.88852852589	58
50678.98406502576	51182.19440522309	58
50876.94947859646	50727.44410983704	58
50118.96278766563	49672.07351721595	58
49712.766064707146	51026.22529592794	58
50436.80993630523	51281.35595728546	58
49854.692856987975	49788.050105678565	58
50962.291793570126	50015.03301215562	58
49900.88734769823	49748.24613218975	58
50119.524077206	49790.81941865634	58
49866.01205692291	49697.98657577498	58
49637.28680775495	50353.88896400128	58
50489.933264348416	50786.35089853281	58
50607.986391595754	50687.44507766319	58
50689.985080050385	50976.05651348216	58
50792.13868004067	49831.81981271013	58
50480.14253723414	49473.83420811932	58
50676.28936728148	50673.63409852408	58
51101.54612952583	50546.21376563069	58
49922.96951416181	51232.86868070922	58
49535.752903855835	51015.401405199766	58
51139.07780365794	50597.7794069398	58
49857.821032732216	51235.733229455676	58
50624.630418534674	49750.237981807375	58
49509.248777541216	50905.88400045309	58
51145.07723178825	50731.1851418411	58
49985.7222795644	50572.810155340136	58
50052.4704253732	49674.127275120474	58
50347.64841076901	49646.31863153799	58
49536.03900784785	50237.7395808797	58
50658.05397688256	50759.31265446129	58
49491.60497324171	50665.372526982144	58
49747.84145473684	49780.60179663222	58
50520.896671325725	51193.62541084827	58
50941.77452504726	50105.183746670395	58
51129.10562057116	50656.04805806296	58
49507.34675198629	50293.96576141651	58
49499.81458932161	50604.588832971494	58
51165.773663489636	50535.370723819855	58
49575.49792571545	50689.749660518035	58
49688.18281837069	51083.579168905286	58
50450.36697123407	51347.47592684208	58
50998.890248980686	50074.73698895302	58
49650.599739946556	50462.67113312755	58
50551.83075491347	50740.731432324705	58
50295.82529400232	49493.697779702205	58
49454.18394069501	50264.51478929823	58
49961.24678353154	51184.51448893983	58
49817.58090991246	49657.81238552572	58
50873.47580923386	49950.60028138786	58
49718.40882652812	50412.37922268373	58
50230.05774721614	49752.692797084725	58
49776.32938157334	51147.65478536843	58
50593.00518962582	49664.40107021151	58
50823.40187457408	49772.96065303309	58
50739.36308196858	51021.16466995554	58
49630.723714718624	49912.48059636854	58
49853.697732462104	51174.82440403064	58
49584.71555453076	50567.13412705221	58
49570.72524226117	50290.867331052	58
51085.62438175487	50454.75468562909	58
49984.22115523066	49727.02238854807	58
49583.85733989137	51055.641599982686	58
50076.861577408374	50697.46406853143	58
50452.494459769696	51142.26691509327	58
49653.55713864757	49850.02228056641	58
49865.67118982507	51070.836715899655	58
51010.269571029756	50175.995262436714	58
49725.879804845805	51181.3356632349	58
49707.59237588373	50033.06128660252	58
49435.04620047021	50587.7721458226	58
49893.89926154825	51284.98059166297	58
49619.84394097494	49793.422209298595	58
50153.66881729822	49618.26887210655	58
49896.03565684992	50984.75250314707	58
51227.13721687341	50529.67555603823	58
49643.391937677676	50573.67802824417	58
50715.08234747517	50724.1443528968	58
49583.76386465894	50469.680934030825	58
50844.59128006514	50636.026999564296	58
51268.848752148944	50582.507332384535	58
51044.5831459544	50028.56526565821	58
51243.264310265266	50636.181140863744	58
50264.58665819633	49610.73777775871	58
50589.26104782183	49600.6349444267	58
49452.470657168764	50325.61253277086	58
50507.41977115334	51104.894562407826	58
50827.380274870186	50771.90969174177	58
50773.76462070615	50697.747297130416	58
49998.94497447708	51119.55919857034	58
51042.843951156916	50237.49599426256	58
50274.28737512176	51195.197704871185	58
49431.77510146667	50805.11619186183	58
50777.02018267667	50633.04188973126	58
50389.03058399846	49398.38414524025	58
49806.226077021194	49593.58412746579	58
50843.57611893933	50148.467305556194	58
51104.53781782943	50053.62988606985	58
51040.56323852096	50123.4886607876	58
50862.68219608974	49872.047361076424	58
51177.538059982675	50785.355888412676	58
50712.32769454561	50784.99990809136	58
50618.098714211315	49539.249872683125	58
50448.81218090937	49385.112290369754	58
50889.803917154444	49767.487328999865	58
49696.04036606585	49808.86931306237	58
50719.81004791544	50846.01922371808	58
49575.751502477644	49836.425296328285	58
50510.47933481919	49525.292973720774	58
50152.66109129758	51264.05467530325	58
50507.058841897975	49416.007431768885	58
50717.537932945415	49654.58180304581	58
49524.25383791503	51086.97246219572	58
49904.811759405886	49652.61310220953	58
50782.88500136972	50820.2263448332	58
50677.725252984004	50913.94303600659	58
50767.258762552556	50960.563091379474	58
50854.460671670466	50829.73794228048	58
49590.51177667133	49740.982403691414	58
49806.977526761475	49726.6065928966	58
51106.21743915464	50112.809938118706	58
50438.47714021112	49326.46438881567	58
51078.36462937384	50604.077592494854	58
49772.30875580971	51220.89526673692	58
50516.15889428724	51340.35037351218	58
50253.706851162315	49550.6080932258	58
49790.10529006213	49529.15388722743	58
49468.561472094654	51061.16637767519	58
50933.40652998535	49932.041963546086	58
