# Supplementary material for: Abundant Topological Outliers in Social Media Data and Their Effect on Spatial Analysis
Source: PLoS One. 2016 Sep 9;11(9):e0162360. doi: 10.1371/journal.pone.0162360 (PMC5017681; doi:10.1371/journal.pone.0162360)
Supplement: S3 Dataset — See the respective attached file. (ZIP) [file pone.0162360.s003.zip › S3_inclusion_lws/clust_6_15.csv]

50000.0	50000.0	0
50005.83713481602	49993.280968672174	0
50001.12443877294	50002.94038312532	0
50004.48967049862	50009.87803618339	0
50014.53099825114	49992.22044562598	0
49994.82530141147	50000.16451443882	0
50010.4589196096	49996.03999675293	0
50018.2149037799	50000.21066760052	0
50008.08586038528	49994.71094210748	0
50008.936828060156	49996.61673629877	0
50014.94983376979	49988.786681476384	0
50018.46933854213	49993.8554702697	0
50011.58925015423	49998.11513877684	0
50000.88428493963	50005.70068823388	0
50015.58030491181	49998.917555959655	0
50009.4718499692	49995.44000616184	0
50021.193458055204	49985.225681648	0
50021.413904821406	49979.75696080034	0
50010.100749354795	49991.42392694246	0
49994.76895619402	50001.40611172298	0
49988.06258487189	49998.76840152412	0
49985.29202249338	49998.940740734564	0
49993.14686645007	50008.1375682673	0
50019.290915195124	49977.92750471076	0
50015.06418115242	50000.068615091885	0
50014.13017824349	49994.253094930704	0
50016.51956011994	49993.78858803314	0
50007.08202173182	49986.998177055575	0
50019.32588342561	49975.4242119596	0
50007.844906202205	50006.27608626506	0
50012.7000907052	49987.44525287354	0
49995.49342105043	50013.29634922211	0
50005.13790162656	49991.45152935209	0
50007.082932075806	49996.441953963855	0
50016.585769007244	49986.84440471123	0
50002.83418114664	49988.992466717245	0
49995.48635136234	49995.03181978486	0
50024.77210222248	49987.26818796391	0
50016.061040311164	50002.13748655931	0
49998.10217495186	50005.36260508198	0
50013.167830917206	49993.19964095961	0
50022.14159763361	49982.83076155788	0
50016.10399810654	49974.74415824642	0
49998.08776523715	50009.22821079052	0
50023.40450357533	49993.61172738369	0
50018.76775212044	49981.33086492498	0
49996.120792812355	50001.59421960543	0
50005.046774222115	49981.73340809357	0
49998.2990140224	49997.04291727956	0
50016.47214563919	50006.55446067109	0
50027.808527417794	49994.11873108403	0
50007.276988179576	49979.47005546184	0
49998.63505054116	49993.56495709598	0
49994.93196612812	50011.18394075017	0
50010.45876863076	49990.161010031814	0
50003.97266594857	50002.458794795784	0
50009.44591577367	49994.182815990534	0
50008.4991627827	49998.01859678256	0
50026.73402193849	49992.63956518364	0
50029.482584821504	49978.508912261066	0
50008.75765193132	50004.28392360544	0
50005.388412672575	49999.9900841207	0
49999.85042124614	50010.79623481914	0
50012.27171978171	49994.29867634941	0
49986.59482429784	50001.81226839865	0
50035.33648425852	49974.70002515035	0
50017.338649190744	49980.41742473275	0
49986.88719264082	49998.56909033515	0
50009.163364260836	50001.94105756399	0
50021.4902181036	49972.74675609031	0
50036.929303339406	49979.345099226695	0
50004.407389178654	50000.27660040396	0
50013.03458879436	49971.04161905141	0
49986.730068661935	49995.36881795393	0
50012.11734460939	50005.26852747503	0
49991.47266825221	50016.232713043595	0
50002.753656105124	50004.43811441385	0
50007.04795399476	49984.99209594952	0
50019.73260847298	49970.14971438379	0
50009.069330373226	49972.59046273163	0
50010.1511816557	49972.62455247978	0
50019.046855330045	49968.729659101475	0
50033.91819664266	49994.99795841096	0
50000.54061583774	50004.66301196818	0
50036.83356199175	49976.12178608589	0
49998.69355844842	50014.23779065819	0
49996.42385986143	49997.54201287753	0
49988.80355885187	49994.73949626766	0
49989.0000510483	49997.53362532931	0
50045.87877013	49979.65615874137	0
49991.13587895365	49996.52765682387	0
50019.30492580107	49999.88959458508	0
50012.46014286366	49988.74121117238	0
50001.54569032017	50001.71275774059	0
50012.15402410048	49992.55053785089	0
50000.12263336884	49977.47527241486	0
50002.22490471562	49999.61637121197	0
50010.51338572776	49998.152334640225	0
50014.73525587127	49997.20394473452	0
50012.79614643068	49996.9890215799	0
50004.87503193818	50001.461523248174	0
50006.03257514177	49990.03647625652	0
50005.54887962217	50004.81637949066	0
50002.56240120871	49979.99797606899	0
50021.887926901814	49996.062893511604	0
50006.32703857465	49991.544517300004	0
49990.439278598395	49994.24582331928	0
50001.873876585625	50007.141939034314	0
50003.305765154335	49993.86854020162	0
50013.200641945106	50005.08440088092	0
50012.12025455266	49978.84568753256	0
50006.64370623705	49983.02919293262	0
50008.49073917247	50010.12621010018	0
50013.861540388745	49978.21860787476	0
50031.058052643435	49986.99015643279	0
50014.94582985956	50012.05125135054	0
50035.5383608293	49983.566861656094	0
49991.030096193834	50022.15116813719	0
50005.46966937792	49970.62233159868	0
49988.44833133628	49989.976926240066	0
49994.354344094165	49979.72792732627	0
50016.53829730544	50000.329665277866	0
49985.69786667642	50003.08579045412	0
50005.04180405728	50003.54232518139	0
50007.49928405959	49988.58424591541	0
50017.031857151094	49968.94990008343	0
50002.98364475068	49981.342418066255	0
50008.75183400938	49981.63170455064	0
50003.74134074666	49968.98534518849	0
50014.184258887915	50004.34955588514	0
50016.66807349658	49978.153620903344	0
49991.49294660638	49999.08926920659	0
50006.07308943197	50012.02124499861	0
50018.18428017563	49975.5291185302	0
50003.744835537575	50005.03672033354	0
50017.0847617482	49967.71939797862	0
50001.364376995836	49995.92899192673	0
49999.015252295256	49984.51162121085	0
50022.88862056398	49978.140659149925	0
50010.12229608524	49981.63378355038	0
50006.924986869504	50014.2275570096	0
50018.62598055079	49995.02027975728	0
50001.4129379488	50011.1959501719	0
50029.762113352466	49981.23696473595	0
50017.34500124433	49994.69032148967	0
50001.66266675488	49990.137316034496	0
49998.9494254673	50003.01711792969	0
50001.198360199305	49999.86125242214	0
49988.285388029035	50000.56237796584	0
49999.6191912088	49994.81971262622	0
50026.604335600314	49978.8004165042	0
49995.32452230914	50007.39284060184	0
50008.4370145203	50012.41428319673	0
50020.588886059304	49984.00500895489	0
50018.196912976244	50013.52306138625	0
50024.68074206995	49980.89310460526	0
50032.11898991028	49977.87048802366	0
50033.392462679665	49988.90998566345	0
49989.34177680639	49998.66722062441	0
50011.053675528885	49993.308648700295	0
49998.23830095699	50010.57701642372	0
50011.79860805233	49985.78635422019	0
50018.22626641199	49998.34133937544	0
50006.87112494695	50000.55134256973	0
49996.53121272331	49985.20198091985	0
50025.086037284156	49985.91081937276	0
49996.70860588001	49979.26714558284	0
50029.50319168969	49973.20871567816	0
50016.4795935853	49979.64911345631	0
49996.10016635222	50004.113680559676	0
49999.640019379956	49996.08065681126	0
50008.223135130625	49962.391188099115	0
49993.37143664145	49981.26529963117	0
50018.00955082157	50001.454190036544	0
50014.05433731257	49987.786569162265	0
49999.49285722743	49986.030568801725	0
50010.892172060616	50002.890041918436	0
50018.264454430224	49979.08917698802	0
49999.254347866976	50004.12399906752	0
49996.37550174052	49996.18684061768	0
49988.48035736957	50002.11186367716	0
50017.57129535383	49985.64348910266	0
49993.48365932206	49995.32734283831	0
50004.25846664632	50013.69450265003	0
50015.17690187655	49969.07193670933	0
50010.90125225226	50010.77384091866	0
50017.00323091341	49995.94090178073	0
50012.86030348004	50017.03363351573	0
50005.31109678922	49962.92414232626	0
50006.08245865617	49996.396527964374	0
49990.01497238	49995.39866020564	0
50044.05046255765	49984.74864177708	0
50021.102182624454	49977.19055963324	0
49994.206855205164	50007.760510363725	0
50031.30952802601	49981.27880218403	0
49993.00874635992	49989.07987435498	0
50017.913044286935	50022.43697608902	0
50019.55630359528	49996.00874573291	0
49994.95845095134	50006.23146898167	0
49996.787999179345	49983.41672751876	0
49997.28862868989	50002.89962222195	0
50026.72239156424	49977.67029217016	0
50016.137442013125	49997.798828649495	0
50002.23822115556	49982.82918829433	0
50017.59004350971	49970.20078439211	0
50001.12616166738	49988.74985866253	0
50026.89126041569	49975.84217616462	0
50011.525842301904	50000.75636389602	0
49987.37936298576	50026.933915783564	0
49992.505563965504	49971.45927862612	0
50028.914669772326	49976.81093937099	0
50016.66006009913	50016.9698661116	0
50006.33442838227	50008.543010872665	0
49989.42131829412	49963.33901166855	0
50017.968238877926	49964.11063876047	0
50017.4053768407	49976.68234425749	0
50025.67918690619	49993.459769034926	0
50035.32946390554	49977.583204645154	0
50014.841863191876	50008.54154552255	0
50009.46842729731	50020.60487544357	0
50021.769537268505	49974.23178294885	0
50011.47451947896	50007.557284676805	0
49998.40507468729	49975.46325920858	0
50004.0943970568	50011.27871101463	0
50006.20179319582	49967.85017228331	0
50018.20829484094	50018.71730479123	0
50011.66556158528	49969.1858270797	0
50024.369657337156	50001.22008216415	0
49998.79584238994	50007.13689362251	0
49990.32820341346	50016.3961369657	0
50006.4435688108	49994.31053318997	0
50019.30929079813	49976.600336048316	0
50010.91845864008	49982.82898569856	0
49990.348907185224	50005.60903256387	0
50024.1522169357	49994.40200642497	0
50014.17381883133	50002.12589069574	0
50017.76507466728	49990.44779436663	0
50043.75520496807	49976.744641166486	0
50009.71324076425	50011.99337319459	0
50023.96064234873	49977.61049468709	0
50014.04709016834	49999.30956374218	0
50007.29837336337	50019.74476684009	0
50011.60148713441	49971.61552987652	0
50027.760664667345	49985.06088880161	0
49990.826783218356	50029.403764236886	0
50009.65654534305	49987.70137659851	0
50016.71099753911	50008.33824926107	0
50004.69951611002	49997.63286251777	0
49982.1008966819	50023.64881203237	0
49994.30528099292	50019.15648234574	0
49989.98803088486	50014.01842541414	0
49982.173661481924	50004.54955079803	0
50016.885314251995	49964.39033046427	0
50027.64624163003	49996.03948847316	0
50042.10921104765	49992.490067135564	0
50000.45721536013	50013.25586287379	0
50033.20667133846	49996.21933796846	0
50007.796617056236	49990.37827675556	0
50010.793185041024	49958.88394594061	0
49999.99657376707	50014.635139766775	0
49991.18720389596	50004.122235214636	0
49997.97220737339	49978.578237204354	0
50009.72613395662	50003.706107086124	0
50035.589999161806	49971.04844427833	0
50028.910800421785	49971.17023296352	0
49995.69536840814	50016.661631778	0
50031.87793942766	49984.378883366044	0
50018.940883947886	49955.17033129901	0
50009.73582475297	49963.47881328664	0
49982.62400587377	50000.491292449246	0
50011.69341869804	49995.72767945512	0
49995.16420949113	49998.835294507444	0
50006.40201665947	49988.39904736535	0
50016.4519561636	49990.38580699887	0
49999.09921373705	50015.27455799909	0
50015.71644487849	49981.890074185685	0
50011.95701241115	49981.49187185587	0
50013.74931920829	49997.47045144757	0
49991.916510602816	50012.525039104024	0
50009.99198977121	49984.8982441121	0
50018.44147401772	50003.16867861623	0
50020.82573912429	49974.82028027413	0
50015.49034966473	49990.85560334409	0
49999.87213701425	49997.90044027296	0
50043.79092621712	49982.05238273654	0
50017.433259612284	49987.72241035177	0
50031.953824946744	49994.884360510674	0
50008.88763657624	49985.631715698684	0
50033.254947874484	49991.54350118985	0
49999.46235900153	50001.37638187934	0
50015.18216152417	50016.60655961266	0
50013.100947890016	50010.369642319376	0
50023.76929210621	49996.469970804144	0
50009.1598565264	49970.37590584578	0
49995.85450226346	49992.452056001675	0
49999.94546654832	50008.59505416156	0
49990.82754118624	50010.245166916364	0
50031.77710339371	49975.60848126108	0
50034.230430251715	49972.200144816255	0
50022.386270717376	49979.00827023312	0
49992.64646736168	49980.25304717777	0
50026.42297673137	49997.453392527335	0
50019.618674445446	49958.86037352273	0
50026.41798040903	50001.05491525644	0
50019.38057683675	49973.42363685009	0
50009.54565436523	49966.28393480257	0
50009.01063384966	50014.73592736334	0
49999.644995925904	49993.78405371485	0
50009.81720632824	50005.97289784865	0
50008.14015398451	49992.284981156794	0
49996.346870602596	50006.735113702714	0
49992.318381946396	49996.34852900717	0
49975.57922029394	50007.543591302885	0
49991.7840052838	50030.47910280624	0
49997.821918389505	50003.78108682672	0
49981.759709777754	50020.590654198604	0
50004.689470503756	49982.915378003716	0
50003.63994292236	50003.52518030056	0
50003.33970531987	50010.21646316763	0
49991.72504012674	50009.66971456137	0
49993.51300644962	50021.990941999415	0
50008.57551745661	49967.72139152683	0
50021.960935687	49975.66542490558	0
50004.69583280455	49995.22104814737	0
49994.198399913046	50009.21217614481	0
49988.58142016513	50018.082290497325	0
50019.654252077045	49988.67324223183	0
49984.921162792794	50004.07854214962	0
49981.45671529846	49997.116122643434	0
49996.97783060522	49968.187741512134	0
50040.272093099156	50001.72669740148	0
50003.18794351524	49977.40589052669	0
49993.03311956979	49993.21018067425	0
49996.365427526835	50010.6317267545	0
50003.67053058538	49991.807151799425	0
50008.59006648891	50007.353603243646	0
50005.63922193674	49975.28807307995	0
50027.37674313698	50000.002662458595	0
50018.1694011894	49962.7431125476	0
50029.270615256304	49986.30585703274	0
50008.60891376488	50000.90645862579	0
50011.463217016535	49987.64651850302	0
50025.71492602243	49980.053609271316	0
50020.149261215425	49998.33740895269	0
49992.083382203666	49998.17325550986	0
49990.49038131797	49993.050099536056	0
49997.03459241107	49992.463299739306	0
50015.71638867133	49993.163487279846	0
50014.238258018595	49971.042525217876	0
50002.84440560835	49991.017650804875	0
50024.0421841673	49981.83583364768	0
50010.09122006389	49975.393998303785	0
50021.8599244461	49988.34879827413	0
50012.38490685176	49983.447845324255	0
50022.9978631254	49987.25227928762	0
50024.57481204676	49998.27303786978	0
49977.73435678939	50025.73142585185	0
50018.273526281984	49984.862890459626	0
50004.87977524304	49988.86417241439	0
50010.2994959495	49980.14878879698	0
50044.34040172747	49986.573763466644	0
49989.8854863132	50002.60089882142	0
50035.588236585834	49995.58540569962	0
50033.22995233338	49985.604815805105	0
50004.865841838946	49985.181879685035	0
50017.96032704124	50016.073713754304	0
49985.88742129509	50004.574260043635	0
50022.967400696645	49965.7199337937	0
50020.575116337925	49991.52741422425	0
50023.080497756	49990.82975304222	0
49971.19647388126	50028.90699982335	0
49988.378226405424	50020.15787642392	0
50041.256446369975	49975.58570536631	0
50026.2353198945	49963.63745814506	0
50006.09290812682	50003.86750193632	0
49999.10665106603	50019.81250362378	0
50017.08442806516	49999.00182927129	0
50044.3125068275	49991.881128169334	0
49989.69643205104	49979.90931636454	0
49983.447153874804	50012.92191009479	0
50007.09100776314	50002.0115516885	0
50002.39396832022	49992.540378176054	0
50030.089910534545	49998.491165232444	0
49997.30745483783	49998.59718904675	0
50007.318017293444	49975.875578960055	0
49993.248316773905	49978.191920323	0
50026.3666059615	49990.04335203911	0
49992.999485446875	50010.69994272801	0
50000.3856237368	49991.71250458948	0
50017.946030743726	49977.88631347146	0
50007.644142433375	49972.087069549	0
49993.66907959635	50011.765590085415	0
49994.8157511952	49986.98470323382	0
50008.38104781748	50019.90062105578	0
49993.26126408174	50000.11735477906	0
50007.22548173692	49977.57936703704	0
49992.06360483944	50018.0340425501	0
50039.28669048378	49963.65659707516	0
49985.753176636455	50020.735921212305	0
50011.566897029115	49967.6111754119	0
50033.987927820956	49979.86532365262	0
50034.92184460218	49993.68379887169	0
50031.1834662403	49978.546404806555	0
50008.49951727383	49977.61220145197	0
50000.0667014223	50006.61967936052	0
49984.729122934965	49988.46750636666	0
49981.21649061167	50003.70840084871	0
49990.47161684786	49965.01894314194	0
49986.85456251446	50017.47416794007	0
49993.14977565803	50012.76023205532	0
50047.74428540473	49991.24723405859	0
50041.76255014188	49978.46759680011	0
50009.81457879594	49978.21967923451	0
49998.4060908197	49999.35948248665	0
50018.373779276386	49996.34044717234	0
50013.52283959243	49995.467949927086	0
50027.67426593742	49970.10328410818	0
50014.319940503025	50017.38261971316	0
50009.11341404663	49999.653086728984	0
49973.127658974896	50000.05463673042	0
50024.172469884805	49992.833051163034	0
50012.72323837013	49986.30699232487	0
49986.20730487261	50000.10490423789	0
50011.977252020064	49976.793581167396	0
50000.00469857768	49987.66289570633	0
49995.85995538461	49973.097446555905	0
49981.89327689237	49986.981859026244	0
49990.188598212604	50018.50470183291	0
50019.26408681603	49991.079964753786	0
50026.90642246039	49980.55454640253	0
50004.02002875881	49980.06894821713	0
49985.89081506631	49985.65015807027	0
50002.19799961084	50013.56370140326	0
49983.7216195171	50005.075943525364	0
50011.56530235663	49984.67498436674	0
50002.327672652966	50016.16523425671	0
49997.71084800053	49989.345274387495	0
50021.098386776	49999.088229640256	0
50002.00890793094	50008.13368325376	0
50019.39518854666	49986.74799421681	0
49998.48583144695	49996.020842220816	0
50002.252645341825	50003.39034952211	0
50024.94934034694	49996.50973683712	0
49986.29125204934	50032.769984358754	0
50028.415156277806	49974.07285654163	0
49992.67148623997	50015.74501869495	0
49988.55427669218	50005.38882281116	0
50005.61269014103	49979.195057955585	0
50013.9253921519	49979.943606174034	0
50009.02263196153	49976.39397066565	0
50003.70383567812	50009.18776447736	0
49977.93538939688	50032.17827826552	0
50002.00143499088	49981.14772652258	0
49994.443343618565	49988.76168526796	0
50015.95192676042	49996.55369518609	0
49993.70826007408	50013.60625246535	0
50015.6171072625	49995.2344459176	0
49985.79584330067	50018.53873362033	0
50035.52685303456	49986.11691328954	0
50023.38477138606	50015.65881684924	0
50013.08957255942	49972.88909667436	0
50032.54434074573	49980.14024382478	0
50037.69766277613	49990.71977907857	0
50020.70132115987	49971.33918728332	0
49991.54871575323	49993.06958954638	0
50038.6876369777	49984.854015877136	0
49995.84975534837	49989.76380217891	0
50008.57260689861	49984.18248625825	0
50010.80116969428	49974.26868446372	0
50015.52442358418	49980.369654114074	0
49966.87956821088	50025.3566718717	0
50021.39298048806	49997.33513397521	0
49986.79280405464	50011.54457078656	0
50036.99569153763	49970.71384740837	0
50030.30006447288	49976.71936741601	0
50004.423067000935	50021.778925919774	0
50018.9524174718	49987.93459858724	0
50002.24446952885	50009.35885546801	0
49991.37241014676	49987.81286878255	0
50003.50800967785	49986.81399264767	0
50024.603400120206	49967.67607924221	0
50011.68653072118	49989.936086664326	0
50007.42317193211	50025.20821976098	0
49997.81359760099	49974.146066464906	0
50000.03202202254	49975.17501212602	0
50007.46899340166	50016.97950080779	0
50014.92720199672	49989.879107376546	0
49982.3621370405	49990.43294793265	0
49998.93112757086	49973.32114751587	0
49993.375437763934	49986.99815010414	0
50009.01048645396	50017.8185164767	0
49996.28983160131	49986.96341522962	0
50013.84358150482	49974.759725529235	0
49985.33335758784	50014.325262570404	0
49988.28920657882	49976.78881082798	0
50005.127349538976	49960.355245516366	0
49989.64002585986	50013.06228223937	0
49993.30132386803	49990.74232668886	0
50007.89248237768	50021.36047618287	0
49987.15178322575	50016.181793822885	0
50038.676876579186	50043.84557499908	5
50049.730275992915	50035.45675618528	5
50036.74241465393	50050.03842134491	5
50036.88067129149	50028.97150041965	5
50046.61776485092	50043.776763570764	5
50041.90642640705	50037.16983082156	5
50028.81802636043	50040.863416643595	5
50044.15503266509	50051.62750799699	5
50027.3750732279	50017.64808077583	5
50019.820212652754	50008.303418588155	5
50020.92565136469	49997.85028684624	5
50026.13049829628	50007.38620348666	5
50056.02255294307	50053.929349258426	5
50033.82136448091	49997.9051721384	5
50035.801016205376	50018.32089907019	5
50034.00363700241	50012.35275874891	5
50028.73534484089	50059.33897989465	5
50068.8696002443	50056.375541236295	5
50020.294568523124	50019.2291459225	5
50044.19513751423	50031.101167554945	5
50061.35336043384	50029.926038850084	5
50030.022061493306	50052.37068547189	5
50075.47327226699	50056.964251526355	5
50053.414207667935	50060.32456137826	5
50078.62110146403	50049.9533198989	5
50064.70322341113	50016.71677854985	5
50034.82684802611	50035.92635398336	5
50035.72280161458	50061.79147916044	5
50049.436343131136	50021.68469295027	5
50011.727506672636	49999.43780793901	5
50042.570379387216	50066.176071164075	5
50040.998915013035	50002.925440316605	5
50064.80398234617	50049.03603979657	5
50044.229242829235	50009.61850886632	5
50030.3324864483	50028.7330856706	5
50039.54623095987	50071.68308397889	5
50016.146754515976	49992.061785355276	5
50026.8202117065	49995.496342268634	5
50016.46433528096	50026.408968678494	5
50062.22148857237	50039.75877157452	5
50017.50201308417	50060.92415049048	5
50029.38220020495	49987.84076789623	5
50006.42816015117	50062.30975081947	5
50032.271057113416	49975.45636912292	5
50021.45797765231	49986.56431440163	5
50022.17447221415	50030.05837470383	5
50018.30035809389	50070.047099257914	5
50067.29853561424	50010.684630357275	5
50024.18315334056	49976.90787060741	5
50069.23237617269	50024.85254679455	5
50025.00224347625	50023.17876953182	5
50021.97028825395	50065.17819626319	5
50030.52626892735	50068.34824889865	5
50076.95650187018	50004.50218040193	5
50023.18010303161	49964.89187667664	5
50052.86695812792	50070.89576614924	5
50026.939103673874	50075.25300472108	5
50039.773450749424	50023.37953984345	5
50023.12072990785	50049.11707216957	5
50052.792256765984	50010.4228510003	5
50058.63721141771	50023.13223919781	5
50012.94577536778	50013.84274277035	5
50022.07056111475	50042.01628449596	5
50014.725750149686	50004.98180548218	5
50068.10362858228	50033.743956817154	5
50052.219696551845	50049.14096459075	5
50087.74032265528	50003.77329618666	5
50041.31619830522	50078.06635974348	5
50017.84662879639	50079.32906935901	5
50057.939350086206	50006.54150833502	5
50042.275977797355	49976.90897921763	5
50017.31188144585	49962.40237452453	5
50065.52448510663	50069.29771253914	5
50006.65421103087	49961.48785236872	5
50051.58507112009	50029.2417337615	5
50095.34537942735	50010.47152978179	5
50035.01895124816	50091.12044380828	5
50024.65977354748	50035.66095640559	5
50055.014444098786	50042.61118937127	5
50061.57302416085	50056.467355086694	5
50008.77118572615	50075.69604159075	5
50002.79570650383	49992.69734791952	5
50010.28152874422	50082.09232102307	5
50044.1893239877	50059.4352541011	5
50015.6817762422	50087.30752880111	5
50087.25083598294	50056.092729698794	5
50007.175630262296	49954.58055783323	5
50002.536596313184	50080.12970958327	5
50097.132995068976	50004.61893330017	5
50092.498781308386	49999.41159899354	5
50095.28056971422	49991.4694214962	5
50059.53816260347	50068.28407633733	5
50034.165570890465	49961.09340601717	5
50037.69260330878	49971.48711731327	5
50082.02717556709	50007.84418946074	5
50000.82569311024	49963.30136505344	5
50042.41799616651	49988.63563437096	5
50074.22595729753	49994.13917862413	5
50050.44214430921	50089.10493311455	5
50013.33020693847	49975.37601118987	5
50054.362623803856	50016.52848009441	5
50013.61609701097	49956.0664098635	5
50088.576558554436	50063.687693512846	5
50086.79961739701	50012.01870042859	5
50000.78239556683	49969.97408167438	5
49993.77153712198	49991.15915491146	5
50008.58580920931	49968.66061585731	5
50081.039649299564	49996.41088977446	5
50049.72955159144	49996.55379834869	5
50007.914574072165	50020.304768799084	5
50100.26169201386	49997.4100676607	5
49998.87883282931	50056.48926314949	5
50000.44132410511	50087.05564860216	5
49997.57072405493	49999.44605734673	5
50010.76888720846	50098.64770227582	5
50017.889389995806	50094.77609950397	5
50075.99944371002	50014.93930300851	5
50049.517889120965	50081.55463791405	5
50076.148971080685	50067.31715009536	5
50036.55117234377	49990.00708709739	5
50083.87529077585	50025.67469774603	5
50049.69834932297	49978.23519198387	5
50025.729820529654	49959.33726573442	5
50072.62710723985	50046.15401858038	5
50023.84939428934	50055.29226081561	5
49993.700033412875	49974.93699829638	5
49999.73105520531	49957.056528829184	5
50045.94881988946	49967.71612249307	5
50077.948526402935	50031.54917536858	5
50009.55074939868	50054.112217556896	5
49988.26328111897	50046.76574785759	5
50009.742070346685	50047.81135000894	5
49984.694550287786	50036.28448039972	5
50047.63365223143	49957.77242315789	5
50003.42848893764	49982.38541424044	5
50045.1790032639	49983.296917965294	5
50057.92411280825	50074.7929843736	5
49994.54366445811	49953.83903743394	5
49995.32887125566	50090.34949493473	5
50016.23870598095	49944.859120838526	5
50017.248841751934	49970.11530746893	5
50109.201180876546	50005.24648397528	5
49972.19329433435	50038.47564248665	5
50017.29341660939	50102.751944000534	5
50029.20891493347	50102.42718604364	5
49966.96984138143	50050.84934158965	5
49987.573128346376	49950.73166965935	5
50008.341213867774	50092.00129320102	5
50002.03449121823	49947.99926230444	5
50091.46220153732	50074.34697945809	5
49996.51036109341	50069.19370529161	5
49986.56044849644	49973.295718906826	5
49961.54891328073	50046.43605666554	5
50002.8008535021	50097.076720176825	5
50033.38224004632	50076.03914816773	5
49985.92516193556	49958.66375376945	5
49995.18795863012	50007.66303198157	5
49986.21975650098	50078.8418767317	5
49993.86648380342	49963.582442868	5
50087.20115538839	49996.26753833779	5
50024.53710586325	50083.86010978825	5
50106.01467380943	49982.574920723935	5
50035.525709827656	49954.26552923151	5
50055.6889493167	49990.97730677949	5
50040.999807621825	50087.71142545076	5
49987.69927943698	49996.6458200257	5
50108.441778902925	49990.05157111199	5
49988.36777277673	50030.71978099518	5
50029.764053188694	49966.65040845501	5
50089.55051452976	49987.77352611017	5
49976.56099155415	49954.90389244031	5
49986.24849813787	50004.70403449834	5
50116.31228017773	49988.35876775965	5
50065.25834598893	49987.35325184947	5
50093.73513761371	49976.66170368111	5
50005.91967263956	49976.029541098214	5
50044.617536270416	49948.19492907099	5
50006.803708793166	50068.392976232724	5
50043.8187779672	50018.22216461406	5
50046.49580477463	50100.705912431105	5
50002.810239594626	50035.68747348375	5
50085.56149514643	50033.895002764584	5
50035.76251603621	50082.0671750366	5
50030.683771243195	50085.61522769909	5
50070.78139649922	50063.42749420795	5
50111.243399048726	49995.926176846224	5
49983.46784111285	50071.04889314954	5
50071.83238949205	50076.68602424129	5
50056.525725478394	50093.292372184005	5
50113.03085232266	49982.428309856696	5
50006.36259295011	50107.17070924502	5
50059.75434666056	49982.57138178497	5
49986.96622478372	50091.60949287111	5
49986.30254908085	50056.659839317945	5
49992.41697814125	50076.33995019625	5
50079.749044094366	49979.387002977426	5
50096.34112572933	50051.45118054365	5
49996.67819031135	50046.45774785008	5
50001.08214024843	50011.79492336351	5
50000.4658375112	50105.76616018099	5
50081.2540217073	49972.78070188733	5
50025.81765925632	50097.01190567042	5
50057.510023005845	50101.98602168187	5
50065.55489710665	50113.9631594379	5
49977.248810625555	49942.47282436774	5
49978.19221055709	50089.29207091577	5
49989.45808725852	50017.87332903962	5
49984.73748762866	50064.12277686975	5
50006.86656073817	50114.53989408516	5
50095.50508385607	50061.41957337831	5
50033.84139083384	49947.73256710373	5
49988.2371495084	50085.410063272335	5
50053.88034255256	49966.10410886746	5
49994.83468854703	50102.90954435649	5
50041.0161541127	50096.86214552905	5
50060.3320543905	50118.74088425369	5
50060.181757559614	49969.827841279985	5
50062.309206171136	50095.728665270464	5
50028.806273612805	49981.008110090734	5
50084.2548961845	49984.22684725402	5
49983.140027419	50023.93491305379	5
50052.23193576062	50003.275537223766	5
50091.8839388492	50029.28570744027	5
49989.45163641918	50069.80466122645	5
50007.0968225051	50042.123505216776	5
50064.46234989162	50103.808586760104	5
50020.399880132616	50111.17341741825	5
50002.81322931685	50003.96076365207	5
50067.766429204334	49970.57491589277	5
49992.95830620632	50051.31293270212	5
50048.27993563251	50117.2079755732	5
50099.34908763584	50069.01834820212	5
49986.01470860936	49989.99076229115	5
49970.706601453785	49967.06307061914	5
50005.181420917776	50123.21402374725	5
49978.6768066745	50064.79410481614	5
49975.19885349526	50047.07869002172	5
50076.492866182256	49968.39494503257	5
50023.18805879242	49949.40221689275	5
49993.94495901619	50114.32368858322	5
49975.46513310036	49962.50106443109	5
50054.00975418585	50119.13936192651	5
50023.15010567173	49942.55733583827	5
49974.730375757834	50079.83440984693	5
49979.80619226452	50042.559159819575	5
50003.48822224361	50026.59471808868	5
49974.27013427389	50017.609085829565	5
49979.71460595862	50014.578208149425	5
50052.82631112524	50108.22780831965	5
49967.47883694334	50044.18703133146	5
50030.567932918	49942.27141270256	5
49973.671771041234	50058.46307148037	5
49996.577346397244	50030.94575843576	5
49978.92776889489	50004.42822532814	5
50079.4427309704	50040.500674891766	5
50077.348808623705	50115.918764182774	5
50064.75890485116	49998.19800978469	5
50047.348763491755	50124.02095567193	5
50057.15766976582	49975.69122445215	5
49990.78063156514	50097.59077825388	5
50011.47235107756	50122.625031606585	5
50078.93551586439	49989.590633892476	5
49979.194926188065	49948.87195717734	5
50071.37378275994	50002.15539543961	5
50054.03397946488	49958.85606872364	5
50068.16029470402	50093.32158889955	5
50059.214449483545	50087.18382754642	5
49970.55446772103	49954.57660336368	5
50036.145834015304	49936.46161390724	5
50010.379154414695	49947.208571325944	5
50106.00086540481	50069.04755291654	5
50024.54811933973	50119.595591308345	5
49980.82321038419	50053.295701227566	5
50014.41594916879	50036.70327245047	5
50092.50973495472	49963.76580708568	5
50104.403706049336	49957.50457732492	5
49997.121647801505	50124.917083916225	5
50106.72717026919	49970.23556574704	5
50045.40562914857	50108.305148780346	5
50063.74901233029	50080.96500278927	5
49978.019969040346	49972.1476364532	5
50020.59946779604	50130.85367160244	5
50114.510461400845	50067.17986479421	5
50028.53479953143	50128.66035038657	5
50073.63047496642	49981.56285481087	5
49994.45998238317	50022.13702147608	5
50005.69852169968	49937.523698948185	5
50117.83935457499	49972.85200038638	5
50084.24553412532	50070.624161940235	5
50098.23339960705	49981.10276887716	5
50118.10995894892	49962.49320251101	5
50072.874518898905	50105.417706773114	5
50038.59895779264	49943.46152294664	5
50101.684958008096	49974.684576499705	5
50025.11470426867	50135.6389441968	5
50078.333290824485	50109.86441741976	5
50080.032419199735	50062.261498017855	5
50125.47627752457	49974.89757241624	5
49967.88201940643	50080.80961686724	5
49970.27535132318	50005.10620471609	5
50013.37390055059	49935.71576415762	5
50031.92076012738	50110.77958990204	5
49987.401270716626	50110.01707211545	5
49980.404071475175	49996.24135099092	5
50092.98470291974	50023.151604386774	5
50104.439275396646	49964.37826899899	5
49973.82903457757	50032.01236615753	5
50008.130419775116	49925.04009081595	5
50000.872594388384	49928.953687910456	5
50109.26899928475	50076.1457727095	5
50071.67337994154	50120.792019400666	5
50124.529136877405	49982.333608485504	5
50077.57390087419	50091.75705816057	5
50120.75578468432	50066.6419387725	5
50120.36842308895	50078.23378719379	5
50130.86080924102	50063.82464016937	5
50013.771742909856	50107.70259553083	5
49966.77601753006	50074.31130424761	5
50077.98219214312	49962.25686800729	5
50104.03343985363	50081.8824881793	5
50100.46084965723	50030.71991169578	5
50111.35363393965	50023.904432572366	5
50114.28074320527	50014.24868895497	5
49989.12986510258	49940.07068958212	5
49992.7597802471	49983.91747029947	5
50018.128381459865	49928.49032416999	5
49975.7413149709	49980.201228316364	5
49971.762105137714	50069.738744884984	5
50009.78684173253	49990.03844290415	5
50031.4749426091	49930.5552376756	5
50126.99148966367	50073.37469297185	5
50023.60643291567	49935.38366851182	5
50087.856246485484	50042.719818229205	5
50045.10540497617	49940.08708049695	5
50119.63776906492	49951.855050396945	5
50053.726167339344	49950.54871091908	5
49964.9407221389	50061.83172953894	5
49987.18533054127	49979.87640233037	5
50048.61041471637	49935.102503417744	5
50025.7335107667	50143.01726868436	5
50045.56408828627	50073.62091304541	5
50109.454725132215	49976.64354986098	5
50064.70790737755	50132.3289732874	5
50106.08243048692	50060.85467759935	5
50072.10153027949	49974.91756108453	5
50140.30557269959	50073.240116552835	5
50076.8164042165	50081.57856805797	5
49982.92151194929	50127.99057768081	5
50022.13189642914	50090.26996903927	5
50121.438428536356	50018.37403389308	5
50076.542243257805	50138.617275200326	5
49968.81475404033	50025.326429164124	5
50111.942651699974	49963.218028685114	5
49992.856279469124	50135.23164672648	5
49965.7966793178	49974.910889325474	5
50056.86263157204	49998.4196271844	5
49967.8451971195	49994.73735382747	5
50105.37580858719	50012.579727408964	5
50113.039207357164	50055.636227183604	5
50002.53000062022	50137.3322877091	5
49984.8586157423	50101.666891523804	5
50017.64843287718	50140.99718114296	5
50098.25104199731	50037.51951375919	5
49994.40516488005	50146.05485559791	5
50110.60610067677	50035.725857961355	5
50102.462043189094	50019.65698042404	5
49957.75633146566	50077.1895446509	5
50071.2622010961	50127.44491564492	5
49982.05694114586	49963.74902583229	5
50008.69022799463	50030.95572768441	5
50117.40427723479	50043.725064151084	5
49951.010304410636	50066.1586397965	5
50041.64987994023	49995.01327210389	5
49945.7835019546	50076.53419246102	5
50049.08576103042	49989.693057353106	5
50136.16909571847	50051.498989347456	5
50120.02809151121	50055.86750912338	5
49963.73636014985	49964.75565817438	5
49962.19328454259	50026.72065634194	5
49972.309342874105	50136.51182942412	5
50063.95971069423	50124.74062096543	5
49981.400145378495	50138.34375489897	5
50083.85434351197	49967.106522125185	5
50087.2423694391	50120.57811256908	5
49967.043405123135	50088.88919908194	5
50118.21500064085	50030.75724588174	5
49983.64589659117	49931.35345637339	5
50129.82478864128	50032.484072921055	5
49985.860361663166	50011.4288747787	5
50109.24699976251	50085.29166842812	5
49975.967126637835	50127.85282777926	5
50037.81212363393	49984.03370229431	5
50142.178327083515	50082.933356917056	5
49985.79450765566	50143.74365709813	5
50134.89794382084	50045.55835239785	5
50151.99269792117	50089.45901586959	5
50061.570819887485	50140.68364338515	5
50034.600356626266	50099.248303494096	5
50018.53996716997	50120.832247899205	5
50065.45730222843	50149.37453410158	5
49956.60990288775	49975.73709150398	5
50129.62308687216	50052.18808229562	5
50061.6798297033	49941.058414708285	5
50156.57220083176	50084.13508531779	5
49981.976170879665	50115.16931418323	5
49975.05384612574	50106.384733253	5
49980.43813433273	49985.023375458324	5
50080.85156038542	50097.95704306849	5
49994.68759618633	50039.70729446012	5
50044.89189421133	49925.50253584882	5
50057.151774632424	49929.07451214259	5
50059.523689213085	49955.05015967782	5
49957.786208138146	50036.4037605634	5
50001.93408730062	49921.57780013177	5
50051.98948254801	49924.44366261958	5
49973.769792062165	50094.71420474252	5
50090.0382373904	50115.016298834256	5
49971.10630097167	50117.357317306654	5
49944.06092121235	50066.84199553668	5
50132.21815614433	50025.139404593065	5
50087.447266759125	50018.48551590413	5
49995.34102013163	49938.92971949167	5
50141.721961777825	50034.892112540576	5
49965.45084608768	50014.40009992402	5
50086.378775588986	49977.86522478859	5
50038.11079433128	50113.011178342465	5
50032.231271996105	50004.50480524147	5
50032.80888992019	50120.36436558424	5
50148.46071862145	50040.4149929012	5
50080.28250964963	50124.18088971791	5
49960.237447931366	50084.68735006845	5
50163.26668971664	50089.72921261168	5
50079.97669611432	50020.1742268963	5
49959.23302805823	49983.88404203429	5
49991.51901987618	50151.60604594036	5
50117.49075382335	50024.18259294332	5
49960.25483563908	50100.937569104666	5
50059.19015966503	50153.48489263372	5
49962.91222369736	50107.42137464379	5
50065.63999739684	49930.9891528814	5
49951.84682732961	50100.206942475634	5
49957.953428445624	50071.07097206213	5
50080.88597277098	50144.41919470579	5
50125.89042587571	50007.554645685595	5
50088.1542179018	49971.69279292721	5
50002.955350987955	50048.57873958606	5
50112.67538903569	49955.886616596	5
50105.50446149396	50025.37128830675	5
50142.579971475076	50056.79033248993	5
49961.267590597476	49970.54630243359	5
50085.04609659096	50089.81783757389	5
50159.71697011667	50031.83748174894	5
50124.078851609775	50028.088735028185	5
50091.11973773084	50091.1535693997	5
49994.03646318831	49946.969249413756	5
50001.07315464239	50145.825264696985	5
50107.5002569606	50043.42120279109	5
50093.661697579715	50016.533842854726	5
50108.93760680806	49951.157749890175	5
50065.332075713515	49964.82947339538	5
50098.370072862155	49967.33643454582	5
49994.47355561179	50060.7050165772	5
50014.3105508779	50020.31043427336	5
50095.43565229264	50043.69481212005	5
50152.69654915503	50067.85233830188	5
50158.58113526069	50074.28156528847	5
50098.57507975128	50119.99840909306	5
50168.562932403256	50063.870572280284	5
49975.44228642184	50010.059156683776	5
50094.49797572371	50126.87210486908	5
50135.19778131234	49966.4228137898	5
50104.27912279037	50054.38516622532	5
50053.89756781014	50132.76274961666	5
50113.505780021886	49936.95465028578	5
50002.6951684851	50158.827413269035	5
50075.91799358696	50149.076660880055	5
50068.00722005287	50143.851746135544	5
50095.644111868074	50080.70059271107	5
49955.47194014602	50119.54673553073	5
49963.67938629227	50093.92783431178	5
50086.77257910414	50132.22027988948	5
49997.73969444513	50171.18499483606	5
50064.52279281203	49950.50219946271	5
50089.251510177	50146.2993800859	5
50120.121096934374	49995.397492983684	5
50152.49806456153	50058.31383352026	5
49975.04454976732	49999.0808648143	5
49948.873109400134	49972.6536644975	5
50099.616310626276	49940.82659567642	5
50063.79852617456	49924.78848093635	5
50010.40498674644	49914.7553208217	5
50034.12190163216	50141.20488957751	5
50136.20038003782	50067.40249709323	5
50077.30051118672	50073.67689567633	5
50037.843024753565	49923.31151292127	5
50153.959899044254	50033.627331717515	5
50141.06399157834	50044.546322231276	5
50131.846209141506	49983.156764023595	5
49960.32269732647	50125.69230265185	5
50100.39530277487	50137.75798674228	5
