# Supplementary material for: Abundant Topological Outliers in Social Media Data and Their Effect on Spatial Analysis
Source: PLoS One. 2016 Sep 9;11(9):e0162360. doi: 10.1371/journal.pone.0162360 (PMC5017681; doi:10.1371/journal.pone.0162360)
Supplement: S3 Dataset — See the respective attached file. (ZIP) [file pone.0162360.s003.zip › S3_inclusion_lws/clust_60_69.csv]

50000.0	50000.0	0
50005.83713481602	49993.280968672174	0
50001.12443877294	50002.94038312532	0
50004.48967049862	50009.87803618339	0
50014.53099825114	49992.22044562598	0
49994.82530141147	50000.16451443882	0
50010.4589196096	49996.03999675293	0
50018.2149037799	50000.21066760052	0
50008.08586038528	49994.71094210748	0
50008.936828060156	49996.61673629877	0
50014.94983376979	49988.786681476384	0
50018.46933854213	49993.8554702697	0
50011.58925015423	49998.11513877684	0
50000.88428493963	50005.70068823388	0
50015.58030491181	49998.917555959655	0
50009.4718499692	49995.44000616184	0
50021.193458055204	49985.225681648	0
50021.413904821406	49979.75696080034	0
50010.100749354795	49991.42392694246	0
49994.76895619402	50001.40611172298	0
49988.06258487189	49998.76840152412	0
49985.29202249338	49998.940740734564	0
49993.14686645007	50008.1375682673	0
50019.290915195124	49977.92750471076	0
50015.06418115242	50000.068615091885	0
50014.13017824349	49994.253094930704	0
50016.51956011994	49993.78858803314	0
50007.08202173182	49986.998177055575	0
50019.32588342561	49975.4242119596	0
50007.844906202205	50006.27608626506	0
50012.7000907052	49987.44525287354	0
49995.49342105043	50013.29634922211	0
50005.13790162656	49991.45152935209	0
50007.082932075806	49996.441953963855	0
50016.585769007244	49986.84440471123	0
50002.83418114664	49988.992466717245	0
49995.48635136234	49995.03181978486	0
50024.77210222248	49987.26818796391	0
50016.061040311164	50002.13748655931	0
49998.10217495186	50005.36260508198	0
50013.167830917206	49993.19964095961	0
50022.14159763361	49982.83076155788	0
50016.10399810654	49974.74415824642	0
49998.08776523715	50009.22821079052	0
50023.40450357533	49993.61172738369	0
50018.76775212044	49981.33086492498	0
49996.120792812355	50001.59421960543	0
50005.046774222115	49981.73340809357	0
49998.2990140224	49997.04291727956	0
50016.47214563919	50006.55446067109	0
50027.808527417794	49994.11873108403	0
50007.276988179576	49979.47005546184	0
49998.63505054116	49993.56495709598	0
49994.93196612812	50011.18394075017	0
50010.45876863076	49990.161010031814	0
50003.97266594857	50002.458794795784	0
50009.44591577367	49994.182815990534	0
50008.4991627827	49998.01859678256	0
50026.73402193849	49992.63956518364	0
50029.482584821504	49978.508912261066	0
50008.75765193132	50004.28392360544	0
50005.388412672575	49999.9900841207	0
49999.85042124614	50010.79623481914	0
50012.27171978171	49994.29867634941	0
49986.59482429784	50001.81226839865	0
50035.33648425852	49974.70002515035	0
50017.338649190744	49980.41742473275	0
49986.88719264082	49998.56909033515	0
50009.163364260836	50001.94105756399	0
50021.4902181036	49972.74675609031	0
50036.929303339406	49979.345099226695	0
50004.407389178654	50000.27660040396	0
50013.03458879436	49971.04161905141	0
49986.730068661935	49995.36881795393	0
50012.11734460939	50005.26852747503	0
49991.47266825221	50016.232713043595	0
50002.753656105124	50004.43811441385	0
50007.04795399476	49984.99209594952	0
50019.73260847298	49970.14971438379	0
50009.069330373226	49972.59046273163	0
50010.1511816557	49972.62455247978	0
50019.046855330045	49968.729659101475	0
50033.91819664266	49994.99795841096	0
50000.54061583774	50004.66301196818	0
50036.83356199175	49976.12178608589	0
49998.69355844842	50014.23779065819	0
49996.42385986143	49997.54201287753	0
49988.80355885187	49994.73949626766	0
49989.0000510483	49997.53362532931	0
50045.87877013	49979.65615874137	0
49991.13587895365	49996.52765682387	0
50019.30492580107	49999.88959458508	0
50012.46014286366	49988.74121117238	0
50001.54569032017	50001.71275774059	0
50012.15402410048	49992.55053785089	0
50000.12263336884	49977.47527241486	0
50002.22490471562	49999.61637121197	0
50010.51338572776	49998.152334640225	0
50014.73525587127	49997.20394473452	0
50012.79614643068	49996.9890215799	0
50004.87503193818	50001.461523248174	0
50006.03257514177	49990.03647625652	0
50005.54887962217	50004.81637949066	0
50002.56240120871	49979.99797606899	0
50021.887926901814	49996.062893511604	0
50006.32703857465	49991.544517300004	0
49990.439278598395	49994.24582331928	0
50001.873876585625	50007.141939034314	0
50003.305765154335	49993.86854020162	0
50013.200641945106	50005.08440088092	0
50012.12025455266	49978.84568753256	0
50006.64370623705	49983.02919293262	0
50008.49073917247	50010.12621010018	0
50013.861540388745	49978.21860787476	0
50031.058052643435	49986.99015643279	0
50014.94582985956	50012.05125135054	0
50035.5383608293	49983.566861656094	0
49991.030096193834	50022.15116813719	0
50005.46966937792	49970.62233159868	0
49988.44833133628	49989.976926240066	0
49994.354344094165	49979.72792732627	0
50016.53829730544	50000.329665277866	0
49985.69786667642	50003.08579045412	0
50005.04180405728	50003.54232518139	0
50007.49928405959	49988.58424591541	0
50017.031857151094	49968.94990008343	0
50002.98364475068	49981.342418066255	0
50008.75183400938	49981.63170455064	0
50003.74134074666	49968.98534518849	0
50014.184258887915	50004.34955588514	0
50016.66807349658	49978.153620903344	0
49991.49294660638	49999.08926920659	0
50006.07308943197	50012.02124499861	0
50018.18428017563	49975.5291185302	0
50003.744835537575	50005.03672033354	0
50017.0847617482	49967.71939797862	0
50001.364376995836	49995.92899192673	0
49999.015252295256	49984.51162121085	0
50022.88862056398	49978.140659149925	0
50010.12229608524	49981.63378355038	0
50006.924986869504	50014.2275570096	0
50018.62598055079	49995.02027975728	0
50001.4129379488	50011.1959501719	0
50029.762113352466	49981.23696473595	0
50017.34500124433	49994.69032148967	0
50001.66266675488	49990.137316034496	0
49998.9494254673	50003.01711792969	0
50001.198360199305	49999.86125242214	0
49988.285388029035	50000.56237796584	0
49999.6191912088	49994.81971262622	0
50026.604335600314	49978.8004165042	0
49995.32452230914	50007.39284060184	0
50008.4370145203	50012.41428319673	0
50020.588886059304	49984.00500895489	0
50018.196912976244	50013.52306138625	0
50024.68074206995	49980.89310460526	0
50032.11898991028	49977.87048802366	0
50033.392462679665	49988.90998566345	0
49989.34177680639	49998.66722062441	0
50011.053675528885	49993.308648700295	0
49998.23830095699	50010.57701642372	0
50011.79860805233	49985.78635422019	0
50018.22626641199	49998.34133937544	0
50006.87112494695	50000.55134256973	0
49996.53121272331	49985.20198091985	0
50025.086037284156	49985.91081937276	0
49996.70860588001	49979.26714558284	0
50029.50319168969	49973.20871567816	0
50016.4795935853	49979.64911345631	0
49996.10016635222	50004.113680559676	0
49999.640019379956	49996.08065681126	0
50008.223135130625	49962.391188099115	0
49993.37143664145	49981.26529963117	0
50018.00955082157	50001.454190036544	0
50014.05433731257	49987.786569162265	0
49999.49285722743	49986.030568801725	0
50010.892172060616	50002.890041918436	0
50018.264454430224	49979.08917698802	0
49999.254347866976	50004.12399906752	0
49996.37550174052	49996.18684061768	0
49988.48035736957	50002.11186367716	0
50017.57129535383	49985.64348910266	0
49993.48365932206	49995.32734283831	0
50004.25846664632	50013.69450265003	0
50015.17690187655	49969.07193670933	0
50010.90125225226	50010.77384091866	0
50017.00323091341	49995.94090178073	0
50012.86030348004	50017.03363351573	0
50005.31109678922	49962.92414232626	0
50006.08245865617	49996.396527964374	0
49990.01497238	49995.39866020564	0
50044.05046255765	49984.74864177708	0
50021.102182624454	49977.19055963324	0
49994.206855205164	50007.760510363725	0
50031.30952802601	49981.27880218403	0
49993.00874635992	49989.07987435498	0
50017.913044286935	50022.43697608902	0
50019.55630359528	49996.00874573291	0
49994.95845095134	50006.23146898167	0
49996.787999179345	49983.41672751876	0
49997.28862868989	50002.89962222195	0
50026.72239156424	49977.67029217016	0
50016.137442013125	49997.798828649495	0
50002.23822115556	49982.82918829433	0
50017.59004350971	49970.20078439211	0
50001.12616166738	49988.74985866253	0
50026.89126041569	49975.84217616462	0
50011.525842301904	50000.75636389602	0
49987.37936298576	50026.933915783564	0
49992.505563965504	49971.45927862612	0
50028.914669772326	49976.81093937099	0
50016.66006009913	50016.9698661116	0
50006.33442838227	50008.543010872665	0
49989.42131829412	49963.33901166855	0
50017.968238877926	49964.11063876047	0
50017.4053768407	49976.68234425749	0
50025.67918690619	49993.459769034926	0
50035.32946390554	49977.583204645154	0
50014.841863191876	50008.54154552255	0
50009.46842729731	50020.60487544357	0
50021.769537268505	49974.23178294885	0
50011.47451947896	50007.557284676805	0
49998.40507468729	49975.46325920858	0
50004.0943970568	50011.27871101463	0
50006.20179319582	49967.85017228331	0
50018.20829484094	50018.71730479123	0
50011.66556158528	49969.1858270797	0
50024.369657337156	50001.22008216415	0
49998.79584238994	50007.13689362251	0
49990.32820341346	50016.3961369657	0
50006.4435688108	49994.31053318997	0
50019.30929079813	49976.600336048316	0
50010.91845864008	49982.82898569856	0
49990.348907185224	50005.60903256387	0
50024.1522169357	49994.40200642497	0
50014.17381883133	50002.12589069574	0
50017.76507466728	49990.44779436663	0
50043.75520496807	49976.744641166486	0
50009.71324076425	50011.99337319459	0
50023.96064234873	49977.61049468709	0
50014.04709016834	49999.30956374218	0
50007.29837336337	50019.74476684009	0
50011.60148713441	49971.61552987652	0
50027.760664667345	49985.06088880161	0
49990.826783218356	50029.403764236886	0
50009.65654534305	49987.70137659851	0
50016.71099753911	50008.33824926107	0
50004.69951611002	49997.63286251777	0
49982.1008966819	50023.64881203237	0
49994.30528099292	50019.15648234574	0
49989.98803088486	50014.01842541414	0
49982.173661481924	50004.54955079803	0
50016.885314251995	49964.39033046427	0
50027.64624163003	49996.03948847316	0
50042.10921104765	49992.490067135564	0
50000.45721536013	50013.25586287379	0
50033.20667133846	49996.21933796846	0
50007.796617056236	49990.37827675556	0
50010.793185041024	49958.88394594061	0
49999.99657376707	50014.635139766775	0
49991.18720389596	50004.122235214636	0
49997.97220737339	49978.578237204354	0
50009.72613395662	50003.706107086124	0
50035.589999161806	49971.04844427833	0
50028.910800421785	49971.17023296352	0
49995.69536840814	50016.661631778	0
50031.87793942766	49984.378883366044	0
50018.940883947886	49955.17033129901	0
50009.73582475297	49963.47881328664	0
49982.62400587377	50000.491292449246	0
50011.69341869804	49995.72767945512	0
49995.16420949113	49998.835294507444	0
50006.40201665947	49988.39904736535	0
50016.4519561636	49990.38580699887	0
49999.09921373705	50015.27455799909	0
50015.71644487849	49981.890074185685	0
50011.95701241115	49981.49187185587	0
50013.74931920829	49997.47045144757	0
49991.916510602816	50012.525039104024	0
50009.99198977121	49984.8982441121	0
50018.44147401772	50003.16867861623	0
50020.82573912429	49974.82028027413	0
50015.49034966473	49990.85560334409	0
49999.87213701425	49997.90044027296	0
50043.79092621712	49982.05238273654	0
50017.433259612284	49987.72241035177	0
50031.953824946744	49994.884360510674	0
50008.88763657624	49985.631715698684	0
50033.254947874484	49991.54350118985	0
49999.46235900153	50001.37638187934	0
50015.18216152417	50016.60655961266	0
50013.100947890016	50010.369642319376	0
50023.76929210621	49996.469970804144	0
50009.1598565264	49970.37590584578	0
49995.85450226346	49992.452056001675	0
49999.94546654832	50008.59505416156	0
49990.82754118624	50010.245166916364	0
50031.77710339371	49975.60848126108	0
50034.230430251715	49972.200144816255	0
50022.386270717376	49979.00827023312	0
49992.64646736168	49980.25304717777	0
50026.42297673137	49997.453392527335	0
50019.618674445446	49958.86037352273	0
50026.41798040903	50001.05491525644	0
50019.38057683675	49973.42363685009	0
50009.54565436523	49966.28393480257	0
50009.01063384966	50014.73592736334	0
49999.644995925904	49993.78405371485	0
50009.81720632824	50005.97289784865	0
50008.14015398451	49992.284981156794	0
49996.346870602596	50006.735113702714	0
49992.318381946396	49996.34852900717	0
49975.57922029394	50007.543591302885	0
49991.7840052838	50030.47910280624	0
49997.821918389505	50003.78108682672	0
49981.759709777754	50020.590654198604	0
50004.689470503756	49982.915378003716	0
50003.63994292236	50003.52518030056	0
50003.33970531987	50010.21646316763	0
49991.72504012674	50009.66971456137	0
49993.51300644962	50021.990941999415	0
50008.57551745661	49967.72139152683	0
50021.960935687	49975.66542490558	0
50004.69583280455	49995.22104814737	0
49994.198399913046	50009.21217614481	0
49988.58142016513	50018.082290497325	0
50019.654252077045	49988.67324223183	0
49984.921162792794	50004.07854214962	0
49981.45671529846	49997.116122643434	0
49996.97783060522	49968.187741512134	0
50040.272093099156	50001.72669740148	0
50003.18794351524	49977.40589052669	0
49993.03311956979	49993.21018067425	0
49996.365427526835	50010.6317267545	0
50003.67053058538	49991.807151799425	0
50008.59006648891	50007.353603243646	0
50005.63922193674	49975.28807307995	0
50027.37674313698	50000.002662458595	0
50018.1694011894	49962.7431125476	0
50029.270615256304	49986.30585703274	0
50008.60891376488	50000.90645862579	0
50011.463217016535	49987.64651850302	0
50025.71492602243	49980.053609271316	0
50020.149261215425	49998.33740895269	0
49992.083382203666	49998.17325550986	0
49990.49038131797	49993.050099536056	0
49997.03459241107	49992.463299739306	0
50015.71638867133	49993.163487279846	0
50014.238258018595	49971.042525217876	0
50002.84440560835	49991.017650804875	0
50024.0421841673	49981.83583364768	0
50010.09122006389	49975.393998303785	0
50021.8599244461	49988.34879827413	0
50012.38490685176	49983.447845324255	0
50022.9978631254	49987.25227928762	0
50024.57481204676	49998.27303786978	0
49977.73435678939	50025.73142585185	0
50018.273526281984	49984.862890459626	0
50004.87977524304	49988.86417241439	0
50010.2994959495	49980.14878879698	0
50044.34040172747	49986.573763466644	0
49989.8854863132	50002.60089882142	0
50035.588236585834	49995.58540569962	0
50033.22995233338	49985.604815805105	0
50004.865841838946	49985.181879685035	0
50017.96032704124	50016.073713754304	0
49985.88742129509	50004.574260043635	0
50022.967400696645	49965.7199337937	0
50020.575116337925	49991.52741422425	0
50023.080497756	49990.82975304222	0
49971.19647388126	50028.90699982335	0
49988.378226405424	50020.15787642392	0
50041.256446369975	49975.58570536631	0
50026.2353198945	49963.63745814506	0
50006.09290812682	50003.86750193632	0
49999.10665106603	50019.81250362378	0
50017.08442806516	49999.00182927129	0
50044.3125068275	49991.881128169334	0
49989.69643205104	49979.90931636454	0
49983.447153874804	50012.92191009479	0
50007.09100776314	50002.0115516885	0
50002.39396832022	49992.540378176054	0
50030.089910534545	49998.491165232444	0
49997.30745483783	49998.59718904675	0
50007.318017293444	49975.875578960055	0
49993.248316773905	49978.191920323	0
50026.3666059615	49990.04335203911	0
49992.999485446875	50010.69994272801	0
50000.3856237368	49991.71250458948	0
50017.946030743726	49977.88631347146	0
50007.644142433375	49972.087069549	0
49993.66907959635	50011.765590085415	0
49994.8157511952	49986.98470323382	0
50008.38104781748	50019.90062105578	0
49993.26126408174	50000.11735477906	0
50007.22548173692	49977.57936703704	0
49992.06360483944	50018.0340425501	0
50039.28669048378	49963.65659707516	0
49985.753176636455	50020.735921212305	0
50011.566897029115	49967.6111754119	0
50033.987927820956	49979.86532365262	0
50034.92184460218	49993.68379887169	0
50031.1834662403	49978.546404806555	0
50008.49951727383	49977.61220145197	0
50000.0667014223	50006.61967936052	0
49984.729122934965	49988.46750636666	0
49981.21649061167	50003.70840084871	0
49990.47161684786	49965.01894314194	0
49986.85456251446	50017.47416794007	0
49993.14977565803	50012.76023205532	0
50047.74428540473	49991.24723405859	0
50041.76255014188	49978.46759680011	0
50009.81457879594	49978.21967923451	0
49998.4060908197	49999.35948248665	0
50018.373779276386	49996.34044717234	0
50013.52283959243	49995.467949927086	0
50027.67426593742	49970.10328410818	0
50014.319940503025	50017.38261971316	0
50009.11341404663	49999.653086728984	0
49973.127658974896	50000.05463673042	0
50024.172469884805	49992.833051163034	0
50012.72323837013	49986.30699232487	0
49986.20730487261	50000.10490423789	0
50011.977252020064	49976.793581167396	0
50000.00469857768	49987.66289570633	0
49995.85995538461	49973.097446555905	0
49981.89327689237	49986.981859026244	0
49990.188598212604	50018.50470183291	0
50019.26408681603	49991.079964753786	0
50026.90642246039	49980.55454640253	0
50004.02002875881	49980.06894821713	0
49985.89081506631	49985.65015807027	0
50002.19799961084	50013.56370140326	0
49983.7216195171	50005.075943525364	0
50011.56530235663	49984.67498436674	0
50002.327672652966	50016.16523425671	0
49997.71084800053	49989.345274387495	0
50021.098386776	49999.088229640256	0
50002.00890793094	50008.13368325376	0
50019.39518854666	49986.74799421681	0
49998.48583144695	49996.020842220816	0
50002.252645341825	50003.39034952211	0
50024.94934034694	49996.50973683712	0
49986.29125204934	50032.769984358754	0
50028.415156277806	49974.07285654163	0
49992.67148623997	50015.74501869495	0
49988.55427669218	50005.38882281116	0
50005.61269014103	49979.195057955585	0
50013.9253921519	49979.943606174034	0
50009.02263196153	49976.39397066565	0
50003.70383567812	50009.18776447736	0
49977.93538939688	50032.17827826552	0
50002.00143499088	49981.14772652258	0
49994.443343618565	49988.76168526796	0
50015.95192676042	49996.55369518609	0
49993.70826007408	50013.60625246535	0
50015.6171072625	49995.2344459176	0
49985.79584330067	50018.53873362033	0
50035.52685303456	49986.11691328954	0
50023.38477138606	50015.65881684924	0
50013.08957255942	49972.88909667436	0
50032.54434074573	49980.14024382478	0
50037.69766277613	49990.71977907857	0
50020.70132115987	49971.33918728332	0
49991.54871575323	49993.06958954638	0
50038.6876369777	49984.854015877136	0
49995.84975534837	49989.76380217891	0
50008.57260689861	49984.18248625825	0
50010.80116969428	49974.26868446372	0
50015.52442358418	49980.369654114074	0
49966.87956821088	50025.3566718717	0
50021.39298048806	49997.33513397521	0
49986.79280405464	50011.54457078656	0
50036.99569153763	49970.71384740837	0
50030.30006447288	49976.71936741601	0
50004.423067000935	50021.778925919774	0
50018.9524174718	49987.93459858724	0
50002.24446952885	50009.35885546801	0
49991.37241014676	49987.81286878255	0
50003.50800967785	49986.81399264767	0
50024.603400120206	49967.67607924221	0
50011.68653072118	49989.936086664326	0
50007.42317193211	50025.20821976098	0
49997.81359760099	49974.146066464906	0
50000.03202202254	49975.17501212602	0
50007.46899340166	50016.97950080779	0
50014.92720199672	49989.879107376546	0
49982.3621370405	49990.43294793265	0
49998.93112757086	49973.32114751587	0
49993.375437763934	49986.99815010414	0
50009.01048645396	50017.8185164767	0
49996.28983160131	49986.96341522962	0
50013.84358150482	49974.759725529235	0
49985.33335758784	50014.325262570404	0
49988.28920657882	49976.78881082798	0
50005.127349538976	49960.355245516366	0
49989.64002585986	50013.06228223937	0
49993.30132386803	49990.74232668886	0
50007.89248237768	50021.36047618287	0
49987.15178322575	50016.181793822885	0
50021.44554131553	49866.4253538927	59
50063.39973076843	49918.98783559486	59
49960.95126051794	49877.572332402444	59
49978.18835435532	49817.638562039916	59
50129.28466330245	49932.065049227574	59
49990.32570570792	49935.40626567939	59
50046.11339137673	49982.99329947809	59
49928.02913795185	49934.22350112231	59
50162.720813957145	49877.39907984177	59
50043.26462572575	49809.18304423865	59
49914.98063784099	49792.837847928015	59
49984.85061485972	49749.5558431673	59
50104.87824549641	50002.52893528889	59
49861.70059176765	49941.85094732125	59
49897.77746491518	49879.074874861275	59
49851.51491170063	49783.652670656316	59
50098.05999425904	49771.21886015113	59
50065.564544419365	49717.61725202951	59
50075.955005944816	50056.14049515165	59
50159.35279880569	49774.05853117562	59
50016.08375332403	49682.37444786684	59
50087.4468199058	49859.875891790354	59
49798.606600470026	49947.92029594949	59
49842.97911799972	49999.55655994603	59
50165.055123384154	50007.838083789	59
50199.180656142285	49719.82934542747	59
50134.44256338998	49718.63103693911	59
50199.80651051489	49928.814658751144	59
49806.42781165906	49879.55749709033	59
49954.05386995337	49690.67949982386	59
49960.29350437304	49624.86646814187	59
50232.01937481082	50012.772222166095	59
50009.24685980168	49589.258544135184	59
49895.84090257117	49732.00715470819	59
50180.23617301563	50070.30099239895	59
50156.00539363692	49653.900549366444	59
49860.62424078276	49673.69060802003	59
49851.17445173863	49613.868997942714	59
50202.805268807606	49828.908171955925	59
50073.04770929481	49571.964122317535	59
49797.593508521844	49812.73606518389	59
50287.791938131326	49977.56922141592	59
49903.728834867376	50022.14683718463	59
49787.83430124069	49627.63092153751	59
50259.43808069446	49748.06169119296	59
50130.38535107053	49590.9336032518	59
49947.066021189945	50069.53362581974	59
50037.19493093516	50106.98506970341	59
50137.18093295893	50120.00294217234	59
50307.748835309794	50040.84521250792	59
50255.07282806303	49892.0302473834	59
50334.15042138662	50102.62486891063	59
49924.336354962936	49566.409147469836	59
50046.94010755993	50167.332102493405	59
49738.06123530938	49784.014738068894	59
50095.213505986125	50205.358776642715	59
49734.6188009744	49942.672629778266	59
49757.43653057213	50006.28445034502	59
50351.25745947856	50165.16666113671	59
50094.73380335028	49657.11124946982	59
50355.63325466248	50232.77915772303	59
49853.37420073117	49552.67472003128	59
50272.62979387499	50116.63690621355	59
50405.35581036604	50125.80177379589	59
50275.158092612764	49687.02177300958	59
49821.11903078608	49725.09985885042	59
49697.294835797715	50025.741995556644	59
49994.41806335057	50196.48245641928	59
49910.39512399851	50120.58214273842	59
50041.143161451255	50243.08575717618	59
49749.9511395955	49579.445524642164	59
49674.873431068896	49775.64550503533	59
49708.10966214905	49843.394379525584	59
49982.367181694855	50257.759376657035	59
50279.98780108746	50180.084636389416	59
50189.813253749715	49582.20975553937	59
50361.262652868776	50292.77678784612	59
50014.11354282154	50043.864006637115	59
50355.08368308686	50354.64589457727	59
50226.334765920416	49640.157816772655	59
49725.58205767993	49518.92037564129	59
49825.60545946742	50058.02070500063	59
50311.62578986252	49782.29372409543	59
49671.72876626522	49970.69548101706	59
49916.849663677174	50251.56092555559	59
50413.222688900554	50331.609723840695	59
49687.0372095222	49902.80319251499	59
50334.42949171372	49673.37269699341	59
50292.5672872131	50246.293686645855	59
49665.42585752272	49709.40783109539	59
50444.45805561425	50384.43835386503	59
49809.50454963827	49510.87374408786	59
50450.30490327316	50277.29926564668	59
49885.22958782322	50180.92094217373	59
49618.37097748868	49905.26491411213	59
50384.898925652065	50408.15871507804	59
50337.22079547547	49845.63537225684	59
50038.04954136642	49517.018298119045	59
50323.1312367705	50410.11540741191	59
49873.73457435986	50294.896260672846	59
50367.45268190397	49745.15696553201	59
49768.19946670577	50084.041022126185	59
49769.935059419266	49686.7930705738	59
50278.173817119416	50370.33548571184	59
50494.53927531354	50417.49517539172	59
49661.87936352496	49495.288982346116	59
50243.207313404964	50288.57863512195	59
50424.822512648054	50190.39548828296	59
50211.78071711838	50147.88645241588	59
50251.02052499536	49562.86960208918	59
49964.44670281252	49999.58602708499	59
49609.887465165884	49537.45594826502	59
50440.735392236376	50444.559058589046	59
50315.84543023037	49557.882929753854	59
49784.39270291939	49451.39677150729	59
49636.10727107429	49652.5548204122	59
50075.761957770505	50292.64726246812	59
49882.467931491294	50361.36653686361	59
49810.49057417655	50300.64349981823	59
49636.7796268679	50021.093300427885	59
50111.736592461944	50343.282039448975	59
50204.843307813084	50339.439297646786	59
50346.56237218316	49957.72640683273	59
49560.35858760763	49889.931704951945	59
50023.492096609414	50331.43380619844	59
50179.837976769384	49514.493734015916	59
49822.864515055975	50392.69362993782	59
50393.4369073277	50066.85508767406	59
49569.41664656056	49656.532340915786	59
49506.64325884842	49652.53394525293	59
49977.58423862781	49518.99546879625	59
50485.75074933935	50210.87840600306	59
50416.60084023743	49780.734807038505	59
49990.85202362653	50389.195882531276	59
50055.81188037699	50386.72604771286	59
50377.06438926942	49631.149251722825	59
50315.33255065534	49492.60294811765	59
50515.43444179124	50473.83709489958	59
49945.27166727791	50437.84996623266	59
50028.0831039396	50447.164941663046	59
49728.47432468831	49640.96286040757	59
49700.68998739279	50097.34922591079	59
50408.38958301452	49943.062999004396	59
49795.93371584117	50242.269447435734	59
50556.936990651746	50404.77159479548	59
50305.78212100129	50470.226213296046	59
50315.70089955291	49430.48231521132	59
50221.81728727548	50404.792076469304	59
49554.235207237645	49719.04517669156	59
49747.98702646884	50281.12777498077	59
50229.68906622139	49468.75999037987	59
49855.07060424924	49469.242679332725	59
50380.560438559995	49473.862993791794	59
50286.06962378478	49619.02885538788	59
49548.85487611609	49520.88862647836	59
49724.69524373791	50337.617911227586	59
50416.69501566221	49585.48340417586	59
49861.06864901579	50444.41038174324	59
50510.09465535479	50353.386023918414	59
49484.85613772301	49717.82787435964	59
49785.20364270271	49389.50018500705	59
50478.58795990714	49590.7797800527	59
49939.46332963806	50313.03461406438	59
49669.19341595212	50153.42961681317	59
50577.85541617588	50345.539964585754	59
50495.671801881246	50143.590033957575	59
49555.8198818933	49585.23162379826	59
49496.628346805024	49555.846726774784	59
49523.310203178735	49464.79983430402	59
49672.388195577936	50221.29899508092	59
49816.10285081556	50133.659144196	59
49818.22627505881	50493.60004592137	59
49992.68500203195	50506.35994446413	59
49609.06789628156	49748.320423781675	59
49570.944662571805	50016.60422926171	59
50576.889074801744	50494.27339286027	59
50204.2615192207	50215.97010477701	59
49608.34990310494	50199.7767182754	59
49466.143688633754	49607.69453470902	59
50496.845527148325	49650.622942106966	59
49590.53017448427	49810.37901649937	59
49470.27795261153	49781.34803265682	59
49597.2272874344	50267.82401802608	59
50369.96288401133	49394.456755087675	59
49920.39617834296	50499.25884756444	59
49510.99830717227	49937.71604822205	59
50439.48307919307	49451.402778883494	59
49547.116430953596	50212.680028390685	59
49689.17101936127	50395.692630179976	59
50482.62660656622	49716.71087081634	59
50267.26284981372	49832.30815331165	59
49514.111145158015	50041.840253648996	59
49606.08984244964	50135.49908532341	59
50498.69783474634	49466.1855950137	59
50196.76690719597	49416.686803035635	59
50160.23193599568	50263.856617387144	59
50245.523817237605	50476.306189652525	59
50281.82241426612	50529.13595006808	59
50540.16290139161	50251.30598134688	59
49792.86358775913	50550.5379631288	59
49660.67824424148	50288.580924518596	59
49681.58572034653	49600.10563751601	59
49762.79958611521	50187.86815253783	59
49403.06888099363	49633.39033313565	59
50576.89051206184	50555.46412863781	59
50415.91174112794	49706.87424670065	59
50436.82897024517	49520.18798480707	59
50552.39687312859	49626.791567101696	59
49841.202556866636	50596.208855828736	59
50111.78790361516	49520.67719742719	59
49978.32667807164	50131.22958918038	59
50109.00116735324	50419.602392912224	59
49629.21457000367	50344.56608054322	59
50132.9004131948	49398.72407989509	59
49406.78922740918	49700.4979042681	59
50603.50994500689	50274.50195343232	59
49454.73125452155	49503.68628577075	59
50236.00903608303	49360.02230975982	59
50582.78977512816	50616.442576015725	59
49627.26123684735	49438.126096145854	59
49504.646338110826	50105.20561611648	59
49543.10000202883	50307.922448679856	59
50561.90442737881	50188.31861364198	59
50393.03790629043	50492.77819445302	59
50427.18159524554	50545.56751244365	59
50432.951817642155	49844.6689205775	59
49900.29859077017	50563.26515052358	59
50313.5225956663	49905.958731232895	59
50614.552797251716	49654.458756785556	59
50517.18752829745	50580.31683016064	59
49672.87661591279	49395.16925430052	59
49758.53121237585	50410.6818724601	59
50547.490219276435	49726.41344355483	59
49715.91035598966	49454.63127923634	59
49971.39386890458	50567.54729383219	59
49947.96042663004	50624.998563462264	59
50340.93418977711	49341.44420786078	59
50221.12503341279	50536.43627589246	59
50632.25563701316	50376.34336242782	59
49619.379079023674	49355.70706389417	59
49881.614525991434	49410.08419686032	59
50011.65997841942	50626.59930726973	59
50552.76719395143	49795.0172211514	59
49366.43260451095	49582.631022433285	59
49877.42302449854	49349.59561947021	59
50261.50023929081	49297.10981900926	59
50319.41793270882	49261.011946038954	59
50183.071788436886	50461.22401321271	59
49601.86010848475	49291.04555419151	59
49536.38743414603	50372.83857926165	59
49345.25036830512	49691.88602507143	59
50614.61255803436	49774.3159341775	59
49891.92437735697	50662.62213088057	59
50484.48676418468	49888.94058493744	59
50365.116435799224	50547.343661151855	59
50681.524076599075	49774.43729490958	59
50703.360160743825	49834.78666102564	59
49578.129923089466	49401.06732566574	59
49981.60455464617	49458.86940546744	59
49912.789978469904	49495.39687353281	59
50504.85165163014	49949.70972514127	59
49445.89727413849	49845.84207995228	59
50501.57108454652	49531.777145585205	59
49696.099181405196	50455.96335125973	59
50431.41697360551	50608.52262407524	59
50641.207245030906	50542.51841569444	59
49491.510351624085	50249.93285611785	59
50550.6050851371	49897.70891243568	59
50643.40108293998	50614.45353909744	59
49312.772843175175	49545.49598262129	59
50422.628411867096	50005.2446168246	59
50690.98408305283	50406.52437686735	59
50547.744833623234	49421.840680568166	59
50057.3353963758	50505.08195943857	59
49456.37769572437	50198.38356372262	59
50676.365585882966	50666.55618174052	59
50612.12201401501	49397.04787729424	59
50159.99301000052	50517.465032204345	59
50092.93393124231	49446.411706908635	59
50463.360252812716	50051.89566633661	59
50035.60955342129	50568.46309883993	59
50070.9677779156	50649.529504938386	59
50177.00033847408	49341.379325911745	59
50484.26227899766	50649.82372736822	59
49535.058787611095	49281.36897653093	59
50666.362708635665	50282.0933575969	59
50079.97821371921	50717.54136927091	59
50014.22973722247	50724.79632412044	59
50127.476354825594	50625.82904586211	59
50115.28478387902	49315.99290505005	59
50364.11274182839	49219.247822155994	59
49472.50294620233	50381.10306429966	59
50136.095483166755	50694.7283539666	59
50660.33744718705	49693.34087161744	59
50398.79099305364	49312.52994211054	59
50679.27123039036	49892.00857029202	59
50622.27016325955	50211.99803481138	59
49476.50864585984	49253.77046193256	59
50562.170382342236	49509.216770597784	59
50615.60241624211	49904.38132248782	59
49618.373998370065	50404.55834086946	59
50632.46476792289	49965.259985420904	59
50194.35147394788	50722.9921523491	59
49797.95509896796	50643.209630265555	59
49427.28627371699	50425.27461147568	59
49399.22488368902	49891.88112425407	59
50616.2176794606	50669.04990188071	59
49641.03670317701	50485.36779936892	59
49537.138586823276	49777.173849746345	59
50693.23098344426	50337.830894188955	59
50098.43251498688	50570.46703040327	59
49941.413031117896	50699.733086637825	59
49394.09779059559	49523.32864324871	59
50719.68880546075	50624.57022358572	59
49415.86376829397	49951.343840588925	59
49735.1651879979	50630.15818728315	59
50074.690982701715	49374.180947771114	59
49568.566013969205	50085.52252184541	59
50749.69832245703	49878.83830547678	59
50167.882511103686	50783.198763013126	59
50729.110227509846	50276.274459666274	59
49399.53488887443	50160.74953707483	59
50495.46112049708	49826.59540380644	59
50460.95382223348	49338.95232893941	59
49246.62811419558	49529.90702778255	59
49572.73018678912	49228.93072764493	59
49445.51696625737	50120.22695903388	59
50192.730581810014	50620.01706128466	59
50639.08399912076	49842.20092701308	59
50698.11610589458	50221.355777045355	59
49226.22080566939	49587.65220125746	59
50487.62323329965	49283.20293344993	59
49679.94263869502	50594.462531678546	59
49472.50363708357	49420.87973983399	59
49351.93364710613	49479.87428212624	59
50319.058634135145	50586.90350456138	59
50566.46850137152	49956.50381238755	59
50258.56662753525	50707.88893156577	59
50815.54431754609	49871.26401074053	59
49411.27665336905	49447.56525348152	59
50225.50155139596	50804.2894567631	59
50429.623186249264	49209.48329183451	59
49369.3944203408	50396.37000670493	59
49461.9454277978	50303.93510564108	59
49352.320981150144	49951.28098538436	59
50257.51831005507	50613.93669709395	59
50714.686463099555	50722.40605587832	59
49362.56025681529	50016.03481580724	59
50779.91718682691	50234.760530946376	59
49417.49200811999	50247.00202900548	59
49302.23905501785	49611.892112098074	59
49501.576458112155	49876.32282859737	59
50689.93852571171	49991.979866937385	59
49210.15709153205	49477.15709189788	59
50724.48434991013	49685.914429255005	59
50211.82272588679	49259.990319125915	59
50226.75204297934	50871.823568627144	59
50853.34886389828	49922.05706118067	59
49359.333907081666	50456.62268231033	59
50286.932994593764	50788.33960600044	59
50634.42296604732	50032.88512077909	59
49447.87619132996	50023.9760832428	59
49740.10017290281	50503.60441418359	59
50014.574715067894	49379.83342491283	59
50308.04598435576	50666.75469767195	59
49425.6795798398	49285.875615151665	59
50349.71536367549	50778.11366014247	59
50290.82741820695	50867.073254476665	59
50680.25791713365	49634.18412622497	59
50781.59603034656	50633.005515783	59
49552.38485208735	50430.72111333625	59
49412.147533434174	49218.88610307878	59
49351.8899554736	49243.309994986565	59
49303.928235323394	50378.94752445683	59
50379.52423484455	49889.73666528904	59
49400.216589338714	49767.94174452538	59
49732.48180414867	49351.3803533282	59
49518.71690177351	49192.17318639959	59
49541.4020497809	50496.25558455636	59
50822.06395585069	50681.19904130484	59
49402.87444427697	50072.067526399616	59
49293.84605459676	49451.280726534766	59
50634.31183707089	50462.01726749248	59
50639.964147061866	49335.29862979568	59
50605.9449667592	49587.06033707444	59
49354.7728661352	50221.84404026027	59
49261.08027817444	49656.41959285616	59
50546.44959715988	50666.93738093859	59
49166.427539777425	49601.1882177654	59
49858.65499930177	49285.12267960765	59
50611.22359774298	50091.514561061325	59
50173.69633907773	49212.7249004272	59
50161.47595038029	50847.46060065397	59
50000.65231980853	49321.43068240249	59
49970.39971831151	49264.0003282846	59
50394.748933728486	50727.54586690817	59
49338.93264268993	50146.00864832427	59
49399.63356195824	49341.734456718215	59
49666.22125806162	49289.9107310195	59
49396.03142422721	50323.43211344162	59
49608.95003019325	49965.82568267637	59
50587.833851498646	50726.11915836144	59
50102.171840031486	50801.03392848034	59
49733.29245568081	49290.92406962353	59
49234.12877287095	49712.60373349634	59
49189.29943415893	49665.17422532884	59
49508.074208158054	50166.04932579871	59
50829.78780148766	49984.258850316284	59
50784.81658484641	49664.6089764423	59
50763.38210844011	50768.07239143467	59
50659.23824468379	50760.75690904691	59
50645.313620218534	49540.226553346656	59
50815.10610636691	50810.17375013812	59
49417.513688882646	50491.803315456236	59
50895.03344934438	50001.97478640777	59
50357.13751244769	49158.024229374634	59
49292.92004689433	49738.65371239337	59
50763.15770479055	50568.908439487124	59
50536.35740735608	49327.36152876681	59
50958.48442018431	49990.03936317095	59
49271.67137540555	50429.56531039975	59
50676.28403340083	50079.84655634619	59
49383.74107651338	49826.93984117323	59
49472.0844608466	50465.532007122805	59
49292.800511236215	50488.6961029458	59
50792.65659700022	50874.284208098994	59
49542.34399742888	49344.57695009627	59
50485.62067403479	49400.80609855205	59
50808.61849276971	49608.4933754638	59
49579.39271781012	49166.925253579975	59
49158.23841849371	49720.45284374429	59
49330.35474550153	50319.33132446778	59
49638.17261439086	50641.455280393755	59
49294.639002718744	49281.37329650128	59
50829.437558732345	50559.061465698476	59
49314.58144652896	50547.53793852455	59
49321.02626765888	49798.40399289769	59
49384.4302627006	50543.107225644366	59
50725.97754174282	50822.961628388635	59
50792.25706331582	49549.555180558105	59
50757.428893866665	50342.07304675524	59
49799.95074459185	50703.97297710435	59
50540.43103842343	50101.29740399116	59
50302.07386592214	49197.15261878236	59
49277.09846978158	49840.69851652258	59
50722.515371278445	49935.01319813923	59
49901.55068135172	49240.6130430613	59
50727.824953909396	50511.02008885866	59
49240.045294608346	49787.22155808068	59
49114.79416968708	49771.43538347292	59
49056.43204855526	49754.525925170914	59
49594.002245511176	50533.94686392158	59
50462.74933740245	50711.08652119026	59
50806.278247184964	50039.83116244401	59
49561.169561448034	50592.33397854434	59
50326.52109794537	49099.36114549741	59
49236.46044442228	49304.35381057718	59
50895.70828606178	50070.42598917155	59
49152.84113648307	49504.43676824799	59
49096.25226438875	49542.18560502869	59
49819.36811592808	49333.604506913536	59
50733.38750142891	50887.65375847933	59
50762.057925467874	50406.13945182895	59
50680.691731386905	49401.67471244507	59
50415.77864880858	50784.865327403284	59
50596.610485251425	50791.132610605	59
49525.10096865192	50642.86525128686	59
50875.62680648603	49847.62709220464	59
49750.832447816865	49232.77798840845	59
49231.112069245515	49891.46302302981	59
50794.99432456114	50509.60732912975	59
50807.35325148887	49484.322955920084	59
49276.547923755556	50138.42270543209	59
50743.21703013306	50039.76119745971	59
50374.374467280126	50666.029905995434	59
49442.74162816643	50568.49734583069	59
50298.651800843385	50934.57917016036	59
49769.98568214819	49167.30938738506	59
49845.96223326156	49214.014751501105	59
49275.59727057689	49216.19002913787	59
50072.396143499675	50854.60469567874	59
49474.38029141083	50680.31845040455	59
50702.869008731475	49578.108402379985	59
49583.77923785254	50680.95701023817	59
50822.72334341144	50411.326016961786	59
49333.90548282479	49333.552538897144	59
50882.447857281586	50379.63032497109	59
50642.485329030096	50840.95759734154	59
50765.63065479193	50097.33642807463	59
50852.09131523376	50469.75599975501	59
49073.130093057895	49603.57577730244	59
50033.048834238674	49250.14649787587	59
50801.29197696393	49806.833331772825	59
50127.65526042724	49172.55431390956	59
51004.191805060356	49949.53280925876	59
49798.848867929795	49269.03548693697	59
49372.5272381895	49166.819748402006	59
50842.86329842082	49696.786452998334	59
50745.069742210806	49753.64828750653	59
50538.11799693071	50037.43680460541	59
