# Supplementary material for: Abundant Topological Outliers in Social Media Data and Their Effect on Spatial Analysis
Source: PLoS One. 2016 Sep 9;11(9):e0162360. doi: 10.1371/journal.pone.0162360 (PMC5017681; doi:10.1371/journal.pone.0162360)
Supplement: S3 Dataset — See the respective attached file. (ZIP) [file pone.0162360.s003.zip › S3_inclusion_lws/clust_61_70.csv]

50000.0	50000.0	0
50005.83713481602	49993.280968672174	0
50001.12443877294	50002.94038312532	0
50004.48967049862	50009.87803618339	0
50014.53099825114	49992.22044562598	0
49994.82530141147	50000.16451443882	0
50010.4589196096	49996.03999675293	0
50018.2149037799	50000.21066760052	0
50008.08586038528	49994.71094210748	0
50008.936828060156	49996.61673629877	0
50014.94983376979	49988.786681476384	0
50018.46933854213	49993.8554702697	0
50011.58925015423	49998.11513877684	0
50000.88428493963	50005.70068823388	0
50015.58030491181	49998.917555959655	0
50009.4718499692	49995.44000616184	0
50021.193458055204	49985.225681648	0
50021.413904821406	49979.75696080034	0
50010.100749354795	49991.42392694246	0
49994.76895619402	50001.40611172298	0
49988.06258487189	49998.76840152412	0
49985.29202249338	49998.940740734564	0
49993.14686645007	50008.1375682673	0
50019.290915195124	49977.92750471076	0
50015.06418115242	50000.068615091885	0
50014.13017824349	49994.253094930704	0
50016.51956011994	49993.78858803314	0
50007.08202173182	49986.998177055575	0
50019.32588342561	49975.4242119596	0
50007.844906202205	50006.27608626506	0
50012.7000907052	49987.44525287354	0
49995.49342105043	50013.29634922211	0
50005.13790162656	49991.45152935209	0
50007.082932075806	49996.441953963855	0
50016.585769007244	49986.84440471123	0
50002.83418114664	49988.992466717245	0
49995.48635136234	49995.03181978486	0
50024.77210222248	49987.26818796391	0
50016.061040311164	50002.13748655931	0
49998.10217495186	50005.36260508198	0
50013.167830917206	49993.19964095961	0
50022.14159763361	49982.83076155788	0
50016.10399810654	49974.74415824642	0
49998.08776523715	50009.22821079052	0
50023.40450357533	49993.61172738369	0
50018.76775212044	49981.33086492498	0
49996.120792812355	50001.59421960543	0
50005.046774222115	49981.73340809357	0
49998.2990140224	49997.04291727956	0
50016.47214563919	50006.55446067109	0
50027.808527417794	49994.11873108403	0
50007.276988179576	49979.47005546184	0
49998.63505054116	49993.56495709598	0
49994.93196612812	50011.18394075017	0
50010.45876863076	49990.161010031814	0
50003.97266594857	50002.458794795784	0
50009.44591577367	49994.182815990534	0
50008.4991627827	49998.01859678256	0
50026.73402193849	49992.63956518364	0
50029.482584821504	49978.508912261066	0
50008.75765193132	50004.28392360544	0
50005.388412672575	49999.9900841207	0
49999.85042124614	50010.79623481914	0
50012.27171978171	49994.29867634941	0
49986.59482429784	50001.81226839865	0
50035.33648425852	49974.70002515035	0
50017.338649190744	49980.41742473275	0
49986.88719264082	49998.56909033515	0
50009.163364260836	50001.94105756399	0
50021.4902181036	49972.74675609031	0
50036.929303339406	49979.345099226695	0
50004.407389178654	50000.27660040396	0
50013.03458879436	49971.04161905141	0
49986.730068661935	49995.36881795393	0
50012.11734460939	50005.26852747503	0
49991.47266825221	50016.232713043595	0
50002.753656105124	50004.43811441385	0
50007.04795399476	49984.99209594952	0
50019.73260847298	49970.14971438379	0
50009.069330373226	49972.59046273163	0
50010.1511816557	49972.62455247978	0
50019.046855330045	49968.729659101475	0
50033.91819664266	49994.99795841096	0
50000.54061583774	50004.66301196818	0
50036.83356199175	49976.12178608589	0
49998.69355844842	50014.23779065819	0
49996.42385986143	49997.54201287753	0
49988.80355885187	49994.73949626766	0
49989.0000510483	49997.53362532931	0
50045.87877013	49979.65615874137	0
49991.13587895365	49996.52765682387	0
50019.30492580107	49999.88959458508	0
50012.46014286366	49988.74121117238	0
50001.54569032017	50001.71275774059	0
50012.15402410048	49992.55053785089	0
50000.12263336884	49977.47527241486	0
50002.22490471562	49999.61637121197	0
50010.51338572776	49998.152334640225	0
50014.73525587127	49997.20394473452	0
50012.79614643068	49996.9890215799	0
50004.87503193818	50001.461523248174	0
50006.03257514177	49990.03647625652	0
50005.54887962217	50004.81637949066	0
50002.56240120871	49979.99797606899	0
50021.887926901814	49996.062893511604	0
50006.32703857465	49991.544517300004	0
49990.439278598395	49994.24582331928	0
50001.873876585625	50007.141939034314	0
50003.305765154335	49993.86854020162	0
50013.200641945106	50005.08440088092	0
50012.12025455266	49978.84568753256	0
50006.64370623705	49983.02919293262	0
50008.49073917247	50010.12621010018	0
50013.861540388745	49978.21860787476	0
50031.058052643435	49986.99015643279	0
50014.94582985956	50012.05125135054	0
50035.5383608293	49983.566861656094	0
49991.030096193834	50022.15116813719	0
50005.46966937792	49970.62233159868	0
49988.44833133628	49989.976926240066	0
49994.354344094165	49979.72792732627	0
50016.53829730544	50000.329665277866	0
49985.69786667642	50003.08579045412	0
50005.04180405728	50003.54232518139	0
50007.49928405959	49988.58424591541	0
50017.031857151094	49968.94990008343	0
50002.98364475068	49981.342418066255	0
50008.75183400938	49981.63170455064	0
50003.74134074666	49968.98534518849	0
50014.184258887915	50004.34955588514	0
50016.66807349658	49978.153620903344	0
49991.49294660638	49999.08926920659	0
50006.07308943197	50012.02124499861	0
50018.18428017563	49975.5291185302	0
50003.744835537575	50005.03672033354	0
50017.0847617482	49967.71939797862	0
50001.364376995836	49995.92899192673	0
49999.015252295256	49984.51162121085	0
50022.88862056398	49978.140659149925	0
50010.12229608524	49981.63378355038	0
50006.924986869504	50014.2275570096	0
50018.62598055079	49995.02027975728	0
50001.4129379488	50011.1959501719	0
50029.762113352466	49981.23696473595	0
50017.34500124433	49994.69032148967	0
50001.66266675488	49990.137316034496	0
49998.9494254673	50003.01711792969	0
50001.198360199305	49999.86125242214	0
49988.285388029035	50000.56237796584	0
49999.6191912088	49994.81971262622	0
50026.604335600314	49978.8004165042	0
49995.32452230914	50007.39284060184	0
50008.4370145203	50012.41428319673	0
50020.588886059304	49984.00500895489	0
50018.196912976244	50013.52306138625	0
50024.68074206995	49980.89310460526	0
50032.11898991028	49977.87048802366	0
50033.392462679665	49988.90998566345	0
49989.34177680639	49998.66722062441	0
50011.053675528885	49993.308648700295	0
49998.23830095699	50010.57701642372	0
50011.79860805233	49985.78635422019	0
50018.22626641199	49998.34133937544	0
50006.87112494695	50000.55134256973	0
49996.53121272331	49985.20198091985	0
50025.086037284156	49985.91081937276	0
49996.70860588001	49979.26714558284	0
50029.50319168969	49973.20871567816	0
50016.4795935853	49979.64911345631	0
49996.10016635222	50004.113680559676	0
49999.640019379956	49996.08065681126	0
50008.223135130625	49962.391188099115	0
49993.37143664145	49981.26529963117	0
50018.00955082157	50001.454190036544	0
50014.05433731257	49987.786569162265	0
49999.49285722743	49986.030568801725	0
50010.892172060616	50002.890041918436	0
50018.264454430224	49979.08917698802	0
49999.254347866976	50004.12399906752	0
49996.37550174052	49996.18684061768	0
49988.48035736957	50002.11186367716	0
50017.57129535383	49985.64348910266	0
49993.48365932206	49995.32734283831	0
50004.25846664632	50013.69450265003	0
50015.17690187655	49969.07193670933	0
50010.90125225226	50010.77384091866	0
50017.00323091341	49995.94090178073	0
50012.86030348004	50017.03363351573	0
50005.31109678922	49962.92414232626	0
50006.08245865617	49996.396527964374	0
49990.01497238	49995.39866020564	0
50044.05046255765	49984.74864177708	0
50021.102182624454	49977.19055963324	0
49994.206855205164	50007.760510363725	0
50031.30952802601	49981.27880218403	0
49993.00874635992	49989.07987435498	0
50017.913044286935	50022.43697608902	0
50019.55630359528	49996.00874573291	0
49994.95845095134	50006.23146898167	0
49996.787999179345	49983.41672751876	0
49997.28862868989	50002.89962222195	0
50026.72239156424	49977.67029217016	0
50016.137442013125	49997.798828649495	0
50002.23822115556	49982.82918829433	0
50017.59004350971	49970.20078439211	0
50001.12616166738	49988.74985866253	0
50026.89126041569	49975.84217616462	0
50011.525842301904	50000.75636389602	0
49987.37936298576	50026.933915783564	0
49992.505563965504	49971.45927862612	0
50028.914669772326	49976.81093937099	0
50016.66006009913	50016.9698661116	0
50006.33442838227	50008.543010872665	0
49989.42131829412	49963.33901166855	0
50017.968238877926	49964.11063876047	0
50017.4053768407	49976.68234425749	0
50025.67918690619	49993.459769034926	0
50035.32946390554	49977.583204645154	0
50014.841863191876	50008.54154552255	0
50009.46842729731	50020.60487544357	0
50021.769537268505	49974.23178294885	0
50011.47451947896	50007.557284676805	0
49998.40507468729	49975.46325920858	0
50004.0943970568	50011.27871101463	0
50006.20179319582	49967.85017228331	0
50018.20829484094	50018.71730479123	0
50011.66556158528	49969.1858270797	0
50024.369657337156	50001.22008216415	0
49998.79584238994	50007.13689362251	0
49990.32820341346	50016.3961369657	0
50006.4435688108	49994.31053318997	0
50019.30929079813	49976.600336048316	0
50010.91845864008	49982.82898569856	0
49990.348907185224	50005.60903256387	0
50024.1522169357	49994.40200642497	0
50014.17381883133	50002.12589069574	0
50017.76507466728	49990.44779436663	0
50043.75520496807	49976.744641166486	0
50009.71324076425	50011.99337319459	0
50023.96064234873	49977.61049468709	0
50014.04709016834	49999.30956374218	0
50007.29837336337	50019.74476684009	0
50011.60148713441	49971.61552987652	0
50027.760664667345	49985.06088880161	0
49990.826783218356	50029.403764236886	0
50009.65654534305	49987.70137659851	0
50016.71099753911	50008.33824926107	0
50004.69951611002	49997.63286251777	0
49982.1008966819	50023.64881203237	0
49994.30528099292	50019.15648234574	0
49989.98803088486	50014.01842541414	0
49982.173661481924	50004.54955079803	0
50016.885314251995	49964.39033046427	0
50027.64624163003	49996.03948847316	0
50042.10921104765	49992.490067135564	0
50000.45721536013	50013.25586287379	0
50033.20667133846	49996.21933796846	0
50007.796617056236	49990.37827675556	0
50010.793185041024	49958.88394594061	0
49999.99657376707	50014.635139766775	0
49991.18720389596	50004.122235214636	0
49997.97220737339	49978.578237204354	0
50009.72613395662	50003.706107086124	0
50035.589999161806	49971.04844427833	0
50028.910800421785	49971.17023296352	0
49995.69536840814	50016.661631778	0
50031.87793942766	49984.378883366044	0
50018.940883947886	49955.17033129901	0
50009.73582475297	49963.47881328664	0
49982.62400587377	50000.491292449246	0
50011.69341869804	49995.72767945512	0
49995.16420949113	49998.835294507444	0
50006.40201665947	49988.39904736535	0
50016.4519561636	49990.38580699887	0
49999.09921373705	50015.27455799909	0
50015.71644487849	49981.890074185685	0
50011.95701241115	49981.49187185587	0
50013.74931920829	49997.47045144757	0
49991.916510602816	50012.525039104024	0
50009.99198977121	49984.8982441121	0
50018.44147401772	50003.16867861623	0
50020.82573912429	49974.82028027413	0
50015.49034966473	49990.85560334409	0
49999.87213701425	49997.90044027296	0
50043.79092621712	49982.05238273654	0
50017.433259612284	49987.72241035177	0
50031.953824946744	49994.884360510674	0
50008.88763657624	49985.631715698684	0
50033.254947874484	49991.54350118985	0
49999.46235900153	50001.37638187934	0
50015.18216152417	50016.60655961266	0
50013.100947890016	50010.369642319376	0
50023.76929210621	49996.469970804144	0
50009.1598565264	49970.37590584578	0
49995.85450226346	49992.452056001675	0
49999.94546654832	50008.59505416156	0
49990.82754118624	50010.245166916364	0
50031.77710339371	49975.60848126108	0
50034.230430251715	49972.200144816255	0
50022.386270717376	49979.00827023312	0
49992.64646736168	49980.25304717777	0
50026.42297673137	49997.453392527335	0
50019.618674445446	49958.86037352273	0
50026.41798040903	50001.05491525644	0
50019.38057683675	49973.42363685009	0
50009.54565436523	49966.28393480257	0
50009.01063384966	50014.73592736334	0
49999.644995925904	49993.78405371485	0
50009.81720632824	50005.97289784865	0
50008.14015398451	49992.284981156794	0
49996.346870602596	50006.735113702714	0
49992.318381946396	49996.34852900717	0
49975.57922029394	50007.543591302885	0
49991.7840052838	50030.47910280624	0
49997.821918389505	50003.78108682672	0
49981.759709777754	50020.590654198604	0
50004.689470503756	49982.915378003716	0
50003.63994292236	50003.52518030056	0
50003.33970531987	50010.21646316763	0
49991.72504012674	50009.66971456137	0
49993.51300644962	50021.990941999415	0
50008.57551745661	49967.72139152683	0
50021.960935687	49975.66542490558	0
50004.69583280455	49995.22104814737	0
49994.198399913046	50009.21217614481	0
49988.58142016513	50018.082290497325	0
50019.654252077045	49988.67324223183	0
49984.921162792794	50004.07854214962	0
49981.45671529846	49997.116122643434	0
49996.97783060522	49968.187741512134	0
50040.272093099156	50001.72669740148	0
50003.18794351524	49977.40589052669	0
49993.03311956979	49993.21018067425	0
49996.365427526835	50010.6317267545	0
50003.67053058538	49991.807151799425	0
50008.59006648891	50007.353603243646	0
50005.63922193674	49975.28807307995	0
50027.37674313698	50000.002662458595	0
50018.1694011894	49962.7431125476	0
50029.270615256304	49986.30585703274	0
50008.60891376488	50000.90645862579	0
50011.463217016535	49987.64651850302	0
50025.71492602243	49980.053609271316	0
50020.149261215425	49998.33740895269	0
49992.083382203666	49998.17325550986	0
49990.49038131797	49993.050099536056	0
49997.03459241107	49992.463299739306	0
50015.71638867133	49993.163487279846	0
50014.238258018595	49971.042525217876	0
50002.84440560835	49991.017650804875	0
50024.0421841673	49981.83583364768	0
50010.09122006389	49975.393998303785	0
50021.8599244461	49988.34879827413	0
50012.38490685176	49983.447845324255	0
50022.9978631254	49987.25227928762	0
50024.57481204676	49998.27303786978	0
49977.73435678939	50025.73142585185	0
50018.273526281984	49984.862890459626	0
50004.87977524304	49988.86417241439	0
50010.2994959495	49980.14878879698	0
50044.34040172747	49986.573763466644	0
49989.8854863132	50002.60089882142	0
50035.588236585834	49995.58540569962	0
50033.22995233338	49985.604815805105	0
50004.865841838946	49985.181879685035	0
50017.96032704124	50016.073713754304	0
49985.88742129509	50004.574260043635	0
50022.967400696645	49965.7199337937	0
50020.575116337925	49991.52741422425	0
50023.080497756	49990.82975304222	0
49971.19647388126	50028.90699982335	0
49988.378226405424	50020.15787642392	0
50041.256446369975	49975.58570536631	0
50026.2353198945	49963.63745814506	0
50006.09290812682	50003.86750193632	0
49999.10665106603	50019.81250362378	0
50017.08442806516	49999.00182927129	0
50044.3125068275	49991.881128169334	0
49989.69643205104	49979.90931636454	0
49983.447153874804	50012.92191009479	0
50007.09100776314	50002.0115516885	0
50002.39396832022	49992.540378176054	0
50030.089910534545	49998.491165232444	0
49997.30745483783	49998.59718904675	0
50007.318017293444	49975.875578960055	0
49993.248316773905	49978.191920323	0
50026.3666059615	49990.04335203911	0
49992.999485446875	50010.69994272801	0
50000.3856237368	49991.71250458948	0
50017.946030743726	49977.88631347146	0
50007.644142433375	49972.087069549	0
49993.66907959635	50011.765590085415	0
49994.8157511952	49986.98470323382	0
50008.38104781748	50019.90062105578	0
49993.26126408174	50000.11735477906	0
50007.22548173692	49977.57936703704	0
49992.06360483944	50018.0340425501	0
50039.28669048378	49963.65659707516	0
49985.753176636455	50020.735921212305	0
50011.566897029115	49967.6111754119	0
50033.987927820956	49979.86532365262	0
50034.92184460218	49993.68379887169	0
50031.1834662403	49978.546404806555	0
50008.49951727383	49977.61220145197	0
50000.0667014223	50006.61967936052	0
49984.729122934965	49988.46750636666	0
49981.21649061167	50003.70840084871	0
49990.47161684786	49965.01894314194	0
49986.85456251446	50017.47416794007	0
49993.14977565803	50012.76023205532	0
50047.74428540473	49991.24723405859	0
50041.76255014188	49978.46759680011	0
50009.81457879594	49978.21967923451	0
49998.4060908197	49999.35948248665	0
50018.373779276386	49996.34044717234	0
50013.52283959243	49995.467949927086	0
50027.67426593742	49970.10328410818	0
50014.319940503025	50017.38261971316	0
50009.11341404663	49999.653086728984	0
49973.127658974896	50000.05463673042	0
50024.172469884805	49992.833051163034	0
50012.72323837013	49986.30699232487	0
49986.20730487261	50000.10490423789	0
50011.977252020064	49976.793581167396	0
50000.00469857768	49987.66289570633	0
49995.85995538461	49973.097446555905	0
49981.89327689237	49986.981859026244	0
49990.188598212604	50018.50470183291	0
50019.26408681603	49991.079964753786	0
50026.90642246039	49980.55454640253	0
50004.02002875881	49980.06894821713	0
49985.89081506631	49985.65015807027	0
50002.19799961084	50013.56370140326	0
49983.7216195171	50005.075943525364	0
50011.56530235663	49984.67498436674	0
50002.327672652966	50016.16523425671	0
49997.71084800053	49989.345274387495	0
50021.098386776	49999.088229640256	0
50002.00890793094	50008.13368325376	0
50019.39518854666	49986.74799421681	0
49998.48583144695	49996.020842220816	0
50002.252645341825	50003.39034952211	0
50024.94934034694	49996.50973683712	0
49986.29125204934	50032.769984358754	0
50028.415156277806	49974.07285654163	0
49992.67148623997	50015.74501869495	0
49988.55427669218	50005.38882281116	0
50005.61269014103	49979.195057955585	0
50013.9253921519	49979.943606174034	0
50009.02263196153	49976.39397066565	0
50003.70383567812	50009.18776447736	0
49977.93538939688	50032.17827826552	0
50002.00143499088	49981.14772652258	0
49994.443343618565	49988.76168526796	0
50015.95192676042	49996.55369518609	0
49993.70826007408	50013.60625246535	0
50015.6171072625	49995.2344459176	0
49985.79584330067	50018.53873362033	0
50035.52685303456	49986.11691328954	0
50023.38477138606	50015.65881684924	0
50013.08957255942	49972.88909667436	0
50032.54434074573	49980.14024382478	0
50037.69766277613	49990.71977907857	0
50020.70132115987	49971.33918728332	0
49991.54871575323	49993.06958954638	0
50038.6876369777	49984.854015877136	0
49995.84975534837	49989.76380217891	0
50008.57260689861	49984.18248625825	0
50010.80116969428	49974.26868446372	0
50015.52442358418	49980.369654114074	0
49966.87956821088	50025.3566718717	0
50021.39298048806	49997.33513397521	0
49986.79280405464	50011.54457078656	0
50036.99569153763	49970.71384740837	0
50030.30006447288	49976.71936741601	0
50004.423067000935	50021.778925919774	0
50018.9524174718	49987.93459858724	0
50002.24446952885	50009.35885546801	0
49991.37241014676	49987.81286878255	0
50003.50800967785	49986.81399264767	0
50024.603400120206	49967.67607924221	0
50011.68653072118	49989.936086664326	0
50007.42317193211	50025.20821976098	0
49997.81359760099	49974.146066464906	0
50000.03202202254	49975.17501212602	0
50007.46899340166	50016.97950080779	0
50014.92720199672	49989.879107376546	0
49982.3621370405	49990.43294793265	0
49998.93112757086	49973.32114751587	0
49993.375437763934	49986.99815010414	0
50009.01048645396	50017.8185164767	0
49996.28983160131	49986.96341522962	0
50013.84358150482	49974.759725529235	0
49985.33335758784	50014.325262570404	0
49988.28920657882	49976.78881082798	0
50005.127349538976	49960.355245516366	0
49989.64002585986	50013.06228223937	0
49993.30132386803	49990.74232668886	0
50007.89248237768	50021.36047618287	0
49987.15178322575	50016.181793822885	0
50214.47081088789	50167.24159300137	60
50146.040296023995	50167.80183271573	60
50243.07567440145	50221.3931958463	60
50088.312776454295	50143.336335973916	60
50151.18085950347	50233.163786371144	60
50305.21434198634	50238.211684360525	60
50085.82415532273	50077.24047158089	60
50144.01507928893	50049.367999688766	60
50268.96991133339	50295.49691912999	60
50348.39275508252	50292.16406629057	60
50282.138311996925	50170.12762111411	60
50330.39117480112	50131.25047332794	60
50091.93251483402	50260.06538598546	60
50172.91356726615	49987.96243293768	60
50409.332226443665	50298.55262912717	60
50053.037777515274	50211.55264247936	60
50185.89096173791	50289.52369996045	60
50099.25777987082	50323.330048841875	60
50235.1808350369	49980.34713480234	60
50357.8025304746	50205.331942357094	60
50106.0765541687	49991.90589734344	60
50380.43742366716	50093.26073278363	60
50427.03234099543	50206.88147165249	60
50193.94423529599	49929.43151752514	60
50275.68223040533	50363.56835923528	60
50270.93902897898	50426.44419712113	60
50028.93812164237	50269.09378997318	60
50068.57229600305	50378.53646510335	60
50024.629166101295	50067.688821468146	60
49992.83423445644	50178.711882120515	60
50319.909374266565	50476.1802207817	60
49949.75837041977	50129.79608699279	60
50240.76595892036	49883.88997029349	60
50127.58881551909	50399.40908104333	60
50035.2008996067	50432.495864943965	60
50323.740686788995	50054.101232990695	60
50217.892675813644	50042.989128562556	60
49926.23844068735	50193.49819094092	60
50366.46175289345	50522.174075000265	60
50005.56239946255	50352.4404535661	60
50286.985216146815	49939.586163994856	60
50427.987478539355	50547.99518654704	60
50070.4426108162	49936.36703547126	60
50427.95350745344	50052.4150448546	60
50098.94676668224	49878.01893908183	60
50346.56785169665	50358.54297092396	60
50181.59433686645	50359.066899316786	60
50366.03272660645	50008.94641556666	60
50399.887171979935	50606.32201637118	60
50347.93518363299	50641.11156220484	60
49955.82512399014	50059.16306657119	60
49965.511646237945	50296.68477010361	60
50241.20428454642	50484.28933933187	60
50175.86439235396	49865.58052410156	60
50453.729681704164	50112.7879991302	60
50387.820715650494	50458.48619162012	60
50408.80570643387	50398.01795878371	60
49934.82197629547	50350.24408432794	60
50283.61648616595	50535.69102308803	60
49971.586766863285	49997.866478765165	60
50186.92373495449	50423.020044794604	60
50225.73132385013	50559.4466939242	60
49870.98266795364	50161.279717690464	60
50453.432256339656	50440.01963125976	60
50460.48635390624	50344.699490072744	60
50179.077885008985	50519.85416160829	60
50344.56002356323	50705.02055644056	60
49846.30469778718	50220.91117630724	60
50164.02524871953	49803.27583995693	60
50208.39989392293	49758.97578495571	60
50397.98572867311	50743.63410072143	60
50480.225885397274	50505.45009067473	60
49878.50193310838	50275.229302422005	60
50264.171518359086	49716.79628812844	60
50279.99347668055	50690.76842612162	60
50455.711095510866	50722.99787216461	60
50225.58104699411	50106.00914859842	60
50430.718602941924	50664.53350277003	60
50317.61827765779	50760.530905805594	60
50307.64158299781	49672.49809165025	60
50264.51892595406	49792.31855935233	60
50293.00737589357	50607.66234715292	60
50525.721098957896	50551.96735889262	60
50215.494552699594	50667.29135833755	60
49854.72007424511	50335.50999097683	60
50496.66851133155	50606.364232704196	60
50023.515146251244	50496.99372343581	60
50462.63134025611	50265.48380351711	60
49895.8215838406	50091.31511258234	60
49958.83190773172	50510.21073921613	60
50168.59127115917	50585.45422059906	60
49893.80386490977	50520.236223418186	60
50424.87003554749	49988.26885060333	60
50373.946566086175	49669.88540325912	60
49796.52914702857	50370.99482158759	60
50401.6942164237	50812.85757175565	60
50311.018902371834	49841.47168333967	60
50528.692349024015	50348.850240814536	60
50340.622239673605	50818.60197603191	60
50018.13358064279	50559.81297656499	60
49742.24017932025	50411.038451655564	60
50396.29792206252	49931.1893040582	60
50036.14134306769	49857.66755517694	60
49984.92801109689	49814.9387548431	60
49938.35107810055	49773.23613507737	60
50424.04049713626	49621.88239144985	60
50550.23807283437	50636.42976914097	60
50482.206200501256	50782.564442102266	60
50463.67771889273	49913.98641529176	60
50525.28785325821	50238.7722380827	60
50304.54772914685	50875.444620986615	60
50611.098703878655	50624.1276244254	60
50407.171185696316	49558.14385706068	60
50367.3116908208	49875.23459604691	60
50554.908676415755	50700.81216528081	60
49903.39529849968	49995.08109905733	60
49868.42302735315	49772.952099868846	60
49932.29430674712	50571.03876200673	60
50592.630477847786	50233.63160683309	60
50628.27966703936	50182.84223459754	60
50165.77487556391	50706.649957442496	60
50634.82793833906	50288.18455834696	60
49958.20240564057	49876.05476581204	60
49942.83234484128	50445.67747017609	60
49784.77977615329	50207.19844685475	60
50520.2229342816	50090.94149209881	60
50132.22389291819	50467.91546205058	60
50433.00510396098	49856.78933399922	60
49799.669238174734	50302.09526902333	60
50390.97972199264	49807.938887982025	60
50317.39466127053	49755.14630544453	60
50312.48574350512	50937.62865620253	60
50203.773446640436	49695.280140229406	60
50104.99702645363	50531.65477314538	60
50485.2374523524	50844.31869739043	60
49937.72555735523	49936.863918137526	60
50547.418234766956	50181.28882600078	60
50467.78087081411	50904.69670154895	60
49736.30446853522	50285.98207913606	60
50437.595369851624	49766.15512595931	60
49857.7072115824	50470.69075876898	60
50078.521923565815	50591.949991575195	60
49997.95045951776	50620.41107686666	60
50252.58696299772	50747.93091420592	60
50548.79600853778	50493.72858151505	60
50684.212191484774	50150.425859620846	60
50066.980984366935	50657.45131031404	60
50621.283489708556	50685.6083731791	60
50145.28783006511	49720.75531918177	60
50372.15906349437	50901.80499976946	60
49689.383378817314	50442.113321923156	60
50053.23109058434	50720.59422835145	60
49849.556603541016	49840.336272225184	60
49887.27204211754	50619.91257972169	60
50186.689810375945	50769.097631396544	60
49807.020598950745	49755.88737559294	60
49948.60311934981	49709.730379069864	60
50191.09640741404	50833.3318888304	60
50654.12657873134	50350.98836506467	60
50331.60889849054	51002.60715894641	60
49673.392176793546	50378.754279545814	60
50501.82964620809	49864.33680584903	60
49671.80284791107	50310.57308358243	60
50154.374305678524	50886.66186995625	60
50594.20241725303	50546.655484480616	60
49847.23216960258	50564.17278403531	60
49815.655199985995	49898.2965323195	60
50549.4345203178	50823.5529506137	60
50457.04772199214	49510.87895713532	60
50565.39082767784	50428.303520937654	60
50426.16264946654	50959.484521591614	60
49985.44239879592	50686.99398018352	60
50707.0977840458	50214.753904513185	60
49743.1285551245	50159.78742235344	60
50700.13775033708	50282.249384721305	60
50771.500441405835	50220.626726213835	60
50181.18081545775	50948.59573696524	60
49766.56290690021	49703.863657022666	60
50486.82672755829	49971.674145556244	60
50269.9845770512	50806.625599669795	60
50610.754959822756	50486.1011053776	60
49863.68154841676	50397.59735327135	60
50663.7123898864	50526.41914167945	60
50002.14690087426	49921.87031403542	60
50242.57788436536	50875.53384481869	60
50404.97919486286	49476.251547691885	60
50608.82407727406	50850.21856353714	60
50720.597963059365	50371.9964184434	60
50637.85943039436	50418.269117914155	60
50581.790203945486	50073.654346779025	60
49998.06423755741	49749.98856633443	60
49610.2889108264	50301.915765034006	60
49549.617136269604	50274.664623491226	60
50087.630910833635	50881.481481282986	60
50676.61979437486	50725.39274145257	60
50350.43756931627	49433.797292764124	60
50649.66012369145	50798.66012123495	60
49805.111167647316	50518.28089554685	60
50245.394492441716	49647.26010059383	60
50736.86655589789	50750.66579218322	60
49700.85539835056	49691.717127773234	60
49839.8103913164	49961.07692778267	60
50580.655668299965	50765.06480017661	60
50645.45588750362	50047.89664227676	60
50717.18376096772	50568.18251108914	60
49747.84215215461	50491.64689358231	60
49771.9435204429	49947.25147080086	60
49700.60629807058	50205.7221249757	60
50490.133099531704	49731.102410634194	60
49707.652187223954	49956.777950683805	60
49689.310168960255	50512.66720796735	60
50055.285320543764	49727.396719430966	60
50679.66027172373	49991.815968116854	60
50712.28045197095	50436.58628829753	60
50023.60599468651	49674.49571482379	60
50798.96217754588	50742.03262798088	60
50530.02898035753	49922.36083425123	60
49706.3751458764	50575.06195656174	60
50676.22660729308	50624.2615644176	60
50476.04415478684	51000.09296493736	60
50036.54919334641	50836.14905206671	60
49994.69925302981	50752.825738394604	60
50628.808343022276	50908.50811781212	60
49634.76049322978	50476.04480239348	60
50368.223612685986	51061.933314906644	60
50739.7982000644	49980.994483778	60
50774.77951266813	50680.875856900944	60
49751.25005374137	49885.560006682375	60
49630.457907785756	50548.95737952279	60
50305.122183923726	51081.855702989065	60
50793.229224332805	49939.82060468883	60
50753.569508064815	50152.44776106018	60
50004.31242356321	49613.59890585526	60
50858.57669189484	49941.388826824244	60
50631.08570182785	50110.21906130418	60
50610.519758614784	49983.60704531986	60
50516.26869486475	49790.66862630304	60
49780.47987337818	49635.55352450101	60
50255.923084957336	50977.02630333843	60
49815.99246292928	49581.04052332202	60
50130.172118993505	50633.76602783305	60
50751.02407740706	50510.272669621525	60
50323.225120741474	49370.06704945163	60
49844.56386480554	49647.390001399915	60
49996.14704647569	49546.358892465796	60
50541.397034635986	49690.270485799985	60
49951.34292706536	49646.273449522545	60
50132.460300222425	50801.919824531906	60
50319.90063135959	49308.1839652499	60
50803.70099627927	50620.32212642421	60
49558.29477155193	50348.687774928076	60
50496.88998592574	50676.27597532532	60
50754.74013512217	50044.730086729054	60
49802.95036789783	50607.10236842992	60
50252.136670308566	49585.50507279593	60
50044.514590943974	49999.10908297774	60
50866.082406181325	50010.84857189707	60
50284.46346718119	49248.952163564354	60
50801.54436870952	50002.447481881165	60
50863.318087388965	50642.270998140455	60
50004.053421859964	50888.98024737396	60
50520.55821519362	49517.853739045815	60
50834.121664105725	49881.52899593393	60
50807.741099389335	50546.52040372361	60
49884.68249881587	49893.887200250174	60
50052.035487641144	49798.251463016495	60
50520.83232830869	50028.88894429681	60
50207.63142516359	51023.93513300922	60
50774.56020867031	50449.70871651125	60
50695.5837644525	49932.768344505115	60
50414.18803171275	49413.7661599418	60
49717.85729510938	49613.62726405996	60
50467.41152594165	49575.15079569972	60
50791.645150431264	50093.46126589275	60
50608.42197952808	50972.849265240264	60
49752.28413953989	50652.87409666068	60
50058.479264462985	50937.539754263715	60
50860.09948976282	50096.37256761129	60
50912.49448967178	50139.64571122497	60
49744.2550234432	49555.36489824301	60
50539.95513614056	49582.498421394055	60
50584.505400099886	49501.216738221956	60
50928.01708675718	50659.520201807805	60
49777.97744127274	50106.35185874921	60
50314.48534604153	49605.77115142175	60
49658.27609191424	49641.26569695104	60
50601.93632323384	49682.292109844566	60
50803.22700942096	50392.46608047626	60
49685.88779689297	50019.05408621803	60
50717.51986087632	50811.43976573634	60
50623.206594330506	49739.67967068075	60
50533.55089975505	50893.78403714251	60
50302.83524485896	51149.14812290442	60
50691.44611065726	50868.35519058381	60
50096.94948083298	49681.76450974956	60
49573.394158529794	50488.157389174594	60
49605.06505850796	50390.36175537605	60
50120.0040177987	50978.17475197299	60
50224.88234580211	49283.66407111626	60
50164.98387518659	49267.40755799825	60
49879.13746859722	49552.78884607493	60
50859.47842318031	50185.07935800963	60
50278.82868387755	49530.55044065811	60
50535.67056792232	51021.16365953401	60
50767.17793909187	50848.68416742478	60
49512.90628129025	50390.44943364253	60
50014.92037019765	49479.811271729435	60
50193.154789990636	49564.015738115806	60
50638.84453334707	49464.533010692925	60
49677.36960743483	50081.4218426459	60
49465.89881546075	50432.596189614924	60
50673.94234255828	49869.8085716722	60
50282.18982883591	49422.27757795246	60
50917.80506063993	49918.46507034308	60
49611.887652896716	50234.707411106014	60
49688.917942811735	49876.54745796283	60
50924.4686061073	49992.00984210389	60
50589.514462302606	49798.75351001217	60
50973.31907700248	49887.30325829293	60
50621.57467399904	49396.83285859183	60
50180.8929351052	49327.753243962434	60
49871.860695691015	49709.21440662331	60
50221.93391990538	49432.345599949345	60
50331.93612397414	49197.96281460557	60
50667.28639959067	49524.04890038435	60
50613.81892872416	49915.65068862472	60
50113.61139036671	50739.07261306489	60
49825.66360484709	50061.53892256164	60
50249.40204546925	51109.886855984434	60
50669.82933136706	50954.12487242165	60
49644.70006977991	49967.06981670946	60
49865.30121095385	49489.91394224116	60
49573.73149887709	50580.85241839975	60
49625.658056372624	49882.60022746298	60
50145.477641405334	49638.4805354287	60
49649.332431711926	50608.66076223489	60
50702.313924818234	50087.132795527636	60
50573.99419753814	49867.26990385275	60
50680.441598965226	49367.132394640634	60
50598.865230707896	51036.77291763247	60
50664.37278833554	49805.34011941522	60
50596.917112904295	49613.36143988376	60
50435.50978507551	51080.44330815609	60
50876.62578353536	50552.23702570169	60
49858.881906261486	49426.94509239883	60
49774.83209410926	50715.44991679427	60
50186.30481165951	51118.15205289514	60
49801.117802462686	50447.1384674036	60
50520.89221754354	50954.90272911911	60
50069.72445448307	49512.449921009524	60
50102.41154479521	49593.426286627335	60
50143.10137217205	51049.64372065158	60
50853.0188298037	50782.3170954535	60
49508.24295980448	50558.711863170865	60
49637.86712494136	50175.74284739639	60
50331.3085651014	51211.29348795279	60
50784.98027983207	50913.77546774516	60
50789.979627820656	50332.156559505325	60
50459.55891710211	49673.54232247686	60
50911.966676081036	50223.57494383834	60
49824.79066830102	50758.68670554709	60
50858.170297878096	50342.503141316665	60
50558.772668743084	49396.46712240948	60
49492.48377936644	50310.16997897384	60
49948.859725038914	50862.08585914249	60
51033.90443289783	49917.93187454983	60
49730.417925848276	49824.3498216292	60
50117.14808355553	49314.63652821502	60
50095.53630617208	49447.85118568099	60
50830.48459249683	50870.68830706594	60
49512.30131161231	50223.277799357624	60
50380.82898733756	49737.16495467311	60
49778.12875120918	49502.837562813686	60
50396.99299458412	51128.28244003299	60
50367.03497426797	49259.7582159557	60
50202.95439974666	49501.53205184677	60
50403.61666742604	49315.37800835889	60
50486.485904121444	49450.030942173005	60
51084.26532877553	49966.425918513916	60
50766.050679658336	49871.84652411668	60
50727.56749856095	49321.21475054097	60
49840.18992039123	50664.85195455906	60
49898.94573961261	50688.65631474078	60
49680.961702609384	49557.045007262146	60
49639.941610847134	49819.28362743496	60
49731.68219109183	50348.41269350819	60
49625.84016149655	50671.214491469604	60
50394.14284811256	50155.31143389965	60
49509.82027880663	50476.15179318679	60
51117.83639851177	50021.411778689726	60
50502.7255099256	49360.93248931484	60
50714.671750876856	49568.96543551909	60
50492.89451008467	49294.193567812516	60
49622.1033173874	49691.033127845396	60
49616.38158301796	50027.60202622504	60
49453.530470461345	50260.1702004542	60
50267.56713364927	49177.59626539716	60
50103.0878891628	49239.58102199846	60
50134.72845445474	49178.6813023276	60
49396.18670074395	50225.7125425484	60
49487.603558713454	50624.92802628344	60
50592.072666215645	50350.43964398153	60
50581.230793408984	49330.9718991006	60
50811.4048634521	50969.06223284978	60
50310.41329121851	49131.707875577216	60
49884.89283550497	49371.74764289448	60
50062.86087380928	51003.905455901295	60
50861.60214457885	51005.78294941498	60
50392.45921104431	51204.96499418128	60
50902.90424136992	50291.46276629578	60
49403.45710297225	50417.20048353324	60
50061.54032614203	49387.307396914875	60
50963.81813132738	49821.725735048196	60
49763.34491864284	50775.534682454345	60
49791.335047420354	49816.51113198265	60
50844.84051258449	49813.03078040053	60
50137.28608045934	49502.6812437231	60
50400.75728214831	51267.876789819624	60
49396.539845573956	50477.8329110848	60
50040.16075090671	49252.82511543724	60
49429.63163733448	50650.8043947965	60
50780.617192659796	49582.73113661458	60
49717.05266296075	49499.229324314736	60
50311.93332116105	49065.86873901597	60
49684.12331524503	49769.855192147195	60
49950.00657182405	49495.12253325966	60
50634.403927684514	51088.39408180049	60
49741.52169612404	50833.76274402307	60
50229.66084212337	49370.40581639763	60
50810.14600137733	50272.91920788072	60
50860.35337858013	50924.67250899722	60
49563.05019456699	50057.2681305091	60
51023.78575551044	49982.733496102126	60
50716.793581101665	49253.12355933396	60
49476.37876934611	50169.733440003154	60
49439.30753789808	50550.74886995068	60
50782.886729783444	49810.567172322524	60
50670.53463146454	49211.08234934566	60
49614.85873629298	50090.07644178461	60
51097.69281653376	50079.201525675875	60
49581.33607693013	49958.95888608685	60
49438.46056805479	50362.383963252185	60
50977.44645544519	50235.81858543827	60
50966.22568335857	50297.09124733781	60
50171.58357215574	49395.125551647194	60
50453.62414523423	51172.69426260573	60
50700.87165823379	49432.976841082294	60
49543.10003275306	50150.15893108057	60
50766.699188320985	49376.91857730426	60
50960.49860509367	50715.31136814394	60
50939.45232032497	50773.92622998081	60
50701.5149587373	51084.99490414593	60
50215.207471612375	49218.74689472971	60
51059.70191383705	50135.76486893279	60
50423.297806580296	49221.94730170777	60
50735.82917603767	49187.69219913052	60
49376.62060679714	50616.38435940684	60
49335.92543918319	50201.248312144446	60
50202.75132947644	49154.07695512004	60
50751.19864619574	51000.83607209486	60
50751.389504560066	49519.16946256278	60
51037.60178885975	50055.40918798651	60
50808.346413177285	49421.72344154736	60
50954.15136361605	50595.68512298133	60
50648.7650589335	49148.73995850497	60
50990.918815359364	50661.53942200632	60
49753.55637606495	50898.38667314016	60
51036.93972667429	49855.03791504137	60
50002.52276485397	49195.96840069745	60
50455.882168134835	51237.23781435669	60
50595.74302800774	49186.718012558944	60
50822.62124942147	49336.083586331624	60
49532.0430161247	49999.984336440495	60
50611.32633699327	49093.692970691525	60
49344.838754745	50268.98334131304	60
50889.81733886233	49766.19567223833	60
50340.60800822693	49502.27512769833	60
49752.454470901845	49440.55971281691	60
50873.51466608584	50708.37987232345	60
50355.37548308201	51312.0715766418	60
49912.84943974404	50757.13433270317	60
49286.78745510384	50305.00305251238	60
50924.54558958896	50054.30244383627	60
51031.77052537431	50285.03863231494	60
49975.74166610753	49426.2317378887	60
50067.94623777635	50783.06684380992	60
49586.12338351557	49782.60503782038	60
50858.55433859629	49385.45308921907	60
50953.8184722294	49757.96819573158	60
50929.566170540114	50991.92651890089	60
50245.23896147147	51172.06816667159	60
49704.47394786419	50744.62233602327	60
49392.22593107406	50311.21178626667	60
50460.357828642795	51304.221975459855	60
49945.00534348091	50926.02825097639	60
49491.15633943511	50047.22410335513	60
50779.562034577364	49275.29206896586	60
50202.0154109879	51226.6142513368	60
49315.93888737905	50588.90278667013	60
50985.680461667915	51031.92133038413	60
