# Supplementary material for: Abundant Topological Outliers in Social Media Data and Their Effect on Spatial Analysis
Source: PLoS One. 2016 Sep 9;11(9):e0162360. doi: 10.1371/journal.pone.0162360 (PMC5017681; doi:10.1371/journal.pone.0162360)
Supplement: S3 Dataset — See the respective attached file. (ZIP) [file pone.0162360.s003.zip › S3_inclusion_lws/clust_62_71.csv]

50000.0	50000.0	0
50005.83713481602	49993.280968672174	0
50001.12443877294	50002.94038312532	0
50004.48967049862	50009.87803618339	0
50014.53099825114	49992.22044562598	0
49994.82530141147	50000.16451443882	0
50010.4589196096	49996.03999675293	0
50018.2149037799	50000.21066760052	0
50008.08586038528	49994.71094210748	0
50008.936828060156	49996.61673629877	0
50014.94983376979	49988.786681476384	0
50018.46933854213	49993.8554702697	0
50011.58925015423	49998.11513877684	0
50000.88428493963	50005.70068823388	0
50015.58030491181	49998.917555959655	0
50009.4718499692	49995.44000616184	0
50021.193458055204	49985.225681648	0
50021.413904821406	49979.75696080034	0
50010.100749354795	49991.42392694246	0
49994.76895619402	50001.40611172298	0
49988.06258487189	49998.76840152412	0
49985.29202249338	49998.940740734564	0
49993.14686645007	50008.1375682673	0
50019.290915195124	49977.92750471076	0
50015.06418115242	50000.068615091885	0
50014.13017824349	49994.253094930704	0
50016.51956011994	49993.78858803314	0
50007.08202173182	49986.998177055575	0
50019.32588342561	49975.4242119596	0
50007.844906202205	50006.27608626506	0
50012.7000907052	49987.44525287354	0
49995.49342105043	50013.29634922211	0
50005.13790162656	49991.45152935209	0
50007.082932075806	49996.441953963855	0
50016.585769007244	49986.84440471123	0
50002.83418114664	49988.992466717245	0
49995.48635136234	49995.03181978486	0
50024.77210222248	49987.26818796391	0
50016.061040311164	50002.13748655931	0
49998.10217495186	50005.36260508198	0
50013.167830917206	49993.19964095961	0
50022.14159763361	49982.83076155788	0
50016.10399810654	49974.74415824642	0
49998.08776523715	50009.22821079052	0
50023.40450357533	49993.61172738369	0
50018.76775212044	49981.33086492498	0
49996.120792812355	50001.59421960543	0
50005.046774222115	49981.73340809357	0
49998.2990140224	49997.04291727956	0
50016.47214563919	50006.55446067109	0
50027.808527417794	49994.11873108403	0
50007.276988179576	49979.47005546184	0
49998.63505054116	49993.56495709598	0
49994.93196612812	50011.18394075017	0
50010.45876863076	49990.161010031814	0
50003.97266594857	50002.458794795784	0
50009.44591577367	49994.182815990534	0
50008.4991627827	49998.01859678256	0
50026.73402193849	49992.63956518364	0
50029.482584821504	49978.508912261066	0
50008.75765193132	50004.28392360544	0
50005.388412672575	49999.9900841207	0
49999.85042124614	50010.79623481914	0
50012.27171978171	49994.29867634941	0
49986.59482429784	50001.81226839865	0
50035.33648425852	49974.70002515035	0
50017.338649190744	49980.41742473275	0
49986.88719264082	49998.56909033515	0
50009.163364260836	50001.94105756399	0
50021.4902181036	49972.74675609031	0
50036.929303339406	49979.345099226695	0
50004.407389178654	50000.27660040396	0
50013.03458879436	49971.04161905141	0
49986.730068661935	49995.36881795393	0
50012.11734460939	50005.26852747503	0
49991.47266825221	50016.232713043595	0
50002.753656105124	50004.43811441385	0
50007.04795399476	49984.99209594952	0
50019.73260847298	49970.14971438379	0
50009.069330373226	49972.59046273163	0
50010.1511816557	49972.62455247978	0
50019.046855330045	49968.729659101475	0
50033.91819664266	49994.99795841096	0
50000.54061583774	50004.66301196818	0
50036.83356199175	49976.12178608589	0
49998.69355844842	50014.23779065819	0
49996.42385986143	49997.54201287753	0
49988.80355885187	49994.73949626766	0
49989.0000510483	49997.53362532931	0
50045.87877013	49979.65615874137	0
49991.13587895365	49996.52765682387	0
50019.30492580107	49999.88959458508	0
50012.46014286366	49988.74121117238	0
50001.54569032017	50001.71275774059	0
50012.15402410048	49992.55053785089	0
50000.12263336884	49977.47527241486	0
50002.22490471562	49999.61637121197	0
50010.51338572776	49998.152334640225	0
50014.73525587127	49997.20394473452	0
50012.79614643068	49996.9890215799	0
50004.87503193818	50001.461523248174	0
50006.03257514177	49990.03647625652	0
50005.54887962217	50004.81637949066	0
50002.56240120871	49979.99797606899	0
50021.887926901814	49996.062893511604	0
50006.32703857465	49991.544517300004	0
49990.439278598395	49994.24582331928	0
50001.873876585625	50007.141939034314	0
50003.305765154335	49993.86854020162	0
50013.200641945106	50005.08440088092	0
50012.12025455266	49978.84568753256	0
50006.64370623705	49983.02919293262	0
50008.49073917247	50010.12621010018	0
50013.861540388745	49978.21860787476	0
50031.058052643435	49986.99015643279	0
50014.94582985956	50012.05125135054	0
50035.5383608293	49983.566861656094	0
49991.030096193834	50022.15116813719	0
50005.46966937792	49970.62233159868	0
49988.44833133628	49989.976926240066	0
49994.354344094165	49979.72792732627	0
50016.53829730544	50000.329665277866	0
49985.69786667642	50003.08579045412	0
50005.04180405728	50003.54232518139	0
50007.49928405959	49988.58424591541	0
50017.031857151094	49968.94990008343	0
50002.98364475068	49981.342418066255	0
50008.75183400938	49981.63170455064	0
50003.74134074666	49968.98534518849	0
50014.184258887915	50004.34955588514	0
50016.66807349658	49978.153620903344	0
49991.49294660638	49999.08926920659	0
50006.07308943197	50012.02124499861	0
50018.18428017563	49975.5291185302	0
50003.744835537575	50005.03672033354	0
50017.0847617482	49967.71939797862	0
50001.364376995836	49995.92899192673	0
49999.015252295256	49984.51162121085	0
50022.88862056398	49978.140659149925	0
50010.12229608524	49981.63378355038	0
50006.924986869504	50014.2275570096	0
50018.62598055079	49995.02027975728	0
50001.4129379488	50011.1959501719	0
50029.762113352466	49981.23696473595	0
50017.34500124433	49994.69032148967	0
50001.66266675488	49990.137316034496	0
49998.9494254673	50003.01711792969	0
50001.198360199305	49999.86125242214	0
49988.285388029035	50000.56237796584	0
49999.6191912088	49994.81971262622	0
50026.604335600314	49978.8004165042	0
49995.32452230914	50007.39284060184	0
50008.4370145203	50012.41428319673	0
50020.588886059304	49984.00500895489	0
50018.196912976244	50013.52306138625	0
50024.68074206995	49980.89310460526	0
50032.11898991028	49977.87048802366	0
50033.392462679665	49988.90998566345	0
49989.34177680639	49998.66722062441	0
50011.053675528885	49993.308648700295	0
49998.23830095699	50010.57701642372	0
50011.79860805233	49985.78635422019	0
50018.22626641199	49998.34133937544	0
50006.87112494695	50000.55134256973	0
49996.53121272331	49985.20198091985	0
50025.086037284156	49985.91081937276	0
49996.70860588001	49979.26714558284	0
50029.50319168969	49973.20871567816	0
50016.4795935853	49979.64911345631	0
49996.10016635222	50004.113680559676	0
49999.640019379956	49996.08065681126	0
50008.223135130625	49962.391188099115	0
49993.37143664145	49981.26529963117	0
50018.00955082157	50001.454190036544	0
50014.05433731257	49987.786569162265	0
49999.49285722743	49986.030568801725	0
50010.892172060616	50002.890041918436	0
50018.264454430224	49979.08917698802	0
49999.254347866976	50004.12399906752	0
49996.37550174052	49996.18684061768	0
49988.48035736957	50002.11186367716	0
50017.57129535383	49985.64348910266	0
49993.48365932206	49995.32734283831	0
50004.25846664632	50013.69450265003	0
50015.17690187655	49969.07193670933	0
50010.90125225226	50010.77384091866	0
50017.00323091341	49995.94090178073	0
50012.86030348004	50017.03363351573	0
50005.31109678922	49962.92414232626	0
50006.08245865617	49996.396527964374	0
49990.01497238	49995.39866020564	0
50044.05046255765	49984.74864177708	0
50021.102182624454	49977.19055963324	0
49994.206855205164	50007.760510363725	0
50031.30952802601	49981.27880218403	0
49993.00874635992	49989.07987435498	0
50017.913044286935	50022.43697608902	0
50019.55630359528	49996.00874573291	0
49994.95845095134	50006.23146898167	0
49996.787999179345	49983.41672751876	0
49997.28862868989	50002.89962222195	0
50026.72239156424	49977.67029217016	0
50016.137442013125	49997.798828649495	0
50002.23822115556	49982.82918829433	0
50017.59004350971	49970.20078439211	0
50001.12616166738	49988.74985866253	0
50026.89126041569	49975.84217616462	0
50011.525842301904	50000.75636389602	0
49987.37936298576	50026.933915783564	0
49992.505563965504	49971.45927862612	0
50028.914669772326	49976.81093937099	0
50016.66006009913	50016.9698661116	0
50006.33442838227	50008.543010872665	0
49989.42131829412	49963.33901166855	0
50017.968238877926	49964.11063876047	0
50017.4053768407	49976.68234425749	0
50025.67918690619	49993.459769034926	0
50035.32946390554	49977.583204645154	0
50014.841863191876	50008.54154552255	0
50009.46842729731	50020.60487544357	0
50021.769537268505	49974.23178294885	0
50011.47451947896	50007.557284676805	0
49998.40507468729	49975.46325920858	0
50004.0943970568	50011.27871101463	0
50006.20179319582	49967.85017228331	0
50018.20829484094	50018.71730479123	0
50011.66556158528	49969.1858270797	0
50024.369657337156	50001.22008216415	0
49998.79584238994	50007.13689362251	0
49990.32820341346	50016.3961369657	0
50006.4435688108	49994.31053318997	0
50019.30929079813	49976.600336048316	0
50010.91845864008	49982.82898569856	0
49990.348907185224	50005.60903256387	0
50024.1522169357	49994.40200642497	0
50014.17381883133	50002.12589069574	0
50017.76507466728	49990.44779436663	0
50043.75520496807	49976.744641166486	0
50009.71324076425	50011.99337319459	0
50023.96064234873	49977.61049468709	0
50014.04709016834	49999.30956374218	0
50007.29837336337	50019.74476684009	0
50011.60148713441	49971.61552987652	0
50027.760664667345	49985.06088880161	0
49990.826783218356	50029.403764236886	0
50009.65654534305	49987.70137659851	0
50016.71099753911	50008.33824926107	0
50004.69951611002	49997.63286251777	0
49982.1008966819	50023.64881203237	0
49994.30528099292	50019.15648234574	0
49989.98803088486	50014.01842541414	0
49982.173661481924	50004.54955079803	0
50016.885314251995	49964.39033046427	0
50027.64624163003	49996.03948847316	0
50042.10921104765	49992.490067135564	0
50000.45721536013	50013.25586287379	0
50033.20667133846	49996.21933796846	0
50007.796617056236	49990.37827675556	0
50010.793185041024	49958.88394594061	0
49999.99657376707	50014.635139766775	0
49991.18720389596	50004.122235214636	0
49997.97220737339	49978.578237204354	0
50009.72613395662	50003.706107086124	0
50035.589999161806	49971.04844427833	0
50028.910800421785	49971.17023296352	0
49995.69536840814	50016.661631778	0
50031.87793942766	49984.378883366044	0
50018.940883947886	49955.17033129901	0
50009.73582475297	49963.47881328664	0
49982.62400587377	50000.491292449246	0
50011.69341869804	49995.72767945512	0
49995.16420949113	49998.835294507444	0
50006.40201665947	49988.39904736535	0
50016.4519561636	49990.38580699887	0
49999.09921373705	50015.27455799909	0
50015.71644487849	49981.890074185685	0
50011.95701241115	49981.49187185587	0
50013.74931920829	49997.47045144757	0
49991.916510602816	50012.525039104024	0
50009.99198977121	49984.8982441121	0
50018.44147401772	50003.16867861623	0
50020.82573912429	49974.82028027413	0
50015.49034966473	49990.85560334409	0
49999.87213701425	49997.90044027296	0
50043.79092621712	49982.05238273654	0
50017.433259612284	49987.72241035177	0
50031.953824946744	49994.884360510674	0
50008.88763657624	49985.631715698684	0
50033.254947874484	49991.54350118985	0
49999.46235900153	50001.37638187934	0
50015.18216152417	50016.60655961266	0
50013.100947890016	50010.369642319376	0
50023.76929210621	49996.469970804144	0
50009.1598565264	49970.37590584578	0
49995.85450226346	49992.452056001675	0
49999.94546654832	50008.59505416156	0
49990.82754118624	50010.245166916364	0
50031.77710339371	49975.60848126108	0
50034.230430251715	49972.200144816255	0
50022.386270717376	49979.00827023312	0
49992.64646736168	49980.25304717777	0
50026.42297673137	49997.453392527335	0
50019.618674445446	49958.86037352273	0
50026.41798040903	50001.05491525644	0
50019.38057683675	49973.42363685009	0
50009.54565436523	49966.28393480257	0
50009.01063384966	50014.73592736334	0
49999.644995925904	49993.78405371485	0
50009.81720632824	50005.97289784865	0
50008.14015398451	49992.284981156794	0
49996.346870602596	50006.735113702714	0
49992.318381946396	49996.34852900717	0
49975.57922029394	50007.543591302885	0
49991.7840052838	50030.47910280624	0
49997.821918389505	50003.78108682672	0
49981.759709777754	50020.590654198604	0
50004.689470503756	49982.915378003716	0
50003.63994292236	50003.52518030056	0
50003.33970531987	50010.21646316763	0
49991.72504012674	50009.66971456137	0
49993.51300644962	50021.990941999415	0
50008.57551745661	49967.72139152683	0
50021.960935687	49975.66542490558	0
50004.69583280455	49995.22104814737	0
49994.198399913046	50009.21217614481	0
49988.58142016513	50018.082290497325	0
50019.654252077045	49988.67324223183	0
49984.921162792794	50004.07854214962	0
49981.45671529846	49997.116122643434	0
49996.97783060522	49968.187741512134	0
50040.272093099156	50001.72669740148	0
50003.18794351524	49977.40589052669	0
49993.03311956979	49993.21018067425	0
49996.365427526835	50010.6317267545	0
50003.67053058538	49991.807151799425	0
50008.59006648891	50007.353603243646	0
50005.63922193674	49975.28807307995	0
50027.37674313698	50000.002662458595	0
50018.1694011894	49962.7431125476	0
50029.270615256304	49986.30585703274	0
50008.60891376488	50000.90645862579	0
50011.463217016535	49987.64651850302	0
50025.71492602243	49980.053609271316	0
50020.149261215425	49998.33740895269	0
49992.083382203666	49998.17325550986	0
49990.49038131797	49993.050099536056	0
49997.03459241107	49992.463299739306	0
50015.71638867133	49993.163487279846	0
50014.238258018595	49971.042525217876	0
50002.84440560835	49991.017650804875	0
50024.0421841673	49981.83583364768	0
50010.09122006389	49975.393998303785	0
50021.8599244461	49988.34879827413	0
50012.38490685176	49983.447845324255	0
50022.9978631254	49987.25227928762	0
50024.57481204676	49998.27303786978	0
49977.73435678939	50025.73142585185	0
50018.273526281984	49984.862890459626	0
50004.87977524304	49988.86417241439	0
50010.2994959495	49980.14878879698	0
50044.34040172747	49986.573763466644	0
49989.8854863132	50002.60089882142	0
50035.588236585834	49995.58540569962	0
50033.22995233338	49985.604815805105	0
50004.865841838946	49985.181879685035	0
50017.96032704124	50016.073713754304	0
49985.88742129509	50004.574260043635	0
50022.967400696645	49965.7199337937	0
50020.575116337925	49991.52741422425	0
50023.080497756	49990.82975304222	0
49971.19647388126	50028.90699982335	0
49988.378226405424	50020.15787642392	0
50041.256446369975	49975.58570536631	0
50026.2353198945	49963.63745814506	0
50006.09290812682	50003.86750193632	0
49999.10665106603	50019.81250362378	0
50017.08442806516	49999.00182927129	0
50044.3125068275	49991.881128169334	0
49989.69643205104	49979.90931636454	0
49983.447153874804	50012.92191009479	0
50007.09100776314	50002.0115516885	0
50002.39396832022	49992.540378176054	0
50030.089910534545	49998.491165232444	0
49997.30745483783	49998.59718904675	0
50007.318017293444	49975.875578960055	0
49993.248316773905	49978.191920323	0
50026.3666059615	49990.04335203911	0
49992.999485446875	50010.69994272801	0
50000.3856237368	49991.71250458948	0
50017.946030743726	49977.88631347146	0
50007.644142433375	49972.087069549	0
49993.66907959635	50011.765590085415	0
49994.8157511952	49986.98470323382	0
50008.38104781748	50019.90062105578	0
49993.26126408174	50000.11735477906	0
50007.22548173692	49977.57936703704	0
49992.06360483944	50018.0340425501	0
50039.28669048378	49963.65659707516	0
49985.753176636455	50020.735921212305	0
50011.566897029115	49967.6111754119	0
50033.987927820956	49979.86532365262	0
50034.92184460218	49993.68379887169	0
50031.1834662403	49978.546404806555	0
50008.49951727383	49977.61220145197	0
50000.0667014223	50006.61967936052	0
49984.729122934965	49988.46750636666	0
49981.21649061167	50003.70840084871	0
49990.47161684786	49965.01894314194	0
49986.85456251446	50017.47416794007	0
49993.14977565803	50012.76023205532	0
50047.74428540473	49991.24723405859	0
50041.76255014188	49978.46759680011	0
50009.81457879594	49978.21967923451	0
49998.4060908197	49999.35948248665	0
50018.373779276386	49996.34044717234	0
50013.52283959243	49995.467949927086	0
50027.67426593742	49970.10328410818	0
50014.319940503025	50017.38261971316	0
50009.11341404663	49999.653086728984	0
49973.127658974896	50000.05463673042	0
50024.172469884805	49992.833051163034	0
50012.72323837013	49986.30699232487	0
49986.20730487261	50000.10490423789	0
50011.977252020064	49976.793581167396	0
50000.00469857768	49987.66289570633	0
49995.85995538461	49973.097446555905	0
49981.89327689237	49986.981859026244	0
49990.188598212604	50018.50470183291	0
50019.26408681603	49991.079964753786	0
50026.90642246039	49980.55454640253	0
50004.02002875881	49980.06894821713	0
49985.89081506631	49985.65015807027	0
50002.19799961084	50013.56370140326	0
49983.7216195171	50005.075943525364	0
50011.56530235663	49984.67498436674	0
50002.327672652966	50016.16523425671	0
49997.71084800053	49989.345274387495	0
50021.098386776	49999.088229640256	0
50002.00890793094	50008.13368325376	0
50019.39518854666	49986.74799421681	0
49998.48583144695	49996.020842220816	0
50002.252645341825	50003.39034952211	0
50024.94934034694	49996.50973683712	0
49986.29125204934	50032.769984358754	0
50028.415156277806	49974.07285654163	0
49992.67148623997	50015.74501869495	0
49988.55427669218	50005.38882281116	0
50005.61269014103	49979.195057955585	0
50013.9253921519	49979.943606174034	0
50009.02263196153	49976.39397066565	0
50003.70383567812	50009.18776447736	0
49977.93538939688	50032.17827826552	0
50002.00143499088	49981.14772652258	0
49994.443343618565	49988.76168526796	0
50015.95192676042	49996.55369518609	0
49993.70826007408	50013.60625246535	0
50015.6171072625	49995.2344459176	0
49985.79584330067	50018.53873362033	0
50035.52685303456	49986.11691328954	0
50023.38477138606	50015.65881684924	0
50013.08957255942	49972.88909667436	0
50032.54434074573	49980.14024382478	0
50037.69766277613	49990.71977907857	0
50020.70132115987	49971.33918728332	0
49991.54871575323	49993.06958954638	0
50038.6876369777	49984.854015877136	0
49995.84975534837	49989.76380217891	0
50008.57260689861	49984.18248625825	0
50010.80116969428	49974.26868446372	0
50015.52442358418	49980.369654114074	0
49966.87956821088	50025.3566718717	0
50021.39298048806	49997.33513397521	0
49986.79280405464	50011.54457078656	0
50036.99569153763	49970.71384740837	0
50030.30006447288	49976.71936741601	0
50004.423067000935	50021.778925919774	0
50018.9524174718	49987.93459858724	0
50002.24446952885	50009.35885546801	0
49991.37241014676	49987.81286878255	0
50003.50800967785	49986.81399264767	0
50024.603400120206	49967.67607924221	0
50011.68653072118	49989.936086664326	0
50007.42317193211	50025.20821976098	0
49997.81359760099	49974.146066464906	0
50000.03202202254	49975.17501212602	0
50007.46899340166	50016.97950080779	0
50014.92720199672	49989.879107376546	0
49982.3621370405	49990.43294793265	0
49998.93112757086	49973.32114751587	0
49993.375437763934	49986.99815010414	0
50009.01048645396	50017.8185164767	0
49996.28983160131	49986.96341522962	0
50013.84358150482	49974.759725529235	0
49985.33335758784	50014.325262570404	0
49988.28920657882	49976.78881082798	0
50005.127349538976	49960.355245516366	0
49989.64002585986	50013.06228223937	0
49993.30132386803	49990.74232668886	0
50007.89248237768	50021.36047618287	0
49987.15178322575	50016.181793822885	0
50141.64029867986	50058.887458894525	61
50121.46523746701	49992.45377819677	61
50066.00612026334	50035.54369624914	61
50022.75510661718	50088.619581492225	61
50055.30501662977	49974.19614296213	61
50002.80475525398	50029.80254754286	61
50043.689212217054	50152.677991422825	61
50099.45024178584	49929.64399295655	61
50110.13874660203	50118.51185157556	61
50193.61783496874	50103.93860727312	61
50254.02597100115	50083.97409588725	61
50138.38302719491	50179.425576638896	61
50122.647948555335	50244.926983777324	61
50093.120859670125	49867.15380987243	61
50031.1149812801	49912.63352766021	61
49956.23775839157	50072.212766395714	61
49897.68043129678	50038.54082283982	61
49972.13059919511	49945.08516472638	61
50309.39104828666	50123.57126467184	61
49842.40326282955	49999.810537384576	61
50067.06150649381	49810.89495518545	61
50157.57029713137	49890.49097867695	61
49821.21586931758	49935.47667449981	61
50230.41785835807	50156.67467799317	61
50012.42004929823	50210.55591651563	61
49911.01418710588	49971.66313362977	61
50006.55053872819	49791.91127708718	61
50358.34791156145	50171.86960418948	61
50304.49843840285	50205.153707260375	61
49856.108774003595	49880.12441640712	61
49957.56228119793	50179.14844845576	61
49791.70272551948	49869.992810472446	61
50417.035567711864	50197.2799006242	61
50419.92494599112	50265.73174108908	61
49951.700707520504	49752.39996627435	61
50078.28200439466	49749.916167600735	61
50128.8526617318	49791.78492921993	61
50091.97814301931	49682.07948373675	61
50220.09315494494	49865.02700803246	61
50151.40098599996	50304.38824210013	61
49993.987663077976	49857.35246112175	61
49978.85767284647	50263.449945825596	61
50152.07715765159	49709.641388786826	61
49735.52258746331	49835.42551497255	61
50158.17299036952	49644.8927686464	61
49778.473711582046	49995.03428811546	61
49888.23607023456	49781.420323473816	61
49711.522167765484	49896.15264354729	61
50490.66137118879	50261.1164217873	61
50519.83754704724	50205.767287152354	61
50091.58470578246	50332.77378787922	61
49903.71591178758	50115.35335799568	61
50208.41232755395	49934.24828194576	61
49785.56306454145	49797.87083722023	61
49669.64703766156	49847.826018434105	61
50571.21577814227	50159.29864522589	61
49719.23631938918	49965.61880364805	61
50035.169182353915	49641.99365357782	61
50362.8541277667	50237.320602403815	61
50627.02672510651	50116.21663140089	61
49687.48151070084	49788.10197596696	61
49988.11025243203	50325.93715446267	61
49836.96609240469	50104.23935002465	61
49989.99222082862	49684.78008526756	61
49831.201525516415	49750.25010185661	61
49774.130664544675	50127.95016555726	61
50012.32659564461	50389.12415304994	61
50558.19967021712	50263.48018658716	61
49947.02474591419	50405.36888713832	61
49880.031151249255	50394.82887687524	61
49744.067085863135	49741.51850102067	61
49605.25999942012	49840.65367001838	61
49754.61940353541	49678.36418519834	61
50080.34869091492	49593.67266352881	61
49991.69881953889	49597.64579584594	61
50195.3052264088	49997.43985133537	61
49691.84378654575	49696.91388792598	61
49936.210813507	49830.599264124816	61
50134.82695154516	49551.19553401308	61
49860.823115839936	50168.13110397562	61
49927.05378041131	49897.34509874912	61
49697.407946222746	50025.91983707001	61
50630.24926185169	50181.07355029095	61
50640.4330540121	50054.41056468849	61
50173.07360798484	49496.4699611865	61
50643.423693426776	49990.14546750949	61
50497.49936837904	50147.65700279407	61
49687.957491000576	50088.45697721184	61
50214.539758358376	49687.177344270334	61
49961.06594892472	50469.82347364069	61
49853.46606459531	49691.48058585193	61
50059.1912358969	50274.26957403124	61
49641.97961594734	49994.322543750495	61
49622.37090340965	49776.103880444425	61
50462.53492398724	50320.992791988734	61
49543.894575453945	49858.95795787885	61
49785.53580080881	50059.86963015425	61
50210.815945145136	50282.50826356108	61
50239.20811138927	49489.92791689737	61
49591.23668272324	49953.11809982616	61
49828.350878975136	50436.23761971664	61
49768.35147589865	50453.74630249865	61
50695.80834870242	50195.770047926424	61
50279.04110957325	49834.0701910457	61
50704.42004119711	50265.36489791681	61
50291.82010246976	49770.70083890283	61
50425.83423477569	50133.318644804895	61
49509.29658804216	49910.80252395173	61
49789.994046265536	50387.440915876374	61
50130.08316667107	49450.16082329039	61
50676.42920796899	50323.293313556715	61
49521.496297678364	49795.6944397017	61
49454.46190260849	49780.33476655897	61
50000.499889883904	49530.02297515871	61
49728.4991347487	50377.6875739881	61
49837.373384824044	50234.078792184424	61
50744.81277794802	50145.98788842145	61
49629.13073649252	49710.189078621566	61
50233.017872941055	50221.23386915523	61
50190.25571684588	49427.50177717978	61
49921.813904499446	49679.70824672125	61
49900.54689996914	50336.125734183595	61
49446.75510768045	49931.340374461164	61
49669.883583135816	50404.48494043743	61
49836.38424494174	49628.24737659299	61
49658.33720222118	49928.66549910665	61
49895.52774718889	50474.35528967702	61
50240.77258479928	49627.0030372098	61
50395.02562632161	50330.689439746035	61
49636.54212327221	50129.22405637058	61
49642.818270516254	50465.07503522412	61
50200.15722644773	49558.37844361157	61
49412.472562108596	49727.064394308756	61
49629.286255168816	50528.027170399226	61
50571.72803647189	50056.32769168509	61
50303.16359596414	49900.423117411214	61
49583.98224828187	50431.65865592869	61
49437.248769043035	49999.61969381442	61
49561.208451553364	49696.313110019466	61
49765.977441012576	50324.57897627816	61
49826.80718441651	50503.145185877795	61
50141.18311062252	49389.07187040592	61
50341.29715496886	49830.344841063416	61
49753.63090017363	50517.61419081263	61
50350.888936761716	49737.1467534981	61
49486.37106183997	50046.60712858105	61
49863.51286065411	49565.09926330182	61
50720.54457691604	50374.40437696701	61
50407.639029640486	49826.394275237784	61
50494.190515408154	50375.63407970335	61
49584.77097853828	50091.527167864995	61
50229.91193271492	49779.27112768958	61
50635.77887102774	49925.734084437536	61
49754.75561680949	49610.74098894208	61
49560.08438131445	50541.84491746154	61
50465.69048016044	49804.43085263612	61
50557.571438675805	50402.04425646303	61
50410.18332486379	49893.275904276335	61
50436.48541908539	49746.22131574521	61
49739.2378944078	50185.02683420343	61
49576.658450092225	49632.088774118034	61
50064.86090931938	49520.921179699304	61
50643.31749871764	49862.4702990387	61
49645.3964775072	50595.75937156406	61
49923.864356169855	49581.83417833856	61
50579.4506350247	49865.54159757756	61
50569.28949136429	49932.715813870076	61
50551.43864761371	50463.996892369374	61
50650.42602084238	50382.840923991236	61
50495.38909645151	49710.91652315682	61
49671.410722552806	50184.46901001611	61
49481.981309550436	49848.71593598894	61
49613.13178814708	50375.36114455138	61
50739.207207526706	50084.04153371627	61
49915.08608888339	50273.73251250687	61
49604.17499287883	50647.45890540311	61
50509.29498775779	50027.669831297106	61
50177.504057207785	50363.71293315437	61
50578.28643973489	50525.61528590857	61
50279.203612944286	50265.23393665947	61
50370.8161563755	49944.77875003968	61
50066.1088670605	50427.021531397804	61
50285.362750885426	49543.33576650573	61
50414.229915487755	50068.694226092775	61
49944.241485457045	50533.02650531425	61
50047.19071349998	50486.48532535254	61
50078.50528648823	49389.34054755973	61
49437.02083576749	49669.77519934222	61
50531.2907199935	50321.04679982024	61
50317.04965456205	50317.31972658612	61
50614.051220569934	50472.74680632743	61
49690.4745683133	50550.22998252669	61
50333.341952701216	49585.47421339205	61
49674.47766054614	50253.79307013309	61
50441.82428532234	50007.524367401165	61
50520.304397925254	50551.72889896169	61
49698.135564359865	49573.41323234762	61
49647.26258578981	49649.86112445388	61
49499.56086366529	49649.54495266365	61
50758.5285013535	50218.81001171353	61
49393.51841756408	49800.95723452484	61
50336.064795273305	49496.19786269344	61
49702.27436466411	50318.323499696824	61
49700.362549770325	49509.84670627255	61
49876.66494516626	49495.45973847533	61
50612.279679398445	50323.05703601576	61
50585.36232014628	49797.21170076238	61
50385.5438710609	49623.09913091753	61
50243.47420321389	50360.00017286426	61
50010.15187507001	49383.46818928007	61
50748.496001915344	50430.109211130446	61
50507.10446699076	49936.75589671523	61
50400.1497349851	49694.93804122376	61
50648.20686814863	50536.76822544965	61
50314.94000884709	49684.39691292975	61
50370.951639327686	50015.561967582034	61
49769.794987180285	50247.10666637225	61
49395.39145460127	49623.46545989058	61
50728.84274917239	50013.89539424184	61
49402.378305051454	49862.62247367922	61
49483.22847331956	49714.20708688098	61
49376.90306672423	50034.25567312895	61
49400.79570047149	49559.7021042812	61
50274.13647549479	50422.978764672946	61
50727.93757327835	50497.41022291991	61
50668.199419463876	49804.30320319333	61
50002.29572836923	49465.61388108109	61
50517.013974777816	49843.749184076514	61
49343.14822999813	49741.693232548816	61
49767.36559611476	49546.638202772265	61
50181.29560161655	50429.216177864204	61
49906.80998935873	50593.05392346493	61
49414.978875607405	50091.788764301615	61
49601.1176075443	50307.22263818769	61
49355.84618607035	49516.348044544284	61
49543.60119602554	50631.453696314165	61
50330.08074212211	50452.48751499377	61
49863.76958783889	49430.055767866885	61
50580.978130393385	49727.626211743154	61
49968.748825951814	50625.88748976304	61
50289.712010823525	50504.22414675706	61
49684.707199973156	50645.24209852039	61
50316.49013959005	49981.65419170372	61
50803.65340020266	50063.81803140479	61
50785.09337300096	50373.41341613743	61
50772.073651828534	49964.87138159742	61
49731.629811289684	50688.75835942841	61
50189.209051672646	49341.011767583215	61
50455.206129549	50554.1079033875	61
50435.44864182492	50411.76447331395	61
49296.664982789836	49541.699515880755	61
49263.948371542865	49481.8126972823	61
50398.52437637969	49518.05386364423	61
49288.42092789977	49418.04969041924	61
50570.20779790522	49661.98810943754	61
49744.68959944172	50589.61849403415	61
50839.08844262339	49954.85662274547	61
49807.32940003077	50566.63582561204	61
50352.86460857138	50393.17331420028	61
49349.24027872472	50097.51188122858	61
50396.549203214156	50468.083832546035	61
49281.19804379349	49769.674791179954	61
49589.57685001193	50175.66202030266	61
49522.852455036606	50695.30949941902	61
49284.433136490465	49603.248607423986	61
50707.821941002774	50557.49265634331	61
50259.0642015791	49419.67457139308	61
50839.69824657722	50114.65432760374	61
49748.919353686346	50751.96122602865	61
49223.665648653616	49798.86011408382	61
49968.94278816364	49327.72432027571	61
49464.33538267391	49537.04920611839	61
49169.216502983414	49764.39756163189	61
50066.5341851284	49453.667379959305	61
49915.99739255608	49394.263774505096	61
50263.58342920565	50014.10122537005	61
49527.44323446556	49978.15944875714	61
49676.735865363626	50720.31123906044	61
49797.37434826177	49443.037853808106	61
49223.561997084966	49616.93275447307	61
50814.26124524071	50246.23669947755	61
50450.40031993573	49611.810102177486	61
50200.91945588224	50496.22634812716	61
49351.43584148446	49431.6978077214	61
50703.92664698663	49912.06412962009	61
49985.16463195056	49258.82140165505	61
49588.247197568526	50237.790120786856	61
49516.0077007072	50106.837820725006	61
50398.07085117884	50595.68906272795	61
50634.08013929117	49662.96481236255	61
49378.88280075476	49948.67667527599	61
49226.04076766448	49863.627991805915	61
50011.55363523699	49197.896817347515	61
49488.36552924914	50162.893560692915	61
49143.33746517369	49823.445341303224	61
49972.30209876665	50696.740888288085	61
49415.88668637357	49491.15836930272	61
49551.32968934852	50350.42221428549	61
49536.02049862989	50287.253375006374	61
50711.70052400248	49848.999568831605	61
49510.358220773254	50407.762125542016	61
49348.284670790534	49894.730449362236	61
50578.373123835576	49994.05967496155	61
49947.06680855167	49193.645459894775	61
50875.71705527726	50225.439856503355	61
49453.08561804362	50214.585818802494	61
50316.969463799884	49378.85972980557	61
50374.43166840798	49403.018800804966	61
50502.49332395413	49645.948998234686	61
50309.74674709356	50571.8331887784	61
49814.338594734894	50726.33731829172	61
50889.25324684759	50073.169030758254	61
50023.15199321104	49132.76637727508	61
49560.736776472324	50032.05116858753	61
49383.532726517085	50203.96939077876	61
49921.872030277955	49255.44528364736	61
49529.570031792144	50473.32984625292	61
49724.73169137506	50818.61226492512	61
49576.48548891142	50726.44149509222	61
49807.12618417064	50632.82272011258	61
49828.12065688474	50337.916238016216	61
49147.734141140194	49702.1140188994	61
49482.66715625107	50647.21764378627	61
49486.02030775282	49470.98157218625	61
49185.55323818197	49915.271447150895	61
50433.368477870936	49368.482675288375	61
49118.62374189675	49905.57647720297	61
50453.519530983496	49302.00020641676	61
49531.9391200375	49519.04534266316	61
50907.08136487702	50136.10240952454	61
50830.05470041406	50179.859842017286	61
50758.24605707701	50315.45892738271	61
49638.24758606732	49509.84172575873	61
49259.44797681889	49671.1043712664	61
50774.76639995952	49819.810817090205	61
49670.42933752484	50783.352804039554	61
49218.3634447805	49725.22902285259	61
49941.957411256626	50754.17686874966	61
49312.13376147981	50014.492955361835	61
49861.72350815744	50677.718742346806	61
49084.8944141856	49710.5241753276	61
49923.50950038955	49130.48651578632	61
50347.98194861349	50634.61724290861	61
49327.386715552646	50162.24913569176	61
50965.385188168104	50096.79910751703	61
49703.49659111524	50480.68732284654	61
49888.335978990006	49331.46808464542	61
49343.94795467773	50251.78852094564	61
50647.027437681514	49738.65331032525	61
50387.666475577695	49281.619714239496	61
50685.77501412199	50441.29237812994	61
49793.93599215377	50806.28763819803	61
50138.390403156314	49291.53635377664	61
49517.46813202713	49586.91745898115	61
50944.02206789298	50207.77566477435	61
50856.35003777585	50018.51777680141	61
50417.30470073586	49456.65645927839	61
50254.33620000468	49320.96020318655	61
50644.310262063445	50247.220012476515	61
49486.0106070944	50338.784231494385	61
50077.765588643	49209.19081088601	61
50945.03379721337	50032.423325413154	61
50031.18623127151	49322.73183387678	61
49085.01589697105	49850.0982299775	61
50771.01734146287	50585.57412861451	61
49857.58424823282	49118.29996863666	61
49332.48796818373	50313.83388988659	61
50835.11265249697	50615.37328607179	61
49846.252544049006	49283.711515983705	61
49262.42877395194	50139.85657895212	61
50893.209743472406	50293.588947519806	61
49583.33048885922	50793.96305816852	61
50196.95511669151	50564.45137183549	61
49297.55870880209	49354.71072133649	61
49354.95947892694	49327.463361054746	61
49497.21508077092	50548.44983485842	61
49230.80129936415	49353.85100135129	61
50323.872948175456	49279.714062025036	61
50037.20201568983	50634.65153036289	61
49405.3313493493	49285.36499190994	61
50983.510136367404	49975.5404991507	61
49194.48027111499	49558.34815259561	61
49172.03477556482	49387.95109234225	61
49874.83325444008	49209.19188393886	61
50712.97739622273	50619.82971483666	61
49309.70218304726	49946.75095342859	61
49025.604747329	49737.41821245583	61
50123.46352920685	50401.5218224678	61
50591.52157355963	50591.55803100157	61
49162.13441938421	49325.62198479002	61
49187.886891543705	49450.91011609938	61
50358.48043701602	49217.24391516153	61
49325.325443909765	49655.690413699755	61
50003.92561028953	50569.31009643367	61
49149.08178525255	49970.443029134	61
50820.61032525836	50317.79166435125	61
51006.67858508577	50214.53239293812	61
50108.0379524199	50637.819813400456	61
49291.104882281594	49853.3884804715	61
50831.122539097494	49790.32929578421	61
49425.46460938611	50156.38886248192	61
50173.32425815611	50661.649025665516	61
50092.301651494585	50572.109232991155	61
49123.91659329424	50027.63961044795	61
49853.97613655277	50843.426817447646	61
50491.860401543054	50485.40091794726	61
50371.18858079051	49152.24595428975	61
49806.063484013815	49208.78227656584	61
49268.36952357097	50070.380473412275	61
50527.67818443941	49771.49265735714	61
49463.405605743996	50481.49331829944	61
49404.2837919857	49371.40250999097	61
50869.32538132768	50357.16639759644	61
49420.776681503856	50334.337175027904	61
50715.240741796144	49731.64374154931	61
49485.81278972268	49405.828348153744	61
50232.91549657418	50686.77654648123	61
51034.33895227327	50015.26141811575	61
49861.38626898388	50775.55657183235	61
50387.22889477572	49091.924974179536	61
49444.99952436716	50395.85104041983	61
50934.053909286544	50369.68122248232	61
50498.348819032595	49350.26498504739	61
50488.23965964807	50609.793261531704	61
49444.57433162568	50581.66679298303	61
49869.978715084595	50905.5553805044	61
50141.220953377306	50533.155600947364	61
49201.29122141699	50005.870500045006	61
49203.40351186963	50070.71749903286	61
49624.34195732598	49591.49783980083	61
49664.84820360017	49452.19746060686	61
50807.80142545516	50524.85785300252	61
50348.99648129246	50073.743165235006	61
50954.466883625195	50309.14002569527	61
49788.61853150657	49124.3089999908	61
50857.55501538748	50420.970558570494	61
49822.39554167007	49377.29382217724	61
49381.33571444759	50383.11425551712	61
50247.77003251324	49258.391189064845	61
49137.703703159874	49586.0616033594	61
50908.65688239938	50468.863136374275	61
51024.16526785583	50130.50708519444	61
50509.97468560772	49576.22931173197	61
50792.624586533835	50670.90805342266	61
49496.49841549429	49341.34238927903	61
50279.30774035498	50635.6673975296	61
49379.59487691017	50447.169676654165	61
49547.99347852489	49442.598136058594	61
50825.22257345561	49856.49797997749	61
49771.338809681314	49340.4692537109	61
49097.798523229314	49309.610601172004	61
50992.89476997068	50395.11029334637	61
50352.784584103974	50524.10490282264	61
50216.2740124033	50752.34717968551	61
50397.55001766774	50678.70782192975	61
50540.84516029389	49298.16328745846	61
50262.90387092269	50795.56694441898	61
50623.98546907676	50647.0184632719	61
50030.8903257945	50722.07570107097	61
49067.819503888255	49587.679310077874	61
50847.748359752244	50710.06693880898	61
50734.56640072656	50710.792979307436	61
50884.44979678999	50654.678899539605	61
49258.904632714955	49289.809313066144	61
49099.51368818576	49771.799440550814	61
50307.42527714211	49161.4839256865	61
50277.15522833179	50733.35206773265	61
49096.84364252944	49643.3681071804	61
49228.69045090779	49229.72510231542	61
49132.44651153432	49485.83006919242	61
49481.918239480896	49279.05144531543	61
51024.19182288132	50308.48307746604	61
49152.58224379501	49260.30758667775	61
50478.54567333893	49425.32723214277	61
49069.228954835045	49505.632322615784	61
49287.960892688156	49198.081020118705	61
50354.98467545943	50730.98796092876	61
49363.05515591351	50508.858603221044	61
48986.28490134234	49791.78541581907	61
49622.496534538186	50852.14434504668	61
50876.19541632747	49739.904381579014	61
50087.12518945483	49123.6649837009	61
49855.68395379323	49054.051670142726	61
49453.24475639748	50279.68509691968	61
50542.279791532834	49423.603785872714	61
49138.38662509286	50094.634049387925	61
49936.689425808516	49518.47387344039	61
50952.84375491374	50643.024718016255	61
49814.90289903021	50939.888645515035	61
51030.60958158257	50446.6610069601	61
49724.66799644484	49419.602125810336	61
50694.45692652494	49628.70872950774	61
49072.06164706228	49946.77319545727	61
49024.0629422164	49459.55149629223	61
49546.01178307224	49285.888109365056	61
50597.05757461131	49463.59065934858	61
50593.577956819165	49377.99843033422	61
49755.82689754916	49065.961891243	61
50544.95660170004	50643.29102154143	61
50294.706875968404	49095.63004213085	61
