# Supplementary material for: Abundant Topological Outliers in Social Media Data and Their Effect on Spatial Analysis
Source: PLoS One. 2016 Sep 9;11(9):e0162360. doi: 10.1371/journal.pone.0162360 (PMC5017681; doi:10.1371/journal.pone.0162360)
Supplement: S3 Dataset — See the respective attached file. (ZIP) [file pone.0162360.s003.zip › S3_inclusion_lws/clust_63_72.csv]

50000.0	50000.0	0
50005.83713481602	49993.280968672174	0
50001.12443877294	50002.94038312532	0
50004.48967049862	50009.87803618339	0
50014.53099825114	49992.22044562598	0
49994.82530141147	50000.16451443882	0
50010.4589196096	49996.03999675293	0
50018.2149037799	50000.21066760052	0
50008.08586038528	49994.71094210748	0
50008.936828060156	49996.61673629877	0
50014.94983376979	49988.786681476384	0
50018.46933854213	49993.8554702697	0
50011.58925015423	49998.11513877684	0
50000.88428493963	50005.70068823388	0
50015.58030491181	49998.917555959655	0
50009.4718499692	49995.44000616184	0
50021.193458055204	49985.225681648	0
50021.413904821406	49979.75696080034	0
50010.100749354795	49991.42392694246	0
49994.76895619402	50001.40611172298	0
49988.06258487189	49998.76840152412	0
49985.29202249338	49998.940740734564	0
49993.14686645007	50008.1375682673	0
50019.290915195124	49977.92750471076	0
50015.06418115242	50000.068615091885	0
50014.13017824349	49994.253094930704	0
50016.51956011994	49993.78858803314	0
50007.08202173182	49986.998177055575	0
50019.32588342561	49975.4242119596	0
50007.844906202205	50006.27608626506	0
50012.7000907052	49987.44525287354	0
49995.49342105043	50013.29634922211	0
50005.13790162656	49991.45152935209	0
50007.082932075806	49996.441953963855	0
50016.585769007244	49986.84440471123	0
50002.83418114664	49988.992466717245	0
49995.48635136234	49995.03181978486	0
50024.77210222248	49987.26818796391	0
50016.061040311164	50002.13748655931	0
49998.10217495186	50005.36260508198	0
50013.167830917206	49993.19964095961	0
50022.14159763361	49982.83076155788	0
50016.10399810654	49974.74415824642	0
49998.08776523715	50009.22821079052	0
50023.40450357533	49993.61172738369	0
50018.76775212044	49981.33086492498	0
49996.120792812355	50001.59421960543	0
50005.046774222115	49981.73340809357	0
49998.2990140224	49997.04291727956	0
50016.47214563919	50006.55446067109	0
50027.808527417794	49994.11873108403	0
50007.276988179576	49979.47005546184	0
49998.63505054116	49993.56495709598	0
49994.93196612812	50011.18394075017	0
50010.45876863076	49990.161010031814	0
50003.97266594857	50002.458794795784	0
50009.44591577367	49994.182815990534	0
50008.4991627827	49998.01859678256	0
50026.73402193849	49992.63956518364	0
50029.482584821504	49978.508912261066	0
50008.75765193132	50004.28392360544	0
50005.388412672575	49999.9900841207	0
49999.85042124614	50010.79623481914	0
50012.27171978171	49994.29867634941	0
49986.59482429784	50001.81226839865	0
50035.33648425852	49974.70002515035	0
50017.338649190744	49980.41742473275	0
49986.88719264082	49998.56909033515	0
50009.163364260836	50001.94105756399	0
50021.4902181036	49972.74675609031	0
50036.929303339406	49979.345099226695	0
50004.407389178654	50000.27660040396	0
50013.03458879436	49971.04161905141	0
49986.730068661935	49995.36881795393	0
50012.11734460939	50005.26852747503	0
49991.47266825221	50016.232713043595	0
50002.753656105124	50004.43811441385	0
50007.04795399476	49984.99209594952	0
50019.73260847298	49970.14971438379	0
50009.069330373226	49972.59046273163	0
50010.1511816557	49972.62455247978	0
50019.046855330045	49968.729659101475	0
50033.91819664266	49994.99795841096	0
50000.54061583774	50004.66301196818	0
50036.83356199175	49976.12178608589	0
49998.69355844842	50014.23779065819	0
49996.42385986143	49997.54201287753	0
49988.80355885187	49994.73949626766	0
49989.0000510483	49997.53362532931	0
50045.87877013	49979.65615874137	0
49991.13587895365	49996.52765682387	0
50019.30492580107	49999.88959458508	0
50012.46014286366	49988.74121117238	0
50001.54569032017	50001.71275774059	0
50012.15402410048	49992.55053785089	0
50000.12263336884	49977.47527241486	0
50002.22490471562	49999.61637121197	0
50010.51338572776	49998.152334640225	0
50014.73525587127	49997.20394473452	0
50012.79614643068	49996.9890215799	0
50004.87503193818	50001.461523248174	0
50006.03257514177	49990.03647625652	0
50005.54887962217	50004.81637949066	0
50002.56240120871	49979.99797606899	0
50021.887926901814	49996.062893511604	0
50006.32703857465	49991.544517300004	0
49990.439278598395	49994.24582331928	0
50001.873876585625	50007.141939034314	0
50003.305765154335	49993.86854020162	0
50013.200641945106	50005.08440088092	0
50012.12025455266	49978.84568753256	0
50006.64370623705	49983.02919293262	0
50008.49073917247	50010.12621010018	0
50013.861540388745	49978.21860787476	0
50031.058052643435	49986.99015643279	0
50014.94582985956	50012.05125135054	0
50035.5383608293	49983.566861656094	0
49991.030096193834	50022.15116813719	0
50005.46966937792	49970.62233159868	0
49988.44833133628	49989.976926240066	0
49994.354344094165	49979.72792732627	0
50016.53829730544	50000.329665277866	0
49985.69786667642	50003.08579045412	0
50005.04180405728	50003.54232518139	0
50007.49928405959	49988.58424591541	0
50017.031857151094	49968.94990008343	0
50002.98364475068	49981.342418066255	0
50008.75183400938	49981.63170455064	0
50003.74134074666	49968.98534518849	0
50014.184258887915	50004.34955588514	0
50016.66807349658	49978.153620903344	0
49991.49294660638	49999.08926920659	0
50006.07308943197	50012.02124499861	0
50018.18428017563	49975.5291185302	0
50003.744835537575	50005.03672033354	0
50017.0847617482	49967.71939797862	0
50001.364376995836	49995.92899192673	0
49999.015252295256	49984.51162121085	0
50022.88862056398	49978.140659149925	0
50010.12229608524	49981.63378355038	0
50006.924986869504	50014.2275570096	0
50018.62598055079	49995.02027975728	0
50001.4129379488	50011.1959501719	0
50029.762113352466	49981.23696473595	0
50017.34500124433	49994.69032148967	0
50001.66266675488	49990.137316034496	0
49998.9494254673	50003.01711792969	0
50001.198360199305	49999.86125242214	0
49988.285388029035	50000.56237796584	0
49999.6191912088	49994.81971262622	0
50026.604335600314	49978.8004165042	0
49995.32452230914	50007.39284060184	0
50008.4370145203	50012.41428319673	0
50020.588886059304	49984.00500895489	0
50018.196912976244	50013.52306138625	0
50024.68074206995	49980.89310460526	0
50032.11898991028	49977.87048802366	0
50033.392462679665	49988.90998566345	0
49989.34177680639	49998.66722062441	0
50011.053675528885	49993.308648700295	0
49998.23830095699	50010.57701642372	0
50011.79860805233	49985.78635422019	0
50018.22626641199	49998.34133937544	0
50006.87112494695	50000.55134256973	0
49996.53121272331	49985.20198091985	0
50025.086037284156	49985.91081937276	0
49996.70860588001	49979.26714558284	0
50029.50319168969	49973.20871567816	0
50016.4795935853	49979.64911345631	0
49996.10016635222	50004.113680559676	0
49999.640019379956	49996.08065681126	0
50008.223135130625	49962.391188099115	0
49993.37143664145	49981.26529963117	0
50018.00955082157	50001.454190036544	0
50014.05433731257	49987.786569162265	0
49999.49285722743	49986.030568801725	0
50010.892172060616	50002.890041918436	0
50018.264454430224	49979.08917698802	0
49999.254347866976	50004.12399906752	0
49996.37550174052	49996.18684061768	0
49988.48035736957	50002.11186367716	0
50017.57129535383	49985.64348910266	0
49993.48365932206	49995.32734283831	0
50004.25846664632	50013.69450265003	0
50015.17690187655	49969.07193670933	0
50010.90125225226	50010.77384091866	0
50017.00323091341	49995.94090178073	0
50012.86030348004	50017.03363351573	0
50005.31109678922	49962.92414232626	0
50006.08245865617	49996.396527964374	0
49990.01497238	49995.39866020564	0
50044.05046255765	49984.74864177708	0
50021.102182624454	49977.19055963324	0
49994.206855205164	50007.760510363725	0
50031.30952802601	49981.27880218403	0
49993.00874635992	49989.07987435498	0
50017.913044286935	50022.43697608902	0
50019.55630359528	49996.00874573291	0
49994.95845095134	50006.23146898167	0
49996.787999179345	49983.41672751876	0
49997.28862868989	50002.89962222195	0
50026.72239156424	49977.67029217016	0
50016.137442013125	49997.798828649495	0
50002.23822115556	49982.82918829433	0
50017.59004350971	49970.20078439211	0
50001.12616166738	49988.74985866253	0
50026.89126041569	49975.84217616462	0
50011.525842301904	50000.75636389602	0
49987.37936298576	50026.933915783564	0
49992.505563965504	49971.45927862612	0
50028.914669772326	49976.81093937099	0
50016.66006009913	50016.9698661116	0
50006.33442838227	50008.543010872665	0
49989.42131829412	49963.33901166855	0
50017.968238877926	49964.11063876047	0
50017.4053768407	49976.68234425749	0
50025.67918690619	49993.459769034926	0
50035.32946390554	49977.583204645154	0
50014.841863191876	50008.54154552255	0
50009.46842729731	50020.60487544357	0
50021.769537268505	49974.23178294885	0
50011.47451947896	50007.557284676805	0
49998.40507468729	49975.46325920858	0
50004.0943970568	50011.27871101463	0
50006.20179319582	49967.85017228331	0
50018.20829484094	50018.71730479123	0
50011.66556158528	49969.1858270797	0
50024.369657337156	50001.22008216415	0
49998.79584238994	50007.13689362251	0
49990.32820341346	50016.3961369657	0
50006.4435688108	49994.31053318997	0
50019.30929079813	49976.600336048316	0
50010.91845864008	49982.82898569856	0
49990.348907185224	50005.60903256387	0
50024.1522169357	49994.40200642497	0
50014.17381883133	50002.12589069574	0
50017.76507466728	49990.44779436663	0
50043.75520496807	49976.744641166486	0
50009.71324076425	50011.99337319459	0
50023.96064234873	49977.61049468709	0
50014.04709016834	49999.30956374218	0
50007.29837336337	50019.74476684009	0
50011.60148713441	49971.61552987652	0
50027.760664667345	49985.06088880161	0
49990.826783218356	50029.403764236886	0
50009.65654534305	49987.70137659851	0
50016.71099753911	50008.33824926107	0
50004.69951611002	49997.63286251777	0
49982.1008966819	50023.64881203237	0
49994.30528099292	50019.15648234574	0
49989.98803088486	50014.01842541414	0
49982.173661481924	50004.54955079803	0
50016.885314251995	49964.39033046427	0
50027.64624163003	49996.03948847316	0
50042.10921104765	49992.490067135564	0
50000.45721536013	50013.25586287379	0
50033.20667133846	49996.21933796846	0
50007.796617056236	49990.37827675556	0
50010.793185041024	49958.88394594061	0
49999.99657376707	50014.635139766775	0
49991.18720389596	50004.122235214636	0
49997.97220737339	49978.578237204354	0
50009.72613395662	50003.706107086124	0
50035.589999161806	49971.04844427833	0
50028.910800421785	49971.17023296352	0
49995.69536840814	50016.661631778	0
50031.87793942766	49984.378883366044	0
50018.940883947886	49955.17033129901	0
50009.73582475297	49963.47881328664	0
49982.62400587377	50000.491292449246	0
50011.69341869804	49995.72767945512	0
49995.16420949113	49998.835294507444	0
50006.40201665947	49988.39904736535	0
50016.4519561636	49990.38580699887	0
49999.09921373705	50015.27455799909	0
50015.71644487849	49981.890074185685	0
50011.95701241115	49981.49187185587	0
50013.74931920829	49997.47045144757	0
49991.916510602816	50012.525039104024	0
50009.99198977121	49984.8982441121	0
50018.44147401772	50003.16867861623	0
50020.82573912429	49974.82028027413	0
50015.49034966473	49990.85560334409	0
49999.87213701425	49997.90044027296	0
50043.79092621712	49982.05238273654	0
50017.433259612284	49987.72241035177	0
50031.953824946744	49994.884360510674	0
50008.88763657624	49985.631715698684	0
50033.254947874484	49991.54350118985	0
49999.46235900153	50001.37638187934	0
50015.18216152417	50016.60655961266	0
50013.100947890016	50010.369642319376	0
50023.76929210621	49996.469970804144	0
50009.1598565264	49970.37590584578	0
49995.85450226346	49992.452056001675	0
49999.94546654832	50008.59505416156	0
49990.82754118624	50010.245166916364	0
50031.77710339371	49975.60848126108	0
50034.230430251715	49972.200144816255	0
50022.386270717376	49979.00827023312	0
49992.64646736168	49980.25304717777	0
50026.42297673137	49997.453392527335	0
50019.618674445446	49958.86037352273	0
50026.41798040903	50001.05491525644	0
50019.38057683675	49973.42363685009	0
50009.54565436523	49966.28393480257	0
50009.01063384966	50014.73592736334	0
49999.644995925904	49993.78405371485	0
50009.81720632824	50005.97289784865	0
50008.14015398451	49992.284981156794	0
49996.346870602596	50006.735113702714	0
49992.318381946396	49996.34852900717	0
49975.57922029394	50007.543591302885	0
49991.7840052838	50030.47910280624	0
49997.821918389505	50003.78108682672	0
49981.759709777754	50020.590654198604	0
50004.689470503756	49982.915378003716	0
50003.63994292236	50003.52518030056	0
50003.33970531987	50010.21646316763	0
49991.72504012674	50009.66971456137	0
49993.51300644962	50021.990941999415	0
50008.57551745661	49967.72139152683	0
50021.960935687	49975.66542490558	0
50004.69583280455	49995.22104814737	0
49994.198399913046	50009.21217614481	0
49988.58142016513	50018.082290497325	0
50019.654252077045	49988.67324223183	0
49984.921162792794	50004.07854214962	0
49981.45671529846	49997.116122643434	0
49996.97783060522	49968.187741512134	0
50040.272093099156	50001.72669740148	0
50003.18794351524	49977.40589052669	0
49993.03311956979	49993.21018067425	0
49996.365427526835	50010.6317267545	0
50003.67053058538	49991.807151799425	0
50008.59006648891	50007.353603243646	0
50005.63922193674	49975.28807307995	0
50027.37674313698	50000.002662458595	0
50018.1694011894	49962.7431125476	0
50029.270615256304	49986.30585703274	0
50008.60891376488	50000.90645862579	0
50011.463217016535	49987.64651850302	0
50025.71492602243	49980.053609271316	0
50020.149261215425	49998.33740895269	0
49992.083382203666	49998.17325550986	0
49990.49038131797	49993.050099536056	0
49997.03459241107	49992.463299739306	0
50015.71638867133	49993.163487279846	0
50014.238258018595	49971.042525217876	0
50002.84440560835	49991.017650804875	0
50024.0421841673	49981.83583364768	0
50010.09122006389	49975.393998303785	0
50021.8599244461	49988.34879827413	0
50012.38490685176	49983.447845324255	0
50022.9978631254	49987.25227928762	0
50024.57481204676	49998.27303786978	0
49977.73435678939	50025.73142585185	0
50018.273526281984	49984.862890459626	0
50004.87977524304	49988.86417241439	0
50010.2994959495	49980.14878879698	0
50044.34040172747	49986.573763466644	0
49989.8854863132	50002.60089882142	0
50035.588236585834	49995.58540569962	0
50033.22995233338	49985.604815805105	0
50004.865841838946	49985.181879685035	0
50017.96032704124	50016.073713754304	0
49985.88742129509	50004.574260043635	0
50022.967400696645	49965.7199337937	0
50020.575116337925	49991.52741422425	0
50023.080497756	49990.82975304222	0
49971.19647388126	50028.90699982335	0
49988.378226405424	50020.15787642392	0
50041.256446369975	49975.58570536631	0
50026.2353198945	49963.63745814506	0
50006.09290812682	50003.86750193632	0
49999.10665106603	50019.81250362378	0
50017.08442806516	49999.00182927129	0
50044.3125068275	49991.881128169334	0
49989.69643205104	49979.90931636454	0
49983.447153874804	50012.92191009479	0
50007.09100776314	50002.0115516885	0
50002.39396832022	49992.540378176054	0
50030.089910534545	49998.491165232444	0
49997.30745483783	49998.59718904675	0
50007.318017293444	49975.875578960055	0
49993.248316773905	49978.191920323	0
50026.3666059615	49990.04335203911	0
49992.999485446875	50010.69994272801	0
50000.3856237368	49991.71250458948	0
50017.946030743726	49977.88631347146	0
50007.644142433375	49972.087069549	0
49993.66907959635	50011.765590085415	0
49994.8157511952	49986.98470323382	0
50008.38104781748	50019.90062105578	0
49993.26126408174	50000.11735477906	0
50007.22548173692	49977.57936703704	0
49992.06360483944	50018.0340425501	0
50039.28669048378	49963.65659707516	0
49985.753176636455	50020.735921212305	0
50011.566897029115	49967.6111754119	0
50033.987927820956	49979.86532365262	0
50034.92184460218	49993.68379887169	0
50031.1834662403	49978.546404806555	0
50008.49951727383	49977.61220145197	0
50000.0667014223	50006.61967936052	0
49984.729122934965	49988.46750636666	0
49981.21649061167	50003.70840084871	0
49990.47161684786	49965.01894314194	0
49986.85456251446	50017.47416794007	0
49993.14977565803	50012.76023205532	0
50047.74428540473	49991.24723405859	0
50041.76255014188	49978.46759680011	0
50009.81457879594	49978.21967923451	0
49998.4060908197	49999.35948248665	0
50018.373779276386	49996.34044717234	0
50013.52283959243	49995.467949927086	0
50027.67426593742	49970.10328410818	0
50014.319940503025	50017.38261971316	0
50009.11341404663	49999.653086728984	0
49973.127658974896	50000.05463673042	0
50024.172469884805	49992.833051163034	0
50012.72323837013	49986.30699232487	0
49986.20730487261	50000.10490423789	0
50011.977252020064	49976.793581167396	0
50000.00469857768	49987.66289570633	0
49995.85995538461	49973.097446555905	0
49981.89327689237	49986.981859026244	0
49990.188598212604	50018.50470183291	0
50019.26408681603	49991.079964753786	0
50026.90642246039	49980.55454640253	0
50004.02002875881	49980.06894821713	0
49985.89081506631	49985.65015807027	0
50002.19799961084	50013.56370140326	0
49983.7216195171	50005.075943525364	0
50011.56530235663	49984.67498436674	0
50002.327672652966	50016.16523425671	0
49997.71084800053	49989.345274387495	0
50021.098386776	49999.088229640256	0
50002.00890793094	50008.13368325376	0
50019.39518854666	49986.74799421681	0
49998.48583144695	49996.020842220816	0
50002.252645341825	50003.39034952211	0
50024.94934034694	49996.50973683712	0
49986.29125204934	50032.769984358754	0
50028.415156277806	49974.07285654163	0
49992.67148623997	50015.74501869495	0
49988.55427669218	50005.38882281116	0
50005.61269014103	49979.195057955585	0
50013.9253921519	49979.943606174034	0
50009.02263196153	49976.39397066565	0
50003.70383567812	50009.18776447736	0
49977.93538939688	50032.17827826552	0
50002.00143499088	49981.14772652258	0
49994.443343618565	49988.76168526796	0
50015.95192676042	49996.55369518609	0
49993.70826007408	50013.60625246535	0
50015.6171072625	49995.2344459176	0
49985.79584330067	50018.53873362033	0
50035.52685303456	49986.11691328954	0
50023.38477138606	50015.65881684924	0
50013.08957255942	49972.88909667436	0
50032.54434074573	49980.14024382478	0
50037.69766277613	49990.71977907857	0
50020.70132115987	49971.33918728332	0
49991.54871575323	49993.06958954638	0
50038.6876369777	49984.854015877136	0
49995.84975534837	49989.76380217891	0
50008.57260689861	49984.18248625825	0
50010.80116969428	49974.26868446372	0
50015.52442358418	49980.369654114074	0
49966.87956821088	50025.3566718717	0
50021.39298048806	49997.33513397521	0
49986.79280405464	50011.54457078656	0
50036.99569153763	49970.71384740837	0
50030.30006447288	49976.71936741601	0
50004.423067000935	50021.778925919774	0
50018.9524174718	49987.93459858724	0
50002.24446952885	50009.35885546801	0
49991.37241014676	49987.81286878255	0
50003.50800967785	49986.81399264767	0
50024.603400120206	49967.67607924221	0
50011.68653072118	49989.936086664326	0
50007.42317193211	50025.20821976098	0
49997.81359760099	49974.146066464906	0
50000.03202202254	49975.17501212602	0
50007.46899340166	50016.97950080779	0
50014.92720199672	49989.879107376546	0
49982.3621370405	49990.43294793265	0
49998.93112757086	49973.32114751587	0
49993.375437763934	49986.99815010414	0
50009.01048645396	50017.8185164767	0
49996.28983160131	49986.96341522962	0
50013.84358150482	49974.759725529235	0
49985.33335758784	50014.325262570404	0
49988.28920657882	49976.78881082798	0
50005.127349538976	49960.355245516366	0
49989.64002585986	50013.06228223937	0
49993.30132386803	49990.74232668886	0
50007.89248237768	50021.36047618287	0
49987.15178322575	50016.181793822885	0
49801.43481092294	49845.430514304644	62
49860.28642809125	49806.747713016455	62
49910.29692679284	49757.18431088852	62
49737.39081238649	49826.8274567782	62
49841.7440162867	49743.90038755972	62
49899.43245843876	49860.7322890349	62
49772.61826883832	49772.38346355573	62
49846.00515806713	49674.16185378879	62
49935.49979677996	49693.04329571178	62
49743.580901009125	49893.48207846882	62
49776.39480908609	49703.106852547484	62
49952.80155400067	49826.749778735226	62
49900.739532535285	49635.29837535146	62
49847.08765249515	49906.66626346955	62
50013.090263024926	49806.2509825968	62
49749.217172318706	49641.589303931665	62
50045.14378516703	49746.90485215866	62
49838.03560837509	49602.59381766976	62
49866.279900749905	49537.824378020414	62
49825.56291640139	49968.860456803064	62
50049.89447653271	49678.33189769485	62
49902.58232841586	49943.471921455835	62
49922.67565299288	50007.62537580629	62
49967.881540951625	49952.26111440159	62
49853.63418431861	49473.0245678004	62
49984.625502038645	50025.71162133266	62
49972.53129341892	49889.22784838782	62
49983.340204518645	50097.28814369601	62
50048.980584589175	50078.76319298563	62
50095.81434363099	49624.4847651008	62
50011.258250547304	50157.760136509874	62
49824.598939002055	50032.64273271318	62
49780.56322700694	49566.26298284767	62
49796.72041686323	50095.4970560849	62
50098.46689847963	49793.41830654834	62
50018.57884840063	50227.02064789528	62
49861.36593679956	50105.521447129344	62
50140.46501742385	49577.3634080712	62
49729.867071985485	50115.891233406146	62
50158.32905655096	49644.07726440946	62
49704.66563154414	49686.46628540661	62
49676.77549691098	49915.921737202705	62
50119.11997729476	50090.5814796167	62
50107.23354170666	49712.33343974033	62
49822.39043816242	50158.87465998411	62
49922.60719181358	49493.56315301496	62
49647.746711757274	49853.871079627854	62
50181.46622335478	50058.781461215454	62
49987.97333736831	49510.35637608771	62
49746.69659443283	49507.06299377871	62
49950.67875509523	50238.958606128195	62
50076.197496849156	49562.167306378884	62
49943.08133917837	50301.91742146875	62
49637.738100822244	49788.02871851654	62
49907.97383323398	50153.80464851166	62
50075.90598972496	50194.47204978687	62
49810.07166077176	49416.51223578448	62
49681.530929474	49478.67882833361	62
50036.19840820871	49973.037321848715	62
49666.00765403559	49413.50226734673	62
50092.586831091816	49937.65398903965	62
49961.44807493883	50365.00503718049	62
49885.6895102459	50342.93231672172	62
49886.45239908551	50263.3202031925	62
49703.0559672007	49768.08520741726	62
49715.15110691793	49566.73738926334	62
49725.4283281906	49373.6381481444	62
49666.80212177328	49342.964096201555	62
49983.35860798209	49648.950631231244	62
49673.48956130289	49624.6895029736	62
49740.368576898996	49441.199745641214	62
49636.07359712096	49691.001222252504	62
49720.55239533681	49972.936778104166	62
49814.94452584889	50224.3296136249	62
49965.34170491638	49571.24883761307	62
49607.172571959854	49375.57684450828	62
49974.15314377829	50429.463612714826	62
50213.00680850654	50118.2333682588	62
50098.94946797674	50023.42951833617	62
49962.21941952628	49444.46975013564	62
49633.42479880115	49972.82192225838	62
49632.925258772506	49282.25448887072	62
49574.86204715045	49948.045142301526	62
49750.72867087189	50029.430173862595	62
50054.03739646824	49494.29435611834	62
50039.080106275636	50294.39838972556	62
50118.903859214864	49515.01194366381	62
49675.27716684762	50153.78711053401	62
50153.73529957228	49839.2463506144	62
49567.80817440658	49693.1363986158	62
50215.60893773559	49612.34911251254	62
50074.27885966405	50349.58566186526	62
50035.58923991183	49906.54696595779	62
50205.681573139314	49887.62225421159	62
50194.92723244218	49701.30237112416	62
50089.895465437825	50412.80679063404	62
49572.771809133075	49799.92319701521	62
49836.644753624096	50385.96097626572	62
49625.48728047595	49511.428362363564	62
50121.01253788613	50303.96748376693	62
50146.50893875215	49978.62326278768	62
49586.8863348215	49625.409067697234	62
50177.676686730134	50337.17238464777	62
49565.80369205069	49324.97428635044	62
49581.01076074079	49466.021022792236	62
50236.697938499536	49549.694576995	62
49575.39388980247	49254.25468633029	62
49658.91898713841	49222.3879479708	62
49507.49684851064	49249.72796864634	62
49562.28567459633	50014.13776572715	62
50236.21855042661	49485.579624688384	62
50213.08844647092	49957.73431709283	62
49882.962137520546	49410.166985080985	62
49601.48082711062	49190.88260694427	62
49689.96498648427	50047.81714357765	62
49503.97643480839	49779.921282491	62
50296.83151686872	49519.416770740776	62
49580.37585853116	49874.538067265465	62
49507.58423486418	49973.568481366245	62
50254.60821806622	50173.465204577005	62
49760.11807215336	50192.77101573344	62
49509.19389655406	50054.61090704512	62
50270.13986009528	49877.17333942297	62
50252.508565965356	49672.185932057044	62
49767.18012997393	50276.313924445516	62
49714.7343600598	50239.7052797127	62
49910.951409618	49348.34324016245	62
49702.73259396315	49283.08847145912	62
50119.90726180447	50476.43063829793	62
50315.23099577983	50147.95819119841	62
50273.309867836215	49737.50486699917	62
50196.92375301952	49791.79489678402	62
49968.687432539446	49380.921222315075	62
50225.8759531519	50379.85497912105	62
50005.17279684994	49327.76643792876	62
50254.2730791575	50436.28824924652	62
50381.141241815516	50158.73897027877	62
49521.552674797116	49905.586082054135	62
49497.0734389262	49690.99150107411	62
49500.64063136368	50120.364839537135	62
50174.96392400346	50517.63763343741	62
49866.919154727744	50443.00860151164	62
50183.48472309333	49443.93327024444	62
50195.833647469866	49377.59519392887	62
50161.003755883015	50584.86532609706	62
50219.75588868247	50607.60761340747	62
49651.156216628005	49149.877818563786	62
50356.5880983387	50099.18456858881	62
50198.74104721334	50218.75514649179	62
49540.95203803238	49516.52978831073	62
50160.564585162	50399.39260307999	62
50275.94908675224	49435.20060163462	62
49778.82491141332	50414.63085624697	62
50120.78923719386	49429.51504297113	62
50031.98283421499	49386.38022554138	62
49484.055050157825	49628.95986819633	62
49613.768657359105	50133.97931792755	62
50070.900446365966	49853.48130209931	62
50079.92398828329	49345.5029392507	62
50288.36724160559	49944.518725773974	62
50272.13524337724	49807.06693531652	62
50242.97309997038	50307.04015703007	62
49756.39055253103	50342.749388746866	62
50432.889133324235	50122.64940387194	62
50281.01868226732	49608.40835233116	62
50363.18625889493	50034.59045824203	62
49818.92393732777	49353.38874510877	62
49444.025036998675	49225.68755046296	62
49418.39212371071	49611.2559947982	62
49895.47138999873	49282.600778081534	62
49648.25822311909	50246.841836801264	62
49771.450842704944	49266.77013627063	62
49351.57383759733	49595.93896846027	62
50192.23670696727	50669.94828998249	62
49460.13318233049	49295.74142341198	62
50312.325757279665	50321.48131084672	62
49447.46427637601	50160.98589392668	62
49288.9504825759	49572.081272570846	62
49899.10744332028	50498.34273758144	62
49830.90950321057	50309.67751190024	62
49402.5705065589	49337.205225798156	62
50096.84569507438	50610.797478323926	62
50124.7146322156	50686.92540247786	62
49373.69060643902	49531.85121879215	62
49474.19311315499	49169.785425355585	62
49939.64297144275	50547.19661326016	62
49591.63261691257	49120.55558497548	62
49312.281664237096	49495.463065114935	62
50336.39833986226	49898.604095505914	62
50337.60599715579	49708.789156292354	62
49269.77816731222	49639.18266313279	62
50055.53052107361	50558.11250129937	62
49376.14293287104	49209.364971937364	62
50438.15561314042	50188.638246092574	62
49709.68916849004	50391.726688595634	62
50413.872810526205	50254.450447297386	62
49367.084735303266	49460.2251729351	62
49694.72028525916	50316.28211404855	62
49361.85308394664	49664.74643746406	62
50477.58207827797	50276.81618933416	62
49839.57859153734	49241.98694330199	62
49440.17453475522	50039.755456367726	62
49338.74857380767	49731.04421332867	62
50051.85442107738	49278.0015512198	62
50337.587428795174	49413.256932458426	62
49368.87357409443	49786.538984116465	62
49431.277548450314	49817.553708863205	62
49395.62793158454	49273.18336058603	62
49875.46439256711	50574.638139551294	62
50155.21992620675	50155.01433358837	62
50296.89803208304	50258.72180618972	62
50347.87548949704	49827.94123052795	62
49378.97658298304	50060.36461808484	62
49978.28282999431	49750.40728211512	62
50286.20970732256	50086.3060265695	62
50405.83169645731	49904.26984237414	62
49434.07961720653	49680.08886964602	62
49586.48853665118	50222.39650372502	62
49855.30409446144	49177.401649691	62
49718.016997558	49167.36864381861	62
50004.63804416123	50489.49521679726	62
49977.81208496967	50606.85010716431	62
49391.45075730835	49988.66908490374	62
49654.35678791783	50435.69556066696	62
49457.460292774354	50230.69308913308	62
49636.49378290489	50342.18366300498	62
49448.67061209277	49947.93311863956	62
49205.624384542745	49657.032928874025	62
50344.16430127725	50210.93943002922	62
49609.05452482959	50480.99738286913	62
49735.94513040597	49104.2775200331	62
49308.44962197936	49817.79072464609	62
50481.2121737406	50345.8668092299	62
50230.484429658194	49322.65425762028	62
49868.216147507505	50637.56594026786	62
49446.575937699046	50298.51845621791	62
50268.46551231071	50650.726043596165	62
49515.594683712196	49448.554920113434	62
49337.65248271006	49331.30309310045	62
50393.37375681463	50319.76081356572	62
49476.045995787055	49506.239833207546	62
49959.42495215856	49264.081338781405	62
50376.32389795019	49968.15152387801	62
49468.879531827166	49401.77621154442	62
50528.31781923072	50392.97356719643	62
49160.688998091	49611.09889463465	62
50406.92905898674	49702.48223620178	62
50365.69642721492	49534.94285679199	62
49584.73780242788	50417.128136147265	62
49460.681525101965	49879.54947929805	62
49352.83562077694	49397.87349838136	62
49588.02816258293	50293.423607805984	62
50423.60200538827	49570.79446695945	62
50534.77989982722	50312.53098862531	62
49841.16753661006	50696.9231673264	62
50447.2615009119	49962.73683727803	62
50336.58196718383	50645.50428391842	62
50484.956787383686	49911.02954094664	62
49532.94965440534	50261.46571330584	62
49597.09407684449	50071.908615641565	62
49345.26219807391	49151.92565637708	62
49338.72821949426	49954.01627066595	62
49432.17553392625	49751.647359723036	62
50431.16573019261	50050.589309037176	62
49326.85107244049	49886.24291350915	62
49834.002601335276	50510.428721616205	62
50305.08908710774	50389.28291459662	62
50031.78323211414	50640.01734865431	62
49275.16606207592	49930.79452281077	62
50295.83079415624	49301.911195668225	62
49910.9202779178	50683.9417487692	62
50015.399836995355	50703.207694729594	62
50375.293023893355	49643.61848113304	62
50436.781985897884	50392.591787268095	62
50323.7068294227	49244.22904786872	62
49551.142176443616	50160.87843549149	62
49839.73165610545	49110.57787987472	62
49285.57795806113	49998.08684564603	62
49221.77608247619	49581.49531839363	62
50495.92247893086	50137.079421604474	62
49327.727679254036	49090.083237465675	62
50299.8472510766	50021.37602641647	62
50438.9922485355	49503.80537038542	62
49716.05837325003	49040.68157270316	62
50547.35618770905	49937.35578296167	62
49224.45095036438	49721.167582843256	62
50135.49459586399	50239.691752380306	62
50240.98539495237	50506.33995437124	62
50123.66095407919	50756.51685508782	62
49393.97969556376	49915.412729535885	62
49919.11386434197	50078.91413715889	62
50507.24428128857	49524.29608272496	62
50423.43329783548	49765.78264717857	62
49352.6693626803	49028.6836444969	62
49407.50940521468	49141.1940830873	62
49544.03315913081	50470.42233794058	62
50219.43193159269	50728.24327925124	62
49216.758749415145	49786.87689407228	62
50387.35139253553	49363.87334023174	62
49779.56894530979	49196.697726738166	62
50512.6624415956	49998.80390172224	62
49372.93127803615	50128.45957144965	62
49271.72171316286	49357.49799270195	62
49789.70525264005	49066.69310139966	62
50025.39327277978	50390.48403015303	62
50027.64429134371	49212.753781576816	62
49559.716158517826	50352.09886962427	62
50314.512482514554	50705.9122371379	62
49386.29988897135	50194.98635136828	62
49257.312078126924	49075.791198219835	62
49282.70477077429	49287.742126502046	62
49494.7285079854	50342.104337689285	62
50587.12453089883	50275.051665126055	62
50476.42404102688	49724.44128220318	62
50442.5298028792	49640.34983908432	62
49161.392041017345	49543.09149795143	62
49161.66334101031	49748.758849018304	62
50515.354727162325	49672.9381741545	62
50093.844564128965	50819.85991846223	62
50320.762132690346	50452.04065228532	62
50542.877780301395	50223.001596182425	62
50292.29101024603	49365.718806100944	62
49803.3999323376	50615.08524978088	62
49522.778211026845	49102.02778718505	62
49719.98880496743	50454.358109421606	62
50183.85055446718	50788.13266485686	62
49652.38935781848	49060.40417530558	62
50123.87953968655	50876.61576055418	62
49767.77568244771	49003.51289646848	62
49103.44990070597	49568.948810459944	62
49834.44210839455	49014.79363701482	62
50450.830953881254	49365.8575117208	62
49905.781333511186	49124.913368254965	62
50513.92047030964	49386.483592145385	62
49735.894192691296	50520.90228591243	62
50298.85935664012	50531.34394468904	62
49215.92726000946	49285.151918129835	62
50259.81535827255	49236.0415239312	62
50595.137248281964	50342.00562087386	62
49242.63889108247	49486.272465352275	62
50484.036439199095	49312.11555083788	62
49311.8547837858	50083.88326445215	62
49505.93232240259	49348.85707805796	62
49934.24174180846	49183.45828027557	62
49779.63932627566	50716.744169641235	62
49231.42895030931	49412.394241538714	62
50542.09975703062	49614.1874446669	62
50584.356599786275	49669.22921392747	62
50466.567179093014	49429.599203509955	62
49667.03508532061	50541.11559806973	62
50000.07158185283	49150.81018945043	62
49737.6755344259	50643.64805469975	62
50383.24390394284	50591.234634027554	62
49712.307733221	50725.813658010644	62
49221.78844826649	49896.42690332422	62
49513.08971363012	50535.364977498735	62
49261.381682078885	49222.66974103768	62
50058.8404891312	50892.467004909755	62
50493.51692286801	50066.167975590535	62
49369.39620260763	50258.58435958398	62
50605.93457640786	50412.10482286725	62
49411.04439993303	49064.17638373938	62
49995.599258959875	50878.3927727036	62
50527.05990113702	49853.75281188054	62
49580.31434398608	50555.12044527084	62
49279.58779563649	49139.46588753857	62
50584.27852072863	49880.49650766534	62
49503.721520305124	50606.469089602804	62
50391.478352420505	49249.654391192664	62
49120.303290208205	49670.3976708634	62
49614.61238947703	50616.52799715878	62
50558.30976879878	50102.69753628384	62
50642.44377621853	49698.99670041969	62
49221.994293124364	49970.34617352114	62
49316.511865757835	50299.637925486655	62
50652.5904758412	50302.56098754133	62
50552.97061176151	49332.72172394229	62
49464.61528302237	50402.9496005045	62
50587.47072772563	49991.133285233576	62
49644.85167150922	50708.367442106086	62
50192.99233985527	49242.993064242866	62
50388.663392089664	49459.158396478335	62
50632.361595559756	49833.027940192995	62
50722.29870512992	50287.21856873092	62
50625.74391074058	49767.275767353654	62
50308.017170324536	50769.794769249056	62
50134.269381713624	49281.70400907212	62
50700.68811361683	49854.76903753376	62
49165.75114989643	49423.85383287639	62
49158.089706395935	49890.15486854122	62
50571.84024863344	50473.31263520119	62
50680.6112726803	50232.092411506484	62
49232.81581934831	50046.88867941641	62
50666.0424462432	49640.07681730529	62
50617.433662633084	49350.13087114253	62
50061.17142634621	50764.71186893728	62
49594.81099222265	49033.12809750905	62
50579.549014398915	50163.53487205995	62
50745.08208694986	50354.84355995952	62
50251.9273269512	49166.49280387891	62
49153.97111715542	49953.60145169811	62
50767.05435306991	49866.68843770375	62
50127.693159732844	50946.68032885679	62
50687.98041395344	49746.32112496332	62
49243.08716735333	49007.22354128161	62
50061.235204765035	49127.11384347445	62
50272.543072348715	50822.01756019455	62
49287.41325775053	50242.74637914893	62
49203.282085906336	49110.267633417454	62
49251.95827732843	50117.88364345407	62
49968.405247438546	50942.442183936946	62
50101.95785252434	51005.02387316969	62
49999.55969621036	50997.797770664285	62
49489.58761065959	50667.975282923755	62
49215.65013920164	48941.46324277292	62
49930.65670473115	50847.566526551636	62
49607.53847708269	50769.05528343378	62
49908.629792621214	50965.2459881397	62
49149.888567167945	49257.83392386734	62
50187.74496736521	49174.5360456606	62
50424.31792201909	50533.011419537994	62
50651.31166974126	50023.12551178228	62
49908.78514668836	51028.73220012381	62
49877.038282502515	51089.716934720505	62
49872.679605842925	50812.984086689925	62
49951.721026452964	49074.410770629285	62
49882.59672149059	50744.85202012546	62
49572.65438603929	48966.28531796189	62
49463.39938513902	49024.89887764446	62
49636.446522872735	48985.05225523613	62
49554.25542390851	50810.61808860425	62
49759.79351659177	48936.70413509127	62
50642.90115670174	50169.33619349933	62
50148.6905299572	49115.9123453611	62
49913.88718447096	49015.62783440116	62
50713.52196786671	50167.837213871935	62
49419.07223743222	50446.821612787426	62
50781.30009662558	49804.44758254996	62
49509.18763188205	48949.98396783366	62
49828.57972550146	50861.608094526026	62
49212.94097676809	49172.554837401774	62
49193.11418186606	49361.87316326045	62
49205.114966718465	50160.76916322968	62
49571.80190347795	50875.873451635845	62
49050.028473864004	49685.639899278394	62
50652.730432901204	50091.39816236706	62
50129.26121285789	49209.66368158918	62
50811.144276501625	50337.06924561092	62
50735.70761722634	49693.211470752074	62
49508.708021417944	50757.39658686533	62
50868.40215691233	50296.51854478755	62
49672.575924903365	50646.941552650715	62
49548.00711650251	50941.59595141334	62
49653.79907405291	50816.93602921412	62
49440.2314838559	50610.060714460094	62
50898.020747895986	50353.22238184977	62
50580.809709014495	49403.533645961485	62
49093.21388239625	49286.65912853271	62
50622.479091220244	49458.6997110399	62
49141.96190057393	50154.04535091105	62
50560.23323364749	49265.84673309759	62
49715.31718849108	50831.13775310961	62
49952.929627534395	50738.13522687626	62
50674.61419775615	50399.39899136138	62
49666.31565406358	48920.22616730933	62
50138.307110609836	51064.49336364272	62
49389.2150781037	50570.21682367711	62
49375.07077056594	50636.83770575685	62
49093.378125288524	49353.44709747617	62
49227.682029464435	50277.72108053769	62
49990.7419786423	50809.48403389762	62
50966.595379751605	50336.45368063599	62
50551.52317213487	49468.641175766454	62
49138.33052873116	50021.17956187499	62
49287.01696293476	50355.98170914912	62
50615.449918348204	49601.794858018795	62
50486.77653169865	50503.0450920087	62
49655.48500118294	48850.06286479456	62
49443.49301755078	50536.664280995035	62
49719.4842251512	48882.65330012289	62
50291.504484605364	50885.901493136524	62
50827.92207265587	50248.20631725905	62
50429.48712570645	49192.46970043982	62
49186.695383583814	50097.43621105479	62
50360.52470170701	49190.496649561224	62
49312.28518443946	50166.70736169172	62
49174.11176314846	50312.063870020254	62
50544.592921876174	50538.97400181214	62
50502.81021806123	49228.43105192031	62
50494.758902680514	49787.177087806034	62
49922.19558362711	51139.8774508632	62
50021.44031131315	49058.393350518	62
49528.40380112523	49037.56251526125	62
50180.28348226419	51008.62417885308	62
49445.459940352244	48958.2182975975	62
49541.545551667055	49166.35459288365	62
49844.505793282166	50948.429421214496	62
49173.03580148594	48995.37827023961	62
50340.261731145954	50937.25878221941	62
50250.92998732772	51016.7015913321	62
