# Supplementary material for: Abundant Topological Outliers in Social Media Data and Their Effect on Spatial Analysis
Source: PLoS One. 2016 Sep 9;11(9):e0162360. doi: 10.1371/journal.pone.0162360 (PMC5017681; doi:10.1371/journal.pone.0162360)
Supplement: S3 Dataset — See the respective attached file. (ZIP) [file pone.0162360.s003.zip › S3_inclusion_lws/clust_64_73.csv]

50000.0	50000.0	0
50005.83713481602	49993.280968672174	0
50001.12443877294	50002.94038312532	0
50004.48967049862	50009.87803618339	0
50014.53099825114	49992.22044562598	0
49994.82530141147	50000.16451443882	0
50010.4589196096	49996.03999675293	0
50018.2149037799	50000.21066760052	0
50008.08586038528	49994.71094210748	0
50008.936828060156	49996.61673629877	0
50014.94983376979	49988.786681476384	0
50018.46933854213	49993.8554702697	0
50011.58925015423	49998.11513877684	0
50000.88428493963	50005.70068823388	0
50015.58030491181	49998.917555959655	0
50009.4718499692	49995.44000616184	0
50021.193458055204	49985.225681648	0
50021.413904821406	49979.75696080034	0
50010.100749354795	49991.42392694246	0
49994.76895619402	50001.40611172298	0
49988.06258487189	49998.76840152412	0
49985.29202249338	49998.940740734564	0
49993.14686645007	50008.1375682673	0
50019.290915195124	49977.92750471076	0
50015.06418115242	50000.068615091885	0
50014.13017824349	49994.253094930704	0
50016.51956011994	49993.78858803314	0
50007.08202173182	49986.998177055575	0
50019.32588342561	49975.4242119596	0
50007.844906202205	50006.27608626506	0
50012.7000907052	49987.44525287354	0
49995.49342105043	50013.29634922211	0
50005.13790162656	49991.45152935209	0
50007.082932075806	49996.441953963855	0
50016.585769007244	49986.84440471123	0
50002.83418114664	49988.992466717245	0
49995.48635136234	49995.03181978486	0
50024.77210222248	49987.26818796391	0
50016.061040311164	50002.13748655931	0
49998.10217495186	50005.36260508198	0
50013.167830917206	49993.19964095961	0
50022.14159763361	49982.83076155788	0
50016.10399810654	49974.74415824642	0
49998.08776523715	50009.22821079052	0
50023.40450357533	49993.61172738369	0
50018.76775212044	49981.33086492498	0
49996.120792812355	50001.59421960543	0
50005.046774222115	49981.73340809357	0
49998.2990140224	49997.04291727956	0
50016.47214563919	50006.55446067109	0
50027.808527417794	49994.11873108403	0
50007.276988179576	49979.47005546184	0
49998.63505054116	49993.56495709598	0
49994.93196612812	50011.18394075017	0
50010.45876863076	49990.161010031814	0
50003.97266594857	50002.458794795784	0
50009.44591577367	49994.182815990534	0
50008.4991627827	49998.01859678256	0
50026.73402193849	49992.63956518364	0
50029.482584821504	49978.508912261066	0
50008.75765193132	50004.28392360544	0
50005.388412672575	49999.9900841207	0
49999.85042124614	50010.79623481914	0
50012.27171978171	49994.29867634941	0
49986.59482429784	50001.81226839865	0
50035.33648425852	49974.70002515035	0
50017.338649190744	49980.41742473275	0
49986.88719264082	49998.56909033515	0
50009.163364260836	50001.94105756399	0
50021.4902181036	49972.74675609031	0
50036.929303339406	49979.345099226695	0
50004.407389178654	50000.27660040396	0
50013.03458879436	49971.04161905141	0
49986.730068661935	49995.36881795393	0
50012.11734460939	50005.26852747503	0
49991.47266825221	50016.232713043595	0
50002.753656105124	50004.43811441385	0
50007.04795399476	49984.99209594952	0
50019.73260847298	49970.14971438379	0
50009.069330373226	49972.59046273163	0
50010.1511816557	49972.62455247978	0
50019.046855330045	49968.729659101475	0
50033.91819664266	49994.99795841096	0
50000.54061583774	50004.66301196818	0
50036.83356199175	49976.12178608589	0
49998.69355844842	50014.23779065819	0
49996.42385986143	49997.54201287753	0
49988.80355885187	49994.73949626766	0
49989.0000510483	49997.53362532931	0
50045.87877013	49979.65615874137	0
49991.13587895365	49996.52765682387	0
50019.30492580107	49999.88959458508	0
50012.46014286366	49988.74121117238	0
50001.54569032017	50001.71275774059	0
50012.15402410048	49992.55053785089	0
50000.12263336884	49977.47527241486	0
50002.22490471562	49999.61637121197	0
50010.51338572776	49998.152334640225	0
50014.73525587127	49997.20394473452	0
50012.79614643068	49996.9890215799	0
50004.87503193818	50001.461523248174	0
50006.03257514177	49990.03647625652	0
50005.54887962217	50004.81637949066	0
50002.56240120871	49979.99797606899	0
50021.887926901814	49996.062893511604	0
50006.32703857465	49991.544517300004	0
49990.439278598395	49994.24582331928	0
50001.873876585625	50007.141939034314	0
50003.305765154335	49993.86854020162	0
50013.200641945106	50005.08440088092	0
50012.12025455266	49978.84568753256	0
50006.64370623705	49983.02919293262	0
50008.49073917247	50010.12621010018	0
50013.861540388745	49978.21860787476	0
50031.058052643435	49986.99015643279	0
50014.94582985956	50012.05125135054	0
50035.5383608293	49983.566861656094	0
49991.030096193834	50022.15116813719	0
50005.46966937792	49970.62233159868	0
49988.44833133628	49989.976926240066	0
49994.354344094165	49979.72792732627	0
50016.53829730544	50000.329665277866	0
49985.69786667642	50003.08579045412	0
50005.04180405728	50003.54232518139	0
50007.49928405959	49988.58424591541	0
50017.031857151094	49968.94990008343	0
50002.98364475068	49981.342418066255	0
50008.75183400938	49981.63170455064	0
50003.74134074666	49968.98534518849	0
50014.184258887915	50004.34955588514	0
50016.66807349658	49978.153620903344	0
49991.49294660638	49999.08926920659	0
50006.07308943197	50012.02124499861	0
50018.18428017563	49975.5291185302	0
50003.744835537575	50005.03672033354	0
50017.0847617482	49967.71939797862	0
50001.364376995836	49995.92899192673	0
49999.015252295256	49984.51162121085	0
50022.88862056398	49978.140659149925	0
50010.12229608524	49981.63378355038	0
50006.924986869504	50014.2275570096	0
50018.62598055079	49995.02027975728	0
50001.4129379488	50011.1959501719	0
50029.762113352466	49981.23696473595	0
50017.34500124433	49994.69032148967	0
50001.66266675488	49990.137316034496	0
49998.9494254673	50003.01711792969	0
50001.198360199305	49999.86125242214	0
49988.285388029035	50000.56237796584	0
49999.6191912088	49994.81971262622	0
50026.604335600314	49978.8004165042	0
49995.32452230914	50007.39284060184	0
50008.4370145203	50012.41428319673	0
50020.588886059304	49984.00500895489	0
50018.196912976244	50013.52306138625	0
50024.68074206995	49980.89310460526	0
50032.11898991028	49977.87048802366	0
50033.392462679665	49988.90998566345	0
49989.34177680639	49998.66722062441	0
50011.053675528885	49993.308648700295	0
49998.23830095699	50010.57701642372	0
50011.79860805233	49985.78635422019	0
50018.22626641199	49998.34133937544	0
50006.87112494695	50000.55134256973	0
49996.53121272331	49985.20198091985	0
50025.086037284156	49985.91081937276	0
49996.70860588001	49979.26714558284	0
50029.50319168969	49973.20871567816	0
50016.4795935853	49979.64911345631	0
49996.10016635222	50004.113680559676	0
49999.640019379956	49996.08065681126	0
50008.223135130625	49962.391188099115	0
49993.37143664145	49981.26529963117	0
50018.00955082157	50001.454190036544	0
50014.05433731257	49987.786569162265	0
49999.49285722743	49986.030568801725	0
50010.892172060616	50002.890041918436	0
50018.264454430224	49979.08917698802	0
49999.254347866976	50004.12399906752	0
49996.37550174052	49996.18684061768	0
49988.48035736957	50002.11186367716	0
50017.57129535383	49985.64348910266	0
49993.48365932206	49995.32734283831	0
50004.25846664632	50013.69450265003	0
50015.17690187655	49969.07193670933	0
50010.90125225226	50010.77384091866	0
50017.00323091341	49995.94090178073	0
50012.86030348004	50017.03363351573	0
50005.31109678922	49962.92414232626	0
50006.08245865617	49996.396527964374	0
49990.01497238	49995.39866020564	0
50044.05046255765	49984.74864177708	0
50021.102182624454	49977.19055963324	0
49994.206855205164	50007.760510363725	0
50031.30952802601	49981.27880218403	0
49993.00874635992	49989.07987435498	0
50017.913044286935	50022.43697608902	0
50019.55630359528	49996.00874573291	0
49994.95845095134	50006.23146898167	0
49996.787999179345	49983.41672751876	0
49997.28862868989	50002.89962222195	0
50026.72239156424	49977.67029217016	0
50016.137442013125	49997.798828649495	0
50002.23822115556	49982.82918829433	0
50017.59004350971	49970.20078439211	0
50001.12616166738	49988.74985866253	0
50026.89126041569	49975.84217616462	0
50011.525842301904	50000.75636389602	0
49987.37936298576	50026.933915783564	0
49992.505563965504	49971.45927862612	0
50028.914669772326	49976.81093937099	0
50016.66006009913	50016.9698661116	0
50006.33442838227	50008.543010872665	0
49989.42131829412	49963.33901166855	0
50017.968238877926	49964.11063876047	0
50017.4053768407	49976.68234425749	0
50025.67918690619	49993.459769034926	0
50035.32946390554	49977.583204645154	0
50014.841863191876	50008.54154552255	0
50009.46842729731	50020.60487544357	0
50021.769537268505	49974.23178294885	0
50011.47451947896	50007.557284676805	0
49998.40507468729	49975.46325920858	0
50004.0943970568	50011.27871101463	0
50006.20179319582	49967.85017228331	0
50018.20829484094	50018.71730479123	0
50011.66556158528	49969.1858270797	0
50024.369657337156	50001.22008216415	0
49998.79584238994	50007.13689362251	0
49990.32820341346	50016.3961369657	0
50006.4435688108	49994.31053318997	0
50019.30929079813	49976.600336048316	0
50010.91845864008	49982.82898569856	0
49990.348907185224	50005.60903256387	0
50024.1522169357	49994.40200642497	0
50014.17381883133	50002.12589069574	0
50017.76507466728	49990.44779436663	0
50043.75520496807	49976.744641166486	0
50009.71324076425	50011.99337319459	0
50023.96064234873	49977.61049468709	0
50014.04709016834	49999.30956374218	0
50007.29837336337	50019.74476684009	0
50011.60148713441	49971.61552987652	0
50027.760664667345	49985.06088880161	0
49990.826783218356	50029.403764236886	0
50009.65654534305	49987.70137659851	0
50016.71099753911	50008.33824926107	0
50004.69951611002	49997.63286251777	0
49982.1008966819	50023.64881203237	0
49994.30528099292	50019.15648234574	0
49989.98803088486	50014.01842541414	0
49982.173661481924	50004.54955079803	0
50016.885314251995	49964.39033046427	0
50027.64624163003	49996.03948847316	0
50042.10921104765	49992.490067135564	0
50000.45721536013	50013.25586287379	0
50033.20667133846	49996.21933796846	0
50007.796617056236	49990.37827675556	0
50010.793185041024	49958.88394594061	0
49999.99657376707	50014.635139766775	0
49991.18720389596	50004.122235214636	0
49997.97220737339	49978.578237204354	0
50009.72613395662	50003.706107086124	0
50035.589999161806	49971.04844427833	0
50028.910800421785	49971.17023296352	0
49995.69536840814	50016.661631778	0
50031.87793942766	49984.378883366044	0
50018.940883947886	49955.17033129901	0
50009.73582475297	49963.47881328664	0
49982.62400587377	50000.491292449246	0
50011.69341869804	49995.72767945512	0
49995.16420949113	49998.835294507444	0
50006.40201665947	49988.39904736535	0
50016.4519561636	49990.38580699887	0
49999.09921373705	50015.27455799909	0
50015.71644487849	49981.890074185685	0
50011.95701241115	49981.49187185587	0
50013.74931920829	49997.47045144757	0
49991.916510602816	50012.525039104024	0
50009.99198977121	49984.8982441121	0
50018.44147401772	50003.16867861623	0
50020.82573912429	49974.82028027413	0
50015.49034966473	49990.85560334409	0
49999.87213701425	49997.90044027296	0
50043.79092621712	49982.05238273654	0
50017.433259612284	49987.72241035177	0
50031.953824946744	49994.884360510674	0
50008.88763657624	49985.631715698684	0
50033.254947874484	49991.54350118985	0
49999.46235900153	50001.37638187934	0
50015.18216152417	50016.60655961266	0
50013.100947890016	50010.369642319376	0
50023.76929210621	49996.469970804144	0
50009.1598565264	49970.37590584578	0
49995.85450226346	49992.452056001675	0
49999.94546654832	50008.59505416156	0
49990.82754118624	50010.245166916364	0
50031.77710339371	49975.60848126108	0
50034.230430251715	49972.200144816255	0
50022.386270717376	49979.00827023312	0
49992.64646736168	49980.25304717777	0
50026.42297673137	49997.453392527335	0
50019.618674445446	49958.86037352273	0
50026.41798040903	50001.05491525644	0
50019.38057683675	49973.42363685009	0
50009.54565436523	49966.28393480257	0
50009.01063384966	50014.73592736334	0
49999.644995925904	49993.78405371485	0
50009.81720632824	50005.97289784865	0
50008.14015398451	49992.284981156794	0
49996.346870602596	50006.735113702714	0
49992.318381946396	49996.34852900717	0
49975.57922029394	50007.543591302885	0
49991.7840052838	50030.47910280624	0
49997.821918389505	50003.78108682672	0
49981.759709777754	50020.590654198604	0
50004.689470503756	49982.915378003716	0
50003.63994292236	50003.52518030056	0
50003.33970531987	50010.21646316763	0
49991.72504012674	50009.66971456137	0
49993.51300644962	50021.990941999415	0
50008.57551745661	49967.72139152683	0
50021.960935687	49975.66542490558	0
50004.69583280455	49995.22104814737	0
49994.198399913046	50009.21217614481	0
49988.58142016513	50018.082290497325	0
50019.654252077045	49988.67324223183	0
49984.921162792794	50004.07854214962	0
49981.45671529846	49997.116122643434	0
49996.97783060522	49968.187741512134	0
50040.272093099156	50001.72669740148	0
50003.18794351524	49977.40589052669	0
49993.03311956979	49993.21018067425	0
49996.365427526835	50010.6317267545	0
50003.67053058538	49991.807151799425	0
50008.59006648891	50007.353603243646	0
50005.63922193674	49975.28807307995	0
50027.37674313698	50000.002662458595	0
50018.1694011894	49962.7431125476	0
50029.270615256304	49986.30585703274	0
50008.60891376488	50000.90645862579	0
50011.463217016535	49987.64651850302	0
50025.71492602243	49980.053609271316	0
50020.149261215425	49998.33740895269	0
49992.083382203666	49998.17325550986	0
49990.49038131797	49993.050099536056	0
49997.03459241107	49992.463299739306	0
50015.71638867133	49993.163487279846	0
50014.238258018595	49971.042525217876	0
50002.84440560835	49991.017650804875	0
50024.0421841673	49981.83583364768	0
50010.09122006389	49975.393998303785	0
50021.8599244461	49988.34879827413	0
50012.38490685176	49983.447845324255	0
50022.9978631254	49987.25227928762	0
50024.57481204676	49998.27303786978	0
49977.73435678939	50025.73142585185	0
50018.273526281984	49984.862890459626	0
50004.87977524304	49988.86417241439	0
50010.2994959495	49980.14878879698	0
50044.34040172747	49986.573763466644	0
49989.8854863132	50002.60089882142	0
50035.588236585834	49995.58540569962	0
50033.22995233338	49985.604815805105	0
50004.865841838946	49985.181879685035	0
50017.96032704124	50016.073713754304	0
49985.88742129509	50004.574260043635	0
50022.967400696645	49965.7199337937	0
50020.575116337925	49991.52741422425	0
50023.080497756	49990.82975304222	0
49971.19647388126	50028.90699982335	0
49988.378226405424	50020.15787642392	0
50041.256446369975	49975.58570536631	0
50026.2353198945	49963.63745814506	0
50006.09290812682	50003.86750193632	0
49999.10665106603	50019.81250362378	0
50017.08442806516	49999.00182927129	0
50044.3125068275	49991.881128169334	0
49989.69643205104	49979.90931636454	0
49983.447153874804	50012.92191009479	0
50007.09100776314	50002.0115516885	0
50002.39396832022	49992.540378176054	0
50030.089910534545	49998.491165232444	0
49997.30745483783	49998.59718904675	0
50007.318017293444	49975.875578960055	0
49993.248316773905	49978.191920323	0
50026.3666059615	49990.04335203911	0
49992.999485446875	50010.69994272801	0
50000.3856237368	49991.71250458948	0
50017.946030743726	49977.88631347146	0
50007.644142433375	49972.087069549	0
49993.66907959635	50011.765590085415	0
49994.8157511952	49986.98470323382	0
50008.38104781748	50019.90062105578	0
49993.26126408174	50000.11735477906	0
50007.22548173692	49977.57936703704	0
49992.06360483944	50018.0340425501	0
50039.28669048378	49963.65659707516	0
49985.753176636455	50020.735921212305	0
50011.566897029115	49967.6111754119	0
50033.987927820956	49979.86532365262	0
50034.92184460218	49993.68379887169	0
50031.1834662403	49978.546404806555	0
50008.49951727383	49977.61220145197	0
50000.0667014223	50006.61967936052	0
49984.729122934965	49988.46750636666	0
49981.21649061167	50003.70840084871	0
49990.47161684786	49965.01894314194	0
49986.85456251446	50017.47416794007	0
49993.14977565803	50012.76023205532	0
50047.74428540473	49991.24723405859	0
50041.76255014188	49978.46759680011	0
50009.81457879594	49978.21967923451	0
49998.4060908197	49999.35948248665	0
50018.373779276386	49996.34044717234	0
50013.52283959243	49995.467949927086	0
50027.67426593742	49970.10328410818	0
50014.319940503025	50017.38261971316	0
50009.11341404663	49999.653086728984	0
49973.127658974896	50000.05463673042	0
50024.172469884805	49992.833051163034	0
50012.72323837013	49986.30699232487	0
49986.20730487261	50000.10490423789	0
50011.977252020064	49976.793581167396	0
50000.00469857768	49987.66289570633	0
49995.85995538461	49973.097446555905	0
49981.89327689237	49986.981859026244	0
49990.188598212604	50018.50470183291	0
50019.26408681603	49991.079964753786	0
50026.90642246039	49980.55454640253	0
50004.02002875881	49980.06894821713	0
49985.89081506631	49985.65015807027	0
50002.19799961084	50013.56370140326	0
49983.7216195171	50005.075943525364	0
50011.56530235663	49984.67498436674	0
50002.327672652966	50016.16523425671	0
49997.71084800053	49989.345274387495	0
50021.098386776	49999.088229640256	0
50002.00890793094	50008.13368325376	0
50019.39518854666	49986.74799421681	0
49998.48583144695	49996.020842220816	0
50002.252645341825	50003.39034952211	0
50024.94934034694	49996.50973683712	0
49986.29125204934	50032.769984358754	0
50028.415156277806	49974.07285654163	0
49992.67148623997	50015.74501869495	0
49988.55427669218	50005.38882281116	0
50005.61269014103	49979.195057955585	0
50013.9253921519	49979.943606174034	0
50009.02263196153	49976.39397066565	0
50003.70383567812	50009.18776447736	0
49977.93538939688	50032.17827826552	0
50002.00143499088	49981.14772652258	0
49994.443343618565	49988.76168526796	0
50015.95192676042	49996.55369518609	0
49993.70826007408	50013.60625246535	0
50015.6171072625	49995.2344459176	0
49985.79584330067	50018.53873362033	0
50035.52685303456	49986.11691328954	0
50023.38477138606	50015.65881684924	0
50013.08957255942	49972.88909667436	0
50032.54434074573	49980.14024382478	0
50037.69766277613	49990.71977907857	0
50020.70132115987	49971.33918728332	0
49991.54871575323	49993.06958954638	0
50038.6876369777	49984.854015877136	0
49995.84975534837	49989.76380217891	0
50008.57260689861	49984.18248625825	0
50010.80116969428	49974.26868446372	0
50015.52442358418	49980.369654114074	0
49966.87956821088	50025.3566718717	0
50021.39298048806	49997.33513397521	0
49986.79280405464	50011.54457078656	0
50036.99569153763	49970.71384740837	0
50030.30006447288	49976.71936741601	0
50004.423067000935	50021.778925919774	0
50018.9524174718	49987.93459858724	0
50002.24446952885	50009.35885546801	0
49991.37241014676	49987.81286878255	0
50003.50800967785	49986.81399264767	0
50024.603400120206	49967.67607924221	0
50011.68653072118	49989.936086664326	0
50007.42317193211	50025.20821976098	0
49997.81359760099	49974.146066464906	0
50000.03202202254	49975.17501212602	0
50007.46899340166	50016.97950080779	0
50014.92720199672	49989.879107376546	0
49982.3621370405	49990.43294793265	0
49998.93112757086	49973.32114751587	0
49993.375437763934	49986.99815010414	0
50009.01048645396	50017.8185164767	0
49996.28983160131	49986.96341522962	0
50013.84358150482	49974.759725529235	0
49985.33335758784	50014.325262570404	0
49988.28920657882	49976.78881082798	0
50005.127349538976	49960.355245516366	0
49989.64002585986	50013.06228223937	0
49993.30132386803	49990.74232668886	0
50007.89248237768	50021.36047618287	0
49987.15178322575	50016.181793822885	0
50025.01972913014	50253.53342180728	63
50079.5245086423	50299.69068563859	63
49981.211777324694	50308.88352638498	63
49960.86825173194	50247.95912295706	63
50140.02211548016	50320.79718436687	63
49916.72253516568	50335.751142286674	63
50080.72720112282	50366.08141315978	63
50142.48828256689	50248.630238275065	63
50110.63005945634	50192.11328338718	63
49943.90440408211	50396.46184293398	63
50210.90645505908	50337.89926609596	63
50083.073364181575	50130.550837558425	63
50145.84347031672	50386.25039733857	63
50083.00877818005	50059.88110781684	63
50149.35877426798	50034.48904433196	63
50023.32974977479	50091.335554427045	63
50197.89522510087	50076.3879391354	63
50210.02319264926	50255.0155540947	63
50181.50858213229	50194.02281520402	63
50019.7431429001	50024.40262394067	63
50219.55389511798	50009.13844770201	63
50281.468778883594	49985.740965654986	63
49910.10306509665	50203.163820528025	63
49900.09828810372	50268.77861794516	63
50240.054560915654	50164.91476919602	63
50030.97217616481	49954.977395495895	63
50010.74309706391	50382.58878418912	63
50299.92445529354	50190.6577313168	63
49849.97940412119	50324.763863216845	63
50336.05597516275	50021.61696001472	63
50007.88802138753	50156.801439690826	63
50153.12093736041	50450.93738390006	63
49850.00831289228	50227.6800595702	63
50092.34992267086	50484.599507871244	63
50031.93475214147	49883.55728569731	63
50054.067085672876	50431.787248090994	63
49977.21740825779	49918.504304022346	63
50098.50080592478	49982.70407351477	63
49959.46628557804	50100.929100359186	63
49981.17764065123	49836.56580062134	63
49915.56700824213	49831.9359704427	63
49850.33767807195	49812.38180849295	63
49957.65445721381	49773.49403021871	63
50310.23014996794	50254.50220567343	63
50210.71910832656	50407.144271762445	63
49781.3017933768	50303.48746923131	63
50033.33744555743	50521.60502873448	63
50061.26278073794	49826.25000511995	63
49861.30623589939	50150.40703788702	63
50162.294176929514	50130.18003760726	63
49743.65782586412	50359.29682578907	63
50360.106798772096	50088.46300509683	63
50402.700917046095	50032.449893272504	63
50440.227139039845	50086.94706856166	63
50279.40832439064	50319.34550028636	63
50465.61728757206	49998.80094353999	63
49781.946534762326	49799.62197458748	63
49737.52013088807	49851.27024747345	63
49873.67130685209	50408.302501760685	63
50390.30699999607	50149.809754291084	63
49848.591197047084	50470.569790398295	63
49798.858380947095	50188.49128569768	63
50280.78301394506	50060.40223476592	63
49822.686673822616	49749.92894342351	63
49789.70185077022	50441.89011093099	63
49671.81145730512	49826.45427535438	63
49836.27923869968	49877.46348358067	63
50373.707802859135	50223.65564246816	63
49969.44892396986	50507.812783494424	63
50261.188800436685	49920.45105673796	63
49726.0037618051	50421.443384025224	63
50270.57142359034	50433.47044082879	63
49751.8276576256	49739.800452697455	63
50201.77200204964	50502.96439738592	63
50151.20435869081	50544.16200281523	63
50362.35833196538	50292.13726036021	63
49899.547546733964	49902.89901470269	63
50479.45486694885	49932.15845926765	63
49744.83921253561	50490.77080281542	63
50445.715161643064	50215.55807646134	63
49661.40824140567	50432.498152809014	63
49792.74623872244	49687.4448985243	63
50359.664239234844	49953.06127720877	63
49732.735160722885	50177.221586352876	63
49654.27749962468	49760.92659003494	63
50464.60286674515	50151.042523919015	63
49794.759753282124	49617.65408534191	63
49986.72502404467	50574.92050876989	63
50250.90890641475	49850.904972731965	63
50195.56292356548	49906.24982113281	63
50164.46471466643	49964.4379959881	63
50535.97524951754	49985.47625552375	63
50239.122447454116	49783.22838346742	63
49976.530913107534	49710.778792895566	63
49605.151731248116	49813.2284202574	63
50293.32283968903	50126.611547764136	63
50206.3944839629	49724.40209888888	63
49809.47073187608	50099.92061301214	63
50213.03334180303	49652.96514930599	63
50173.39134071003	49784.51136190423	63
49777.66754222278	49905.592018049974	63
50491.11643350481	49860.62854399575	63
49681.766454790755	50509.329909664986	63
50427.724958244646	50287.2467576379	63
49897.99435408828	49740.95730193334	63
50212.04773177882	50575.32672888688	63
49666.871649265515	50196.06679513003	63
50591.39740582639	50025.66904049624	63
50562.430256970336	49918.98774347347	63
49605.66594417373	50472.97091941735	63
49795.08577377798	49970.769323019675	63
50156.051014790566	50614.3515193919	63
50492.98544829883	50278.29192920412	63
49851.64345324966	49584.90187280987	63
49845.169268356505	50019.02174233885	63
50558.64073860759	50304.695047143	63
49677.68995012052	50259.319528393506	63
50503.16620923063	50057.674683931065	63
49535.285054429456	50480.186256598456	63
49903.49508765583	50511.66704355683	63
50275.74191752509	49629.055088109984	63
49465.78458956142	50498.50714779752	63
49604.53014087473	49877.799079485005	63
50627.174523539485	49888.92890155814	63
49911.45138830494	49548.48864896875	63
49815.02266589045	50527.71245681987	63
49578.68953837096	50536.67446295466	63
50072.4543701962	50579.70431563587	63
50450.869361048935	50348.59363613943	63
49842.27615450614	49517.455218785646	63
49584.52737619253	49749.31803826221	63
49760.43642850084	50569.987003017806	63
49888.24402061861	49638.77560599278	63
49406.374609157545	50465.570826899275	63
49494.44508479316	50430.885793857306	63
50039.53032206312	49698.25962660782	63
50338.20421630293	49884.25899570847	63
50619.965809662775	49956.5544300022	63
49602.289460712236	50226.919808094695	63
50556.81378629929	50099.70981838445	63
50103.54116343404	49676.76668334454	63
50318.42388065599	49822.82039888004	63
49988.089851928424	50444.0487874303	63
49519.980053369094	49750.61204558713	63
49889.46963750376	50084.409801862035	63
50302.85399466367	49570.223263491374	63
49744.997986457594	49564.971436901964	63
49398.16002138413	50533.704216528764	63
50451.45102270854	49809.829062510784	63
49686.86353382259	50323.61297556087	63
49843.69063951277	49451.378483312554	63
50037.12499767332	49628.746748594174	63
49475.39864578998	50564.20257271414	63
49642.30435053188	50564.893118052576	63
50094.56591751035	49916.641392495534	63
49633.298286262914	50366.13186904012	63
50138.949041384054	50684.82513036519	63
50084.4152935641	49762.70710087233	63
49631.53035242128	49695.72477325888	63
50576.27290964916	50161.47809700805	63
49695.698156288774	50601.40025596254	63
49908.45580489441	49992.56686502941	63
50493.24314870174	49750.19856079671	63
50663.66493419162	50019.3668878556	63
50428.986767418704	49884.788842796086	63
50119.36586054494	49613.12481483857	63
49414.22328196015	50601.02494535473	63
49612.25791796299	50625.22974517838	63
49493.66437411392	50360.299551837226	63
49513.47855284132	49816.38741597445	63
50374.99824956461	49779.672305407	63
49775.31697228286	49441.660304110046	63
49920.907410575135	49478.74596510783	63
49534.220322761335	50244.12990816839	63
49556.41830186338	49685.90468529066	63
49679.05226433549	49563.56833107271	63
49373.527385949325	50408.25920170033	63
49310.5071705212	50440.96230621048	63
49771.27702845714	50047.36794359678	63
49728.14865987941	49391.08158908891	63
49866.24605363044	50579.57603429727	63
49275.699398972596	50497.43749539391	63
50339.62864662093	49656.05834247336	63
50717.227414313704	49971.90673376717	63
49816.172785079514	49391.856184123244	63
50529.14480009616	50371.44012572765	63
50618.291411208294	50216.832231097105	63
49469.91185260339	49704.22086353128	63
50544.146768621045	49814.94992194097	63
50227.29933360178	50643.16598198746	63
49675.63787869171	50128.57459299987	63
49544.989873046645	49618.40146684323	63
49637.87339969583	50068.90055019592	63
49619.8275016064	49598.9679203258	63
49927.286613184966	50599.959813772424	63
50684.96673049932	50194.22030583618	63
50262.88341178671	49694.293070704356	63
49256.71500872051	50563.12813911212	63
49746.43266056139	50649.20340795743	63
49410.51839533071	49675.00864941883	63
50227.08890191152	49578.540323721856	63
49690.984275193776	49632.66689711543	63
49487.143159932304	49575.503917653026	63
50362.028046056745	50362.77360813801	63
50272.221432653525	50517.178913658056	63
49414.4401386189	49747.684580586436	63
49194.8129768153	50542.716939087804	63
49348.90323997009	49717.6718770662	63
50512.832914680585	50436.3717830611	63
50164.4202126465	50748.0265645081	63
49933.9541309608	50667.238647769	63
49772.02848665373	49335.7675092085	63
49590.1952998467	50116.463508324574	63
50092.8273384792	50747.01763233726	63
49709.510506344275	49301.51771270393	63
49507.16842882574	50623.8041772769	63
49432.25128815016	50339.08185889355	63
50574.090339132475	50417.62521114747	63
49628.0705657729	49940.541293759044	63
49973.784985239865	49521.60419950058	63
50452.388237986335	50465.752033116	63
50342.683723706636	50432.03322910674	63
49340.63754494197	50500.880231333875	63
50419.53012748937	50529.41851507626	63
49936.88996859908	50739.923663937196	63
49351.55750316228	49633.75867831585	63
50040.827055034555	49510.46743096835	63
49439.14654404813	50268.89697571934	63
49947.80809517727	49614.828002749906	63
50678.68063802684	49845.65339960324	63
49271.17178551238	50634.34136060499	63
50643.45508520072	50408.83941140074	63
50287.23850396456	50684.395155479666	63
49562.24275852724	50677.0224808303	63
49476.5034748534	49871.667512473316	63
49371.12126557359	49799.738964105425	63
50727.67759629731	50246.39951162838	63
49408.29286746104	49881.717029446496	63
49444.469510764866	49807.958695391906	63
50648.683914943125	50082.769548173856	63
49505.72807612525	49934.95236862938	63
49696.98413882186	49917.139636901244	63
50691.0959035382	50356.67775070909	63
49341.33400936206	49860.1747582058	63
49974.789993853665	50795.64308705242	63
49292.604038297286	49759.2790227987	63
50487.86000892768	50552.73371487288	63
50053.462935219606	50799.40412908847	63
49680.48392486304	49980.01918036929	63
49982.756140544756	50863.47602398778	63
49628.72433171524	49515.14698450503	63
49277.01209895327	49867.55412482709	63
50365.966498508285	49592.02956774666	63
49153.550208770306	50487.20524964278	63
49505.17336735797	50714.57991880425	63
49696.64943422785	49493.1592456494	63
50312.434197078845	50574.90458467848	63
50744.306010881264	49904.30786619275	63
50613.53520092037	50343.24420269531	63
49567.82645516795	49971.43352924604	63
49232.40247241771	49730.71003333676	63
49230.720599144894	49815.99946796439	63
50090.1643112943	50860.45522294815	63
49877.77766749668	50769.309471702225	63
49533.57621086393	50310.061122934356	63
50391.142988831205	49716.80402444326	63
49875.62730533161	50836.13503999398	63
49349.53713744087	50341.282065763364	63
50537.52333050068	50223.15029885915	63
50536.99853360682	50599.38290857068	63
49172.64624888945	49772.387220926066	63
50754.304170599884	49837.1104189588	63
50612.56117386653	49797.296944681795	63
50810.82984418406	49800.41252911678	63
49266.72479267422	50389.6816834598	63
50001.10849129984	50721.72205796439	63
50359.09426723168	50497.75807742664	63
50156.24051587583	50836.336937895	63
49470.48085758661	49996.8346492501	63
49138.938358347994	49708.30478976678	63
49713.7900553738	50707.785176120095	63
49900.899720249094	49414.39077839965	63
50741.77562338753	50312.88178911749	63
49966.49690593829	49383.946462166605	63
49518.43984430426	50174.50927254147	63
50716.92254486737	50101.81541470187	63
50583.09833165346	49739.63605353638	63
49814.45585792687	50627.91736819272	63
50813.05392676839	49870.08854779061	63
49552.772735160936	50763.32479487106	63
49227.329069895575	49661.99015904614	63
49751.65278978203	50245.74898995806	63
49740.003922045405	50771.29781240771	63
49373.74960197386	49939.335654430884	63
50628.53899032232	49693.01125246783	63
49622.354466441866	50780.79440386142	63
50377.653431777304	50601.20331719255	63
50601.49664523632	49633.95126301295	63
49814.06585585186	50805.248406294595	63
50066.45677730838	50682.0321150595	63
49371.911188474514	50660.29799866874	63
50036.46794855638	50907.17342636588	63
50552.04934585008	49580.45145014975	63
50496.56724035687	49617.99104102648	63
49835.633868772085	49313.75737757705	63
49424.16298627809	49602.496594177894	63
49903.205066898845	49332.18217177988	63
50781.87308800463	50365.421589354686	63
50875.2170458529	49836.298034996355	63
49294.98753220796	50304.450667586476	63
50694.20628879424	49778.4728146931	63
50781.61893804885	50091.23721139428	63
49656.98891151246	49398.153309451875	63
49566.116473825554	49496.2803765805	63
49123.4529503563	50428.16647433142	63
50752.1871105023	50029.411938907855	63
50308.32077401425	49754.7976887947	63
50328.56922534177	50740.85402883188	63
50197.566065642415	50886.89692108562	63
49206.046536092574	50608.10126086974	63
49445.06560864248	50657.70183959267	63
49400.90502882948	49533.75013698958	63
50825.41426929905	50146.12227915846	63
49244.04827541498	50254.529580741786	63
49666.68113812026	50831.85086971548	63
49589.72283885962	50841.38935969516	63
49483.31722293339	50779.370564576035	63
49343.62652578606	49492.850297062876	63
50667.20831893719	49604.6488956388	63
49649.048670271055	49266.409099276316	63
50003.7122547188	50637.74163165217	63
50014.798291139035	49444.96420140264	63
50757.676031181705	50158.751803076026	63
50845.311599375105	50392.86520222602	63
49222.696742804765	50193.59560643431	63
50682.083366844905	50467.984994978	63
50787.9355116317	49957.37574084387	63
50217.51492218487	50784.68137499325	63
50000.52630495929	49328.99795909475	63
49469.575512212316	50067.67861644751	63
49524.53333606434	50106.720174082424	63
50551.690281644784	49513.59883111036	63
49284.209898296125	49528.46118430484	63
49378.508897542255	49435.468047665025	63
50666.50516911483	50296.75214232255	63
50713.413815214015	49709.65874501808	63
50061.81601944109	49355.13439129515	63
50875.03706905235	49902.57193130219	63
49266.07154883941	49460.357994925806	63
50453.764851110296	49561.81162870663	63
50824.883142813975	50013.95013724419	63
50760.10542928812	49660.51641862625	63
49651.84567833382	49198.440148052054	63
49874.622526398976	50698.19785420256	63
49566.914858166136	50040.91829069569	63
50548.52991245872	50529.70096223793	63
49448.13592453281	50190.85043099867	63
49443.735623954744	49475.89058945244	63
49135.07741901678	50611.38461720112	63
50706.79571598955	50530.69779129968	63
50144.30536382349	49546.2935537313	63
50940.86308526414	49846.571689971715	63
50610.531449384245	49471.19059199939	63
49071.834049710305	49704.978211478396	63
49421.406337380475	50726.32214578225	63
49445.17551375536	50836.821251399386	63
50533.53973163985	49443.75369828018	63
49145.867208635376	50679.559542835756	63
49288.71929292963	49937.02094198586	63
49212.98489196091	50438.77858010741	63
51005.23801573368	49868.95319374548	63
50890.65449768917	50147.95824163646	63
49497.00755554271	49511.63516406944	63
50876.716622680244	50213.942038662804	63
50850.29764047842	50463.51061707866	63
49598.993271446074	49368.54087694877	63
50084.99128275367	49459.31693330437	63
49320.47416755741	50587.84255413189	63
49434.85460368085	49389.32990349586	63
50939.44183081674	49914.311670924566	63
50152.704574223586	49455.37544923909	63
50677.5626169789	49451.51699257356	63
50358.9873786735	50678.574280499815	63
50789.986748614305	50429.48455303198	63
49934.31232123732	49270.576043467285	63
50466.65896846821	49418.92607389304	63
50852.29153897227	50533.020463328874	63
50732.36692014448	49596.011976475624	63
49546.03411304893	50890.73918840675	63
49112.31525354944	49643.03275656019	63
49697.012621075315	50889.67287402178	63
49220.481827804986	49543.53408880884	63
49809.30751869062	50380.18252740787	63
50292.82664815728	49502.92438401584	63
49770.46805367651	49269.699616812075	63
50425.96224198446	50664.34380552181	63
49441.120516245704	49319.0862348559	63
49149.09341674684	50743.60205749401	63
50494.12407561671	50649.74344157376	63
49105.26019411918	50363.34976958243	63
49380.31620472694	50241.33689204733	63
49215.51391849612	50349.439344739294	63
50994.061817538524	49801.079865303225	63
49778.41472859283	49510.26543340333	63
50435.83675554547	49639.29651037765	63
50836.14301313355	50324.34968505369	63
49355.657547673814	50737.933649008875	63
50719.07802814396	49526.297625623454	63
50104.9344013239	49296.42064040915	63
49042.42611707593	49642.53109123964	63
50978.26198950936	49973.582945208356	63
50885.84094714237	50037.763553570985	63
50576.723410052495	49387.86170734635	63
50790.09512702815	49564.36733721203	63
50778.226247155675	50531.865551610616	63
50929.19651708148	50263.56894803305	63
50522.032660119556	50711.75993310403	63
49635.99074880839	50911.73152772205	63
49289.37838779387	50717.35981459578	63
49285.52155150782	50781.52539624771	63
49289.50815457783	50182.97176955293	63
49581.86532415113	49203.69977231322	63
50398.92535011445	50734.717146196745	63
49535.99398604691	49342.79066838687	63
50260.21506573035	50865.7743059783	63
49079.71766151361	50727.151561090934	63
49319.96107741605	50840.87531068231	63
50141.791736549436	49848.9417674779	63
49214.30983680351	50677.57348744126	63
50445.31870545653	50787.269206764904	63
49131.21021817945	50810.03659467622	63
50174.09982614273	49284.447568287906	63
49216.45361344494	50746.62233888363	63
50992.93354108974	50229.68513104406	63
49730.70762771726	49218.905769005665	63
49569.96875189901	49425.819091326775	63
49228.95642026588	50812.48563085606	63
49221.416530349525	49406.89755020179	63
49327.835944160004	49994.99942376813	63
51068.271729333945	49838.78748338487	63
50520.364446746775	49350.1788617109	63
49060.903641443525	50800.49629943491	63
49761.97143740655	50852.486443614085	63
49296.29452704748	49668.31018053104	63
50863.176055485594	49753.04991548707	63
51006.488446812604	50040.45068242395	63
50774.39235842195	49488.22763058665	63
50578.49114983496	50669.39939400674	63
50956.97527006437	50125.68020319369	63
49066.929953095125	50603.21487197443	63
50553.80506303613	49678.538527107616	63
49484.829884986895	50920.00021048607	63
50358.628210807794	49485.77326976188	63
49185.737520642055	50285.964955767595	63
49099.526867267654	50870.27028155782	63
49058.95867709358	50411.39542690772	63
49333.24125582027	49570.01113195941	63
49704.000724164456	50055.74889070352	63
50377.783101587265	50803.83442434235	63
50970.58333765492	49739.697794564374	63
50645.04495850101	50563.91165816658	63
51047.97709080184	49987.733309706025	63
51055.757434550425	50245.16188948709	63
50589.279077938576	50739.802982157795	63
49472.077276513795	49260.54451166822	63
49176.700619686795	49610.20201200991	63
50305.81809102224	50801.282068587556	63
49181.72106445097	49354.27299935441	63
49740.21392502141	50940.64659191661	63
50892.41089518266	50583.094908559164	63
49228.68187027343	49977.37146267654	63
49594.79847030505	49132.06648663456	63
49220.15113213808	49912.90352103358	63
50617.976917991065	50503.344925364094	63
49402.980506804044	50005.63590683466	63
49197.18401390962	50129.33455306699	63
49115.732439249776	50544.453862740316	63
51023.62770925226	49695.566317340854	63
50942.77994797046	50622.62633278524	63
48997.22216928421	50600.14370420627	63
50640.43389246603	50689.29383609608	63
49175.82679662623	50858.29866994146	63
49908.608498183625	50900.167473961024	63
49563.80800871444	49270.13029610845	63
49356.09371422801	49375.49828943264	63
49583.629053711345	50951.25705938739	63
49117.87448470614	49389.50078178222	63
49810.16474869017	50930.75652259131	63
49603.99274237041	50299.29009931219	63
50782.09987410275	49724.14923942835	63
50152.74509658167	49384.87176335941	63
49027.90022421439	50542.349585152755	63
50744.962160546085	50588.478915326436	63
50401.6561029022	49409.53485570432	63
50575.22902793879	49314.16455924139	63
51121.4016843314	50242.37398715886	63
50138.35507257087	49227.73078833012	63
50198.19806101806	50959.8738290232	63
50228.57408236599	50718.70754641949	63
49401.34688003498	50138.10844255569	63
