# Supplementary material for: Abundant Topological Outliers in Social Media Data and Their Effect on Spatial Analysis
Source: PLoS One. 2016 Sep 9;11(9):e0162360. doi: 10.1371/journal.pone.0162360 (PMC5017681; doi:10.1371/journal.pone.0162360)
Supplement: S3 Dataset — See the respective attached file. (ZIP) [file pone.0162360.s003.zip › S3_inclusion_lws/clust_65_74.csv]

50000.0	50000.0	0
50005.83713481602	49993.280968672174	0
50001.12443877294	50002.94038312532	0
50004.48967049862	50009.87803618339	0
50014.53099825114	49992.22044562598	0
49994.82530141147	50000.16451443882	0
50010.4589196096	49996.03999675293	0
50018.2149037799	50000.21066760052	0
50008.08586038528	49994.71094210748	0
50008.936828060156	49996.61673629877	0
50014.94983376979	49988.786681476384	0
50018.46933854213	49993.8554702697	0
50011.58925015423	49998.11513877684	0
50000.88428493963	50005.70068823388	0
50015.58030491181	49998.917555959655	0
50009.4718499692	49995.44000616184	0
50021.193458055204	49985.225681648	0
50021.413904821406	49979.75696080034	0
50010.100749354795	49991.42392694246	0
49994.76895619402	50001.40611172298	0
49988.06258487189	49998.76840152412	0
49985.29202249338	49998.940740734564	0
49993.14686645007	50008.1375682673	0
50019.290915195124	49977.92750471076	0
50015.06418115242	50000.068615091885	0
50014.13017824349	49994.253094930704	0
50016.51956011994	49993.78858803314	0
50007.08202173182	49986.998177055575	0
50019.32588342561	49975.4242119596	0
50007.844906202205	50006.27608626506	0
50012.7000907052	49987.44525287354	0
49995.49342105043	50013.29634922211	0
50005.13790162656	49991.45152935209	0
50007.082932075806	49996.441953963855	0
50016.585769007244	49986.84440471123	0
50002.83418114664	49988.992466717245	0
49995.48635136234	49995.03181978486	0
50024.77210222248	49987.26818796391	0
50016.061040311164	50002.13748655931	0
49998.10217495186	50005.36260508198	0
50013.167830917206	49993.19964095961	0
50022.14159763361	49982.83076155788	0
50016.10399810654	49974.74415824642	0
49998.08776523715	50009.22821079052	0
50023.40450357533	49993.61172738369	0
50018.76775212044	49981.33086492498	0
49996.120792812355	50001.59421960543	0
50005.046774222115	49981.73340809357	0
49998.2990140224	49997.04291727956	0
50016.47214563919	50006.55446067109	0
50027.808527417794	49994.11873108403	0
50007.276988179576	49979.47005546184	0
49998.63505054116	49993.56495709598	0
49994.93196612812	50011.18394075017	0
50010.45876863076	49990.161010031814	0
50003.97266594857	50002.458794795784	0
50009.44591577367	49994.182815990534	0
50008.4991627827	49998.01859678256	0
50026.73402193849	49992.63956518364	0
50029.482584821504	49978.508912261066	0
50008.75765193132	50004.28392360544	0
50005.388412672575	49999.9900841207	0
49999.85042124614	50010.79623481914	0
50012.27171978171	49994.29867634941	0
49986.59482429784	50001.81226839865	0
50035.33648425852	49974.70002515035	0
50017.338649190744	49980.41742473275	0
49986.88719264082	49998.56909033515	0
50009.163364260836	50001.94105756399	0
50021.4902181036	49972.74675609031	0
50036.929303339406	49979.345099226695	0
50004.407389178654	50000.27660040396	0
50013.03458879436	49971.04161905141	0
49986.730068661935	49995.36881795393	0
50012.11734460939	50005.26852747503	0
49991.47266825221	50016.232713043595	0
50002.753656105124	50004.43811441385	0
50007.04795399476	49984.99209594952	0
50019.73260847298	49970.14971438379	0
50009.069330373226	49972.59046273163	0
50010.1511816557	49972.62455247978	0
50019.046855330045	49968.729659101475	0
50033.91819664266	49994.99795841096	0
50000.54061583774	50004.66301196818	0
50036.83356199175	49976.12178608589	0
49998.69355844842	50014.23779065819	0
49996.42385986143	49997.54201287753	0
49988.80355885187	49994.73949626766	0
49989.0000510483	49997.53362532931	0
50045.87877013	49979.65615874137	0
49991.13587895365	49996.52765682387	0
50019.30492580107	49999.88959458508	0
50012.46014286366	49988.74121117238	0
50001.54569032017	50001.71275774059	0
50012.15402410048	49992.55053785089	0
50000.12263336884	49977.47527241486	0
50002.22490471562	49999.61637121197	0
50010.51338572776	49998.152334640225	0
50014.73525587127	49997.20394473452	0
50012.79614643068	49996.9890215799	0
50004.87503193818	50001.461523248174	0
50006.03257514177	49990.03647625652	0
50005.54887962217	50004.81637949066	0
50002.56240120871	49979.99797606899	0
50021.887926901814	49996.062893511604	0
50006.32703857465	49991.544517300004	0
49990.439278598395	49994.24582331928	0
50001.873876585625	50007.141939034314	0
50003.305765154335	49993.86854020162	0
50013.200641945106	50005.08440088092	0
50012.12025455266	49978.84568753256	0
50006.64370623705	49983.02919293262	0
50008.49073917247	50010.12621010018	0
50013.861540388745	49978.21860787476	0
50031.058052643435	49986.99015643279	0
50014.94582985956	50012.05125135054	0
50035.5383608293	49983.566861656094	0
49991.030096193834	50022.15116813719	0
50005.46966937792	49970.62233159868	0
49988.44833133628	49989.976926240066	0
49994.354344094165	49979.72792732627	0
50016.53829730544	50000.329665277866	0
49985.69786667642	50003.08579045412	0
50005.04180405728	50003.54232518139	0
50007.49928405959	49988.58424591541	0
50017.031857151094	49968.94990008343	0
50002.98364475068	49981.342418066255	0
50008.75183400938	49981.63170455064	0
50003.74134074666	49968.98534518849	0
50014.184258887915	50004.34955588514	0
50016.66807349658	49978.153620903344	0
49991.49294660638	49999.08926920659	0
50006.07308943197	50012.02124499861	0
50018.18428017563	49975.5291185302	0
50003.744835537575	50005.03672033354	0
50017.0847617482	49967.71939797862	0
50001.364376995836	49995.92899192673	0
49999.015252295256	49984.51162121085	0
50022.88862056398	49978.140659149925	0
50010.12229608524	49981.63378355038	0
50006.924986869504	50014.2275570096	0
50018.62598055079	49995.02027975728	0
50001.4129379488	50011.1959501719	0
50029.762113352466	49981.23696473595	0
50017.34500124433	49994.69032148967	0
50001.66266675488	49990.137316034496	0
49998.9494254673	50003.01711792969	0
50001.198360199305	49999.86125242214	0
49988.285388029035	50000.56237796584	0
49999.6191912088	49994.81971262622	0
50026.604335600314	49978.8004165042	0
49995.32452230914	50007.39284060184	0
50008.4370145203	50012.41428319673	0
50020.588886059304	49984.00500895489	0
50018.196912976244	50013.52306138625	0
50024.68074206995	49980.89310460526	0
50032.11898991028	49977.87048802366	0
50033.392462679665	49988.90998566345	0
49989.34177680639	49998.66722062441	0
50011.053675528885	49993.308648700295	0
49998.23830095699	50010.57701642372	0
50011.79860805233	49985.78635422019	0
50018.22626641199	49998.34133937544	0
50006.87112494695	50000.55134256973	0
49996.53121272331	49985.20198091985	0
50025.086037284156	49985.91081937276	0
49996.70860588001	49979.26714558284	0
50029.50319168969	49973.20871567816	0
50016.4795935853	49979.64911345631	0
49996.10016635222	50004.113680559676	0
49999.640019379956	49996.08065681126	0
50008.223135130625	49962.391188099115	0
49993.37143664145	49981.26529963117	0
50018.00955082157	50001.454190036544	0
50014.05433731257	49987.786569162265	0
49999.49285722743	49986.030568801725	0
50010.892172060616	50002.890041918436	0
50018.264454430224	49979.08917698802	0
49999.254347866976	50004.12399906752	0
49996.37550174052	49996.18684061768	0
49988.48035736957	50002.11186367716	0
50017.57129535383	49985.64348910266	0
49993.48365932206	49995.32734283831	0
50004.25846664632	50013.69450265003	0
50015.17690187655	49969.07193670933	0
50010.90125225226	50010.77384091866	0
50017.00323091341	49995.94090178073	0
50012.86030348004	50017.03363351573	0
50005.31109678922	49962.92414232626	0
50006.08245865617	49996.396527964374	0
49990.01497238	49995.39866020564	0
50044.05046255765	49984.74864177708	0
50021.102182624454	49977.19055963324	0
49994.206855205164	50007.760510363725	0
50031.30952802601	49981.27880218403	0
49993.00874635992	49989.07987435498	0
50017.913044286935	50022.43697608902	0
50019.55630359528	49996.00874573291	0
49994.95845095134	50006.23146898167	0
49996.787999179345	49983.41672751876	0
49997.28862868989	50002.89962222195	0
50026.72239156424	49977.67029217016	0
50016.137442013125	49997.798828649495	0
50002.23822115556	49982.82918829433	0
50017.59004350971	49970.20078439211	0
50001.12616166738	49988.74985866253	0
50026.89126041569	49975.84217616462	0
50011.525842301904	50000.75636389602	0
49987.37936298576	50026.933915783564	0
49992.505563965504	49971.45927862612	0
50028.914669772326	49976.81093937099	0
50016.66006009913	50016.9698661116	0
50006.33442838227	50008.543010872665	0
49989.42131829412	49963.33901166855	0
50017.968238877926	49964.11063876047	0
50017.4053768407	49976.68234425749	0
50025.67918690619	49993.459769034926	0
50035.32946390554	49977.583204645154	0
50014.841863191876	50008.54154552255	0
50009.46842729731	50020.60487544357	0
50021.769537268505	49974.23178294885	0
50011.47451947896	50007.557284676805	0
49998.40507468729	49975.46325920858	0
50004.0943970568	50011.27871101463	0
50006.20179319582	49967.85017228331	0
50018.20829484094	50018.71730479123	0
50011.66556158528	49969.1858270797	0
50024.369657337156	50001.22008216415	0
49998.79584238994	50007.13689362251	0
49990.32820341346	50016.3961369657	0
50006.4435688108	49994.31053318997	0
50019.30929079813	49976.600336048316	0
50010.91845864008	49982.82898569856	0
49990.348907185224	50005.60903256387	0
50024.1522169357	49994.40200642497	0
50014.17381883133	50002.12589069574	0
50017.76507466728	49990.44779436663	0
50043.75520496807	49976.744641166486	0
50009.71324076425	50011.99337319459	0
50023.96064234873	49977.61049468709	0
50014.04709016834	49999.30956374218	0
50007.29837336337	50019.74476684009	0
50011.60148713441	49971.61552987652	0
50027.760664667345	49985.06088880161	0
49990.826783218356	50029.403764236886	0
50009.65654534305	49987.70137659851	0
50016.71099753911	50008.33824926107	0
50004.69951611002	49997.63286251777	0
49982.1008966819	50023.64881203237	0
49994.30528099292	50019.15648234574	0
49989.98803088486	50014.01842541414	0
49982.173661481924	50004.54955079803	0
50016.885314251995	49964.39033046427	0
50027.64624163003	49996.03948847316	0
50042.10921104765	49992.490067135564	0
50000.45721536013	50013.25586287379	0
50033.20667133846	49996.21933796846	0
50007.796617056236	49990.37827675556	0
50010.793185041024	49958.88394594061	0
49999.99657376707	50014.635139766775	0
49991.18720389596	50004.122235214636	0
49997.97220737339	49978.578237204354	0
50009.72613395662	50003.706107086124	0
50035.589999161806	49971.04844427833	0
50028.910800421785	49971.17023296352	0
49995.69536840814	50016.661631778	0
50031.87793942766	49984.378883366044	0
50018.940883947886	49955.17033129901	0
50009.73582475297	49963.47881328664	0
49982.62400587377	50000.491292449246	0
50011.69341869804	49995.72767945512	0
49995.16420949113	49998.835294507444	0
50006.40201665947	49988.39904736535	0
50016.4519561636	49990.38580699887	0
49999.09921373705	50015.27455799909	0
50015.71644487849	49981.890074185685	0
50011.95701241115	49981.49187185587	0
50013.74931920829	49997.47045144757	0
49991.916510602816	50012.525039104024	0
50009.99198977121	49984.8982441121	0
50018.44147401772	50003.16867861623	0
50020.82573912429	49974.82028027413	0
50015.49034966473	49990.85560334409	0
49999.87213701425	49997.90044027296	0
50043.79092621712	49982.05238273654	0
50017.433259612284	49987.72241035177	0
50031.953824946744	49994.884360510674	0
50008.88763657624	49985.631715698684	0
50033.254947874484	49991.54350118985	0
49999.46235900153	50001.37638187934	0
50015.18216152417	50016.60655961266	0
50013.100947890016	50010.369642319376	0
50023.76929210621	49996.469970804144	0
50009.1598565264	49970.37590584578	0
49995.85450226346	49992.452056001675	0
49999.94546654832	50008.59505416156	0
49990.82754118624	50010.245166916364	0
50031.77710339371	49975.60848126108	0
50034.230430251715	49972.200144816255	0
50022.386270717376	49979.00827023312	0
49992.64646736168	49980.25304717777	0
50026.42297673137	49997.453392527335	0
50019.618674445446	49958.86037352273	0
50026.41798040903	50001.05491525644	0
50019.38057683675	49973.42363685009	0
50009.54565436523	49966.28393480257	0
50009.01063384966	50014.73592736334	0
49999.644995925904	49993.78405371485	0
50009.81720632824	50005.97289784865	0
50008.14015398451	49992.284981156794	0
49996.346870602596	50006.735113702714	0
49992.318381946396	49996.34852900717	0
49975.57922029394	50007.543591302885	0
49991.7840052838	50030.47910280624	0
49997.821918389505	50003.78108682672	0
49981.759709777754	50020.590654198604	0
50004.689470503756	49982.915378003716	0
50003.63994292236	50003.52518030056	0
50003.33970531987	50010.21646316763	0
49991.72504012674	50009.66971456137	0
49993.51300644962	50021.990941999415	0
50008.57551745661	49967.72139152683	0
50021.960935687	49975.66542490558	0
50004.69583280455	49995.22104814737	0
49994.198399913046	50009.21217614481	0
49988.58142016513	50018.082290497325	0
50019.654252077045	49988.67324223183	0
49984.921162792794	50004.07854214962	0
49981.45671529846	49997.116122643434	0
49996.97783060522	49968.187741512134	0
50040.272093099156	50001.72669740148	0
50003.18794351524	49977.40589052669	0
49993.03311956979	49993.21018067425	0
49996.365427526835	50010.6317267545	0
50003.67053058538	49991.807151799425	0
50008.59006648891	50007.353603243646	0
50005.63922193674	49975.28807307995	0
50027.37674313698	50000.002662458595	0
50018.1694011894	49962.7431125476	0
50029.270615256304	49986.30585703274	0
50008.60891376488	50000.90645862579	0
50011.463217016535	49987.64651850302	0
50025.71492602243	49980.053609271316	0
50020.149261215425	49998.33740895269	0
49992.083382203666	49998.17325550986	0
49990.49038131797	49993.050099536056	0
49997.03459241107	49992.463299739306	0
50015.71638867133	49993.163487279846	0
50014.238258018595	49971.042525217876	0
50002.84440560835	49991.017650804875	0
50024.0421841673	49981.83583364768	0
50010.09122006389	49975.393998303785	0
50021.8599244461	49988.34879827413	0
50012.38490685176	49983.447845324255	0
50022.9978631254	49987.25227928762	0
50024.57481204676	49998.27303786978	0
49977.73435678939	50025.73142585185	0
50018.273526281984	49984.862890459626	0
50004.87977524304	49988.86417241439	0
50010.2994959495	49980.14878879698	0
50044.34040172747	49986.573763466644	0
49989.8854863132	50002.60089882142	0
50035.588236585834	49995.58540569962	0
50033.22995233338	49985.604815805105	0
50004.865841838946	49985.181879685035	0
50017.96032704124	50016.073713754304	0
49985.88742129509	50004.574260043635	0
50022.967400696645	49965.7199337937	0
50020.575116337925	49991.52741422425	0
50023.080497756	49990.82975304222	0
49971.19647388126	50028.90699982335	0
49988.378226405424	50020.15787642392	0
50041.256446369975	49975.58570536631	0
50026.2353198945	49963.63745814506	0
50006.09290812682	50003.86750193632	0
49999.10665106603	50019.81250362378	0
50017.08442806516	49999.00182927129	0
50044.3125068275	49991.881128169334	0
49989.69643205104	49979.90931636454	0
49983.447153874804	50012.92191009479	0
50007.09100776314	50002.0115516885	0
50002.39396832022	49992.540378176054	0
50030.089910534545	49998.491165232444	0
49997.30745483783	49998.59718904675	0
50007.318017293444	49975.875578960055	0
49993.248316773905	49978.191920323	0
50026.3666059615	49990.04335203911	0
49992.999485446875	50010.69994272801	0
50000.3856237368	49991.71250458948	0
50017.946030743726	49977.88631347146	0
50007.644142433375	49972.087069549	0
49993.66907959635	50011.765590085415	0
49994.8157511952	49986.98470323382	0
50008.38104781748	50019.90062105578	0
49993.26126408174	50000.11735477906	0
50007.22548173692	49977.57936703704	0
49992.06360483944	50018.0340425501	0
50039.28669048378	49963.65659707516	0
49985.753176636455	50020.735921212305	0
50011.566897029115	49967.6111754119	0
50033.987927820956	49979.86532365262	0
50034.92184460218	49993.68379887169	0
50031.1834662403	49978.546404806555	0
50008.49951727383	49977.61220145197	0
50000.0667014223	50006.61967936052	0
49984.729122934965	49988.46750636666	0
49981.21649061167	50003.70840084871	0
49990.47161684786	49965.01894314194	0
49986.85456251446	50017.47416794007	0
49993.14977565803	50012.76023205532	0
50047.74428540473	49991.24723405859	0
50041.76255014188	49978.46759680011	0
50009.81457879594	49978.21967923451	0
49998.4060908197	49999.35948248665	0
50018.373779276386	49996.34044717234	0
50013.52283959243	49995.467949927086	0
50027.67426593742	49970.10328410818	0
50014.319940503025	50017.38261971316	0
50009.11341404663	49999.653086728984	0
49973.127658974896	50000.05463673042	0
50024.172469884805	49992.833051163034	0
50012.72323837013	49986.30699232487	0
49986.20730487261	50000.10490423789	0
50011.977252020064	49976.793581167396	0
50000.00469857768	49987.66289570633	0
49995.85995538461	49973.097446555905	0
49981.89327689237	49986.981859026244	0
49990.188598212604	50018.50470183291	0
50019.26408681603	49991.079964753786	0
50026.90642246039	49980.55454640253	0
50004.02002875881	49980.06894821713	0
49985.89081506631	49985.65015807027	0
50002.19799961084	50013.56370140326	0
49983.7216195171	50005.075943525364	0
50011.56530235663	49984.67498436674	0
50002.327672652966	50016.16523425671	0
49997.71084800053	49989.345274387495	0
50021.098386776	49999.088229640256	0
50002.00890793094	50008.13368325376	0
50019.39518854666	49986.74799421681	0
49998.48583144695	49996.020842220816	0
50002.252645341825	50003.39034952211	0
50024.94934034694	49996.50973683712	0
49986.29125204934	50032.769984358754	0
50028.415156277806	49974.07285654163	0
49992.67148623997	50015.74501869495	0
49988.55427669218	50005.38882281116	0
50005.61269014103	49979.195057955585	0
50013.9253921519	49979.943606174034	0
50009.02263196153	49976.39397066565	0
50003.70383567812	50009.18776447736	0
49977.93538939688	50032.17827826552	0
50002.00143499088	49981.14772652258	0
49994.443343618565	49988.76168526796	0
50015.95192676042	49996.55369518609	0
49993.70826007408	50013.60625246535	0
50015.6171072625	49995.2344459176	0
49985.79584330067	50018.53873362033	0
50035.52685303456	49986.11691328954	0
50023.38477138606	50015.65881684924	0
50013.08957255942	49972.88909667436	0
50032.54434074573	49980.14024382478	0
50037.69766277613	49990.71977907857	0
50020.70132115987	49971.33918728332	0
49991.54871575323	49993.06958954638	0
50038.6876369777	49984.854015877136	0
49995.84975534837	49989.76380217891	0
50008.57260689861	49984.18248625825	0
50010.80116969428	49974.26868446372	0
50015.52442358418	49980.369654114074	0
49966.87956821088	50025.3566718717	0
50021.39298048806	49997.33513397521	0
49986.79280405464	50011.54457078656	0
50036.99569153763	49970.71384740837	0
50030.30006447288	49976.71936741601	0
50004.423067000935	50021.778925919774	0
50018.9524174718	49987.93459858724	0
50002.24446952885	50009.35885546801	0
49991.37241014676	49987.81286878255	0
50003.50800967785	49986.81399264767	0
50024.603400120206	49967.67607924221	0
50011.68653072118	49989.936086664326	0
50007.42317193211	50025.20821976098	0
49997.81359760099	49974.146066464906	0
50000.03202202254	49975.17501212602	0
50007.46899340166	50016.97950080779	0
50014.92720199672	49989.879107376546	0
49982.3621370405	49990.43294793265	0
49998.93112757086	49973.32114751587	0
49993.375437763934	49986.99815010414	0
50009.01048645396	50017.8185164767	0
49996.28983160131	49986.96341522962	0
50013.84358150482	49974.759725529235	0
49985.33335758784	50014.325262570404	0
49988.28920657882	49976.78881082798	0
50005.127349538976	49960.355245516366	0
49989.64002585986	50013.06228223937	0
49993.30132386803	49990.74232668886	0
50007.89248237768	50021.36047618287	0
49987.15178322575	50016.181793822885	0
49937.73542740153	50034.68593453841	64
49907.377938945494	49968.90749221968	64
49975.59845877217	49964.89922846118	64
49877.16924628456	50064.13226455462	64
50025.594659083166	50018.05351501385	64
49818.32415027959	50100.741289866586	64
49782.719427547345	50160.85966806663	64
49943.97151856153	49907.2831357369	64
49717.434337981234	50140.179841450285	64
49652.46458719216	50143.541660081464	64
49934.69909397277	50100.65412182128	64
49807.64611810354	50034.50385390156	64
50013.95905265713	50090.93157814627	64
49722.95083984413	50068.53097786528	64
49967.29097938416	50158.000819692665	64
49980.43371298495	49852.896218952585	64
50062.13067681503	49961.24889365461	64
50050.60337146757	49835.178772802945	64
49877.85443774564	49909.96584294695	64
49723.30041091677	50001.82631238314	64
50013.99551367244	50211.16237723231	64
49831.77721555283	50210.47673723108	64
49958.13473192048	50248.3308928966	64
49583.97689500302	50160.37700582765	64
49896.281888818994	50190.6186668882	64
49899.60282468768	50279.8190460462	64
49602.9474520144	50094.9496642812	64
50113.55106939694	49801.99246185699	64
49556.42030682524	50043.298480818434	64
49811.7943986355	49899.380412292914	64
49658.64417752704	49987.82747580257	64
50074.63630178288	50235.28578596159	64
49573.85899381369	50233.22891246494	64
49981.71010003386	49780.71373044635	64
50099.377142655576	50299.811674464	64
49781.96455181408	49972.98386211518	64
50031.4053872538	49899.128366347504	64
50102.02910562378	50019.245177698744	64
50083.06708139734	50111.148182245546	64
49862.4547724977	50339.708390148	64
49930.07212158839	50350.6297779124	64
49518.4222309009	49979.814535846635	64
49824.19138262953	49834.48012498902	64
50161.22653523996	50048.34269060939	64
49884.32899629883	49808.57827738708	64
49593.12036901124	49982.894615565325	64
49588.224423061205	49916.751032148786	64
50224.28818867494	50084.01679595337	64
50028.944835945316	49732.39653084023	64
50148.16545910359	49962.90841643012	64
49504.81088604572	49913.94327707995	64
49543.8741300035	50293.996993124296	64
50163.33835260238	50328.54935005677	64
50149.195270584154	50112.31996565402	64
49773.39649317377	49793.02325131255	64
49627.21039453301	49857.75263788627	64
50163.07372426568	50180.24686291183	64
49962.95356023536	50407.0683922064	64
49473.107267543375	50301.19336288747	64
49982.058467011615	49675.81035661689	64
50220.27440364859	50211.486976540065	64
49999.10190986309	50467.91810778758	64
50290.88746855229	50211.54901516426	64
49688.36256563938	50201.64441843563	64
49526.23826590071	49850.91299920601	64
50159.21070319551	50253.75306496385	64
50107.41996904235	49877.6590776934	64
49731.92720034825	49737.89962636009	64
49809.77129408629	50296.76820714473	64
49685.786921179046	49891.64972022116	64
49695.22735903669	49820.969133875646	64
50098.20236259993	50372.394268292635	64
50031.248334097734	50346.85747654469	64
49672.97292932132	49708.02779169846	64
49730.35220100305	50260.549213543854	64
49713.40057214204	49652.18759786251	64
49804.07766027442	50382.74294814271	64
50068.572877236926	50470.14079091488	64
49871.47173158275	49741.63405223331	64
50317.084325533	50278.053525472045	64
49602.43537835206	50326.11587163948	64
49489.91705106256	50365.616582737945	64
50123.78743966555	49736.432742773104	64
50366.58392927063	50235.7803500553	64
50059.142472999876	49669.713521563266	64
49535.73556660787	50417.48327288252	64
50184.027170196445	49806.47046436001	64
49503.52720342219	50239.90523791542	64
49752.8391315952	49596.53378580815	64
49538.0119603794	50112.97694097861	64
49746.95053508816	49867.84285269696	64
49448.713165538546	49955.56441186278	64
49495.57049449675	50473.228617492015	64
49604.94866082782	49794.71120388823	64
49612.2461128315	49666.616902324204	64
49681.12395033174	50303.99297369258	64
49445.14250260888	50516.67718911258	64
49889.24120691377	50405.69229265605	64
49578.66998080002	49731.75844547812	64
49946.250460502706	49620.49111466143	64
49922.779259452465	50465.27384996863	64
49671.878857732096	49591.132302756414	64
49583.04543836781	50473.69624731225	64
50435.91442748578	50218.308774058256	64
49829.65277622919	50450.84122871772	64
50217.2766622136	50291.43304037148	64
50130.31015424275	50440.7054855442	64
49755.126378914974	49528.17191187942	64
49436.62345498348	50244.75794434884	64
50459.35098884573	50287.03900220654	64
50250.05029771403	50146.82495269403	64
49415.02760063348	50017.87106837781	64
49524.96303671209	50540.109101520065	64
49368.53857182598	49967.621877429076	64
50015.43353081006	49603.32233845482	64
49962.08543282401	50526.600023747254	64
49604.83679888373	49585.36352679185	64
50208.06760949832	50378.55692292454	64
50213.75011915472	49960.269963553874	64
49485.487670744056	49798.960251461685	64
49822.66593153943	49616.32100724562	64
49456.846803580236	50178.46718910572	64
49306.59484958046	49945.45186851899	64
49776.673354748855	50491.10180088194	64
50152.898508312166	49672.77640796481	64
50082.2118034989	49591.980800206875	64
49747.513049426074	50330.36119544037	64
49428.11683200478	49831.20955628518	64
49739.430356092285	50415.80806462201	64
49550.92047076987	50605.56438282846	64
49386.47914906464	50486.395574496404	64
49406.2474552945	50312.47645277454	64
49433.75341198228	49747.114367914844	64
50390.30750944002	50298.38621822704	64
49375.50424772397	49873.91267313186	64
49415.00526799933	50382.56442519816	64
49685.473004218016	49506.28507258104	64
50491.68840662728	50179.51859802978	64
50272.11455011746	50361.30474424889	64
50348.209641653695	50169.702282591454	64
49883.69602891461	49574.920548981274	64
49355.71266687583	50269.781102647896	64
49621.84959310739	50590.31119869189	64
49890.858795913904	49504.70956040603	64
49344.05684708544	50030.869176266984	64
49469.40109654287	50090.350048671455	64
49797.27197713696	50556.74128595643	64
49477.176663665465	50593.77788689711	64
50272.100492003396	50434.41194797272	64
49356.758093149896	50102.26035700361	64
49489.63837857191	50659.92616045103	64
49611.07027684921	50411.33747231503	64
50202.47856801768	49738.32000180384	64
50501.67317297823	50108.67069339334	64
49375.883628796066	49781.66585504541	64
50514.49460905527	50245.55128780079	64
49533.80689093729	49676.74709822879	64
50432.52375210629	50102.50528278732	64
49514.799555497586	49609.03434229505	64
50338.74649964301	50457.04044604007	64
50230.947689664674	49863.424230756435	64
49848.63495038601	50601.35621437978	64
50396.16701710959	50419.40803350592	64
49338.9399827207	50205.6152129909	64
49949.697094114796	49468.76025231966	64
49302.36465455415	50316.788406473745	64
49728.162693819206	50538.528950186315	64
50024.18892701821	49529.96373776394	64
50029.24994759216	50534.00755754291	64
50148.15578218692	49586.04517516416	64
50215.618794036534	49648.54750719042	64
50488.42233554616	50345.820894751894	64
50209.51891866683	49560.879117150565	64
50292.574813200925	50079.41608750133	64
49280.25617808709	50170.013045978754	64
49569.943929565125	49523.46381704513	64
50538.02932116636	50046.637864913275	64
49376.63447034014	49714.52777230235	64
49869.07705975632	49441.41272225385	64
50422.77315730555	50032.399789959614	64
50286.25082108888	50006.9156807992	64
49831.64584049684	49684.69835928468	64
49704.17104168792	50477.59344400912	64
50550.19709928762	50367.411107513246	64
49214.76023083132	50187.35587119478	64
49500.15549500969	49538.28627393226	64
50321.73236254026	49944.83162660792	64
50116.33862716843	49525.222233628156	64
50568.65979310146	50293.55883893898	64
49548.94764098609	50689.542953211254	64
49491.60199483513	49467.694962243404	64
50545.23820667003	50437.312379985735	64
50167.88318949025	50503.91082944154	64
50359.92385119848	50012.00320827477	64
50341.46314614319	50526.86802292324	64
50591.528304130865	50097.18006950431	64
50614.60976418994	50157.97690883522	64
49200.72008393665	50255.545999391754	64
49821.208483471615	49507.19741808349	64
49679.88433544668	49433.9255067058	64
50326.58408704313	50597.83815628727	64
49916.51900453702	50629.52766338952	64
49317.699705890824	50506.8187342948	64
50281.77451337199	50500.71586742011	64
49266.73752761727	50460.201906841045	64
49689.76650581402	50600.699428204054	64
50106.91665917133	50537.191876246754	64
50563.38828820948	49980.63428782751	64
49239.04039798294	50527.5928006448	64
50389.638654115355	50573.99336297119	64
49242.877071373594	49910.18021052075	64
49973.235298781416	49401.567155247074	64
50437.28687438701	49960.777019884015	64
49222.994800223176	50114.33440939298	64
49902.1124672504	49383.14875000597	64
50595.65357975986	49915.8443225487	64
49849.260138955615	50668.996420089075	64
50528.31337987166	49916.05677400009	64
50496.81619569916	49853.12502094688	64
49214.997496305186	50419.63008008417	64
49851.77119103277	50734.574693302166	64
50288.54956819401	49655.19148007065	64
49171.27138612393	50504.370070499404	64
50377.80168672151	50642.0811652657	64
49259.96786466783	50053.25530125845	64
50636.86345258231	50265.443769661775	64
49603.57042186739	49462.36349249501	64
49315.71255167025	50382.55007260641	64
50027.43204610558	50603.77009485986	64
50609.43449760498	50463.147328677616	64
50663.88636104733	50111.31073608648	64
49871.23904392305	49322.98410907402	64
50618.581865653054	50387.65283884439	64
50681.896002843176	50176.03215834578	64
49133.86760296211	50262.54453997723	64
50413.553278934756	50483.85312481237	64
50340.38912881576	50698.51364348379	64
50496.84670163918	49989.33614621743	64
50513.58413418715	50495.5036448776	64
50744.44876373114	50195.15952054917	64
49237.261121520554	49976.26721331485	64
49287.52440952119	50252.60162632185	64
49807.85801586146	50792.975474282845	64
50340.05069021804	50347.84230368935	64
49232.443705535	50350.79789246308	64
49306.83162347884	49766.069113125865	64
49310.77010291152	49866.690746497574	64
50699.44483064359	50049.735270936944	64
49762.200788442206	50848.85267169958	64
49954.721689082224	49539.0731998156	64
49239.507779873726	49792.01649229334	64
49488.016471445044	50727.30683044472	64
49419.23949282978	50718.1831133061	64
49116.568330984315	50458.25516608612	64
50201.198526314045	49490.06853033622	64
50429.03519870902	49837.81849685516	64
49856.11063061691	50512.736705053525	64
49918.54255286422	50700.179154065736	64
49887.685607435196	50797.85142925	64
50703.35973495066	50256.67952995297	64
50706.817699628344	49983.99013997154	64
50093.12134436641	49464.281066029645	64
49787.4465097765	50712.25919724363	64
50668.53258334685	50436.03751131402	64
50736.054522899234	50407.72030097446	64
50256.7478448564	49795.69173944984	64
49689.11330639897	50851.44831951744	64
49936.60603920044	49320.161388525106	64
50164.965299541655	50569.15145663443	64
50101.72052032155	49396.18376028626	64
49740.87425778952	50655.04826017521	64
50627.95122231444	49852.56101849782	64
49645.60453647724	49368.95388382249	64
49697.95820518167	50921.473433852094	64
49175.05493801567	49912.61934846206	64
50328.077317240844	49805.13275367148	64
49690.044184722625	50700.54942440384	64
49940.07814968402	49729.98394490059	64
49352.80860807559	50739.56543610074	64
50059.37006433035	49343.094218955484	64
49194.33943791412	50039.31780726343	64
49144.03968816965	49986.789601465345	64
50188.335185982316	50637.152803384495	64
49744.94040193006	49416.27682854175	64
50378.79497986069	49755.761960567186	64
49733.89414203836	50751.868921292946	64
50727.30653836902	50480.70365132424	64
50581.03421166499	49795.72344788162	64
49405.064254324454	50785.327534811746	64
49949.50660547018	49249.22577681674	64
50301.36175236035	49742.09571883146	64
49121.95441940666	50329.15431690762	64
50385.666576779535	50745.565713706565	64
50432.07417295703	49712.15531378227	64
49147.67037756178	50390.05051694622	64
50453.03983700317	50747.56663260936	64
50468.26615867845	50420.6975281023	64
50699.3438467285	49912.89149279392	64
49392.32393530986	49650.25034433796	64
49924.658606130964	50853.311062106215	64
49432.05836168071	49518.84859615971	64
49367.21772282752	49537.98334125292	64
49978.873834156104	50651.7289376253	64
50469.97703484123	50681.027584455165	64
49643.46089559848	50515.199891117205	64
49344.19906481231	49603.807209962935	64
50277.22259062125	49569.330130764676	64
50660.900383930675	49787.48430278656	64
50755.61623503339	50541.57381307391	64
49591.07926564929	50749.71367547518	64
49238.05160207042	49725.12169313221	64
50823.71411676233	50551.39627552368	64
49073.84834087511	50234.61511903692	64
50148.216524852374	49347.65075374095	64
50766.190284868884	50013.16223949523	64
50321.23667688063	50767.82015612301	64
50869.374034180306	50502.9886710114	64
49051.43202531785	50345.5192820054	64
50340.21985019675	49585.4605348511	64
50029.227039288984	50700.484319427575	64
50370.55942722068	50077.99920940437	64
49299.10170391064	49535.176202625014	64
49406.522402822375	50601.91956602583	64
50911.10471076198	50561.72200586524	64
49200.11350324533	49849.47020150993	64
50802.15325120347	49955.7416326855	64
50832.98710873774	50026.61159018655	64
50882.30793953144	50431.58970236819	64
50114.76236592418	50642.637617826425	64
50379.1653610361	49643.26207793529	64
49422.41247938521	50852.10949870946	64
50791.523135587595	50078.48221806141	64
49965.646894996156	49183.45521656927	64
49056.67465404424	50410.59467782527	64
49770.184682520485	50924.71682900919	64
50819.3362146036	50461.45766630622	64
50637.33022328175	49972.4613231392	64
49961.501054933586	49110.36345658328	64
49951.308345809215	50775.9079571256	64
50520.309648838236	50735.23094520091	64
50979.94990033982	50549.84062567862	64
49234.64916366623	49555.81880379399	64
50003.05569942576	50821.81013900982	64
50630.70668789269	50039.84693690527	64
50216.154313016414	49346.25157089879	64
50237.18476666498	50685.24375746711	64
49345.416769906624	50568.31051177449	64
50585.43069383301	50721.88639847026	64
49637.18663507536	50660.74786197683	64
50288.54525662921	49343.64528864525	64
50008.787407175	50895.296077264175	64
49539.60300861239	50801.90331243296	64
50357.6158109609	49320.86152885521	64
50397.085494879895	49542.85479688463	64
49904.617793742764	49147.230693897465	64
50226.66469787274	49423.232279223696	64
49420.543855636264	49585.42785269246	64
50326.96430426674	49517.96539504235	64
49339.948369140104	49477.50703625876	64
49740.96326801798	50986.81985332707	64
50462.021139161	50580.470908660755	64
49671.34487502213	50370.14680792083	64
50452.7340079395	49577.513823292255	64
49545.1446735117	49426.8511513751	64
49649.82716585928	49301.25844714481	64
50260.035169409195	49279.989720122576	64
49593.8684248091	50847.529310453414	64
49485.37440679758	49385.81069150347	64
50732.20497706741	49802.53254101375	64
50410.79403686447	49273.37842542384	64
49709.58674569662	49338.27100343049	64
49893.30300881781	50910.672663555924	64
49316.97178578335	49686.51786215961	64
50192.59966846138	49262.9009225145	64
50578.23974638087	49722.50718803616	64
49668.558119971596	50788.741836763395	64
49558.286977294556	49355.70913008402	64
50271.665557514665	49477.06514514665	64
50644.11895480099	49696.94460010186	64
49577.37966470856	50918.69346907328	64
50869.27619867057	50614.70022289164	64
50517.48065394132	49568.16477828316	64
49162.39811559617	49546.441503767	64
49096.11114086958	49572.40301558884	64
50642.376055060726	49627.2123549244	64
50511.71216573342	49719.5204656201	64
49678.79846240974	49242.17633981425	64
50434.574215772096	49212.425273253	64
49037.305661540406	50175.05743801952	64
50487.90813689615	49787.197182925665	64
50224.799727275786	50749.644413745234	64
49157.21143933599	50144.00821341721	64
50695.404890816404	49588.36874038273	64
50021.29203637144	49259.62786286486	64
49279.785008464474	50729.035023497985	64
49522.984434638776	50870.622479865844	64
49467.84304972047	49321.90947714334	64
49380.58737679634	50910.11319503766	64
49187.62330908726	49606.3485667374	64
50762.79401119794	49737.81730627469	64
50721.77258637389	50341.288818589426	64
49213.51307418561	50742.589405598694	64
50227.11060381592	50546.39226915439	64
50324.71245580347	49256.74792885945	64
50720.72318983605	49681.81687491674	64
51026.58499450848	50606.825773785466	64
49004.65606201512	50296.235689832094	64
49409.72435632381	49286.86020214288	64
49072.29500835101	49996.93841757049	64
49272.53968823339	49453.444075991654	64
50032.37337737597	49182.39452879395	64
51086.28960560505	50578.44517324583	64
50559.83816457274	50653.28127574908	64
49338.073422993875	50667.78337458244	64
50753.87939755449	49618.724980566	64
49605.00754446448	50979.25529868391	64
49828.83943703232	49385.10434013986	64
50642.670169012	50761.505479530875	64
50868.117478756816	49936.884925423095	64
50807.28662884122	49569.902949945266	64
50994.62464583472	50672.660085799216	64
51119.16150069005	50515.84725325791	64
50438.2028518527	49334.65434307233	64
50363.53311011562	49864.497792131035	64
51108.01348081054	50443.04656051963	64
49053.95263606477	50486.079956929236	64
50038.79721653882	49416.67575593739	64
49347.261553752156	49318.5878092542	64
49343.948593510606	49388.71232208936	64
49444.96132253611	49230.23760540843	64
49747.129878465006	49232.63055032935	64
50828.153211697914	49506.77584781575	64
49343.25713928896	50851.273232088904	64
49880.78616852248	49230.40957534361	64
50703.94250887581	50796.741926421346	64
50955.517428470856	50611.355690481	64
49141.61420289452	49664.09787912302	64
50266.08367895115	50626.27698490145	64
49406.78802996049	49458.31671342196	64
49101.53228765928	49718.121458243295	64
49801.25881025085	49301.09393442703	64
50803.973359712814	50617.67195487122	64
50914.68843483079	50662.581759523586	64
50498.20730753886	49178.205013773964	64
49722.976199955694	49168.921577809	64
51168.309593976905	50472.25764814874	64
51032.73625723551	50510.316563423665	64
49404.04690337799	49357.07625769001	64
50177.59027942301	49194.15649876581	64
49462.71475428765	49656.94033201068	64
49175.051219695495	50805.08342297063	64
50939.092427288306	50499.01232225233	64
50114.8245393463	49285.61455128675	64
49098.7432470412	49502.126580205884	64
49288.89516761847	50606.48381813818	64
50592.151523786735	50528.822439355885	64
49253.58681080359	50663.18193458283	64
51097.72767500713	50644.17912261864	64
51075.5025364274	50383.925965336544	64
50617.29492802518	50613.43439932502	64
51144.02622710486	50378.95533002311	64
50510.1288257126	49340.94914710347	64
49812.0551418826	49236.905886032924	64
50591.13748730661	49562.06860313176	64
50094.49896481136	50712.81138181025	64
49151.42844534162	49453.61871404398	64
50707.4235522545	50870.48941472785	64
50208.73085624255	50817.852171768645	64
49180.750445864454	50669.43618903968	64
50855.282304606146	50691.55926651937	64
50851.80525401592	50113.64286455533	64
50494.435555059266	49630.202816516445	64
50551.16298661271	49127.42795940981	64
51024.66802964641	50736.80621731903	64
49121.37134235473	49388.971121505594	64
49081.51165185888	50127.13554345877	64
49037.861642302596	50554.36500728401	64
50665.64047430704	50516.40270712458	64
49616.15651675862	49212.226835087815	64
50546.5888925853	50801.17602792133	64
50760.35337148791	49509.10677370302	64
50903.459454260235	49876.462524665476	64
50736.38596826547	50617.62446026697	64
50110.63772251044	49192.16362437983	64
49113.54231818965	50641.70293142208	64
49194.438210201864	50584.021249932084	64
50775.72602032177	50292.97863860409	64
49433.55955159423	50953.732429045056	64
49395.18862189124	51009.10151285822	64
49725.36091751686	51059.146348635644	64
50644.586024538025	50838.72174422099	64
50266.16136059377	49213.00749458357	64
50577.35124198704	49628.19777312607	64
50566.64199494145	49202.13462261726	64
50964.3983749139	49848.11454180197	64
50074.567595976645	50817.68639364576	64
49658.39481158975	51088.01825676967	64
48986.31425963871	50363.207333899816	64
49262.765462400894	49382.7256665855	64
49940.45498144086	49039.92205888809	64
