# Supplementary material for: Abundant Topological Outliers in Social Media Data and Their Effect on Spatial Analysis
Source: PLoS One. 2016 Sep 9;11(9):e0162360. doi: 10.1371/journal.pone.0162360 (PMC5017681; doi:10.1371/journal.pone.0162360)
Supplement: S3 Dataset — See the respective attached file. (ZIP) [file pone.0162360.s003.zip › S3_inclusion_lws/clust_66_75.csv]

50000.0	50000.0	0
50005.83713481602	49993.280968672174	0
50001.12443877294	50002.94038312532	0
50004.48967049862	50009.87803618339	0
50014.53099825114	49992.22044562598	0
49994.82530141147	50000.16451443882	0
50010.4589196096	49996.03999675293	0
50018.2149037799	50000.21066760052	0
50008.08586038528	49994.71094210748	0
50008.936828060156	49996.61673629877	0
50014.94983376979	49988.786681476384	0
50018.46933854213	49993.8554702697	0
50011.58925015423	49998.11513877684	0
50000.88428493963	50005.70068823388	0
50015.58030491181	49998.917555959655	0
50009.4718499692	49995.44000616184	0
50021.193458055204	49985.225681648	0
50021.413904821406	49979.75696080034	0
50010.100749354795	49991.42392694246	0
49994.76895619402	50001.40611172298	0
49988.06258487189	49998.76840152412	0
49985.29202249338	49998.940740734564	0
49993.14686645007	50008.1375682673	0
50019.290915195124	49977.92750471076	0
50015.06418115242	50000.068615091885	0
50014.13017824349	49994.253094930704	0
50016.51956011994	49993.78858803314	0
50007.08202173182	49986.998177055575	0
50019.32588342561	49975.4242119596	0
50007.844906202205	50006.27608626506	0
50012.7000907052	49987.44525287354	0
49995.49342105043	50013.29634922211	0
50005.13790162656	49991.45152935209	0
50007.082932075806	49996.441953963855	0
50016.585769007244	49986.84440471123	0
50002.83418114664	49988.992466717245	0
49995.48635136234	49995.03181978486	0
50024.77210222248	49987.26818796391	0
50016.061040311164	50002.13748655931	0
49998.10217495186	50005.36260508198	0
50013.167830917206	49993.19964095961	0
50022.14159763361	49982.83076155788	0
50016.10399810654	49974.74415824642	0
49998.08776523715	50009.22821079052	0
50023.40450357533	49993.61172738369	0
50018.76775212044	49981.33086492498	0
49996.120792812355	50001.59421960543	0
50005.046774222115	49981.73340809357	0
49998.2990140224	49997.04291727956	0
50016.47214563919	50006.55446067109	0
50027.808527417794	49994.11873108403	0
50007.276988179576	49979.47005546184	0
49998.63505054116	49993.56495709598	0
49994.93196612812	50011.18394075017	0
50010.45876863076	49990.161010031814	0
50003.97266594857	50002.458794795784	0
50009.44591577367	49994.182815990534	0
50008.4991627827	49998.01859678256	0
50026.73402193849	49992.63956518364	0
50029.482584821504	49978.508912261066	0
50008.75765193132	50004.28392360544	0
50005.388412672575	49999.9900841207	0
49999.85042124614	50010.79623481914	0
50012.27171978171	49994.29867634941	0
49986.59482429784	50001.81226839865	0
50035.33648425852	49974.70002515035	0
50017.338649190744	49980.41742473275	0
49986.88719264082	49998.56909033515	0
50009.163364260836	50001.94105756399	0
50021.4902181036	49972.74675609031	0
50036.929303339406	49979.345099226695	0
50004.407389178654	50000.27660040396	0
50013.03458879436	49971.04161905141	0
49986.730068661935	49995.36881795393	0
50012.11734460939	50005.26852747503	0
49991.47266825221	50016.232713043595	0
50002.753656105124	50004.43811441385	0
50007.04795399476	49984.99209594952	0
50019.73260847298	49970.14971438379	0
50009.069330373226	49972.59046273163	0
50010.1511816557	49972.62455247978	0
50019.046855330045	49968.729659101475	0
50033.91819664266	49994.99795841096	0
50000.54061583774	50004.66301196818	0
50036.83356199175	49976.12178608589	0
49998.69355844842	50014.23779065819	0
49996.42385986143	49997.54201287753	0
49988.80355885187	49994.73949626766	0
49989.0000510483	49997.53362532931	0
50045.87877013	49979.65615874137	0
49991.13587895365	49996.52765682387	0
50019.30492580107	49999.88959458508	0
50012.46014286366	49988.74121117238	0
50001.54569032017	50001.71275774059	0
50012.15402410048	49992.55053785089	0
50000.12263336884	49977.47527241486	0
50002.22490471562	49999.61637121197	0
50010.51338572776	49998.152334640225	0
50014.73525587127	49997.20394473452	0
50012.79614643068	49996.9890215799	0
50004.87503193818	50001.461523248174	0
50006.03257514177	49990.03647625652	0
50005.54887962217	50004.81637949066	0
50002.56240120871	49979.99797606899	0
50021.887926901814	49996.062893511604	0
50006.32703857465	49991.544517300004	0
49990.439278598395	49994.24582331928	0
50001.873876585625	50007.141939034314	0
50003.305765154335	49993.86854020162	0
50013.200641945106	50005.08440088092	0
50012.12025455266	49978.84568753256	0
50006.64370623705	49983.02919293262	0
50008.49073917247	50010.12621010018	0
50013.861540388745	49978.21860787476	0
50031.058052643435	49986.99015643279	0
50014.94582985956	50012.05125135054	0
50035.5383608293	49983.566861656094	0
49991.030096193834	50022.15116813719	0
50005.46966937792	49970.62233159868	0
49988.44833133628	49989.976926240066	0
49994.354344094165	49979.72792732627	0
50016.53829730544	50000.329665277866	0
49985.69786667642	50003.08579045412	0
50005.04180405728	50003.54232518139	0
50007.49928405959	49988.58424591541	0
50017.031857151094	49968.94990008343	0
50002.98364475068	49981.342418066255	0
50008.75183400938	49981.63170455064	0
50003.74134074666	49968.98534518849	0
50014.184258887915	50004.34955588514	0
50016.66807349658	49978.153620903344	0
49991.49294660638	49999.08926920659	0
50006.07308943197	50012.02124499861	0
50018.18428017563	49975.5291185302	0
50003.744835537575	50005.03672033354	0
50017.0847617482	49967.71939797862	0
50001.364376995836	49995.92899192673	0
49999.015252295256	49984.51162121085	0
50022.88862056398	49978.140659149925	0
50010.12229608524	49981.63378355038	0
50006.924986869504	50014.2275570096	0
50018.62598055079	49995.02027975728	0
50001.4129379488	50011.1959501719	0
50029.762113352466	49981.23696473595	0
50017.34500124433	49994.69032148967	0
50001.66266675488	49990.137316034496	0
49998.9494254673	50003.01711792969	0
50001.198360199305	49999.86125242214	0
49988.285388029035	50000.56237796584	0
49999.6191912088	49994.81971262622	0
50026.604335600314	49978.8004165042	0
49995.32452230914	50007.39284060184	0
50008.4370145203	50012.41428319673	0
50020.588886059304	49984.00500895489	0
50018.196912976244	50013.52306138625	0
50024.68074206995	49980.89310460526	0
50032.11898991028	49977.87048802366	0
50033.392462679665	49988.90998566345	0
49989.34177680639	49998.66722062441	0
50011.053675528885	49993.308648700295	0
49998.23830095699	50010.57701642372	0
50011.79860805233	49985.78635422019	0
50018.22626641199	49998.34133937544	0
50006.87112494695	50000.55134256973	0
49996.53121272331	49985.20198091985	0
50025.086037284156	49985.91081937276	0
49996.70860588001	49979.26714558284	0
50029.50319168969	49973.20871567816	0
50016.4795935853	49979.64911345631	0
49996.10016635222	50004.113680559676	0
49999.640019379956	49996.08065681126	0
50008.223135130625	49962.391188099115	0
49993.37143664145	49981.26529963117	0
50018.00955082157	50001.454190036544	0
50014.05433731257	49987.786569162265	0
49999.49285722743	49986.030568801725	0
50010.892172060616	50002.890041918436	0
50018.264454430224	49979.08917698802	0
49999.254347866976	50004.12399906752	0
49996.37550174052	49996.18684061768	0
49988.48035736957	50002.11186367716	0
50017.57129535383	49985.64348910266	0
49993.48365932206	49995.32734283831	0
50004.25846664632	50013.69450265003	0
50015.17690187655	49969.07193670933	0
50010.90125225226	50010.77384091866	0
50017.00323091341	49995.94090178073	0
50012.86030348004	50017.03363351573	0
50005.31109678922	49962.92414232626	0
50006.08245865617	49996.396527964374	0
49990.01497238	49995.39866020564	0
50044.05046255765	49984.74864177708	0
50021.102182624454	49977.19055963324	0
49994.206855205164	50007.760510363725	0
50031.30952802601	49981.27880218403	0
49993.00874635992	49989.07987435498	0
50017.913044286935	50022.43697608902	0
50019.55630359528	49996.00874573291	0
49994.95845095134	50006.23146898167	0
49996.787999179345	49983.41672751876	0
49997.28862868989	50002.89962222195	0
50026.72239156424	49977.67029217016	0
50016.137442013125	49997.798828649495	0
50002.23822115556	49982.82918829433	0
50017.59004350971	49970.20078439211	0
50001.12616166738	49988.74985866253	0
50026.89126041569	49975.84217616462	0
50011.525842301904	50000.75636389602	0
49987.37936298576	50026.933915783564	0
49992.505563965504	49971.45927862612	0
50028.914669772326	49976.81093937099	0
50016.66006009913	50016.9698661116	0
50006.33442838227	50008.543010872665	0
49989.42131829412	49963.33901166855	0
50017.968238877926	49964.11063876047	0
50017.4053768407	49976.68234425749	0
50025.67918690619	49993.459769034926	0
50035.32946390554	49977.583204645154	0
50014.841863191876	50008.54154552255	0
50009.46842729731	50020.60487544357	0
50021.769537268505	49974.23178294885	0
50011.47451947896	50007.557284676805	0
49998.40507468729	49975.46325920858	0
50004.0943970568	50011.27871101463	0
50006.20179319582	49967.85017228331	0
50018.20829484094	50018.71730479123	0
50011.66556158528	49969.1858270797	0
50024.369657337156	50001.22008216415	0
49998.79584238994	50007.13689362251	0
49990.32820341346	50016.3961369657	0
50006.4435688108	49994.31053318997	0
50019.30929079813	49976.600336048316	0
50010.91845864008	49982.82898569856	0
49990.348907185224	50005.60903256387	0
50024.1522169357	49994.40200642497	0
50014.17381883133	50002.12589069574	0
50017.76507466728	49990.44779436663	0
50043.75520496807	49976.744641166486	0
50009.71324076425	50011.99337319459	0
50023.96064234873	49977.61049468709	0
50014.04709016834	49999.30956374218	0
50007.29837336337	50019.74476684009	0
50011.60148713441	49971.61552987652	0
50027.760664667345	49985.06088880161	0
49990.826783218356	50029.403764236886	0
50009.65654534305	49987.70137659851	0
50016.71099753911	50008.33824926107	0
50004.69951611002	49997.63286251777	0
49982.1008966819	50023.64881203237	0
49994.30528099292	50019.15648234574	0
49989.98803088486	50014.01842541414	0
49982.173661481924	50004.54955079803	0
50016.885314251995	49964.39033046427	0
50027.64624163003	49996.03948847316	0
50042.10921104765	49992.490067135564	0
50000.45721536013	50013.25586287379	0
50033.20667133846	49996.21933796846	0
50007.796617056236	49990.37827675556	0
50010.793185041024	49958.88394594061	0
49999.99657376707	50014.635139766775	0
49991.18720389596	50004.122235214636	0
49997.97220737339	49978.578237204354	0
50009.72613395662	50003.706107086124	0
50035.589999161806	49971.04844427833	0
50028.910800421785	49971.17023296352	0
49995.69536840814	50016.661631778	0
50031.87793942766	49984.378883366044	0
50018.940883947886	49955.17033129901	0
50009.73582475297	49963.47881328664	0
49982.62400587377	50000.491292449246	0
50011.69341869804	49995.72767945512	0
49995.16420949113	49998.835294507444	0
50006.40201665947	49988.39904736535	0
50016.4519561636	49990.38580699887	0
49999.09921373705	50015.27455799909	0
50015.71644487849	49981.890074185685	0
50011.95701241115	49981.49187185587	0
50013.74931920829	49997.47045144757	0
49991.916510602816	50012.525039104024	0
50009.99198977121	49984.8982441121	0
50018.44147401772	50003.16867861623	0
50020.82573912429	49974.82028027413	0
50015.49034966473	49990.85560334409	0
49999.87213701425	49997.90044027296	0
50043.79092621712	49982.05238273654	0
50017.433259612284	49987.72241035177	0
50031.953824946744	49994.884360510674	0
50008.88763657624	49985.631715698684	0
50033.254947874484	49991.54350118985	0
49999.46235900153	50001.37638187934	0
50015.18216152417	50016.60655961266	0
50013.100947890016	50010.369642319376	0
50023.76929210621	49996.469970804144	0
50009.1598565264	49970.37590584578	0
49995.85450226346	49992.452056001675	0
49999.94546654832	50008.59505416156	0
49990.82754118624	50010.245166916364	0
50031.77710339371	49975.60848126108	0
50034.230430251715	49972.200144816255	0
50022.386270717376	49979.00827023312	0
49992.64646736168	49980.25304717777	0
50026.42297673137	49997.453392527335	0
50019.618674445446	49958.86037352273	0
50026.41798040903	50001.05491525644	0
50019.38057683675	49973.42363685009	0
50009.54565436523	49966.28393480257	0
50009.01063384966	50014.73592736334	0
49999.644995925904	49993.78405371485	0
50009.81720632824	50005.97289784865	0
50008.14015398451	49992.284981156794	0
49996.346870602596	50006.735113702714	0
49992.318381946396	49996.34852900717	0
49975.57922029394	50007.543591302885	0
49991.7840052838	50030.47910280624	0
49997.821918389505	50003.78108682672	0
49981.759709777754	50020.590654198604	0
50004.689470503756	49982.915378003716	0
50003.63994292236	50003.52518030056	0
50003.33970531987	50010.21646316763	0
49991.72504012674	50009.66971456137	0
49993.51300644962	50021.990941999415	0
50008.57551745661	49967.72139152683	0
50021.960935687	49975.66542490558	0
50004.69583280455	49995.22104814737	0
49994.198399913046	50009.21217614481	0
49988.58142016513	50018.082290497325	0
50019.654252077045	49988.67324223183	0
49984.921162792794	50004.07854214962	0
49981.45671529846	49997.116122643434	0
49996.97783060522	49968.187741512134	0
50040.272093099156	50001.72669740148	0
50003.18794351524	49977.40589052669	0
49993.03311956979	49993.21018067425	0
49996.365427526835	50010.6317267545	0
50003.67053058538	49991.807151799425	0
50008.59006648891	50007.353603243646	0
50005.63922193674	49975.28807307995	0
50027.37674313698	50000.002662458595	0
50018.1694011894	49962.7431125476	0
50029.270615256304	49986.30585703274	0
50008.60891376488	50000.90645862579	0
50011.463217016535	49987.64651850302	0
50025.71492602243	49980.053609271316	0
50020.149261215425	49998.33740895269	0
49992.083382203666	49998.17325550986	0
49990.49038131797	49993.050099536056	0
49997.03459241107	49992.463299739306	0
50015.71638867133	49993.163487279846	0
50014.238258018595	49971.042525217876	0
50002.84440560835	49991.017650804875	0
50024.0421841673	49981.83583364768	0
50010.09122006389	49975.393998303785	0
50021.8599244461	49988.34879827413	0
50012.38490685176	49983.447845324255	0
50022.9978631254	49987.25227928762	0
50024.57481204676	49998.27303786978	0
49977.73435678939	50025.73142585185	0
50018.273526281984	49984.862890459626	0
50004.87977524304	49988.86417241439	0
50010.2994959495	49980.14878879698	0
50044.34040172747	49986.573763466644	0
49989.8854863132	50002.60089882142	0
50035.588236585834	49995.58540569962	0
50033.22995233338	49985.604815805105	0
50004.865841838946	49985.181879685035	0
50017.96032704124	50016.073713754304	0
49985.88742129509	50004.574260043635	0
50022.967400696645	49965.7199337937	0
50020.575116337925	49991.52741422425	0
50023.080497756	49990.82975304222	0
49971.19647388126	50028.90699982335	0
49988.378226405424	50020.15787642392	0
50041.256446369975	49975.58570536631	0
50026.2353198945	49963.63745814506	0
50006.09290812682	50003.86750193632	0
49999.10665106603	50019.81250362378	0
50017.08442806516	49999.00182927129	0
50044.3125068275	49991.881128169334	0
49989.69643205104	49979.90931636454	0
49983.447153874804	50012.92191009479	0
50007.09100776314	50002.0115516885	0
50002.39396832022	49992.540378176054	0
50030.089910534545	49998.491165232444	0
49997.30745483783	49998.59718904675	0
50007.318017293444	49975.875578960055	0
49993.248316773905	49978.191920323	0
50026.3666059615	49990.04335203911	0
49992.999485446875	50010.69994272801	0
50000.3856237368	49991.71250458948	0
50017.946030743726	49977.88631347146	0
50007.644142433375	49972.087069549	0
49993.66907959635	50011.765590085415	0
49994.8157511952	49986.98470323382	0
50008.38104781748	50019.90062105578	0
49993.26126408174	50000.11735477906	0
50007.22548173692	49977.57936703704	0
49992.06360483944	50018.0340425501	0
50039.28669048378	49963.65659707516	0
49985.753176636455	50020.735921212305	0
50011.566897029115	49967.6111754119	0
50033.987927820956	49979.86532365262	0
50034.92184460218	49993.68379887169	0
50031.1834662403	49978.546404806555	0
50008.49951727383	49977.61220145197	0
50000.0667014223	50006.61967936052	0
49984.729122934965	49988.46750636666	0
49981.21649061167	50003.70840084871	0
49990.47161684786	49965.01894314194	0
49986.85456251446	50017.47416794007	0
49993.14977565803	50012.76023205532	0
50047.74428540473	49991.24723405859	0
50041.76255014188	49978.46759680011	0
50009.81457879594	49978.21967923451	0
49998.4060908197	49999.35948248665	0
50018.373779276386	49996.34044717234	0
50013.52283959243	49995.467949927086	0
50027.67426593742	49970.10328410818	0
50014.319940503025	50017.38261971316	0
50009.11341404663	49999.653086728984	0
49973.127658974896	50000.05463673042	0
50024.172469884805	49992.833051163034	0
50012.72323837013	49986.30699232487	0
49986.20730487261	50000.10490423789	0
50011.977252020064	49976.793581167396	0
50000.00469857768	49987.66289570633	0
49995.85995538461	49973.097446555905	0
49981.89327689237	49986.981859026244	0
49990.188598212604	50018.50470183291	0
50019.26408681603	49991.079964753786	0
50026.90642246039	49980.55454640253	0
50004.02002875881	49980.06894821713	0
49985.89081506631	49985.65015807027	0
50002.19799961084	50013.56370140326	0
49983.7216195171	50005.075943525364	0
50011.56530235663	49984.67498436674	0
50002.327672652966	50016.16523425671	0
49997.71084800053	49989.345274387495	0
50021.098386776	49999.088229640256	0
50002.00890793094	50008.13368325376	0
50019.39518854666	49986.74799421681	0
49998.48583144695	49996.020842220816	0
50002.252645341825	50003.39034952211	0
50024.94934034694	49996.50973683712	0
49986.29125204934	50032.769984358754	0
50028.415156277806	49974.07285654163	0
49992.67148623997	50015.74501869495	0
49988.55427669218	50005.38882281116	0
50005.61269014103	49979.195057955585	0
50013.9253921519	49979.943606174034	0
50009.02263196153	49976.39397066565	0
50003.70383567812	50009.18776447736	0
49977.93538939688	50032.17827826552	0
50002.00143499088	49981.14772652258	0
49994.443343618565	49988.76168526796	0
50015.95192676042	49996.55369518609	0
49993.70826007408	50013.60625246535	0
50015.6171072625	49995.2344459176	0
49985.79584330067	50018.53873362033	0
50035.52685303456	49986.11691328954	0
50023.38477138606	50015.65881684924	0
50013.08957255942	49972.88909667436	0
50032.54434074573	49980.14024382478	0
50037.69766277613	49990.71977907857	0
50020.70132115987	49971.33918728332	0
49991.54871575323	49993.06958954638	0
50038.6876369777	49984.854015877136	0
49995.84975534837	49989.76380217891	0
50008.57260689861	49984.18248625825	0
50010.80116969428	49974.26868446372	0
50015.52442358418	49980.369654114074	0
49966.87956821088	50025.3566718717	0
50021.39298048806	49997.33513397521	0
49986.79280405464	50011.54457078656	0
50036.99569153763	49970.71384740837	0
50030.30006447288	49976.71936741601	0
50004.423067000935	50021.778925919774	0
50018.9524174718	49987.93459858724	0
50002.24446952885	50009.35885546801	0
49991.37241014676	49987.81286878255	0
50003.50800967785	49986.81399264767	0
50024.603400120206	49967.67607924221	0
50011.68653072118	49989.936086664326	0
50007.42317193211	50025.20821976098	0
49997.81359760099	49974.146066464906	0
50000.03202202254	49975.17501212602	0
50007.46899340166	50016.97950080779	0
50014.92720199672	49989.879107376546	0
49982.3621370405	49990.43294793265	0
49998.93112757086	49973.32114751587	0
49993.375437763934	49986.99815010414	0
50009.01048645396	50017.8185164767	0
49996.28983160131	49986.96341522962	0
50013.84358150482	49974.759725529235	0
49985.33335758784	50014.325262570404	0
49988.28920657882	49976.78881082798	0
50005.127349538976	49960.355245516366	0
49989.64002585986	50013.06228223937	0
49993.30132386803	49990.74232668886	0
50007.89248237768	50021.36047618287	0
49987.15178322575	50016.181793822885	0
50053.394373888725	50057.33183859525	65
50024.9303193318	49989.63045394712	65
50060.92603469961	49934.237056194	65
50099.04291929858	49994.87786051011	65
50003.68943813528	49887.106530987214	65
50139.585084238744	49940.567038057525	65
49980.457650818535	50044.43102740448	65
50055.750798447094	50126.61905297483	65
50197.22116216834	49973.761673496454	65
49986.351730336	50151.830764525075	65
50068.36581407015	50199.55878876985	65
49916.46268784705	50014.15544616312	65
49856.01195068606	50043.22636704087	65
49784.19693684918	50050.699484489516	65
49802.60478084953	49986.44931651432	65
49955.79068980573	49937.0239188821	65
49772.67415353042	50118.02878081198	65
50124.46540062669	50065.17755175858	65
49907.51142227396	49880.123749247876	65
50012.40362008489	50237.518006141065	65
49885.19633505457	49949.691938893455	65
49737.82212467979	50001.55629806197	65
49917.622015010485	50080.757601645375	65
49775.200023986356	49920.38316230712	65
49924.58778712789	50186.300691307704	65
50139.211357381486	50130.53787715765	65
50110.10185516592	49873.512490813664	65
49675.00341096451	50028.432202112075	65
50181.91480650865	49881.09821156403	65
49610.095298217224	50041.96075487326	65
50000.20635077539	49819.053576566	65
49830.97815821078	49877.4130191291	65
49567.52285895041	50095.80686353968	65
50198.726404032794	50056.746592092284	65
49666.010043294875	50095.32298826981	65
50030.98777940566	49756.939332499474	65
49978.97555967833	49710.46768829551	65
50253.71130868508	49868.56928183846	65
49922.13710265465	49749.44151519384	65
49615.19808258788	50145.80468114035	65
49846.76303885015	50124.66164600132	65
50058.49238768759	50296.26372263719	65
49648.37421855275	49961.20646996645	65
49669.9329072242	49894.79950593162	65
50186.12071873677	49810.15610040013	65
50074.23561719396	50362.13846925348	65
49559.52464093305	49992.56957066169	65
50148.95168473819	50202.684306286246	65
49911.22333676518	50257.4772439801	65
50269.20194967491	50036.005638265226	65
49941.078779336305	50316.62071936042	65
49711.36863010506	50158.8954298888	65
49872.84044655539	49819.018490154354	65
49520.049689311665	50047.4248469029	65
50003.704467707066	50355.337413855195	65
49869.43937623912	50315.28151738083	65
50148.68866081018	50360.63476425185	65
49804.99498105648	50294.283706986396	65
49573.27102397713	50205.16685801026	65
50319.10440378561	49892.155413915454	65
50029.41471865756	49662.85402626193	65
49860.008127464585	50212.57976033053	65
49732.13289464615	49856.21967825522	65
50096.761493568825	49777.660694213104	65
50254.402378556835	49935.76545366453	65
49462.141460461746	50085.163139590804	65
49793.35204051077	50221.5171100606	65
50215.8506669755	50227.69763601028	65
49784.58855486492	49813.068334735406	65
50098.38713777414	49655.47303117218	65
49958.23219656558	49640.40997900224	65
50054.436730126654	49597.33666368174	65
49816.918848289206	49746.14748006676	65
49856.181058418835	49683.7840341034	65
50150.767979861	49612.98050630155	65
50106.25355619106	50421.19440833217	65
49827.52587467366	49614.874152590244	65
49750.8780503171	50333.752211513405	65
49746.61261668404	49757.57454554177	65
49423.06056834169	50023.35574050407	65
49833.13341762149	50370.44432643504	65
49448.88698539871	49953.45634539793	65
49554.66310839386	50274.03627764144	65
49707.15465549086	49699.80020226504	65
50335.17903624812	50015.96817366361	65
49595.86028174185	50336.33731021309	65
49644.54864233857	50222.12469567679	65
49888.430095854084	49571.66051379146	65
49497.873161454634	49902.1031087693	65
50200.61415073428	50295.479649456305	65
49432.205336908526	49868.26052851909	65
49658.11120513753	50292.09841546283	65
50206.10122239345	50161.40606337607	65
49564.55540152194	49883.15465155471	65
50365.801205490025	49837.32744709058	65
50047.7123948809	49529.91978780002	65
49544.35015011142	50381.1360102044	65
49758.36103945634	49649.44480873619	65
49499.83623141727	50208.589730792635	65
49901.78803277664	50381.645372612846	65
50251.73491817334	50346.17553813263	65
49703.349012796	50385.076754126	65
49745.643691305115	49582.47371692172	65
50195.528807812625	49665.879885631504	65
49470.124192494804	50382.40442277254	65
50275.74693607649	50158.28333084456	65
49412.66451646801	50132.492231698954	65
50192.35576402934	49736.159743699696	65
50034.907001815	50416.99817320828	65
50208.446559240656	50405.69854761518	65
49592.268232534676	50438.20586631766	65
50392.091807039404	49906.57479112521	65
50042.83876525513	50491.49549599483	65
50261.69770725127	49671.27037591936	65
50293.70923322275	49738.896869869626	65
49359.01184704993	49872.68826196415	65
49780.40602721744	50420.17443453915	65
49288.184187929626	49881.74019151713	65
49661.3221427485	49647.7261037204	65
50401.520640710856	50049.74954902899	65
49613.26267316474	49696.36288596989	65
50461.17657906891	49924.3027860919	65
49394.61701565669	50202.72344813358	65
49370.75638979039	49938.106805672294	65
49412.83053111123	50266.614642485314	65
50412.48136568605	49979.938741216305	65
50284.74721086429	49607.795669458494	65
49977.6503609142	50472.53008577955	65
49822.05288418981	49544.96333843704	65
50271.546589916754	49801.076018210806	65
50148.83560538078	49546.198733651065	65
49399.25920212248	50391.19741229098	65
49415.06212437052	50457.58368850531	65
50207.689426239886	49576.74609094139	65
49782.361589937595	49487.439398808354	65
49357.19141698653	50310.5678931136	65
49408.21202084796	50527.23746927337	65
49759.674826123904	49419.04727920086	65
50012.72839718008	49471.83523709128	65
50328.43756154673	49661.40462854052	65
50090.73591650967	49468.854650064975	65
50393.68085692893	49641.35334477121	65
49608.11130497436	49769.120138672806	65
50297.43767415832	50400.06175320243	65
50381.59738838965	49571.275550698694	65
49977.22882981299	49535.81453072075	65
49605.22539518113	50503.01668740528	65
50279.76039880457	49536.66535591205	65
49678.13085388238	49553.196382940485	65
50345.78888059754	49508.008822984695	65
50322.21689144213	50463.93589238327	65
49522.107475862016	50445.75724864716	65
49257.25480004137	49941.50211429476	65
49323.68816005402	50244.44876605153	65
49652.11414618168	49819.03586641088	65
49343.33149979688	50436.35363086839	65
49364.62706384677	50058.7647206498	65
49508.59711066863	50134.651839790095	65
50497.76185230453	49862.047367258936	65
49266.18040059889	50290.694578397146	65
50467.15448051566	50062.16530520734	65
50538.79577205989	49918.430591034296	65
49981.82719494557	49406.420980060204	65
50362.65774392044	50365.910083180024	65
49849.55209538227	50434.54957453578	65
49339.11123028787	50144.16517648607	65
50408.80863411739	50314.041539365375	65
50365.30829717275	49742.24110680216	65
50397.46840071756	50426.013704777746	65
50572.42504215042	49985.13930102822	65
50266.68806460156	50502.92099839716	65
50606.456712206294	49892.29791433896	65
49698.24402044958	49379.07974212445	65
50678.57587797585	49910.58334327901	65
49476.02636993429	50522.560154598286	65
50454.72174681348	50128.33235909708	65
49301.055810693135	50087.87108561291	65
49833.546203834376	49431.70070220583	65
50341.879964877626	50296.03082854102	65
50415.71927524741	49510.91475948055	65
50459.165937432714	49667.719580733006	65
50434.10007517761	49840.97223930014	65
49197.02370154222	50270.62439139749	65
49307.794407961475	49983.99678170279	65
50082.32958296667	49399.16808653806	65
49300.050672731726	50357.253344594974	65
50472.3689147211	49595.27444614921	65
50235.51306422309	49477.33607800896	65
49501.60546400054	50316.13901869591	65
50148.41700440306	49373.57154729376	65
49932.55388879965	49456.826151452246	65
49249.35673437793	50141.69508755436	65
49549.24701412491	49724.27695665735	65
49247.92155694626	50404.40889930213	65
49183.01885210537	50422.35702517341	65
50095.09665114871	49332.431931935644	65
49651.10977384253	49327.40991911196	65
49510.08740487367	50580.77962925455	65
50218.85784246043	49367.16449149027	65
50383.88681397709	49445.81671462216	65
49501.11875583842	49672.006373603865	65
50031.079042793746	50561.69827145839	65
49713.17027613114	49286.11512312473	65
50157.152383369365	49462.020959521215	65
49443.513899721765	49796.2273343829	65
49180.36385878011	50132.328177834686	65
49710.436123827225	50246.716110505346	65
50204.3027597279	50524.92519818401	65
49190.160786693945	50066.270082141105	65
49767.15121620207	49239.99103123659	65
50059.68801243565	49273.320867444156	65
50521.71777535978	49702.53555574934	65
49118.84479247027	50098.133209864274	65
50340.89684394	50131.92593895856	65
50177.188316941465	50594.799131759406	65
49125.37802515493	50291.09814296184	65
49113.51486074628	50166.132227269554	65
49728.492235361125	49180.80540679146	65
49151.92866828678	50008.051446009216	65
49231.92413288683	50011.73314994222	65
50711.58217925038	49848.31349886265	65
49465.81454775722	50635.81650631054	65
50467.68121409001	50356.88407955316	65
49911.45545193173	49386.231398877	65
50608.8535047766	49824.2258325506	65
50777.86455253651	49814.74473416936	65
50435.34369514096	49738.19811995778	65
50445.97543614446	50481.354287979004	65
50459.60461820089	50198.89212682364	65
50109.69724404484	50569.690112659	65
49689.04964631458	49480.99974797684	65
49260.54731623027	50206.86546532091	65
50341.620287209415	50206.38054440197	65
49872.161542943315	50498.575450793316	65
49958.06925466555	50551.42359383568	65
49436.7128995258	49640.91130032248	65
49401.34263747093	49738.04757096307	65
49663.6953627226	49157.15697156028	65
49517.28847587338	50680.19767870981	65
50515.77057107294	50302.731206394485	65
49607.37017506134	49608.489792758424	65
49575.14900662866	50718.06719098225	65
50804.24442196489	49881.433412809856	65
50777.7908709131	49942.907638877645	65
50396.20336893655	50243.631063362365	65
49626.680662140105	50673.31876011896	65
49898.21820619848	50593.070155942936	65
49190.77524944457	50353.62686844817	65
49348.02285374044	49805.26489554177	65
50468.15204123592	49458.96097470146	65
50512.465046181875	50412.10113482392	65
50861.50954960226	49924.78527062798	65
50864.615863047715	49854.45798474866	65
50427.44918716554	50545.31815706382	65
49587.74495426337	49306.83418088097	65
50287.85598480069	50244.90507141719	65
49591.03327581823	49542.62522356956	65
49660.17485825066	49228.20599056318	65
50520.84076797599	50156.787691179685	65
50472.54378865278	50596.84999289363	65
49374.81880530874	49674.579959290575	65
50467.534185739685	49387.955436657074	65
50246.11749806414	50619.62083874526	65
50290.96663910969	49371.82793578196	65
49591.79210063839	49474.27016540081	65
50125.17654448427	50291.86602477499	65
49584.682046555026	50790.19214249116	65
50573.22302056185	49760.33164542585	65
50049.35445403313	50625.197222803195	65
50359.11827660916	50538.592987144955	65
49549.90539648018	49815.10802155813	65
49518.991080048494	49529.45590883309	65
49567.916534383345	50854.75337617499	65
49655.332689254596	50786.9233093917	65
50602.611645487385	50052.44780645848	65
50371.50052884168	49375.31591843337	65
50895.85862108818	49791.51481674198	65
50146.25338069886	50475.94871502285	65
50963.10885066593	49790.45689406576	65
49057.19082941036	50284.56903655612	65
49309.52019825167	50502.6412489425	65
49104.9921681998	50358.97132051364	65
50654.06686053922	50095.28157004447	65
50752.240875543626	50005.139900356015	65
49708.556438977044	50828.10349908926	65
50944.32652103852	49726.65919242038	65
49455.61135919078	50717.82752726629	65
50938.729842104294	49655.37631899412	65
49259.1018435778	49822.362086400855	65
49513.49461505444	49607.02315353173	65
49673.09214957312	50614.714305088426	65
49309.47319788646	49640.01949756096	65
49583.133541799376	49408.605324105985	65
49505.27537761764	50880.637448106914	65
50317.60236024653	50639.19962949545	65
49785.98780085432	49136.66445227781	65
50933.92598079781	49873.40454992532	65
49339.87405384171	49578.18517678924	65
49919.60382752591	49314.55158082498	65
49723.22737338534	49111.513169445905	65
50925.898416864446	49953.782057579294	65
49785.24730111937	50490.1780889925	65
49701.755855131494	50454.85014719153	65
50130.03285792569	49258.9474870012	65
50667.06906727308	49977.33010384769	65
50518.108318741695	49338.61488826008	65
49594.374537491654	50922.11479827868	65
50496.15035247638	49793.97566321187	65
50385.76172569158	50654.80361979555	65
50998.060764256275	49622.09215914034	65
50484.66572075857	49995.21553576523	65
49096.973428025885	50431.08575561087	65
49012.00996583327	50230.444800600795	65
49708.373657854056	50525.217842812504	65
50578.44061838314	50445.39692725056	65
49313.63457406873	49744.16744798568	65
50877.62784284186	49717.92203458113	65
49068.30088780539	50049.54843106786	65
49395.73172339883	50613.48978799862	65
48955.78223974195	50194.04667479326	65
49245.77293053101	49731.78128574839	65
49348.05487819771	50562.83099264865	65
51053.68286769551	49668.074257274166	65
49296.11498813938	49522.350396104695	65
49587.61725229444	50573.160390406934	65
49641.01863560021	50862.479165299745	65
49562.35797075995	49245.30321989071	65
49808.854861349886	50560.57155343889	65
50640.56580478741	49732.064740986534	65
50913.80395575092	49590.93987499169	65
50565.7518588001	49392.47573877328	65
49141.44147253381	50487.43310119899	65
50297.03691830657	49446.91789846469	65
49086.79223863057	49982.2966660338	65
49117.045585839565	49919.871540111475	65
49787.21435506245	49357.174527030285	65
50331.45677477884	50708.86298982564	65
50027.20062687837	50688.01049711176	65
49878.69746615708	49259.459441426494	65
49519.075607205225	49330.76480413689	65
49191.59538451643	49692.211018354064	65
50604.48710237371	50511.65951731401	65
50706.793333982154	49761.606141465825	65
50086.30640161952	49204.77162484924	65
50540.92205846824	50093.6721261181	65
49730.50232373194	49040.678854720354	65
49833.73069594396	50629.512391052325	65
49472.02826583535	50823.19115212813	65
50666.998752955136	50471.04313189703	65
49651.416601816774	49088.331148232646	65
50447.04707403108	49317.94126001348	65
50451.840266164574	50687.155506530646	65
50195.040189053725	49247.1820355639	65
49514.15370474924	50751.09321404196	65
49551.19863891016	49178.934315174585	65
50542.38338329682	49460.03423205754	65
50604.89087015045	49492.61555915539	65
50293.225252254735	50766.81175416095	65
48923.13179176178	50254.63950631838	65
49397.814644038284	50763.658992881035	65
49353.62087615701	50704.72900620487	65
48875.076670524766	50311.783798814504	65
49393.41656841805	50837.342005932085	65
49975.65283813065	50635.206349455046	65
50895.66498233848	49520.48435921756	65
49770.29489682367	48983.71523595456	65
49360.834527182225	49503.067442455664	65
49522.14030927522	49115.70973449446	65
49737.45458406029	50765.14824731084	65
50870.29245419703	49644.00985431996	65
49836.52039793009	48959.26924922785	65
50999.596909524684	49893.495894663414	65
50613.36828437012	50383.03228469311	65
49468.66986809062	49167.309034161175	65
49401.206009945876	49176.7311480534	65
49598.98669925341	49046.26220472477	65
50589.38565664637	50576.34027646803	65
49012.61300822919	50011.461661909336	65
49042.99160277449	49925.66107362824	65
51033.50349160342	49789.44738015457	65
49165.31906658784	49760.50787302744	65
50574.41139515344	49558.09534027521	65
49934.912850929046	49214.00104343494	65
49219.88560525145	49879.20394138788	65
50708.05291038368	50528.077219022525	65
49423.30378161411	49528.831260088584	65
49549.7343751392	48997.178035470635	65
50530.61497461253	50633.611318628806	65
50342.16820437449	50815.91821561541	65
49904.94752818825	50659.95760190656	65
49302.9990369082	49455.89859619199	65
48864.46074588246	50210.18499546297	65
50539.396467921695	49616.26187445913	65
49339.77256165242	49204.29319981763	65
50258.85928746025	49313.867672394015	65
49184.43660445305	49940.76467409762	65
49720.44232874948	50897.06745814024	65
49826.190186844375	50695.34785023715	65
48950.21429712755	50316.40599098409	65
49240.79319439523	49637.38519637581	65
50642.26200780975	49437.88815438635	65
48823.866689479255	50154.8689798031	65
50539.14981892965	49273.83274997419	65
50584.85728176446	50287.69147105648	65
50900.23388161545	50019.14734017536	65
49155.62296173812	49629.48418765214	65
49656.92661894037	50951.01723768983	65
50677.83597716278	49378.987739637865	65
50067.522805062785	49140.1658827641	65
49081.34666551323	49625.1004945635	65
48939.49359986648	50014.61673457012	65
50387.942895917855	50863.50377857227	65
49058.88223904989	49687.9597113222	65
49406.09255153154	49108.49652755844	65
49412.20671466779	50906.07045214057	65
49764.66267110314	50644.74392037551	65
49895.429465458205	49157.86126393486	65
50835.64973978019	50001.28986034731	65
50752.138998223825	49383.97252341469	65
49720.65669046993	50970.63420644152	65
50645.396223104726	50618.947469988845	65
49368.71338712138	49428.98567115266	65
49327.731606905894	50626.05944894567	65
50055.35902520789	49069.67297471055	65
50616.99608335652	49618.46714058946	65
50977.30712745867	50005.0117326721	65
50126.36807121862	49072.8774171871	65
49173.57151243647	50202.03724793344	65
48799.01861466354	50243.03635449499	65
50762.39906551512	49724.82186961867	65
50685.42610560308	50363.0011829768	65
49830.16363819788	48885.93658405582	65
49464.69735344286	49067.97212227228	65
49116.91897271523	49560.76844289634	65
49616.350198551365	51005.60990738569	65
50963.0280333371	49490.93834528211	65
49647.85175066621	49425.273652479606	65
49779.74743791918	50827.746046025226	65
49662.49843542869	49018.52122234094	65
50150.68332266875	50658.43774039647	65
49694.41152779212	50681.40759513575	65
49211.78850299784	50486.602599460384	65
49444.35526865982	49237.20057024107	65
49426.227412667366	50972.694864201025	65
49781.36133078722	50929.01081755759	65
49346.29220119815	50922.49737614725	65
50831.51308602967	49498.0908129994	65
50689.34252544279	49624.128870658016	65
49473.44960061028	51028.95908904683	65
50401.368721629864	50730.940854194756	65
51052.95749809077	49941.67753001538	65
50771.08779083696	50076.187193439	65
49094.03760968706	49497.14271537457	65
49845.446265726845	50890.35045019081	65
51090.60746215071	49828.39336774982	65
48920.07578309881	50085.48715774988	65
49011.75542857613	50146.00178363333	65
49184.61121655799	50553.86516668421	65
51161.127090975126	49811.42506837516	65
51062.13546721117	49586.3572498782	65
50769.94465801626	49652.800966769704	65
50821.41555852416	49378.96946037205	65
49449.60608701448	49321.94582127821	65
50777.384018672215	49452.99760900892	65
49908.19547910822	49088.124484216314	65
51120.163199658484	49661.53864839663	65
50027.133397879166	49006.49287163758	65
49029.38506329787	49516.865784094574	65
49813.464259910215	49294.15161825337	65
50844.557114492025	49564.43451969339	65
49122.00900089258	50583.883194593895	65
48993.856512676044	49715.97422028724	65
50334.70116219004	49315.217124965115	65
48865.718478162744	50004.71739941353	65
50512.649086472884	50540.2542337546	65
49151.15324301603	49833.36543750841	65
50268.51242295656	50687.23956649583	65
51139.690982659464	49745.51599498612	65
49389.040846461954	49360.419211181594	65
49082.31659961696	49856.395673551415	65
49696.11433259703	51038.92579335724	65
49416.86518107912	49016.53631050165	65
50660.76795490014	50685.90526875037	65
50592.47804137443	50136.18729177346	65
51217.605238952085	49860.32185540592	65
49875.09501128731	50744.427140233034	65
49673.74552092825	51104.003731601944	65
50330.38911478826	49249.28287538882	65
50090.13574067819	48986.341573773054	65
49985.78135704288	49290.78014722229	65
50102.016290961066	48915.07970692378	65
49962.35831125523	49038.13863514941	65
50822.87951505816	50125.64723727218	65
50681.42907211187	49556.769172377346	65
49512.916311795554	48934.65362047569	65
49024.39136194142	49591.676438025606	65
50882.01652170318	49411.8575234415	65
49880.821116589395	50824.4551402691	65
49282.72836620989	49166.651250136056	65
49174.08412817958	49525.34584928575	65
