# Supplementary material for: Abundant Topological Outliers in Social Media Data and Their Effect on Spatial Analysis
Source: PLoS One. 2016 Sep 9;11(9):e0162360. doi: 10.1371/journal.pone.0162360 (PMC5017681; doi:10.1371/journal.pone.0162360)
Supplement: S3 Dataset — See the respective attached file. (ZIP) [file pone.0162360.s003.zip › S3_inclusion_lws/clust_67_76.csv]

50000.0	50000.0	0
50005.83713481602	49993.280968672174	0
50001.12443877294	50002.94038312532	0
50004.48967049862	50009.87803618339	0
50014.53099825114	49992.22044562598	0
49994.82530141147	50000.16451443882	0
50010.4589196096	49996.03999675293	0
50018.2149037799	50000.21066760052	0
50008.08586038528	49994.71094210748	0
50008.936828060156	49996.61673629877	0
50014.94983376979	49988.786681476384	0
50018.46933854213	49993.8554702697	0
50011.58925015423	49998.11513877684	0
50000.88428493963	50005.70068823388	0
50015.58030491181	49998.917555959655	0
50009.4718499692	49995.44000616184	0
50021.193458055204	49985.225681648	0
50021.413904821406	49979.75696080034	0
50010.100749354795	49991.42392694246	0
49994.76895619402	50001.40611172298	0
49988.06258487189	49998.76840152412	0
49985.29202249338	49998.940740734564	0
49993.14686645007	50008.1375682673	0
50019.290915195124	49977.92750471076	0
50015.06418115242	50000.068615091885	0
50014.13017824349	49994.253094930704	0
50016.51956011994	49993.78858803314	0
50007.08202173182	49986.998177055575	0
50019.32588342561	49975.4242119596	0
50007.844906202205	50006.27608626506	0
50012.7000907052	49987.44525287354	0
49995.49342105043	50013.29634922211	0
50005.13790162656	49991.45152935209	0
50007.082932075806	49996.441953963855	0
50016.585769007244	49986.84440471123	0
50002.83418114664	49988.992466717245	0
49995.48635136234	49995.03181978486	0
50024.77210222248	49987.26818796391	0
50016.061040311164	50002.13748655931	0
49998.10217495186	50005.36260508198	0
50013.167830917206	49993.19964095961	0
50022.14159763361	49982.83076155788	0
50016.10399810654	49974.74415824642	0
49998.08776523715	50009.22821079052	0
50023.40450357533	49993.61172738369	0
50018.76775212044	49981.33086492498	0
49996.120792812355	50001.59421960543	0
50005.046774222115	49981.73340809357	0
49998.2990140224	49997.04291727956	0
50016.47214563919	50006.55446067109	0
50027.808527417794	49994.11873108403	0
50007.276988179576	49979.47005546184	0
49998.63505054116	49993.56495709598	0
49994.93196612812	50011.18394075017	0
50010.45876863076	49990.161010031814	0
50003.97266594857	50002.458794795784	0
50009.44591577367	49994.182815990534	0
50008.4991627827	49998.01859678256	0
50026.73402193849	49992.63956518364	0
50029.482584821504	49978.508912261066	0
50008.75765193132	50004.28392360544	0
50005.388412672575	49999.9900841207	0
49999.85042124614	50010.79623481914	0
50012.27171978171	49994.29867634941	0
49986.59482429784	50001.81226839865	0
50035.33648425852	49974.70002515035	0
50017.338649190744	49980.41742473275	0
49986.88719264082	49998.56909033515	0
50009.163364260836	50001.94105756399	0
50021.4902181036	49972.74675609031	0
50036.929303339406	49979.345099226695	0
50004.407389178654	50000.27660040396	0
50013.03458879436	49971.04161905141	0
49986.730068661935	49995.36881795393	0
50012.11734460939	50005.26852747503	0
49991.47266825221	50016.232713043595	0
50002.753656105124	50004.43811441385	0
50007.04795399476	49984.99209594952	0
50019.73260847298	49970.14971438379	0
50009.069330373226	49972.59046273163	0
50010.1511816557	49972.62455247978	0
50019.046855330045	49968.729659101475	0
50033.91819664266	49994.99795841096	0
50000.54061583774	50004.66301196818	0
50036.83356199175	49976.12178608589	0
49998.69355844842	50014.23779065819	0
49996.42385986143	49997.54201287753	0
49988.80355885187	49994.73949626766	0
49989.0000510483	49997.53362532931	0
50045.87877013	49979.65615874137	0
49991.13587895365	49996.52765682387	0
50019.30492580107	49999.88959458508	0
50012.46014286366	49988.74121117238	0
50001.54569032017	50001.71275774059	0
50012.15402410048	49992.55053785089	0
50000.12263336884	49977.47527241486	0
50002.22490471562	49999.61637121197	0
50010.51338572776	49998.152334640225	0
50014.73525587127	49997.20394473452	0
50012.79614643068	49996.9890215799	0
50004.87503193818	50001.461523248174	0
50006.03257514177	49990.03647625652	0
50005.54887962217	50004.81637949066	0
50002.56240120871	49979.99797606899	0
50021.887926901814	49996.062893511604	0
50006.32703857465	49991.544517300004	0
49990.439278598395	49994.24582331928	0
50001.873876585625	50007.141939034314	0
50003.305765154335	49993.86854020162	0
50013.200641945106	50005.08440088092	0
50012.12025455266	49978.84568753256	0
50006.64370623705	49983.02919293262	0
50008.49073917247	50010.12621010018	0
50013.861540388745	49978.21860787476	0
50031.058052643435	49986.99015643279	0
50014.94582985956	50012.05125135054	0
50035.5383608293	49983.566861656094	0
49991.030096193834	50022.15116813719	0
50005.46966937792	49970.62233159868	0
49988.44833133628	49989.976926240066	0
49994.354344094165	49979.72792732627	0
50016.53829730544	50000.329665277866	0
49985.69786667642	50003.08579045412	0
50005.04180405728	50003.54232518139	0
50007.49928405959	49988.58424591541	0
50017.031857151094	49968.94990008343	0
50002.98364475068	49981.342418066255	0
50008.75183400938	49981.63170455064	0
50003.74134074666	49968.98534518849	0
50014.184258887915	50004.34955588514	0
50016.66807349658	49978.153620903344	0
49991.49294660638	49999.08926920659	0
50006.07308943197	50012.02124499861	0
50018.18428017563	49975.5291185302	0
50003.744835537575	50005.03672033354	0
50017.0847617482	49967.71939797862	0
50001.364376995836	49995.92899192673	0
49999.015252295256	49984.51162121085	0
50022.88862056398	49978.140659149925	0
50010.12229608524	49981.63378355038	0
50006.924986869504	50014.2275570096	0
50018.62598055079	49995.02027975728	0
50001.4129379488	50011.1959501719	0
50029.762113352466	49981.23696473595	0
50017.34500124433	49994.69032148967	0
50001.66266675488	49990.137316034496	0
49998.9494254673	50003.01711792969	0
50001.198360199305	49999.86125242214	0
49988.285388029035	50000.56237796584	0
49999.6191912088	49994.81971262622	0
50026.604335600314	49978.8004165042	0
49995.32452230914	50007.39284060184	0
50008.4370145203	50012.41428319673	0
50020.588886059304	49984.00500895489	0
50018.196912976244	50013.52306138625	0
50024.68074206995	49980.89310460526	0
50032.11898991028	49977.87048802366	0
50033.392462679665	49988.90998566345	0
49989.34177680639	49998.66722062441	0
50011.053675528885	49993.308648700295	0
49998.23830095699	50010.57701642372	0
50011.79860805233	49985.78635422019	0
50018.22626641199	49998.34133937544	0
50006.87112494695	50000.55134256973	0
49996.53121272331	49985.20198091985	0
50025.086037284156	49985.91081937276	0
49996.70860588001	49979.26714558284	0
50029.50319168969	49973.20871567816	0
50016.4795935853	49979.64911345631	0
49996.10016635222	50004.113680559676	0
49999.640019379956	49996.08065681126	0
50008.223135130625	49962.391188099115	0
49993.37143664145	49981.26529963117	0
50018.00955082157	50001.454190036544	0
50014.05433731257	49987.786569162265	0
49999.49285722743	49986.030568801725	0
50010.892172060616	50002.890041918436	0
50018.264454430224	49979.08917698802	0
49999.254347866976	50004.12399906752	0
49996.37550174052	49996.18684061768	0
49988.48035736957	50002.11186367716	0
50017.57129535383	49985.64348910266	0
49993.48365932206	49995.32734283831	0
50004.25846664632	50013.69450265003	0
50015.17690187655	49969.07193670933	0
50010.90125225226	50010.77384091866	0
50017.00323091341	49995.94090178073	0
50012.86030348004	50017.03363351573	0
50005.31109678922	49962.92414232626	0
50006.08245865617	49996.396527964374	0
49990.01497238	49995.39866020564	0
50044.05046255765	49984.74864177708	0
50021.102182624454	49977.19055963324	0
49994.206855205164	50007.760510363725	0
50031.30952802601	49981.27880218403	0
49993.00874635992	49989.07987435498	0
50017.913044286935	50022.43697608902	0
50019.55630359528	49996.00874573291	0
49994.95845095134	50006.23146898167	0
49996.787999179345	49983.41672751876	0
49997.28862868989	50002.89962222195	0
50026.72239156424	49977.67029217016	0
50016.137442013125	49997.798828649495	0
50002.23822115556	49982.82918829433	0
50017.59004350971	49970.20078439211	0
50001.12616166738	49988.74985866253	0
50026.89126041569	49975.84217616462	0
50011.525842301904	50000.75636389602	0
49987.37936298576	50026.933915783564	0
49992.505563965504	49971.45927862612	0
50028.914669772326	49976.81093937099	0
50016.66006009913	50016.9698661116	0
50006.33442838227	50008.543010872665	0
49989.42131829412	49963.33901166855	0
50017.968238877926	49964.11063876047	0
50017.4053768407	49976.68234425749	0
50025.67918690619	49993.459769034926	0
50035.32946390554	49977.583204645154	0
50014.841863191876	50008.54154552255	0
50009.46842729731	50020.60487544357	0
50021.769537268505	49974.23178294885	0
50011.47451947896	50007.557284676805	0
49998.40507468729	49975.46325920858	0
50004.0943970568	50011.27871101463	0
50006.20179319582	49967.85017228331	0
50018.20829484094	50018.71730479123	0
50011.66556158528	49969.1858270797	0
50024.369657337156	50001.22008216415	0
49998.79584238994	50007.13689362251	0
49990.32820341346	50016.3961369657	0
50006.4435688108	49994.31053318997	0
50019.30929079813	49976.600336048316	0
50010.91845864008	49982.82898569856	0
49990.348907185224	50005.60903256387	0
50024.1522169357	49994.40200642497	0
50014.17381883133	50002.12589069574	0
50017.76507466728	49990.44779436663	0
50043.75520496807	49976.744641166486	0
50009.71324076425	50011.99337319459	0
50023.96064234873	49977.61049468709	0
50014.04709016834	49999.30956374218	0
50007.29837336337	50019.74476684009	0
50011.60148713441	49971.61552987652	0
50027.760664667345	49985.06088880161	0
49990.826783218356	50029.403764236886	0
50009.65654534305	49987.70137659851	0
50016.71099753911	50008.33824926107	0
50004.69951611002	49997.63286251777	0
49982.1008966819	50023.64881203237	0
49994.30528099292	50019.15648234574	0
49989.98803088486	50014.01842541414	0
49982.173661481924	50004.54955079803	0
50016.885314251995	49964.39033046427	0
50027.64624163003	49996.03948847316	0
50042.10921104765	49992.490067135564	0
50000.45721536013	50013.25586287379	0
50033.20667133846	49996.21933796846	0
50007.796617056236	49990.37827675556	0
50010.793185041024	49958.88394594061	0
49999.99657376707	50014.635139766775	0
49991.18720389596	50004.122235214636	0
49997.97220737339	49978.578237204354	0
50009.72613395662	50003.706107086124	0
50035.589999161806	49971.04844427833	0
50028.910800421785	49971.17023296352	0
49995.69536840814	50016.661631778	0
50031.87793942766	49984.378883366044	0
50018.940883947886	49955.17033129901	0
50009.73582475297	49963.47881328664	0
49982.62400587377	50000.491292449246	0
50011.69341869804	49995.72767945512	0
49995.16420949113	49998.835294507444	0
50006.40201665947	49988.39904736535	0
50016.4519561636	49990.38580699887	0
49999.09921373705	50015.27455799909	0
50015.71644487849	49981.890074185685	0
50011.95701241115	49981.49187185587	0
50013.74931920829	49997.47045144757	0
49991.916510602816	50012.525039104024	0
50009.99198977121	49984.8982441121	0
50018.44147401772	50003.16867861623	0
50020.82573912429	49974.82028027413	0
50015.49034966473	49990.85560334409	0
49999.87213701425	49997.90044027296	0
50043.79092621712	49982.05238273654	0
50017.433259612284	49987.72241035177	0
50031.953824946744	49994.884360510674	0
50008.88763657624	49985.631715698684	0
50033.254947874484	49991.54350118985	0
49999.46235900153	50001.37638187934	0
50015.18216152417	50016.60655961266	0
50013.100947890016	50010.369642319376	0
50023.76929210621	49996.469970804144	0
50009.1598565264	49970.37590584578	0
49995.85450226346	49992.452056001675	0
49999.94546654832	50008.59505416156	0
49990.82754118624	50010.245166916364	0
50031.77710339371	49975.60848126108	0
50034.230430251715	49972.200144816255	0
50022.386270717376	49979.00827023312	0
49992.64646736168	49980.25304717777	0
50026.42297673137	49997.453392527335	0
50019.618674445446	49958.86037352273	0
50026.41798040903	50001.05491525644	0
50019.38057683675	49973.42363685009	0
50009.54565436523	49966.28393480257	0
50009.01063384966	50014.73592736334	0
49999.644995925904	49993.78405371485	0
50009.81720632824	50005.97289784865	0
50008.14015398451	49992.284981156794	0
49996.346870602596	50006.735113702714	0
49992.318381946396	49996.34852900717	0
49975.57922029394	50007.543591302885	0
49991.7840052838	50030.47910280624	0
49997.821918389505	50003.78108682672	0
49981.759709777754	50020.590654198604	0
50004.689470503756	49982.915378003716	0
50003.63994292236	50003.52518030056	0
50003.33970531987	50010.21646316763	0
49991.72504012674	50009.66971456137	0
49993.51300644962	50021.990941999415	0
50008.57551745661	49967.72139152683	0
50021.960935687	49975.66542490558	0
50004.69583280455	49995.22104814737	0
49994.198399913046	50009.21217614481	0
49988.58142016513	50018.082290497325	0
50019.654252077045	49988.67324223183	0
49984.921162792794	50004.07854214962	0
49981.45671529846	49997.116122643434	0
49996.97783060522	49968.187741512134	0
50040.272093099156	50001.72669740148	0
50003.18794351524	49977.40589052669	0
49993.03311956979	49993.21018067425	0
49996.365427526835	50010.6317267545	0
50003.67053058538	49991.807151799425	0
50008.59006648891	50007.353603243646	0
50005.63922193674	49975.28807307995	0
50027.37674313698	50000.002662458595	0
50018.1694011894	49962.7431125476	0
50029.270615256304	49986.30585703274	0
50008.60891376488	50000.90645862579	0
50011.463217016535	49987.64651850302	0
50025.71492602243	49980.053609271316	0
50020.149261215425	49998.33740895269	0
49992.083382203666	49998.17325550986	0
49990.49038131797	49993.050099536056	0
49997.03459241107	49992.463299739306	0
50015.71638867133	49993.163487279846	0
50014.238258018595	49971.042525217876	0
50002.84440560835	49991.017650804875	0
50024.0421841673	49981.83583364768	0
50010.09122006389	49975.393998303785	0
50021.8599244461	49988.34879827413	0
50012.38490685176	49983.447845324255	0
50022.9978631254	49987.25227928762	0
50024.57481204676	49998.27303786978	0
49977.73435678939	50025.73142585185	0
50018.273526281984	49984.862890459626	0
50004.87977524304	49988.86417241439	0
50010.2994959495	49980.14878879698	0
50044.34040172747	49986.573763466644	0
49989.8854863132	50002.60089882142	0
50035.588236585834	49995.58540569962	0
50033.22995233338	49985.604815805105	0
50004.865841838946	49985.181879685035	0
50017.96032704124	50016.073713754304	0
49985.88742129509	50004.574260043635	0
50022.967400696645	49965.7199337937	0
50020.575116337925	49991.52741422425	0
50023.080497756	49990.82975304222	0
49971.19647388126	50028.90699982335	0
49988.378226405424	50020.15787642392	0
50041.256446369975	49975.58570536631	0
50026.2353198945	49963.63745814506	0
50006.09290812682	50003.86750193632	0
49999.10665106603	50019.81250362378	0
50017.08442806516	49999.00182927129	0
50044.3125068275	49991.881128169334	0
49989.69643205104	49979.90931636454	0
49983.447153874804	50012.92191009479	0
50007.09100776314	50002.0115516885	0
50002.39396832022	49992.540378176054	0
50030.089910534545	49998.491165232444	0
49997.30745483783	49998.59718904675	0
50007.318017293444	49975.875578960055	0
49993.248316773905	49978.191920323	0
50026.3666059615	49990.04335203911	0
49992.999485446875	50010.69994272801	0
50000.3856237368	49991.71250458948	0
50017.946030743726	49977.88631347146	0
50007.644142433375	49972.087069549	0
49993.66907959635	50011.765590085415	0
49994.8157511952	49986.98470323382	0
50008.38104781748	50019.90062105578	0
49993.26126408174	50000.11735477906	0
50007.22548173692	49977.57936703704	0
49992.06360483944	50018.0340425501	0
50039.28669048378	49963.65659707516	0
49985.753176636455	50020.735921212305	0
50011.566897029115	49967.6111754119	0
50033.987927820956	49979.86532365262	0
50034.92184460218	49993.68379887169	0
50031.1834662403	49978.546404806555	0
50008.49951727383	49977.61220145197	0
50000.0667014223	50006.61967936052	0
49984.729122934965	49988.46750636666	0
49981.21649061167	50003.70840084871	0
49990.47161684786	49965.01894314194	0
49986.85456251446	50017.47416794007	0
49993.14977565803	50012.76023205532	0
50047.74428540473	49991.24723405859	0
50041.76255014188	49978.46759680011	0
50009.81457879594	49978.21967923451	0
49998.4060908197	49999.35948248665	0
50018.373779276386	49996.34044717234	0
50013.52283959243	49995.467949927086	0
50027.67426593742	49970.10328410818	0
50014.319940503025	50017.38261971316	0
50009.11341404663	49999.653086728984	0
49973.127658974896	50000.05463673042	0
50024.172469884805	49992.833051163034	0
50012.72323837013	49986.30699232487	0
49986.20730487261	50000.10490423789	0
50011.977252020064	49976.793581167396	0
50000.00469857768	49987.66289570633	0
49995.85995538461	49973.097446555905	0
49981.89327689237	49986.981859026244	0
49990.188598212604	50018.50470183291	0
50019.26408681603	49991.079964753786	0
50026.90642246039	49980.55454640253	0
50004.02002875881	49980.06894821713	0
49985.89081506631	49985.65015807027	0
50002.19799961084	50013.56370140326	0
49983.7216195171	50005.075943525364	0
50011.56530235663	49984.67498436674	0
50002.327672652966	50016.16523425671	0
49997.71084800053	49989.345274387495	0
50021.098386776	49999.088229640256	0
50002.00890793094	50008.13368325376	0
50019.39518854666	49986.74799421681	0
49998.48583144695	49996.020842220816	0
50002.252645341825	50003.39034952211	0
50024.94934034694	49996.50973683712	0
49986.29125204934	50032.769984358754	0
50028.415156277806	49974.07285654163	0
49992.67148623997	50015.74501869495	0
49988.55427669218	50005.38882281116	0
50005.61269014103	49979.195057955585	0
50013.9253921519	49979.943606174034	0
50009.02263196153	49976.39397066565	0
50003.70383567812	50009.18776447736	0
49977.93538939688	50032.17827826552	0
50002.00143499088	49981.14772652258	0
49994.443343618565	49988.76168526796	0
50015.95192676042	49996.55369518609	0
49993.70826007408	50013.60625246535	0
50015.6171072625	49995.2344459176	0
49985.79584330067	50018.53873362033	0
50035.52685303456	49986.11691328954	0
50023.38477138606	50015.65881684924	0
50013.08957255942	49972.88909667436	0
50032.54434074573	49980.14024382478	0
50037.69766277613	49990.71977907857	0
50020.70132115987	49971.33918728332	0
49991.54871575323	49993.06958954638	0
50038.6876369777	49984.854015877136	0
49995.84975534837	49989.76380217891	0
50008.57260689861	49984.18248625825	0
50010.80116969428	49974.26868446372	0
50015.52442358418	49980.369654114074	0
49966.87956821088	50025.3566718717	0
50021.39298048806	49997.33513397521	0
49986.79280405464	50011.54457078656	0
50036.99569153763	49970.71384740837	0
50030.30006447288	49976.71936741601	0
50004.423067000935	50021.778925919774	0
50018.9524174718	49987.93459858724	0
50002.24446952885	50009.35885546801	0
49991.37241014676	49987.81286878255	0
50003.50800967785	49986.81399264767	0
50024.603400120206	49967.67607924221	0
50011.68653072118	49989.936086664326	0
50007.42317193211	50025.20821976098	0
49997.81359760099	49974.146066464906	0
50000.03202202254	49975.17501212602	0
50007.46899340166	50016.97950080779	0
50014.92720199672	49989.879107376546	0
49982.3621370405	49990.43294793265	0
49998.93112757086	49973.32114751587	0
49993.375437763934	49986.99815010414	0
50009.01048645396	50017.8185164767	0
49996.28983160131	49986.96341522962	0
50013.84358150482	49974.759725529235	0
49985.33335758784	50014.325262570404	0
49988.28920657882	49976.78881082798	0
50005.127349538976	49960.355245516366	0
49989.64002585986	50013.06228223937	0
49993.30132386803	49990.74232668886	0
50007.89248237768	50021.36047618287	0
49987.15178322575	50016.181793822885	0
50187.25780026684	50095.09714124993	66
50244.920951750566	50048.022263984785	66
50147.32477873024	50152.40637429587	66
50129.941618679215	50057.20546890816	66
50074.110524802185	50144.94564803229	66
50051.98102027072	50079.11039434176	66
50308.95484081747	50018.84072729566	66
50208.26445379769	50187.487034852296	66
50037.64021494165	50208.28426248148	66
49979.92113628115	50069.141914568514	66
49919.22221422122	50103.26292461029	66
49846.33958858775	50111.93087581341	66
50346.90322663968	49962.28205249231	66
50401.51481500611	49914.41705298881	66
50364.75675487106	49853.00205759223	66
49968.84687229857	50186.58117145812	66
50034.78073543178	50008.1220910498	66
49896.34054200191	50031.14595875251	66
50378.19097177291	50028.12889475397	66
50314.45364681131	49899.015959715434	66
50251.74510533428	49862.00014497639	66
50441.27760359677	49971.56039114369	66
49960.3508713413	50001.07772477597	66
50278.08844604153	50115.85171011038	66
50000.229535740764	49941.498746008416	66
50467.76409419232	50033.58272351425	66
50085.56692999531	50255.44621829401	66
49953.665471635955	50253.76728175447	66
50336.172746689874	49786.48392290825	66
50006.63122486189	50304.497437373095	66
50223.82878538383	49923.416414659216	66
50264.67857115977	49784.715196105666	66
49776.54672596064	50099.69906149817	66
50470.87298666417	49893.7992420815	66
50090.70555268866	49964.656356684274	66
50377.821773673	50098.378373598694	66
49902.17271584688	50206.56647859247	66
50502.350163025345	50099.416304720326	66
50472.50250390825	50163.50213472145	66
50138.18008831903	50298.57795044339	66
50164.06930675282	50361.11860998559	66
50255.12277156345	50239.4005539211	66
50552.69638472751	50153.53686443682	66
50551.130181192944	50045.852464452175	66
50230.16978044945	49718.56564173058	66
49841.03395074231	50239.1632232537	66
50536.79972028913	49907.96123057515	66
50523.18521300938	50214.4296072804	66
50155.490062013116	50228.80878562403	66
50199.664459394444	49813.21262600775	66
50321.54585015927	49718.00320167358	66
50201.93274525559	49993.00204220251	66
50173.19956106487	49676.464710730674	66
50046.191069059736	50360.11974487337	66
50317.24093872451	50178.60308688794	66
50510.34829136097	49974.578974552256	66
50127.75400488674	49734.65491987869	66
50103.10330530312	50398.78821586713	66
49829.04604753657	50046.298332118466	66
49979.07132236262	50392.81653854552	66
50407.80334035154	50193.04562645295	66
50262.07861252881	50312.44132956506	66
50110.05114882694	49806.19503408205	66
50372.3709069946	50253.991390058494	66
50036.38629449972	50431.21990411349	66
50098.796052188605	50469.55077299585	66
49932.897480344574	49914.358783696305	66
49795.610426727006	50179.97751200426	66
50100.093425187726	49893.286379208155	66
50239.44005775546	49648.390450423285	66
49939.512331735845	50447.63641533965	66
50117.44346279384	49626.226127339665	66
50594.1137156691	50219.66285746082	66
50341.38653782903	50316.336753353324	66
50403.30026873656	50348.37582631279	66
50279.98156063626	49590.82897859835	66
50036.77122802032	49853.14220786517	66
49864.78262175578	50305.38596222123	66
50058.240132282466	50523.011453009814	66
50091.440362979505	50583.71609503777	66
50578.13500747354	50285.37888228738	66
50617.541026649036	50016.21117241503	66
50064.83114359121	49698.76974313236	66
49829.54048123224	49978.52970706928	66
49991.25205822423	50491.17520822889	66
50675.89536456989	50061.71746160775	66
50496.4785965537	50285.104330124814	66
49942.82224154429	49844.772695606865	66
49796.100605555264	50323.121993005814	66
50595.03591867297	49949.21759797204	66
50102.390835849874	50650.98391958869	66
50186.72569642856	49601.581395348614	66
50649.8225125062	50263.53585363309	66
49702.10605615737	50106.65093251865	66
50014.79699268075	49786.5081272159	66
49783.21894401674	49926.44145643918	66
49817.60887730317	49861.98108229823	66
50149.11510891954	50703.54056883828	66
50335.872294976485	49637.62980007292	66
50607.310866060296	50092.22359217119	66
49999.88399630624	49717.766918913185	66
49764.62835590831	49996.03727072173	66
49958.622622202165	49659.07203502463	66
49848.76027440163	49794.514028398524	66
49727.394499387265	50180.58075452654	66
50647.14351476964	50152.3550439741	66
49729.56159647625	50312.7529194855	66
50339.88105409498	50390.86227734028	66
50470.273543060735	50373.770173640354	66
50656.930875960534	49909.051206981116	66
49657.322419258795	50334.20143599223	66
49765.27900126785	50255.36699193907	66
49649.59030225921	50260.72857881188	66
50211.12376631414	50736.08997446712	66
49630.96190051883	50086.80082396685	66
50133.35475742666	50768.74251137386	66
50000.610782363736	49603.14524351028	66
50539.028954107	50346.353516526826	66
49886.73058635411	50372.7381977488	66
49948.15754255214	50543.10561939538	66
50146.235516488945	49539.01802656311	66
50177.13664898119	49478.03470696643	66
50627.32979945301	49847.25068878471	66
50158.95857892014	50603.5281347899	66
50590.8388065397	49788.95624879801	66
50216.194723922395	49415.88313142392	66
49841.09711935724	50425.562971324325	66
49903.46475213042	49711.01558146506	66
50226.49144188072	50809.90208704787	66
49622.80598429808	50195.61404006457	66
50393.64858629109	49594.7535741798	66
50709.37131930141	50122.95736370521	66
50685.15186498092	49978.27312109296	66
49745.796138287085	49839.2043069166	66
50220.132501146385	50880.45433238298	66
50066.80860653224	50788.186981625135	66
50404.93107794906	49760.15136402561	66
49835.31990838971	49721.29675492217	66
49695.862056253114	49995.62573299682	66
50150.41463541704	49390.22263225453	66
50441.67744136159	49647.96450436694	66
50280.496434356624	50718.765090212546	66
49852.062757475025	50500.686024624396	66
50103.87120906731	49337.67142110623	66
49852.9359162352	49654.62845235128	66
50458.98599715214	49810.15474829206	66
49775.275298939996	49760.55461279186	66
50238.44327078217	50665.47934999727	66
50099.53805864125	49264.884120610535	66
50011.127388265144	50573.16359178363	66
49856.1208236916	50567.803523143266	66
50154.90340204622	50899.57456436712	66
50169.35598024918	50490.369127732774	66
49783.880576264695	49652.07474724689	66
50029.06200626044	49257.110573927115	66
50486.35194750256	49705.858038112594	66
49676.42598924744	49829.82932469473	66
50292.80390922993	49519.09933120586	66
50106.44852631969	50954.49014651444	66
49906.56335473137	49612.40177220561	66
50316.6184748734	50462.419336624815	66
49691.98058518286	50396.99775306915	66
50186.91819637854	49329.846197088766	66
50453.11607653059	50444.201354777426	66
50288.87711671512	50851.37498986774	66
50423.93113197224	49529.16012555423	66
49750.632395077395	50432.45288684877	66
50037.79515765828	49185.424060189966	66
49565.130019684664	50153.69825918527	66
49713.34086696935	49722.28449189338	66
49497.011618549135	50122.65713516133	66
50745.548672967176	50042.371530034914	66
49811.055370456044	50619.03625494074	66
49675.85502572086	49929.86738871439	66
50668.79093428063	50327.994620415375	66
50036.28319331366	50849.205590249396	66
50039.67359531728	50919.41046209583	66
49982.81750773956	50963.578634593076	66
50598.23504123109	50391.9350054989	66
49738.645616838876	50641.08993549824	66
50495.18104787237	49539.27375905981	66
49961.45545753268	50837.72367802141	66
49594.474192414	50362.3717279653	66
50277.01615964458	50918.78152147218	66
50557.05039723393	49720.99511199743	66
50059.4008633307	50721.18681718358	66
50227.69885807192	49538.27750410652	66
50347.43628179894	50699.75465714217	66
49616.78120521989	49796.728830954955	66
49718.67961696245	50495.91125008827	66
49997.30971211563	49125.019728965985	66
50527.18518587065	49833.926099501994	66
49696.04544731779	50589.10493555491	66
49530.75579042017	50218.16043464169	66
50326.60274911004	49456.13199750557	66
50219.697549610384	50402.17313183109	66
50244.3597280352	49287.202470671014	66
49622.92533326894	50015.05183387409	66
50713.407002105356	49869.679621035306	66
49939.981391128706	49083.13668069816	66
50530.85844705869	49479.40972378975	66
49674.11633342157	49664.05984964508	66
50174.168306693	49262.78316115254	66
50280.292646802896	49352.40392262852	66
49553.491887522076	49767.59463497377	66
50347.97346961682	50768.339313514036	66
49551.817613141255	50419.18660793455	66
49945.75096768183	50617.42778719743	66
49491.431449433025	49794.080214097114	66
49607.68127818614	49900.03022458482	66
50462.68543914367	49467.827665182056	66
49508.64186733006	50053.499490982016	66
49459.0425035172	50181.49944936894	66
50784.17565032558	50123.37372903549	66
50786.27067016192	49872.31006379042	66
50346.78319202555	49383.983353335534	66
50734.25369585253	50301.8443411519	66
50353.23152548116	50881.18744687271	66
49408.86497792859	50232.85699705913	66
49745.18782763741	50710.379787960526	66
50388.67186000304	49690.704845443244	66
50030.96478739796	51016.51259050917	66
49425.420266869376	50114.72798307127	66
50662.51210032068	49788.29268524607	66
50098.39442514087	51023.23398856042	66
49812.199592021425	50712.38731614533	66
50229.56321759226	50534.57361622882	66
50513.132761777895	49406.64275896884	66
49865.09162145531	50670.26317803845	66
49842.25366188825	50782.14125134447	66
49942.23882361713	49163.22693910636	66
49961.045630204375	49228.43575928987	66
50526.69827567328	50435.1556117523	66
49536.96708452369	49888.4839256579	66
50413.5287008966	49358.54512961295	66
49941.714409896726	49774.531443506225	66
49968.41030626997	49015.944124019596	66
49480.41558940315	49934.9061913431	66
49523.64321666167	49700.83531458531	66
50512.03751753799	49638.17591493574	66
49879.39790041837	49053.411191928855	66
50208.801445034784	49202.651022687714	66
49366.1651309012	50080.237987433095	66
49977.622266271384	49305.63382339831	66
49435.40151992487	50039.80254650728	66
50745.18587332139	49808.52060328453	66
49589.76206225018	49686.98016069171	66
49877.87873412395	49195.705718748344	66
50784.58143564186	49752.033798935714	66
50553.54841138228	49346.76953951419	66
50420.680144832106	50683.02657869067	66
49910.01301303047	50785.79526493581	66
49629.91632198436	50617.39495424626	66
50591.49611979644	50460.15637884784	66
50571.22229734612	50532.17753512458	66
49379.782459353904	49997.78753926439	66
49959.18493714838	51033.31468681182	66
49839.99209264425	49132.43409983466	66
49306.38442541028	50003.889248952495	66
50427.465663036055	50887.31044333512	66
49766.92604493257	49145.33583046277	66
50413.6216846088	50815.86747575787	66
50383.002076121484	50948.09678733907	66
50703.33903908548	50387.70473178359	66
49587.01878855752	50486.01195578099	66
49977.159243804286	50681.60560918243	66
50722.44148241053	50235.729980701224	66
50850.44593885781	50105.99743036362	66
50088.45762057536	49503.990148205994	66
50400.74128494933	49439.28149830755	66
49808.305082573155	49202.42186169889	66
50073.11930914923	49433.755572934395	66
50499.97374835741	50548.2784241029	66
49732.35630786222	49078.543584260675	66
49394.47007348961	50303.70227864334	66
50826.88499240668	49934.62534373855	66
50769.001676979504	49976.92260340929	66
50015.47135169638	49486.26822833195	66
50335.65823665416	50627.604099703414	66
49666.22160081101	49109.57445344158	66
49891.732060432965	48984.383899213804	66
50467.49441381007	50742.257061102224	66
49892.42129180287	51022.69643244211	66
49464.44287913473	50309.958156777684	66
50297.53154751001	50555.49804610866	66
50069.4771180893	51090.694284003475	66
50064.83920626534	49106.5344075606	66
50411.69030617666	50612.4291629832	66
49823.832048379205	51022.45780493224	66
50481.09453511215	49328.38102998329	66
49905.48161208622	50880.724341760295	66
50415.61993442888	49287.283230897825	66
50137.24008324506	49092.49214623874	66
50814.247890443665	50189.42697706904	66
49820.72911549537	48967.93670286668	66
49418.030567004476	49906.029110230374	66
50175.91228151302	50968.78940616828	66
49761.20238466193	50556.86895326422	66
50483.399245948865	50613.45186708772	66
50735.14780886322	49698.10069897789	66
49911.008755879644	49321.63400064985	66
50049.45243010664	51156.48661985927	66
49478.93085491194	49645.867701208444	66
50352.762327874414	49313.57793416665	66
50343.89124889956	51007.787566562336	66
49871.533188596986	48920.45698278533	66
49953.98346861715	48948.38019842209	66
50278.42189360119	50986.89862350651	66
50862.16668007889	49872.23559443196	66
50530.64519639739	50780.20995126616	66
50136.8351977553	51114.848903648	66
49985.35305546752	49424.49246625108	66
49983.91546122495	51134.81516384014	66
50664.533841493474	50461.0779000578	66
49922.08833075761	48876.0681538412	66
50522.133588651275	50696.218971717615	66
49234.63940617371	49991.9207793693	66
50001.00907825999	51208.224905208146	66
49843.12835367926	50851.09665746295	66
49607.917502622	49075.17651977096	66
50565.01221369677	49555.79752322528	66
49539.73039508212	49100.0165054171	66
49541.86477213076	49973.24155859274	66
49767.372098587904	49579.06905257706	66
49415.92117695148	49802.31346827375	66
49531.7282442707	50302.427661151836	66
49623.1209184238	49616.01860239872	66
50516.27562976623	50851.4064396315	66
50475.11853882801	50937.49714715821	66
49586.026933843365	49551.19906127868	66
50625.97699583517	49348.34379520201	66
49917.39518741524	51092.488363802244	66
50736.118280831986	50466.34219094694	66
49688.888327747634	49598.11373522722	66
49779.92722019699	50816.577606733845	66
50190.43763726896	51158.68802753809	66
49648.35338500435	50452.450892414374	66
50911.316475590575	50077.69708538738	66
49755.79497923102	51040.71748399139	66
50860.96689863128	50240.00813295813	66
50584.11818158057	50833.2734739748	66
50865.54681360652	49999.14631850984	66
50766.31480047003	50530.589091952155	66
50486.57160017087	51006.41833013189	66
50370.3583126874	51070.80832913386	66
50452.635707111636	51066.280990966465	66
49730.51596068562	49513.1570256162	66
50599.96045598779	49279.138103339086	66
49502.43036480844	49581.778208988704	66
50546.357737139544	49226.236502129	66
49680.31479384006	50675.09054730939	66
50665.190497407086	49707.71977310983	66
50796.39556024101	50436.19090649548	66
50545.72952475314	50931.66739786425	66
49879.050132531	49385.082012304454	66
50476.99143610149	49226.573744289904	66
50588.63968080441	50992.78828403602	66
49578.67545626052	50568.90894879734	66
49846.02984736353	49447.49372434113	66
49298.21219019437	49931.00177948206	66
49432.19980649475	50373.045830868614	66
49998.68365195456	50775.677083296745	66
50289.54502634475	51053.584594072156	66
50613.25582920883	49415.904725121625	66
49858.80406339529	51136.60711232159	66
50772.86626022114	50365.81320185752	66
49368.059782350276	50163.25878371582	66
49584.88710109663	49479.101411814816	66
49951.55933652527	49556.58306396169	66
50825.87524623422	49810.05274464903	66
50619.03407824669	51055.076649432034	66
49357.9211455086	50369.27844801153	66
49705.51312036867	50829.19987785234	66
49916.941821380395	51171.06167083572	66
50287.22594026118	49233.18376414141	66
49555.19353363338	50631.67635105509	66
49643.14481329764	50854.14215764379	66
50677.88323977794	49447.031373543534	66
49333.97478905742	50267.179184591005	66
49772.76420872948	49459.267494185646	66
50909.42232699966	50292.76544703374	66
49639.74339795186	50538.82384701801	66
49483.252615876205	50649.62424864796	66
50868.65761569742	50446.01420299714	66
49305.520574554546	50127.85485163585	66
50658.625206950615	50974.53068435058	66
50848.181523103434	49725.12847583547	66
49470.622630111015	49120.93274627044	66
49630.85679685284	50928.30092166958	66
49360.30816490134	49844.75782467619	66
49420.841876649996	49726.99354996208	66
50106.925043081814	50851.829292120616	66
50922.47770843843	50212.777691643925	66
50691.67691153853	51038.348902003396	66
49808.036025835565	51182.820421538716	66
49688.53268659675	50746.99080790479	66
49574.40074013966	50887.61920894935	66
49870.29653093588	50952.73385720134	66
50580.47254675173	49635.49979818046	66
50017.5989130798	48918.37391697501	66
49846.28645916193	49299.798769297195	66
50362.44337217137	50531.036246850694	66
50084.390206189106	48945.777321310394	66
49660.63007872661	49181.67196930083	66
50035.02791606926	51270.75313131816	66
50602.18846769006	49491.304775974204	66
50640.0537601036	49225.40520646273	66
49799.43640215877	49078.4513694401	66
49506.55273519493	50898.57088569749	66
49598.848300869744	49145.040112490526	66
50428.815477724514	50542.9642633293	66
50727.22851363309	49501.1796406002	66
49949.96339308074	51259.20783585189	66
50551.437683373944	50600.484235271026	66
50755.69966116497	51068.41383756499	66
50931.5474328673	49977.69031529619	66
49845.994069145934	48856.813510389475	66
50694.41714696346	49177.15404743373	66
49982.729767748424	48832.59746620549	66
49410.324955587676	50644.27537320511	66
50749.73585529358	49566.6059485651	66
50823.86104062634	51058.69517356296	66
49453.13817374487	49050.3199703563	66
50749.82375857574	49138.275264947486	66
50973.44454208894	50260.51547969906	66
50219.831599215795	51044.03975162918	66
50855.09389914031	50344.99814738216	66
49647.04923305565	49522.5992009333	66
49805.833259360494	50912.24669327766	66
49234.91373806022	50064.46800339059	66
50912.89632453282	50391.45935633542	66
49190.22809951368	50114.89418957946	66
49548.58770557069	50960.158946966796	66
49791.20592614896	48809.571344170494	66
50865.053301656866	50514.52289082614	66
49455.8110840425	50852.37291067057	66
49861.52924639162	49515.08709812129	66
50981.29284166566	50423.812148931334	66
49810.11995967904	49362.0092978433	66
49531.85953395958	51025.12455647681	66
49503.025210816624	50368.80297582552	66
49123.15261481023	50115.48061424515	66
50531.91414756212	51057.873146172016	66
49586.35551732637	49408.91472461455	66
50691.421775177405	49329.399604597806	66
50141.23138875999	49020.039008783104	66
49556.03157010545	50701.021550814425	66
50816.51942664913	50045.12487655223	66
49509.26322633713	50802.98562824915	66
50980.35848440787	50026.37063070371	66
49276.42221955614	50230.77880468044	66
49771.01755848391	49015.90884732568	66
49401.943921438506	49125.31059265896	66
50105.72316401003	51247.14198384997	66
49684.843242908275	49460.407702222714	66
49739.88368174562	49213.749541290264	66
50817.38973243722	49582.91387534292	66
50385.265572315846	50443.83613366332	66
49502.782505457566	50580.80887490241	66
49521.74926469668	49170.60793626021	66
49772.42811370759	49299.262900702975	66
50651.9225386934	50799.89441302704	66
49491.77562896043	50720.296230709406	66
49173.831420205985	49955.42446146192	66
50744.70144404484	49228.518465234236	66
50702.989195811046	50557.258774862414	66
49313.30846966034	50430.429917572204	66
49205.246128050414	50248.41507081049	66
50591.49019563682	50724.22679833457	66
51001.66205275036	50488.85766785987	66
50811.594020661076	49250.22841969758	66
49301.70200390747	50331.52081973842	66
49607.233510986945	49003.298774253446	66
50760.30928752024	50997.26953936577	66
49434.53678553148	49590.948470210395	66
49140.9946463048	50180.386174826825	66
49575.47994722109	50784.63785313081	66
50743.79736626518	49384.29147357133	66
49218.08927394305	49903.81110259787	66
49196.20428375914	50322.373904987864	66
49054.96180086526	50112.88271477756	66
49647.26015699209	49371.08843847795	66
49785.221934032	48891.69612899509	66
49106.35307202887	49925.25857673945	66
49803.64322486959	51094.73704597022	66
49539.25597579813	51094.79435577716	66
50503.2879786802	51127.09572794995	66
49140.76708648118	50047.53628152648	66
49485.513274730714	50445.77423879524	66
49435.818947386055	50575.734770609786	66
49124.6276876946	49852.54254296783	66
50712.24205666291	50923.233454404006	66
49939.79819264963	49488.23118423655	66
50126.4453846457	49197.45744351732	66
49453.44979115562	49199.4365832283	66
50788.57773141016	50253.21861196048	66
49743.839441240954	48759.1871843396	66
50830.808283248145	49184.63195147522	66
49313.18420059038	49786.01866836369	66
49516.013771137485	50513.18323205666	66
