# Supplementary material for: Abundant Topological Outliers in Social Media Data and Their Effect on Spatial Analysis
Source: PLoS One. 2016 Sep 9;11(9):e0162360. doi: 10.1371/journal.pone.0162360 (PMC5017681; doi:10.1371/journal.pone.0162360)
Supplement: S3 Dataset — See the respective attached file. (ZIP) [file pone.0162360.s003.zip › S3_inclusion_lws/clust_68_77.csv]

50000.0	50000.0	0
50005.83713481602	49993.280968672174	0
50001.12443877294	50002.94038312532	0
50004.48967049862	50009.87803618339	0
50014.53099825114	49992.22044562598	0
49994.82530141147	50000.16451443882	0
50010.4589196096	49996.03999675293	0
50018.2149037799	50000.21066760052	0
50008.08586038528	49994.71094210748	0
50008.936828060156	49996.61673629877	0
50014.94983376979	49988.786681476384	0
50018.46933854213	49993.8554702697	0
50011.58925015423	49998.11513877684	0
50000.88428493963	50005.70068823388	0
50015.58030491181	49998.917555959655	0
50009.4718499692	49995.44000616184	0
50021.193458055204	49985.225681648	0
50021.413904821406	49979.75696080034	0
50010.100749354795	49991.42392694246	0
49994.76895619402	50001.40611172298	0
49988.06258487189	49998.76840152412	0
49985.29202249338	49998.940740734564	0
49993.14686645007	50008.1375682673	0
50019.290915195124	49977.92750471076	0
50015.06418115242	50000.068615091885	0
50014.13017824349	49994.253094930704	0
50016.51956011994	49993.78858803314	0
50007.08202173182	49986.998177055575	0
50019.32588342561	49975.4242119596	0
50007.844906202205	50006.27608626506	0
50012.7000907052	49987.44525287354	0
49995.49342105043	50013.29634922211	0
50005.13790162656	49991.45152935209	0
50007.082932075806	49996.441953963855	0
50016.585769007244	49986.84440471123	0
50002.83418114664	49988.992466717245	0
49995.48635136234	49995.03181978486	0
50024.77210222248	49987.26818796391	0
50016.061040311164	50002.13748655931	0
49998.10217495186	50005.36260508198	0
50013.167830917206	49993.19964095961	0
50022.14159763361	49982.83076155788	0
50016.10399810654	49974.74415824642	0
49998.08776523715	50009.22821079052	0
50023.40450357533	49993.61172738369	0
50018.76775212044	49981.33086492498	0
49996.120792812355	50001.59421960543	0
50005.046774222115	49981.73340809357	0
49998.2990140224	49997.04291727956	0
50016.47214563919	50006.55446067109	0
50027.808527417794	49994.11873108403	0
50007.276988179576	49979.47005546184	0
49998.63505054116	49993.56495709598	0
49994.93196612812	50011.18394075017	0
50010.45876863076	49990.161010031814	0
50003.97266594857	50002.458794795784	0
50009.44591577367	49994.182815990534	0
50008.4991627827	49998.01859678256	0
50026.73402193849	49992.63956518364	0
50029.482584821504	49978.508912261066	0
50008.75765193132	50004.28392360544	0
50005.388412672575	49999.9900841207	0
49999.85042124614	50010.79623481914	0
50012.27171978171	49994.29867634941	0
49986.59482429784	50001.81226839865	0
50035.33648425852	49974.70002515035	0
50017.338649190744	49980.41742473275	0
49986.88719264082	49998.56909033515	0
50009.163364260836	50001.94105756399	0
50021.4902181036	49972.74675609031	0
50036.929303339406	49979.345099226695	0
50004.407389178654	50000.27660040396	0
50013.03458879436	49971.04161905141	0
49986.730068661935	49995.36881795393	0
50012.11734460939	50005.26852747503	0
49991.47266825221	50016.232713043595	0
50002.753656105124	50004.43811441385	0
50007.04795399476	49984.99209594952	0
50019.73260847298	49970.14971438379	0
50009.069330373226	49972.59046273163	0
50010.1511816557	49972.62455247978	0
50019.046855330045	49968.729659101475	0
50033.91819664266	49994.99795841096	0
50000.54061583774	50004.66301196818	0
50036.83356199175	49976.12178608589	0
49998.69355844842	50014.23779065819	0
49996.42385986143	49997.54201287753	0
49988.80355885187	49994.73949626766	0
49989.0000510483	49997.53362532931	0
50045.87877013	49979.65615874137	0
49991.13587895365	49996.52765682387	0
50019.30492580107	49999.88959458508	0
50012.46014286366	49988.74121117238	0
50001.54569032017	50001.71275774059	0
50012.15402410048	49992.55053785089	0
50000.12263336884	49977.47527241486	0
50002.22490471562	49999.61637121197	0
50010.51338572776	49998.152334640225	0
50014.73525587127	49997.20394473452	0
50012.79614643068	49996.9890215799	0
50004.87503193818	50001.461523248174	0
50006.03257514177	49990.03647625652	0
50005.54887962217	50004.81637949066	0
50002.56240120871	49979.99797606899	0
50021.887926901814	49996.062893511604	0
50006.32703857465	49991.544517300004	0
49990.439278598395	49994.24582331928	0
50001.873876585625	50007.141939034314	0
50003.305765154335	49993.86854020162	0
50013.200641945106	50005.08440088092	0
50012.12025455266	49978.84568753256	0
50006.64370623705	49983.02919293262	0
50008.49073917247	50010.12621010018	0
50013.861540388745	49978.21860787476	0
50031.058052643435	49986.99015643279	0
50014.94582985956	50012.05125135054	0
50035.5383608293	49983.566861656094	0
49991.030096193834	50022.15116813719	0
50005.46966937792	49970.62233159868	0
49988.44833133628	49989.976926240066	0
49994.354344094165	49979.72792732627	0
50016.53829730544	50000.329665277866	0
49985.69786667642	50003.08579045412	0
50005.04180405728	50003.54232518139	0
50007.49928405959	49988.58424591541	0
50017.031857151094	49968.94990008343	0
50002.98364475068	49981.342418066255	0
50008.75183400938	49981.63170455064	0
50003.74134074666	49968.98534518849	0
50014.184258887915	50004.34955588514	0
50016.66807349658	49978.153620903344	0
49991.49294660638	49999.08926920659	0
50006.07308943197	50012.02124499861	0
50018.18428017563	49975.5291185302	0
50003.744835537575	50005.03672033354	0
50017.0847617482	49967.71939797862	0
50001.364376995836	49995.92899192673	0
49999.015252295256	49984.51162121085	0
50022.88862056398	49978.140659149925	0
50010.12229608524	49981.63378355038	0
50006.924986869504	50014.2275570096	0
50018.62598055079	49995.02027975728	0
50001.4129379488	50011.1959501719	0
50029.762113352466	49981.23696473595	0
50017.34500124433	49994.69032148967	0
50001.66266675488	49990.137316034496	0
49998.9494254673	50003.01711792969	0
50001.198360199305	49999.86125242214	0
49988.285388029035	50000.56237796584	0
49999.6191912088	49994.81971262622	0
50026.604335600314	49978.8004165042	0
49995.32452230914	50007.39284060184	0
50008.4370145203	50012.41428319673	0
50020.588886059304	49984.00500895489	0
50018.196912976244	50013.52306138625	0
50024.68074206995	49980.89310460526	0
50032.11898991028	49977.87048802366	0
50033.392462679665	49988.90998566345	0
49989.34177680639	49998.66722062441	0
50011.053675528885	49993.308648700295	0
49998.23830095699	50010.57701642372	0
50011.79860805233	49985.78635422019	0
50018.22626641199	49998.34133937544	0
50006.87112494695	50000.55134256973	0
49996.53121272331	49985.20198091985	0
50025.086037284156	49985.91081937276	0
49996.70860588001	49979.26714558284	0
50029.50319168969	49973.20871567816	0
50016.4795935853	49979.64911345631	0
49996.10016635222	50004.113680559676	0
49999.640019379956	49996.08065681126	0
50008.223135130625	49962.391188099115	0
49993.37143664145	49981.26529963117	0
50018.00955082157	50001.454190036544	0
50014.05433731257	49987.786569162265	0
49999.49285722743	49986.030568801725	0
50010.892172060616	50002.890041918436	0
50018.264454430224	49979.08917698802	0
49999.254347866976	50004.12399906752	0
49996.37550174052	49996.18684061768	0
49988.48035736957	50002.11186367716	0
50017.57129535383	49985.64348910266	0
49993.48365932206	49995.32734283831	0
50004.25846664632	50013.69450265003	0
50015.17690187655	49969.07193670933	0
50010.90125225226	50010.77384091866	0
50017.00323091341	49995.94090178073	0
50012.86030348004	50017.03363351573	0
50005.31109678922	49962.92414232626	0
50006.08245865617	49996.396527964374	0
49990.01497238	49995.39866020564	0
50044.05046255765	49984.74864177708	0
50021.102182624454	49977.19055963324	0
49994.206855205164	50007.760510363725	0
50031.30952802601	49981.27880218403	0
49993.00874635992	49989.07987435498	0
50017.913044286935	50022.43697608902	0
50019.55630359528	49996.00874573291	0
49994.95845095134	50006.23146898167	0
49996.787999179345	49983.41672751876	0
49997.28862868989	50002.89962222195	0
50026.72239156424	49977.67029217016	0
50016.137442013125	49997.798828649495	0
50002.23822115556	49982.82918829433	0
50017.59004350971	49970.20078439211	0
50001.12616166738	49988.74985866253	0
50026.89126041569	49975.84217616462	0
50011.525842301904	50000.75636389602	0
49987.37936298576	50026.933915783564	0
49992.505563965504	49971.45927862612	0
50028.914669772326	49976.81093937099	0
50016.66006009913	50016.9698661116	0
50006.33442838227	50008.543010872665	0
49989.42131829412	49963.33901166855	0
50017.968238877926	49964.11063876047	0
50017.4053768407	49976.68234425749	0
50025.67918690619	49993.459769034926	0
50035.32946390554	49977.583204645154	0
50014.841863191876	50008.54154552255	0
50009.46842729731	50020.60487544357	0
50021.769537268505	49974.23178294885	0
50011.47451947896	50007.557284676805	0
49998.40507468729	49975.46325920858	0
50004.0943970568	50011.27871101463	0
50006.20179319582	49967.85017228331	0
50018.20829484094	50018.71730479123	0
50011.66556158528	49969.1858270797	0
50024.369657337156	50001.22008216415	0
49998.79584238994	50007.13689362251	0
49990.32820341346	50016.3961369657	0
50006.4435688108	49994.31053318997	0
50019.30929079813	49976.600336048316	0
50010.91845864008	49982.82898569856	0
49990.348907185224	50005.60903256387	0
50024.1522169357	49994.40200642497	0
50014.17381883133	50002.12589069574	0
50017.76507466728	49990.44779436663	0
50043.75520496807	49976.744641166486	0
50009.71324076425	50011.99337319459	0
50023.96064234873	49977.61049468709	0
50014.04709016834	49999.30956374218	0
50007.29837336337	50019.74476684009	0
50011.60148713441	49971.61552987652	0
50027.760664667345	49985.06088880161	0
49990.826783218356	50029.403764236886	0
50009.65654534305	49987.70137659851	0
50016.71099753911	50008.33824926107	0
50004.69951611002	49997.63286251777	0
49982.1008966819	50023.64881203237	0
49994.30528099292	50019.15648234574	0
49989.98803088486	50014.01842541414	0
49982.173661481924	50004.54955079803	0
50016.885314251995	49964.39033046427	0
50027.64624163003	49996.03948847316	0
50042.10921104765	49992.490067135564	0
50000.45721536013	50013.25586287379	0
50033.20667133846	49996.21933796846	0
50007.796617056236	49990.37827675556	0
50010.793185041024	49958.88394594061	0
49999.99657376707	50014.635139766775	0
49991.18720389596	50004.122235214636	0
49997.97220737339	49978.578237204354	0
50009.72613395662	50003.706107086124	0
50035.589999161806	49971.04844427833	0
50028.910800421785	49971.17023296352	0
49995.69536840814	50016.661631778	0
50031.87793942766	49984.378883366044	0
50018.940883947886	49955.17033129901	0
50009.73582475297	49963.47881328664	0
49982.62400587377	50000.491292449246	0
50011.69341869804	49995.72767945512	0
49995.16420949113	49998.835294507444	0
50006.40201665947	49988.39904736535	0
50016.4519561636	49990.38580699887	0
49999.09921373705	50015.27455799909	0
50015.71644487849	49981.890074185685	0
50011.95701241115	49981.49187185587	0
50013.74931920829	49997.47045144757	0
49991.916510602816	50012.525039104024	0
50009.99198977121	49984.8982441121	0
50018.44147401772	50003.16867861623	0
50020.82573912429	49974.82028027413	0
50015.49034966473	49990.85560334409	0
49999.87213701425	49997.90044027296	0
50043.79092621712	49982.05238273654	0
50017.433259612284	49987.72241035177	0
50031.953824946744	49994.884360510674	0
50008.88763657624	49985.631715698684	0
50033.254947874484	49991.54350118985	0
49999.46235900153	50001.37638187934	0
50015.18216152417	50016.60655961266	0
50013.100947890016	50010.369642319376	0
50023.76929210621	49996.469970804144	0
50009.1598565264	49970.37590584578	0
49995.85450226346	49992.452056001675	0
49999.94546654832	50008.59505416156	0
49990.82754118624	50010.245166916364	0
50031.77710339371	49975.60848126108	0
50034.230430251715	49972.200144816255	0
50022.386270717376	49979.00827023312	0
49992.64646736168	49980.25304717777	0
50026.42297673137	49997.453392527335	0
50019.618674445446	49958.86037352273	0
50026.41798040903	50001.05491525644	0
50019.38057683675	49973.42363685009	0
50009.54565436523	49966.28393480257	0
50009.01063384966	50014.73592736334	0
49999.644995925904	49993.78405371485	0
50009.81720632824	50005.97289784865	0
50008.14015398451	49992.284981156794	0
49996.346870602596	50006.735113702714	0
49992.318381946396	49996.34852900717	0
49975.57922029394	50007.543591302885	0
49991.7840052838	50030.47910280624	0
49997.821918389505	50003.78108682672	0
49981.759709777754	50020.590654198604	0
50004.689470503756	49982.915378003716	0
50003.63994292236	50003.52518030056	0
50003.33970531987	50010.21646316763	0
49991.72504012674	50009.66971456137	0
49993.51300644962	50021.990941999415	0
50008.57551745661	49967.72139152683	0
50021.960935687	49975.66542490558	0
50004.69583280455	49995.22104814737	0
49994.198399913046	50009.21217614481	0
49988.58142016513	50018.082290497325	0
50019.654252077045	49988.67324223183	0
49984.921162792794	50004.07854214962	0
49981.45671529846	49997.116122643434	0
49996.97783060522	49968.187741512134	0
50040.272093099156	50001.72669740148	0
50003.18794351524	49977.40589052669	0
49993.03311956979	49993.21018067425	0
49996.365427526835	50010.6317267545	0
50003.67053058538	49991.807151799425	0
50008.59006648891	50007.353603243646	0
50005.63922193674	49975.28807307995	0
50027.37674313698	50000.002662458595	0
50018.1694011894	49962.7431125476	0
50029.270615256304	49986.30585703274	0
50008.60891376488	50000.90645862579	0
50011.463217016535	49987.64651850302	0
50025.71492602243	49980.053609271316	0
50020.149261215425	49998.33740895269	0
49992.083382203666	49998.17325550986	0
49990.49038131797	49993.050099536056	0
49997.03459241107	49992.463299739306	0
50015.71638867133	49993.163487279846	0
50014.238258018595	49971.042525217876	0
50002.84440560835	49991.017650804875	0
50024.0421841673	49981.83583364768	0
50010.09122006389	49975.393998303785	0
50021.8599244461	49988.34879827413	0
50012.38490685176	49983.447845324255	0
50022.9978631254	49987.25227928762	0
50024.57481204676	49998.27303786978	0
49977.73435678939	50025.73142585185	0
50018.273526281984	49984.862890459626	0
50004.87977524304	49988.86417241439	0
50010.2994959495	49980.14878879698	0
50044.34040172747	49986.573763466644	0
49989.8854863132	50002.60089882142	0
50035.588236585834	49995.58540569962	0
50033.22995233338	49985.604815805105	0
50004.865841838946	49985.181879685035	0
50017.96032704124	50016.073713754304	0
49985.88742129509	50004.574260043635	0
50022.967400696645	49965.7199337937	0
50020.575116337925	49991.52741422425	0
50023.080497756	49990.82975304222	0
49971.19647388126	50028.90699982335	0
49988.378226405424	50020.15787642392	0
50041.256446369975	49975.58570536631	0
50026.2353198945	49963.63745814506	0
50006.09290812682	50003.86750193632	0
49999.10665106603	50019.81250362378	0
50017.08442806516	49999.00182927129	0
50044.3125068275	49991.881128169334	0
49989.69643205104	49979.90931636454	0
49983.447153874804	50012.92191009479	0
50007.09100776314	50002.0115516885	0
50002.39396832022	49992.540378176054	0
50030.089910534545	49998.491165232444	0
49997.30745483783	49998.59718904675	0
50007.318017293444	49975.875578960055	0
49993.248316773905	49978.191920323	0
50026.3666059615	49990.04335203911	0
49992.999485446875	50010.69994272801	0
50000.3856237368	49991.71250458948	0
50017.946030743726	49977.88631347146	0
50007.644142433375	49972.087069549	0
49993.66907959635	50011.765590085415	0
49994.8157511952	49986.98470323382	0
50008.38104781748	50019.90062105578	0
49993.26126408174	50000.11735477906	0
50007.22548173692	49977.57936703704	0
49992.06360483944	50018.0340425501	0
50039.28669048378	49963.65659707516	0
49985.753176636455	50020.735921212305	0
50011.566897029115	49967.6111754119	0
50033.987927820956	49979.86532365262	0
50034.92184460218	49993.68379887169	0
50031.1834662403	49978.546404806555	0
50008.49951727383	49977.61220145197	0
50000.0667014223	50006.61967936052	0
49984.729122934965	49988.46750636666	0
49981.21649061167	50003.70840084871	0
49990.47161684786	49965.01894314194	0
49986.85456251446	50017.47416794007	0
49993.14977565803	50012.76023205532	0
50047.74428540473	49991.24723405859	0
50041.76255014188	49978.46759680011	0
50009.81457879594	49978.21967923451	0
49998.4060908197	49999.35948248665	0
50018.373779276386	49996.34044717234	0
50013.52283959243	49995.467949927086	0
50027.67426593742	49970.10328410818	0
50014.319940503025	50017.38261971316	0
50009.11341404663	49999.653086728984	0
49973.127658974896	50000.05463673042	0
50024.172469884805	49992.833051163034	0
50012.72323837013	49986.30699232487	0
49986.20730487261	50000.10490423789	0
50011.977252020064	49976.793581167396	0
50000.00469857768	49987.66289570633	0
49995.85995538461	49973.097446555905	0
49981.89327689237	49986.981859026244	0
49990.188598212604	50018.50470183291	0
50019.26408681603	49991.079964753786	0
50026.90642246039	49980.55454640253	0
50004.02002875881	49980.06894821713	0
49985.89081506631	49985.65015807027	0
50002.19799961084	50013.56370140326	0
49983.7216195171	50005.075943525364	0
50011.56530235663	49984.67498436674	0
50002.327672652966	50016.16523425671	0
49997.71084800053	49989.345274387495	0
50021.098386776	49999.088229640256	0
50002.00890793094	50008.13368325376	0
50019.39518854666	49986.74799421681	0
49998.48583144695	49996.020842220816	0
50002.252645341825	50003.39034952211	0
50024.94934034694	49996.50973683712	0
49986.29125204934	50032.769984358754	0
50028.415156277806	49974.07285654163	0
49992.67148623997	50015.74501869495	0
49988.55427669218	50005.38882281116	0
50005.61269014103	49979.195057955585	0
50013.9253921519	49979.943606174034	0
50009.02263196153	49976.39397066565	0
50003.70383567812	50009.18776447736	0
49977.93538939688	50032.17827826552	0
50002.00143499088	49981.14772652258	0
49994.443343618565	49988.76168526796	0
50015.95192676042	49996.55369518609	0
49993.70826007408	50013.60625246535	0
50015.6171072625	49995.2344459176	0
49985.79584330067	50018.53873362033	0
50035.52685303456	49986.11691328954	0
50023.38477138606	50015.65881684924	0
50013.08957255942	49972.88909667436	0
50032.54434074573	49980.14024382478	0
50037.69766277613	49990.71977907857	0
50020.70132115987	49971.33918728332	0
49991.54871575323	49993.06958954638	0
50038.6876369777	49984.854015877136	0
49995.84975534837	49989.76380217891	0
50008.57260689861	49984.18248625825	0
50010.80116969428	49974.26868446372	0
50015.52442358418	49980.369654114074	0
49966.87956821088	50025.3566718717	0
50021.39298048806	49997.33513397521	0
49986.79280405464	50011.54457078656	0
50036.99569153763	49970.71384740837	0
50030.30006447288	49976.71936741601	0
50004.423067000935	50021.778925919774	0
50018.9524174718	49987.93459858724	0
50002.24446952885	50009.35885546801	0
49991.37241014676	49987.81286878255	0
50003.50800967785	49986.81399264767	0
50024.603400120206	49967.67607924221	0
50011.68653072118	49989.936086664326	0
50007.42317193211	50025.20821976098	0
49997.81359760099	49974.146066464906	0
50000.03202202254	49975.17501212602	0
50007.46899340166	50016.97950080779	0
50014.92720199672	49989.879107376546	0
49982.3621370405	49990.43294793265	0
49998.93112757086	49973.32114751587	0
49993.375437763934	49986.99815010414	0
50009.01048645396	50017.8185164767	0
49996.28983160131	49986.96341522962	0
50013.84358150482	49974.759725529235	0
49985.33335758784	50014.325262570404	0
49988.28920657882	49976.78881082798	0
50005.127349538976	49960.355245516366	0
49989.64002585986	50013.06228223937	0
49993.30132386803	49990.74232668886	0
50007.89248237768	50021.36047618287	0
49987.15178322575	50016.181793822885	0
50431.360830361446	50408.30024646835	67
50493.641525486775	50450.86300563366	67
50518.47308661621	50379.6493273697	67
50367.234377110835	50374.96347566805	67
50295.86581007978	50361.429781423045	67
50260.581371910186	50293.42772301146	67
50224.84905125232	50356.08343919449	67
50427.27734232225	50487.70083841081	67
50453.921450324444	50341.86385751414	67
50194.19560422498	50417.07877943864	67
50323.85273394308	50259.84421167709	67
50485.355062610426	50532.80835893255	67
50360.47943103203	50453.61315080971	67
50570.131990721355	50431.26366736401	67
50390.22454445162	50307.07332356827	67
50251.511227242525	50455.67919258192	67
50200.79154442052	50502.26480976478	67
50370.42462500246	50209.91629932736	67
50482.10379779826	50271.993422458276	67
50234.92898137495	50224.21034048669	67
50612.604613006195	50495.34546513207	67
50136.05532369342	50475.03486915004	67
50636.33220436247	50565.62093089232	67
50260.74257129781	50158.21112378718	67
50524.182942387066	50218.49151109994	67
50141.03113726025	50366.4105944682	67
50236.77184966246	50564.68270457132	67
50255.45695009857	50085.07010044109	67
50452.93677240455	50598.18785258049	67
50095.635305971846	50308.87380815176	67
50060.623647000786	50243.028396779984	67
50296.520695702915	50526.608077050565	67
50468.936624917835	50664.701868509976	67
50164.42381245544	50565.25616301106	67
50185.092285917075	50158.29815765834	67
50148.70687092234	50218.30467369964	67
50527.98481990678	50605.560638494026	67
50064.95023066112	50451.01727394467	67
50128.84277141882	50109.29114818719	67
50376.51603298168	50134.18918730567	67
50106.190214695074	50604.96647802098	67
50497.6687400048	50733.30757619301	67
50710.619157548004	50564.11468562118	67
50580.30396939668	50264.39050243523	67
50072.20246538578	50374.7380286505	67
50040.408526512845	50634.52605790665	67
50451.8847058497	50785.62628236963	67
50454.61206669117	50193.12266444013	67
50010.120267273276	50191.79515598221	67
50040.240462250746	50125.6258161109	67
50636.90797852157	50639.3426850816	67
50340.32100272933	50587.63514433066	67
50646.05530782831	50289.921920070534	67
50184.92935708217	50300.61553991834	67
50563.576038906736	50751.645908225	67
49985.734464566616	50257.69235852674	67
49976.060847503555	50663.093221910654	67
50296.40671369232	50024.78484326399	67
50091.81193677691	50178.855295413676	67
50765.33775483089	50519.82849724556	67
50670.805595219914	50447.066968695784	67
49902.76620560012	50686.26989725149	67
50567.35574546922	50332.34919605177	67
50241.27273776301	50639.54162274684	67
50521.09965065238	50147.1507387771	67
50613.692984098234	50705.00947208417	67
50385.72350799498	50752.990816373385	67
50457.94415929345	50857.57524913424	67
50832.06848797647	50493.61753907326	67
49997.12587335768	50482.22993788102	67
50660.35323682595	50766.05354267107	67
49931.74711016576	50519.50425961136	67
50778.02971230742	50596.87833304283	67
50319.02065365679	50778.92733734181	67
50182.59804902524	50067.55754149757	67
50095.71199902024	50677.52314668485	67
49875.9262977424	50559.396888506366	67
49992.936245031975	50577.69140969194	67
50689.2847326365	50376.488848837726	67
50492.032726713995	50085.47387714028	67
50526.86778591171	50846.85813248098	67
49895.42816832227	50452.173314197775	67
50284.49396698875	50840.70874245392	67
49935.10746852677	50205.668886717925	67
50056.56777869062	50524.54250180213	67
50552.63949677698	50048.55126281497	67
50306.818882096384	50907.52078773752	67
49830.04937253776	50507.8976755841	67
49809.78163456515	50433.70356062974	67
50292.45691702111	50980.88674608602	67
50590.69415816011	50121.45864092035	67
49884.28545571027	50384.75123860621	67
49915.37104604059	50280.28103011083	67
50591.879580626926	49990.40418564624	67
49737.38936537267	50439.871168184094	67
50754.381419990124	50344.073422577334	67
50366.3983996867	50036.10992992598	67
50594.21037497686	50192.74421902887	67
50311.15699750378	50670.924839797335	67
50436.47790107369	50017.74913942293	67
50679.094157609965	50220.95771825811	67
49862.348268010515	50229.17145833587	67
50469.82866317795	49956.72889551945	67
50741.11094751192	50454.67539154214	67
49970.288198038645	50101.87648499483	67
50804.40160484969	50297.80683534731	67
50286.39312037411	49949.67815667412	67
49952.564598185454	50361.00187623485	67
49831.8841420032	50684.875476147274	67
50653.725499783744	50147.39110688916	67
50405.080204169026	50905.399775723854	67
50357.789294807066	49943.55253308554	67
50209.51151634815	50004.0339486556	67
49797.86861100768	50577.54628238082	67
50590.52591141831	49915.67021724108	67
50032.569503980936	50056.883718989186	67
50753.85292471881	50233.89590891924	67
50891.232255509596	50534.21943295159	67
50412.72535199277	50978.47777190879	67
50519.76747282543	49886.75493392667	67
49898.33032322562	50125.451249152524	67
49722.20448850053	50366.5707914922	67
50451.32815949128	49879.254945741195	67
50483.99853288384	50985.89570416801	67
50574.64412413976	50900.9199008337	67
50319.00580882863	51052.2434055429	67
50610.59039817899	49848.8207410772	67
50842.979715434456	50621.87490332318	67
50026.59462644583	50712.1395658189	67
49823.63486861394	50754.351041625385	67
50392.37752478124	50635.52284327666	67
50222.70207680121	50988.885834434106	67
49769.36109379971	50641.17461106802	67
50833.986972240564	50697.617953703186	67
50165.57713734424	49943.490222199776	67
50226.56778733143	49912.39975485492	67
50321.858192048494	51124.31626860487	67
50094.33116601064	49950.91923894888	67
49922.31877722203	50612.13781277886	67
50764.45791881848	50703.92203445833	67
49737.363438974564	50534.81629525967	67
49756.768988882366	50715.43571410551	67
50394.14585762577	51102.35683232616	67
50148.39984126978	50981.79825253928	67
50874.47361380475	50308.15658009869	67
50052.187144922296	49893.31704532835	67
50942.96485569745	50295.770532872484	67
50643.33140022439	50836.56943962066	67
50830.94324551123	50425.11457648122	67
50391.79637678671	49832.54668552586	67
49895.99477866979	50756.89132815153	67
50183.783940288595	50918.35033464986	67
50254.15861258084	50757.5429965135	67
50103.54467045988	50038.09036393447	67
50902.09810044046	50662.467441885594	67
50338.14388028827	49782.44343923903	67
50662.93021585452	49986.48978620682	67
50181.027517901435	49850.896260658315	67
49718.67782026454	50777.13710168184	67
51009.033223011815	50264.554403309674	67
49895.562901694866	50052.871686904444	67
49792.18095511428	50362.34640250101	67
50163.996572711374	50673.81337908011	67
50760.655572559284	50772.86148660068	67
49677.77746899399	50722.05689780966	67
49662.25184526693	50816.90767124675	67
50204.01361226063	50808.13459070622	67
50021.9236401882	49954.88389161755	67
50679.75322572941	50896.400152956594	67
49681.8441046991	50302.788996926356	67
50374.98949355106	50821.3226888297	67
50729.70804515513	50946.848625139464	67
50147.315996894016	50846.68340486376	67
50956.704149999714	50515.80072139155	67
51034.697860105254	50329.23605073179	67
50445.23083054564	51045.30486544042	67
50355.434396602854	49711.12930677863	67
50847.92086855144	50767.521742987425	67
50716.835854176235	50636.364432302005	67
50916.74393402886	50366.538104638224	67
50922.83301969237	50437.975549038674	67
50949.46070215527	50217.33865301026	67
50794.69097080993	50913.9834588701	67
49965.21566404779	50021.582971362746	67
49982.74615714912	49892.43962696446	67
50184.0985904627	50742.38637446887	67
50328.743220771445	49860.427407162046	67
50087.66045696271	50948.30223403781	67
50418.412725098715	51173.72145688325	67
50251.661354837284	51133.70152173619	67
50115.71928735103	50753.109644183656	67
51006.829335106086	50395.56949185636	67
50178.50847987141	49780.66196824657	67
49762.39039478608	50294.77264275493	67
50233.26897280928	51060.40313580143	67
50505.90867457016	50914.3642260656	67
50281.82186256961	49730.20123720542	67
49967.846695676846	50749.572050137875	67
50560.65236096583	49802.36478755896	67
50810.76845342608	50833.29783659621	67
50486.21178588599	49820.130815809105	67
50633.483903609944	50051.34301698552	67
50202.11281085289	51187.60555224959	67
49832.906922509566	50016.767270765384	67
49837.952815346405	50093.762222972924	67
50551.99511130812	50968.36292566576	67
50213.103957865016	49703.539856265816	67
50461.58440063651	49750.4384099306	67
49743.09689579031	50846.19596440032	67
49753.50277014467	50219.74181434016	67
50940.87477841601	50596.094135688734	67
50010.57531383288	50408.98714569441	67
50048.05842691019	50788.755654165296	67
49768.30847421186	49977.03211169617	67
49945.76046400992	49825.722518686656	67
49665.71137216567	50435.32818952201	67
50681.06770023173	49853.05259639652	67
50377.027148803325	49639.48826179278	67
49712.20621504205	50602.06499909244	67
50112.08113893686	49805.097252721054	67
49620.5698215426	50678.71811522173	67
50746.443415541486	51021.22526787203	67
50031.41136707028	50863.04422055322	67
49834.50366867741	50822.38304076294	67
50651.30019828039	49788.67270965357	67
50042.95973191063	49803.68282381671	67
50811.92975604229	50982.75731039579	67
50660.175616868364	50964.62361568982	67
49888.72700648181	49868.3081646551	67
50180.74510249415	51120.87205321076	67
50246.07047060247	49814.26711110172	67
49798.97666992552	49911.02306430711	67
50726.97537101356	49948.463830550296	67
49948.22472615075	50821.70717037669	67
50994.551985382444	50155.70282349752	67
49799.18103080598	50889.62518820615	67
51021.70785564668	50481.00314878404	67
50150.5923662342	51238.57831411574	67
50563.626411797006	50547.135980175204	67
50641.62437045898	49718.89234381684	67
50904.29228567554	50163.117503106354	67
50845.088954361556	50126.51186272891	67
49594.038863540045	50806.92539689584	67
50574.313151865405	49733.907071627546	67
49734.76696390903	50919.90757820757	67
51002.854149614206	50083.41324649856	67
50754.73866928404	49855.46816203989	67
50818.48186157927	50195.58695963052	67
50924.556901774085	50764.653384281686	67
50099.820347675784	51035.07324077819	67
50845.11178834741	50055.202117672314	67
50784.65201196406	49791.048866019	67
50914.43742582481	50039.63812431791	67
50717.909396710886	49757.73221957709	67
50703.255556074735	50044.444782776285	67
49609.40095182436	50389.27621131879	67
49785.30771645594	50149.898750446715	67
50820.123485157674	51053.61494583565	67
50101.07997611231	49728.92915273743	67
50696.50423291646	49666.01729279969	67
50424.9867418209	49689.21936525233	67
51071.031213892486	50418.405337216245	67
50413.652413853204	51246.245428800234	67
49552.938803368444	50644.461811171226	67
50414.70933989475	49572.99685855188	67
51068.69087862457	50103.952547229084	67
49772.06499756987	50062.64650028591	67
50705.2109293621	51084.42988114292	67
50978.1992214059	50013.532705267906	67
50063.9542154395	49667.29758609394	67
50530.34342834579	51036.950712449696	67
50825.618216299474	49880.05938219069	67
49538.97100437909	50849.844622670076	67
49469.73131370553	50869.3337540531	67
50294.405840913285	51189.114847520985	67
50493.80209387885	49666.72366990827	67
49471.85370709571	50938.25078233179	67
50377.52598129422	51307.18600625998	67
50782.59220472262	50000.981843137524	67
50879.22146355493	49929.39840936526	67
51017.70310699902	50552.041716285225	67
50444.87806378571	51337.90443803083	67
50545.880974641164	51107.78287522934	67
50629.85422827352	49640.4192331954	67
50118.2463196235	49624.77495661864	67
51121.412628008424	50360.3937856897	67
51074.22291185493	50033.23797916098	67
49875.671866930716	49795.078175802504	67
49823.25352189622	49841.14060596632	67
50601.03265233083	51054.90961486711	67
49788.629516739675	49776.91320049178	67
50962.42166355759	50822.95970888958	67
50990.33552048132	50645.798584014636	67
49560.520148834636	50715.49245535237	67
50070.1735437293	51103.74039649007	67
50715.587060248545	50116.92584774021	67
50879.318031261115	50828.16813033167	67
50001.966423089456	51103.51407509241	67
51063.064026552245	49958.37550832114	67
49869.95461556933	50908.55454154789	67
50674.518106799616	49586.035951343096	67
50269.86699079781	49655.720205841535	67
49733.32415936991	49887.15668193124	67
50772.8410841221	50079.716885322	67
49544.614380596366	50961.995845192185	67
50156.86356778689	49560.095606250834	67
49887.96720382943	49976.30829785268	67
49637.779459586054	50885.387968339426	67
50020.541756927814	50974.19030465017	67
49859.38214182975	50321.46404707729	67
50312.88417336012	51274.10477480084	67
50369.78924591095	50524.72377626136	67
49964.4595378354	51019.9134357078	67
50976.02358691003	50712.78266156656	67
51084.16683848337	50522.14855723099	67
51134.107797410026	49950.39612684271	67
50218.85749837386	49602.59764120895	67
49582.584788089975	50460.2885333575	67
50774.59717424083	51107.58713223888	67
49862.67117867094	49723.824476439564	67
49800.10293358896	49694.93836280663	67
51146.35404571169	50024.08057445899	67
51092.39694713064	50593.835850774754	67
50344.95163005839	49545.28463114354	67
51196.48224440813	50355.190810466396	67
50711.617880897524	50831.43566717204	67
51224.449703929684	50420.55125628521	67
49917.3503107898	49678.504625950525	67
50614.299323754516	49545.7793369635	67
50074.87363718681	51250.37598998193	67
50832.155758588386	51144.61114422328	67
49997.9397572676	49649.52860047076	67
49468.53923787363	50796.51305079892	67
49404.97360480353	50922.27049060713	67
50767.07102114892	49641.92641586215	67
50482.324626857146	51200.131367566435	67
50938.2634378801	49882.21178152108	67
49568.526290320486	50531.79538056249	67
51001.541596945295	49909.28658984527	67
51220.85239811211	50010.737979016754	67
51132.33942313584	50134.39559236846	67
51042.0888661106	50691.85802921708	67
49979.49933351951	51171.30130352066	67
50494.45120340372	51275.49782113106	67
49405.01322891993	50828.712922707666	67
50014.624131732315	51285.562878503806	67
49934.16755592544	51090.43162559928	67
51145.8429250219	49882.494686850216	67
50202.58599264968	51295.278200239205	67
51085.52741966881	50751.9413910806	67
49930.77823389998	49748.56828531895	67
50294.071384392155	49492.96883853964	67
50281.21730051902	51338.01228413796	67
51078.11571807236	49890.90674102128	67
49890.71284850983	51036.38565076858	67
50018.96400893414	50326.39530377015	67
50642.14439920274	51110.69537609939	67
50161.47959105038	49486.36485529167	67
51116.23170326081	49817.75634231015	67
50000.302083450915	49580.88512595616	67
51248.76688871757	50306.49523528221	67
50550.702031213936	50676.350449863916	67
51250.787921269744	50075.15364907172	67
49524.258459901874	51029.612671438284	67
50796.64025292066	51205.8277847456	67
49563.17331890395	51086.02073792502	67
50081.658733385186	49550.101473451694	67
50851.16071867143	51252.105002914825	67
51318.58509452247	50084.85652204615	67
49488.715068899735	50675.81122936588	67
50908.771259101566	51301.546037546315	67
49637.19382519414	50528.94729317859	67
51043.21180945816	50811.4682962947	67
49949.61173650027	49528.85773458829	67
51167.527104616114	50461.90244864819	67
51058.85430311823	49773.70614008717	67
51246.94237038602	50230.11705361702	67
51392.958186458505	50066.9926919642	67
50548.41997097256	49624.866473830334	67
50055.200751751734	49486.967488279675	67
50060.9026603441	51180.64388607612	67
49656.709781472724	49894.051049697075	67
49931.15369553205	49459.60869623016	67
50715.891270006956	49528.79707800776	67
50274.432571067584	51407.82696335703	67
51115.71551053699	50284.64856087382	67
49828.624848765445	51071.600836233796	67
49876.79350832207	51136.192642832444	67
49495.93548213862	50600.19183412815	67
49975.16497158846	49396.58304241089	67
50906.01568647479	51134.62203723533	67
49852.35124385567	49650.85990187053	67
49943.69760635253	51308.40410677626	67
50479.77128105757	49533.02973969116	67
49490.20319243576	51093.11551247138	67
51097.14120240419	49715.36259520886	67
50098.011298200014	49429.89895288871	67
50752.90496502087	49463.426824172966	67
50813.858898618164	49692.02167100221	67
50228.86373374391	49449.7065590104	67
49767.426969853324	51038.16970750066	67
49598.91796146074	50316.292947988244	67
50472.91196858196	51409.338048111174	67
49637.935573330455	50607.61770590726	67
50565.064997738365	51282.65436984225	67
51285.097501631535	49980.00067072692	67
51159.67671344681	50744.26293418891	67
49570.31242130014	51159.83109432444	67
49795.86126637567	50964.05565601339	67
51406.00502732759	50134.17497309145	67
49371.72870123821	50989.79675299029	67
51038.12075768724	50887.59572301265	67
51225.42139988979	50763.58349207298	67
50537.661760969866	49483.75389209688	67
51455.48574713492	50033.88612088377	67
49942.887539139854	49333.22538509774	67
51046.09183540741	50201.409847725976	67
51163.13749932804	50612.28187727525	67
51144.03964661466	50812.02155306866	67
49882.812202954	51351.2355136431	67
49938.154424857596	49609.04694750896	67
50975.4097879945	51139.39564470884	67
50852.76312793168	49785.05047030933	67
50777.47793367403	49390.81338602348	67
50545.139924701136	49554.715955230924	67
49660.45643862849	50949.61475340194	67
50063.07296412373	51344.129879255685	67
50192.891036081	49382.49847108494	67
50993.14026745643	49808.31249940008	67
51208.04567491513	49924.58746159768	67
49413.83995656205	50684.742960973694	67
49344.34932706821	50697.41469732869	67
49274.2136771037	50695.31770203991	67
49878.94523155113	49306.617237774575	67
49285.488492965276	50619.84296209196	67
49890.9326259667	51258.641460349114	67
49819.39817381521	51180.3115017739	67
50848.22624664096	49394.497352601655	67
49690.3167579035	50187.499285256454	67
51386.43978752109	50205.544298705245	67
50757.64454142587	51268.22616224451	67
49866.38324035844	49428.66868996519	67
49719.704064485595	49772.895227384506	67
49569.280192243416	51233.97963740158	67
49493.39698622295	50527.14812968397	67
51281.43216003384	50806.87202860796	67
50006.324470100306	49745.23825688899	67
49699.681658445596	51061.9573935506	67
50213.78310931899	51372.58076450539	67
49621.78393744578	51281.25547196425	67
51233.84017050707	50497.056504749984	67
50133.682919789775	51170.530650682675	67
50865.506846344695	50931.54238060767	67
50294.658302511285	49413.259406440586	67
50940.123819742046	49761.12058261549	67
49306.92987177545	51021.07941577699	67
49644.8367160057	49781.17146255355	67
51186.56798327166	50267.059729507644	67
51300.40108352783	50479.42534708257	67
50732.60243885233	51165.28513670926	67
49632.43400230374	51096.7358707582	67
51210.60306215745	49851.94633534988	67
51287.17001683814	50875.414170904536	67
49457.42522465336	50460.8179472289	67
50124.260177497534	51314.05624870497	67
49624.24158017942	51013.27945655717	67
50592.07774231378	51164.08501115045	67
51266.89064619323	50944.448886739185	67
49695.46974265687	49950.28292814995	67
51251.67165787971	50568.90580845862	67
51023.120738162426	51189.20888525988	67
50075.97535578603	49358.345325111746	67
49498.42702012658	51184.987829334685	67
50274.41800103224	49345.43593472489	67
49417.93723503716	51108.77665277976	67
49639.6018690449	49995.9024736013	67
49619.456968922044	49717.51649921271	67
51299.266687019524	50405.04233890866	67
49843.4056903369	49498.778997618545	67
49675.68665766036	51154.568632296905	67
49536.66940189803	50385.40397767487	67
49943.841188033366	51383.70963050834	67
51329.21655670627	50550.311395280405	67
49703.86983404782	50036.898031627774	67
50924.24830008627	51064.89492140548	67
49435.22259754893	51031.333367707	67
49663.5550921321	50121.044864828604	67
50994.873124062186	49709.7139890009	67
51212.65315550917	50696.127693871866	67
49564.3202424963	50253.26475874378	67
50866.841655124554	49643.88515518954	67
50294.55669213552	51481.64762097247	67
49486.47887493573	50330.78526260062	67
50887.405475954176	49714.11877806909	67
50005.11307684564	51418.96989935055	67
49997.26225695664	49290.2926946853	67
51524.41017651192	50035.327943226	67
50893.501513145755	49450.15410410827	67
50965.9470137229	49433.116077631305	67
51338.93837658698	50258.588803795916	67
