# Supplementary material for: Abundant Topological Outliers in Social Media Data and Their Effect on Spatial Analysis
Source: PLoS One. 2016 Sep 9;11(9):e0162360. doi: 10.1371/journal.pone.0162360 (PMC5017681; doi:10.1371/journal.pone.0162360)
Supplement: S3 Dataset — See the respective attached file. (ZIP) [file pone.0162360.s003.zip › S3_inclusion_lws/clust_69_78.csv]

50000.0	50000.0	0
50005.83713481602	49993.280968672174	0
50001.12443877294	50002.94038312532	0
50004.48967049862	50009.87803618339	0
50014.53099825114	49992.22044562598	0
49994.82530141147	50000.16451443882	0
50010.4589196096	49996.03999675293	0
50018.2149037799	50000.21066760052	0
50008.08586038528	49994.71094210748	0
50008.936828060156	49996.61673629877	0
50014.94983376979	49988.786681476384	0
50018.46933854213	49993.8554702697	0
50011.58925015423	49998.11513877684	0
50000.88428493963	50005.70068823388	0
50015.58030491181	49998.917555959655	0
50009.4718499692	49995.44000616184	0
50021.193458055204	49985.225681648	0
50021.413904821406	49979.75696080034	0
50010.100749354795	49991.42392694246	0
49994.76895619402	50001.40611172298	0
49988.06258487189	49998.76840152412	0
49985.29202249338	49998.940740734564	0
49993.14686645007	50008.1375682673	0
50019.290915195124	49977.92750471076	0
50015.06418115242	50000.068615091885	0
50014.13017824349	49994.253094930704	0
50016.51956011994	49993.78858803314	0
50007.08202173182	49986.998177055575	0
50019.32588342561	49975.4242119596	0
50007.844906202205	50006.27608626506	0
50012.7000907052	49987.44525287354	0
49995.49342105043	50013.29634922211	0
50005.13790162656	49991.45152935209	0
50007.082932075806	49996.441953963855	0
50016.585769007244	49986.84440471123	0
50002.83418114664	49988.992466717245	0
49995.48635136234	49995.03181978486	0
50024.77210222248	49987.26818796391	0
50016.061040311164	50002.13748655931	0
49998.10217495186	50005.36260508198	0
50013.167830917206	49993.19964095961	0
50022.14159763361	49982.83076155788	0
50016.10399810654	49974.74415824642	0
49998.08776523715	50009.22821079052	0
50023.40450357533	49993.61172738369	0
50018.76775212044	49981.33086492498	0
49996.120792812355	50001.59421960543	0
50005.046774222115	49981.73340809357	0
49998.2990140224	49997.04291727956	0
50016.47214563919	50006.55446067109	0
50027.808527417794	49994.11873108403	0
50007.276988179576	49979.47005546184	0
49998.63505054116	49993.56495709598	0
49994.93196612812	50011.18394075017	0
50010.45876863076	49990.161010031814	0
50003.97266594857	50002.458794795784	0
50009.44591577367	49994.182815990534	0
50008.4991627827	49998.01859678256	0
50026.73402193849	49992.63956518364	0
50029.482584821504	49978.508912261066	0
50008.75765193132	50004.28392360544	0
50005.388412672575	49999.9900841207	0
49999.85042124614	50010.79623481914	0
50012.27171978171	49994.29867634941	0
49986.59482429784	50001.81226839865	0
50035.33648425852	49974.70002515035	0
50017.338649190744	49980.41742473275	0
49986.88719264082	49998.56909033515	0
50009.163364260836	50001.94105756399	0
50021.4902181036	49972.74675609031	0
50036.929303339406	49979.345099226695	0
50004.407389178654	50000.27660040396	0
50013.03458879436	49971.04161905141	0
49986.730068661935	49995.36881795393	0
50012.11734460939	50005.26852747503	0
49991.47266825221	50016.232713043595	0
50002.753656105124	50004.43811441385	0
50007.04795399476	49984.99209594952	0
50019.73260847298	49970.14971438379	0
50009.069330373226	49972.59046273163	0
50010.1511816557	49972.62455247978	0
50019.046855330045	49968.729659101475	0
50033.91819664266	49994.99795841096	0
50000.54061583774	50004.66301196818	0
50036.83356199175	49976.12178608589	0
49998.69355844842	50014.23779065819	0
49996.42385986143	49997.54201287753	0
49988.80355885187	49994.73949626766	0
49989.0000510483	49997.53362532931	0
50045.87877013	49979.65615874137	0
49991.13587895365	49996.52765682387	0
50019.30492580107	49999.88959458508	0
50012.46014286366	49988.74121117238	0
50001.54569032017	50001.71275774059	0
50012.15402410048	49992.55053785089	0
50000.12263336884	49977.47527241486	0
50002.22490471562	49999.61637121197	0
50010.51338572776	49998.152334640225	0
50014.73525587127	49997.20394473452	0
50012.79614643068	49996.9890215799	0
50004.87503193818	50001.461523248174	0
50006.03257514177	49990.03647625652	0
50005.54887962217	50004.81637949066	0
50002.56240120871	49979.99797606899	0
50021.887926901814	49996.062893511604	0
50006.32703857465	49991.544517300004	0
49990.439278598395	49994.24582331928	0
50001.873876585625	50007.141939034314	0
50003.305765154335	49993.86854020162	0
50013.200641945106	50005.08440088092	0
50012.12025455266	49978.84568753256	0
50006.64370623705	49983.02919293262	0
50008.49073917247	50010.12621010018	0
50013.861540388745	49978.21860787476	0
50031.058052643435	49986.99015643279	0
50014.94582985956	50012.05125135054	0
50035.5383608293	49983.566861656094	0
49991.030096193834	50022.15116813719	0
50005.46966937792	49970.62233159868	0
49988.44833133628	49989.976926240066	0
49994.354344094165	49979.72792732627	0
50016.53829730544	50000.329665277866	0
49985.69786667642	50003.08579045412	0
50005.04180405728	50003.54232518139	0
50007.49928405959	49988.58424591541	0
50017.031857151094	49968.94990008343	0
50002.98364475068	49981.342418066255	0
50008.75183400938	49981.63170455064	0
50003.74134074666	49968.98534518849	0
50014.184258887915	50004.34955588514	0
50016.66807349658	49978.153620903344	0
49991.49294660638	49999.08926920659	0
50006.07308943197	50012.02124499861	0
50018.18428017563	49975.5291185302	0
50003.744835537575	50005.03672033354	0
50017.0847617482	49967.71939797862	0
50001.364376995836	49995.92899192673	0
49999.015252295256	49984.51162121085	0
50022.88862056398	49978.140659149925	0
50010.12229608524	49981.63378355038	0
50006.924986869504	50014.2275570096	0
50018.62598055079	49995.02027975728	0
50001.4129379488	50011.1959501719	0
50029.762113352466	49981.23696473595	0
50017.34500124433	49994.69032148967	0
50001.66266675488	49990.137316034496	0
49998.9494254673	50003.01711792969	0
50001.198360199305	49999.86125242214	0
49988.285388029035	50000.56237796584	0
49999.6191912088	49994.81971262622	0
50026.604335600314	49978.8004165042	0
49995.32452230914	50007.39284060184	0
50008.4370145203	50012.41428319673	0
50020.588886059304	49984.00500895489	0
50018.196912976244	50013.52306138625	0
50024.68074206995	49980.89310460526	0
50032.11898991028	49977.87048802366	0
50033.392462679665	49988.90998566345	0
49989.34177680639	49998.66722062441	0
50011.053675528885	49993.308648700295	0
49998.23830095699	50010.57701642372	0
50011.79860805233	49985.78635422019	0
50018.22626641199	49998.34133937544	0
50006.87112494695	50000.55134256973	0
49996.53121272331	49985.20198091985	0
50025.086037284156	49985.91081937276	0
49996.70860588001	49979.26714558284	0
50029.50319168969	49973.20871567816	0
50016.4795935853	49979.64911345631	0
49996.10016635222	50004.113680559676	0
49999.640019379956	49996.08065681126	0
50008.223135130625	49962.391188099115	0
49993.37143664145	49981.26529963117	0
50018.00955082157	50001.454190036544	0
50014.05433731257	49987.786569162265	0
49999.49285722743	49986.030568801725	0
50010.892172060616	50002.890041918436	0
50018.264454430224	49979.08917698802	0
49999.254347866976	50004.12399906752	0
49996.37550174052	49996.18684061768	0
49988.48035736957	50002.11186367716	0
50017.57129535383	49985.64348910266	0
49993.48365932206	49995.32734283831	0
50004.25846664632	50013.69450265003	0
50015.17690187655	49969.07193670933	0
50010.90125225226	50010.77384091866	0
50017.00323091341	49995.94090178073	0
50012.86030348004	50017.03363351573	0
50005.31109678922	49962.92414232626	0
50006.08245865617	49996.396527964374	0
49990.01497238	49995.39866020564	0
50044.05046255765	49984.74864177708	0
50021.102182624454	49977.19055963324	0
49994.206855205164	50007.760510363725	0
50031.30952802601	49981.27880218403	0
49993.00874635992	49989.07987435498	0
50017.913044286935	50022.43697608902	0
50019.55630359528	49996.00874573291	0
49994.95845095134	50006.23146898167	0
49996.787999179345	49983.41672751876	0
49997.28862868989	50002.89962222195	0
50026.72239156424	49977.67029217016	0
50016.137442013125	49997.798828649495	0
50002.23822115556	49982.82918829433	0
50017.59004350971	49970.20078439211	0
50001.12616166738	49988.74985866253	0
50026.89126041569	49975.84217616462	0
50011.525842301904	50000.75636389602	0
49987.37936298576	50026.933915783564	0
49992.505563965504	49971.45927862612	0
50028.914669772326	49976.81093937099	0
50016.66006009913	50016.9698661116	0
50006.33442838227	50008.543010872665	0
49989.42131829412	49963.33901166855	0
50017.968238877926	49964.11063876047	0
50017.4053768407	49976.68234425749	0
50025.67918690619	49993.459769034926	0
50035.32946390554	49977.583204645154	0
50014.841863191876	50008.54154552255	0
50009.46842729731	50020.60487544357	0
50021.769537268505	49974.23178294885	0
50011.47451947896	50007.557284676805	0
49998.40507468729	49975.46325920858	0
50004.0943970568	50011.27871101463	0
50006.20179319582	49967.85017228331	0
50018.20829484094	50018.71730479123	0
50011.66556158528	49969.1858270797	0
50024.369657337156	50001.22008216415	0
49998.79584238994	50007.13689362251	0
49990.32820341346	50016.3961369657	0
50006.4435688108	49994.31053318997	0
50019.30929079813	49976.600336048316	0
50010.91845864008	49982.82898569856	0
49990.348907185224	50005.60903256387	0
50024.1522169357	49994.40200642497	0
50014.17381883133	50002.12589069574	0
50017.76507466728	49990.44779436663	0
50043.75520496807	49976.744641166486	0
50009.71324076425	50011.99337319459	0
50023.96064234873	49977.61049468709	0
50014.04709016834	49999.30956374218	0
50007.29837336337	50019.74476684009	0
50011.60148713441	49971.61552987652	0
50027.760664667345	49985.06088880161	0
49990.826783218356	50029.403764236886	0
50009.65654534305	49987.70137659851	0
50016.71099753911	50008.33824926107	0
50004.69951611002	49997.63286251777	0
49982.1008966819	50023.64881203237	0
49994.30528099292	50019.15648234574	0
49989.98803088486	50014.01842541414	0
49982.173661481924	50004.54955079803	0
50016.885314251995	49964.39033046427	0
50027.64624163003	49996.03948847316	0
50042.10921104765	49992.490067135564	0
50000.45721536013	50013.25586287379	0
50033.20667133846	49996.21933796846	0
50007.796617056236	49990.37827675556	0
50010.793185041024	49958.88394594061	0
49999.99657376707	50014.635139766775	0
49991.18720389596	50004.122235214636	0
49997.97220737339	49978.578237204354	0
50009.72613395662	50003.706107086124	0
50035.589999161806	49971.04844427833	0
50028.910800421785	49971.17023296352	0
49995.69536840814	50016.661631778	0
50031.87793942766	49984.378883366044	0
50018.940883947886	49955.17033129901	0
50009.73582475297	49963.47881328664	0
49982.62400587377	50000.491292449246	0
50011.69341869804	49995.72767945512	0
49995.16420949113	49998.835294507444	0
50006.40201665947	49988.39904736535	0
50016.4519561636	49990.38580699887	0
49999.09921373705	50015.27455799909	0
50015.71644487849	49981.890074185685	0
50011.95701241115	49981.49187185587	0
50013.74931920829	49997.47045144757	0
49991.916510602816	50012.525039104024	0
50009.99198977121	49984.8982441121	0
50018.44147401772	50003.16867861623	0
50020.82573912429	49974.82028027413	0
50015.49034966473	49990.85560334409	0
49999.87213701425	49997.90044027296	0
50043.79092621712	49982.05238273654	0
50017.433259612284	49987.72241035177	0
50031.953824946744	49994.884360510674	0
50008.88763657624	49985.631715698684	0
50033.254947874484	49991.54350118985	0
49999.46235900153	50001.37638187934	0
50015.18216152417	50016.60655961266	0
50013.100947890016	50010.369642319376	0
50023.76929210621	49996.469970804144	0
50009.1598565264	49970.37590584578	0
49995.85450226346	49992.452056001675	0
49999.94546654832	50008.59505416156	0
49990.82754118624	50010.245166916364	0
50031.77710339371	49975.60848126108	0
50034.230430251715	49972.200144816255	0
50022.386270717376	49979.00827023312	0
49992.64646736168	49980.25304717777	0
50026.42297673137	49997.453392527335	0
50019.618674445446	49958.86037352273	0
50026.41798040903	50001.05491525644	0
50019.38057683675	49973.42363685009	0
50009.54565436523	49966.28393480257	0
50009.01063384966	50014.73592736334	0
49999.644995925904	49993.78405371485	0
50009.81720632824	50005.97289784865	0
50008.14015398451	49992.284981156794	0
49996.346870602596	50006.735113702714	0
49992.318381946396	49996.34852900717	0
49975.57922029394	50007.543591302885	0
49991.7840052838	50030.47910280624	0
49997.821918389505	50003.78108682672	0
49981.759709777754	50020.590654198604	0
50004.689470503756	49982.915378003716	0
50003.63994292236	50003.52518030056	0
50003.33970531987	50010.21646316763	0
49991.72504012674	50009.66971456137	0
49993.51300644962	50021.990941999415	0
50008.57551745661	49967.72139152683	0
50021.960935687	49975.66542490558	0
50004.69583280455	49995.22104814737	0
49994.198399913046	50009.21217614481	0
49988.58142016513	50018.082290497325	0
50019.654252077045	49988.67324223183	0
49984.921162792794	50004.07854214962	0
49981.45671529846	49997.116122643434	0
49996.97783060522	49968.187741512134	0
50040.272093099156	50001.72669740148	0
50003.18794351524	49977.40589052669	0
49993.03311956979	49993.21018067425	0
49996.365427526835	50010.6317267545	0
50003.67053058538	49991.807151799425	0
50008.59006648891	50007.353603243646	0
50005.63922193674	49975.28807307995	0
50027.37674313698	50000.002662458595	0
50018.1694011894	49962.7431125476	0
50029.270615256304	49986.30585703274	0
50008.60891376488	50000.90645862579	0
50011.463217016535	49987.64651850302	0
50025.71492602243	49980.053609271316	0
50020.149261215425	49998.33740895269	0
49992.083382203666	49998.17325550986	0
49990.49038131797	49993.050099536056	0
49997.03459241107	49992.463299739306	0
50015.71638867133	49993.163487279846	0
50014.238258018595	49971.042525217876	0
50002.84440560835	49991.017650804875	0
50024.0421841673	49981.83583364768	0
50010.09122006389	49975.393998303785	0
50021.8599244461	49988.34879827413	0
50012.38490685176	49983.447845324255	0
50022.9978631254	49987.25227928762	0
50024.57481204676	49998.27303786978	0
49977.73435678939	50025.73142585185	0
50018.273526281984	49984.862890459626	0
50004.87977524304	49988.86417241439	0
50010.2994959495	49980.14878879698	0
50044.34040172747	49986.573763466644	0
49989.8854863132	50002.60089882142	0
50035.588236585834	49995.58540569962	0
50033.22995233338	49985.604815805105	0
50004.865841838946	49985.181879685035	0
50017.96032704124	50016.073713754304	0
49985.88742129509	50004.574260043635	0
50022.967400696645	49965.7199337937	0
50020.575116337925	49991.52741422425	0
50023.080497756	49990.82975304222	0
49971.19647388126	50028.90699982335	0
49988.378226405424	50020.15787642392	0
50041.256446369975	49975.58570536631	0
50026.2353198945	49963.63745814506	0
50006.09290812682	50003.86750193632	0
49999.10665106603	50019.81250362378	0
50017.08442806516	49999.00182927129	0
50044.3125068275	49991.881128169334	0
49989.69643205104	49979.90931636454	0
49983.447153874804	50012.92191009479	0
50007.09100776314	50002.0115516885	0
50002.39396832022	49992.540378176054	0
50030.089910534545	49998.491165232444	0
49997.30745483783	49998.59718904675	0
50007.318017293444	49975.875578960055	0
49993.248316773905	49978.191920323	0
50026.3666059615	49990.04335203911	0
49992.999485446875	50010.69994272801	0
50000.3856237368	49991.71250458948	0
50017.946030743726	49977.88631347146	0
50007.644142433375	49972.087069549	0
49993.66907959635	50011.765590085415	0
49994.8157511952	49986.98470323382	0
50008.38104781748	50019.90062105578	0
49993.26126408174	50000.11735477906	0
50007.22548173692	49977.57936703704	0
49992.06360483944	50018.0340425501	0
50039.28669048378	49963.65659707516	0
49985.753176636455	50020.735921212305	0
50011.566897029115	49967.6111754119	0
50033.987927820956	49979.86532365262	0
50034.92184460218	49993.68379887169	0
50031.1834662403	49978.546404806555	0
50008.49951727383	49977.61220145197	0
50000.0667014223	50006.61967936052	0
49984.729122934965	49988.46750636666	0
49981.21649061167	50003.70840084871	0
49990.47161684786	49965.01894314194	0
49986.85456251446	50017.47416794007	0
49993.14977565803	50012.76023205532	0
50047.74428540473	49991.24723405859	0
50041.76255014188	49978.46759680011	0
50009.81457879594	49978.21967923451	0
49998.4060908197	49999.35948248665	0
50018.373779276386	49996.34044717234	0
50013.52283959243	49995.467949927086	0
50027.67426593742	49970.10328410818	0
50014.319940503025	50017.38261971316	0
50009.11341404663	49999.653086728984	0
49973.127658974896	50000.05463673042	0
50024.172469884805	49992.833051163034	0
50012.72323837013	49986.30699232487	0
49986.20730487261	50000.10490423789	0
50011.977252020064	49976.793581167396	0
50000.00469857768	49987.66289570633	0
49995.85995538461	49973.097446555905	0
49981.89327689237	49986.981859026244	0
49990.188598212604	50018.50470183291	0
50019.26408681603	49991.079964753786	0
50026.90642246039	49980.55454640253	0
50004.02002875881	49980.06894821713	0
49985.89081506631	49985.65015807027	0
50002.19799961084	50013.56370140326	0
49983.7216195171	50005.075943525364	0
50011.56530235663	49984.67498436674	0
50002.327672652966	50016.16523425671	0
49997.71084800053	49989.345274387495	0
50021.098386776	49999.088229640256	0
50002.00890793094	50008.13368325376	0
50019.39518854666	49986.74799421681	0
49998.48583144695	49996.020842220816	0
50002.252645341825	50003.39034952211	0
50024.94934034694	49996.50973683712	0
49986.29125204934	50032.769984358754	0
50028.415156277806	49974.07285654163	0
49992.67148623997	50015.74501869495	0
49988.55427669218	50005.38882281116	0
50005.61269014103	49979.195057955585	0
50013.9253921519	49979.943606174034	0
50009.02263196153	49976.39397066565	0
50003.70383567812	50009.18776447736	0
49977.93538939688	50032.17827826552	0
50002.00143499088	49981.14772652258	0
49994.443343618565	49988.76168526796	0
50015.95192676042	49996.55369518609	0
49993.70826007408	50013.60625246535	0
50015.6171072625	49995.2344459176	0
49985.79584330067	50018.53873362033	0
50035.52685303456	49986.11691328954	0
50023.38477138606	50015.65881684924	0
50013.08957255942	49972.88909667436	0
50032.54434074573	49980.14024382478	0
50037.69766277613	49990.71977907857	0
50020.70132115987	49971.33918728332	0
49991.54871575323	49993.06958954638	0
50038.6876369777	49984.854015877136	0
49995.84975534837	49989.76380217891	0
50008.57260689861	49984.18248625825	0
50010.80116969428	49974.26868446372	0
50015.52442358418	49980.369654114074	0
49966.87956821088	50025.3566718717	0
50021.39298048806	49997.33513397521	0
49986.79280405464	50011.54457078656	0
50036.99569153763	49970.71384740837	0
50030.30006447288	49976.71936741601	0
50004.423067000935	50021.778925919774	0
50018.9524174718	49987.93459858724	0
50002.24446952885	50009.35885546801	0
49991.37241014676	49987.81286878255	0
50003.50800967785	49986.81399264767	0
50024.603400120206	49967.67607924221	0
50011.68653072118	49989.936086664326	0
50007.42317193211	50025.20821976098	0
49997.81359760099	49974.146066464906	0
50000.03202202254	49975.17501212602	0
50007.46899340166	50016.97950080779	0
50014.92720199672	49989.879107376546	0
49982.3621370405	49990.43294793265	0
49998.93112757086	49973.32114751587	0
49993.375437763934	49986.99815010414	0
50009.01048645396	50017.8185164767	0
49996.28983160131	49986.96341522962	0
50013.84358150482	49974.759725529235	0
49985.33335758784	50014.325262570404	0
49988.28920657882	49976.78881082798	0
50005.127349538976	49960.355245516366	0
49989.64002585986	50013.06228223937	0
49993.30132386803	49990.74232668886	0
50007.89248237768	50021.36047618287	0
49987.15178322575	50016.181793822885	0
50238.80722069811	50523.5928839379	68
50308.89466582761	50493.16825875801	68
50285.74843745129	50574.2012214843	68
50176.7544189443	50554.58089959147	68
50141.86720677575	50489.12423676859	68
50357.77476282077	50584.22622578067	68
50422.703549262376	50627.03498495164	68
50166.83601100313	50630.23105705506	68
50419.81365786254	50537.71222428924	68
50095.92031493868	50645.55319253602	68
50192.59898613736	50697.090784477296	68
50094.65539681473	50569.10266843117	68
50484.36451814916	50572.10812652344	68
50255.685129788115	50639.955546718054	68
50406.972528847255	50465.382179628126	68
50537.64697483752	50526.82485128761	68
50492.8009336026	50471.82407489229	68
50451.826055368634	50401.59742974761	68
50328.59044308309	50424.441415305504	68
50358.68950783713	50353.61114111373	68
50500.3136454786	50644.05191681728	68
50459.52840300487	50708.10747338604	68
50558.29018792556	50599.98768641784	68
50185.76942884387	50433.858804188894	68
50531.342070977975	50729.14326968865	68
50560.529520826385	50437.16691368252	68
50225.6427934171	50368.23996420739	68
50577.52834340529	50668.49647160764	68
50610.45045547831	50520.32343104451	68
50193.74766681512	50769.550789739595	68
50024.359126947085	50653.667479254036	68
50125.10137471192	50736.39548311543	68
50399.7051893203	50744.998050541944	68
50486.37132508014	50332.88746863851	68
50467.771729846136	50779.62452291978	68
50054.61562643581	50753.33626237758	68
50260.76168776545	50788.07911798215	68
50325.549592841664	50645.36397563259	68
50156.43481052923	50368.82946122032	68
50326.30129235075	50761.14763569745	68
50520.86125308429	50823.828103937194	68
50483.37699219348	50885.71864947828	68
50100.29676870186	50421.370037896006	68
50561.45682581447	50319.36095088644	68
50020.88325976768	50577.682835161664	68
50338.8957207986	50830.073258191325	68
50147.51556037472	50296.635409979324	68
50075.61095388602	50275.47304214299	68
50630.34465436991	50617.42665138011	68
50567.53462775103	50880.544188786655	68
50574.09255428234	50247.930725150254	68
49989.47709988534	50722.48970739203	68
50042.63051104561	50823.58295402035	68
50701.49342115668	50632.8713863122	68
50621.829770814176	50830.17787358089	68
50412.750317460166	50306.10817443386	68
50734.464692902184	50570.80516228118	68
50568.87205353263	50178.54036273572	68
50257.58772247843	50441.31779917854	68
49943.347605960735	50578.12090060087	68
50520.80739150461	50944.25544273251	68
50115.09390808449	50209.20144160361	68
50049.72599465881	50510.76025254383	68
50313.22186731067	50297.29742826697	68
50262.414201778105	50717.65524063751	68
50705.80214401592	50708.156673309546	68
50304.02080129568	50228.7610468763	68
50051.04432733695	50166.17188993153	68
50779.06446977683	50686.518639146714	68
50064.98307659337	50360.38417849653	68
50410.09120161683	50817.96797617993	68
50565.92857656472	50108.64911135131	68
50632.255941156945	50350.414424138406	68
50375.865428988414	50227.73994410943	68
50201.27132764655	50246.42716298703	68
50748.73291022017	50497.038957558405	68
50295.87513565703	50889.55453551766	68
50019.064420844916	50096.209865331715	68
50222.90871365365	50171.91460865927	68
50161.211552354944	50124.78705906081	68
50667.726571711595	50881.7307045793	68
50783.0625666084	50760.30287900142	68
50015.963997254345	50026.11607075812	68
50856.997334298656	50744.39149053569	68
50926.88021407243	50773.78326230047	68
50601.2284383116	50735.45363938133	68
50248.292586473566	50104.369917117314	68
50341.51529055895	50166.505789202136	68
50429.4827390298	50935.250591471624	68
49913.97830316697	50732.44046825743	68
50503.12473159332	50137.79269998063	68
50917.39877578859	50702.23876077601	68
50113.24094975788	50839.20125557103	68
50515.38764238832	51015.32690885883	68
49979.10455815881	49960.686793163695	68
50412.10564558238	50162.06375086022	68
49922.78314863564	50006.26415739909	68
50639.96152059973	50281.13565273574	68
50445.4055262603	50238.6310848172	68
50492.14339842081	50067.09222687203	68
50681.49245515288	50957.528800680746	68
50668.90450580329	50217.50635599167	68
49852.3310617632	50765.73234813482	68
49946.84458670894	50084.89267333593	68
50736.87297657209	50872.07217398334	68
50172.767008740324	50888.21153669249	68
49951.35241416155	50657.80441273945	68
49854.95282902517	49974.237683497566	68
49990.17382719383	50466.467018159674	68
49926.33038020194	50499.73424069695	68
50769.96054693953	50934.23115407087	68
50663.23793405773	50769.11946233581	68
49817.01728401331	50039.59476289194	68
49787.14805327633	50723.15638369044	68
50637.32943571355	50154.93432828187	68
50441.80766254954	51011.23111382907	68
50423.49556095393	50091.620218772994	68
50121.15476661478	50936.21238783925	68
50866.09554578262	50819.143422051486	68
50289.4024632936	50045.0504875198	68
50840.026871003	50900.32279487851	68
50091.33596556128	50075.25085788704	68
50053.91267227408	50911.93176423385	68
50811.759322841775	50539.710861511274	68
49884.872626935	49907.74404522971	68
50827.29263486666	50629.82981211535	68
50812.46228376745	50462.39032067728	68
50361.382656041154	50914.95309072148	68
50072.216971516544	49974.45592019875	68
49967.46394762151	50806.54995321747	68
50368.502184940444	51026.79751035508	68
49879.62067185147	50616.68383253563	68
49910.63474773377	50428.51695081706	68
49770.11359841773	49985.50427622482	68
49839.539024036916	50110.12818269864	68
49746.61657817439	50052.391469456794	68
50073.30449147099	50991.55773632142	68
50885.78636421548	50530.91354987151	68
50429.643672049446	50015.898095324825	68
49893.11390141728	50156.61803771924	68
49807.718853892824	50616.32739509091	68
50984.706567448105	50727.161919226906	68
49735.51642296237	50774.11664208697	68
49996.11233536439	50388.85561874656	68
51007.244415823756	50659.97814429838	68
50513.971429378646	49995.35787025029	68
49812.1846786234	50826.1831047787	68
51015.45785735931	50585.823404611845	68
50212.593805670236	50033.055567215924	68
51028.73471008057	50788.08252023731	68
49919.72094926502	50229.43177373264	68
50714.24882302982	50295.6946740964	68
50711.93441048733	50366.800025635275	68
49858.84161678574	50689.70172309754	68
50508.65568943118	51087.68889608915	68
50142.73416986245	49958.8438494428	68
49736.99749970518	50675.05315884318	68
49917.40323284428	49838.523929463125	68
50352.406428896225	50077.006590511875	68
49873.47542571969	50860.74545601136	68
50573.502221246206	51060.48193284104	68
50319.74094131663	51082.30742666605	68
50936.66751569245	50479.28930292315	68
51062.812918758675	50530.663325851514	68
50319.334154094606	50974.44916099759	68
49665.839138837364	50766.67373106778	68
50121.426088131586	51043.86742321043	68
50057.377678966644	49900.79325880484	68
50417.00638160439	51079.23266889094	68
50764.814675515896	51008.742871090384	68
50065.24390215818	49828.489235445755	68
51010.14114994751	50461.991951530945	68
49875.563919291344	50929.82290674015	68
50153.48118264685	49883.75748071048	68
49995.22169803775	50215.51483027243	68
50358.77359697927	51148.65718154926	68
49625.14092031493	50701.700836199416	68
51076.752828880875	50660.47342587472	68
49797.31196218227	50169.17232695945	68
49828.303767798825	50235.10254371411	68
51091.270228809306	50749.319106744384	68
49989.00188594898	49883.61596538427	68
49872.08119840818	49775.11049470249	68
50943.735113924406	50571.96190958475	68
49857.64168604934	50486.50343284724	68
49930.17293165222	49730.819341717826	68
50795.02446027598	51079.78666087266	68
49889.021226273755	50998.38981110448	68
50191.63962812765	51068.644652458264	68
50235.71878990519	50932.835387989624	68
50570.78806125344	51134.31705531778	68
50974.50333949519	50841.912179935454	68
50018.12626942957	51040.62121482522	68
50923.53710345793	50894.99532662489	68
50224.35121743196	49895.31269819766	68
50955.570386624626	50964.50840648035	68
49979.29935880449	50881.033412997596	68
50268.43201415362	51028.62464031356	68
49964.84371958798	51089.29031791684	68
49769.97858178228	50555.71817112164	68
50661.99186604893	50420.50631134945	68
49557.43527906627	50724.05881259518	68
49909.20107307146	50305.729747932935	68
51146.19413226674	50699.886541588945	68
49702.89195422646	50538.133049158	68
50778.308965179895	50401.75248031741	68
50003.60128847078	51155.938879944646	68
50958.47603814327	50410.74585169347	68
49992.338305819416	49695.985642778156	68
49841.1080779658	50554.136319045116	68
49700.780363258804	49983.51844663527	68
51145.217276500945	50794.39898081739	68
50595.67644082396	50945.14372891918	68
50568.62517603992	51212.17328948384	68
50296.15601503983	49917.83405279109	68
51210.8734993463	50828.12624926143	68
49649.152994929966	50037.13664624371	68
49874.277912205376	50368.988559480844	68
50355.16543941659	49959.959527471234	68
51058.61762602361	50402.17370709432	68
50042.198550130954	49755.82822636487	68
50271.38447986953	49842.312267992	68
50239.13014866635	49964.28127172791	68
49997.04063144487	51226.591750984655	68
50839.924897876845	51134.72061438534	68
49920.420166086784	51216.09841749572	68
49947.67172566512	50948.39562291138	68
50640.642953837	51083.259242564935	68
49553.71423533037	50653.616417671714	68
50433.57585936699	51152.92438624684	68
50088.08298314623	49698.094003854865	68
50585.89310441135	50038.192870449275	68
50722.690124024106	51097.378281725476	68
50178.486265373445	50978.48165833358	68
49992.258880789814	50284.691648365195	68
49730.89802396439	50142.38159339372	68
50787.053714597874	50326.35248394502	68
50688.10215463841	50106.003974053485	68
49909.20469951645	51284.96718138289	68
49810.70774133385	50903.43255152688	68
49734.48328759583	50915.623830704935	68
50009.218290825534	51302.973225932714	68
50571.951670843395	51288.363625781734	68
49813.77321177278	50995.44825316624	68
50500.17085069476	51244.84077707052	68
50760.02247796067	51159.99362756451	68
49983.742514887745	49624.03803241817	68
50634.065976380225	49983.93084991445	68
49583.06062079977	50059.41335485735	68
49676.37385708378	50602.06656599141	68
51081.797356867166	50334.17413956952	68
49829.169523728924	50309.34584652604	68
50883.05240666123	50989.98884837628	68
49850.84882485708	51331.5863758094	68
49550.67443115907	50124.59634857492	68
50180.20475421707	51144.93670087884	68
50598.88179432459	49915.55513516572	68
50642.8838216094	51156.669176604104	68
50755.12349187007	50085.310402952506	68
50815.33853457216	51202.17265457936	68
50080.57306553375	51318.79667685259	68
50753.79198477781	51234.60511793218	68
49657.09706684936	50837.30589363417	68
50588.31801403481	49841.14704303193	68
49503.34018578948	50598.69289574155	68
50638.74471991659	51239.70235810336	68
51118.50053895702	50476.68889158245	68
50083.064709847764	51389.57379331229	68
50734.4812742847	50185.034575880636	68
50883.554251012945	51231.65878009074	68
49799.36535487544	50376.18429489007	68
51000.0640224057	50907.00630438431	68
49741.16730678655	50218.09215989328	68
50053.046336934945	49626.43010537359	68
50516.1756570465	49827.91911421957	68
51268.008238541806	50775.95818564727	68
50832.05845700463	50095.90477219069	68
49596.29390023354	49982.681555762254	68
49462.58529876232	50537.02038529406	68
50369.432604226975	49891.239435072814	68
49922.08545268055	49658.24580310014	68
49804.04244002526	51279.06129619818	68
50935.81081713225	50342.09095394475	68
49758.71301127908	51339.73045401266	68
50816.69938715187	50163.58475079807	68
49594.59350973421	50867.13253286379	68
49810.41176805816	51209.04225251046	68
51334.40412764522	50742.466030108124	68
50513.54164759722	49920.14024737465	68
49781.528965128615	50483.03936851766	68
50921.45877323773	51173.5793251502	68
51140.03523161565	50547.17695108003	68
50864.96070525374	51058.702677544825	68
49533.86589729502	50510.82554511935	68
49664.4197470234	50105.48660237389	68
49474.03460077585	50114.62723474999	68
49486.00828901658	50713.459295056404	68
50804.55981099793	50239.80618686822	68
50965.07048010535	50273.61573475311	68
50378.83706769335	51216.81351443053	68
49570.72492843626	50571.89260860925	68
50049.92936141593	49554.194984259695	68
50084.63633633258	49489.55219127387	68
49804.74822689507	49756.933998925866	68
50009.98979467468	49495.059840474394	68
50628.478437893325	51333.17417107198	68
49965.00169725363	49548.97017901627	68
50690.23613079919	49938.127175315014	68
49495.78875301302	50045.21893139683	68
50064.27576469786	51249.32953715415	68
49901.149762879955	51121.73729157467	68
51390.90966930479	50785.81049498663	68
51261.13036842322	50702.4352231661	68
50746.21173890743	49989.94755302518	68
51453.438566041616	50754.23119561189	68
50121.288534577005	49549.19858403593	68
49433.332128110604	50180.777035828534	68
50133.638912993396	51225.64014065336	68
50154.830441849364	49479.33682111752	68
50702.76004166392	51328.211783046	68
50847.19520982151	50374.20663926995	68
49781.097757155076	49823.593719035234	68
49436.129558485154	50463.85431497661	68
49697.80757863641	51294.229040836435	68
51068.88005128597	50893.88486010952	68
50144.35988406753	51435.944230964946	68
49482.35059800932	50402.08699454693	68
51012.38452678358	50325.29656780804	68
49695.07602736253	50972.51402093637	68
49743.41085867437	49884.589892612305	68
49630.469503332344	51013.71528894606	68
51199.101014504646	50595.253575664705	68
50792.0945490982	51299.03269160198	68
49685.947100222045	50263.78948753063	68
49511.71694756057	50338.32828359851	68
49674.089164496196	51067.27188243475	68
51152.87127171761	50323.74030920152	68
50067.62443913294	51113.26904484933	68
51208.94597766152	50376.71138485589	68
49727.0194863217	50366.61069485757	68
51493.732164844085	50812.03505972852	68
49588.23449079076	50337.41504164265	68
49694.26680161161	51216.90426594336	68
51145.383855331354	50885.624843248544	68
49639.68197681768	51336.824864221104	68
49422.340345868804	50065.11695388778	68
50148.17608069707	51344.1811619885	68
49624.225871195515	51248.33270927181	68
49452.278685371166	50775.31986159195	68
49696.24239197925	51380.54589986376	68
51273.55321380171	50626.052339769296	68
50679.24467754472	50497.83387152951	68
50332.931091490864	51269.27552309504	68
50564.24914896925	51375.02446304613	68
49505.3599242129	50178.02538722934	68
49733.26522774583	49757.34705446626	68
49597.7472421754	50782.063189945395	68
50503.99189994842	51314.00336012104	68
49704.92886770765	49693.59527628148	68
50362.475441211776	49820.99162920015	68
49646.14727857203	51429.729543127905	68
49577.75156844279	51412.372268244166	68
49680.65448337799	50425.72597283857	68
49627.39042228933	50934.44066767149	68
50219.37436202699	51426.65839799893	68
51479.670307122295	50684.145468490904	68
49673.125789317724	50190.18321163159	68
49724.219252887	51119.497818832766	68
50207.76321571899	51232.22841951496	68
50875.85152150531	50214.33159923486	68
49522.08852842155	50783.95444947584	68
50729.246560732514	51395.709052669416	68
49815.371459192436	51399.26120485002	68
49446.69869086559	49990.26316556181	68
49360.86933491218	50481.68428116589	68
50169.21139921336	49609.92755348557	68
49348.373016349986	50083.46952856395	68
51107.43790966692	50260.73861942354	68
49825.60769264424	49690.73270278637	68
49506.29993076451	51422.39105970727	68
51131.33444589136	50189.95134037747	68
50720.71407334935	49867.8646678811	68
49643.476617897446	49656.05148462417	68
50977.67820476074	51132.34708431842	68
49437.71185265183	50346.89362413258	68
49608.96907385892	50428.88544676791	68
50119.88979142306	49760.40339003183	68
50293.867137339446	51431.514259775664	68
51128.95935779219	50953.3292673358	68
50254.72493118078	49767.51921354673	68
50865.60735126724	50287.472378163584	68
50947.29675333001	50206.0601408236	68
50402.86383686687	51293.97158747322	68
50613.315119770676	49774.29307688027	68
51032.67647625392	50245.29063755861	68
49634.12138289178	51178.413714750364	68
51341.318928558605	50834.537600308955	68
49923.37049404929	49483.48304425701	68
49798.7345191648	51134.98277116409	68
49669.351201216785	49873.50116573796	68
49390.46299458647	50294.99828681407	68
49676.231775666754	49802.612946803536	68
50009.607353620544	51400.38152190715	68
49469.96162200857	50279.37103099877	68
49357.47106790625	50365.56157960078	68
49709.47732092587	49617.44854554407	68
49669.6662394502	49556.34075568773	68
49589.95506292431	51118.68918236926	68
51204.762031801474	50277.62782806032	68
49684.031661160865	49481.99092045731	68
49376.83667866106	50554.05139790219	68
50663.31833068579	49826.36476021562	68
49514.96908359946	49975.50956217982	68
50267.8798238577	51304.29753493013	68
49546.85071558184	50240.23863222905	68
49558.87087153567	51012.74855637397	68
51542.382731311794	50647.39061492372	68
49771.21193407475	51065.99173748905	68
51054.32484418908	50175.14549048381	68
49909.64593169729	51375.77461476525	68
50189.91415597187	49800.49081776995	68
50245.18165897169	51169.81903600285	68
50440.25627871635	49939.44900535873	68
50396.55459772266	51367.97570793191	68
49807.24473456064	49617.45200922631	68
50351.100589350564	51476.44527520124	68
49432.39284178461	51423.98815795507	68
50926.29502863451	51288.4816499425	68
49819.38606930793	49881.53601290816	68
49613.24275037624	50267.36628182044	68
49951.599692354444	49414.587704643076	68
51000.354101051256	50127.501915267516	68
50285.961812406225	51510.40881363696	68
49834.58729310721	49553.47874173562	68
49717.775155104	51453.58098060402	68
49624.767275129176	51503.13031128422	68
51512.361628911334	50578.76732324439	68
49384.43943967847	51474.49985488643	68
50980.32058849969	50057.444850417596	68
51202.278866852655	50194.40545275328	68
49910.48029506664	51448.57547700627	68
50197.365492156736	49674.08549095611	68
50268.05436214818	49657.05965033381	68
50608.45422030573	49703.18373312281	68
49651.410548823165	49416.06208094092	68
50214.14223386563	51517.860469064	68
50821.168799047526	49997.549396014685	68
49520.894134031	51346.14375734492	68
50898.852229362274	50627.35339139646	68
51201.74638082129	50930.05412745151	68
51269.394105349755	50233.94597724668	68
50091.62707116396	49419.98118381878	68
50643.78204875038	51400.55210815532	68
49564.63456485145	51550.04422159676	68
51340.87014816189	50263.624806143474	68
49687.89522289545	51548.48142252225	68
51045.93670432317	50020.009127006895	68
51490.85459837189	50506.97409331574	68
50924.31709374382	50006.673849782346	68
50983.159746627905	51029.91210522591	68
51315.69410038968	50907.17926797114	68
51575.219253753145	50540.45057775723	68
51447.36952154799	50868.97956145423	68
51140.78716938202	50401.59619994862	68
50221.186085207686	49498.92229902022	68
49764.35330789272	51560.35512168719	68
51530.7759386615	50875.14603728855	68
49521.747656018015	50948.40972351489	68
51441.902219790754	50566.86975405768	68
49618.76987984687	51592.87330546425	68
49411.846102725125	50834.21617228188	68
51406.04065955253	50301.01186265572	68
50449.64437420667	49795.12810072228	68
49614.41775706271	49770.52501932865	68
49722.18695934985	49417.14843557846	68
50262.24029302395	49435.48160841136	68
50400.72247501447	49745.372196394856	68
50709.08181225411	51468.2340804085	68
49486.964337826415	51030.51608816493	68
51257.54895423446	50144.15035570618	68
51590.72656212392	50840.76891354397	68
49601.637545579644	50178.215596414375	68
49378.74180044383	50004.61113675814	68
49370.01876851647	50151.88332884189	68
50911.31860582844	50089.741514518224	68
49963.42209093694	49340.38484466851	68
51598.25083726564	50696.77784991415	68
49971.30781593389	51495.50916400311	68
50183.63224762824	49408.80248747358	68
51469.053571038094	50341.81137939635	68
51254.30750480062	50551.28818111474	68
50694.351761946025	51025.56038235924	68
49579.88437190693	49385.3331183085	68
51269.398457257535	50481.0225433065	68
50529.341566727904	51435.758158115226	68
49530.29689784737	49327.06701019351	68
49493.70771476823	51527.197190361636	68
51222.799326443645	51003.41052835911	68
49453.88411661761	51325.167665143636	68
49559.085153830114	51284.96022140186	68
