# Supplementary material for: Abundant Topological Outliers in Social Media Data and Their Effect on Spatial Analysis
Source: PLoS One. 2016 Sep 9;11(9):e0162360. doi: 10.1371/journal.pone.0162360 (PMC5017681; doi:10.1371/journal.pone.0162360)
Supplement: S3 Dataset — See the respective attached file. (ZIP) [file pone.0162360.s003.zip › S3_inclusion_lws/clust_7_16.csv]

50000.0	50000.0	0
50005.83713481602	49993.280968672174	0
50001.12443877294	50002.94038312532	0
50004.48967049862	50009.87803618339	0
50014.53099825114	49992.22044562598	0
49994.82530141147	50000.16451443882	0
50010.4589196096	49996.03999675293	0
50018.2149037799	50000.21066760052	0
50008.08586038528	49994.71094210748	0
50008.936828060156	49996.61673629877	0
50014.94983376979	49988.786681476384	0
50018.46933854213	49993.8554702697	0
50011.58925015423	49998.11513877684	0
50000.88428493963	50005.70068823388	0
50015.58030491181	49998.917555959655	0
50009.4718499692	49995.44000616184	0
50021.193458055204	49985.225681648	0
50021.413904821406	49979.75696080034	0
50010.100749354795	49991.42392694246	0
49994.76895619402	50001.40611172298	0
49988.06258487189	49998.76840152412	0
49985.29202249338	49998.940740734564	0
49993.14686645007	50008.1375682673	0
50019.290915195124	49977.92750471076	0
50015.06418115242	50000.068615091885	0
50014.13017824349	49994.253094930704	0
50016.51956011994	49993.78858803314	0
50007.08202173182	49986.998177055575	0
50019.32588342561	49975.4242119596	0
50007.844906202205	50006.27608626506	0
50012.7000907052	49987.44525287354	0
49995.49342105043	50013.29634922211	0
50005.13790162656	49991.45152935209	0
50007.082932075806	49996.441953963855	0
50016.585769007244	49986.84440471123	0
50002.83418114664	49988.992466717245	0
49995.48635136234	49995.03181978486	0
50024.77210222248	49987.26818796391	0
50016.061040311164	50002.13748655931	0
49998.10217495186	50005.36260508198	0
50013.167830917206	49993.19964095961	0
50022.14159763361	49982.83076155788	0
50016.10399810654	49974.74415824642	0
49998.08776523715	50009.22821079052	0
50023.40450357533	49993.61172738369	0
50018.76775212044	49981.33086492498	0
49996.120792812355	50001.59421960543	0
50005.046774222115	49981.73340809357	0
49998.2990140224	49997.04291727956	0
50016.47214563919	50006.55446067109	0
50027.808527417794	49994.11873108403	0
50007.276988179576	49979.47005546184	0
49998.63505054116	49993.56495709598	0
49994.93196612812	50011.18394075017	0
50010.45876863076	49990.161010031814	0
50003.97266594857	50002.458794795784	0
50009.44591577367	49994.182815990534	0
50008.4991627827	49998.01859678256	0
50026.73402193849	49992.63956518364	0
50029.482584821504	49978.508912261066	0
50008.75765193132	50004.28392360544	0
50005.388412672575	49999.9900841207	0
49999.85042124614	50010.79623481914	0
50012.27171978171	49994.29867634941	0
49986.59482429784	50001.81226839865	0
50035.33648425852	49974.70002515035	0
50017.338649190744	49980.41742473275	0
49986.88719264082	49998.56909033515	0
50009.163364260836	50001.94105756399	0
50021.4902181036	49972.74675609031	0
50036.929303339406	49979.345099226695	0
50004.407389178654	50000.27660040396	0
50013.03458879436	49971.04161905141	0
49986.730068661935	49995.36881795393	0
50012.11734460939	50005.26852747503	0
49991.47266825221	50016.232713043595	0
50002.753656105124	50004.43811441385	0
50007.04795399476	49984.99209594952	0
50019.73260847298	49970.14971438379	0
50009.069330373226	49972.59046273163	0
50010.1511816557	49972.62455247978	0
50019.046855330045	49968.729659101475	0
50033.91819664266	49994.99795841096	0
50000.54061583774	50004.66301196818	0
50036.83356199175	49976.12178608589	0
49998.69355844842	50014.23779065819	0
49996.42385986143	49997.54201287753	0
49988.80355885187	49994.73949626766	0
49989.0000510483	49997.53362532931	0
50045.87877013	49979.65615874137	0
49991.13587895365	49996.52765682387	0
50019.30492580107	49999.88959458508	0
50012.46014286366	49988.74121117238	0
50001.54569032017	50001.71275774059	0
50012.15402410048	49992.55053785089	0
50000.12263336884	49977.47527241486	0
50002.22490471562	49999.61637121197	0
50010.51338572776	49998.152334640225	0
50014.73525587127	49997.20394473452	0
50012.79614643068	49996.9890215799	0
50004.87503193818	50001.461523248174	0
50006.03257514177	49990.03647625652	0
50005.54887962217	50004.81637949066	0
50002.56240120871	49979.99797606899	0
50021.887926901814	49996.062893511604	0
50006.32703857465	49991.544517300004	0
49990.439278598395	49994.24582331928	0
50001.873876585625	50007.141939034314	0
50003.305765154335	49993.86854020162	0
50013.200641945106	50005.08440088092	0
50012.12025455266	49978.84568753256	0
50006.64370623705	49983.02919293262	0
50008.49073917247	50010.12621010018	0
50013.861540388745	49978.21860787476	0
50031.058052643435	49986.99015643279	0
50014.94582985956	50012.05125135054	0
50035.5383608293	49983.566861656094	0
49991.030096193834	50022.15116813719	0
50005.46966937792	49970.62233159868	0
49988.44833133628	49989.976926240066	0
49994.354344094165	49979.72792732627	0
50016.53829730544	50000.329665277866	0
49985.69786667642	50003.08579045412	0
50005.04180405728	50003.54232518139	0
50007.49928405959	49988.58424591541	0
50017.031857151094	49968.94990008343	0
50002.98364475068	49981.342418066255	0
50008.75183400938	49981.63170455064	0
50003.74134074666	49968.98534518849	0
50014.184258887915	50004.34955588514	0
50016.66807349658	49978.153620903344	0
49991.49294660638	49999.08926920659	0
50006.07308943197	50012.02124499861	0
50018.18428017563	49975.5291185302	0
50003.744835537575	50005.03672033354	0
50017.0847617482	49967.71939797862	0
50001.364376995836	49995.92899192673	0
49999.015252295256	49984.51162121085	0
50022.88862056398	49978.140659149925	0
50010.12229608524	49981.63378355038	0
50006.924986869504	50014.2275570096	0
50018.62598055079	49995.02027975728	0
50001.4129379488	50011.1959501719	0
50029.762113352466	49981.23696473595	0
50017.34500124433	49994.69032148967	0
50001.66266675488	49990.137316034496	0
49998.9494254673	50003.01711792969	0
50001.198360199305	49999.86125242214	0
49988.285388029035	50000.56237796584	0
49999.6191912088	49994.81971262622	0
50026.604335600314	49978.8004165042	0
49995.32452230914	50007.39284060184	0
50008.4370145203	50012.41428319673	0
50020.588886059304	49984.00500895489	0
50018.196912976244	50013.52306138625	0
50024.68074206995	49980.89310460526	0
50032.11898991028	49977.87048802366	0
50033.392462679665	49988.90998566345	0
49989.34177680639	49998.66722062441	0
50011.053675528885	49993.308648700295	0
49998.23830095699	50010.57701642372	0
50011.79860805233	49985.78635422019	0
50018.22626641199	49998.34133937544	0
50006.87112494695	50000.55134256973	0
49996.53121272331	49985.20198091985	0
50025.086037284156	49985.91081937276	0
49996.70860588001	49979.26714558284	0
50029.50319168969	49973.20871567816	0
50016.4795935853	49979.64911345631	0
49996.10016635222	50004.113680559676	0
49999.640019379956	49996.08065681126	0
50008.223135130625	49962.391188099115	0
49993.37143664145	49981.26529963117	0
50018.00955082157	50001.454190036544	0
50014.05433731257	49987.786569162265	0
49999.49285722743	49986.030568801725	0
50010.892172060616	50002.890041918436	0
50018.264454430224	49979.08917698802	0
49999.254347866976	50004.12399906752	0
49996.37550174052	49996.18684061768	0
49988.48035736957	50002.11186367716	0
50017.57129535383	49985.64348910266	0
49993.48365932206	49995.32734283831	0
50004.25846664632	50013.69450265003	0
50015.17690187655	49969.07193670933	0
50010.90125225226	50010.77384091866	0
50017.00323091341	49995.94090178073	0
50012.86030348004	50017.03363351573	0
50005.31109678922	49962.92414232626	0
50006.08245865617	49996.396527964374	0
49990.01497238	49995.39866020564	0
50044.05046255765	49984.74864177708	0
50021.102182624454	49977.19055963324	0
49994.206855205164	50007.760510363725	0
50031.30952802601	49981.27880218403	0
49993.00874635992	49989.07987435498	0
50017.913044286935	50022.43697608902	0
50019.55630359528	49996.00874573291	0
49994.95845095134	50006.23146898167	0
49996.787999179345	49983.41672751876	0
49997.28862868989	50002.89962222195	0
50026.72239156424	49977.67029217016	0
50016.137442013125	49997.798828649495	0
50002.23822115556	49982.82918829433	0
50017.59004350971	49970.20078439211	0
50001.12616166738	49988.74985866253	0
50026.89126041569	49975.84217616462	0
50011.525842301904	50000.75636389602	0
49987.37936298576	50026.933915783564	0
49992.505563965504	49971.45927862612	0
50028.914669772326	49976.81093937099	0
50016.66006009913	50016.9698661116	0
50006.33442838227	50008.543010872665	0
49989.42131829412	49963.33901166855	0
50017.968238877926	49964.11063876047	0
50017.4053768407	49976.68234425749	0
50025.67918690619	49993.459769034926	0
50035.32946390554	49977.583204645154	0
50014.841863191876	50008.54154552255	0
50009.46842729731	50020.60487544357	0
50021.769537268505	49974.23178294885	0
50011.47451947896	50007.557284676805	0
49998.40507468729	49975.46325920858	0
50004.0943970568	50011.27871101463	0
50006.20179319582	49967.85017228331	0
50018.20829484094	50018.71730479123	0
50011.66556158528	49969.1858270797	0
50024.369657337156	50001.22008216415	0
49998.79584238994	50007.13689362251	0
49990.32820341346	50016.3961369657	0
50006.4435688108	49994.31053318997	0
50019.30929079813	49976.600336048316	0
50010.91845864008	49982.82898569856	0
49990.348907185224	50005.60903256387	0
50024.1522169357	49994.40200642497	0
50014.17381883133	50002.12589069574	0
50017.76507466728	49990.44779436663	0
50043.75520496807	49976.744641166486	0
50009.71324076425	50011.99337319459	0
50023.96064234873	49977.61049468709	0
50014.04709016834	49999.30956374218	0
50007.29837336337	50019.74476684009	0
50011.60148713441	49971.61552987652	0
50027.760664667345	49985.06088880161	0
49990.826783218356	50029.403764236886	0
50009.65654534305	49987.70137659851	0
50016.71099753911	50008.33824926107	0
50004.69951611002	49997.63286251777	0
49982.1008966819	50023.64881203237	0
49994.30528099292	50019.15648234574	0
49989.98803088486	50014.01842541414	0
49982.173661481924	50004.54955079803	0
50016.885314251995	49964.39033046427	0
50027.64624163003	49996.03948847316	0
50042.10921104765	49992.490067135564	0
50000.45721536013	50013.25586287379	0
50033.20667133846	49996.21933796846	0
50007.796617056236	49990.37827675556	0
50010.793185041024	49958.88394594061	0
49999.99657376707	50014.635139766775	0
49991.18720389596	50004.122235214636	0
49997.97220737339	49978.578237204354	0
50009.72613395662	50003.706107086124	0
50035.589999161806	49971.04844427833	0
50028.910800421785	49971.17023296352	0
49995.69536840814	50016.661631778	0
50031.87793942766	49984.378883366044	0
50018.940883947886	49955.17033129901	0
50009.73582475297	49963.47881328664	0
49982.62400587377	50000.491292449246	0
50011.69341869804	49995.72767945512	0
49995.16420949113	49998.835294507444	0
50006.40201665947	49988.39904736535	0
50016.4519561636	49990.38580699887	0
49999.09921373705	50015.27455799909	0
50015.71644487849	49981.890074185685	0
50011.95701241115	49981.49187185587	0
50013.74931920829	49997.47045144757	0
49991.916510602816	50012.525039104024	0
50009.99198977121	49984.8982441121	0
50018.44147401772	50003.16867861623	0
50020.82573912429	49974.82028027413	0
50015.49034966473	49990.85560334409	0
49999.87213701425	49997.90044027296	0
50043.79092621712	49982.05238273654	0
50017.433259612284	49987.72241035177	0
50031.953824946744	49994.884360510674	0
50008.88763657624	49985.631715698684	0
50033.254947874484	49991.54350118985	0
49999.46235900153	50001.37638187934	0
50015.18216152417	50016.60655961266	0
50013.100947890016	50010.369642319376	0
50023.76929210621	49996.469970804144	0
50009.1598565264	49970.37590584578	0
49995.85450226346	49992.452056001675	0
49999.94546654832	50008.59505416156	0
49990.82754118624	50010.245166916364	0
50031.77710339371	49975.60848126108	0
50034.230430251715	49972.200144816255	0
50022.386270717376	49979.00827023312	0
49992.64646736168	49980.25304717777	0
50026.42297673137	49997.453392527335	0
50019.618674445446	49958.86037352273	0
50026.41798040903	50001.05491525644	0
50019.38057683675	49973.42363685009	0
50009.54565436523	49966.28393480257	0
50009.01063384966	50014.73592736334	0
49999.644995925904	49993.78405371485	0
50009.81720632824	50005.97289784865	0
50008.14015398451	49992.284981156794	0
49996.346870602596	50006.735113702714	0
49992.318381946396	49996.34852900717	0
49975.57922029394	50007.543591302885	0
49991.7840052838	50030.47910280624	0
49997.821918389505	50003.78108682672	0
49981.759709777754	50020.590654198604	0
50004.689470503756	49982.915378003716	0
50003.63994292236	50003.52518030056	0
50003.33970531987	50010.21646316763	0
49991.72504012674	50009.66971456137	0
49993.51300644962	50021.990941999415	0
50008.57551745661	49967.72139152683	0
50021.960935687	49975.66542490558	0
50004.69583280455	49995.22104814737	0
49994.198399913046	50009.21217614481	0
49988.58142016513	50018.082290497325	0
50019.654252077045	49988.67324223183	0
49984.921162792794	50004.07854214962	0
49981.45671529846	49997.116122643434	0
49996.97783060522	49968.187741512134	0
50040.272093099156	50001.72669740148	0
50003.18794351524	49977.40589052669	0
49993.03311956979	49993.21018067425	0
49996.365427526835	50010.6317267545	0
50003.67053058538	49991.807151799425	0
50008.59006648891	50007.353603243646	0
50005.63922193674	49975.28807307995	0
50027.37674313698	50000.002662458595	0
50018.1694011894	49962.7431125476	0
50029.270615256304	49986.30585703274	0
50008.60891376488	50000.90645862579	0
50011.463217016535	49987.64651850302	0
50025.71492602243	49980.053609271316	0
50020.149261215425	49998.33740895269	0
49992.083382203666	49998.17325550986	0
49990.49038131797	49993.050099536056	0
49997.03459241107	49992.463299739306	0
50015.71638867133	49993.163487279846	0
50014.238258018595	49971.042525217876	0
50002.84440560835	49991.017650804875	0
50024.0421841673	49981.83583364768	0
50010.09122006389	49975.393998303785	0
50021.8599244461	49988.34879827413	0
50012.38490685176	49983.447845324255	0
50022.9978631254	49987.25227928762	0
50024.57481204676	49998.27303786978	0
49977.73435678939	50025.73142585185	0
50018.273526281984	49984.862890459626	0
50004.87977524304	49988.86417241439	0
50010.2994959495	49980.14878879698	0
50044.34040172747	49986.573763466644	0
49989.8854863132	50002.60089882142	0
50035.588236585834	49995.58540569962	0
50033.22995233338	49985.604815805105	0
50004.865841838946	49985.181879685035	0
50017.96032704124	50016.073713754304	0
49985.88742129509	50004.574260043635	0
50022.967400696645	49965.7199337937	0
50020.575116337925	49991.52741422425	0
50023.080497756	49990.82975304222	0
49971.19647388126	50028.90699982335	0
49988.378226405424	50020.15787642392	0
50041.256446369975	49975.58570536631	0
50026.2353198945	49963.63745814506	0
50006.09290812682	50003.86750193632	0
49999.10665106603	50019.81250362378	0
50017.08442806516	49999.00182927129	0
50044.3125068275	49991.881128169334	0
49989.69643205104	49979.90931636454	0
49983.447153874804	50012.92191009479	0
50007.09100776314	50002.0115516885	0
50002.39396832022	49992.540378176054	0
50030.089910534545	49998.491165232444	0
49997.30745483783	49998.59718904675	0
50007.318017293444	49975.875578960055	0
49993.248316773905	49978.191920323	0
50026.3666059615	49990.04335203911	0
49992.999485446875	50010.69994272801	0
50000.3856237368	49991.71250458948	0
50017.946030743726	49977.88631347146	0
50007.644142433375	49972.087069549	0
49993.66907959635	50011.765590085415	0
49994.8157511952	49986.98470323382	0
50008.38104781748	50019.90062105578	0
49993.26126408174	50000.11735477906	0
50007.22548173692	49977.57936703704	0
49992.06360483944	50018.0340425501	0
50039.28669048378	49963.65659707516	0
49985.753176636455	50020.735921212305	0
50011.566897029115	49967.6111754119	0
50033.987927820956	49979.86532365262	0
50034.92184460218	49993.68379887169	0
50031.1834662403	49978.546404806555	0
50008.49951727383	49977.61220145197	0
50000.0667014223	50006.61967936052	0
49984.729122934965	49988.46750636666	0
49981.21649061167	50003.70840084871	0
49990.47161684786	49965.01894314194	0
49986.85456251446	50017.47416794007	0
49993.14977565803	50012.76023205532	0
50047.74428540473	49991.24723405859	0
50041.76255014188	49978.46759680011	0
50009.81457879594	49978.21967923451	0
49998.4060908197	49999.35948248665	0
50018.373779276386	49996.34044717234	0
50013.52283959243	49995.467949927086	0
50027.67426593742	49970.10328410818	0
50014.319940503025	50017.38261971316	0
50009.11341404663	49999.653086728984	0
49973.127658974896	50000.05463673042	0
50024.172469884805	49992.833051163034	0
50012.72323837013	49986.30699232487	0
49986.20730487261	50000.10490423789	0
50011.977252020064	49976.793581167396	0
50000.00469857768	49987.66289570633	0
49995.85995538461	49973.097446555905	0
49981.89327689237	49986.981859026244	0
49990.188598212604	50018.50470183291	0
50019.26408681603	49991.079964753786	0
50026.90642246039	49980.55454640253	0
50004.02002875881	49980.06894821713	0
49985.89081506631	49985.65015807027	0
50002.19799961084	50013.56370140326	0
49983.7216195171	50005.075943525364	0
50011.56530235663	49984.67498436674	0
50002.327672652966	50016.16523425671	0
49997.71084800053	49989.345274387495	0
50021.098386776	49999.088229640256	0
50002.00890793094	50008.13368325376	0
50019.39518854666	49986.74799421681	0
49998.48583144695	49996.020842220816	0
50002.252645341825	50003.39034952211	0
50024.94934034694	49996.50973683712	0
49986.29125204934	50032.769984358754	0
50028.415156277806	49974.07285654163	0
49992.67148623997	50015.74501869495	0
49988.55427669218	50005.38882281116	0
50005.61269014103	49979.195057955585	0
50013.9253921519	49979.943606174034	0
50009.02263196153	49976.39397066565	0
50003.70383567812	50009.18776447736	0
49977.93538939688	50032.17827826552	0
50002.00143499088	49981.14772652258	0
49994.443343618565	49988.76168526796	0
50015.95192676042	49996.55369518609	0
49993.70826007408	50013.60625246535	0
50015.6171072625	49995.2344459176	0
49985.79584330067	50018.53873362033	0
50035.52685303456	49986.11691328954	0
50023.38477138606	50015.65881684924	0
50013.08957255942	49972.88909667436	0
50032.54434074573	49980.14024382478	0
50037.69766277613	49990.71977907857	0
50020.70132115987	49971.33918728332	0
49991.54871575323	49993.06958954638	0
50038.6876369777	49984.854015877136	0
49995.84975534837	49989.76380217891	0
50008.57260689861	49984.18248625825	0
50010.80116969428	49974.26868446372	0
50015.52442358418	49980.369654114074	0
49966.87956821088	50025.3566718717	0
50021.39298048806	49997.33513397521	0
49986.79280405464	50011.54457078656	0
50036.99569153763	49970.71384740837	0
50030.30006447288	49976.71936741601	0
50004.423067000935	50021.778925919774	0
50018.9524174718	49987.93459858724	0
50002.24446952885	50009.35885546801	0
49991.37241014676	49987.81286878255	0
50003.50800967785	49986.81399264767	0
50024.603400120206	49967.67607924221	0
50011.68653072118	49989.936086664326	0
50007.42317193211	50025.20821976098	0
49997.81359760099	49974.146066464906	0
50000.03202202254	49975.17501212602	0
50007.46899340166	50016.97950080779	0
50014.92720199672	49989.879107376546	0
49982.3621370405	49990.43294793265	0
49998.93112757086	49973.32114751587	0
49993.375437763934	49986.99815010414	0
50009.01048645396	50017.8185164767	0
49996.28983160131	49986.96341522962	0
50013.84358150482	49974.759725529235	0
49985.33335758784	50014.325262570404	0
49988.28920657882	49976.78881082798	0
50005.127349538976	49960.355245516366	0
49989.64002585986	50013.06228223937	0
49993.30132386803	49990.74232668886	0
50007.89248237768	50021.36047618287	0
49987.15178322575	50016.181793822885	0
50019.39504292915	50001.27720355275	6
50031.369311237315	50010.09895791938	6
50034.211027754645	49994.692235658884	6
50020.23153675028	49988.68717355212	6
50039.28367980366	49986.587075377276	6
50006.16223173337	49991.14907338685	6
50012.41948653664	50004.07031220116	6
50028.759627961685	50002.54169592858	6
50023.73701139075	49995.063939644795	6
49999.859213461925	50000.348326779786	6
50031.18461915378	50017.14098300054	6
50023.68506020481	50007.36673855574	6
50021.23784834871	50018.82585666827	6
49991.640362448685	50000.35283346272	6
50038.73260175869	50006.12656695801	6
50033.37086863893	50032.71373484756	6
50030.032146348225	50024.30831462928	6
50014.535472421005	50021.14630590311	6
50010.97488494906	49980.12134267882	6
49985.59390153882	50010.53497571042	6
49992.14123510454	49987.44336610791	6
50041.0076150702	50020.61147455211	6
50042.29515491848	50033.796232762914	6
50046.7999420879	50002.097857010136	6
50006.02493493484	50033.99337622997	6
50047.9219051474	50039.90144448733	6
50007.74402347959	50015.111947195546	6
49981.52152037402	49995.49457633855	6
49985.233850660894	50022.56511711509	6
49983.213855949645	49985.11481611529	6
49979.89726139861	50029.40692185862	6
49982.46469311343	49975.59481872897	6
49978.455225516285	50002.02446992741	6
49972.28057711535	49987.14320211009	6
50041.02186735528	50044.35332017324	6
50051.36924032922	50015.984142525784	6
50062.920080541575	50010.150637641964	6
50025.45706814502	49974.11835773931	6
50017.62039542366	50012.02042719576	6
50019.04835212033	50027.4617518795	6
50028.02249289833	49963.219298088276	6
50018.54387860062	49980.04187683721	6
50026.1220811776	50034.177984144524	6
50029.572260655375	50044.8019254167	6
50000.57764956183	49976.8381064764	6
50014.18406497753	49993.408657760185	6
50046.96112868331	50053.10230808653	6
49969.44247002134	50011.64974445201	6
50026.00038759519	50051.37695692126	6
50054.2477395808	50007.678539496825	6
50066.74854914893	50019.75422130729	6
49979.220503925106	50017.70502490719	6
50036.54879009874	49974.185425293006	6
50062.31677696864	49995.937319228986	6
50059.15921741612	49984.480768062196	6
49961.91840095947	49983.996357089716	6
50006.99339455566	49971.989442891245	6
50014.43647157946	49972.4063001031	6
50011.935657634756	50045.259817912825	6
50052.747808213695	49981.181654449574	6
49992.7126021362	50010.025169067565	6
49993.10751114193	50017.316955337075	6
50027.043274336924	50062.04075709832	6
50018.713063977186	50042.55346783007	6
50041.3565035631	49960.75981935724	6
49947.014228587235	49984.33322393358	6
50039.19945086091	50055.475482948525	6
49973.03741571209	50027.81359903974	6
50078.05359685498	50031.01548961724	6
49996.70621523615	50030.549736921836	6
49989.21317976387	50032.475289365306	6
49971.62177932632	49965.92890843895	6
50046.4547398082	49984.48522602948	6
50013.17601830025	49964.87662158386	6
49949.733812068815	49976.673590119055	6
50010.227790331664	50059.14835137766	6
50004.70040273687	50023.423267829945	6
49999.42205776543	50039.604627745306	6
49960.09631241066	50036.0426514216	6
50057.27342496664	50029.22417463427	6
50065.32753872266	50002.95897404085	6
49994.47698225729	49980.29937212144	6
50016.81526590238	50053.88867934099	6
50022.791696501175	49955.30517906642	6
50000.95392584839	50008.45406304245	6
49978.68027393772	50039.463755508295	6
50024.101233548856	49947.229882683154	6
50068.4658582265	49978.2780404831	6
49971.34650614715	49999.538015602666	6
49998.87521615663	49969.252776132096	6
50071.44318404695	50040.230125080794	6
49990.259133298976	49973.16232705303	6
50034.12258931047	49958.42948002689	6
49951.57832137298	50043.10363508496	6
50063.75236891032	49972.870445521214	6
50045.682264354866	49994.94826163291	6
50066.703360583626	49988.471026114974	6
50019.65451129713	50064.59763861897	6
50074.37611430816	49984.357893566244	6
50003.26967208379	50048.95156800124	6
50080.4446918445	49990.10437324059	6
49974.249129558026	49974.19955066544	6
50042.38705825989	50012.888508039236	6
49937.457223204765	49978.46498495796	6
49989.172187689976	49965.82773060874	6
49959.855217912635	50044.962684775106	6
49991.54011742707	50025.818174378444	6
50069.35547492982	50031.84120482408	6
50027.97686421503	49980.95790730877	6
49953.49545955518	49962.52564658577	6
50017.25289208306	49949.54384619071	6
49981.57326863454	50046.4778998235	6
49962.86004967233	50000.24355268314	6
50021.35709275334	49965.64391549662	6
49956.84942191348	50010.237675571436	6
49996.316252448414	49962.65662663359	6
50064.3078863252	50045.8114648633	6
50010.34500744285	50071.96923134811	6
49974.5338288251	49953.02480675185	6
50069.99020657637	50011.21286313639	6
49963.80739646834	49972.84162758562	6
49968.94226578619	49980.7072319818	6
50006.30192738281	49945.80666877925	6
49983.727321289676	49943.54021405144	6
49998.212447909704	50056.81087818371	6
50045.029200963705	50068.3528589271	6
50004.272051725085	49953.72223387886	6
49982.278740063724	49955.60866626435	6
49947.06728358084	50007.96710526815	6
49967.17226644515	50035.85100612772	6
50016.58836930868	49940.63143558154	6
50015.00341265581	49956.898979386206	6
49923.96789366974	49976.371609178226	6
49971.05942821477	49940.27189774114	6
49993.554063243195	50049.91623011344	6
49948.24066275935	50036.834387547926	6
49933.27696887833	49984.4236856083	6
49962.00606165174	50054.181107410994	6
49960.37566071999	50022.99992630992	6
50025.2936161185	49936.884774346305	6
50031.99546934465	49986.754181322336	6
49963.24969430873	49945.555580765795	6
50036.647937836235	50071.95130651907	6
50050.68182807446	50024.807027354946	6
49948.425938392706	50052.006894510916	6
49985.840652661034	49931.997828416876	6
50072.87170014792	50025.024631133	6
50025.34947189939	50071.40826180999	6
49940.56017508945	50045.75291977335	6
50049.418077365095	49969.65509059726	6
50090.63128632114	49995.345104872526	6
50001.1665451134	49985.65223581808	6
50056.68757084138	50038.15996687606	6
50057.38337012499	49969.3220940326	6
49957.089239162284	49969.145338332855	6
49966.57160006935	49992.28613762553	6
50045.17125873214	50060.14289330274	6
50053.664025448095	50048.66118029827	6
49943.2142168763	49971.001410921046	6
50084.54442470065	50043.21755535003	6
49930.25074516496	49971.695615169876	6
49934.688905997304	49958.554221629514	6
49930.793097044465	49950.94612116271	6
49915.84149375568	49953.14439845342	6
50014.68805001656	50083.09678421369	6
50026.37758587583	50078.96788272616	6
49954.392824128474	49996.4597414798	6
50074.707598361994	49967.980504112515	6
50047.45667909874	49957.05834402147	6
49987.31452648495	50054.92616650598	6
49971.494721062554	50043.55307900325	6
49941.7558879159	49963.191180235335	6
49961.4853115757	49960.60843137398	6
49991.13139059226	49942.011271051364	6
50076.21583756067	50005.17461728776	6
50018.866645582384	50074.61135034453	6
49974.343900791406	50063.68900575498	6
50053.70267911166	50059.30530249364	6
49957.38489033613	49951.04665929574	6
50045.328444768435	49975.44621029662	6
50081.54255381669	50022.799181604634	6
50028.85457445137	49930.260865379925	6
49977.15650406823	50056.78762134724	6
49946.78479194651	50026.99840045763	6
49918.921155288976	49941.22647895228	6
50072.94993180357	49960.88594724273	6
49987.962817434636	50039.64186352935	6
50072.945483203555	49995.827943323566	6
49916.46109250388	49973.67076432868	6
50097.36249023881	50038.117757770495	6
49940.847590248544	49949.82262615354	6
50032.32844081132	49946.84477899116	6
49929.99217209794	49939.80935913276	6
49936.842369183905	49935.355659186826	6
50091.28002490557	50051.21197533431	6
50100.56027776777	49994.24049746157	6
49996.22990664942	49947.36149597536	6
49971.68047827164	49930.967604805504	6
50053.976124526554	50072.726726184635	6
49920.83804482391	49962.3086207349	6
49963.51368792106	50016.38150146065	6
50040.41730421031	50078.75618129858	6
49928.92873908901	49964.34837436716	6
49966.72804907127	49925.25076014454	6
49949.41647843854	50017.827736098356	6
49948.014885214354	49928.48937576516	6
50054.035759464794	49962.30690007091	6
49911.11743023579	49942.137181893864	6
50067.4614203037	50053.27532733096	6
50067.225616916156	50069.186513651504	6
50053.10380311141	49996.62392236008	6
50089.7823703131	50012.72746780785	6
49977.378577415315	49961.08195311119	6
49954.199802135176	49943.573889069405	6
49946.05250324057	49956.4018180552	6
50099.450726929696	50002.487705341395	6
49934.003372977095	50013.627178631454	6
49961.80377529449	50073.480573681234	6
50089.14969694464	50022.538801946175	6
49939.57716347405	49998.09271674712	6
50085.937263087195	50062.21100346276	6
50060.7945916421	49949.58922626135	6
49897.58896416691	49939.22019078772	6
49953.19078155462	50077.982324938996	6
49968.5474169879	50050.641652355276	6
50075.93928737958	50051.56887848639	6
49965.86675638624	50027.648981476144	6
49920.10863268853	49933.243224669684	6
50105.25518913986	50031.366254267334	6
49995.649967840574	49928.70250580401	6
50089.59562647442	49987.231550481556	6
49961.856973597736	49932.29947288908	6
50091.203780297736	50004.86132994296	6
50002.672508817624	50063.65108938737	6
50065.12942596814	49964.501870277476	6
50087.98628061715	50031.383640239015	6
50114.04541719247	50001.19531513469	6
50011.66904384912	49932.82346445491	6
50053.412299127296	49988.903737242086	6
49936.76042153242	49943.90753517812	6
49966.54028959351	50083.32354035175	6
49940.93326698698	50036.17171968416	6
50099.02165697713	50027.60904280141	6
50037.4637578145	50085.16047741767	6
50075.94325717198	50061.01722923639	6
50081.36807191859	49957.99738764345	6
50066.75511849709	49935.58504976252	6
49907.63444382905	49967.29995097114	6
50098.66726287182	50052.209246174825	6
50113.968777937276	50027.41174989445	6
50001.2984885104	49913.94993552674	6
49955.63697282368	49925.22093274014	6
50106.76121053664	50048.556364419484	6
50051.43123612369	50080.30351590872	6
49901.62111446779	49951.66560236904	6
49930.34450776617	50023.4926115191	6
50084.28475494765	49999.000906609304	6
49955.57403271821	49936.47065134441	6
49944.37259760144	50062.693090015084	6
50059.42945012611	49934.68456892924	6
50005.95457379606	49901.94532737447	6
50062.44459288536	50078.77848824952	6
50058.15664268235	50020.82032235296	6
49971.88502612719	50019.75185960181	6
49910.14373197932	49976.81448226615	6
49997.69009924896	49938.88571815531	6
50035.16412036388	49926.241731507806	6
50088.31006930295	49958.91687131758	6
50117.01966669175	50020.46460493549	6
49958.129664567	50062.21941551258	6
50015.56890179068	50093.3430058645	6
50040.98168936246	49950.308701600115	6
49922.5155521424	49948.70202476853	6
49945.715962557915	49936.43272468088	6
49909.0324184535	49931.37166554833	6
49995.25387833558	49906.00128409599	6
50002.7825344797	49924.37313602381	6
50038.54153419304	49942.78621236892	6
49936.0660433558	50051.74917203224	6
49979.734610196596	50091.72655832356	6
50024.560152981096	50092.389505663006	6
50097.143619955685	50045.15899218337	6
50017.61719484536	49893.465669629084	6
50026.84999997374	50104.098243525965	6
50113.09998851882	50041.49876831247	6
49931.132991411505	49998.95516249571	6
49967.91361956718	50058.52538864366	6
50095.5578809482	49962.406943885944	6
50046.8024541044	49926.70323413217	6
49934.682841296155	50028.98966186736	6
49918.75123015101	50028.81824696917	6
49951.454079616815	50068.31934282893	6
50021.05363078926	50086.31955540977	6
50049.28814844064	49940.48069721071	6
50127.72895293946	50026.59273370396	6
49990.784084343606	49898.476689905765	6
49965.34604434189	49953.726595650725	6
50035.73997285828	50095.10941129305	6
49925.22032423971	50035.3778347207	6
50013.61157025957	49901.453448799446	6
49926.21184335497	50013.94756247994	6
50003.80445973357	49962.63305215963	6
50074.401836017016	49939.45362488061	6
49922.22360304987	50044.16794798817	6
50120.22752733618	50007.73081056143	6
50034.782264232825	50062.537062435185	6
49934.42120538653	49927.29196786918	6
50030.26218401174	49897.95029298855	6
49940.21147373834	50017.60898305579	6
50013.15154672376	50100.21728585283	6
50109.69406426548	50015.002044909175	6
50050.63792606504	49949.33113560499	6
50040.971855363074	49967.89600473312	6
50064.796618028086	49925.28557198701	6
50002.717834933195	50091.85539652068	6
50002.59121886033	50103.34299263308	6
50123.00650348175	50036.11275366596	6
50106.34235533334	50005.177582195756	6
50095.47869790185	49983.329961893956	6
49936.19841677516	50066.14445923719	6
50043.92412446823	50096.79000040649	6
49910.84092578248	50022.72369934761	6
50045.99384133838	50111.89908389246	6
50119.19242249376	49994.23739868348	6
50074.646517873036	49953.05887666638	6
50082.30625758002	49941.10771017674	6
49931.165272110244	50073.62669856345	6
49945.695664255654	50073.16403610461	6
50013.67204024922	50032.504613663084	6
49925.48293018803	49983.54759021564	6
49989.40182934649	49952.57520976045	6
49955.62521473496	49915.38531898679	6
50053.50969681544	49915.09303105669	6
49973.12811332783	50076.621007589674	6
49915.79707218405	50056.42753224142	6
49933.57094254953	49914.10072763248	6
50103.98923028705	49971.68275591775	6
50070.87837966549	49918.71905512696	6
50008.38730040124	50111.57956024757	6
49999.12851290477	49897.385134759774	6
50010.106251310404	49910.89882067099	6
50126.530911324335	50001.60532000832	6
50075.06847398553	50080.148022811234	6
50102.22571804851	49955.81254671142	6
49915.82986706231	49927.15131437247	6
50077.933552590424	50068.71621151324	6
50039.65748679742	50103.70822705985	6
50092.37414251069	50074.65720128106	6
50089.126122720874	49968.2536532037	6
50104.23609864748	50075.64661977316	6
50115.630939218994	50056.62608674802	6
49963.15090846846	49916.87310452405	6
50006.736315339156	49938.14856320571	6
49934.50941423052	49904.95374974911	6
50098.46137361809	50015.440174085925	6
50093.80397746833	50059.866665056594	6
49941.099258569346	49990.209983772824	6
49948.259466234056	49948.36248305241	6
50047.09532236345	50123.61887625162	6
50119.57867502515	50045.76630989554	6
50107.51714377297	50057.31496029396	6
49946.62260845867	50083.87721214498	6
50063.260511627	50059.027177614684	6
49937.11469851255	50081.78014754594	6
49978.73825473729	50083.83233489772	6
49983.84657110776	50103.35888780992	6
50021.09376415577	49926.87975977746	6
50118.66041524626	49982.900484134916	6
50057.63988476063	49956.25219135575	6
49897.60940000066	49966.807128835564	6
49928.316053685754	50054.05310477931	6
50132.71442316291	50040.92027141365	6
50110.6834141125	49992.48205288442	6
50056.36026072418	50117.05858477115	6
50109.761605080166	49959.802768669695	6
50090.93562048773	49932.27391842952	6
49944.12083584717	49908.294016742286	6
49902.829682826385	50009.90967745835	6
50134.146670634254	50010.502173307286	6
50006.56639079971	50080.398005258474	6
49998.88918702496	50114.32329684586	6
50037.177070128615	49934.78657200701	6
49904.58406140214	49958.25669497112	6
50031.82396854809	49919.89745413345	6
49896.04880217062	50018.43152180912	6
50069.38675613397	49905.84467423174	6
49992.35185274823	50065.90329909881	6
50085.2032312713	49906.005292411086	6
50137.70240801435	50016.93524615188	6
49968.50628850188	49911.61256671234	6
50084.410085878575	49918.15531639776	6
49911.918943131874	50062.82904606442	6
50051.43615474088	49933.48283667266	6
50024.38224061496	49905.28944807254	6
49984.48718172623	50070.383488153704	6
50105.759161764436	49983.89742982111	6
50053.15643030727	49922.3558716174	6
49921.92337913624	49990.24243057438	6
50142.10407278286	50037.19412074373	6
50020.00059560554	49915.248909815586	6
49904.70754972291	50062.84475348029	6
49925.58695350286	50088.42927970318	6
50030.64438201133	49885.80874285502	6
49978.6730584367	50009.08332105549	6
49937.45656336961	50007.47741396337	6
50050.59304352457	49908.18799507266	6
49922.30901150041	49997.79596765867	6
50140.13615507785	50002.48324532334	6
50054.14588841474	50123.85315237925	6
49995.18514772388	49919.75530254948	6
50152.40776067301	50017.02456551672	6
49985.87952953377	49905.4921828767	6
49910.93091701155	50071.42762650038	6
49938.36742139626	50074.010233596295	6
49978.7203867782	49928.480680708824	6
50123.40677159048	50053.73268946777	6
50095.84019670471	49943.762458698046	6
50035.175111965735	50119.13312399975	6
50115.70743075678	49970.271926496454	6
50076.992098349656	49930.60602207257	6
49907.6357746963	49989.49619138758	6
49915.69708914073	50088.22807446863	6
49980.848296810866	49918.417272748266	6
49990.78614136297	50117.02800605308	6
50104.799546176546	50065.98895242415	6
49959.38676004341	50081.53068848114	6
49950.40394896563	49904.001023353136	6
49939.0453537334	50089.0634296365	6
49923.298292473555	50063.026751201636	6
49901.492718434696	49981.92444755481	6
49990.30563300259	50085.164255170945	6
50019.10092077225	50110.58801184194	6
50044.4451212111	50087.345979787366	6
49915.90211293325	50048.101176519565	6
49909.59190394931	50014.38975971447	6
49896.39477095646	49976.06735048909	6
50132.44099694597	49995.25553699929	6
49993.3694727715	50077.7966390117	6
49946.515922931925	49916.36941731479	6
49968.983898047096	50096.2202778626	6
50144.93154611599	50018.4650078188	6
49996.202130668	50107.71163903069	6
50049.67828212326	50102.05095212249	6
50112.48200942589	50063.79145964012	6
50122.937200668675	50060.75686085402	6
49888.880952442516	49985.22219313194	6
50066.716948499154	50105.99533527877	6
50116.67885598829	50072.114117640835	6
50134.274202346845	50058.1247337468	6
50091.658666764524	49901.98637547622	6
50055.12661929108	50107.1735670837	6
49929.53632279017	49898.428957300515	6
50094.696372071696	49908.75876860791	6
49937.46053780439	50059.15714531418	6
49896.3292568425	50073.499081541275	6
50134.07058047981	49983.65674401508	6
50044.152692401454	49916.31676186667	6
50010.00303925757	50052.021012928446	6
50026.671471761234	50113.80033854249	6
50150.071040478215	50027.683553284456	6
49882.69118598244	49971.68009958224	6
50123.53123249756	50014.81820716904	6
49918.97404720245	50016.430723712016	6
50054.347623196976	50136.95619952444	6
49921.72464299516	49920.32089274954	6
49995.67957565324	50128.5034141411	6
50041.522283878796	49903.53485270788	6
50123.084774824856	49973.48685903213	6
49980.80383681554	50120.363884433755	6
49898.41482733382	50056.47367876769	6
49908.01023691156	50001.23304730517	6
49998.76626591108	50085.57620821344	6
49951.660237064694	49888.679908992795	6
50079.96043145488	50012.07377640098	6
50046.029682724926	50136.256274834304	6
50119.92847711733	49954.52086339315	6
50133.07147937467	49962.74277882791	6
50052.66963001333	49898.65791156417	6
50036.66326706923	49870.984116133324	6
50123.38844777204	49965.78157921615	6
50024.856977482494	50120.638306464585	6
49985.08403684976	50079.021038808954	6
50066.67195399594	49953.75385738303	6
49892.97781480075	50081.86657100202	6
49919.35968314995	50006.43780921256	6
50080.1098503188	49975.0148527741	6
50061.09962876436	50092.1547461563	6
49957.61118536518	49903.65886400867	6
49902.26910527351	50079.59396599047	6
49915.560960878975	49999.84793394648	6
50054.915426023486	50095.663949796966	6
49882.2160929426	50077.803216544875	6
50066.873204490395	49894.664849987654	6
50033.81138417147	50050.58444565492	6
50074.97645945048	50093.288583186884	6
50136.19544085785	50032.16770474466	6
50009.412598234965	50119.78976396433	6
50104.88438685624	50022.48324981561	6
49890.95797878424	49970.42631102755	6
49894.99284580583	49959.56239288326	6
