# Supplementary material for: Abundant Topological Outliers in Social Media Data and Their Effect on Spatial Analysis
Source: PLoS One. 2016 Sep 9;11(9):e0162360. doi: 10.1371/journal.pone.0162360 (PMC5017681; doi:10.1371/journal.pone.0162360)
Supplement: S3 Dataset — See the respective attached file. (ZIP) [file pone.0162360.s003.zip › S3_inclusion_lws/clust_70_79.csv]

50000.0	50000.0	0
50005.83713481602	49993.280968672174	0
50001.12443877294	50002.94038312532	0
50004.48967049862	50009.87803618339	0
50014.53099825114	49992.22044562598	0
49994.82530141147	50000.16451443882	0
50010.4589196096	49996.03999675293	0
50018.2149037799	50000.21066760052	0
50008.08586038528	49994.71094210748	0
50008.936828060156	49996.61673629877	0
50014.94983376979	49988.786681476384	0
50018.46933854213	49993.8554702697	0
50011.58925015423	49998.11513877684	0
50000.88428493963	50005.70068823388	0
50015.58030491181	49998.917555959655	0
50009.4718499692	49995.44000616184	0
50021.193458055204	49985.225681648	0
50021.413904821406	49979.75696080034	0
50010.100749354795	49991.42392694246	0
49994.76895619402	50001.40611172298	0
49988.06258487189	49998.76840152412	0
49985.29202249338	49998.940740734564	0
49993.14686645007	50008.1375682673	0
50019.290915195124	49977.92750471076	0
50015.06418115242	50000.068615091885	0
50014.13017824349	49994.253094930704	0
50016.51956011994	49993.78858803314	0
50007.08202173182	49986.998177055575	0
50019.32588342561	49975.4242119596	0
50007.844906202205	50006.27608626506	0
50012.7000907052	49987.44525287354	0
49995.49342105043	50013.29634922211	0
50005.13790162656	49991.45152935209	0
50007.082932075806	49996.441953963855	0
50016.585769007244	49986.84440471123	0
50002.83418114664	49988.992466717245	0
49995.48635136234	49995.03181978486	0
50024.77210222248	49987.26818796391	0
50016.061040311164	50002.13748655931	0
49998.10217495186	50005.36260508198	0
50013.167830917206	49993.19964095961	0
50022.14159763361	49982.83076155788	0
50016.10399810654	49974.74415824642	0
49998.08776523715	50009.22821079052	0
50023.40450357533	49993.61172738369	0
50018.76775212044	49981.33086492498	0
49996.120792812355	50001.59421960543	0
50005.046774222115	49981.73340809357	0
49998.2990140224	49997.04291727956	0
50016.47214563919	50006.55446067109	0
50027.808527417794	49994.11873108403	0
50007.276988179576	49979.47005546184	0
49998.63505054116	49993.56495709598	0
49994.93196612812	50011.18394075017	0
50010.45876863076	49990.161010031814	0
50003.97266594857	50002.458794795784	0
50009.44591577367	49994.182815990534	0
50008.4991627827	49998.01859678256	0
50026.73402193849	49992.63956518364	0
50029.482584821504	49978.508912261066	0
50008.75765193132	50004.28392360544	0
50005.388412672575	49999.9900841207	0
49999.85042124614	50010.79623481914	0
50012.27171978171	49994.29867634941	0
49986.59482429784	50001.81226839865	0
50035.33648425852	49974.70002515035	0
50017.338649190744	49980.41742473275	0
49986.88719264082	49998.56909033515	0
50009.163364260836	50001.94105756399	0
50021.4902181036	49972.74675609031	0
50036.929303339406	49979.345099226695	0
50004.407389178654	50000.27660040396	0
50013.03458879436	49971.04161905141	0
49986.730068661935	49995.36881795393	0
50012.11734460939	50005.26852747503	0
49991.47266825221	50016.232713043595	0
50002.753656105124	50004.43811441385	0
50007.04795399476	49984.99209594952	0
50019.73260847298	49970.14971438379	0
50009.069330373226	49972.59046273163	0
50010.1511816557	49972.62455247978	0
50019.046855330045	49968.729659101475	0
50033.91819664266	49994.99795841096	0
50000.54061583774	50004.66301196818	0
50036.83356199175	49976.12178608589	0
49998.69355844842	50014.23779065819	0
49996.42385986143	49997.54201287753	0
49988.80355885187	49994.73949626766	0
49989.0000510483	49997.53362532931	0
50045.87877013	49979.65615874137	0
49991.13587895365	49996.52765682387	0
50019.30492580107	49999.88959458508	0
50012.46014286366	49988.74121117238	0
50001.54569032017	50001.71275774059	0
50012.15402410048	49992.55053785089	0
50000.12263336884	49977.47527241486	0
50002.22490471562	49999.61637121197	0
50010.51338572776	49998.152334640225	0
50014.73525587127	49997.20394473452	0
50012.79614643068	49996.9890215799	0
50004.87503193818	50001.461523248174	0
50006.03257514177	49990.03647625652	0
50005.54887962217	50004.81637949066	0
50002.56240120871	49979.99797606899	0
50021.887926901814	49996.062893511604	0
50006.32703857465	49991.544517300004	0
49990.439278598395	49994.24582331928	0
50001.873876585625	50007.141939034314	0
50003.305765154335	49993.86854020162	0
50013.200641945106	50005.08440088092	0
50012.12025455266	49978.84568753256	0
50006.64370623705	49983.02919293262	0
50008.49073917247	50010.12621010018	0
50013.861540388745	49978.21860787476	0
50031.058052643435	49986.99015643279	0
50014.94582985956	50012.05125135054	0
50035.5383608293	49983.566861656094	0
49991.030096193834	50022.15116813719	0
50005.46966937792	49970.62233159868	0
49988.44833133628	49989.976926240066	0
49994.354344094165	49979.72792732627	0
50016.53829730544	50000.329665277866	0
49985.69786667642	50003.08579045412	0
50005.04180405728	50003.54232518139	0
50007.49928405959	49988.58424591541	0
50017.031857151094	49968.94990008343	0
50002.98364475068	49981.342418066255	0
50008.75183400938	49981.63170455064	0
50003.74134074666	49968.98534518849	0
50014.184258887915	50004.34955588514	0
50016.66807349658	49978.153620903344	0
49991.49294660638	49999.08926920659	0
50006.07308943197	50012.02124499861	0
50018.18428017563	49975.5291185302	0
50003.744835537575	50005.03672033354	0
50017.0847617482	49967.71939797862	0
50001.364376995836	49995.92899192673	0
49999.015252295256	49984.51162121085	0
50022.88862056398	49978.140659149925	0
50010.12229608524	49981.63378355038	0
50006.924986869504	50014.2275570096	0
50018.62598055079	49995.02027975728	0
50001.4129379488	50011.1959501719	0
50029.762113352466	49981.23696473595	0
50017.34500124433	49994.69032148967	0
50001.66266675488	49990.137316034496	0
49998.9494254673	50003.01711792969	0
50001.198360199305	49999.86125242214	0
49988.285388029035	50000.56237796584	0
49999.6191912088	49994.81971262622	0
50026.604335600314	49978.8004165042	0
49995.32452230914	50007.39284060184	0
50008.4370145203	50012.41428319673	0
50020.588886059304	49984.00500895489	0
50018.196912976244	50013.52306138625	0
50024.68074206995	49980.89310460526	0
50032.11898991028	49977.87048802366	0
50033.392462679665	49988.90998566345	0
49989.34177680639	49998.66722062441	0
50011.053675528885	49993.308648700295	0
49998.23830095699	50010.57701642372	0
50011.79860805233	49985.78635422019	0
50018.22626641199	49998.34133937544	0
50006.87112494695	50000.55134256973	0
49996.53121272331	49985.20198091985	0
50025.086037284156	49985.91081937276	0
49996.70860588001	49979.26714558284	0
50029.50319168969	49973.20871567816	0
50016.4795935853	49979.64911345631	0
49996.10016635222	50004.113680559676	0
49999.640019379956	49996.08065681126	0
50008.223135130625	49962.391188099115	0
49993.37143664145	49981.26529963117	0
50018.00955082157	50001.454190036544	0
50014.05433731257	49987.786569162265	0
49999.49285722743	49986.030568801725	0
50010.892172060616	50002.890041918436	0
50018.264454430224	49979.08917698802	0
49999.254347866976	50004.12399906752	0
49996.37550174052	49996.18684061768	0
49988.48035736957	50002.11186367716	0
50017.57129535383	49985.64348910266	0
49993.48365932206	49995.32734283831	0
50004.25846664632	50013.69450265003	0
50015.17690187655	49969.07193670933	0
50010.90125225226	50010.77384091866	0
50017.00323091341	49995.94090178073	0
50012.86030348004	50017.03363351573	0
50005.31109678922	49962.92414232626	0
50006.08245865617	49996.396527964374	0
49990.01497238	49995.39866020564	0
50044.05046255765	49984.74864177708	0
50021.102182624454	49977.19055963324	0
49994.206855205164	50007.760510363725	0
50031.30952802601	49981.27880218403	0
49993.00874635992	49989.07987435498	0
50017.913044286935	50022.43697608902	0
50019.55630359528	49996.00874573291	0
49994.95845095134	50006.23146898167	0
49996.787999179345	49983.41672751876	0
49997.28862868989	50002.89962222195	0
50026.72239156424	49977.67029217016	0
50016.137442013125	49997.798828649495	0
50002.23822115556	49982.82918829433	0
50017.59004350971	49970.20078439211	0
50001.12616166738	49988.74985866253	0
50026.89126041569	49975.84217616462	0
50011.525842301904	50000.75636389602	0
49987.37936298576	50026.933915783564	0
49992.505563965504	49971.45927862612	0
50028.914669772326	49976.81093937099	0
50016.66006009913	50016.9698661116	0
50006.33442838227	50008.543010872665	0
49989.42131829412	49963.33901166855	0
50017.968238877926	49964.11063876047	0
50017.4053768407	49976.68234425749	0
50025.67918690619	49993.459769034926	0
50035.32946390554	49977.583204645154	0
50014.841863191876	50008.54154552255	0
50009.46842729731	50020.60487544357	0
50021.769537268505	49974.23178294885	0
50011.47451947896	50007.557284676805	0
49998.40507468729	49975.46325920858	0
50004.0943970568	50011.27871101463	0
50006.20179319582	49967.85017228331	0
50018.20829484094	50018.71730479123	0
50011.66556158528	49969.1858270797	0
50024.369657337156	50001.22008216415	0
49998.79584238994	50007.13689362251	0
49990.32820341346	50016.3961369657	0
50006.4435688108	49994.31053318997	0
50019.30929079813	49976.600336048316	0
50010.91845864008	49982.82898569856	0
49990.348907185224	50005.60903256387	0
50024.1522169357	49994.40200642497	0
50014.17381883133	50002.12589069574	0
50017.76507466728	49990.44779436663	0
50043.75520496807	49976.744641166486	0
50009.71324076425	50011.99337319459	0
50023.96064234873	49977.61049468709	0
50014.04709016834	49999.30956374218	0
50007.29837336337	50019.74476684009	0
50011.60148713441	49971.61552987652	0
50027.760664667345	49985.06088880161	0
49990.826783218356	50029.403764236886	0
50009.65654534305	49987.70137659851	0
50016.71099753911	50008.33824926107	0
50004.69951611002	49997.63286251777	0
49982.1008966819	50023.64881203237	0
49994.30528099292	50019.15648234574	0
49989.98803088486	50014.01842541414	0
49982.173661481924	50004.54955079803	0
50016.885314251995	49964.39033046427	0
50027.64624163003	49996.03948847316	0
50042.10921104765	49992.490067135564	0
50000.45721536013	50013.25586287379	0
50033.20667133846	49996.21933796846	0
50007.796617056236	49990.37827675556	0
50010.793185041024	49958.88394594061	0
49999.99657376707	50014.635139766775	0
49991.18720389596	50004.122235214636	0
49997.97220737339	49978.578237204354	0
50009.72613395662	50003.706107086124	0
50035.589999161806	49971.04844427833	0
50028.910800421785	49971.17023296352	0
49995.69536840814	50016.661631778	0
50031.87793942766	49984.378883366044	0
50018.940883947886	49955.17033129901	0
50009.73582475297	49963.47881328664	0
49982.62400587377	50000.491292449246	0
50011.69341869804	49995.72767945512	0
49995.16420949113	49998.835294507444	0
50006.40201665947	49988.39904736535	0
50016.4519561636	49990.38580699887	0
49999.09921373705	50015.27455799909	0
50015.71644487849	49981.890074185685	0
50011.95701241115	49981.49187185587	0
50013.74931920829	49997.47045144757	0
49991.916510602816	50012.525039104024	0
50009.99198977121	49984.8982441121	0
50018.44147401772	50003.16867861623	0
50020.82573912429	49974.82028027413	0
50015.49034966473	49990.85560334409	0
49999.87213701425	49997.90044027296	0
50043.79092621712	49982.05238273654	0
50017.433259612284	49987.72241035177	0
50031.953824946744	49994.884360510674	0
50008.88763657624	49985.631715698684	0
50033.254947874484	49991.54350118985	0
49999.46235900153	50001.37638187934	0
50015.18216152417	50016.60655961266	0
50013.100947890016	50010.369642319376	0
50023.76929210621	49996.469970804144	0
50009.1598565264	49970.37590584578	0
49995.85450226346	49992.452056001675	0
49999.94546654832	50008.59505416156	0
49990.82754118624	50010.245166916364	0
50031.77710339371	49975.60848126108	0
50034.230430251715	49972.200144816255	0
50022.386270717376	49979.00827023312	0
49992.64646736168	49980.25304717777	0
50026.42297673137	49997.453392527335	0
50019.618674445446	49958.86037352273	0
50026.41798040903	50001.05491525644	0
50019.38057683675	49973.42363685009	0
50009.54565436523	49966.28393480257	0
50009.01063384966	50014.73592736334	0
49999.644995925904	49993.78405371485	0
50009.81720632824	50005.97289784865	0
50008.14015398451	49992.284981156794	0
49996.346870602596	50006.735113702714	0
49992.318381946396	49996.34852900717	0
49975.57922029394	50007.543591302885	0
49991.7840052838	50030.47910280624	0
49997.821918389505	50003.78108682672	0
49981.759709777754	50020.590654198604	0
50004.689470503756	49982.915378003716	0
50003.63994292236	50003.52518030056	0
50003.33970531987	50010.21646316763	0
49991.72504012674	50009.66971456137	0
49993.51300644962	50021.990941999415	0
50008.57551745661	49967.72139152683	0
50021.960935687	49975.66542490558	0
50004.69583280455	49995.22104814737	0
49994.198399913046	50009.21217614481	0
49988.58142016513	50018.082290497325	0
50019.654252077045	49988.67324223183	0
49984.921162792794	50004.07854214962	0
49981.45671529846	49997.116122643434	0
49996.97783060522	49968.187741512134	0
50040.272093099156	50001.72669740148	0
50003.18794351524	49977.40589052669	0
49993.03311956979	49993.21018067425	0
49996.365427526835	50010.6317267545	0
50003.67053058538	49991.807151799425	0
50008.59006648891	50007.353603243646	0
50005.63922193674	49975.28807307995	0
50027.37674313698	50000.002662458595	0
50018.1694011894	49962.7431125476	0
50029.270615256304	49986.30585703274	0
50008.60891376488	50000.90645862579	0
50011.463217016535	49987.64651850302	0
50025.71492602243	49980.053609271316	0
50020.149261215425	49998.33740895269	0
49992.083382203666	49998.17325550986	0
49990.49038131797	49993.050099536056	0
49997.03459241107	49992.463299739306	0
50015.71638867133	49993.163487279846	0
50014.238258018595	49971.042525217876	0
50002.84440560835	49991.017650804875	0
50024.0421841673	49981.83583364768	0
50010.09122006389	49975.393998303785	0
50021.8599244461	49988.34879827413	0
50012.38490685176	49983.447845324255	0
50022.9978631254	49987.25227928762	0
50024.57481204676	49998.27303786978	0
49977.73435678939	50025.73142585185	0
50018.273526281984	49984.862890459626	0
50004.87977524304	49988.86417241439	0
50010.2994959495	49980.14878879698	0
50044.34040172747	49986.573763466644	0
49989.8854863132	50002.60089882142	0
50035.588236585834	49995.58540569962	0
50033.22995233338	49985.604815805105	0
50004.865841838946	49985.181879685035	0
50017.96032704124	50016.073713754304	0
49985.88742129509	50004.574260043635	0
50022.967400696645	49965.7199337937	0
50020.575116337925	49991.52741422425	0
50023.080497756	49990.82975304222	0
49971.19647388126	50028.90699982335	0
49988.378226405424	50020.15787642392	0
50041.256446369975	49975.58570536631	0
50026.2353198945	49963.63745814506	0
50006.09290812682	50003.86750193632	0
49999.10665106603	50019.81250362378	0
50017.08442806516	49999.00182927129	0
50044.3125068275	49991.881128169334	0
49989.69643205104	49979.90931636454	0
49983.447153874804	50012.92191009479	0
50007.09100776314	50002.0115516885	0
50002.39396832022	49992.540378176054	0
50030.089910534545	49998.491165232444	0
49997.30745483783	49998.59718904675	0
50007.318017293444	49975.875578960055	0
49993.248316773905	49978.191920323	0
50026.3666059615	49990.04335203911	0
49992.999485446875	50010.69994272801	0
50000.3856237368	49991.71250458948	0
50017.946030743726	49977.88631347146	0
50007.644142433375	49972.087069549	0
49993.66907959635	50011.765590085415	0
49994.8157511952	49986.98470323382	0
50008.38104781748	50019.90062105578	0
49993.26126408174	50000.11735477906	0
50007.22548173692	49977.57936703704	0
49992.06360483944	50018.0340425501	0
50039.28669048378	49963.65659707516	0
49985.753176636455	50020.735921212305	0
50011.566897029115	49967.6111754119	0
50033.987927820956	49979.86532365262	0
50034.92184460218	49993.68379887169	0
50031.1834662403	49978.546404806555	0
50008.49951727383	49977.61220145197	0
50000.0667014223	50006.61967936052	0
49984.729122934965	49988.46750636666	0
49981.21649061167	50003.70840084871	0
49990.47161684786	49965.01894314194	0
49986.85456251446	50017.47416794007	0
49993.14977565803	50012.76023205532	0
50047.74428540473	49991.24723405859	0
50041.76255014188	49978.46759680011	0
50009.81457879594	49978.21967923451	0
49998.4060908197	49999.35948248665	0
50018.373779276386	49996.34044717234	0
50013.52283959243	49995.467949927086	0
50027.67426593742	49970.10328410818	0
50014.319940503025	50017.38261971316	0
50009.11341404663	49999.653086728984	0
49973.127658974896	50000.05463673042	0
50024.172469884805	49992.833051163034	0
50012.72323837013	49986.30699232487	0
49986.20730487261	50000.10490423789	0
50011.977252020064	49976.793581167396	0
50000.00469857768	49987.66289570633	0
49995.85995538461	49973.097446555905	0
49981.89327689237	49986.981859026244	0
49990.188598212604	50018.50470183291	0
50019.26408681603	49991.079964753786	0
50026.90642246039	49980.55454640253	0
50004.02002875881	49980.06894821713	0
49985.89081506631	49985.65015807027	0
50002.19799961084	50013.56370140326	0
49983.7216195171	50005.075943525364	0
50011.56530235663	49984.67498436674	0
50002.327672652966	50016.16523425671	0
49997.71084800053	49989.345274387495	0
50021.098386776	49999.088229640256	0
50002.00890793094	50008.13368325376	0
50019.39518854666	49986.74799421681	0
49998.48583144695	49996.020842220816	0
50002.252645341825	50003.39034952211	0
50024.94934034694	49996.50973683712	0
49986.29125204934	50032.769984358754	0
50028.415156277806	49974.07285654163	0
49992.67148623997	50015.74501869495	0
49988.55427669218	50005.38882281116	0
50005.61269014103	49979.195057955585	0
50013.9253921519	49979.943606174034	0
50009.02263196153	49976.39397066565	0
50003.70383567812	50009.18776447736	0
49977.93538939688	50032.17827826552	0
50002.00143499088	49981.14772652258	0
49994.443343618565	49988.76168526796	0
50015.95192676042	49996.55369518609	0
49993.70826007408	50013.60625246535	0
50015.6171072625	49995.2344459176	0
49985.79584330067	50018.53873362033	0
50035.52685303456	49986.11691328954	0
50023.38477138606	50015.65881684924	0
50013.08957255942	49972.88909667436	0
50032.54434074573	49980.14024382478	0
50037.69766277613	49990.71977907857	0
50020.70132115987	49971.33918728332	0
49991.54871575323	49993.06958954638	0
50038.6876369777	49984.854015877136	0
49995.84975534837	49989.76380217891	0
50008.57260689861	49984.18248625825	0
50010.80116969428	49974.26868446372	0
50015.52442358418	49980.369654114074	0
49966.87956821088	50025.3566718717	0
50021.39298048806	49997.33513397521	0
49986.79280405464	50011.54457078656	0
50036.99569153763	49970.71384740837	0
50030.30006447288	49976.71936741601	0
50004.423067000935	50021.778925919774	0
50018.9524174718	49987.93459858724	0
50002.24446952885	50009.35885546801	0
49991.37241014676	49987.81286878255	0
50003.50800967785	49986.81399264767	0
50024.603400120206	49967.67607924221	0
50011.68653072118	49989.936086664326	0
50007.42317193211	50025.20821976098	0
49997.81359760099	49974.146066464906	0
50000.03202202254	49975.17501212602	0
50007.46899340166	50016.97950080779	0
50014.92720199672	49989.879107376546	0
49982.3621370405	49990.43294793265	0
49998.93112757086	49973.32114751587	0
49993.375437763934	49986.99815010414	0
50009.01048645396	50017.8185164767	0
49996.28983160131	49986.96341522962	0
50013.84358150482	49974.759725529235	0
49985.33335758784	50014.325262570404	0
49988.28920657882	49976.78881082798	0
50005.127349538976	49960.355245516366	0
49989.64002585986	50013.06228223937	0
49993.30132386803	49990.74232668886	0
50007.89248237768	50021.36047618287	0
49987.15178322575	50016.181793822885	0
50337.82886234053	50291.685312896996	69
50387.46782395283	50351.075500860046	69
50325.66960420573	50399.186258467096	69
50424.34969073655	50290.90638673073	69
50267.08970628737	50354.12425551216	69
50474.10774528467	50234.169465189174	69
50326.13831781313	50220.327607539984	69
50271.00247330874	50165.574356901525	69
50487.50547075164	50328.85903203803	69
50442.56110659244	50166.850638217715	69
50559.66594496761	50329.61466172361	69
50391.760643238566	50436.565597972345	69
50457.44996757664	50472.05490016991	69
50637.84155871386	50338.165561286325	69
50297.71214095033	50470.444481077095	69
50442.45294747577	50540.76195287584	69
50704.79006600303	50370.97474118423	69
50583.37518379951	50401.24825450443	69
50219.71715545447	50221.62328469369	69
50530.71191557597	50189.84358773323	69
50340.632615917646	50149.01416101742	69
50699.23674441067	50292.73324628451	69
50677.588708009	50226.09643308917	69
50520.01003539763	50117.15366322356	69
50529.23479582833	50453.558678118316	69
50615.85252653371	50465.04176523478	69
50613.4516046006	50540.266809378554	69
50391.54976052994	50598.7968837759	69
50679.14935555133	50505.06970747185	69
50208.21463512065	50401.92996009352	69
50772.64643510198	50310.17927894109	69
50225.63177857797	50292.88945989512	69
50138.21591821102	50411.08496360589	69
50105.29574667166	50474.59598628956	69
50444.11416593386	50096.12418107593	69
50478.16945593453	50401.895886913044	69
50358.08209460763	50664.89271395521	69
50459.68577125584	50627.263137236754	69
50753.522063686236	50530.328048570474	69
50057.92341436444	50416.77284705029	69
50660.956783056994	50600.97011600587	69
50733.70220576469	50604.55954375976	69
50659.29260628332	50671.881430533904	69
50452.74791824518	50021.93469982064	69
50731.10188707117	50700.02166110837	69
50548.2861752677	50258.67272793286	69
50199.36990021986	50142.02441158614	69
50365.481490197395	50532.26125299189	69
50753.76265341264	50236.45217967501	69
50363.09961037071	50743.632231296644	69
50602.14686934592	50205.94173931885	69
50534.962158691975	50531.39585277282	69
50227.49988497214	50482.44112667236	69
50051.365712559265	50339.62626058947	69
50153.253708865566	50261.714220574846	69
50299.603496724456	50707.657803881746	69
50523.425901341485	50661.14414630608	69
50081.125957381875	50273.23438579509	69
50136.120159485945	50096.480777117875	69
50001.209488094995	50285.59723287918	69
50789.62496044642	50651.293882787286	69
50126.13900246671	50336.672243773646	69
50835.414540343045	50358.12022977546	69
50743.63296146426	50774.27059818335	69
50749.003845981984	50433.21983852011	69
49933.44919943997	50259.566488093515	69
50574.81185745562	50609.58536259566	69
50433.3314069969	50727.068732715736	69
50534.0399389641	50040.539566926214	69
50874.53235206202	50420.09482807528	69
50862.34029931104	50675.08754459044	69
49968.88903697998	50356.337970929155	69
49879.91518928594	50209.11743571566	69
49809.07521712177	50191.78529276459	69
50114.435253245356	50194.096417642795	69
50313.27514582299	50609.12768572256	69
50677.335092759626	50154.28460024321	69
49864.19157100415	50296.97550716073	69
50251.210326043554	50088.86694347867	69
50441.16488662427	50802.30060918239	69
50937.528517222556	50373.13481591054	69
50036.743824578676	50205.090797518475	69
50246.646224741846	50761.058790293704	69
50160.70367335952	50523.02493165713	69
49965.940362244204	50194.56333002411	69
50821.45167074024	50786.37253248777	69
50846.89060844525	50280.73643971301	69
50787.47232884329	50165.012447011664	69
50112.31178135031	50024.219915142	69
50668.40042151394	50082.495563104836	69
50202.3749966056	50701.702661591815	69
50618.938020664005	50729.4106618481	69
50086.38606343418	49955.579273871925	69
50590.82363223481	50101.987764415564	69
50054.09270335688	49888.28768226758	69
50895.612151811954	50746.68696625623	69
51010.877000091474	50356.58559972161	69
51056.32703239739	50413.18580376742	69
50222.96473560435	50559.208276128644	69
50122.66007084636	50589.61677455102	69
50819.39437982743	50569.89596460337	69
50202.96191771516	50816.01393419843	69
50292.916477842016	50818.27839078224	69
50953.40921830109	50700.492574521384	69
50603.06254360176	50002.71929362179	69
50669.829602055164	50788.27246500211	69
50161.909775685155	49962.90237350199	69
50073.71683490647	50537.1105715971	69
50054.09153286517	50134.22437573563	69
50459.68101164796	50874.62072038468	69
49991.153523769826	50087.00136745065	69
50811.33053910576	50468.4332387663	69
50905.44755258199	50483.38256638664	69
50824.05485846528	50098.0277498994	69
50197.88628806795	50032.49046608535	69
50978.65759580932	50467.782948058506	69
50742.598204796035	50107.4384373028	69
51028.54447691349	50721.42415864336	69
50963.983159810545	50301.02789817039	69
49887.41007406738	50135.26429854859	69
50893.55072937913	50083.73595899733	69
49794.38788320715	50308.44275882751	69
50045.06090056395	50604.09363114751	69
49921.428239114495	50074.00729379013	69
50682.563206633306	50863.436143054685	69
50715.12585475473	50925.694969647964	69
50013.4083258992	49953.704202854424	69
50075.83222938572	50670.942214782655	69
50915.895766826616	50245.04176568847	69
51068.71550635039	50305.56039924813	69
49801.040219881674	50114.76654889363	69
51094.03353077427	50236.48254387105	69
49913.47556065133	50004.06709488598	69
49722.23852668471	50333.4358289844	69
50986.02546245738	50225.255682645	69
50782.45327412182	50900.26227745472	69
50241.842720106644	50879.76277420239	69
50929.230526353655	50175.616991712035	69
50956.3967742534	50536.57643605557	69
50802.94111414679	50026.4438865824	69
50606.768154654375	50859.76260517396	69
50578.78819949068	50931.72606596941	69
51031.74150925374	50545.99152117789	69
50860.1840792136	50850.610339635954	69
50380.45727741201	50050.130027252824	69
49919.01756190258	49928.27639080592	69
50665.018043624754	49964.66847979157	69
49669.861713633465	50381.31230528195	69
50668.70977865008	50982.31398213908	69
49839.88896491007	50367.7537005406	69
50850.90750766027	49968.23387817695	69
50306.17951111475	50044.184596203544	69
51143.57049541662	50176.86711360349	69
51217.84183380289	50197.267679426586	69
50037.70045225772	50023.661271172736	69
51030.72941904627	50651.09186825632	69
50005.28593678394	50699.888786737036	69
50388.705041924055	50899.10362350195	69
50264.04671693267	49986.285344348114	69
51030.04808947323	50794.07344764707	69
49949.363433772065	50645.042981111874	69
50366.8696628716	50820.42447745845	69
50397.74432439655	49974.35853537078	69
50723.76486304694	49915.61587098787	69
50920.29595055065	49941.67134836042	69
49852.82372566232	49956.634734780055	69
50043.46899480489	50764.22554807057	69
49792.81979823627	50423.99941785708	69
51098.58171137384	50822.76630092781	69
51112.6784235823	50107.81145076096	69
51128.32059452862	50890.86621187968	69
51116.5337995087	50452.21860866471	69
51263.347007688375	50142.052271700355	69
51186.44917643928	50463.8276354411	69
50841.685169034965	50947.57790383434	69
49830.29404267293	50027.77985959922	69
51065.49128349979	50170.72274185385	69
50838.66879046986	51021.21483734239	69
49653.87759418402	50304.1898609143	69
50719.19583370925	51032.75220394292	69
49945.32946536874	50429.80868735221	69
50980.64131333425	49900.28053301886	69
50889.84084745422	50559.90912130681	69
49729.36316547644	50144.59984393547	69
50674.32865676163	51095.985907299146	69
50175.728431994605	50909.85611587242	69
50190.91321838527	49896.943021887986	69
50461.68282993694	50944.67496813167	69
50260.13607536246	49860.84493777892	69
49667.443991794746	50192.816130101965	69
51009.89691031765	50864.49920559994	69
50989.165999050994	50938.508749847104	69
51099.05975111933	50705.599809895124	69
49893.10022728694	50699.78555938267	69
50348.54657347329	50957.04614489214	69
50862.55588062741	51090.01943584707	69
50999.6675527377	50144.29656251649	69
50234.680831614736	50634.43871655921	69
50977.57725099422	50076.145270574205	69
49984.50902240676	49876.269985390965	69
49778.444566370286	49975.09715370041	69
49732.510289231046	50471.59625611379	69
51144.80564641231	50965.17927966068	69
50324.246209350065	49947.56088425371	69
50144.88613993406	50656.11594625802	69
50917.559874736646	50936.65219572593	69
50522.63313276862	50984.6400519699	69
51166.91279928116	50253.744838280785	69
49861.61597455461	49876.35794466883	69
49851.429048434125	50465.541960752904	69
49759.11026826573	50051.17777141349	69
50772.691348382206	50977.86758867978	69
50451.47498552089	49926.762909281395	69
49674.609563187114	50517.21057707662	69
49974.554228603316	50791.20543177983	69
51145.57613446334	51036.36208336712	69
50028.120833317946	50480.5449599086	69
50199.142132265115	49826.01424340259	69
51220.23492848156	50310.79173279049	69
50512.652854425025	50801.302673897604	69
49600.589748682854	50522.43525707618	69
51072.02970591139	51027.979919252364	69
50933.35100971766	50859.252626982714	69
50369.6609465519	51030.87591515116	69
50133.01111161984	50842.27213706371	69
50125.114306245785	49828.841815580905	69
50489.67326103558	49865.129301094974	69
50994.56850811265	51036.12944474989	69
50133.75066785494	50772.13859647441	69
50374.374704998656	49889.03226076575	69
50920.87884324474	50019.20703321689	69
51153.50298690393	50758.79425340216	69
51190.705377644445	50378.86868318794	69
50814.1753941053	51141.524235954625	69
49742.11754991906	49905.8456417988	69
50013.86630764185	50851.61362908982	69
50352.481149145184	49818.06649346438	69
50132.34393881999	50974.05151475445	69
50527.23251205227	49803.6702409752	69
50630.78602650683	49898.5863800158	69
49778.45929760619	49843.6663245659	69
51103.64341322128	50522.63714526872	69
50954.1144187968	51102.202417967426	69
51173.31047293194	50536.18991091181	69
50599.708062991296	49827.87344042	69
50545.51339584595	49914.769413741196	69
49926.90852334095	50571.607420668435	69
51216.98187771704	51046.30893779732	69
51081.65189396352	50036.781559973744	69
51274.553432170644	50072.13497993652	69
49576.17931192473	50307.775411374976	69
49926.152544205506	49832.93400823569	69
50530.141167628644	50874.0554278798	69
51279.613417531735	50243.555285021954	69
50408.370652780235	49767.05865970324	69
49557.750414614755	50231.15576288022	69
51250.44718330352	51112.641627754616	69
49706.1095811437	49973.18199642199	69
50359.15449861834	49712.91025634532	69
49516.321150705895	50345.9926802659	69
49580.93794349802	50593.61864379915	69
49660.426731401225	50587.62063635728	69
51034.68695085577	49852.53043596708	69
50263.48122920428	49788.41255136072	69
50454.644231228485	49713.30936606917	69
49585.56723339018	50158.74121994935	69
50057.65675747975	50948.97186381925	69
49524.77446394728	50636.77997875899	69
49610.87918928196	50087.040322490655	69
49976.93081061277	50919.69531973919	69
51186.643719019165	50085.61145450976	69
51041.86757559581	49945.274694888656	69
49781.10887254223	49772.56786866687	69
51255.15617492626	50412.97720268375	69
49842.76717104891	49734.77791669806	69
51298.333376036346	50320.509359705175	69
51219.923601558105	51180.50553793127	69
50864.82023684037	49897.144823236056	69
49698.44257720119	50647.57276268698	69
51368.28785678988	50306.79180853511	69
49824.65050077243	50538.13961890524	69
49687.15555181918	50040.633827554484	69
51106.59940878884	49848.716432341454	69
49751.20144807076	50245.46427142542	69
51024.48521867781	51110.423260344236	69
50991.1499518932	49797.19971951317	69
50953.502227310164	49728.42556969009	69
50430.36994156988	49645.4967727468	69
50430.16053520487	51066.87626537989	69
51237.5483487265	50004.50752154625	69
49695.59523497752	49848.52320001893	69
49554.5523987244	50042.003282500096	69
49455.2594940685	50668.74300859013	69
49926.629774595356	49762.647424777046	69
51308.931619375406	49983.581845362656	69
51251.00159239771	50532.37904162567	69
50487.6404937691	49599.521240126596	69
49906.5134480365	50771.993439045604	69
49383.021045605296	50670.49090771691	69
49959.62733808835	50502.954559595964	69
51351.05853724272	49927.11606246311	69
49657.495710387215	49922.34128083875	69
49940.262239658885	50853.9477440425	69
51005.54014834849	50006.08860095739	69
51180.37530834253	49837.84014130067	69
49830.14337702122	50790.91778165149	69
50665.49384939836	51173.83594672908	69
49866.014796654854	50630.15514400954	69
51229.99221156511	49926.552765414206	69
50780.52413497778	51074.21139492759	69
50294.22510329414	51015.00752600457	69
51163.31140695374	50614.39612311287	69
51007.339449845	49683.08840904318	69
50086.86156528559	49767.02695845634	69
51221.43918810422	51255.97221152706	69
51122.69599730495	51108.07208454194	69
49623.27485664381	49986.73705518285	69
49527.085193296414	50514.45734687134	69
49512.65755942555	50128.402510438726	69
51291.09423981899	51052.43416898898	69
51234.17384248789	49791.662956350156	69
50803.890747880534	51218.63971865291	69
49444.45381826625	50742.26192237249	69
50894.882858819095	49832.61409401679	69
51146.38433843538	51237.237358653416	69
49961.125529588804	50994.731217598775	69
51061.43909000315	50949.2602360704	69
50826.1177024643	49802.267431202075	69
51281.62251206338	51213.90125277116	69
50465.39903474595	49528.00649734992	69
51220.01851901522	50799.05750140778	69
50531.78326564817	49716.41234716394	69
49776.15241137893	50654.91264208406	69
51333.699679489735	50123.818834314334	69
50375.63826866101	49591.78999886361	69
49478.39872530048	50584.30583808967	69
49646.35677573392	50697.68615430049	69
51056.08508626897	51178.654792224734	69
51250.59563568667	51327.46296304521	69
51191.2270836785	51373.43280829363	69
51318.73525069334	51292.27941605038	69
49930.1694260116	51064.893532410904	69
51117.67341323757	50372.56960108941	69
50001.03308644643	51059.40953393483	69
50032.11796305515	51129.39747813189	69
51063.07206609596	49786.248111061075	69
50616.580860469156	51035.564045801264	69
50788.42374187499	49867.06272014443	69
51055.34203655341	49626.64866794238	69
51211.22612325663	50932.565768326094	69
50597.6830194737	49692.23609681559	69
50745.11888022397	49985.43775128892	69
50740.75945747049	49809.158526199186	69
50539.98295589851	49540.581445276206	69
51153.880002837956	51313.143319882045	69
50931.51790186244	50618.124506433596	69
51108.134777947605	51377.08332353272	69
51114.33310585105	49666.492026949636	69
50551.40489415279	49629.63015560534	69
51133.37537568059	49780.11956227475	69
50910.955144268875	49668.404279401046	69
50912.731933944706	49592.58462638487	69
50613.336663379974	49559.426643784835	69
49369.711395809056	50747.78470224368	69
49906.72352551422	51137.45284755729	69
49999.105151170734	49739.54133677276	69
51277.910115543134	50962.68385075968	69
49563.07620950184	50454.211957117644	69
50778.78512356222	49743.83261730486	69
50507.57637442857	51056.28985941115	69
49856.06074021322	50857.227736808374	69
49956.072569743694	49676.96405773444	69
49843.426738942784	51178.59015690166	69
51287.15214521123	49739.72492097211	69
49915.658514189614	49612.22500507951	69
49897.312087847306	51235.57178125488	69
49771.65094623826	50744.358842859336	69
51420.08027318549	49954.282323587446	69
49914.79949838473	49533.73260268774	69
50856.61546582536	50195.00978193445	69
51403.71007697568	50155.77528274643	69
50747.65357125348	49678.571599542964	69
50518.26119646754	51128.15342915874	69
50556.04955882118	49468.33649751532	69
51285.533693079546	49667.0027386669	69
50049.09519250189	51198.258545089026	69
49450.25345279177	50168.907409687265	69
49587.75537906488	49885.56709925361	69
49773.75298378687	50842.21022249236	69
50496.854897633406	51197.08615683929	69
49970.16200330217	51181.38261817903	69
51469.282588680944	50183.741114857025	69
51472.896221422685	50112.40036854491	69
50304.077417163295	49660.08520105459	69
49486.717201185354	50281.92834832349	69
50991.96309182843	49579.69699132542	69
51341.84807254395	50382.557587490126	69
51293.41540728652	51382.96913855975	69
49596.255703408315	50756.53835253153	69
51293.8364738504	50794.91522453344	69
51467.65866905384	49891.45498000531	69
50710.77776481095	51236.65031535551	69
50157.02268142985	49749.26343684393	69
51326.67211367125	50510.3946165177	69
51499.01723685684	49821.69396130992	69
51296.377295400685	50716.960038152865	69
51407.551497990375	50227.63527973629	69
50599.314523407564	51214.95791386986	69
51406.44810382639	50031.30370097604	69
50682.697547655785	49850.8694897052	69
49733.67539420105	50584.617722316245	69
50873.46835285548	51207.574814494685	69
50542.831484846145	51257.9260888794	69
51363.9984632973	50678.61699119243	69
50075.73868209953	51073.14951841267	69
49430.78668366767	50523.62483194612	69
49985.898429776746	49531.01256024613	69
51251.226829190906	50653.9187578942	69
49851.73172661891	49583.377928436974	69
51409.91718724458	50421.76222725457	69
50998.214038099744	51226.30896153702	69
50157.37962176254	49673.73547845085	69
50822.53640375828	49669.21707380661	69
51572.2537715966	49811.89931203039	69
51364.36853533208	50804.88471134064	69
50600.37129601336	49406.40307662201	69
49903.42660391119	50913.574460053474	69
50852.94227328049	49544.23879835923	69
50360.06078385678	49517.653165797754	69
51428.38865087845	50845.00549269584	69
50861.119308789835	51282.97946343122	69
49813.27256826085	49665.962660274534	69
50254.2053535817	49709.76597050918	69
49768.140938974226	49608.75316517308	69
50053.893830774396	49569.80728011634	69
50707.26901434319	49620.95685794918	69
51352.718095260265	51009.91967350119	69
49426.308830067304	50236.961748917936	69
51513.75555058499	49954.93093813504	69
50047.4800108884	49488.794062891684	69
50671.773529602026	49396.450587864376	69
49408.36965420892	50590.82454327367	69
49606.47826482945	49814.91941766756	69
50931.550789846995	51292.12283491444	69
51454.40637853024	50918.246373283735	69
50111.00313107908	51243.71761249184	69
49465.84324563021	50455.16115691399	69
50485.06721212182	49441.693341282255	69
50742.91417182073	51173.613715431115	69
51526.02281775686	49748.224734807125	69
50279.967143948685	50938.608319470826	69
50099.94359098805	49628.44405952937	69
49768.98656299118	50920.99643635202	69
50753.74782205971	49565.05154795607	69
51300.92790943329	49817.46060230592	69
49737.74803632543	50991.089622924505	69
50726.92619730953	49350.638672097535	69
51329.421916963256	50612.58397343136	69
50099.181872459594	49437.94909205791	69
50771.32308229692	51282.992016253265	69
49713.91256170384	49738.073656418346	69
51093.95604719166	49558.58789180583	69
51351.83421541425	51200.94756515443	69
50918.59700020193	51016.54034690895	69
50533.86990727684	51334.698404283525	69
50110.301277143524	51140.722578523426	69
51400.959686899536	51258.82222457288	69
51180.65637446917	49624.65571816763	69
49690.639450465096	50928.15852091875	69
51609.8504984297	49875.21591889901	69
50302.19823521315	51088.326330796066	69
51365.00293160516	51355.448792072835	69
49664.4924115914	51005.44848476879	69
49702.94159132342	49578.07556174634	69
50135.20461753048	49503.23653049264	69
49716.426392330824	50792.464008549025	69
51396.51069529638	50520.20230573765	69
51325.9360117039	49607.6321700667	69
51464.893117037216	49702.64311485755	69
51546.112520207986	50108.63375607588	69
50237.17361563395	51132.920050361616	69
49313.15183081602	50689.64926374815	69
51559.51837641655	49678.352165845994	69
49515.04383321891	49887.895052275286	69
49336.459945236944	50595.58721082907	69
49484.55832294888	50040.63039739341	69
50377.683232006195	51123.44657886037	69
51134.75644535224	51449.30164356022	69
51599.56799021495	49950.03978139405	69
49245.984215739016	50713.99620984767	69
49270.7372081156	50632.31302272348	69
49806.10191244102	51016.94807456413	69
51433.300150060495	50657.750052197065	69
49488.53115063263	50798.52346261987	69
51495.35041148637	49639.44077791692	69
51172.72880852313	49708.28088771354	69
50608.79806528589	51122.26958068238	69
49443.59375616105	49979.46775081567	69
49216.77335518592	50780.849961949454	69
51110.50093845765	49920.20376107275	69
