# Supplementary material for: Abundant Topological Outliers in Social Media Data and Their Effect on Spatial Analysis
Source: PLoS One. 2016 Sep 9;11(9):e0162360. doi: 10.1371/journal.pone.0162360 (PMC5017681; doi:10.1371/journal.pone.0162360)
Supplement: S3 Dataset — See the respective attached file. (ZIP) [file pone.0162360.s003.zip › S3_inclusion_lws/clust_71_80.csv]

50000.0	50000.0	0
50005.83713481602	49993.280968672174	0
50001.12443877294	50002.94038312532	0
50004.48967049862	50009.87803618339	0
50014.53099825114	49992.22044562598	0
49994.82530141147	50000.16451443882	0
50010.4589196096	49996.03999675293	0
50018.2149037799	50000.21066760052	0
50008.08586038528	49994.71094210748	0
50008.936828060156	49996.61673629877	0
50014.94983376979	49988.786681476384	0
50018.46933854213	49993.8554702697	0
50011.58925015423	49998.11513877684	0
50000.88428493963	50005.70068823388	0
50015.58030491181	49998.917555959655	0
50009.4718499692	49995.44000616184	0
50021.193458055204	49985.225681648	0
50021.413904821406	49979.75696080034	0
50010.100749354795	49991.42392694246	0
49994.76895619402	50001.40611172298	0
49988.06258487189	49998.76840152412	0
49985.29202249338	49998.940740734564	0
49993.14686645007	50008.1375682673	0
50019.290915195124	49977.92750471076	0
50015.06418115242	50000.068615091885	0
50014.13017824349	49994.253094930704	0
50016.51956011994	49993.78858803314	0
50007.08202173182	49986.998177055575	0
50019.32588342561	49975.4242119596	0
50007.844906202205	50006.27608626506	0
50012.7000907052	49987.44525287354	0
49995.49342105043	50013.29634922211	0
50005.13790162656	49991.45152935209	0
50007.082932075806	49996.441953963855	0
50016.585769007244	49986.84440471123	0
50002.83418114664	49988.992466717245	0
49995.48635136234	49995.03181978486	0
50024.77210222248	49987.26818796391	0
50016.061040311164	50002.13748655931	0
49998.10217495186	50005.36260508198	0
50013.167830917206	49993.19964095961	0
50022.14159763361	49982.83076155788	0
50016.10399810654	49974.74415824642	0
49998.08776523715	50009.22821079052	0
50023.40450357533	49993.61172738369	0
50018.76775212044	49981.33086492498	0
49996.120792812355	50001.59421960543	0
50005.046774222115	49981.73340809357	0
49998.2990140224	49997.04291727956	0
50016.47214563919	50006.55446067109	0
50027.808527417794	49994.11873108403	0
50007.276988179576	49979.47005546184	0
49998.63505054116	49993.56495709598	0
49994.93196612812	50011.18394075017	0
50010.45876863076	49990.161010031814	0
50003.97266594857	50002.458794795784	0
50009.44591577367	49994.182815990534	0
50008.4991627827	49998.01859678256	0
50026.73402193849	49992.63956518364	0
50029.482584821504	49978.508912261066	0
50008.75765193132	50004.28392360544	0
50005.388412672575	49999.9900841207	0
49999.85042124614	50010.79623481914	0
50012.27171978171	49994.29867634941	0
49986.59482429784	50001.81226839865	0
50035.33648425852	49974.70002515035	0
50017.338649190744	49980.41742473275	0
49986.88719264082	49998.56909033515	0
50009.163364260836	50001.94105756399	0
50021.4902181036	49972.74675609031	0
50036.929303339406	49979.345099226695	0
50004.407389178654	50000.27660040396	0
50013.03458879436	49971.04161905141	0
49986.730068661935	49995.36881795393	0
50012.11734460939	50005.26852747503	0
49991.47266825221	50016.232713043595	0
50002.753656105124	50004.43811441385	0
50007.04795399476	49984.99209594952	0
50019.73260847298	49970.14971438379	0
50009.069330373226	49972.59046273163	0
50010.1511816557	49972.62455247978	0
50019.046855330045	49968.729659101475	0
50033.91819664266	49994.99795841096	0
50000.54061583774	50004.66301196818	0
50036.83356199175	49976.12178608589	0
49998.69355844842	50014.23779065819	0
49996.42385986143	49997.54201287753	0
49988.80355885187	49994.73949626766	0
49989.0000510483	49997.53362532931	0
50045.87877013	49979.65615874137	0
49991.13587895365	49996.52765682387	0
50019.30492580107	49999.88959458508	0
50012.46014286366	49988.74121117238	0
50001.54569032017	50001.71275774059	0
50012.15402410048	49992.55053785089	0
50000.12263336884	49977.47527241486	0
50002.22490471562	49999.61637121197	0
50010.51338572776	49998.152334640225	0
50014.73525587127	49997.20394473452	0
50012.79614643068	49996.9890215799	0
50004.87503193818	50001.461523248174	0
50006.03257514177	49990.03647625652	0
50005.54887962217	50004.81637949066	0
50002.56240120871	49979.99797606899	0
50021.887926901814	49996.062893511604	0
50006.32703857465	49991.544517300004	0
49990.439278598395	49994.24582331928	0
50001.873876585625	50007.141939034314	0
50003.305765154335	49993.86854020162	0
50013.200641945106	50005.08440088092	0
50012.12025455266	49978.84568753256	0
50006.64370623705	49983.02919293262	0
50008.49073917247	50010.12621010018	0
50013.861540388745	49978.21860787476	0
50031.058052643435	49986.99015643279	0
50014.94582985956	50012.05125135054	0
50035.5383608293	49983.566861656094	0
49991.030096193834	50022.15116813719	0
50005.46966937792	49970.62233159868	0
49988.44833133628	49989.976926240066	0
49994.354344094165	49979.72792732627	0
50016.53829730544	50000.329665277866	0
49985.69786667642	50003.08579045412	0
50005.04180405728	50003.54232518139	0
50007.49928405959	49988.58424591541	0
50017.031857151094	49968.94990008343	0
50002.98364475068	49981.342418066255	0
50008.75183400938	49981.63170455064	0
50003.74134074666	49968.98534518849	0
50014.184258887915	50004.34955588514	0
50016.66807349658	49978.153620903344	0
49991.49294660638	49999.08926920659	0
50006.07308943197	50012.02124499861	0
50018.18428017563	49975.5291185302	0
50003.744835537575	50005.03672033354	0
50017.0847617482	49967.71939797862	0
50001.364376995836	49995.92899192673	0
49999.015252295256	49984.51162121085	0
50022.88862056398	49978.140659149925	0
50010.12229608524	49981.63378355038	0
50006.924986869504	50014.2275570096	0
50018.62598055079	49995.02027975728	0
50001.4129379488	50011.1959501719	0
50029.762113352466	49981.23696473595	0
50017.34500124433	49994.69032148967	0
50001.66266675488	49990.137316034496	0
49998.9494254673	50003.01711792969	0
50001.198360199305	49999.86125242214	0
49988.285388029035	50000.56237796584	0
49999.6191912088	49994.81971262622	0
50026.604335600314	49978.8004165042	0
49995.32452230914	50007.39284060184	0
50008.4370145203	50012.41428319673	0
50020.588886059304	49984.00500895489	0
50018.196912976244	50013.52306138625	0
50024.68074206995	49980.89310460526	0
50032.11898991028	49977.87048802366	0
50033.392462679665	49988.90998566345	0
49989.34177680639	49998.66722062441	0
50011.053675528885	49993.308648700295	0
49998.23830095699	50010.57701642372	0
50011.79860805233	49985.78635422019	0
50018.22626641199	49998.34133937544	0
50006.87112494695	50000.55134256973	0
49996.53121272331	49985.20198091985	0
50025.086037284156	49985.91081937276	0
49996.70860588001	49979.26714558284	0
50029.50319168969	49973.20871567816	0
50016.4795935853	49979.64911345631	0
49996.10016635222	50004.113680559676	0
49999.640019379956	49996.08065681126	0
50008.223135130625	49962.391188099115	0
49993.37143664145	49981.26529963117	0
50018.00955082157	50001.454190036544	0
50014.05433731257	49987.786569162265	0
49999.49285722743	49986.030568801725	0
50010.892172060616	50002.890041918436	0
50018.264454430224	49979.08917698802	0
49999.254347866976	50004.12399906752	0
49996.37550174052	49996.18684061768	0
49988.48035736957	50002.11186367716	0
50017.57129535383	49985.64348910266	0
49993.48365932206	49995.32734283831	0
50004.25846664632	50013.69450265003	0
50015.17690187655	49969.07193670933	0
50010.90125225226	50010.77384091866	0
50017.00323091341	49995.94090178073	0
50012.86030348004	50017.03363351573	0
50005.31109678922	49962.92414232626	0
50006.08245865617	49996.396527964374	0
49990.01497238	49995.39866020564	0
50044.05046255765	49984.74864177708	0
50021.102182624454	49977.19055963324	0
49994.206855205164	50007.760510363725	0
50031.30952802601	49981.27880218403	0
49993.00874635992	49989.07987435498	0
50017.913044286935	50022.43697608902	0
50019.55630359528	49996.00874573291	0
49994.95845095134	50006.23146898167	0
49996.787999179345	49983.41672751876	0
49997.28862868989	50002.89962222195	0
50026.72239156424	49977.67029217016	0
50016.137442013125	49997.798828649495	0
50002.23822115556	49982.82918829433	0
50017.59004350971	49970.20078439211	0
50001.12616166738	49988.74985866253	0
50026.89126041569	49975.84217616462	0
50011.525842301904	50000.75636389602	0
49987.37936298576	50026.933915783564	0
49992.505563965504	49971.45927862612	0
50028.914669772326	49976.81093937099	0
50016.66006009913	50016.9698661116	0
50006.33442838227	50008.543010872665	0
49989.42131829412	49963.33901166855	0
50017.968238877926	49964.11063876047	0
50017.4053768407	49976.68234425749	0
50025.67918690619	49993.459769034926	0
50035.32946390554	49977.583204645154	0
50014.841863191876	50008.54154552255	0
50009.46842729731	50020.60487544357	0
50021.769537268505	49974.23178294885	0
50011.47451947896	50007.557284676805	0
49998.40507468729	49975.46325920858	0
50004.0943970568	50011.27871101463	0
50006.20179319582	49967.85017228331	0
50018.20829484094	50018.71730479123	0
50011.66556158528	49969.1858270797	0
50024.369657337156	50001.22008216415	0
49998.79584238994	50007.13689362251	0
49990.32820341346	50016.3961369657	0
50006.4435688108	49994.31053318997	0
50019.30929079813	49976.600336048316	0
50010.91845864008	49982.82898569856	0
49990.348907185224	50005.60903256387	0
50024.1522169357	49994.40200642497	0
50014.17381883133	50002.12589069574	0
50017.76507466728	49990.44779436663	0
50043.75520496807	49976.744641166486	0
50009.71324076425	50011.99337319459	0
50023.96064234873	49977.61049468709	0
50014.04709016834	49999.30956374218	0
50007.29837336337	50019.74476684009	0
50011.60148713441	49971.61552987652	0
50027.760664667345	49985.06088880161	0
49990.826783218356	50029.403764236886	0
50009.65654534305	49987.70137659851	0
50016.71099753911	50008.33824926107	0
50004.69951611002	49997.63286251777	0
49982.1008966819	50023.64881203237	0
49994.30528099292	50019.15648234574	0
49989.98803088486	50014.01842541414	0
49982.173661481924	50004.54955079803	0
50016.885314251995	49964.39033046427	0
50027.64624163003	49996.03948847316	0
50042.10921104765	49992.490067135564	0
50000.45721536013	50013.25586287379	0
50033.20667133846	49996.21933796846	0
50007.796617056236	49990.37827675556	0
50010.793185041024	49958.88394594061	0
49999.99657376707	50014.635139766775	0
49991.18720389596	50004.122235214636	0
49997.97220737339	49978.578237204354	0
50009.72613395662	50003.706107086124	0
50035.589999161806	49971.04844427833	0
50028.910800421785	49971.17023296352	0
49995.69536840814	50016.661631778	0
50031.87793942766	49984.378883366044	0
50018.940883947886	49955.17033129901	0
50009.73582475297	49963.47881328664	0
49982.62400587377	50000.491292449246	0
50011.69341869804	49995.72767945512	0
49995.16420949113	49998.835294507444	0
50006.40201665947	49988.39904736535	0
50016.4519561636	49990.38580699887	0
49999.09921373705	50015.27455799909	0
50015.71644487849	49981.890074185685	0
50011.95701241115	49981.49187185587	0
50013.74931920829	49997.47045144757	0
49991.916510602816	50012.525039104024	0
50009.99198977121	49984.8982441121	0
50018.44147401772	50003.16867861623	0
50020.82573912429	49974.82028027413	0
50015.49034966473	49990.85560334409	0
49999.87213701425	49997.90044027296	0
50043.79092621712	49982.05238273654	0
50017.433259612284	49987.72241035177	0
50031.953824946744	49994.884360510674	0
50008.88763657624	49985.631715698684	0
50033.254947874484	49991.54350118985	0
49999.46235900153	50001.37638187934	0
50015.18216152417	50016.60655961266	0
50013.100947890016	50010.369642319376	0
50023.76929210621	49996.469970804144	0
50009.1598565264	49970.37590584578	0
49995.85450226346	49992.452056001675	0
49999.94546654832	50008.59505416156	0
49990.82754118624	50010.245166916364	0
50031.77710339371	49975.60848126108	0
50034.230430251715	49972.200144816255	0
50022.386270717376	49979.00827023312	0
49992.64646736168	49980.25304717777	0
50026.42297673137	49997.453392527335	0
50019.618674445446	49958.86037352273	0
50026.41798040903	50001.05491525644	0
50019.38057683675	49973.42363685009	0
50009.54565436523	49966.28393480257	0
50009.01063384966	50014.73592736334	0
49999.644995925904	49993.78405371485	0
50009.81720632824	50005.97289784865	0
50008.14015398451	49992.284981156794	0
49996.346870602596	50006.735113702714	0
49992.318381946396	49996.34852900717	0
49975.57922029394	50007.543591302885	0
49991.7840052838	50030.47910280624	0
49997.821918389505	50003.78108682672	0
49981.759709777754	50020.590654198604	0
50004.689470503756	49982.915378003716	0
50003.63994292236	50003.52518030056	0
50003.33970531987	50010.21646316763	0
49991.72504012674	50009.66971456137	0
49993.51300644962	50021.990941999415	0
50008.57551745661	49967.72139152683	0
50021.960935687	49975.66542490558	0
50004.69583280455	49995.22104814737	0
49994.198399913046	50009.21217614481	0
49988.58142016513	50018.082290497325	0
50019.654252077045	49988.67324223183	0
49984.921162792794	50004.07854214962	0
49981.45671529846	49997.116122643434	0
49996.97783060522	49968.187741512134	0
50040.272093099156	50001.72669740148	0
50003.18794351524	49977.40589052669	0
49993.03311956979	49993.21018067425	0
49996.365427526835	50010.6317267545	0
50003.67053058538	49991.807151799425	0
50008.59006648891	50007.353603243646	0
50005.63922193674	49975.28807307995	0
50027.37674313698	50000.002662458595	0
50018.1694011894	49962.7431125476	0
50029.270615256304	49986.30585703274	0
50008.60891376488	50000.90645862579	0
50011.463217016535	49987.64651850302	0
50025.71492602243	49980.053609271316	0
50020.149261215425	49998.33740895269	0
49992.083382203666	49998.17325550986	0
49990.49038131797	49993.050099536056	0
49997.03459241107	49992.463299739306	0
50015.71638867133	49993.163487279846	0
50014.238258018595	49971.042525217876	0
50002.84440560835	49991.017650804875	0
50024.0421841673	49981.83583364768	0
50010.09122006389	49975.393998303785	0
50021.8599244461	49988.34879827413	0
50012.38490685176	49983.447845324255	0
50022.9978631254	49987.25227928762	0
50024.57481204676	49998.27303786978	0
49977.73435678939	50025.73142585185	0
50018.273526281984	49984.862890459626	0
50004.87977524304	49988.86417241439	0
50010.2994959495	49980.14878879698	0
50044.34040172747	49986.573763466644	0
49989.8854863132	50002.60089882142	0
50035.588236585834	49995.58540569962	0
50033.22995233338	49985.604815805105	0
50004.865841838946	49985.181879685035	0
50017.96032704124	50016.073713754304	0
49985.88742129509	50004.574260043635	0
50022.967400696645	49965.7199337937	0
50020.575116337925	49991.52741422425	0
50023.080497756	49990.82975304222	0
49971.19647388126	50028.90699982335	0
49988.378226405424	50020.15787642392	0
50041.256446369975	49975.58570536631	0
50026.2353198945	49963.63745814506	0
50006.09290812682	50003.86750193632	0
49999.10665106603	50019.81250362378	0
50017.08442806516	49999.00182927129	0
50044.3125068275	49991.881128169334	0
49989.69643205104	49979.90931636454	0
49983.447153874804	50012.92191009479	0
50007.09100776314	50002.0115516885	0
50002.39396832022	49992.540378176054	0
50030.089910534545	49998.491165232444	0
49997.30745483783	49998.59718904675	0
50007.318017293444	49975.875578960055	0
49993.248316773905	49978.191920323	0
50026.3666059615	49990.04335203911	0
49992.999485446875	50010.69994272801	0
50000.3856237368	49991.71250458948	0
50017.946030743726	49977.88631347146	0
50007.644142433375	49972.087069549	0
49993.66907959635	50011.765590085415	0
49994.8157511952	49986.98470323382	0
50008.38104781748	50019.90062105578	0
49993.26126408174	50000.11735477906	0
50007.22548173692	49977.57936703704	0
49992.06360483944	50018.0340425501	0
50039.28669048378	49963.65659707516	0
49985.753176636455	50020.735921212305	0
50011.566897029115	49967.6111754119	0
50033.987927820956	49979.86532365262	0
50034.92184460218	49993.68379887169	0
50031.1834662403	49978.546404806555	0
50008.49951727383	49977.61220145197	0
50000.0667014223	50006.61967936052	0
49984.729122934965	49988.46750636666	0
49981.21649061167	50003.70840084871	0
49990.47161684786	49965.01894314194	0
49986.85456251446	50017.47416794007	0
49993.14977565803	50012.76023205532	0
50047.74428540473	49991.24723405859	0
50041.76255014188	49978.46759680011	0
50009.81457879594	49978.21967923451	0
49998.4060908197	49999.35948248665	0
50018.373779276386	49996.34044717234	0
50013.52283959243	49995.467949927086	0
50027.67426593742	49970.10328410818	0
50014.319940503025	50017.38261971316	0
50009.11341404663	49999.653086728984	0
49973.127658974896	50000.05463673042	0
50024.172469884805	49992.833051163034	0
50012.72323837013	49986.30699232487	0
49986.20730487261	50000.10490423789	0
50011.977252020064	49976.793581167396	0
50000.00469857768	49987.66289570633	0
49995.85995538461	49973.097446555905	0
49981.89327689237	49986.981859026244	0
49990.188598212604	50018.50470183291	0
50019.26408681603	49991.079964753786	0
50026.90642246039	49980.55454640253	0
50004.02002875881	49980.06894821713	0
49985.89081506631	49985.65015807027	0
50002.19799961084	50013.56370140326	0
49983.7216195171	50005.075943525364	0
50011.56530235663	49984.67498436674	0
50002.327672652966	50016.16523425671	0
49997.71084800053	49989.345274387495	0
50021.098386776	49999.088229640256	0
50002.00890793094	50008.13368325376	0
50019.39518854666	49986.74799421681	0
49998.48583144695	49996.020842220816	0
50002.252645341825	50003.39034952211	0
50024.94934034694	49996.50973683712	0
49986.29125204934	50032.769984358754	0
50028.415156277806	49974.07285654163	0
49992.67148623997	50015.74501869495	0
49988.55427669218	50005.38882281116	0
50005.61269014103	49979.195057955585	0
50013.9253921519	49979.943606174034	0
50009.02263196153	49976.39397066565	0
50003.70383567812	50009.18776447736	0
49977.93538939688	50032.17827826552	0
50002.00143499088	49981.14772652258	0
49994.443343618565	49988.76168526796	0
50015.95192676042	49996.55369518609	0
49993.70826007408	50013.60625246535	0
50015.6171072625	49995.2344459176	0
49985.79584330067	50018.53873362033	0
50035.52685303456	49986.11691328954	0
50023.38477138606	50015.65881684924	0
50013.08957255942	49972.88909667436	0
50032.54434074573	49980.14024382478	0
50037.69766277613	49990.71977907857	0
50020.70132115987	49971.33918728332	0
49991.54871575323	49993.06958954638	0
50038.6876369777	49984.854015877136	0
49995.84975534837	49989.76380217891	0
50008.57260689861	49984.18248625825	0
50010.80116969428	49974.26868446372	0
50015.52442358418	49980.369654114074	0
49966.87956821088	50025.3566718717	0
50021.39298048806	49997.33513397521	0
49986.79280405464	50011.54457078656	0
50036.99569153763	49970.71384740837	0
50030.30006447288	49976.71936741601	0
50004.423067000935	50021.778925919774	0
50018.9524174718	49987.93459858724	0
50002.24446952885	50009.35885546801	0
49991.37241014676	49987.81286878255	0
50003.50800967785	49986.81399264767	0
50024.603400120206	49967.67607924221	0
50011.68653072118	49989.936086664326	0
50007.42317193211	50025.20821976098	0
49997.81359760099	49974.146066464906	0
50000.03202202254	49975.17501212602	0
50007.46899340166	50016.97950080779	0
50014.92720199672	49989.879107376546	0
49982.3621370405	49990.43294793265	0
49998.93112757086	49973.32114751587	0
49993.375437763934	49986.99815010414	0
50009.01048645396	50017.8185164767	0
49996.28983160131	49986.96341522962	0
50013.84358150482	49974.759725529235	0
49985.33335758784	50014.325262570404	0
49988.28920657882	49976.78881082798	0
50005.127349538976	49960.355245516366	0
49989.64002585986	50013.06228223937	0
49993.30132386803	49990.74232668886	0
50007.89248237768	50021.36047618287	0
49987.15178322575	50016.181793822885	0
50178.01793454814	49865.03405991595	70
50134.5331203368	49930.2689596582	70
50200.00232581444	49973.371529162185	70
50074.70266692858	49977.92465402804	70
50275.96231499552	49974.791459262815	70
50024.003105251686	50033.195116688476	70
50170.307436370764	50046.87347955458	70
50269.54936035539	50052.90626685253	70
50290.341358345766	49901.421117760976	70
49986.358210095714	50099.79074813557	70
49952.608710982684	50027.48490720884	70
50203.80945386534	49791.89181270042	70
50275.65046956812	49821.55439562032	70
50095.18525592756	50057.9981583752	70
50347.844817118465	49954.848974564346	70
49956.754479952564	50166.57097881372	70
50347.309837897665	49847.3225536928	70
50230.3378503449	50121.807462312114	70
50421.05717440134	49952.80239695091	70
50269.12593135879	49750.79726706064	70
49913.73069009221	50226.485148349726	70
50060.603226795996	50124.3772548964	70
50073.037310166415	49892.32914760823	70
50224.10533626983	49693.36540990469	70
49839.321304420475	50241.86616283811	70
50436.93765564575	49875.75869556226	70
49988.446535575094	50250.764263412086	70
50465.99921008878	49801.28455614157	70
49982.334946782496	49959.47801814094	70
49880.629732733374	50022.04075416951	70
49844.5769123332	50164.903113710134	70
49911.26962074193	50098.971014477844	70
49921.91756575662	50301.72624324281	70
50119.59460782783	49814.3270011354	70
49772.82174344819	50167.080169240886	70
50299.10326052823	50156.52856309468	70
50523.962597404134	49756.830537627706	70
50282.8864993289	49639.60419446465	70
50404.15622920387	50025.45217419888	70
50388.82925558381	50097.32643810875	70
49721.70623088411	50227.81418085789	70
50178.23480465804	50176.803852308374	70
50425.46060001188	49739.54302008004	70
49924.14141946281	50373.80300872539	70
50150.85453390149	49678.72763605961	70
50511.943439312294	49881.57815391492	70
50299.32287986877	50231.881444230654	70
50008.85819497994	49847.65251936138	70
50083.33369069479	49743.69946560855	70
50072.69923963747	49671.607746960195	70
50356.131758910764	49714.833375419206	70
49942.65723776684	49898.86333620341	70
50521.11354519577	49685.30714181329	70
50105.312516976446	50186.64311090361	70
49997.3858626138	49646.59575957661	70
50450.92987386764	50137.491952854405	70
50128.6050377859	49611.2392001955	70
50242.013459253154	50280.565717427846	70
50469.799387464496	50065.135858398804	70
49644.18582909428	50247.190028316334	70
49698.721508123075	50299.095885459006	70
49846.64968052762	50324.78920801421	70
50148.39866834381	50243.14878101159	70
49814.63737516936	50058.25215605617	70
49920.502860805864	49658.17970934497	70
49996.02227407309	50368.259769747034	70
50594.21358301075	49784.40449389991	70
50019.35146120201	50436.55115203221	70
50054.29858771288	50324.98571392742	70
49745.21939202631	50094.38503402574	70
50061.55172965496	50243.14301123602	70
49770.59419739537	50285.59508591819	70
50569.26463977653	49924.69961055909	70
50479.868180033984	50207.1784053946	70
50558.810275401775	50199.60717887468	70
50207.53456708216	49615.2103588209	70
50136.675510686146	50313.27721858361	70
49877.3430307247	49725.32419490675	70
50566.8159800563	49619.79300516922	70
50489.911700458695	49986.05069178095	70
50370.271622010965	50170.76672638911	70
49865.6881163047	49918.87560814086	70
50637.2407056266	49649.90839311934	70
50642.81073770573	49723.69542246229	70
49673.44513654702	50065.66522763434	70
50272.432551056234	50354.46509015738	70
49669.2269372794	50137.62474334139	70
50352.95804595942	49619.08533317855	70
49758.52108852655	50363.07284085907	70
50404.68671633922	49561.40627634094	70
50542.94102913882	50084.66078476164	70
49834.34094031093	49668.09583214425	70
50485.18377337572	49613.972212293986	70
50334.6981614587	50304.6770184083	70
50088.21787169045	50418.429651426435	70
50249.41679303236	49549.9676209139	70
50182.40901062812	49509.84965325942	70
49944.50614210814	49758.59903479203	70
50525.88126954578	49555.76531206973	70
50618.436327834606	49981.446645743934	70
49820.166366220925	49776.58284459588	70
49823.72071172172	50392.515771427556	70
50162.12431598839	50410.99182647315	70
50698.178999728014	49985.56051693564	70
50416.06426250724	49488.043759456545	70
50629.468520632094	50189.03259663964	70
49634.12813596238	50332.21674823619	70
50491.94751919605	50284.360515970875	70
50702.62120827694	50195.99488501354	70
50715.29663485772	49734.33827125914	70
49839.990023760955	49596.75177456145	70
50696.27214965358	49606.627430605826	70
49566.922548372975	50298.58490095405	70
50011.57671953476	49720.74766100122	70
49826.5799726099	49526.60077007039	70
49796.353050944635	49899.58438811253	70
49600.69220088821	50065.44187337618	70
50485.47584281631	50362.97072081146	70
50414.078080675325	49663.13445585518	70
50767.40634657704	49579.726595995286	70
50741.60728310492	50129.56190830872	70
50110.094335172864	50488.534127675615	70
49765.989633863326	49605.654388890296	70
50038.9802073884	50522.127074677395	70
49543.66426609677	50223.309685337204	70
49477.141518613666	50249.335386920255	70
49773.75969920251	49971.73241180116	70
50819.26815458262	50118.92763709337	70
50808.689207334864	50192.190550955595	70
49451.73286294448	50317.154531220716	70
49876.77134563681	49823.99066748313	70
50882.554311285996	50162.52589774137	70
49395.929295109076	50270.12206314875	70
50919.71606424068	50101.35543161688	70
49622.63366167941	49995.64952614852	70
50619.87717902232	50065.90029246738	70
49551.78977450541	50012.74414991927	70
49874.44049592147	50447.07589150187	70
49879.9197893252	50521.05995695217	70
50637.9324918827	49887.01951802533	70
49396.56047152098	50368.637152346106	70
49773.303231536214	50450.675799777775	70
50748.99165376535	49935.03116743106	70
49598.62312867928	50158.50488831408	70
50671.18634782294	49819.19912610872	70
49708.31956619133	49932.927385988856	70
49334.221585190135	50233.762128466	70
49531.715011306194	50092.49951037097	70
50233.55195183756	50414.715299263706	70
50336.73172249498	49538.611514823075	70
50303.82731373617	50445.508252717125	70
49735.840157848084	49540.281048696	70
50365.193501755035	49437.477958298725	70
49845.86951100925	49452.965925511926	70
50596.274295761374	49530.55833049425	70
49969.65083757601	50499.2736831318	70
50742.07403514151	49506.79371261202	70
50865.27455757911	50046.27303788999	70
50783.5942855144	49867.0076469623	70
50619.114527966936	50263.081543210785	70
50670.597628895724	49529.83185333677	70
49438.90819541576	50184.80625291067	70
49680.55204964258	49588.248176489295	70
50218.388679099	49447.9805430058	70
49704.20973351045	50414.39414398246	70
49656.14833190684	50472.8482985228	70
50992.66584702988	50095.610744147096	70
49614.689674989364	50413.277121361054	70
50839.33537111841	49562.772860351324	70
49734.372503227794	49858.20022098393	70
50713.35751681553	50055.8515550633	70
51001.04506339329	50017.2040874692	70
50475.46490706426	49445.172542004075	70
50811.74584129192	49488.3395845256	70
49463.70937969392	50398.75507940799	70
50557.768282415745	50314.13199421335	70
49732.89861222702	49673.7699003356	70
50825.47903324752	49952.18395356939	70
50860.93025264582	49433.28886525083	70
50013.740479146596	50593.34980205801	70
50111.65551848301	49481.05892794647	70
50247.66496974773	49381.41164351182	70
50707.78576326745	49441.01783277677	70
50426.72068320863	50255.95482132649	70
49662.33041105522	49692.547312904775	70
50076.896729143475	50627.355996315695	70
50487.82364863398	50435.906269373394	70
50412.672587185414	50375.970052644865	70
49397.733256932916	50446.32437284931	70
49693.75946657712	49765.43558343712	70
49728.517132979716	50516.5527217674	70
50085.58178127281	49550.00088150183	70
50170.355199871774	49392.80999106288	70
51055.788359070444	50132.83236725213	70
49400.4016462976	50121.0946667338	70
49397.14954987602	50524.45719273034	70
49776.81453109468	49428.06156842117	70
49259.13821631837	50236.64355396672	70
50996.8281680974	50186.38919769008	70
50225.72540889837	50489.03865742342	70
49506.07329579637	49948.46658110946	70
50074.52365336179	49411.50943651112	70
50014.62535028356	49544.264897404326	70
49329.31730345671	50160.04801105223	70
50693.97698954081	50267.84738550936	70
50852.511005292115	50249.25529019122	70
50896.2180627397	49942.52624035855	70
49325.12806017563	50525.98476078928	70
49607.51944945501	49569.46354637439	70
49936.981113356975	49554.81354120914	70
49277.066899689984	50465.98072621262	70
49660.07063389249	49511.89995721985	70
50121.85473109147	50561.35880157244	70
50828.93389535219	49809.127924328015	70
50777.13332173534	50267.165326792354	70
50791.335062754224	49418.470547125275	70
49259.696045730496	50123.39402373218	70
49823.54532579311	50571.013819842294	70
49298.85742297768	50297.34287084379	70
49816.44797833151	50646.13890266729	70
49181.17092949693	50122.58231259347	70
50857.82045032526	49741.25257018289	70
49119.653713197236	50171.436364973764	70
50924.57302529954	50258.120624590716	70
49112.63519068324	50092.90161770362	70
49355.785264600185	50059.53497515264	70
51064.03073743354	50055.123603081294	70
49556.68430721398	50455.08967853565	70
49216.150891370045	50055.80727478548	70
49044.67447713927	50064.61326562359	70
50034.76646578068	49474.136226472976	70
49219.555763449905	50521.46714290496	70
50350.561802126475	50500.46362527556	70
49708.839040912724	49457.10795196664	70
50383.65632329573	49364.216900482475	70
50638.53656442354	49457.83768748215	70
49163.25340471988	50227.48574587956	70
49660.91662073547	50550.93854285003	70
48986.46784641672	50021.771323310764	70
49444.188543553486	50059.79491045097	70
50670.09170757916	50119.79183361085	70
49889.57835838122	49389.12986325289	70
49662.81241026589	49398.117824802095	70
51067.795918314616	50205.76369583468	70
49947.26802460406	49434.48206768209	70
50877.46616139006	49868.02688051944	70
50889.199764471334	49505.5498438088	70
51070.288551674355	49980.60245466952	70
50112.63233902263	49341.48878828917	70
50977.499076330096	49947.38746756794	70
50916.929523905965	49693.2603952269	70
49469.68080063648	50510.36422054237	70
50880.12979359828	49360.69043201975	70
50557.19036997744	50408.64147734341	70
50785.67126525814	49703.582200005585	70
49906.653690582934	49315.70038617847	70
50501.736215277764	49374.73932015107	70
49780.40393692766	49354.365675560104	70
49889.19211135655	50627.947892542936	70
50955.09643436592	49382.92038238152	70
49666.33504833531	50630.02722012007	70
50345.8423583607	49296.84158022055	70
50441.9129192372	50495.96479709453	70
49155.357175202815	50560.76569598874	70
48980.594053530425	50108.74780144334	70
50508.99000205681	49302.485757187555	70
50990.64708499661	49666.582291155224	70
50997.98427979247	50264.0715260704	70
49602.06621981161	49641.07236839852	70
49473.76050099665	49882.25985159858	70
49535.777073019904	50381.58247684379	70
51059.59570838127	50306.85268602709	70
49754.554975088926	50593.485176506416	70
49968.593099091544	49274.624826431624	70
49438.87755968441	50589.4355945817	70
51141.79707137363	50064.86059594678	70
49378.25730612445	50633.765540189255	70
51129.44707660345	50333.937975649635	70
49661.48958456699	49879.24201852296	70
50019.99644294167	49217.91001242009	70
50728.45996454758	49372.940161124716	70
49596.17594648699	49357.13581840155	70
50872.70371504456	49630.883838770256	70
49544.61228960405	49417.838813635244	70
49079.74453970258	50546.639173017844	70
49578.762850225634	49929.08178292507	70
49507.346565004125	50613.521424767205	70
51029.45658703906	50373.20307695867	70
49704.86745199926	49340.00315663902	70
49583.056997712236	50565.63335850002	70
49844.84409421854	49280.5902234375	70
50937.28967075054	49765.819738702536	70
49892.30945160676	50700.405590501825	70
50288.36458291363	49470.37185152748	70
49126.7775463195	50482.8084617215	70
50019.69996621196	49332.719133251354	70
50430.11402051751	49292.69558612043	70
50160.77432017473	50631.020184328976	70
50178.73819197719	50707.51827083875	70
50275.61869852882	49262.57824095262	70
51124.05380489926	50260.25629912954	70
50677.35980134343	49319.929057827285	70
49533.713636870176	49599.39664402662	70
49026.49133431889	50599.29559392031	70
49118.903201885805	50625.303793344196	70
49187.40854404879	50298.41786053518	70
51032.77230604989	49374.61433217036	70
49950.62424485676	49184.946199278	70
49483.44231945683	49368.427893269225	70
51086.38734462402	49318.65501057021	70
51183.40523705011	50001.211204628555	70
49192.88865410931	50649.75970038767	70
49295.703205438076	50373.583948272935	70
49964.548245497936	49106.29791548156	70
49252.83947237882	50599.38382077526	70
49930.1494623556	50768.40111390462	70
50787.17073618601	50043.189233568984	70
50613.07660226991	49282.5630568723	70
50965.76273827228	50415.1231834503	70
49770.53813582231	49261.42840006545	70
49025.83422573985	50165.23757820813	70
49935.46358141283	50571.09730583952	70
50252.34915451872	50738.13956765973	70
49639.35866583864	49298.68791803637	70
49090.095771964065	50698.02424000614	70
50918.549161575895	49573.05903580698	70
49961.13128655367	50645.416378338115	70
49219.461823680045	50377.735703834085	70
50032.94369203231	49085.463417293955	70
51049.6023260469	49718.26218266141	70
49113.45344621932	50283.28153459032	70
49549.14999996923	49493.44362984519	70
50092.40016788378	49190.54738406781	70
51134.28391378264	49946.058596776595	70
49405.03189453193	49379.31720085755	70
50000.018185211964	50797.95974362366	70
48972.55776406655	50646.84585615184	70
49473.30244989455	49560.311474476184	70
50870.68715825817	49281.50579428865	70
49633.46298943192	50699.13332529686	70
48978.82971398185	50226.958966050224	70
49584.615587110406	49253.02135038327	70
49423.5604385266	49304.843207688114	70
48959.95561314582	50566.44340452499	70
50948.47339954445	49874.13211505253	70
50103.82698186425	49063.16271586061	70
50147.57380027657	49129.75527174568	70
49246.26861181685	50707.173371385485	70
49036.45160226039	50299.08468426178	70
51253.66065308867	49964.35864200986	70
51201.73825258728	50266.847813030334	70
50498.37564041291	49231.968344351364	70
49594.789914088935	49717.451317916384	70
49534.803284263115	49318.25147787881	70
51144.0549094009	50181.88599104803	70
49415.94631092198	49508.12670706296	70
48940.569685549955	49962.124564683785	70
50733.15453963284	50328.70291470039	70
49436.81686762006	49983.36760307063	70
50193.42309262918	50562.7448662605	70
50565.11898046129	49207.53579892515	70
51206.60573496515	49902.41595869731	70
50202.99262356182	49316.802716968436	70
50289.90495045945	49186.728901589966	70
49385.70631691336	49574.139995978214	70
49874.16537524481	49174.58435805266	70
49968.32980783269	50869.63132895563	70
49198.170259411105	50761.25478330676	70
50964.39125903194	49479.498383625396	70
50048.27611836838	50856.3379541488	70
51147.12848523375	49277.45224150748	70
51053.22251983964	49911.30230277612	70
51049.48442579824	49838.573054363886	70
49599.984372955565	49835.14711857339	70
49472.441883318665	49807.45579724479	70
49927.820771346356	50930.82129241121	70
48914.65224559243	50274.578487735416	70
51155.87467234294	50405.95374501121	70
51266.7968033948	50300.74785421946	70
50588.74153786141	50475.934624936715	70
50119.37369007656	50821.73396830285	70
51308.80365069412	50361.9014989319	70
49560.73759126026	50687.49138153047	70
49365.59327272753	49644.75572575882	70
50928.13462332593	50348.09271588979	70
51036.18850149901	49470.818278720566	70
50200.2042570332	49186.48011968572	70
49852.95025868711	50779.502335427926	70
50308.41774563508	50793.57371186007	70
48889.76571369117	50013.41690489581	70
50650.04989792512	50333.86428385659	70
51098.38632370347	49777.95341374516	70
49878.56813674663	50992.23068111852	70
49024.85684669073	50734.99636905874	70
50094.761864291126	50749.42759121548	70
51217.12216780348	49295.2616630836	70
49539.171826893784	49188.61655288998	70
49018.528039370474	50507.847995744494	70
50904.72650428186	50460.5382067146	70
49439.14349177491	49739.492999695874	70
49518.945561628956	49745.80404314775	70
49033.545911808316	50811.59669987529	70
49076.60565971195	50422.81411619561	70
50049.80414065951	49009.57213992367	70
49695.881859333655	49250.46676687856	70
50941.28297485403	49262.36878784023	70
50346.64553976861	50572.35890965485	70
50747.94092638951	49298.26973088305	70
49731.519308352894	49186.93264768306	70
50518.590834194554	50503.50862815166	70
49508.95652837025	49671.78873799142	70
50146.440479571495	49268.816900141544	70
49233.26483745595	50828.841436578165	70
51195.53006762589	49824.97848496501	70
48946.5087715175	50746.14437812686	70
50211.68712818351	49091.79692827307	70
49459.518483947126	50673.645268811335	70
50611.16493792597	49145.6639266278	70
49643.773738191	49197.20337382903	70
49951.232848522915	51002.249067535246	70
49331.606451715845	49515.9813136649	70
50932.99488417072	49189.55999069596	70
50325.975038845776	49120.95323492834	70
49995.660402075264	48959.00597973374	70
49067.69633751855	50223.989780334865	70
49597.85556152623	49135.45169627727	70
51122.924972382076	49381.08569304363	70
51279.32657215046	49343.730969792654	70
49212.92557059712	50902.57768953992	70
48991.28524297735	50878.58944848657	70
50632.01694167552	49071.49018398406	70
48882.4515081368	50576.48043977191	70
48929.21491854358	50346.6257486794	70
48816.82759488542	50031.5421522312	70
50169.891352494844	49027.259652773624	70
49819.733587821924	49128.0066184419	70
51058.67123688186	49634.81789118559	70
48739.44350627224	50032.81571819074	70
49365.79622434341	49725.117361227174	70
51137.12354304152	49713.33893019974	70
49309.59664879491	50653.536222526986	70
49788.19262350265	50714.29472728242	70
50191.21235504571	50812.15720472532	70
51196.975346779014	49399.57115297938	70
50364.43956579373	50744.79811899549	70
49869.015160082345	50884.90764246386	70
48854.29205773932	50312.28142515962	70
51348.97151848123	49320.682343097506	70
49496.328655436904	49256.79292124827	70
51126.727847907205	49843.563320367975	70
49000.41611911025	50372.83570210258	70
50744.78428721833	49219.62237396378	70
48968.14735215075	49887.959428874216	70
49475.24673564926	50744.15647374199	70
50512.26517387545	49158.143660346475	70
49319.654206759784	49445.80338164948	70
50571.92880944792	50558.32876982359	70
49123.47071635102	50767.80372422551	70
50335.07203272948	50677.575355948204	70
49403.39225467288	49851.73084615856	70
49584.66143799782	49060.9771661695	70
49817.45494535078	51036.28120484475	70
49295.26034392134	49613.700233650125	70
49258.74546570787	49991.7939493343	70
51398.70882457019	49260.468236696404	70
50263.070382077785	50659.65632400941	70
48937.739926161405	49820.86785010225	70
49301.92449547799	49766.69727315084	70
49554.98376470581	50765.524239812126	70
50833.89188997088	50450.95617683905	70
49948.974223185185	48898.65751235471	70
48684.36772878716	49985.09937369336	70
51371.93828122493	49395.958596224955	70
49238.004740812496	49664.974585006385	70
49427.674112685076	49218.305523393836	70
51278.09087084806	49894.877970375885	70
50926.42288298978	50007.01079524743	70
49875.28464792705	51082.70549830069	70
49922.42318935894	51139.282803303046	70
49822.45486761631	50948.66142711444	70
48935.11283368818	50929.12234783082	70
51289.3832605339	50227.755894990936	70
51309.81572980975	49827.63330790981	70
49257.66803455474	49918.10404916767	70
48665.915029045434	50054.725368061154	70
49522.2445279764	49115.299319823374	70
50802.30513110619	50365.3928778558	70
49352.0753564485	49237.58045163516	70
50537.37409979322	49485.48305729819	70
49161.6660800593	50848.775701433246	70
50343.60272410845	50860.468888518124	70
48674.2360758626	50130.79343126948	70
50641.84298877582	49212.77549024216	70
51369.82076683318	50321.59717528646	70
48932.82778783337	51003.48186199859	70
49752.86827729315	50990.8808632807	70
50027.64502316581	51009.17976224025	70
50071.89633575337	50948.23234549983	70
49227.10942726719	49757.09343575406	70
50784.63772109715	49158.97285120629	70
