# Supplementary material for: Abundant Topological Outliers in Social Media Data and Their Effect on Spatial Analysis
Source: PLoS One. 2016 Sep 9;11(9):e0162360. doi: 10.1371/journal.pone.0162360 (PMC5017681; doi:10.1371/journal.pone.0162360)
Supplement: S3 Dataset — See the respective attached file. (ZIP) [file pone.0162360.s003.zip › S3_inclusion_lws/clust_72_81.csv]

50000.0	50000.0	0
50005.83713481602	49993.280968672174	0
50001.12443877294	50002.94038312532	0
50004.48967049862	50009.87803618339	0
50014.53099825114	49992.22044562598	0
49994.82530141147	50000.16451443882	0
50010.4589196096	49996.03999675293	0
50018.2149037799	50000.21066760052	0
50008.08586038528	49994.71094210748	0
50008.936828060156	49996.61673629877	0
50014.94983376979	49988.786681476384	0
50018.46933854213	49993.8554702697	0
50011.58925015423	49998.11513877684	0
50000.88428493963	50005.70068823388	0
50015.58030491181	49998.917555959655	0
50009.4718499692	49995.44000616184	0
50021.193458055204	49985.225681648	0
50021.413904821406	49979.75696080034	0
50010.100749354795	49991.42392694246	0
49994.76895619402	50001.40611172298	0
49988.06258487189	49998.76840152412	0
49985.29202249338	49998.940740734564	0
49993.14686645007	50008.1375682673	0
50019.290915195124	49977.92750471076	0
50015.06418115242	50000.068615091885	0
50014.13017824349	49994.253094930704	0
50016.51956011994	49993.78858803314	0
50007.08202173182	49986.998177055575	0
50019.32588342561	49975.4242119596	0
50007.844906202205	50006.27608626506	0
50012.7000907052	49987.44525287354	0
49995.49342105043	50013.29634922211	0
50005.13790162656	49991.45152935209	0
50007.082932075806	49996.441953963855	0
50016.585769007244	49986.84440471123	0
50002.83418114664	49988.992466717245	0
49995.48635136234	49995.03181978486	0
50024.77210222248	49987.26818796391	0
50016.061040311164	50002.13748655931	0
49998.10217495186	50005.36260508198	0
50013.167830917206	49993.19964095961	0
50022.14159763361	49982.83076155788	0
50016.10399810654	49974.74415824642	0
49998.08776523715	50009.22821079052	0
50023.40450357533	49993.61172738369	0
50018.76775212044	49981.33086492498	0
49996.120792812355	50001.59421960543	0
50005.046774222115	49981.73340809357	0
49998.2990140224	49997.04291727956	0
50016.47214563919	50006.55446067109	0
50027.808527417794	49994.11873108403	0
50007.276988179576	49979.47005546184	0
49998.63505054116	49993.56495709598	0
49994.93196612812	50011.18394075017	0
50010.45876863076	49990.161010031814	0
50003.97266594857	50002.458794795784	0
50009.44591577367	49994.182815990534	0
50008.4991627827	49998.01859678256	0
50026.73402193849	49992.63956518364	0
50029.482584821504	49978.508912261066	0
50008.75765193132	50004.28392360544	0
50005.388412672575	49999.9900841207	0
49999.85042124614	50010.79623481914	0
50012.27171978171	49994.29867634941	0
49986.59482429784	50001.81226839865	0
50035.33648425852	49974.70002515035	0
50017.338649190744	49980.41742473275	0
49986.88719264082	49998.56909033515	0
50009.163364260836	50001.94105756399	0
50021.4902181036	49972.74675609031	0
50036.929303339406	49979.345099226695	0
50004.407389178654	50000.27660040396	0
50013.03458879436	49971.04161905141	0
49986.730068661935	49995.36881795393	0
50012.11734460939	50005.26852747503	0
49991.47266825221	50016.232713043595	0
50002.753656105124	50004.43811441385	0
50007.04795399476	49984.99209594952	0
50019.73260847298	49970.14971438379	0
50009.069330373226	49972.59046273163	0
50010.1511816557	49972.62455247978	0
50019.046855330045	49968.729659101475	0
50033.91819664266	49994.99795841096	0
50000.54061583774	50004.66301196818	0
50036.83356199175	49976.12178608589	0
49998.69355844842	50014.23779065819	0
49996.42385986143	49997.54201287753	0
49988.80355885187	49994.73949626766	0
49989.0000510483	49997.53362532931	0
50045.87877013	49979.65615874137	0
49991.13587895365	49996.52765682387	0
50019.30492580107	49999.88959458508	0
50012.46014286366	49988.74121117238	0
50001.54569032017	50001.71275774059	0
50012.15402410048	49992.55053785089	0
50000.12263336884	49977.47527241486	0
50002.22490471562	49999.61637121197	0
50010.51338572776	49998.152334640225	0
50014.73525587127	49997.20394473452	0
50012.79614643068	49996.9890215799	0
50004.87503193818	50001.461523248174	0
50006.03257514177	49990.03647625652	0
50005.54887962217	50004.81637949066	0
50002.56240120871	49979.99797606899	0
50021.887926901814	49996.062893511604	0
50006.32703857465	49991.544517300004	0
49990.439278598395	49994.24582331928	0
50001.873876585625	50007.141939034314	0
50003.305765154335	49993.86854020162	0
50013.200641945106	50005.08440088092	0
50012.12025455266	49978.84568753256	0
50006.64370623705	49983.02919293262	0
50008.49073917247	50010.12621010018	0
50013.861540388745	49978.21860787476	0
50031.058052643435	49986.99015643279	0
50014.94582985956	50012.05125135054	0
50035.5383608293	49983.566861656094	0
49991.030096193834	50022.15116813719	0
50005.46966937792	49970.62233159868	0
49988.44833133628	49989.976926240066	0
49994.354344094165	49979.72792732627	0
50016.53829730544	50000.329665277866	0
49985.69786667642	50003.08579045412	0
50005.04180405728	50003.54232518139	0
50007.49928405959	49988.58424591541	0
50017.031857151094	49968.94990008343	0
50002.98364475068	49981.342418066255	0
50008.75183400938	49981.63170455064	0
50003.74134074666	49968.98534518849	0
50014.184258887915	50004.34955588514	0
50016.66807349658	49978.153620903344	0
49991.49294660638	49999.08926920659	0
50006.07308943197	50012.02124499861	0
50018.18428017563	49975.5291185302	0
50003.744835537575	50005.03672033354	0
50017.0847617482	49967.71939797862	0
50001.364376995836	49995.92899192673	0
49999.015252295256	49984.51162121085	0
50022.88862056398	49978.140659149925	0
50010.12229608524	49981.63378355038	0
50006.924986869504	50014.2275570096	0
50018.62598055079	49995.02027975728	0
50001.4129379488	50011.1959501719	0
50029.762113352466	49981.23696473595	0
50017.34500124433	49994.69032148967	0
50001.66266675488	49990.137316034496	0
49998.9494254673	50003.01711792969	0
50001.198360199305	49999.86125242214	0
49988.285388029035	50000.56237796584	0
49999.6191912088	49994.81971262622	0
50026.604335600314	49978.8004165042	0
49995.32452230914	50007.39284060184	0
50008.4370145203	50012.41428319673	0
50020.588886059304	49984.00500895489	0
50018.196912976244	50013.52306138625	0
50024.68074206995	49980.89310460526	0
50032.11898991028	49977.87048802366	0
50033.392462679665	49988.90998566345	0
49989.34177680639	49998.66722062441	0
50011.053675528885	49993.308648700295	0
49998.23830095699	50010.57701642372	0
50011.79860805233	49985.78635422019	0
50018.22626641199	49998.34133937544	0
50006.87112494695	50000.55134256973	0
49996.53121272331	49985.20198091985	0
50025.086037284156	49985.91081937276	0
49996.70860588001	49979.26714558284	0
50029.50319168969	49973.20871567816	0
50016.4795935853	49979.64911345631	0
49996.10016635222	50004.113680559676	0
49999.640019379956	49996.08065681126	0
50008.223135130625	49962.391188099115	0
49993.37143664145	49981.26529963117	0
50018.00955082157	50001.454190036544	0
50014.05433731257	49987.786569162265	0
49999.49285722743	49986.030568801725	0
50010.892172060616	50002.890041918436	0
50018.264454430224	49979.08917698802	0
49999.254347866976	50004.12399906752	0
49996.37550174052	49996.18684061768	0
49988.48035736957	50002.11186367716	0
50017.57129535383	49985.64348910266	0
49993.48365932206	49995.32734283831	0
50004.25846664632	50013.69450265003	0
50015.17690187655	49969.07193670933	0
50010.90125225226	50010.77384091866	0
50017.00323091341	49995.94090178073	0
50012.86030348004	50017.03363351573	0
50005.31109678922	49962.92414232626	0
50006.08245865617	49996.396527964374	0
49990.01497238	49995.39866020564	0
50044.05046255765	49984.74864177708	0
50021.102182624454	49977.19055963324	0
49994.206855205164	50007.760510363725	0
50031.30952802601	49981.27880218403	0
49993.00874635992	49989.07987435498	0
50017.913044286935	50022.43697608902	0
50019.55630359528	49996.00874573291	0
49994.95845095134	50006.23146898167	0
49996.787999179345	49983.41672751876	0
49997.28862868989	50002.89962222195	0
50026.72239156424	49977.67029217016	0
50016.137442013125	49997.798828649495	0
50002.23822115556	49982.82918829433	0
50017.59004350971	49970.20078439211	0
50001.12616166738	49988.74985866253	0
50026.89126041569	49975.84217616462	0
50011.525842301904	50000.75636389602	0
49987.37936298576	50026.933915783564	0
49992.505563965504	49971.45927862612	0
50028.914669772326	49976.81093937099	0
50016.66006009913	50016.9698661116	0
50006.33442838227	50008.543010872665	0
49989.42131829412	49963.33901166855	0
50017.968238877926	49964.11063876047	0
50017.4053768407	49976.68234425749	0
50025.67918690619	49993.459769034926	0
50035.32946390554	49977.583204645154	0
50014.841863191876	50008.54154552255	0
50009.46842729731	50020.60487544357	0
50021.769537268505	49974.23178294885	0
50011.47451947896	50007.557284676805	0
49998.40507468729	49975.46325920858	0
50004.0943970568	50011.27871101463	0
50006.20179319582	49967.85017228331	0
50018.20829484094	50018.71730479123	0
50011.66556158528	49969.1858270797	0
50024.369657337156	50001.22008216415	0
49998.79584238994	50007.13689362251	0
49990.32820341346	50016.3961369657	0
50006.4435688108	49994.31053318997	0
50019.30929079813	49976.600336048316	0
50010.91845864008	49982.82898569856	0
49990.348907185224	50005.60903256387	0
50024.1522169357	49994.40200642497	0
50014.17381883133	50002.12589069574	0
50017.76507466728	49990.44779436663	0
50043.75520496807	49976.744641166486	0
50009.71324076425	50011.99337319459	0
50023.96064234873	49977.61049468709	0
50014.04709016834	49999.30956374218	0
50007.29837336337	50019.74476684009	0
50011.60148713441	49971.61552987652	0
50027.760664667345	49985.06088880161	0
49990.826783218356	50029.403764236886	0
50009.65654534305	49987.70137659851	0
50016.71099753911	50008.33824926107	0
50004.69951611002	49997.63286251777	0
49982.1008966819	50023.64881203237	0
49994.30528099292	50019.15648234574	0
49989.98803088486	50014.01842541414	0
49982.173661481924	50004.54955079803	0
50016.885314251995	49964.39033046427	0
50027.64624163003	49996.03948847316	0
50042.10921104765	49992.490067135564	0
50000.45721536013	50013.25586287379	0
50033.20667133846	49996.21933796846	0
50007.796617056236	49990.37827675556	0
50010.793185041024	49958.88394594061	0
49999.99657376707	50014.635139766775	0
49991.18720389596	50004.122235214636	0
49997.97220737339	49978.578237204354	0
50009.72613395662	50003.706107086124	0
50035.589999161806	49971.04844427833	0
50028.910800421785	49971.17023296352	0
49995.69536840814	50016.661631778	0
50031.87793942766	49984.378883366044	0
50018.940883947886	49955.17033129901	0
50009.73582475297	49963.47881328664	0
49982.62400587377	50000.491292449246	0
50011.69341869804	49995.72767945512	0
49995.16420949113	49998.835294507444	0
50006.40201665947	49988.39904736535	0
50016.4519561636	49990.38580699887	0
49999.09921373705	50015.27455799909	0
50015.71644487849	49981.890074185685	0
50011.95701241115	49981.49187185587	0
50013.74931920829	49997.47045144757	0
49991.916510602816	50012.525039104024	0
50009.99198977121	49984.8982441121	0
50018.44147401772	50003.16867861623	0
50020.82573912429	49974.82028027413	0
50015.49034966473	49990.85560334409	0
49999.87213701425	49997.90044027296	0
50043.79092621712	49982.05238273654	0
50017.433259612284	49987.72241035177	0
50031.953824946744	49994.884360510674	0
50008.88763657624	49985.631715698684	0
50033.254947874484	49991.54350118985	0
49999.46235900153	50001.37638187934	0
50015.18216152417	50016.60655961266	0
50013.100947890016	50010.369642319376	0
50023.76929210621	49996.469970804144	0
50009.1598565264	49970.37590584578	0
49995.85450226346	49992.452056001675	0
49999.94546654832	50008.59505416156	0
49990.82754118624	50010.245166916364	0
50031.77710339371	49975.60848126108	0
50034.230430251715	49972.200144816255	0
50022.386270717376	49979.00827023312	0
49992.64646736168	49980.25304717777	0
50026.42297673137	49997.453392527335	0
50019.618674445446	49958.86037352273	0
50026.41798040903	50001.05491525644	0
50019.38057683675	49973.42363685009	0
50009.54565436523	49966.28393480257	0
50009.01063384966	50014.73592736334	0
49999.644995925904	49993.78405371485	0
50009.81720632824	50005.97289784865	0
50008.14015398451	49992.284981156794	0
49996.346870602596	50006.735113702714	0
49992.318381946396	49996.34852900717	0
49975.57922029394	50007.543591302885	0
49991.7840052838	50030.47910280624	0
49997.821918389505	50003.78108682672	0
49981.759709777754	50020.590654198604	0
50004.689470503756	49982.915378003716	0
50003.63994292236	50003.52518030056	0
50003.33970531987	50010.21646316763	0
49991.72504012674	50009.66971456137	0
49993.51300644962	50021.990941999415	0
50008.57551745661	49967.72139152683	0
50021.960935687	49975.66542490558	0
50004.69583280455	49995.22104814737	0
49994.198399913046	50009.21217614481	0
49988.58142016513	50018.082290497325	0
50019.654252077045	49988.67324223183	0
49984.921162792794	50004.07854214962	0
49981.45671529846	49997.116122643434	0
49996.97783060522	49968.187741512134	0
50040.272093099156	50001.72669740148	0
50003.18794351524	49977.40589052669	0
49993.03311956979	49993.21018067425	0
49996.365427526835	50010.6317267545	0
50003.67053058538	49991.807151799425	0
50008.59006648891	50007.353603243646	0
50005.63922193674	49975.28807307995	0
50027.37674313698	50000.002662458595	0
50018.1694011894	49962.7431125476	0
50029.270615256304	49986.30585703274	0
50008.60891376488	50000.90645862579	0
50011.463217016535	49987.64651850302	0
50025.71492602243	49980.053609271316	0
50020.149261215425	49998.33740895269	0
49992.083382203666	49998.17325550986	0
49990.49038131797	49993.050099536056	0
49997.03459241107	49992.463299739306	0
50015.71638867133	49993.163487279846	0
50014.238258018595	49971.042525217876	0
50002.84440560835	49991.017650804875	0
50024.0421841673	49981.83583364768	0
50010.09122006389	49975.393998303785	0
50021.8599244461	49988.34879827413	0
50012.38490685176	49983.447845324255	0
50022.9978631254	49987.25227928762	0
50024.57481204676	49998.27303786978	0
49977.73435678939	50025.73142585185	0
50018.273526281984	49984.862890459626	0
50004.87977524304	49988.86417241439	0
50010.2994959495	49980.14878879698	0
50044.34040172747	49986.573763466644	0
49989.8854863132	50002.60089882142	0
50035.588236585834	49995.58540569962	0
50033.22995233338	49985.604815805105	0
50004.865841838946	49985.181879685035	0
50017.96032704124	50016.073713754304	0
49985.88742129509	50004.574260043635	0
50022.967400696645	49965.7199337937	0
50020.575116337925	49991.52741422425	0
50023.080497756	49990.82975304222	0
49971.19647388126	50028.90699982335	0
49988.378226405424	50020.15787642392	0
50041.256446369975	49975.58570536631	0
50026.2353198945	49963.63745814506	0
50006.09290812682	50003.86750193632	0
49999.10665106603	50019.81250362378	0
50017.08442806516	49999.00182927129	0
50044.3125068275	49991.881128169334	0
49989.69643205104	49979.90931636454	0
49983.447153874804	50012.92191009479	0
50007.09100776314	50002.0115516885	0
50002.39396832022	49992.540378176054	0
50030.089910534545	49998.491165232444	0
49997.30745483783	49998.59718904675	0
50007.318017293444	49975.875578960055	0
49993.248316773905	49978.191920323	0
50026.3666059615	49990.04335203911	0
49992.999485446875	50010.69994272801	0
50000.3856237368	49991.71250458948	0
50017.946030743726	49977.88631347146	0
50007.644142433375	49972.087069549	0
49993.66907959635	50011.765590085415	0
49994.8157511952	49986.98470323382	0
50008.38104781748	50019.90062105578	0
49993.26126408174	50000.11735477906	0
50007.22548173692	49977.57936703704	0
49992.06360483944	50018.0340425501	0
50039.28669048378	49963.65659707516	0
49985.753176636455	50020.735921212305	0
50011.566897029115	49967.6111754119	0
50033.987927820956	49979.86532365262	0
50034.92184460218	49993.68379887169	0
50031.1834662403	49978.546404806555	0
50008.49951727383	49977.61220145197	0
50000.0667014223	50006.61967936052	0
49984.729122934965	49988.46750636666	0
49981.21649061167	50003.70840084871	0
49990.47161684786	49965.01894314194	0
49986.85456251446	50017.47416794007	0
49993.14977565803	50012.76023205532	0
50047.74428540473	49991.24723405859	0
50041.76255014188	49978.46759680011	0
50009.81457879594	49978.21967923451	0
49998.4060908197	49999.35948248665	0
50018.373779276386	49996.34044717234	0
50013.52283959243	49995.467949927086	0
50027.67426593742	49970.10328410818	0
50014.319940503025	50017.38261971316	0
50009.11341404663	49999.653086728984	0
49973.127658974896	50000.05463673042	0
50024.172469884805	49992.833051163034	0
50012.72323837013	49986.30699232487	0
49986.20730487261	50000.10490423789	0
50011.977252020064	49976.793581167396	0
50000.00469857768	49987.66289570633	0
49995.85995538461	49973.097446555905	0
49981.89327689237	49986.981859026244	0
49990.188598212604	50018.50470183291	0
50019.26408681603	49991.079964753786	0
50026.90642246039	49980.55454640253	0
50004.02002875881	49980.06894821713	0
49985.89081506631	49985.65015807027	0
50002.19799961084	50013.56370140326	0
49983.7216195171	50005.075943525364	0
50011.56530235663	49984.67498436674	0
50002.327672652966	50016.16523425671	0
49997.71084800053	49989.345274387495	0
50021.098386776	49999.088229640256	0
50002.00890793094	50008.13368325376	0
50019.39518854666	49986.74799421681	0
49998.48583144695	49996.020842220816	0
50002.252645341825	50003.39034952211	0
50024.94934034694	49996.50973683712	0
49986.29125204934	50032.769984358754	0
50028.415156277806	49974.07285654163	0
49992.67148623997	50015.74501869495	0
49988.55427669218	50005.38882281116	0
50005.61269014103	49979.195057955585	0
50013.9253921519	49979.943606174034	0
50009.02263196153	49976.39397066565	0
50003.70383567812	50009.18776447736	0
49977.93538939688	50032.17827826552	0
50002.00143499088	49981.14772652258	0
49994.443343618565	49988.76168526796	0
50015.95192676042	49996.55369518609	0
49993.70826007408	50013.60625246535	0
50015.6171072625	49995.2344459176	0
49985.79584330067	50018.53873362033	0
50035.52685303456	49986.11691328954	0
50023.38477138606	50015.65881684924	0
50013.08957255942	49972.88909667436	0
50032.54434074573	49980.14024382478	0
50037.69766277613	49990.71977907857	0
50020.70132115987	49971.33918728332	0
49991.54871575323	49993.06958954638	0
50038.6876369777	49984.854015877136	0
49995.84975534837	49989.76380217891	0
50008.57260689861	49984.18248625825	0
50010.80116969428	49974.26868446372	0
50015.52442358418	49980.369654114074	0
49966.87956821088	50025.3566718717	0
50021.39298048806	49997.33513397521	0
49986.79280405464	50011.54457078656	0
50036.99569153763	49970.71384740837	0
50030.30006447288	49976.71936741601	0
50004.423067000935	50021.778925919774	0
50018.9524174718	49987.93459858724	0
50002.24446952885	50009.35885546801	0
49991.37241014676	49987.81286878255	0
50003.50800967785	49986.81399264767	0
50024.603400120206	49967.67607924221	0
50011.68653072118	49989.936086664326	0
50007.42317193211	50025.20821976098	0
49997.81359760099	49974.146066464906	0
50000.03202202254	49975.17501212602	0
50007.46899340166	50016.97950080779	0
50014.92720199672	49989.879107376546	0
49982.3621370405	49990.43294793265	0
49998.93112757086	49973.32114751587	0
49993.375437763934	49986.99815010414	0
50009.01048645396	50017.8185164767	0
49996.28983160131	49986.96341522962	0
50013.84358150482	49974.759725529235	0
49985.33335758784	50014.325262570404	0
49988.28920657882	49976.78881082798	0
50005.127349538976	49960.355245516366	0
49989.64002585986	50013.06228223937	0
49993.30132386803	49990.74232668886	0
50007.89248237768	50021.36047618287	0
49987.15178322575	50016.181793822885	0
50381.90138111033	50503.35392306773	71
50451.10790072276	50464.395953528445	71
50317.581970079686	50469.132357841016	71
50476.17390214541	50389.82224595772	71
50400.47366304837	50397.650159377365	71
50381.1262862912	50583.304603311895	71
50468.1454499998	50536.64134290689	71
50548.04681343392	50535.28448442424	71
50522.6343023571	50454.54804290065	71
50311.02059305198	50390.3775083978	71
50533.625976847	50343.556326915095	71
50307.68173608111	50569.05419084864	71
50583.054785989734	50403.46499823648	71
50304.99359633481	50643.45202234003	71
50406.90665053623	50659.33117655609	71
50594.291204267734	50595.86990817435	71
50239.24992201085	50602.318190279446	71
50333.99871276431	50321.826018831365	71
50613.31096668316	50668.41692317412	71
50241.968080183295	50469.69657896569	71
50221.13263403485	50392.91739989236	71
50256.10870144546	50319.37056748508	71
50660.5974431121	50388.60333494929	71
50571.72547258453	50272.68688897636	71
50479.57858847363	50638.10235772636	71
50714.28087315264	50336.44894213018	71
50557.98457455445	50194.90007328375	71
50640.45659130135	50305.97023820799	71
50594.99284667685	50131.550729539886	71
50643.43489416583	50226.36744355553	71
50651.87781391625	50734.26372156733	71
50213.27488203361	50675.33273982326	71
50165.94828597509	50344.08767635723	71
50176.71377467772	50516.29384197746	71
50382.460928226894	50260.14636009129	71
50345.29406633553	50196.54035251624	71
50540.241294759406	50686.90019994493	71
50703.324482108255	50795.518006984355	71
50726.81021792003	50713.88089822445	71
50150.02823650511	50630.81239138397	71
50655.86862528562	50085.804743749395	71
50725.05300076533	50057.2596554607	71
50664.87571981777	50461.678132438254	71
50424.28789794455	50732.22837976259	71
50150.77045204274	50271.57367014553	71
50729.58183755687	50633.77221739805	71
50158.5034480445	50439.9404382297	71
50761.624692025616	49992.481132266796	71
50275.08266548922	50231.81221563925	71
50431.52305495192	50323.12440549621	71
50099.66678655562	50390.33340251226	71
50494.147908545485	50231.75283607816	71
50096.38221030166	50215.27929985918	71
50840.75922278538	49981.01402030297	71
50395.66874788262	50806.97229582398	71
50343.98917570578	50729.87016311362	71
50739.24600822726	50859.72274956637	71
50395.15102754532	50881.305493120635	71
50097.41038057227	50682.04187068201	71
50257.010329536366	50156.960863925546	71
50333.20431368073	50122.03203497122	71
50061.001713537255	50151.16192991868	71
50711.52029210162	50257.936011221434	71
50280.66250641494	50773.31981752559	71
50197.781516576666	50205.18839791602	71
50683.84343413567	49991.756643643224	71
50788.11168420634	50256.44620128758	71
50786.52805344117	50353.545470776575	71
50458.64549397108	50168.14368582092	71
50659.2783732113	50551.242999449925	71
50599.0504505994	50036.29311445841	71
50526.52622497633	50765.785772639196	71
50700.108312607015	50921.54322397055	71
50145.8268469176	50739.5214176424	71
50774.863953381595	50182.017488264144	71
50369.27925057812	50052.37649350526	71
50789.5239159858	50589.400622119	71
50079.22787351983	50607.19169773199	71
50699.19513851979	50999.48144059652	71
50061.7359851355	50745.93582329863	71
50849.13686647989	50547.76612409676	71
50868.2392688437	50251.1636897941	71
50147.82071337681	50150.7786731277	71
50897.14349784029	49928.51380478555	71
50603.78890076795	50789.63178235656	71
50287.11944099354	50852.17829337681	71
50947.32584623975	50243.60671537731	71
50017.24805455088	50563.89639188689	71
50025.38795480405	50485.60578403574	71
50917.01061266706	50173.15314046124	71
50730.65324464243	51067.13275332193	71
50753.311130042144	50526.22790193538	71
49967.278157033725	50436.416970325066	71
50924.453208113206	50099.244138336704	71
50446.82949317256	50071.19451846653	71
50924.43406549881	50529.87745643687	71
50932.21217871973	49991.40993145682	71
50910.95308321885	49852.94177132676	71
50263.16643381546	50083.36216878376	71
50411.93750094406	49993.555385816275	71
50633.73586842407	50962.29197035242	71
50818.97366367545	49906.089280251705	71
50871.72431901297	50325.356926875065	71
49959.173478311044	50516.833559930375	71
50705.424378988915	50142.47067767442	71
49882.65329697346	50497.65370096154	71
49996.6814610496	50637.29782000957	71
50002.27038258011	50106.396392908566	71
50292.48067915879	50009.91652531875	71
50959.61103979398	49792.48514230678	71
50842.52537856245	50143.594728659344	71
50972.47042895073	49911.69214317885	71
50856.318075368275	50632.46017583434	71
50058.90065048261	50278.356327591144	71
50275.959439486236	50928.11451294553	71
49927.44461536967	50599.40293829967	71
50764.82409932679	49849.09942178393	71
50586.06344031457	50861.56079855808	71
50491.58711101775	50838.78239305563	71
49838.05036133275	50557.84867218297	71
50770.098257690945	50425.01140156112	71
50225.903576719465	49964.131121082	71
50983.49764250956	50572.87673906541	71
50644.146779050025	51049.30869088324	71
50787.19700011121	51017.18278983807	71
50811.789899366566	50839.60373029031	71
50792.17425213238	49774.24427831365	71
50912.798523212026	50386.29513986811	71
50201.880097273555	50904.37935026835	71
50953.75122472532	50455.75923549932	71
50851.89071709928	50065.57075098079	71
50484.49763611719	49967.66427371616	71
51015.37362374661	50277.639664419294	71
50029.81761298243	50365.09797888587	71
50988.18885086036	50150.953248523794	71
50104.85207873894	50808.380893694266	71
50999.036722803336	50348.33717775832	71
50731.75480384187	49725.491791023895	71
50883.99934094785	50707.12846167913	71
50431.76074987607	49911.75421722948	71
50228.41550000722	50984.943668618165	71
50804.33978810152	50916.409912771975	71
49842.042754905975	50636.35895093156	71
51007.72748852965	50647.800051909326	71
50692.978331761595	49884.24010700257	71
51089.73368177272	50305.012848977996	71
50232.45373921176	49892.08915678646	71
49964.44528438611	50333.60519470038	71
50307.89654410401	49918.644300062486	71
50031.03015611393	50821.15743941524	71
50984.39526003722	50722.50461942623	71
49889.706648356	50691.413888865274	71
50565.5440707454	51035.70509732475	71
50026.89024697535	50895.98755120727	71
50105.9115515366	50538.68775247434	71
50558.83304464301	50956.99967112566	71
49996.728780950216	50234.96250123554	71
50158.909120806675	49893.42310344762	71
50007.568386103594	50965.941031235736	71
50809.80774902512	50764.00898189369	71
49947.27855508392	50899.749153809855	71
50023.28260172533	50037.30428444006	71
49963.79744796895	49989.67680357428	71
49934.60715374855	50190.88140207488	71
50100.43740453067	50023.52704496382	71
51163.591930132134	50306.363538543555	71
49963.732896283684	50784.02650508426	71
50089.48997750589	49866.621010329305	71
50180.61165019228	49823.60485821157	71
51016.6161550741	50079.86655937031	71
51078.20499503939	50667.779195432486	71
50845.50294577223	50467.42793955354	71
50236.682565819516	49774.086244487626	71
51087.42263484373	50042.99509348435	71
50082.04494371157	50948.432948406575	71
49900.11718385128	50038.67989569368	71
51133.414044918005	50234.745512222726	71
50361.55990688986	49864.811155450974	71
49924.41155077254	49928.222540844254	71
51058.58525156971	50188.332531070264	71
50888.51665775173	49760.06194821777	71
49768.13253175967	50591.43752979899	71
50025.011601836355	49943.958659035816	71
51156.68772534598	50066.82897347476	71
50481.92112063484	50939.75856386121	71
49894.01595516237	50421.79874043083	71
50860.910803833925	51001.505299412565	71
50523.42135234522	50094.24304036969	71
49694.61049099614	50570.66377395107	71
49779.261875100725	50513.28557801353	71
49890.14211999738	50316.5582014658	71
50620.65388224511	49947.00409491612	71
51173.63852475165	49993.782681265286	71
49853.882422017465	50247.41209949668	71
50151.0098580047	50986.21097538752	71
50532.998322818974	49911.96201911456	71
50635.15680482995	49841.162190574236	71
51034.157339059704	49870.01259119571	71
49870.81575368263	50894.62971436755	71
51156.10392959694	50676.32707573933	71
50196.14018725685	51056.75440408619	71
49648.59064091298	50511.24530825896	71
51018.45224863524	50790.87391655565	71
49752.79506672045	50662.61859035199	71
50492.63112901271	51033.82753932612	71
51134.00453973843	50142.216721655604	71
51201.596357791685	50739.92516795789	71
50102.48980960862	49786.73432641977	71
50837.72077900663	49832.13621723816	71
50890.9739446	50853.79319594557	71
50677.11581566412	51121.59483224613	71
50166.54761221084	49749.25759733625	71
49570.95300578448	50502.20660328997	71
50231.58433851744	49698.87414175485	71
50520.76711135233	49840.8198339925	71
50750.235007701354	51154.21128639192	71
50690.34814889744	49790.73293411467	71
51252.05214559519	50011.35230015437	71
51078.3881213443	49935.051395582814	71
50202.898960299455	51130.975102066266	71
50804.54346025814	51096.466403719445	71
49781.317070536155	50253.256239272276	71
49981.7779458181	49882.94171102142	71
50107.51410613007	49945.62721583085	71
50472.35373278212	49783.93576963184	71
49583.44094486296	50423.27262369376	71
51007.34594366237	49980.50137817146	71
50545.57705350678	49761.95152307399	71
51207.16996903475	50365.99053100258	71
50060.498715887	51021.720475726375	71
50034.463351138766	49756.55471390057	71
50846.01215462332	51158.47427878577	71
51087.932532112	50820.75316351319	71
51162.748461460425	50829.38895065273	71
50456.95437449587	49711.009648260355	71
51082.36558176461	50593.656076193896	71
50263.36242899878	51170.36258672666	71
50989.92345331526	50858.11348027362	71
50902.30339732279	51064.78376483566	71
50172.379960142825	50031.04609517984	71
51268.75638481862	49938.00454981726	71
49882.054293596375	50109.91812565163	71
51115.95225250737	50376.571347869496	71
51328.29235695915	50011.69602436321	71
51368.958873036674	49945.92965045451	71
51044.98680351291	50407.66436821528	71
50981.737091021736	51055.502383518615	71
50916.31204701764	51140.067894839776	71
50703.948215503886	51209.840933047155	71
51128.98746163282	50745.644472778426	71
50599.26074622451	49703.390498392575	71
49530.43371539122	50567.2823869459	71
50389.90667901249	49748.8632285708	71
49637.98844199201	50621.0152983788	71
50305.570184008495	49703.78588381961	71
51148.57777362192	50908.64946414026	71
51197.55128175185	50966.189993381515	71
49471.65541863952	50514.432116410135	71
49725.64146511819	50304.977656599905	71
51012.878845262494	50503.375078724595	71
51053.853225341394	51056.162453833545	71
49796.15170442977	50182.13974894026	71
51159.30892858478	50598.902586913886	71
50122.55571315422	51062.866209927815	71
49963.96423675707	49738.29718092198	71
51233.984076621295	50840.50527260837	71
50667.229829857	49677.83089897943	71
50915.5869111996	50785.92659292996	71
51270.49717138776	50769.03048138378	71
51282.27603718441	50691.042363193716	71
50328.974413023076	49791.028463084986	71
51269.32747189217	49864.88636968595	71
50272.51048343039	49638.282862599626	71
50365.45292991982	50949.67542405172	71
50178.8151638961	50809.08093277057	71
49684.6011539429	50690.80574628599	71
49814.89858453875	50717.98866005026	71
51181.9470472436	50523.680947667	71
51277.60848647514	50399.11907540985	71
49424.07523307401	50458.0110398101	71
49719.12763064648	50173.21155089973	71
50557.84187111254	51109.987947396694	71
51346.197032205644	50731.12037532251	71
51215.12066650096	50445.804605772755	71
51347.08737483465	50087.9001084754	71
51436.51289615217	49914.486135628926	71
50858.94955242839	51229.80774913559	71
50326.065940884655	49589.15756129896	71
51488.722698698024	49971.41285718328	71
49665.632652043	50114.02964226457	71
51251.84079534333	50564.3938987841	71
50934.59813922622	50639.37388003571	71
51123.422311608454	50990.50581870971	71
49739.3511693979	50452.29694290804	71
51248.335396744355	50913.45260824224	71
49884.11856729502	50965.66340576027	71
51340.09210776083	50359.99472452748	71
51201.037697174244	49901.913289666954	71
49990.28833145018	51057.072932717674	71
50804.83234170964	49696.36975371771	71
50730.96868366708	49637.013457244946	71
51098.03303316699	50464.472108091904	71
50969.36209199097	49713.021691776514	71
50397.49509629814	49600.39392092138	71
51101.466414304145	49841.50897105828	71
49905.60072381796	49691.7511410887	71
50795.14549398413	51279.01282497928	71
50788.306258355224	51351.189885869826	71
49387.672847553295	50390.920114297165	71
49458.367998535796	50598.70111585864	71
51217.63766357826	50252.38080615241	71
50660.52637962604	50859.13190563984	71
49523.68944472515	50370.46055251963	71
50859.41809435441	51314.03439411624	71
49807.10994146982	50937.94384062485	71
51338.765545601265	50281.703944263536	71
51342.69057037425	49844.24104074807	71
49383.341429465036	50625.354904883396	71
49619.625088403845	50180.15869705765	71
49405.059057021725	50700.226342916954	71
49913.87710442083	51031.60876103447	71
49922.47356068694	51111.73326886782	71
49736.162106929536	50906.758232736756	71
50891.19848217627	50926.55680730171	71
50215.64431247725	49593.89511654007	71
49887.15440923713	50767.26764828942	71
51395.914883370286	50235.00049673397	71
51411.480212128525	50391.118895721396	71
49630.97632218434	50743.68851967513	71
51272.24221705311	50080.518594609	71
50543.81237630063	49656.20491398634	71
51352.28324131241	49771.94716286085	71
49921.342664523094	49616.661456482856	71
50494.70576902382	51159.36982170653	71
49725.37455476375	50753.034700821394	71
51278.60112028703	49783.92824522725	71
49842.96918555998	51104.857049244754	71
49779.71011724907	50359.16145536965	71
50807.347294415864	51420.81773866281	71
51233.32532625948	51032.24243080683	71
50285.35403271126	51101.447727566	71
51140.36730051117	49771.57117470001	71
51051.904430432565	50956.780339247445	71
50272.07829003387	51242.18637772361	71
49345.170257498125	50746.24695730814	71
51420.14935397751	50736.896233301595	71
49852.05627147181	49641.651970792904	71
49911.16129320009	49853.688258776136	71
49818.168429752	50798.044387504575	71
51066.75667864467	49768.31881977523	71
49404.78727002442	50545.546609287696	71
50683.202174351994	49582.16958277132	71
50009.4805213952	49680.53765771508	71
51267.43608054181	51096.68077108383	71
51459.6511664628	50042.55336885328	71
50625.11080174977	51212.73411774777	71
50539.265009127426	49581.87316090301	71
49502.076828889076	50440.691665494705	71
51287.99174727454	49703.78872206971	71
50972.780258799496	50975.44921126634	71
51259.317401500855	50314.28076096246	71
51369.22857673167	50452.756208707506	71
51158.51648074825	49698.817143611785	71
49319.76877276452	50585.444452248485	71
50138.22237178675	49586.6680487679	71
49306.86345926931	50387.53224624345	71
51502.31916107535	50108.730780936276	71
50665.30879884089	49506.35014425549	71
49970.0170574263	49556.10581304775	71
51478.190771357295	50355.749645815355	71
50115.87249408453	49660.85405787501	71
49838.634418650814	49820.71428030116	71
50067.59816876196	49551.23758816845	71
51431.454621824036	49839.02827794444	71
49335.91655039799	50824.38268194266	71
50610.96626561252	49591.6508822354	71
51403.82169759353	50815.96722719048	71
50708.1396819918	51346.3550056605	71
49260.56402268527	50449.5548191236	71
49244.565864744305	50593.07548099285	71
49812.44939100223	50448.8986612992	71
51494.85415050631	49793.7775952861	71
50334.31539048424	51200.47238823453	71
50671.65398562895	51275.81554787293	71
50072.28766126591	51120.13683899452	71
49683.83996586879	50405.96807352962	71
51293.79504315517	50502.12129813077	71
51395.88524107068	49708.55798129367	71
51099.726114592326	49647.70640767258	71
49925.09210238399	51187.466793645246	71
49406.32116304698	50784.562640485274	71
49612.136228088166	50260.370040671165	71
51569.6704598337	49819.48090975644	71
51549.30558764127	49928.76047315315	71
50775.06793889846	50109.78992490128	71
49674.43919975155	50858.90862315316	71
51549.39543655286	50334.96179390493	71
51196.59482501819	51122.802784515996	71
51264.13352567105	49632.833780953726	71
51586.15013480895	50407.0256696968	71
49666.05158968703	50940.46874336768	71
49931.35118509687	51262.35269615559	71
51494.323091826314	50742.933594320915	71
51469.30642907638	50674.03386732124	71
51536.204634241454	50038.80063126366	71
51230.706710648294	50636.280668525105	71
50223.36305212243	49516.29205057801	71
49788.96123455168	49684.64250756571	71
49572.452514658195	50665.570359315134	71
50689.528540626285	51418.62603163751	71
50379.803064377054	51028.7618399815	71
51290.289776276375	50158.00940754311	71
50303.36105733795	51000.02685623124	71
51405.62530795482	50315.36338258916	71
50633.29400889026	51343.928831249505	71
51416.00924630219	50127.12291936734	71
51347.48687947828	50552.654587863086	71
50917.05487686034	51364.22595165417	71
50415.66669637857	49525.10625349677	71
51315.92657719782	50879.588547187916	71
50481.120461897386	51233.71318640625	71
50915.475479661385	49659.37020027553	71
49965.64325647241	51333.91111372563	71
49785.721021565354	49760.03655370539	71
51469.51045683178	50186.58808476648	71
51160.6107564627	51056.37381973287	71
51300.340310244916	49568.164800468985	71
49879.17551506081	49760.00688787738	71
50985.18919345533	51396.93817181465	71
51344.874921677714	49626.853369087934	71
50007.92058928286	51262.4358379279	71
50911.146434549984	51436.45036366305	71
51310.54846552514	51038.31988452477	71
51208.790436178046	50119.369848040835	71
50417.759215871345	51156.690578353766	71
50981.36633085333	51322.47104712019	71
49484.186621419736	50802.149669003826	71
49783.782927243774	49877.23920673417	71
50046.02981498129	51196.820051140196	71
49506.96357145962	50872.27994706187	71
49852.86347656903	51206.28719389229	71
49269.18775568641	50322.68666751485	71
51150.343928923714	51181.80052782714	71
49486.76230279311	50298.43224097854	71
49547.336265124184	50224.25488725537	71
49712.79356586534	49692.75256805364	71
49896.01422341877	49542.43945323737	71
49952.29660004254	49484.449230879814	71
51011.44899579721	51129.487230932784	71
50736.20122663452	49525.20893365996	71
50130.47547467494	50876.39393947105	71
50965.973031451555	49603.32346235031	71
51448.023601016386	50461.12446862056	71
51443.36767197278	50600.742291108174	71
49646.44790212352	49658.40651623163	71
51478.16881854231	50278.43447111888	71
50381.44322045084	49458.723778976375	71
49692.04979904177	51011.234993542406	71
51115.62190439212	51112.789803597494	71
49602.17903743896	49601.621073964656	71
51547.6376880641	50165.790709680565	71
49725.24222765148	50066.93243379095	71
49771.995160035374	51006.04013106398	71
51629.85572909003	50330.16077243313	71
50025.64618530289	49483.91127433436	71
51307.02918011485	50956.46775029498	71
51546.799358627555	50669.8905871893	71
51054.617499633045	51348.86808094822	71
50766.31565668691	49457.517559878084	71
49330.35779664621	50276.0936986116	71
49725.3527636794	49922.26848509674	71
51489.54516293196	50521.81596588864	71
50404.45367588769	51234.85435398111	71
50320.93821216585	49512.50785116986	71
49213.41399039994	50513.893583733334	71
49965.098868577516	50708.52792353811	71
49826.492932009925	49513.07975399448	71
51615.77954266544	49893.868839491784	71
50553.72548818773	51237.73006994034	71
51551.93870057203	50594.964959020836	71
51319.456981407755	49495.672998140464	71
51532.23084934896	50807.242112249296	71
49742.97913983378	49625.94579559425	71
49520.91776693878	50149.60597188642	71
51635.209863215685	50460.14550742375	71
49549.86257676267	50079.42547403245	71
50780.31201883326	49385.48995199471	71
51378.17863967164	51072.1729364014	71
49844.456363559395	49922.25189809341	71
50300.88343782827	49437.684537739275	71
51198.31789576167	49827.57098510443	71
49870.98753704051	49451.24528364538	71
50603.73665662811	49468.394633156575	71
49346.78998629608	50200.601394895435	71
50990.6259909571	51203.92631335883	71
50457.31107353495	49463.72740445661	71
51072.46898512797	51180.812628519074	71
49949.28192323846	51405.95434700678	71
50114.48046400553	51230.18620673913	71
50075.922635818526	49425.251701213936	71
