# Supplementary material for: Abundant Topological Outliers in Social Media Data and Their Effect on Spatial Analysis
Source: PLoS One. 2016 Sep 9;11(9):e0162360. doi: 10.1371/journal.pone.0162360 (PMC5017681; doi:10.1371/journal.pone.0162360)
Supplement: S3 Dataset — See the respective attached file. (ZIP) [file pone.0162360.s003.zip › S3_inclusion_lws/clust_73_82.csv]

50000.0	50000.0	0
50005.83713481602	49993.280968672174	0
50001.12443877294	50002.94038312532	0
50004.48967049862	50009.87803618339	0
50014.53099825114	49992.22044562598	0
49994.82530141147	50000.16451443882	0
50010.4589196096	49996.03999675293	0
50018.2149037799	50000.21066760052	0
50008.08586038528	49994.71094210748	0
50008.936828060156	49996.61673629877	0
50014.94983376979	49988.786681476384	0
50018.46933854213	49993.8554702697	0
50011.58925015423	49998.11513877684	0
50000.88428493963	50005.70068823388	0
50015.58030491181	49998.917555959655	0
50009.4718499692	49995.44000616184	0
50021.193458055204	49985.225681648	0
50021.413904821406	49979.75696080034	0
50010.100749354795	49991.42392694246	0
49994.76895619402	50001.40611172298	0
49988.06258487189	49998.76840152412	0
49985.29202249338	49998.940740734564	0
49993.14686645007	50008.1375682673	0
50019.290915195124	49977.92750471076	0
50015.06418115242	50000.068615091885	0
50014.13017824349	49994.253094930704	0
50016.51956011994	49993.78858803314	0
50007.08202173182	49986.998177055575	0
50019.32588342561	49975.4242119596	0
50007.844906202205	50006.27608626506	0
50012.7000907052	49987.44525287354	0
49995.49342105043	50013.29634922211	0
50005.13790162656	49991.45152935209	0
50007.082932075806	49996.441953963855	0
50016.585769007244	49986.84440471123	0
50002.83418114664	49988.992466717245	0
49995.48635136234	49995.03181978486	0
50024.77210222248	49987.26818796391	0
50016.061040311164	50002.13748655931	0
49998.10217495186	50005.36260508198	0
50013.167830917206	49993.19964095961	0
50022.14159763361	49982.83076155788	0
50016.10399810654	49974.74415824642	0
49998.08776523715	50009.22821079052	0
50023.40450357533	49993.61172738369	0
50018.76775212044	49981.33086492498	0
49996.120792812355	50001.59421960543	0
50005.046774222115	49981.73340809357	0
49998.2990140224	49997.04291727956	0
50016.47214563919	50006.55446067109	0
50027.808527417794	49994.11873108403	0
50007.276988179576	49979.47005546184	0
49998.63505054116	49993.56495709598	0
49994.93196612812	50011.18394075017	0
50010.45876863076	49990.161010031814	0
50003.97266594857	50002.458794795784	0
50009.44591577367	49994.182815990534	0
50008.4991627827	49998.01859678256	0
50026.73402193849	49992.63956518364	0
50029.482584821504	49978.508912261066	0
50008.75765193132	50004.28392360544	0
50005.388412672575	49999.9900841207	0
49999.85042124614	50010.79623481914	0
50012.27171978171	49994.29867634941	0
49986.59482429784	50001.81226839865	0
50035.33648425852	49974.70002515035	0
50017.338649190744	49980.41742473275	0
49986.88719264082	49998.56909033515	0
50009.163364260836	50001.94105756399	0
50021.4902181036	49972.74675609031	0
50036.929303339406	49979.345099226695	0
50004.407389178654	50000.27660040396	0
50013.03458879436	49971.04161905141	0
49986.730068661935	49995.36881795393	0
50012.11734460939	50005.26852747503	0
49991.47266825221	50016.232713043595	0
50002.753656105124	50004.43811441385	0
50007.04795399476	49984.99209594952	0
50019.73260847298	49970.14971438379	0
50009.069330373226	49972.59046273163	0
50010.1511816557	49972.62455247978	0
50019.046855330045	49968.729659101475	0
50033.91819664266	49994.99795841096	0
50000.54061583774	50004.66301196818	0
50036.83356199175	49976.12178608589	0
49998.69355844842	50014.23779065819	0
49996.42385986143	49997.54201287753	0
49988.80355885187	49994.73949626766	0
49989.0000510483	49997.53362532931	0
50045.87877013	49979.65615874137	0
49991.13587895365	49996.52765682387	0
50019.30492580107	49999.88959458508	0
50012.46014286366	49988.74121117238	0
50001.54569032017	50001.71275774059	0
50012.15402410048	49992.55053785089	0
50000.12263336884	49977.47527241486	0
50002.22490471562	49999.61637121197	0
50010.51338572776	49998.152334640225	0
50014.73525587127	49997.20394473452	0
50012.79614643068	49996.9890215799	0
50004.87503193818	50001.461523248174	0
50006.03257514177	49990.03647625652	0
50005.54887962217	50004.81637949066	0
50002.56240120871	49979.99797606899	0
50021.887926901814	49996.062893511604	0
50006.32703857465	49991.544517300004	0
49990.439278598395	49994.24582331928	0
50001.873876585625	50007.141939034314	0
50003.305765154335	49993.86854020162	0
50013.200641945106	50005.08440088092	0
50012.12025455266	49978.84568753256	0
50006.64370623705	49983.02919293262	0
50008.49073917247	50010.12621010018	0
50013.861540388745	49978.21860787476	0
50031.058052643435	49986.99015643279	0
50014.94582985956	50012.05125135054	0
50035.5383608293	49983.566861656094	0
49991.030096193834	50022.15116813719	0
50005.46966937792	49970.62233159868	0
49988.44833133628	49989.976926240066	0
49994.354344094165	49979.72792732627	0
50016.53829730544	50000.329665277866	0
49985.69786667642	50003.08579045412	0
50005.04180405728	50003.54232518139	0
50007.49928405959	49988.58424591541	0
50017.031857151094	49968.94990008343	0
50002.98364475068	49981.342418066255	0
50008.75183400938	49981.63170455064	0
50003.74134074666	49968.98534518849	0
50014.184258887915	50004.34955588514	0
50016.66807349658	49978.153620903344	0
49991.49294660638	49999.08926920659	0
50006.07308943197	50012.02124499861	0
50018.18428017563	49975.5291185302	0
50003.744835537575	50005.03672033354	0
50017.0847617482	49967.71939797862	0
50001.364376995836	49995.92899192673	0
49999.015252295256	49984.51162121085	0
50022.88862056398	49978.140659149925	0
50010.12229608524	49981.63378355038	0
50006.924986869504	50014.2275570096	0
50018.62598055079	49995.02027975728	0
50001.4129379488	50011.1959501719	0
50029.762113352466	49981.23696473595	0
50017.34500124433	49994.69032148967	0
50001.66266675488	49990.137316034496	0
49998.9494254673	50003.01711792969	0
50001.198360199305	49999.86125242214	0
49988.285388029035	50000.56237796584	0
49999.6191912088	49994.81971262622	0
50026.604335600314	49978.8004165042	0
49995.32452230914	50007.39284060184	0
50008.4370145203	50012.41428319673	0
50020.588886059304	49984.00500895489	0
50018.196912976244	50013.52306138625	0
50024.68074206995	49980.89310460526	0
50032.11898991028	49977.87048802366	0
50033.392462679665	49988.90998566345	0
49989.34177680639	49998.66722062441	0
50011.053675528885	49993.308648700295	0
49998.23830095699	50010.57701642372	0
50011.79860805233	49985.78635422019	0
50018.22626641199	49998.34133937544	0
50006.87112494695	50000.55134256973	0
49996.53121272331	49985.20198091985	0
50025.086037284156	49985.91081937276	0
49996.70860588001	49979.26714558284	0
50029.50319168969	49973.20871567816	0
50016.4795935853	49979.64911345631	0
49996.10016635222	50004.113680559676	0
49999.640019379956	49996.08065681126	0
50008.223135130625	49962.391188099115	0
49993.37143664145	49981.26529963117	0
50018.00955082157	50001.454190036544	0
50014.05433731257	49987.786569162265	0
49999.49285722743	49986.030568801725	0
50010.892172060616	50002.890041918436	0
50018.264454430224	49979.08917698802	0
49999.254347866976	50004.12399906752	0
49996.37550174052	49996.18684061768	0
49988.48035736957	50002.11186367716	0
50017.57129535383	49985.64348910266	0
49993.48365932206	49995.32734283831	0
50004.25846664632	50013.69450265003	0
50015.17690187655	49969.07193670933	0
50010.90125225226	50010.77384091866	0
50017.00323091341	49995.94090178073	0
50012.86030348004	50017.03363351573	0
50005.31109678922	49962.92414232626	0
50006.08245865617	49996.396527964374	0
49990.01497238	49995.39866020564	0
50044.05046255765	49984.74864177708	0
50021.102182624454	49977.19055963324	0
49994.206855205164	50007.760510363725	0
50031.30952802601	49981.27880218403	0
49993.00874635992	49989.07987435498	0
50017.913044286935	50022.43697608902	0
50019.55630359528	49996.00874573291	0
49994.95845095134	50006.23146898167	0
49996.787999179345	49983.41672751876	0
49997.28862868989	50002.89962222195	0
50026.72239156424	49977.67029217016	0
50016.137442013125	49997.798828649495	0
50002.23822115556	49982.82918829433	0
50017.59004350971	49970.20078439211	0
50001.12616166738	49988.74985866253	0
50026.89126041569	49975.84217616462	0
50011.525842301904	50000.75636389602	0
49987.37936298576	50026.933915783564	0
49992.505563965504	49971.45927862612	0
50028.914669772326	49976.81093937099	0
50016.66006009913	50016.9698661116	0
50006.33442838227	50008.543010872665	0
49989.42131829412	49963.33901166855	0
50017.968238877926	49964.11063876047	0
50017.4053768407	49976.68234425749	0
50025.67918690619	49993.459769034926	0
50035.32946390554	49977.583204645154	0
50014.841863191876	50008.54154552255	0
50009.46842729731	50020.60487544357	0
50021.769537268505	49974.23178294885	0
50011.47451947896	50007.557284676805	0
49998.40507468729	49975.46325920858	0
50004.0943970568	50011.27871101463	0
50006.20179319582	49967.85017228331	0
50018.20829484094	50018.71730479123	0
50011.66556158528	49969.1858270797	0
50024.369657337156	50001.22008216415	0
49998.79584238994	50007.13689362251	0
49990.32820341346	50016.3961369657	0
50006.4435688108	49994.31053318997	0
50019.30929079813	49976.600336048316	0
50010.91845864008	49982.82898569856	0
49990.348907185224	50005.60903256387	0
50024.1522169357	49994.40200642497	0
50014.17381883133	50002.12589069574	0
50017.76507466728	49990.44779436663	0
50043.75520496807	49976.744641166486	0
50009.71324076425	50011.99337319459	0
50023.96064234873	49977.61049468709	0
50014.04709016834	49999.30956374218	0
50007.29837336337	50019.74476684009	0
50011.60148713441	49971.61552987652	0
50027.760664667345	49985.06088880161	0
49990.826783218356	50029.403764236886	0
50009.65654534305	49987.70137659851	0
50016.71099753911	50008.33824926107	0
50004.69951611002	49997.63286251777	0
49982.1008966819	50023.64881203237	0
49994.30528099292	50019.15648234574	0
49989.98803088486	50014.01842541414	0
49982.173661481924	50004.54955079803	0
50016.885314251995	49964.39033046427	0
50027.64624163003	49996.03948847316	0
50042.10921104765	49992.490067135564	0
50000.45721536013	50013.25586287379	0
50033.20667133846	49996.21933796846	0
50007.796617056236	49990.37827675556	0
50010.793185041024	49958.88394594061	0
49999.99657376707	50014.635139766775	0
49991.18720389596	50004.122235214636	0
49997.97220737339	49978.578237204354	0
50009.72613395662	50003.706107086124	0
50035.589999161806	49971.04844427833	0
50028.910800421785	49971.17023296352	0
49995.69536840814	50016.661631778	0
50031.87793942766	49984.378883366044	0
50018.940883947886	49955.17033129901	0
50009.73582475297	49963.47881328664	0
49982.62400587377	50000.491292449246	0
50011.69341869804	49995.72767945512	0
49995.16420949113	49998.835294507444	0
50006.40201665947	49988.39904736535	0
50016.4519561636	49990.38580699887	0
49999.09921373705	50015.27455799909	0
50015.71644487849	49981.890074185685	0
50011.95701241115	49981.49187185587	0
50013.74931920829	49997.47045144757	0
49991.916510602816	50012.525039104024	0
50009.99198977121	49984.8982441121	0
50018.44147401772	50003.16867861623	0
50020.82573912429	49974.82028027413	0
50015.49034966473	49990.85560334409	0
49999.87213701425	49997.90044027296	0
50043.79092621712	49982.05238273654	0
50017.433259612284	49987.72241035177	0
50031.953824946744	49994.884360510674	0
50008.88763657624	49985.631715698684	0
50033.254947874484	49991.54350118985	0
49999.46235900153	50001.37638187934	0
50015.18216152417	50016.60655961266	0
50013.100947890016	50010.369642319376	0
50023.76929210621	49996.469970804144	0
50009.1598565264	49970.37590584578	0
49995.85450226346	49992.452056001675	0
49999.94546654832	50008.59505416156	0
49990.82754118624	50010.245166916364	0
50031.77710339371	49975.60848126108	0
50034.230430251715	49972.200144816255	0
50022.386270717376	49979.00827023312	0
49992.64646736168	49980.25304717777	0
50026.42297673137	49997.453392527335	0
50019.618674445446	49958.86037352273	0
50026.41798040903	50001.05491525644	0
50019.38057683675	49973.42363685009	0
50009.54565436523	49966.28393480257	0
50009.01063384966	50014.73592736334	0
49999.644995925904	49993.78405371485	0
50009.81720632824	50005.97289784865	0
50008.14015398451	49992.284981156794	0
49996.346870602596	50006.735113702714	0
49992.318381946396	49996.34852900717	0
49975.57922029394	50007.543591302885	0
49991.7840052838	50030.47910280624	0
49997.821918389505	50003.78108682672	0
49981.759709777754	50020.590654198604	0
50004.689470503756	49982.915378003716	0
50003.63994292236	50003.52518030056	0
50003.33970531987	50010.21646316763	0
49991.72504012674	50009.66971456137	0
49993.51300644962	50021.990941999415	0
50008.57551745661	49967.72139152683	0
50021.960935687	49975.66542490558	0
50004.69583280455	49995.22104814737	0
49994.198399913046	50009.21217614481	0
49988.58142016513	50018.082290497325	0
50019.654252077045	49988.67324223183	0
49984.921162792794	50004.07854214962	0
49981.45671529846	49997.116122643434	0
49996.97783060522	49968.187741512134	0
50040.272093099156	50001.72669740148	0
50003.18794351524	49977.40589052669	0
49993.03311956979	49993.21018067425	0
49996.365427526835	50010.6317267545	0
50003.67053058538	49991.807151799425	0
50008.59006648891	50007.353603243646	0
50005.63922193674	49975.28807307995	0
50027.37674313698	50000.002662458595	0
50018.1694011894	49962.7431125476	0
50029.270615256304	49986.30585703274	0
50008.60891376488	50000.90645862579	0
50011.463217016535	49987.64651850302	0
50025.71492602243	49980.053609271316	0
50020.149261215425	49998.33740895269	0
49992.083382203666	49998.17325550986	0
49990.49038131797	49993.050099536056	0
49997.03459241107	49992.463299739306	0
50015.71638867133	49993.163487279846	0
50014.238258018595	49971.042525217876	0
50002.84440560835	49991.017650804875	0
50024.0421841673	49981.83583364768	0
50010.09122006389	49975.393998303785	0
50021.8599244461	49988.34879827413	0
50012.38490685176	49983.447845324255	0
50022.9978631254	49987.25227928762	0
50024.57481204676	49998.27303786978	0
49977.73435678939	50025.73142585185	0
50018.273526281984	49984.862890459626	0
50004.87977524304	49988.86417241439	0
50010.2994959495	49980.14878879698	0
50044.34040172747	49986.573763466644	0
49989.8854863132	50002.60089882142	0
50035.588236585834	49995.58540569962	0
50033.22995233338	49985.604815805105	0
50004.865841838946	49985.181879685035	0
50017.96032704124	50016.073713754304	0
49985.88742129509	50004.574260043635	0
50022.967400696645	49965.7199337937	0
50020.575116337925	49991.52741422425	0
50023.080497756	49990.82975304222	0
49971.19647388126	50028.90699982335	0
49988.378226405424	50020.15787642392	0
50041.256446369975	49975.58570536631	0
50026.2353198945	49963.63745814506	0
50006.09290812682	50003.86750193632	0
49999.10665106603	50019.81250362378	0
50017.08442806516	49999.00182927129	0
50044.3125068275	49991.881128169334	0
49989.69643205104	49979.90931636454	0
49983.447153874804	50012.92191009479	0
50007.09100776314	50002.0115516885	0
50002.39396832022	49992.540378176054	0
50030.089910534545	49998.491165232444	0
49997.30745483783	49998.59718904675	0
50007.318017293444	49975.875578960055	0
49993.248316773905	49978.191920323	0
50026.3666059615	49990.04335203911	0
49992.999485446875	50010.69994272801	0
50000.3856237368	49991.71250458948	0
50017.946030743726	49977.88631347146	0
50007.644142433375	49972.087069549	0
49993.66907959635	50011.765590085415	0
49994.8157511952	49986.98470323382	0
50008.38104781748	50019.90062105578	0
49993.26126408174	50000.11735477906	0
50007.22548173692	49977.57936703704	0
49992.06360483944	50018.0340425501	0
50039.28669048378	49963.65659707516	0
49985.753176636455	50020.735921212305	0
50011.566897029115	49967.6111754119	0
50033.987927820956	49979.86532365262	0
50034.92184460218	49993.68379887169	0
50031.1834662403	49978.546404806555	0
50008.49951727383	49977.61220145197	0
50000.0667014223	50006.61967936052	0
49984.729122934965	49988.46750636666	0
49981.21649061167	50003.70840084871	0
49990.47161684786	49965.01894314194	0
49986.85456251446	50017.47416794007	0
49993.14977565803	50012.76023205532	0
50047.74428540473	49991.24723405859	0
50041.76255014188	49978.46759680011	0
50009.81457879594	49978.21967923451	0
49998.4060908197	49999.35948248665	0
50018.373779276386	49996.34044717234	0
50013.52283959243	49995.467949927086	0
50027.67426593742	49970.10328410818	0
50014.319940503025	50017.38261971316	0
50009.11341404663	49999.653086728984	0
49973.127658974896	50000.05463673042	0
50024.172469884805	49992.833051163034	0
50012.72323837013	49986.30699232487	0
49986.20730487261	50000.10490423789	0
50011.977252020064	49976.793581167396	0
50000.00469857768	49987.66289570633	0
49995.85995538461	49973.097446555905	0
49981.89327689237	49986.981859026244	0
49990.188598212604	50018.50470183291	0
50019.26408681603	49991.079964753786	0
50026.90642246039	49980.55454640253	0
50004.02002875881	49980.06894821713	0
49985.89081506631	49985.65015807027	0
50002.19799961084	50013.56370140326	0
49983.7216195171	50005.075943525364	0
50011.56530235663	49984.67498436674	0
50002.327672652966	50016.16523425671	0
49997.71084800053	49989.345274387495	0
50021.098386776	49999.088229640256	0
50002.00890793094	50008.13368325376	0
50019.39518854666	49986.74799421681	0
49998.48583144695	49996.020842220816	0
50002.252645341825	50003.39034952211	0
50024.94934034694	49996.50973683712	0
49986.29125204934	50032.769984358754	0
50028.415156277806	49974.07285654163	0
49992.67148623997	50015.74501869495	0
49988.55427669218	50005.38882281116	0
50005.61269014103	49979.195057955585	0
50013.9253921519	49979.943606174034	0
50009.02263196153	49976.39397066565	0
50003.70383567812	50009.18776447736	0
49977.93538939688	50032.17827826552	0
50002.00143499088	49981.14772652258	0
49994.443343618565	49988.76168526796	0
50015.95192676042	49996.55369518609	0
49993.70826007408	50013.60625246535	0
50015.6171072625	49995.2344459176	0
49985.79584330067	50018.53873362033	0
50035.52685303456	49986.11691328954	0
50023.38477138606	50015.65881684924	0
50013.08957255942	49972.88909667436	0
50032.54434074573	49980.14024382478	0
50037.69766277613	49990.71977907857	0
50020.70132115987	49971.33918728332	0
49991.54871575323	49993.06958954638	0
50038.6876369777	49984.854015877136	0
49995.84975534837	49989.76380217891	0
50008.57260689861	49984.18248625825	0
50010.80116969428	49974.26868446372	0
50015.52442358418	49980.369654114074	0
49966.87956821088	50025.3566718717	0
50021.39298048806	49997.33513397521	0
49986.79280405464	50011.54457078656	0
50036.99569153763	49970.71384740837	0
50030.30006447288	49976.71936741601	0
50004.423067000935	50021.778925919774	0
50018.9524174718	49987.93459858724	0
50002.24446952885	50009.35885546801	0
49991.37241014676	49987.81286878255	0
50003.50800967785	49986.81399264767	0
50024.603400120206	49967.67607924221	0
50011.68653072118	49989.936086664326	0
50007.42317193211	50025.20821976098	0
49997.81359760099	49974.146066464906	0
50000.03202202254	49975.17501212602	0
50007.46899340166	50016.97950080779	0
50014.92720199672	49989.879107376546	0
49982.3621370405	49990.43294793265	0
49998.93112757086	49973.32114751587	0
49993.375437763934	49986.99815010414	0
50009.01048645396	50017.8185164767	0
49996.28983160131	49986.96341522962	0
50013.84358150482	49974.759725529235	0
49985.33335758784	50014.325262570404	0
49988.28920657882	49976.78881082798	0
50005.127349538976	49960.355245516366	0
49989.64002585986	50013.06228223937	0
49993.30132386803	49990.74232668886	0
50007.89248237768	50021.36047618287	0
49987.15178322575	50016.181793822885	0
49850.90350997945	50188.05190368697	72
49922.292697199526	50151.037880092066	72
49918.945344914406	50073.57770131981	72
49854.93467019818	50111.98508387136	72
49812.490456272695	50258.19904062981	72
49948.062479895874	50228.06830217212	72
49993.86491646352	50059.2879937777	72
49775.71619996081	50161.36147183479	72
49996.08942133735	50169.63328875803	72
50002.08383757563	49978.536393976596	72
50066.46307556587	49940.5438682934	72
49937.72667553048	50300.72875228903	72
50127.20171610751	49983.02969268473	72
50029.47038924927	50237.36926657106	72
50064.79773265864	50089.592322484095	72
49964.39436885083	50377.99301914814	72
50075.146019578584	50173.817175351265	72
50018.8273517376	50322.82931080112	72
49885.3034096846	50390.11200340055	72
49947.075230322174	49919.09833931458	72
50084.99182448819	50362.82355423933	72
49896.87258777388	50000.21630362774	72
49811.18616715129	50367.28819363933	72
50028.726303462776	50426.69766887244	72
49734.08688880831	50261.96159521497	72
50189.71740688295	49942.63623225867	72
49939.91502982887	49844.66422409894	72
49929.60372435378	49764.92897213084	72
49654.60578088208	50277.93161819986	72
50108.433732116646	50239.93428600504	72
49732.47109604097	50372.710928010994	72
50008.29503675467	50505.04152984242	72
49996.53744970973	49728.05091061836	72
49659.31823185593	50397.67678958815	72
50180.291339114665	50034.33726769955	72
49732.6801984435	50450.363088052465	72
50155.18436277499	50169.649863258885	72
49913.9973218903	49693.54157670302	72
49946.16283682817	49627.22584691691	72
50078.43168077086	50536.710284973225	72
49832.95903080295	50441.03702453794	72
49692.53831870542	50516.405117643844	72
49864.42189960437	49629.06189150733	72
50072.277024985335	49736.523109404916	72
49849.24112876906	50516.27746693957	72
50088.0864096211	49659.699280156	72
49592.85430615595	50439.197352879186	72
49867.22296067429	49875.812618027936	72
50030.22570760484	49799.39378666476	72
50179.29478207838	50263.206025232284	72
49971.718798543276	49557.58892562471	72
50015.78700915287	50585.27836559695	72
50248.258516830116	50289.37204256736	72
49676.63426896551	50206.34397437493	72
50218.02032135575	50126.64580782449	72
50116.17049574429	50429.45481302088	72
50231.54528398989	50210.00167892381	72
50296.20772710344	50116.91156797561	72
49618.65338382236	50532.38046826984	72
50042.60060815429	49579.05342633018	72
50069.9794454947	50636.36301905701	72
50267.58286024143	49956.83647532241	72
50189.928686632906	50457.24928475101	72
49986.56897113405	50652.83847570875	72
50123.31820877	49587.11903034352	72
50165.85627793823	50534.51510293101	72
50145.69453950816	50636.85031057742	72
50145.932163150945	49879.75610707692	72
49896.612330387514	50572.946205467764	72
50329.07136318826	50282.732679942164	72
50240.62200803315	50557.63601881405	72
49843.45484667839	49718.21542798859	72
49524.72314153327	50409.276121446805	72
50374.999692960235	50346.83674138186	72
50331.89194698426	50000.63556437488	72
49981.10047797983	49482.89859878311	72
49445.57265071403	50426.37480142712	72
49911.454518267834	50681.95280851646	72
49777.05351096954	50548.936878469096	72
50179.61020824442	50376.119407930106	72
50138.683776636775	50710.76110199601	72
50314.70044311362	50590.19097606731	72
49780.35963236111	49673.30128935462	72
50335.20423971589	49925.51110032094	72
49944.75341886592	50750.48565202527	72
50334.058434455896	50667.31858065501	72
49800.98236278985	49785.46490433652	72
50056.885614800616	49453.19060062242	72
50015.25650173669	49877.99650998869	72
49909.985939682825	49511.87798555784	72
50109.308976130254	49510.70890684454	72
50238.60968048603	49886.98446184168	72
50152.019270942146	50789.87713535239	72
49579.10068123584	50268.712754353975	72
49731.896139647935	49826.64232106577	72
49807.941911049085	49581.74319062335	72
50439.162345063836	50309.84512098107	72
49791.751720078384	50621.79129374901	72
50183.49133214021	50860.24930266043	72
50252.56490138459	50399.69527870261	72
50022.18977128996	49381.63928599059	72
49782.290590127304	50699.49313283587	72
49891.20088673237	49438.090385323645	72
50376.45615214472	50727.23292081325	72
49492.95380036003	50333.89943407177	72
50402.19132290896	49884.120058320856	72
50417.653379613046	50659.96405136766	72
50197.94665079343	49818.45415844762	72
50203.13371784939	49591.56023408251	72
50143.26022882705	50924.21704926693	72
50190.21518055286	50983.278114456494	72
49699.245394661535	50136.38532270232	72
50024.64605448232	50737.0863062672	72
49765.4321788981	49899.092402022165	72
49659.92216625792	50600.116301952934	72
50239.81810479355	50917.38908313236	72
49849.16054314033	49371.16786224826	72
49737.77120357114	50762.66635394779	72
50433.65975974273	49956.3069364673	72
50080.917862120645	50815.67870964406	72
50042.85026333064	49306.57591428096	72
49678.90880710728	49888.86627382859	72
50002.068696006936	49244.8966776457	72
50432.77165335103	50584.67620416058	72
49995.07549880795	50805.45723272317	72
49956.17624807408	49181.85221983319	72
50253.81618064613	50637.379409509944	72
49736.3851334118	49966.46331453376	72
50001.096722485185	49118.41751342218	72
49789.77212515523	50067.07740679092	72
49476.27179354337	50501.73472114493	72
49665.61662861827	50680.545512114346	72
49890.15286979687	50809.626160435924	72
50505.40217383158	49920.580090257754	72
49896.52275260168	49136.231894528224	72
50157.93300937758	49449.16932589913	72
49718.95539285568	49726.44650318594	72
49808.601124794826	49990.839454473076	72
50416.43570389408	50789.98915554593	72
50361.47710381123	50151.53004423077	72
49659.04918742677	49790.198227691435	72
50383.45047499259	50423.72970020674	72
49483.38002773493	50576.72372648722	72
50274.969426693046	49823.42827356122	72
49850.59242432163	49070.744239412044	72
49772.365069165666	49394.90340158811	72
49512.83085448588	50232.4090421551	72
49579.895433791964	50186.76159463245	72
49598.00529336016	50711.3165653121	72
49811.7140431661	49307.58903730213	72
49719.558862563776	49338.8416765426	72
50523.81515702325	49996.74467885067	72
50202.5577919014	49745.407357869815	72
49642.276892044174	49329.39864002531	72
49500.24331159387	50154.38494060501	72
50345.389500003774	50807.20890011088	72
49443.50796100729	50256.42524252577	72
50436.95816683933	50474.03315396237	72
49869.96176370812	49252.761773888975	72
50312.624894432236	50911.725327896624	72
50064.88615902052	49078.97753950476	72
50254.46624537846	51019.74712209368	72
49549.6688181192	50504.05814322538	72
49771.18898657218	49089.89508605944	72
50197.11426245162	51077.2739336454	72
49862.935942688004	50884.38916851828	72
50024.36333201604	49017.98386578482	72
49743.32430032754	49160.9703174702	72
49853.09701368191	50739.42484739824	72
50492.32439934303	50797.47343773172	72
49970.36481383339	49321.75500845654	72
50323.68858860002	51049.183313772686	72
49942.890109347696	49071.11912767417	72
49978.07020651089	50879.30578430708	72
49809.25997240322	49201.21173867663	72
50391.30654833132	49808.29935860339	72
50396.07944305745	51079.04160966803	72
49572.7987306259	49287.91486066664	72
50099.451646716174	49010.81451836011	72
50180.682599464286	49018.78467453278	72
50469.31302674681	49855.20872579936	72
49527.69639808784	50679.40629865032	72
50461.78695287815	49781.13076551561	72
49744.84275748688	49014.66791094	72
50350.75131797023	50979.08867125866	72
50221.423623740884	51152.67897489516	72
49677.64502779117	49050.312328310116	72
49379.26994726963	50391.51295971939	72
50509.88998758229	50602.72371593042	72
50476.426833788275	51088.9971459219	72
50514.316149303144	50470.61041274155	72
49378.48136058923	50315.83885988184	72
50257.904320574984	50838.44322462567	72
50463.4510327515	50721.728663202986	72
50451.17646896139	50389.78946210313	72
50075.96892036918	49239.86312305556	72
50033.17868456709	50937.52332805577	72
50242.277754829425	50766.01807160649	72
49590.68590540844	50636.10354295029	72
50508.1713507007	50333.70893397471	72
49788.32212947376	50909.70853985292	72
50551.05493317644	51066.05846413987	72
50072.39577130403	49159.81972638614	72
50269.21273300868	50473.85490735643	72
50136.16904141116	49099.70694122789	72
50150.94902468949	49233.71566354978	72
49510.5355191445	49245.74520364856	72
49654.80093964746	48972.163332131015	72
49575.6521620299	50343.37134542426	72
49916.94004664049	48994.90295231673	72
49651.980500421676	49684.14052722699	72
50561.24036210352	50769.15326799292	72
49425.04852325086	50141.535671690675	72
49401.729089087574	50531.64842793787	72
50584.583387698076	50432.68548217496	72
50436.70549395192	50161.83169754591	72
49746.10664370118	49248.74107887429	72
49667.20328888838	49256.17513777593	72
50381.184864046634	50527.83190463525	72
49630.04415674921	48900.2356473641	72
50124.52795116307	49304.54671718079	72
49874.074456486174	48926.75197609948	72
50547.62637898913	50665.269209224694	72
49703.965547201384	50061.83434540756	72
49804.21569166002	48905.13994358508	72
50101.577766844945	49821.192034984284	72
50400.33410470791	51155.571875429756	72
50514.737139782475	50166.8439623512	72
49815.88990373741	49504.36979115167	72
49446.5695168264	49203.84722351237	72
50398.70254972572	50864.02186309199	72
50427.592421986345	50988.39339297638	72
49833.874910396524	48835.18710260262	72
49550.04521883577	50769.992476080406	72
50251.80547594629	49683.08362303214	72
50196.65503235799	49340.54167167615	72
50588.834236113216	50511.30313456529	72
50668.64761417643	50527.400481442404	72
50744.139105425595	50501.33986605338	72
50559.31580144363	50103.66391215918	72
50380.29676856985	51227.09622292681	72
50597.16979330663	50586.60119089759	72
49800.667643635374	50806.979789432655	72
49661.38214056569	49609.629537206776	72
50536.95082853934	51141.152882080896	72
49949.242473600716	48919.4347194415	72
50027.584890038954	48937.572626193796	72
50159.427172135074	51192.60152855059	72
50583.9290173238	49929.741993986885	72
49736.5606054356	48939.59914026421	72
49618.14122089553	49191.38082203178	72
49414.7282452413	49136.753187095055	72
49546.268626455436	50843.554377174514	72
49369.9787409345	49230.777292261366	72
50564.00270641048	50231.58504200871	72
50630.22511811934	50123.9333117747	72
50630.990827810405	51068.35062642642	72
49931.51378058091	50450.98653602574	72
49606.11774837196	49402.81167278977	72
50613.141835700575	51155.7442560195	72
50450.517382837905	50917.52355343952	72
50103.74025985395	51133.25878201579	72
50298.389172995696	51146.654849407496	72
49595.996899254555	50109.860518901594	72
49692.64106104663	49410.114663491884	72
49509.74533922007	49158.00709798534	72
49589.988111037615	49822.73559310387	72
49565.72641304152	49753.65992699134	72
49647.28243664576	50008.72785093324	72
49589.62793459705	49573.91033994925	72
50400.524747891985	49735.02615307211	72
49685.234255796684	49486.68891684903	72
50454.33669139967	50236.51785835601	72
50633.72787305099	51233.49697088133	72
50735.22206081625	50422.14401382432	72
49485.4607636347	49752.561656233665	72
50503.54765308496	50983.67683838394	72
49662.19394706827	49125.94137580429	72
49570.84200954956	49106.36324509099	72
49521.62311794124	50080.48187189128	72
50611.06053481647	50822.636002617015	72
50645.11605588131	50240.45713774077	72
50684.996473157626	51120.63794300781	72
50656.77253212284	49955.45916357374	72
49597.26959961496	49037.88082569391	72
50699.59474475962	50594.348520185114	72
50653.0038646775	51309.65982521383	72
50689.79216042103	50308.368740378064	72
50323.606570440934	49745.58370920889	72
49305.24394470366	50325.338041277224	72
50734.52138473261	50243.252839864144	72
50308.221281207414	51242.48937706741	72
50099.17395472947	48911.59460596636	72
49616.039183275294	50806.84252880158	72
50311.30841334437	49628.26627492801	72
49562.92126642167	50920.161882697845	72
49350.49021481444	50464.777326972544	72
49551.62755275226	48893.743118107406	72
49852.66607062578	48762.58840284744	72
50592.07861707062	50028.92478673287	72
49469.90539476263	50834.1429109938	72
50618.771387638946	50695.07165881751	72
49401.378813267875	50609.55041046061	72
50526.987958899794	50905.77233861644	72
50162.624485539374	49670.20718493448	72
49362.81644928589	50681.51974730196	72
50236.41476875816	49077.18542329357	72
49907.100099025345	48706.9768784544	72
49422.55761555011	50895.04163917088	72
50387.92925467959	50074.874773536394	72
50588.33631947463	50996.7670269988	72
50257.71671266043	50039.6844983886	72
49592.119453483225	49474.59885825656	72
50353.611093675914	51310.41118391655	72
49498.493455911754	48841.63094529127	72
49485.35511779232	50943.59344205785	72
49293.11459890875	49221.78266212096	72
49408.426320778286	49775.625977933756	72
49923.556483939305	48782.90701331313	72
49466.32155900461	49309.266094123974	72
50787.36056798164	50370.98558962359	72
49269.919664488116	50474.83139295113	72
50545.844456983614	51221.52630971489	72
50063.357244949955	51195.578204578735	72
49513.92808501981	49473.830018421926	72
50703.31495954598	51207.79674647341	72
49335.51628782355	49122.27883293677	72
49428.631282793445	49700.90149297379	72
49738.70494144047	49547.236051320615	72
50700.26458596584	50023.173337079636	72
50534.220663248896	49816.98180041881	72
50773.4658275041	50610.84308498028	72
49468.23616736828	49634.592550467285	72
49477.94650188202	50015.12866897702	72
49517.894142085526	49547.031736138364	72
50582.29227722129	50356.34674075778	72
50465.97929885245	50056.225043178776	72
49539.729462109215	49370.29188487271	72
50669.523992150986	51005.15761221021	72
50108.11662354006	51055.007416689914	72
49571.98999168046	50995.26949880347	72
50798.808583656995	50290.44600313766	72
49328.05965996189	49298.42260565318	72
50300.805049472394	49034.21255184453	72
50469.48315891695	51181.11612217117	72
50747.520513724434	50986.835786334865	72
49425.86748649361	48825.347037062325	72
50776.691606802866	50016.39323744793	72
49261.194207792396	49120.953357785715	72
50851.49343764002	50027.439194993116	72
49648.910464273846	50983.709034042535	72
49718.89522145059	50879.280164992946	72
50214.34738949207	49507.00893579232	72
50373.836878279544	49061.777218256764	72
49289.84238221179	50650.29829608898	72
49269.899403112584	49044.827020371406	72
49398.43159569792	50808.24784191216	72
49443.70036448332	49062.05730890841	72
49474.37599525904	49942.21189946963	72
49388.65584576986	49848.89690640754	72
50230.239795717025	51239.22902369302	72
50309.40146626121	48955.016980332	72
49472.4585963549	48986.56798977644	72
50039.227495655075	51098.24274472288	72
50803.601246317776	50454.06192429536	72
49814.52017955556	48982.77427279682	72
49364.95297983187	50196.84258390756	72
49240.715929646925	50289.07868402408	72
50380.430357345096	49140.372092548154	72
49722.85681931698	48867.04655487584	72
50579.17176424687	51308.68141191616	72
49580.0294919489	48826.37541514939	72
50535.65541516241	49735.43552671564	72
50705.14131484007	50674.70051995715	72
50660.90131918279	50878.03545790316	72
49403.66067036315	49349.494390701344	72
49251.35015639265	49299.24464574402	72
50741.91963624832	50868.39024987334	72
49865.638058582816	50960.12012070703	72
49395.47509604129	49927.40658434888	72
49939.27690306807	50960.79016727479	72
50607.72597233721	49813.762567548016	72
49516.87932027582	49857.14553558289	72
49977.86654751815	48682.45622168825	72
49198.99157016722	49018.4906795029	72
50224.77277918701	49251.79971885723	72
50842.65566746661	50576.75625270364	72
50446.43080731175	49093.60745221863	72
50264.383612420424	49385.01894873016	72
49282.80089874165	50229.258269179474	72
49859.37233077262	48642.4160945251	72
49654.34881668785	48829.94439426006	72
49166.82979375859	50297.86302656183	72
49450.33851837054	50746.17725695958	72
50500.5964320104	51324.01753723419	72
50301.868252016364	49137.50569123438	72
50770.99236303189	51164.31189739162	72
50864.35036620155	50651.78702303269	72
49214.867454427746	50633.434952085554	72
49928.84905926548	48603.09330557555	72
50920.51536239	50708.2425323278	72
49452.22423410986	48901.49364010133	72
49894.732383390525	48530.678543502174	72
50207.47518196089	49179.87944582578	72
49551.381981134866	48749.61781403818	72
49522.314304435706	49049.339714340844	72
50850.87134688438	51150.250131616085	72
50819.033983096015	50962.553707650506	72
50017.29583157337	51017.18536748467	72
50092.26812196129	51263.70359656483	72
49394.99516072713	49602.255986839475	72
49406.899155958046	48747.82692121678	72
50836.152523826735	50222.11840990275	72
50771.53327198893	51061.56941496477	72
50661.62062667593	50452.11673382562	72
49528.95297551916	51064.88594950838	72
50734.91077322398	51274.632959716706	72
50238.085915181866	48917.24449953894	72
49199.77101764614	50368.54223347775	72
49366.00482729196	50094.4395161211	72
49369.46112495056	49057.14095120217	72
49440.509022355094	49484.039451494195	72
49371.996691284585	50016.81653555562	72
49811.891160269086	48698.83488761532	72
50330.66149683143	51385.11846570999	72
50731.37447395649	51347.727603753985	72
49172.345553640545	49311.28110356062	72
50890.88434729925	51080.5756757397	72
50264.093889388605	51417.879771222644	72
50864.13438665657	50401.62806300087	72
50398.69613377969	48983.65768933917	72
49801.23664956712	50995.723678717695	72
50680.705644465546	49790.29958368076	72
50959.68105909397	51107.28817754295	72
50876.23986809992	50150.93330663804	72
49330.52627938368	49803.77852339763	72
50186.94988692682	51424.470384977714	72
49321.23099735225	50544.8973521659	72
49267.5873857252	50399.8420265582	72
49563.51080571649	48673.224209564454	72
50652.329819253	50762.107337889385	72
50993.577528276306	50702.24085821162	72
49086.5613263695	50296.04560757098	72
50211.32955723613	51499.926194029045	72
50438.44795779906	49185.06406881026	72
50890.33559876857	49964.46067285293	72
49136.693447407386	50224.47049029908	72
50294.12635050478	49498.36580866492	72
49579.97077651259	49966.72561153157	72
50728.16888801942	50745.27716162974	72
49271.431047459024	49757.65027380008	72
50660.10595144646	51389.893429466385	72
50847.80357877903	49900.29135931192	72
50979.97248140676	50625.128158539956	72
49258.96774377783	49834.12714900625	72
50728.67809467354	51428.142846411014	72
49726.01174774128	50953.64809385243	72
49494.93936970011	48701.65850678608	72
50509.20289084758	49664.13248801992	72
50467.03993233211	51394.90866359815	72
50367.31154404942	49463.23696202044	72
49234.89347186881	48947.212465580444	72
49357.574381455015	49677.95952123349	72
49793.29871074391	51076.78286299026	72
50077.842128878816	48833.611090175094	72
49286.84206480412	48889.422201480884	72
49983.73236046982	51202.68713377842	72
49958.18281776374	51090.82626393744	72
50365.813170308706	49567.78543075033	72
49111.66552796933	49364.36445297679	72
49888.53611174931	51059.00894653684	72
49194.18866275026	50464.24889074961	72
49216.195989593645	48864.57107072085	72
50771.16238740848	49874.374058027075	72
50140.969230623996	51532.220747402134	72
49324.0852882176	49947.92113496124	72
50087.53109735534	51473.69229284014	72
50320.22098092116	49210.255610656364	72
50438.15550726359	49556.08042820781	72
49557.781612196944	49644.41213126828	72
50921.78600601291	50578.49334594163	72
49513.40628967021	48609.198917074085	72
50209.99432237736	48841.21428003583	72
49660.87831829162	51059.93114837043	72
50812.182208683116	51285.59169568148	72
49903.53187526747	48457.719568255634	72
50157.35192044721	48781.65009076367	72
49128.661109565975	49042.7851859754	72
49371.94229464064	49511.21605654969	72
49052.879536901644	49016.233467084094	72
49904.74517224727	48854.2121089196	72
49301.01624673419	50151.85742383515	72
49179.3899472121	50543.49239184239	72
49147.638280367275	50145.44532279362	72
49211.82318534107	49709.67110294987	72
49023.04632533932	48944.07922055837	72
50977.16764465674	50524.13367347704	72
49335.17668050806	50771.371498550165	72
50802.1431797792	50739.549252375844	72
50945.28193268608	50403.13167367878	72
