# Supplementary material for: Abundant Topological Outliers in Social Media Data and Their Effect on Spatial Analysis
Source: PLoS One. 2016 Sep 9;11(9):e0162360. doi: 10.1371/journal.pone.0162360 (PMC5017681; doi:10.1371/journal.pone.0162360)
Supplement: S3 Dataset — See the respective attached file. (ZIP) [file pone.0162360.s003.zip › S3_inclusion_lws/clust_74_83.csv]

50000.0	50000.0	0
50005.83713481602	49993.280968672174	0
50001.12443877294	50002.94038312532	0
50004.48967049862	50009.87803618339	0
50014.53099825114	49992.22044562598	0
49994.82530141147	50000.16451443882	0
50010.4589196096	49996.03999675293	0
50018.2149037799	50000.21066760052	0
50008.08586038528	49994.71094210748	0
50008.936828060156	49996.61673629877	0
50014.94983376979	49988.786681476384	0
50018.46933854213	49993.8554702697	0
50011.58925015423	49998.11513877684	0
50000.88428493963	50005.70068823388	0
50015.58030491181	49998.917555959655	0
50009.4718499692	49995.44000616184	0
50021.193458055204	49985.225681648	0
50021.413904821406	49979.75696080034	0
50010.100749354795	49991.42392694246	0
49994.76895619402	50001.40611172298	0
49988.06258487189	49998.76840152412	0
49985.29202249338	49998.940740734564	0
49993.14686645007	50008.1375682673	0
50019.290915195124	49977.92750471076	0
50015.06418115242	50000.068615091885	0
50014.13017824349	49994.253094930704	0
50016.51956011994	49993.78858803314	0
50007.08202173182	49986.998177055575	0
50019.32588342561	49975.4242119596	0
50007.844906202205	50006.27608626506	0
50012.7000907052	49987.44525287354	0
49995.49342105043	50013.29634922211	0
50005.13790162656	49991.45152935209	0
50007.082932075806	49996.441953963855	0
50016.585769007244	49986.84440471123	0
50002.83418114664	49988.992466717245	0
49995.48635136234	49995.03181978486	0
50024.77210222248	49987.26818796391	0
50016.061040311164	50002.13748655931	0
49998.10217495186	50005.36260508198	0
50013.167830917206	49993.19964095961	0
50022.14159763361	49982.83076155788	0
50016.10399810654	49974.74415824642	0
49998.08776523715	50009.22821079052	0
50023.40450357533	49993.61172738369	0
50018.76775212044	49981.33086492498	0
49996.120792812355	50001.59421960543	0
50005.046774222115	49981.73340809357	0
49998.2990140224	49997.04291727956	0
50016.47214563919	50006.55446067109	0
50027.808527417794	49994.11873108403	0
50007.276988179576	49979.47005546184	0
49998.63505054116	49993.56495709598	0
49994.93196612812	50011.18394075017	0
50010.45876863076	49990.161010031814	0
50003.97266594857	50002.458794795784	0
50009.44591577367	49994.182815990534	0
50008.4991627827	49998.01859678256	0
50026.73402193849	49992.63956518364	0
50029.482584821504	49978.508912261066	0
50008.75765193132	50004.28392360544	0
50005.388412672575	49999.9900841207	0
49999.85042124614	50010.79623481914	0
50012.27171978171	49994.29867634941	0
49986.59482429784	50001.81226839865	0
50035.33648425852	49974.70002515035	0
50017.338649190744	49980.41742473275	0
49986.88719264082	49998.56909033515	0
50009.163364260836	50001.94105756399	0
50021.4902181036	49972.74675609031	0
50036.929303339406	49979.345099226695	0
50004.407389178654	50000.27660040396	0
50013.03458879436	49971.04161905141	0
49986.730068661935	49995.36881795393	0
50012.11734460939	50005.26852747503	0
49991.47266825221	50016.232713043595	0
50002.753656105124	50004.43811441385	0
50007.04795399476	49984.99209594952	0
50019.73260847298	49970.14971438379	0
50009.069330373226	49972.59046273163	0
50010.1511816557	49972.62455247978	0
50019.046855330045	49968.729659101475	0
50033.91819664266	49994.99795841096	0
50000.54061583774	50004.66301196818	0
50036.83356199175	49976.12178608589	0
49998.69355844842	50014.23779065819	0
49996.42385986143	49997.54201287753	0
49988.80355885187	49994.73949626766	0
49989.0000510483	49997.53362532931	0
50045.87877013	49979.65615874137	0
49991.13587895365	49996.52765682387	0
50019.30492580107	49999.88959458508	0
50012.46014286366	49988.74121117238	0
50001.54569032017	50001.71275774059	0
50012.15402410048	49992.55053785089	0
50000.12263336884	49977.47527241486	0
50002.22490471562	49999.61637121197	0
50010.51338572776	49998.152334640225	0
50014.73525587127	49997.20394473452	0
50012.79614643068	49996.9890215799	0
50004.87503193818	50001.461523248174	0
50006.03257514177	49990.03647625652	0
50005.54887962217	50004.81637949066	0
50002.56240120871	49979.99797606899	0
50021.887926901814	49996.062893511604	0
50006.32703857465	49991.544517300004	0
49990.439278598395	49994.24582331928	0
50001.873876585625	50007.141939034314	0
50003.305765154335	49993.86854020162	0
50013.200641945106	50005.08440088092	0
50012.12025455266	49978.84568753256	0
50006.64370623705	49983.02919293262	0
50008.49073917247	50010.12621010018	0
50013.861540388745	49978.21860787476	0
50031.058052643435	49986.99015643279	0
50014.94582985956	50012.05125135054	0
50035.5383608293	49983.566861656094	0
49991.030096193834	50022.15116813719	0
50005.46966937792	49970.62233159868	0
49988.44833133628	49989.976926240066	0
49994.354344094165	49979.72792732627	0
50016.53829730544	50000.329665277866	0
49985.69786667642	50003.08579045412	0
50005.04180405728	50003.54232518139	0
50007.49928405959	49988.58424591541	0
50017.031857151094	49968.94990008343	0
50002.98364475068	49981.342418066255	0
50008.75183400938	49981.63170455064	0
50003.74134074666	49968.98534518849	0
50014.184258887915	50004.34955588514	0
50016.66807349658	49978.153620903344	0
49991.49294660638	49999.08926920659	0
50006.07308943197	50012.02124499861	0
50018.18428017563	49975.5291185302	0
50003.744835537575	50005.03672033354	0
50017.0847617482	49967.71939797862	0
50001.364376995836	49995.92899192673	0
49999.015252295256	49984.51162121085	0
50022.88862056398	49978.140659149925	0
50010.12229608524	49981.63378355038	0
50006.924986869504	50014.2275570096	0
50018.62598055079	49995.02027975728	0
50001.4129379488	50011.1959501719	0
50029.762113352466	49981.23696473595	0
50017.34500124433	49994.69032148967	0
50001.66266675488	49990.137316034496	0
49998.9494254673	50003.01711792969	0
50001.198360199305	49999.86125242214	0
49988.285388029035	50000.56237796584	0
49999.6191912088	49994.81971262622	0
50026.604335600314	49978.8004165042	0
49995.32452230914	50007.39284060184	0
50008.4370145203	50012.41428319673	0
50020.588886059304	49984.00500895489	0
50018.196912976244	50013.52306138625	0
50024.68074206995	49980.89310460526	0
50032.11898991028	49977.87048802366	0
50033.392462679665	49988.90998566345	0
49989.34177680639	49998.66722062441	0
50011.053675528885	49993.308648700295	0
49998.23830095699	50010.57701642372	0
50011.79860805233	49985.78635422019	0
50018.22626641199	49998.34133937544	0
50006.87112494695	50000.55134256973	0
49996.53121272331	49985.20198091985	0
50025.086037284156	49985.91081937276	0
49996.70860588001	49979.26714558284	0
50029.50319168969	49973.20871567816	0
50016.4795935853	49979.64911345631	0
49996.10016635222	50004.113680559676	0
49999.640019379956	49996.08065681126	0
50008.223135130625	49962.391188099115	0
49993.37143664145	49981.26529963117	0
50018.00955082157	50001.454190036544	0
50014.05433731257	49987.786569162265	0
49999.49285722743	49986.030568801725	0
50010.892172060616	50002.890041918436	0
50018.264454430224	49979.08917698802	0
49999.254347866976	50004.12399906752	0
49996.37550174052	49996.18684061768	0
49988.48035736957	50002.11186367716	0
50017.57129535383	49985.64348910266	0
49993.48365932206	49995.32734283831	0
50004.25846664632	50013.69450265003	0
50015.17690187655	49969.07193670933	0
50010.90125225226	50010.77384091866	0
50017.00323091341	49995.94090178073	0
50012.86030348004	50017.03363351573	0
50005.31109678922	49962.92414232626	0
50006.08245865617	49996.396527964374	0
49990.01497238	49995.39866020564	0
50044.05046255765	49984.74864177708	0
50021.102182624454	49977.19055963324	0
49994.206855205164	50007.760510363725	0
50031.30952802601	49981.27880218403	0
49993.00874635992	49989.07987435498	0
50017.913044286935	50022.43697608902	0
50019.55630359528	49996.00874573291	0
49994.95845095134	50006.23146898167	0
49996.787999179345	49983.41672751876	0
49997.28862868989	50002.89962222195	0
50026.72239156424	49977.67029217016	0
50016.137442013125	49997.798828649495	0
50002.23822115556	49982.82918829433	0
50017.59004350971	49970.20078439211	0
50001.12616166738	49988.74985866253	0
50026.89126041569	49975.84217616462	0
50011.525842301904	50000.75636389602	0
49987.37936298576	50026.933915783564	0
49992.505563965504	49971.45927862612	0
50028.914669772326	49976.81093937099	0
50016.66006009913	50016.9698661116	0
50006.33442838227	50008.543010872665	0
49989.42131829412	49963.33901166855	0
50017.968238877926	49964.11063876047	0
50017.4053768407	49976.68234425749	0
50025.67918690619	49993.459769034926	0
50035.32946390554	49977.583204645154	0
50014.841863191876	50008.54154552255	0
50009.46842729731	50020.60487544357	0
50021.769537268505	49974.23178294885	0
50011.47451947896	50007.557284676805	0
49998.40507468729	49975.46325920858	0
50004.0943970568	50011.27871101463	0
50006.20179319582	49967.85017228331	0
50018.20829484094	50018.71730479123	0
50011.66556158528	49969.1858270797	0
50024.369657337156	50001.22008216415	0
49998.79584238994	50007.13689362251	0
49990.32820341346	50016.3961369657	0
50006.4435688108	49994.31053318997	0
50019.30929079813	49976.600336048316	0
50010.91845864008	49982.82898569856	0
49990.348907185224	50005.60903256387	0
50024.1522169357	49994.40200642497	0
50014.17381883133	50002.12589069574	0
50017.76507466728	49990.44779436663	0
50043.75520496807	49976.744641166486	0
50009.71324076425	50011.99337319459	0
50023.96064234873	49977.61049468709	0
50014.04709016834	49999.30956374218	0
50007.29837336337	50019.74476684009	0
50011.60148713441	49971.61552987652	0
50027.760664667345	49985.06088880161	0
49990.826783218356	50029.403764236886	0
50009.65654534305	49987.70137659851	0
50016.71099753911	50008.33824926107	0
50004.69951611002	49997.63286251777	0
49982.1008966819	50023.64881203237	0
49994.30528099292	50019.15648234574	0
49989.98803088486	50014.01842541414	0
49982.173661481924	50004.54955079803	0
50016.885314251995	49964.39033046427	0
50027.64624163003	49996.03948847316	0
50042.10921104765	49992.490067135564	0
50000.45721536013	50013.25586287379	0
50033.20667133846	49996.21933796846	0
50007.796617056236	49990.37827675556	0
50010.793185041024	49958.88394594061	0
49999.99657376707	50014.635139766775	0
49991.18720389596	50004.122235214636	0
49997.97220737339	49978.578237204354	0
50009.72613395662	50003.706107086124	0
50035.589999161806	49971.04844427833	0
50028.910800421785	49971.17023296352	0
49995.69536840814	50016.661631778	0
50031.87793942766	49984.378883366044	0
50018.940883947886	49955.17033129901	0
50009.73582475297	49963.47881328664	0
49982.62400587377	50000.491292449246	0
50011.69341869804	49995.72767945512	0
49995.16420949113	49998.835294507444	0
50006.40201665947	49988.39904736535	0
50016.4519561636	49990.38580699887	0
49999.09921373705	50015.27455799909	0
50015.71644487849	49981.890074185685	0
50011.95701241115	49981.49187185587	0
50013.74931920829	49997.47045144757	0
49991.916510602816	50012.525039104024	0
50009.99198977121	49984.8982441121	0
50018.44147401772	50003.16867861623	0
50020.82573912429	49974.82028027413	0
50015.49034966473	49990.85560334409	0
49999.87213701425	49997.90044027296	0
50043.79092621712	49982.05238273654	0
50017.433259612284	49987.72241035177	0
50031.953824946744	49994.884360510674	0
50008.88763657624	49985.631715698684	0
50033.254947874484	49991.54350118985	0
49999.46235900153	50001.37638187934	0
50015.18216152417	50016.60655961266	0
50013.100947890016	50010.369642319376	0
50023.76929210621	49996.469970804144	0
50009.1598565264	49970.37590584578	0
49995.85450226346	49992.452056001675	0
49999.94546654832	50008.59505416156	0
49990.82754118624	50010.245166916364	0
50031.77710339371	49975.60848126108	0
50034.230430251715	49972.200144816255	0
50022.386270717376	49979.00827023312	0
49992.64646736168	49980.25304717777	0
50026.42297673137	49997.453392527335	0
50019.618674445446	49958.86037352273	0
50026.41798040903	50001.05491525644	0
50019.38057683675	49973.42363685009	0
50009.54565436523	49966.28393480257	0
50009.01063384966	50014.73592736334	0
49999.644995925904	49993.78405371485	0
50009.81720632824	50005.97289784865	0
50008.14015398451	49992.284981156794	0
49996.346870602596	50006.735113702714	0
49992.318381946396	49996.34852900717	0
49975.57922029394	50007.543591302885	0
49991.7840052838	50030.47910280624	0
49997.821918389505	50003.78108682672	0
49981.759709777754	50020.590654198604	0
50004.689470503756	49982.915378003716	0
50003.63994292236	50003.52518030056	0
50003.33970531987	50010.21646316763	0
49991.72504012674	50009.66971456137	0
49993.51300644962	50021.990941999415	0
50008.57551745661	49967.72139152683	0
50021.960935687	49975.66542490558	0
50004.69583280455	49995.22104814737	0
49994.198399913046	50009.21217614481	0
49988.58142016513	50018.082290497325	0
50019.654252077045	49988.67324223183	0
49984.921162792794	50004.07854214962	0
49981.45671529846	49997.116122643434	0
49996.97783060522	49968.187741512134	0
50040.272093099156	50001.72669740148	0
50003.18794351524	49977.40589052669	0
49993.03311956979	49993.21018067425	0
49996.365427526835	50010.6317267545	0
50003.67053058538	49991.807151799425	0
50008.59006648891	50007.353603243646	0
50005.63922193674	49975.28807307995	0
50027.37674313698	50000.002662458595	0
50018.1694011894	49962.7431125476	0
50029.270615256304	49986.30585703274	0
50008.60891376488	50000.90645862579	0
50011.463217016535	49987.64651850302	0
50025.71492602243	49980.053609271316	0
50020.149261215425	49998.33740895269	0
49992.083382203666	49998.17325550986	0
49990.49038131797	49993.050099536056	0
49997.03459241107	49992.463299739306	0
50015.71638867133	49993.163487279846	0
50014.238258018595	49971.042525217876	0
50002.84440560835	49991.017650804875	0
50024.0421841673	49981.83583364768	0
50010.09122006389	49975.393998303785	0
50021.8599244461	49988.34879827413	0
50012.38490685176	49983.447845324255	0
50022.9978631254	49987.25227928762	0
50024.57481204676	49998.27303786978	0
49977.73435678939	50025.73142585185	0
50018.273526281984	49984.862890459626	0
50004.87977524304	49988.86417241439	0
50010.2994959495	49980.14878879698	0
50044.34040172747	49986.573763466644	0
49989.8854863132	50002.60089882142	0
50035.588236585834	49995.58540569962	0
50033.22995233338	49985.604815805105	0
50004.865841838946	49985.181879685035	0
50017.96032704124	50016.073713754304	0
49985.88742129509	50004.574260043635	0
50022.967400696645	49965.7199337937	0
50020.575116337925	49991.52741422425	0
50023.080497756	49990.82975304222	0
49971.19647388126	50028.90699982335	0
49988.378226405424	50020.15787642392	0
50041.256446369975	49975.58570536631	0
50026.2353198945	49963.63745814506	0
50006.09290812682	50003.86750193632	0
49999.10665106603	50019.81250362378	0
50017.08442806516	49999.00182927129	0
50044.3125068275	49991.881128169334	0
49989.69643205104	49979.90931636454	0
49983.447153874804	50012.92191009479	0
50007.09100776314	50002.0115516885	0
50002.39396832022	49992.540378176054	0
50030.089910534545	49998.491165232444	0
49997.30745483783	49998.59718904675	0
50007.318017293444	49975.875578960055	0
49993.248316773905	49978.191920323	0
50026.3666059615	49990.04335203911	0
49992.999485446875	50010.69994272801	0
50000.3856237368	49991.71250458948	0
50017.946030743726	49977.88631347146	0
50007.644142433375	49972.087069549	0
49993.66907959635	50011.765590085415	0
49994.8157511952	49986.98470323382	0
50008.38104781748	50019.90062105578	0
49993.26126408174	50000.11735477906	0
50007.22548173692	49977.57936703704	0
49992.06360483944	50018.0340425501	0
50039.28669048378	49963.65659707516	0
49985.753176636455	50020.735921212305	0
50011.566897029115	49967.6111754119	0
50033.987927820956	49979.86532365262	0
50034.92184460218	49993.68379887169	0
50031.1834662403	49978.546404806555	0
50008.49951727383	49977.61220145197	0
50000.0667014223	50006.61967936052	0
49984.729122934965	49988.46750636666	0
49981.21649061167	50003.70840084871	0
49990.47161684786	49965.01894314194	0
49986.85456251446	50017.47416794007	0
49993.14977565803	50012.76023205532	0
50047.74428540473	49991.24723405859	0
50041.76255014188	49978.46759680011	0
50009.81457879594	49978.21967923451	0
49998.4060908197	49999.35948248665	0
50018.373779276386	49996.34044717234	0
50013.52283959243	49995.467949927086	0
50027.67426593742	49970.10328410818	0
50014.319940503025	50017.38261971316	0
50009.11341404663	49999.653086728984	0
49973.127658974896	50000.05463673042	0
50024.172469884805	49992.833051163034	0
50012.72323837013	49986.30699232487	0
49986.20730487261	50000.10490423789	0
50011.977252020064	49976.793581167396	0
50000.00469857768	49987.66289570633	0
49995.85995538461	49973.097446555905	0
49981.89327689237	49986.981859026244	0
49990.188598212604	50018.50470183291	0
50019.26408681603	49991.079964753786	0
50026.90642246039	49980.55454640253	0
50004.02002875881	49980.06894821713	0
49985.89081506631	49985.65015807027	0
50002.19799961084	50013.56370140326	0
49983.7216195171	50005.075943525364	0
50011.56530235663	49984.67498436674	0
50002.327672652966	50016.16523425671	0
49997.71084800053	49989.345274387495	0
50021.098386776	49999.088229640256	0
50002.00890793094	50008.13368325376	0
50019.39518854666	49986.74799421681	0
49998.48583144695	49996.020842220816	0
50002.252645341825	50003.39034952211	0
50024.94934034694	49996.50973683712	0
49986.29125204934	50032.769984358754	0
50028.415156277806	49974.07285654163	0
49992.67148623997	50015.74501869495	0
49988.55427669218	50005.38882281116	0
50005.61269014103	49979.195057955585	0
50013.9253921519	49979.943606174034	0
50009.02263196153	49976.39397066565	0
50003.70383567812	50009.18776447736	0
49977.93538939688	50032.17827826552	0
50002.00143499088	49981.14772652258	0
49994.443343618565	49988.76168526796	0
50015.95192676042	49996.55369518609	0
49993.70826007408	50013.60625246535	0
50015.6171072625	49995.2344459176	0
49985.79584330067	50018.53873362033	0
50035.52685303456	49986.11691328954	0
50023.38477138606	50015.65881684924	0
50013.08957255942	49972.88909667436	0
50032.54434074573	49980.14024382478	0
50037.69766277613	49990.71977907857	0
50020.70132115987	49971.33918728332	0
49991.54871575323	49993.06958954638	0
50038.6876369777	49984.854015877136	0
49995.84975534837	49989.76380217891	0
50008.57260689861	49984.18248625825	0
50010.80116969428	49974.26868446372	0
50015.52442358418	49980.369654114074	0
49966.87956821088	50025.3566718717	0
50021.39298048806	49997.33513397521	0
49986.79280405464	50011.54457078656	0
50036.99569153763	49970.71384740837	0
50030.30006447288	49976.71936741601	0
50004.423067000935	50021.778925919774	0
50018.9524174718	49987.93459858724	0
50002.24446952885	50009.35885546801	0
49991.37241014676	49987.81286878255	0
50003.50800967785	49986.81399264767	0
50024.603400120206	49967.67607924221	0
50011.68653072118	49989.936086664326	0
50007.42317193211	50025.20821976098	0
49997.81359760099	49974.146066464906	0
50000.03202202254	49975.17501212602	0
50007.46899340166	50016.97950080779	0
50014.92720199672	49989.879107376546	0
49982.3621370405	49990.43294793265	0
49998.93112757086	49973.32114751587	0
49993.375437763934	49986.99815010414	0
50009.01048645396	50017.8185164767	0
49996.28983160131	49986.96341522962	0
50013.84358150482	49974.759725529235	0
49985.33335758784	50014.325262570404	0
49988.28920657882	49976.78881082798	0
50005.127349538976	49960.355245516366	0
49989.64002585986	50013.06228223937	0
49993.30132386803	49990.74232668886	0
50007.89248237768	50021.36047618287	0
49987.15178322575	50016.181793822885	0
50901.898007550895	50593.97967081316	73
50958.27658818799	50652.709672237106	73
50969.164258117955	50551.122924124895	73
51041.58476219506	50513.579543311884	73
50908.12886037697	50502.759390285304	73
50833.100207112926	50528.339508787816	73
50904.634743902316	50710.95474765985	73
50842.728997619335	50758.08881663554	73
50835.34935019897	50834.22381040801	73
50820.53077330095	50450.68025724643	73
50772.248472965264	50731.64488367909	73
51000.13970808295	50723.95506769619	73
50727.89414510305	50795.50588883735	73
51062.40328299021	50585.75750295985	73
50806.622698120686	50376.06895292237	73
50874.49365716888	50903.3843974966	73
51055.593258632354	50661.59660511129	73
50756.1014935502	50492.585766685246	73
50864.07776256164	50322.78420964519	73
51082.210492194194	50733.6912897518	73
50764.83439918144	50869.75334105808	73
50726.36080696488	50380.44551958899	73
51138.246716000685	50677.667866728385	73
50766.88412874508	50654.68381489487	73
51036.6111836995	50792.33594690333	73
50690.290905875205	50903.86347655082	73
50646.570715607486	50794.45822140111	73
50774.58893800473	50302.82049432936	73
50898.942234483206	50427.132347639556	73
50833.85539578995	50254.62708356474	73
50571.253875178736	50773.28303833463	73
51215.91143237139	50685.873725944446	73
51169.05287080555	50608.18776460165	73
50978.84681126049	50422.23495972722	73
50839.939996725836	50635.489941933425	73
51057.23218297764	50405.343600354034	73
50913.46844175403	50807.16087281543	73
50701.05791776946	50620.82280367599	73
50648.48186390479	50354.24681103649	73
50614.019169388856	50872.96697500318	73
51118.11747870148	50536.969591613786	73
50750.60416616132	50224.92611886749	73
50615.8539461468	50428.47226121705	73
51131.80073712667	50429.03433207687	73
51093.22370855459	50845.43751998524	73
50694.090843076854	50980.032759867114	73
50575.0543732774	50333.23428911274	73
50493.29619901877	50785.22036643508	73
50700.31018341736	50293.51818630371	73
50938.12401072789	50300.84190244677	73
50672.81035667603	50550.54043983174	73
51049.96751177095	50910.892128387495	73
50817.00148252244	50182.15569804984	73
51198.3017568922	50521.05234560699	73
50612.04570969941	50602.30073573005	73
51112.95699817294	50347.118846358164	73
51045.893569008134	50992.60500459237	73
50541.18617917417	50405.81848942247	73
50423.77899213956	50829.11432253879	73
50891.46389705507	50167.38571303746	73
50589.24682969857	50680.10798323709	73
50681.12615456931	51055.97673275237	73
51107.7259544728	51047.06088121861	73
51132.3776672138	51124.69361284601	73
50465.96229701481	50435.20655940511	73
50652.235998854165	50228.63429816027	73
50686.843332818666	50451.020724981034	73
51034.09149607921	51082.62864513346	73
50779.43837041284	50115.867798653184	73
50451.00429357683	50723.59185089122	73
50499.76177780363	50322.80802909948	73
50619.089010767726	50952.10695280678	73
50655.839324981585	50714.68952064825	73
50966.23523404232	51003.71285204469	73
51293.303750952975	50700.822872646095	73
50409.07055382185	50379.46832851357	73
50327.870889197766	50388.731758570335	73
50340.366093564066	50463.78953560909	73
50538.39273529198	50874.0167801388	73
50767.62790707823	50572.3549853922	73
51153.948542829094	51199.96186110697	73
50409.958726489815	50501.42679863378	73
51273.877605339556	50547.6103761198	73
50258.34075877084	50451.12969726777	73
50383.94454827711	50571.157748761936	73
51253.49752865941	50769.609667327146	73
51179.68477391001	51066.808425436546	73
50901.52071800134	50089.18540538902	73
50315.905667773724	50309.13471845162	73
50383.57091702163	50679.77361190484	73
50577.074542535884	50200.2459896843	73
50588.644866679446	50500.47007934085	73
50829.089571386095	50963.155867884256	73
50226.12944217226	50522.992430891245	73
51009.72729897166	51159.571257650336	73
50936.70587945276	51122.78627709061	73
50950.75339390836	50922.98827507713	73
51170.72238425738	50747.07424512239	73
50885.10319571596	51015.612532069805	73
50838.86972252699	51083.79516748256	73
50355.11863955079	50856.895406332915	73
50285.20213946673	50885.89199705715	73
51285.94401412573	50836.32211950455	73
51253.09992470846	50904.49792469771	73
50145.0562935289	50511.75630049649	73
50372.31900131829	50255.53143109229	73
50865.50022434475	51155.01151482707	73
50566.73134695522	50119.739837036665	73
50462.201228363796	50253.19654185038	73
50345.39355776816	50940.73967868747	73
50763.990901930796	51106.11583354176	73
50921.42049468937	51208.82710399583	73
51192.316912676506	51266.25492742763	73
50065.459876042965	50503.19725541099	73
50222.834344620416	50385.699052029304	73
50247.80433312711	50953.17575765008	73
50205.32467865663	50310.32357509246	73
50463.512880439346	50646.59986373378	73
51124.21851999915	50927.21371291378	73
50817.15009542165	51216.97758369028	73
50178.57215123766	50585.84976996821	73
50778.15507833006	50033.64826197401	73
51041.27728393361	50305.31535454499	73
51040.1196045083	50226.86475749046	73
50654.169688451	50149.71456908996	73
51351.73766408527	50569.01469755801	73
50481.91599810349	50542.46770347589	73
50849.16742605198	51285.199222237956	73
50163.81456135261	50662.49498598511	73
51258.920804298905	51087.965579183736	73
51226.5535138442	51183.47518646378	73
50240.09468408525	50820.95022752285	73
49995.16965300271	50527.618867233425	73
51306.15812286971	51155.773604553564	73
50619.65822985991	50057.07289896442	73
50304.08433958162	50777.31239002138	73
50150.837518462955	50253.63057924831	73
51387.769496984125	51169.525585652606	73
50149.371534264246	50742.675346698525	73
50490.60166004757	50934.18639525361	73
51364.3628910284	50490.120808534666	73
50152.75863577237	50438.09992379847	73
49918.24987860829	50500.076349311974	73
51453.929558314165	51206.112929702664	73
50189.55294426944	50877.671746965294	73
50319.36805427728	50634.83186912441	73
50571.02210364207	51016.66958682661	73
51432.8099654965	50566.768391587735	73
50123.60919426624	50183.315321982955	73
49852.76666857326	50538.38543874875	73
51170.37070599644	51339.7706825269	73
51401.11160731504	51092.591731010376	73
50571.20452655494	49996.13102580287	73
50394.51824293426	51000.64597144995	73
51230.096638604184	50450.811131248236	73
50959.786855300285	50034.396076699966	73
51005.33529187082	51234.912007043786	73
51033.00008303145	50051.72888676494	73
50287.46739436446	50565.12892692475	73
50048.61166357423	50149.888922593185	73
51477.26091098373	50631.99137709941	73
50133.369064404775	50936.829317127726	73
51408.2164091985	51266.292887069816	73
50992.074491386076	50161.6245600757	73
51438.21534632065	51337.116357203624	73
51374.83949502411	50410.162037380185	73
50136.6444839079	50364.31871026255	73
49807.953629229116	50603.122400391076	73
51259.56916542508	50377.25862670488	73
50804.637798224794	51347.49804055634	73
51477.778467771	51080.692333798004	73
50212.282868936774	50204.19179557217	73
50769.61188373399	51008.530462645256	73
50338.07012687708	51049.47203596402	73
49993.7312586832	50201.72475547038	73
50063.91106139039	50348.98807192487	73
51344.45849004824	50754.854802384514	73
51456.106191690844	50422.44704238297	73
50065.89536532698	50271.04299034732	73
51486.34795551214	51395.49627969239	73
50710.341256048356	49991.124857692084	73
49851.02187447562	50667.216611609576	73
51041.435939300674	49970.897478532825	73
51189.30342191585	50319.31214084262	73
51362.391499744954	50657.25448407799	73
50879.91110030348	51360.7927188091	73
50733.4997744943	51319.172359954384	73
51525.54613529323	50387.48171740629	73
51547.70577212786	51118.827244338725	73
49903.85215283148	50720.46241132311	73
50079.547614717165	50994.47627400297	73
49982.590525882886	50343.77348361711	73
51205.08680554879	50969.2968964089	73
50196.83332882714	51012.704764920876	73
50950.547715555185	51395.48481567581	73
49736.348142622875	50571.51873814082	73
51408.98535475848	51413.45527831873	73
50418.09821740478	50192.07157484096	73
49918.21166402796	50175.60619504454	73
50946.06819990476	50226.06142702274	73
50002.565916852385	50087.591193753804	73
51307.471563518375	50957.882256940284	73
50615.18335905209	51091.73542736253	73
51180.98404893089	50870.921048073586	73
51430.14048159347	51492.177203979525	73
51252.90548305331	50278.436153815055	73
51603.07908938361	51068.60093194039	73
50676.77722822775	49924.747517050775	73
51557.4128465526	50619.34742956641	73
50088.656205044914	50672.09370974124	73
50705.25541244102	50082.33306799005	73
50052.17821739092	50584.35600790237	73
49924.2094615096	50073.53025347625	73
50181.7390200025	50135.25411760734	73
49850.400791652835	50098.78824401576	73
50472.84211743067	51006.18304581404	73
49865.133884793206	50023.3742018204	73
50400.35284146158	51098.394069931725	73
51350.21212177132	51498.49866456573	73
50733.314909248555	51236.277089721705	73
49985.02536709713	50716.637798848344	73
51271.63822155803	50623.445016224636	73
50188.456571308816	50056.42662090489	73
51399.100143116455	51564.698166471564	73
51358.66883322103	51336.66304853987	73
50664.933926153746	51265.56548045306	73
49794.6114771285	50726.91803493658	73
50263.15750913732	50047.13391249522	73
49961.968293091915	50270.55433059428	73
51501.433791897514	50487.91745869667	73
50008.97214210726	51028.523458250034	73
50111.53494241038	50100.41001375556	73
50280.103652316924	49974.56200180619	73
50358.12624417855	50000.16545424566	73
51353.329610347166	51028.92998300239	73
51025.25773685027	51425.7937238566	73
50060.68208238092	50040.7600146669	73
49971.232536783755	50005.8259532508	73
50471.60113123413	51133.312237131	73
50535.80691227142	50628.42381887478	73
51343.32781870669	51622.21993785735	73
51610.43791689677	51169.828607143514	73
49933.600326171014	50399.58853675152	73
51648.16979076819	51002.68315332588	73
50077.33645852402	50762.34258884557	73
51478.58871636355	51000.17634782553	73
50203.56292755252	49950.53769392287	73
49718.92469716453	50724.714419520875	73
49876.662998768574	50796.25838568019	73
51555.350837587175	51231.04557569926	73
51086.81018930661	49910.35486103204	73
50965.28335459595	49958.183544015024	73
50280.37936140314	50162.429958773915	73
51366.475762639064	50843.95771756793	73
51457.669869577345	51614.402950304706	73
51439.98057009331	50819.792695058146	73
50703.02644595442	49851.82083173149	73
51729.04361369217	50991.395932566345	73
51513.71336467115	50706.412403588416	73
50776.16166131951	49819.255564924824	73
50786.383718740195	51426.99344417303	73
50404.06321504606	50059.306217674515	73
51543.161925434724	50950.84322663885	73
51505.863256222525	50315.67116427554	73
50872.65307786871	50018.61569371105	73
51016.53314319448	49870.86811579598	73
49799.27644936801	50475.21634131843	73
51675.76098243567	51126.32986218385	73
51807.302481763116	51016.69230243001	73
51742.70343724342	51082.315913050326	73
49942.07235505418	51063.25358225805	73
49911.25727900634	50994.313121915024	73
49666.35293154286	50547.14399757348	73
51260.52377199794	51309.93410382403	73
50297.980217899436	50235.090323998724	73
50702.97485987125	51156.658400364344	73
50708.680432075125	51406.767619707105	73
51767.76687710781	50920.32726793188	73
49748.02794016253	50651.69811495238	73
49834.14038563323	50998.02054531251	73
50534.587420043026	51093.77859288092	73
51448.841620679385	50742.23271347897	73
51477.292700063525	50241.73628368685	73
50017.14348862825	49943.47354432348	73
49816.461197209406	50403.1524578073	73
51078.576069383256	51209.78396587919	73
49973.125506229415	50601.53936420634	73
51239.38494048443	51383.40417011392	73
49634.26808881445	50477.16819939237	73
51152.0449580483	49949.20424005521	73
49646.719091315295	50742.812472742204	73
51087.179974931314	51478.3277942199	73
51103.65936847663	51300.982742300155	73
50239.092206672765	50737.21406205001	73
51217.91696909667	51457.740688239406	73
51410.387341197005	50904.002245529875	73
51065.54954151873	50130.747921327136	73
51595.19393336121	50549.796616308915	73
51298.101331266145	51557.76365138052	73
49967.07776762932	49884.0405943557	73
49725.11821474296	50496.12356843131	73
51690.84073610368	51206.61407894257	73
51616.25865309758	50471.93599531937	73
51529.252766364305	50181.90301512778	73
50078.2242057735	50426.04203270746	73
50962.66725103281	49812.28130547491	73
51210.23938104362	50212.988769823234	73
50633.93354028851	51392.414845903324	73
49976.04280990011	50944.14207814184	73
49862.463755392535	51073.82998167167	73
50454.377325447764	49997.24922503591	73
51320.979926801156	51264.25364538025	73
51627.11650516477	50652.72298198394	73
50861.5319642584	51445.28389894062	73
49804.64290631925	51120.50461004194	73
51333.953246824145	51425.522236013836	73
51516.20270452922	50810.12055892454	73
50314.149271330025	51127.6573113031	73
49745.089638686775	50367.72440281071	73
49662.880708486424	50357.90321884212	73
50994.522055601774	50855.160614273474	73
49945.60598021613	49806.44951409841	73
51140.21078187037	51419.76784243717	73
50122.88014994713	49959.03252662284	73
49598.09717126577	50311.51101563372	73
50483.39688443272	50080.60949199949	73
49975.23717662106	49736.31836693679	73
50047.4862545876	50914.20589307066	73
51820.90640758506	51103.843309681404	73
50157.819519334975	51085.375736321956	73
49836.89787818922	50174.81534112721	73
50615.79090389053	51207.70229508466	73
49773.33360795092	50115.44936432704	73
50238.968675251366	51077.47652267951	73
49746.037249794776	51075.314811379896	73
50766.83207042113	49898.29703763079	73
50055.670190754245	49722.75569433192	73
51609.48929816266	50904.393468888244	73
49726.61596083412	50287.86884875133	73
50380.05095532226	51169.56217539669	73
49602.19959497535	50234.19838329114	73
49704.318574022545	50214.562719075155	73
50599.89248724192	49925.572000266795	73
49663.06343527391	50823.74115263714	73
51759.31363294368	51252.649544799584	73
51711.64663372559	50863.45632804729	73
51396.571941262046	50245.880278491444	73
51221.592175221	51551.22845781071	73
51024.618654380894	49763.85082441598	73
49701.95741214311	50089.920606774554	73
51770.207118118255	50807.47447356962	73
49798.768508105364	50822.16904971496	73
50377.23882978498	50755.95187557862	73
51037.60908417852	51344.751195015415	73
50115.63307408786	50863.60638337591	73
50024.36745590932	51104.25357618742	73
51691.53597160107	50452.33896589327	73
49758.5568865737	50974.822723962934	73
51705.25937651878	50768.70293750576	73
51576.308463265785	50759.85625715201	73
50375.00627309264	50128.653690901985	73
49558.270369581136	50472.31918912532	73
51624.54540298804	51273.0922432614	73
51585.02898955365	50334.25853059928	73
49635.91983414344	50052.83327530827	73
50319.834016878296	49905.02948579943	73
50397.30707064121	49891.67282533068	73
49694.86716411133	49998.963977864325	73
51246.68815920069	50144.412382627714	73
49608.006323773494	50599.015070797905	73
49684.124094416875	51008.20557565938	73
51431.6724272597	50338.36059661714	73
51512.04813205301	51466.35974035053	73
51766.41400479889	51327.00130126426	73
51486.64439637087	50881.55254307008	73
49651.467214707016	50900.451163931044	73
50507.29722508192	50173.69700498727	73
50927.304080744296	51294.53299495155	73
51774.142954165254	50729.925562548015	73
51117.45984433483	50209.11224632115	73
49565.31460225604	50390.240599298835	73
49495.673672025216	50350.793642801626	73
50693.34246164268	51484.70693085026	73
51527.999339292786	51308.79144159876	73
49606.27749632288	50121.61141422218	73
50766.582754175695	51521.61197156679	73
49657.469127929035	49933.918786566974	73
50882.96102783253	49937.93801526121	73
51683.90279720965	50372.003338632596	73
49730.098836257195	49911.27548350621	73
49727.18319023422	50869.82173568641	73
49803.50056106316	49948.248371839356	73
49797.96165685745	51201.15804337298	73
51768.082467340006	50468.53259154135	73
51286.058486558126	51681.542943027256	73
51059.85443759372	51550.029988486225	73
51171.36857768804	50145.85905959033	73
49840.42696475567	49883.01011045305	73
51865.29951448573	51168.929446258284	73
49911.79895082782	49958.221850657406	73
51493.06466973928	50117.33180843288	73
51073.64128912741	51630.73673916759	73
51553.51165699132	50072.743956317594	73
51324.38352457612	50328.714864497255	73
49902.530536048915	49696.73901826713	73
50112.77234831217	49671.65253217624	73
50063.14144676654	49885.37172028436	73
51630.0256874419	51354.68060846053	73
51210.943181737144	51675.81084911609	73
49891.19726756252	50307.85858450611	73
49996.854518038665	50452.34815634904	73
51421.71825553702	50148.43989782989	73
49949.67274149429	50819.40588513021	73
50682.0293362742	49771.62334111241	73
51218.386930273424	51749.66093987533	73
50059.31003015461	49619.86227146104	73
51336.23343582493	51740.19108712141	73
51878.93858337998	51045.6600588243	73
51347.912409023	50131.475178574685	73
51563.10298839125	50257.718433619906	73
50093.87348717204	51138.114375338926	73
51835.86549116536	50772.49340998982	73
50185.95339204746	49688.25109612922	73
50028.08266545735	49798.407057156815	73
51846.55349852452	51321.03946484641	73
49981.176343847364	49598.6527317898	73
51624.034850762066	50042.614537616675	73
50118.775886453244	49834.78293239457	73
51840.929769038376	50443.04483786178	73
51921.62396883723	51225.46896166042	73
51850.40237842851	50524.48490821179	73
49860.192902848765	50921.12078671645	73
51796.68127392288	50582.28102792412	73
51282.64391600139	51799.85604644796	73
50262.82396426894	49705.37901625535	73
50622.52867138936	49850.37220248776	73
49644.48515132299	51076.70722249503	73
51975.45812711154	51288.63130512981	73
51406.939205953146	51780.56751692439	73
49529.96686984784	50589.64870061227	73
50543.34628922452	49869.87310771067	73
50603.970052331715	51468.17596493362	73
50248.0693615209	49883.23763837647	73
51488.12135724244	51540.5304898056	73
51139.930778322254	51725.80966020829	73
51894.96562837523	50822.59210026163	73
50595.90236762694	51325.7539507203	73
49844.423065241266	51261.2889933659	73
51123.66259100687	50026.38149867593	73
49963.72181873459	51149.71803349733	73
51291.91113250943	50214.69357623366	73
50818.37830566107	49750.461220260746	73
49582.84652411737	49943.490325676576	73
51608.95381546625	50829.2838315964	73
49723.28959378041	51205.9911295965	73
50536.510078521285	51268.144750067884	73
51558.77267536953	49992.13326333436	73
51001.829177440515	51658.04020352978	73
51287.75034196991	50081.633573506304	73
49663.90643591328	51151.52115644411	73
51699.9722440813	50676.76823970153	73
49801.44991683183	49810.51818765069	73
50936.20095243149	51612.146399141515	73
49872.31292964507	49772.68360244422	73
51094.94778969149	49831.349395432466	73
50301.58560425606	51207.79725374465	73
49662.26790685299	50669.7554889828	73
50716.59029392995	51583.39780046546	73
49599.75562474845	51200.59308500596	73
50460.083366424384	51259.423070956895	73
51895.78539365907	51377.4983295863	73
49557.79258367678	50052.20546009658	73
50998.387494855066	49689.35305393017	73
51697.66632040236	50067.38242814978	73
51921.78579723918	50550.69466853502	73
51671.19804166041	51422.95984463733	73
51382.911826845724	51851.28758386797	73
51731.869414070825	49992.32781269359	73
50034.47041054732	51195.09872296141	73
50337.937641814206	49689.71066728479	73
51157.42879479132	49871.122033612846	73
50168.46209651427	51165.07736702265	73
50938.119745083	49736.430718353775	73
51444.422615596755	51688.31484682178	73
51788.952920021395	50380.48812689491	73
49780.36766494807	51312.94931668641	73
50891.76973247036	49840.90625432741	73
51100.26673143943	49732.56044004504	73
49593.87660605649	50852.217227131274	73
49466.56977319833	50423.70175079283	73
49781.989397113626	50237.31969210133	73
49833.5867818248	49658.410333188105	73
51799.75627824109	49952.69374710144	73
51646.19388792386	50120.92439221564	73
51677.16043850359	50191.67395147759	73
51580.412867816245	51436.34285594737	73
50367.4631705868	49815.30202311157	73
49528.634224912326	51226.576581778194	73
50636.53041326227	51573.17358609053	73
52010.05408041728	51356.30100072922	73
