# Supplementary material for: Abundant Topological Outliers in Social Media Data and Their Effect on Spatial Analysis
Source: PLoS One. 2016 Sep 9;11(9):e0162360. doi: 10.1371/journal.pone.0162360 (PMC5017681; doi:10.1371/journal.pone.0162360)
Supplement: S3 Dataset — See the respective attached file. (ZIP) [file pone.0162360.s003.zip › S3_inclusion_lws/clust_75_84.csv]

50000.0	50000.0	0
50005.83713481602	49993.280968672174	0
50001.12443877294	50002.94038312532	0
50004.48967049862	50009.87803618339	0
50014.53099825114	49992.22044562598	0
49994.82530141147	50000.16451443882	0
50010.4589196096	49996.03999675293	0
50018.2149037799	50000.21066760052	0
50008.08586038528	49994.71094210748	0
50008.936828060156	49996.61673629877	0
50014.94983376979	49988.786681476384	0
50018.46933854213	49993.8554702697	0
50011.58925015423	49998.11513877684	0
50000.88428493963	50005.70068823388	0
50015.58030491181	49998.917555959655	0
50009.4718499692	49995.44000616184	0
50021.193458055204	49985.225681648	0
50021.413904821406	49979.75696080034	0
50010.100749354795	49991.42392694246	0
49994.76895619402	50001.40611172298	0
49988.06258487189	49998.76840152412	0
49985.29202249338	49998.940740734564	0
49993.14686645007	50008.1375682673	0
50019.290915195124	49977.92750471076	0
50015.06418115242	50000.068615091885	0
50014.13017824349	49994.253094930704	0
50016.51956011994	49993.78858803314	0
50007.08202173182	49986.998177055575	0
50019.32588342561	49975.4242119596	0
50007.844906202205	50006.27608626506	0
50012.7000907052	49987.44525287354	0
49995.49342105043	50013.29634922211	0
50005.13790162656	49991.45152935209	0
50007.082932075806	49996.441953963855	0
50016.585769007244	49986.84440471123	0
50002.83418114664	49988.992466717245	0
49995.48635136234	49995.03181978486	0
50024.77210222248	49987.26818796391	0
50016.061040311164	50002.13748655931	0
49998.10217495186	50005.36260508198	0
50013.167830917206	49993.19964095961	0
50022.14159763361	49982.83076155788	0
50016.10399810654	49974.74415824642	0
49998.08776523715	50009.22821079052	0
50023.40450357533	49993.61172738369	0
50018.76775212044	49981.33086492498	0
49996.120792812355	50001.59421960543	0
50005.046774222115	49981.73340809357	0
49998.2990140224	49997.04291727956	0
50016.47214563919	50006.55446067109	0
50027.808527417794	49994.11873108403	0
50007.276988179576	49979.47005546184	0
49998.63505054116	49993.56495709598	0
49994.93196612812	50011.18394075017	0
50010.45876863076	49990.161010031814	0
50003.97266594857	50002.458794795784	0
50009.44591577367	49994.182815990534	0
50008.4991627827	49998.01859678256	0
50026.73402193849	49992.63956518364	0
50029.482584821504	49978.508912261066	0
50008.75765193132	50004.28392360544	0
50005.388412672575	49999.9900841207	0
49999.85042124614	50010.79623481914	0
50012.27171978171	49994.29867634941	0
49986.59482429784	50001.81226839865	0
50035.33648425852	49974.70002515035	0
50017.338649190744	49980.41742473275	0
49986.88719264082	49998.56909033515	0
50009.163364260836	50001.94105756399	0
50021.4902181036	49972.74675609031	0
50036.929303339406	49979.345099226695	0
50004.407389178654	50000.27660040396	0
50013.03458879436	49971.04161905141	0
49986.730068661935	49995.36881795393	0
50012.11734460939	50005.26852747503	0
49991.47266825221	50016.232713043595	0
50002.753656105124	50004.43811441385	0
50007.04795399476	49984.99209594952	0
50019.73260847298	49970.14971438379	0
50009.069330373226	49972.59046273163	0
50010.1511816557	49972.62455247978	0
50019.046855330045	49968.729659101475	0
50033.91819664266	49994.99795841096	0
50000.54061583774	50004.66301196818	0
50036.83356199175	49976.12178608589	0
49998.69355844842	50014.23779065819	0
49996.42385986143	49997.54201287753	0
49988.80355885187	49994.73949626766	0
49989.0000510483	49997.53362532931	0
50045.87877013	49979.65615874137	0
49991.13587895365	49996.52765682387	0
50019.30492580107	49999.88959458508	0
50012.46014286366	49988.74121117238	0
50001.54569032017	50001.71275774059	0
50012.15402410048	49992.55053785089	0
50000.12263336884	49977.47527241486	0
50002.22490471562	49999.61637121197	0
50010.51338572776	49998.152334640225	0
50014.73525587127	49997.20394473452	0
50012.79614643068	49996.9890215799	0
50004.87503193818	50001.461523248174	0
50006.03257514177	49990.03647625652	0
50005.54887962217	50004.81637949066	0
50002.56240120871	49979.99797606899	0
50021.887926901814	49996.062893511604	0
50006.32703857465	49991.544517300004	0
49990.439278598395	49994.24582331928	0
50001.873876585625	50007.141939034314	0
50003.305765154335	49993.86854020162	0
50013.200641945106	50005.08440088092	0
50012.12025455266	49978.84568753256	0
50006.64370623705	49983.02919293262	0
50008.49073917247	50010.12621010018	0
50013.861540388745	49978.21860787476	0
50031.058052643435	49986.99015643279	0
50014.94582985956	50012.05125135054	0
50035.5383608293	49983.566861656094	0
49991.030096193834	50022.15116813719	0
50005.46966937792	49970.62233159868	0
49988.44833133628	49989.976926240066	0
49994.354344094165	49979.72792732627	0
50016.53829730544	50000.329665277866	0
49985.69786667642	50003.08579045412	0
50005.04180405728	50003.54232518139	0
50007.49928405959	49988.58424591541	0
50017.031857151094	49968.94990008343	0
50002.98364475068	49981.342418066255	0
50008.75183400938	49981.63170455064	0
50003.74134074666	49968.98534518849	0
50014.184258887915	50004.34955588514	0
50016.66807349658	49978.153620903344	0
49991.49294660638	49999.08926920659	0
50006.07308943197	50012.02124499861	0
50018.18428017563	49975.5291185302	0
50003.744835537575	50005.03672033354	0
50017.0847617482	49967.71939797862	0
50001.364376995836	49995.92899192673	0
49999.015252295256	49984.51162121085	0
50022.88862056398	49978.140659149925	0
50010.12229608524	49981.63378355038	0
50006.924986869504	50014.2275570096	0
50018.62598055079	49995.02027975728	0
50001.4129379488	50011.1959501719	0
50029.762113352466	49981.23696473595	0
50017.34500124433	49994.69032148967	0
50001.66266675488	49990.137316034496	0
49998.9494254673	50003.01711792969	0
50001.198360199305	49999.86125242214	0
49988.285388029035	50000.56237796584	0
49999.6191912088	49994.81971262622	0
50026.604335600314	49978.8004165042	0
49995.32452230914	50007.39284060184	0
50008.4370145203	50012.41428319673	0
50020.588886059304	49984.00500895489	0
50018.196912976244	50013.52306138625	0
50024.68074206995	49980.89310460526	0
50032.11898991028	49977.87048802366	0
50033.392462679665	49988.90998566345	0
49989.34177680639	49998.66722062441	0
50011.053675528885	49993.308648700295	0
49998.23830095699	50010.57701642372	0
50011.79860805233	49985.78635422019	0
50018.22626641199	49998.34133937544	0
50006.87112494695	50000.55134256973	0
49996.53121272331	49985.20198091985	0
50025.086037284156	49985.91081937276	0
49996.70860588001	49979.26714558284	0
50029.50319168969	49973.20871567816	0
50016.4795935853	49979.64911345631	0
49996.10016635222	50004.113680559676	0
49999.640019379956	49996.08065681126	0
50008.223135130625	49962.391188099115	0
49993.37143664145	49981.26529963117	0
50018.00955082157	50001.454190036544	0
50014.05433731257	49987.786569162265	0
49999.49285722743	49986.030568801725	0
50010.892172060616	50002.890041918436	0
50018.264454430224	49979.08917698802	0
49999.254347866976	50004.12399906752	0
49996.37550174052	49996.18684061768	0
49988.48035736957	50002.11186367716	0
50017.57129535383	49985.64348910266	0
49993.48365932206	49995.32734283831	0
50004.25846664632	50013.69450265003	0
50015.17690187655	49969.07193670933	0
50010.90125225226	50010.77384091866	0
50017.00323091341	49995.94090178073	0
50012.86030348004	50017.03363351573	0
50005.31109678922	49962.92414232626	0
50006.08245865617	49996.396527964374	0
49990.01497238	49995.39866020564	0
50044.05046255765	49984.74864177708	0
50021.102182624454	49977.19055963324	0
49994.206855205164	50007.760510363725	0
50031.30952802601	49981.27880218403	0
49993.00874635992	49989.07987435498	0
50017.913044286935	50022.43697608902	0
50019.55630359528	49996.00874573291	0
49994.95845095134	50006.23146898167	0
49996.787999179345	49983.41672751876	0
49997.28862868989	50002.89962222195	0
50026.72239156424	49977.67029217016	0
50016.137442013125	49997.798828649495	0
50002.23822115556	49982.82918829433	0
50017.59004350971	49970.20078439211	0
50001.12616166738	49988.74985866253	0
50026.89126041569	49975.84217616462	0
50011.525842301904	50000.75636389602	0
49987.37936298576	50026.933915783564	0
49992.505563965504	49971.45927862612	0
50028.914669772326	49976.81093937099	0
50016.66006009913	50016.9698661116	0
50006.33442838227	50008.543010872665	0
49989.42131829412	49963.33901166855	0
50017.968238877926	49964.11063876047	0
50017.4053768407	49976.68234425749	0
50025.67918690619	49993.459769034926	0
50035.32946390554	49977.583204645154	0
50014.841863191876	50008.54154552255	0
50009.46842729731	50020.60487544357	0
50021.769537268505	49974.23178294885	0
50011.47451947896	50007.557284676805	0
49998.40507468729	49975.46325920858	0
50004.0943970568	50011.27871101463	0
50006.20179319582	49967.85017228331	0
50018.20829484094	50018.71730479123	0
50011.66556158528	49969.1858270797	0
50024.369657337156	50001.22008216415	0
49998.79584238994	50007.13689362251	0
49990.32820341346	50016.3961369657	0
50006.4435688108	49994.31053318997	0
50019.30929079813	49976.600336048316	0
50010.91845864008	49982.82898569856	0
49990.348907185224	50005.60903256387	0
50024.1522169357	49994.40200642497	0
50014.17381883133	50002.12589069574	0
50017.76507466728	49990.44779436663	0
50043.75520496807	49976.744641166486	0
50009.71324076425	50011.99337319459	0
50023.96064234873	49977.61049468709	0
50014.04709016834	49999.30956374218	0
50007.29837336337	50019.74476684009	0
50011.60148713441	49971.61552987652	0
50027.760664667345	49985.06088880161	0
49990.826783218356	50029.403764236886	0
50009.65654534305	49987.70137659851	0
50016.71099753911	50008.33824926107	0
50004.69951611002	49997.63286251777	0
49982.1008966819	50023.64881203237	0
49994.30528099292	50019.15648234574	0
49989.98803088486	50014.01842541414	0
49982.173661481924	50004.54955079803	0
50016.885314251995	49964.39033046427	0
50027.64624163003	49996.03948847316	0
50042.10921104765	49992.490067135564	0
50000.45721536013	50013.25586287379	0
50033.20667133846	49996.21933796846	0
50007.796617056236	49990.37827675556	0
50010.793185041024	49958.88394594061	0
49999.99657376707	50014.635139766775	0
49991.18720389596	50004.122235214636	0
49997.97220737339	49978.578237204354	0
50009.72613395662	50003.706107086124	0
50035.589999161806	49971.04844427833	0
50028.910800421785	49971.17023296352	0
49995.69536840814	50016.661631778	0
50031.87793942766	49984.378883366044	0
50018.940883947886	49955.17033129901	0
50009.73582475297	49963.47881328664	0
49982.62400587377	50000.491292449246	0
50011.69341869804	49995.72767945512	0
49995.16420949113	49998.835294507444	0
50006.40201665947	49988.39904736535	0
50016.4519561636	49990.38580699887	0
49999.09921373705	50015.27455799909	0
50015.71644487849	49981.890074185685	0
50011.95701241115	49981.49187185587	0
50013.74931920829	49997.47045144757	0
49991.916510602816	50012.525039104024	0
50009.99198977121	49984.8982441121	0
50018.44147401772	50003.16867861623	0
50020.82573912429	49974.82028027413	0
50015.49034966473	49990.85560334409	0
49999.87213701425	49997.90044027296	0
50043.79092621712	49982.05238273654	0
50017.433259612284	49987.72241035177	0
50031.953824946744	49994.884360510674	0
50008.88763657624	49985.631715698684	0
50033.254947874484	49991.54350118985	0
49999.46235900153	50001.37638187934	0
50015.18216152417	50016.60655961266	0
50013.100947890016	50010.369642319376	0
50023.76929210621	49996.469970804144	0
50009.1598565264	49970.37590584578	0
49995.85450226346	49992.452056001675	0
49999.94546654832	50008.59505416156	0
49990.82754118624	50010.245166916364	0
50031.77710339371	49975.60848126108	0
50034.230430251715	49972.200144816255	0
50022.386270717376	49979.00827023312	0
49992.64646736168	49980.25304717777	0
50026.42297673137	49997.453392527335	0
50019.618674445446	49958.86037352273	0
50026.41798040903	50001.05491525644	0
50019.38057683675	49973.42363685009	0
50009.54565436523	49966.28393480257	0
50009.01063384966	50014.73592736334	0
49999.644995925904	49993.78405371485	0
50009.81720632824	50005.97289784865	0
50008.14015398451	49992.284981156794	0
49996.346870602596	50006.735113702714	0
49992.318381946396	49996.34852900717	0
49975.57922029394	50007.543591302885	0
49991.7840052838	50030.47910280624	0
49997.821918389505	50003.78108682672	0
49981.759709777754	50020.590654198604	0
50004.689470503756	49982.915378003716	0
50003.63994292236	50003.52518030056	0
50003.33970531987	50010.21646316763	0
49991.72504012674	50009.66971456137	0
49993.51300644962	50021.990941999415	0
50008.57551745661	49967.72139152683	0
50021.960935687	49975.66542490558	0
50004.69583280455	49995.22104814737	0
49994.198399913046	50009.21217614481	0
49988.58142016513	50018.082290497325	0
50019.654252077045	49988.67324223183	0
49984.921162792794	50004.07854214962	0
49981.45671529846	49997.116122643434	0
49996.97783060522	49968.187741512134	0
50040.272093099156	50001.72669740148	0
50003.18794351524	49977.40589052669	0
49993.03311956979	49993.21018067425	0
49996.365427526835	50010.6317267545	0
50003.67053058538	49991.807151799425	0
50008.59006648891	50007.353603243646	0
50005.63922193674	49975.28807307995	0
50027.37674313698	50000.002662458595	0
50018.1694011894	49962.7431125476	0
50029.270615256304	49986.30585703274	0
50008.60891376488	50000.90645862579	0
50011.463217016535	49987.64651850302	0
50025.71492602243	49980.053609271316	0
50020.149261215425	49998.33740895269	0
49992.083382203666	49998.17325550986	0
49990.49038131797	49993.050099536056	0
49997.03459241107	49992.463299739306	0
50015.71638867133	49993.163487279846	0
50014.238258018595	49971.042525217876	0
50002.84440560835	49991.017650804875	0
50024.0421841673	49981.83583364768	0
50010.09122006389	49975.393998303785	0
50021.8599244461	49988.34879827413	0
50012.38490685176	49983.447845324255	0
50022.9978631254	49987.25227928762	0
50024.57481204676	49998.27303786978	0
49977.73435678939	50025.73142585185	0
50018.273526281984	49984.862890459626	0
50004.87977524304	49988.86417241439	0
50010.2994959495	49980.14878879698	0
50044.34040172747	49986.573763466644	0
49989.8854863132	50002.60089882142	0
50035.588236585834	49995.58540569962	0
50033.22995233338	49985.604815805105	0
50004.865841838946	49985.181879685035	0
50017.96032704124	50016.073713754304	0
49985.88742129509	50004.574260043635	0
50022.967400696645	49965.7199337937	0
50020.575116337925	49991.52741422425	0
50023.080497756	49990.82975304222	0
49971.19647388126	50028.90699982335	0
49988.378226405424	50020.15787642392	0
50041.256446369975	49975.58570536631	0
50026.2353198945	49963.63745814506	0
50006.09290812682	50003.86750193632	0
49999.10665106603	50019.81250362378	0
50017.08442806516	49999.00182927129	0
50044.3125068275	49991.881128169334	0
49989.69643205104	49979.90931636454	0
49983.447153874804	50012.92191009479	0
50007.09100776314	50002.0115516885	0
50002.39396832022	49992.540378176054	0
50030.089910534545	49998.491165232444	0
49997.30745483783	49998.59718904675	0
50007.318017293444	49975.875578960055	0
49993.248316773905	49978.191920323	0
50026.3666059615	49990.04335203911	0
49992.999485446875	50010.69994272801	0
50000.3856237368	49991.71250458948	0
50017.946030743726	49977.88631347146	0
50007.644142433375	49972.087069549	0
49993.66907959635	50011.765590085415	0
49994.8157511952	49986.98470323382	0
50008.38104781748	50019.90062105578	0
49993.26126408174	50000.11735477906	0
50007.22548173692	49977.57936703704	0
49992.06360483944	50018.0340425501	0
50039.28669048378	49963.65659707516	0
49985.753176636455	50020.735921212305	0
50011.566897029115	49967.6111754119	0
50033.987927820956	49979.86532365262	0
50034.92184460218	49993.68379887169	0
50031.1834662403	49978.546404806555	0
50008.49951727383	49977.61220145197	0
50000.0667014223	50006.61967936052	0
49984.729122934965	49988.46750636666	0
49981.21649061167	50003.70840084871	0
49990.47161684786	49965.01894314194	0
49986.85456251446	50017.47416794007	0
49993.14977565803	50012.76023205532	0
50047.74428540473	49991.24723405859	0
50041.76255014188	49978.46759680011	0
50009.81457879594	49978.21967923451	0
49998.4060908197	49999.35948248665	0
50018.373779276386	49996.34044717234	0
50013.52283959243	49995.467949927086	0
50027.67426593742	49970.10328410818	0
50014.319940503025	50017.38261971316	0
50009.11341404663	49999.653086728984	0
49973.127658974896	50000.05463673042	0
50024.172469884805	49992.833051163034	0
50012.72323837013	49986.30699232487	0
49986.20730487261	50000.10490423789	0
50011.977252020064	49976.793581167396	0
50000.00469857768	49987.66289570633	0
49995.85995538461	49973.097446555905	0
49981.89327689237	49986.981859026244	0
49990.188598212604	50018.50470183291	0
50019.26408681603	49991.079964753786	0
50026.90642246039	49980.55454640253	0
50004.02002875881	49980.06894821713	0
49985.89081506631	49985.65015807027	0
50002.19799961084	50013.56370140326	0
49983.7216195171	50005.075943525364	0
50011.56530235663	49984.67498436674	0
50002.327672652966	50016.16523425671	0
49997.71084800053	49989.345274387495	0
50021.098386776	49999.088229640256	0
50002.00890793094	50008.13368325376	0
50019.39518854666	49986.74799421681	0
49998.48583144695	49996.020842220816	0
50002.252645341825	50003.39034952211	0
50024.94934034694	49996.50973683712	0
49986.29125204934	50032.769984358754	0
50028.415156277806	49974.07285654163	0
49992.67148623997	50015.74501869495	0
49988.55427669218	50005.38882281116	0
50005.61269014103	49979.195057955585	0
50013.9253921519	49979.943606174034	0
50009.02263196153	49976.39397066565	0
50003.70383567812	50009.18776447736	0
49977.93538939688	50032.17827826552	0
50002.00143499088	49981.14772652258	0
49994.443343618565	49988.76168526796	0
50015.95192676042	49996.55369518609	0
49993.70826007408	50013.60625246535	0
50015.6171072625	49995.2344459176	0
49985.79584330067	50018.53873362033	0
50035.52685303456	49986.11691328954	0
50023.38477138606	50015.65881684924	0
50013.08957255942	49972.88909667436	0
50032.54434074573	49980.14024382478	0
50037.69766277613	49990.71977907857	0
50020.70132115987	49971.33918728332	0
49991.54871575323	49993.06958954638	0
50038.6876369777	49984.854015877136	0
49995.84975534837	49989.76380217891	0
50008.57260689861	49984.18248625825	0
50010.80116969428	49974.26868446372	0
50015.52442358418	49980.369654114074	0
49966.87956821088	50025.3566718717	0
50021.39298048806	49997.33513397521	0
49986.79280405464	50011.54457078656	0
50036.99569153763	49970.71384740837	0
50030.30006447288	49976.71936741601	0
50004.423067000935	50021.778925919774	0
50018.9524174718	49987.93459858724	0
50002.24446952885	50009.35885546801	0
49991.37241014676	49987.81286878255	0
50003.50800967785	49986.81399264767	0
50024.603400120206	49967.67607924221	0
50011.68653072118	49989.936086664326	0
50007.42317193211	50025.20821976098	0
49997.81359760099	49974.146066464906	0
50000.03202202254	49975.17501212602	0
50007.46899340166	50016.97950080779	0
50014.92720199672	49989.879107376546	0
49982.3621370405	49990.43294793265	0
49998.93112757086	49973.32114751587	0
49993.375437763934	49986.99815010414	0
50009.01048645396	50017.8185164767	0
49996.28983160131	49986.96341522962	0
50013.84358150482	49974.759725529235	0
49985.33335758784	50014.325262570404	0
49988.28920657882	49976.78881082798	0
50005.127349538976	49960.355245516366	0
49989.64002585986	50013.06228223937	0
49993.30132386803	49990.74232668886	0
50007.89248237768	50021.36047618287	0
49987.15178322575	50016.181793822885	0
50323.14850728682	50333.91660849097	74
50282.26080490459	50405.4654990625	74
50385.2330292832	50388.97465938801	74
50379.5287476401	50283.29422381473	74
50463.83445231773	50387.196692234094	74
50388.23362452174	50201.66133785497	74
50538.9784040104	50401.365414497326	74
50278.70177439974	50488.48943630511	74
50344.7654697893	50524.76878860131	74
50448.55183367242	50253.30465666314	74
50238.7036356296	50338.16807250582	74
50430.3006687174	50136.972227191174	74
50491.43869105883	50181.351615645726	74
50353.75733835613	50113.4667228116	74
50427.42645310858	50054.58459985721	74
50295.788296304454	50057.88284445164	74
50248.9752436434	49990.23485373003	74
50505.00747399181	50469.98437383424	74
50172.83757405661	50383.421549187726	74
50553.87149953199	50131.5420833125	74
50327.67793169604	49981.013678374846	74
50272.78707128292	49918.79396132946	74
50171.504694530806	49973.33075640429	74
50559.35974215948	50214.31498833347	74
50498.747520667144	50026.59922077901	74
50551.86466277653	50535.79708390636	74
50616.89734448805	50416.81096089789	74
50420.54199641228	50516.16391755877	74
50277.32778139021	50139.271161943645	74
50261.71243890623	50216.81207189987	74
50199.66627291996	50161.00641728032	74
50190.50181349583	50280.530012654	74
50099.16677710367	50350.91857121948	74
50498.69877157965	50310.26336230573	74
50626.620382820336	50109.232074339045	74
50196.15631273402	50491.1855011234	74
50574.31004330688	50023.977499408196	74
50090.523299658744	50432.84072322262	74
50140.51763711356	50208.959229920445	74
50220.273966689274	49853.92039316606	74
50582.909352708906	50611.17835247697	74
50050.24398105166	50284.92537753899	74
50348.51031619819	49888.80008979523	74
50659.03155764665	50352.17944243871	74
50561.49209744476	49944.324663197185	74
50650.24954235792	50575.126284822545	74
50093.31246070948	50143.176432934204	74
50430.493964555295	49876.96041987458	74
50692.66377958842	50426.0299687017	74
50715.25682003255	50532.65338564466	74
49975.458946494735	50249.37888043534	74
50642.84271067508	49924.8500174676	74
49988.38394925667	50328.16248725111	74
50747.80342162021	50363.86394112115	74
50547.03157761098	50682.8908129628	74
50094.0407628788	50513.8233116773	74
50506.46845101382	49845.54398617792	74
50761.96438858572	50471.52189552039	74
50018.58123787773	50518.466595063495	74
50090.013642975726	49970.80166366102	74
50012.91999137463	49952.99904565447	74
49941.034322331005	50520.461682816465	74
49937.592773393444	49939.521917738995	74
50837.11125546695	50435.88823856602	74
50447.7651775963	49796.27249946262	74
50676.504143150145	50647.59694528492	74
50091.47923044035	50059.24047734637	74
49923.583289058035	49865.48654253199	74
50621.70546408271	50706.527350718134	74
50268.236671647275	50566.612436250114	74
50013.890679228185	50087.29624798646	74
50221.735103466	50073.772782334825	74
50556.569652911036	49778.52144051972	74
50195.76835155401	49777.60972413461	74
49939.62485788806	50396.288948885085	74
49915.11340041929	50018.36984276044	74
50626.86974535875	50261.47538353687	74
50338.79172263786	50602.37685236785	74
49863.52470643538	50363.74984288349	74
50007.02384787565	49873.02353975069	74
50478.76491885104	50576.70520429792	74
50448.849306322256	50654.378946985606	74
49870.25368762698	50490.19134150423	74
49933.14022158097	50098.31151653737	74
50738.04322589711	50604.18893067367	74
50586.44108067623	49848.288322210414	74
50319.011079850075	50675.82062206271	74
50553.62926042632	49701.43307663309	74
49863.603494216266	49921.36759404047	74
49900.987927208815	50219.532149789455	74
50035.7169262644	50193.70051580765	74
50651.607172109085	50778.09408009441	74
50699.83934566841	50837.90212605541	74
50366.12369746843	49789.821708502524	74
50822.561467705775	50335.33925140687	74
50647.22651508968	50492.81429183913	74
49889.68821037334	49793.17404003616	74
50549.62651536208	49619.83783828348	74
49878.679552997404	50568.02143484442	74
50056.21572222744	49806.47351466521	74
50769.1323486996	50678.64331735963	74
50705.22169701039	50272.897836273005	74
50569.948241760925	50783.239173741225	74
50015.38792334728	50424.25200403795	74
49798.5399170947	50565.895774699835	74
49950.46056547269	50605.757323499594	74
49789.73750041111	49956.935867804816	74
50285.272212533724	49810.60910462539	74
50892.69117219128	50366.21136076989	74
50471.533068762685	49684.13532100062	74
49756.95826751333	50498.70412541241	74
50147.443670095876	49718.19654895685	74
50466.558630897416	49956.64843012793	74
50832.33040396901	50511.80096621168	74
50345.70694088003	49710.52771752028	74
50684.53207958053	49994.301393491056	74
49746.59606809942	50422.23532943557	74
50835.22164569228	50728.20466021511	74
50858.682811128165	50654.708373812704	74
50054.369380847216	49726.00426131919	74
50627.314422865784	49734.141989119904	74
50223.039463681445	49697.04336493927	74
50904.384623255966	50490.853077763495	74
49717.75562718285	50566.69506524464	74
50598.891349976024	50855.09626861786	74
49966.124833670336	50682.844713604216	74
50856.002368945905	50807.04796462914	74
50981.02455323705	50507.3079569638	74
49829.3842362386	50193.177914985215	74
50971.19133835031	50588.415024631504	74
49983.56241035735	49687.581315679214	74
50352.4602943413	49628.78959691678	74
49838.228789348344	50267.683267275446	74
50955.13973668886	50427.64726273352	74
50775.51397904558	50816.64048478493	74
50115.3683348266	49855.67545964178	74
49906.24491849667	49713.117979266244	74
49966.88736929648	49614.31351507257	74
51056.40775184754	50543.30888506071	74
50027.41646318674	50729.083731803956	74
51046.609494393146	50459.1629284811	74
51136.27637174948	50561.44160118809	74
50016.90691184275	50804.39723487565	74
51049.158690627446	50382.443301018844	74
49919.12832791725	50745.864544574666	74
50034.304411698475	50877.477170234	74
49950.4294128452	50850.14826110594	74
50253.0850528389	50716.83822914788	74
50702.99544269064	50723.24617009821	74
50182.60447215998	50672.171602344046	74
50833.605825870676	50258.23690718887	74
50480.38067155817	49576.51364590206	74
49886.06724753893	50647.92357021234	74
50623.58266779708	49597.331588684174	74
50564.903430768885	50929.78939754242	74
50564.70666818181	49538.19137242302	74
50838.04028426547	50177.1265951644	74
50860.11933835722	50099.29323350062	74
50724.450946530145	49924.11586607347	74
50772.22877819771	49985.195567122784	74
51143.255296245356	50639.977855675366	74
50075.68827916332	50587.04308834589	74
50498.62759810842	50741.98712056442	74
51139.33753877073	50483.10190654968	74
50699.43367437392	50144.396695293624	74
50911.35199922304	50193.254665103814	74
50543.55397528463	51002.27795575133	74
51158.63324194223	50722.313898802946	74
49813.02177262903	49763.52151894897	74
50723.94201407869	50069.02437846645	74
49737.51607451465	50344.08446886066	74
50095.51575175976	50817.40764814935	74
50693.639107277864	49629.24617041171	74
50660.0361377971	49820.08587814492	74
51044.220022181864	50623.48585319094	74
50082.93340577172	50942.42494114424	74
51009.33844258501	50316.11799358958	74
50577.26770459658	50328.35886884839	74
50504.09059919689	51067.17452488261	74
50853.65879257861	49975.73209787098	74
50073.91856707897	50664.029214426395	74
49757.07711458904	50160.74257131134	74
51125.354920841084	50403.79678403082	74
50926.560522197615	49949.99533011616	74
50185.45841237791	50752.59136014211	74
49930.65120310675	49548.17547426891	74
50369.94108704623	50740.26194995831	74
49792.782911575865	50089.03553534386	74
51213.94537181451	50539.27647887608	74
49864.751850365275	49512.33450164433	74
50874.45732696708	50576.75723127453	74
50929.15881104996	50069.33143144863	74
49809.61663377947	50645.57327806633	74
50408.36206811783	49536.26423248552	74
50199.473867408764	50828.15352680657	74
49805.804352693245	49563.16669864277	74
50740.59003124551	49834.19851464545	74
50155.03209910728	50972.81352988124	74
50930.9035185072	50781.17654865981	74
50954.312984686956	50853.16258324405	74
50580.56494716934	51074.668220956504	74
49728.75898137427	50649.08180132006	74
49928.396426904364	50924.3205546436	74
49713.800398384556	50224.10192956269	74
50723.16206260939	49760.69675824799	74
50955.06230107596	50931.25205311999	74
50220.05893584817	50904.44286283908	74
50151.004634760124	51051.52165804014	74
50658.40405966748	51078.86316474441	74
50948.603706361275	50265.08086261915	74
49913.74948825673	50307.686832690226	74
49681.17255587756	50147.88945314623	74
50188.262925813775	50566.983229808364	74
49850.732804563304	50910.68323259217	74
50716.10933389188	51025.44456540681	74
49764.8903911907	49700.72516200073	74
50232.91673733622	51067.44376732339	74
50792.8052621038	51055.74827857956	74
49839.463477701516	49662.60866324931	74
50219.062104877805	51146.578657506325	74
49968.617130091916	49770.134212943	74
50418.16077822611	49456.97832994859	74
50928.282820698725	51001.969372917745	74
49779.490994322216	50881.45008400339	74
50583.11870688225	51157.3305881658	74
50589.59984903433	49461.12695797603	74
51090.41379413646	50310.2336185568	74
50971.97776177469	50670.0506572695	74
50277.786337122816	49640.712512233105	74
50646.0795490052	49522.934284168085	74
49882.60377328635	50812.64292432408	74
50997.97161754391	50023.446779988946	74
49789.26180974284	50956.34922368076	74
50275.88948478327	49560.60267636488	74
50286.506209028186	50867.13504855996	74
49670.967830712965	50438.27516298246	74
50337.33480365936	49503.95864971524	74
50650.389744322856	49411.1085400623	74
51229.62632539798	50690.461977216095	74
49932.04078196557	51006.78370362913	74
50622.30409840925	49336.13762852674	74
50377.86449200271	49384.236850608584	74
50595.14481970046	49258.01393135299	74
50743.786882092216	49686.84899842011	74
49712.521686942164	50066.56982101699	74
49681.03479029391	49996.3528324665	74
50552.885102860026	49371.416221034306	74
50189.691709740764	51217.16655674292	74
50484.96100272631	50909.34058463009	74
49748.1067891329	49811.066792851336	74
51295.74234129614	50527.231999315634	74
50077.463786996894	51086.59052348906	74
49624.5326956825	50047.991261727046	74
51353.978935517705	50472.00293394974	74
51021.50930000469	50895.036936152064	74
51008.55938529029	50984.10508093192	74
50510.276422460585	49443.384628616244	74
50296.92154769307	50944.541622429344	74
50302.13186825743	51101.76326059308	74
49996.879327782655	49499.00556725856	74
49649.80930551085	50534.56544618591	74
51200.931532601455	50391.46244158573	74
50417.3792644029	50953.794526916514	74
50471.85862160216	50812.49151334425	74
50728.5476277798	49562.33831500806	74
51155.28644471031	50266.97599267057	74
50982.26619567893	50148.609237914425	74
50419.34810673186	49318.04336651495	74
49686.39222134868	49676.34955231584	74
51063.18990028077	50158.66819933421	74
49561.43666821468	50093.911235167376	74
50729.017631392126	49483.41490059778	74
50815.23075562506	50886.20150997874	74
49815.23412891015	51032.69889750112	74
50637.171336853055	50969.57079703867	74
51229.54015039603	50243.11732097512	74
50417.84607999514	50871.741990896655	74
49643.92395414685	50255.50291542408	74
50575.519207089	51240.54728711423	74
49481.66268351807	50102.449074207914	74
51274.16548731684	50447.88668564091	74
51050.96169781736	50239.9478957995	74
49632.834917890475	50363.441440206705	74
50141.32844400096	51149.71855925917	74
49610.175419270876	49960.09484914988	74
50069.54583250541	49528.03013281194	74
51281.72310587221	50369.05298224907	74
50354.51045051742	51006.37424654038	74
49806.91185639831	50810.04800897561	74
50778.06434090928	51129.69359285689	74
50529.18738454399	51303.554429415635	74
49544.06285914845	50171.05649906933	74
51079.712474469336	50041.70283385268	74
49737.80258312197	50764.483531520505	74
51256.55205815452	50770.00524809413	74
51263.121111299646	50596.10601720257	74
50522.30278274462	49285.911404847284	74
50874.67950921893	49891.82392224031	74
50014.96885654194	51016.02402159051	74
49634.144230299324	49882.489688150614	74
50845.74273771569	51178.41826173235	74
50191.91569579974	51296.09680122545	74
49567.102084304606	50406.69517923125	74
51170.757939506344	50185.36751068328	74
50446.20080846365	51307.14393113879	74
50126.99339750546	49477.823759651415	74
50273.639886496865	49463.23886034811	74
49493.170072421985	50369.84658185564	74
49492.5806921034	50288.10595905263	74
51096.35990480854	50773.98536339059	74
50704.17433819378	51147.17968416622	74
49466.06727947064	50188.19682098357	74
50877.97579070161	51063.04325498445	74
50405.070826510586	51073.4492409853	74
49656.74531396179	49808.769151294495	74
50368.385221826764	51277.23302587992	74
50642.22304242124	51278.35946175353	74
50947.732118942	49860.623826775045	74
50585.371850107615	51353.4288857453	74
51310.2076980255	50683.33325185558	74
51100.0512922269	50922.926164092925	74
51001.72051864431	50742.10481222266	74
49422.114062478286	50250.17318007634	74
50722.606867625575	49382.08843976787	74
50802.19607833266	49543.00551614043	74
49676.23699417704	49594.76430938116	74
51151.22185201091	50010.37984106975	74
49346.91428649573	50256.90130237297	74
49576.6580084241	50501.1201371927	74
50195.53592980249	49443.88851897083	74
51132.51824900776	50097.78491758056	74
50268.82130350675	51235.110716408526	74
51360.43073095969	50349.17617748448	74
50507.989749142944	51194.84649281401	74
50115.07768324199	51243.55655861291	74
50539.85894534491	49207.13770825884	74
50920.44392749923	51161.507263579595	74
50991.74799114922	49794.386519398795	74
49303.109971606405	50187.34613219987	74
51140.90441059867	50838.49203105535	74
51434.160740233434	50325.21146837437	74
50642.89641291906	51402.33102273274	74
49571.63632602938	50320.057795154265	74
49402.450214380464	50081.50291514326	74
49412.241341540306	50372.4846807297	74
50911.5529083091	49791.7990805472	74
50020.496018669146	49420.02763809094	74
49290.03852691392	50306.77449406109	74
49276.70179744955	50113.23764779019	74
50313.11966197291	51340.030078077594	74
50203.21709013281	49590.8098768323	74
50805.44450969651	49452.21646232908	74
49610.74851942002	49651.0544974361	74
51016.01347203996	49943.672371447516	74
50067.024817946316	51181.04192150328	74
49946.75562031061	49440.591651576804	74
50435.99991077976	49240.53516547267	74
49947.1206743104	49362.93695818108	74
50876.297781509704	49558.49726944064	74
51044.968345441586	49853.89935903859	74
50744.999731680546	50204.961049356374	74
50475.67472144226	49373.612853799204	74
51346.74510542478	50752.560270112685	74
50866.577572331495	49721.88114065752	74
49599.92151706218	50600.859443871086	74
49580.57544101111	49787.11421775335	74
50358.58183278815	51156.67803219943	74
50301.43899428469	50779.338737976046	74
49552.3783381411	49592.15728845514	74
50244.44638851927	51388.12698402244	74
49952.02834005866	49286.00260601572	74
50800.90574065596	49779.13809702084	74
50225.58234242193	51467.75862303989	74
50136.045180090005	50889.40884538326	74
49825.08608137742	49841.43256077096	74
50714.48467551971	51304.85189131752	74
50595.4803871317	51468.930034690035	74
49507.21094696748	50532.71916907429	74
50838.812374252564	50992.37123645367	74
50343.44270563453	49310.76753891936	74
49535.41377939731	49940.838894801236	74
49890.197291703196	49237.28452177849	74
51004.26218900051	51163.5334380994	74
51391.828548769285	50256.464890296695	74
51309.573997113504	50257.603442363405	74
50358.636314791074	49210.85578855054	74
49831.32349281689	49187.92748561845	74
50836.815312156425	49380.25753526758	74
49203.26840213191	50145.32289212146	74
50390.84537253497	51362.08323524941	74
49343.1300488721	50409.55153154962	74
50961.19150676859	49719.01299972916	74
49477.0438996265	50451.64392132847	74
51030.58184720072	51087.35238579126	74
49708.92722763971	49910.82392994884	74
50440.664117766995	51228.552213450035	74
51420.785337119574	50510.02924598798	74
50438.052419643565	51149.9326785778	74
49866.00960603469	49356.74119615662	74
49661.76795584714	49520.262288581645	74
51118.16042648934	49876.2471785291	74
49713.850690991734	50934.94221364134	74
51135.43847420354	50998.61767208532	74
51406.02629033735	50415.96797819847	74
51256.681310927816	50163.73545425723	74
49388.95004044213	50182.31721534085	74
49512.93046431264	49520.05981919338	74
51112.86499221049	51075.01383989867	74
51243.07426994779	50851.890937576216	74
50043.6751268697	49631.11537715079	74
51391.93400646758	50585.37875171686	74
49284.02366834294	50459.938626490424	74
49521.10061810982	50022.149988596306	74
49845.17381602028	50716.05931537598	74
50886.09933035663	49641.514575454916	74
49455.88847024735	49954.192968618074	74
50920.19548079066	51245.32793781959	74
51220.04994696848	50926.78521202484	74
49357.825696010055	50483.72859981856	74
51113.79749275421	51156.179102534705	74
50332.32641602106	51419.40375098711	74
50780.593149191736	49618.16478201601	74
49733.496795368774	51014.72793408096	74
50927.38253345271	49494.0098454514	74
51105.76888587176	49798.71351524847	74
50913.26396281147	49373.15722029396	74
50781.789710912075	50120.50425790046	74
49903.825039766714	49156.10739260242	74
49434.14746581824	50569.960568038376	74
50757.33412001679	50954.64482318853	74
49652.97312733633	49440.230694863705	74
49223.678696435076	50410.26139378341	74
50986.42137766071	49402.122368663724	74
49318.968663117455	50043.02713677257	74
50022.50827748323	49312.22248411495	74
49344.07323667532	50566.05510483457	74
51183.89662422693	49916.032440717805	74
49538.47681633632	49674.93042095549	74
50461.30733754794	51406.32536574338	74
49659.0399874874	50780.7847861641	74
50120.79260118687	49603.24830755238	74
49211.94246172882	50489.53713624947	74
51196.01460693749	51156.499407995536	74
50002.97537589593	51119.846718808905	74
49817.90460234582	49267.276427798686	74
51494.21108638349	50470.213217719436	74
49755.495708201146	49163.18198449331	74
51211.55742067658	50090.97702622426	74
51005.43649281138	49505.48289189789	74
50543.081864533895	51528.25836832667	74
51567.90177976095	50444.40156832927	74
49821.634942822886	51108.225297969155	74
50099.61414834651	51321.291126198455	74
51206.41153031153	51079.75859273532	74
50396.794547222016	51467.337434844936	74
50278.76119195198	49212.39281301565	74
51050.68880073354	49569.69974295948	74
50074.17131157897	51394.556500238665	74
49388.783895935034	49916.02348882934	74
49265.83400262066	49986.47514593535	74
50063.64570821757	51472.90698444603	74
49655.889081860354	51046.73276974153	74
49179.376420586595	50564.99478912561	74
50149.85688043075	51404.11386544248	74
49987.10097655811	51476.302606510304	74
51502.31661911164	50392.03434477775	74
49654.272680088085	50681.42296916423	74
49928.606834804435	51084.3415932042	74
51183.4822519482	49787.932524768476	74
51047.067903298295	49737.483938908044	74
49809.630589974055	51188.36151109376	74
51513.188566603756	50300.10566514003	74
50145.782426463265	51482.74794223408	74
51537.99844919215	50533.46765103545	74
50551.152987895206	49124.07163881473	74
50777.6746593238	51212.1565916887	74
51455.43653489321	50633.684177682844	74
50198.648938086466	49189.50974032995	74
50235.99689498561	49379.84079012605	74
50618.3560163809	49079.501730337426	74
49126.14899743453	50163.697893031334	74
49918.97927863366	49078.519779056776	74
51081.014295069566	50698.573599108735	74
51093.19523707625	49955.95533599392	74
49496.349661998785	49740.85727362944	74
49437.70868106676	49682.94102802731	74
51229.56268884401	51002.10030399399	74
49889.4486876322	51170.63735858152	74
49211.110414970826	50065.06032664712	74
49047.36609841059	50142.85947135628	74
51257.06461986754	49897.603962502115	74
51296.87981999648	49967.7158243853	74
50018.68433592035	51343.41907333415	74
50625.20179816966	51545.42053660099	74
50329.248176522604	49133.13273416636	74
51312.35914244827	50109.61496077654	74
49946.11069730492	51302.113675106135	74
49109.1931834205	50594.53854605358	74
51603.25775520503	50583.80904176592	74
49477.163168833766	49593.943851178905	74
