# Supplementary material for: Abundant Topological Outliers in Social Media Data and Their Effect on Spatial Analysis
Source: PLoS One. 2016 Sep 9;11(9):e0162360. doi: 10.1371/journal.pone.0162360 (PMC5017681; doi:10.1371/journal.pone.0162360)
Supplement: S3 Dataset — See the respective attached file. (ZIP) [file pone.0162360.s003.zip › S3_inclusion_lws/clust_76_85.csv]

50000.0	50000.0	0
50005.83713481602	49993.280968672174	0
50001.12443877294	50002.94038312532	0
50004.48967049862	50009.87803618339	0
50014.53099825114	49992.22044562598	0
49994.82530141147	50000.16451443882	0
50010.4589196096	49996.03999675293	0
50018.2149037799	50000.21066760052	0
50008.08586038528	49994.71094210748	0
50008.936828060156	49996.61673629877	0
50014.94983376979	49988.786681476384	0
50018.46933854213	49993.8554702697	0
50011.58925015423	49998.11513877684	0
50000.88428493963	50005.70068823388	0
50015.58030491181	49998.917555959655	0
50009.4718499692	49995.44000616184	0
50021.193458055204	49985.225681648	0
50021.413904821406	49979.75696080034	0
50010.100749354795	49991.42392694246	0
49994.76895619402	50001.40611172298	0
49988.06258487189	49998.76840152412	0
49985.29202249338	49998.940740734564	0
49993.14686645007	50008.1375682673	0
50019.290915195124	49977.92750471076	0
50015.06418115242	50000.068615091885	0
50014.13017824349	49994.253094930704	0
50016.51956011994	49993.78858803314	0
50007.08202173182	49986.998177055575	0
50019.32588342561	49975.4242119596	0
50007.844906202205	50006.27608626506	0
50012.7000907052	49987.44525287354	0
49995.49342105043	50013.29634922211	0
50005.13790162656	49991.45152935209	0
50007.082932075806	49996.441953963855	0
50016.585769007244	49986.84440471123	0
50002.83418114664	49988.992466717245	0
49995.48635136234	49995.03181978486	0
50024.77210222248	49987.26818796391	0
50016.061040311164	50002.13748655931	0
49998.10217495186	50005.36260508198	0
50013.167830917206	49993.19964095961	0
50022.14159763361	49982.83076155788	0
50016.10399810654	49974.74415824642	0
49998.08776523715	50009.22821079052	0
50023.40450357533	49993.61172738369	0
50018.76775212044	49981.33086492498	0
49996.120792812355	50001.59421960543	0
50005.046774222115	49981.73340809357	0
49998.2990140224	49997.04291727956	0
50016.47214563919	50006.55446067109	0
50027.808527417794	49994.11873108403	0
50007.276988179576	49979.47005546184	0
49998.63505054116	49993.56495709598	0
49994.93196612812	50011.18394075017	0
50010.45876863076	49990.161010031814	0
50003.97266594857	50002.458794795784	0
50009.44591577367	49994.182815990534	0
50008.4991627827	49998.01859678256	0
50026.73402193849	49992.63956518364	0
50029.482584821504	49978.508912261066	0
50008.75765193132	50004.28392360544	0
50005.388412672575	49999.9900841207	0
49999.85042124614	50010.79623481914	0
50012.27171978171	49994.29867634941	0
49986.59482429784	50001.81226839865	0
50035.33648425852	49974.70002515035	0
50017.338649190744	49980.41742473275	0
49986.88719264082	49998.56909033515	0
50009.163364260836	50001.94105756399	0
50021.4902181036	49972.74675609031	0
50036.929303339406	49979.345099226695	0
50004.407389178654	50000.27660040396	0
50013.03458879436	49971.04161905141	0
49986.730068661935	49995.36881795393	0
50012.11734460939	50005.26852747503	0
49991.47266825221	50016.232713043595	0
50002.753656105124	50004.43811441385	0
50007.04795399476	49984.99209594952	0
50019.73260847298	49970.14971438379	0
50009.069330373226	49972.59046273163	0
50010.1511816557	49972.62455247978	0
50019.046855330045	49968.729659101475	0
50033.91819664266	49994.99795841096	0
50000.54061583774	50004.66301196818	0
50036.83356199175	49976.12178608589	0
49998.69355844842	50014.23779065819	0
49996.42385986143	49997.54201287753	0
49988.80355885187	49994.73949626766	0
49989.0000510483	49997.53362532931	0
50045.87877013	49979.65615874137	0
49991.13587895365	49996.52765682387	0
50019.30492580107	49999.88959458508	0
50012.46014286366	49988.74121117238	0
50001.54569032017	50001.71275774059	0
50012.15402410048	49992.55053785089	0
50000.12263336884	49977.47527241486	0
50002.22490471562	49999.61637121197	0
50010.51338572776	49998.152334640225	0
50014.73525587127	49997.20394473452	0
50012.79614643068	49996.9890215799	0
50004.87503193818	50001.461523248174	0
50006.03257514177	49990.03647625652	0
50005.54887962217	50004.81637949066	0
50002.56240120871	49979.99797606899	0
50021.887926901814	49996.062893511604	0
50006.32703857465	49991.544517300004	0
49990.439278598395	49994.24582331928	0
50001.873876585625	50007.141939034314	0
50003.305765154335	49993.86854020162	0
50013.200641945106	50005.08440088092	0
50012.12025455266	49978.84568753256	0
50006.64370623705	49983.02919293262	0
50008.49073917247	50010.12621010018	0
50013.861540388745	49978.21860787476	0
50031.058052643435	49986.99015643279	0
50014.94582985956	50012.05125135054	0
50035.5383608293	49983.566861656094	0
49991.030096193834	50022.15116813719	0
50005.46966937792	49970.62233159868	0
49988.44833133628	49989.976926240066	0
49994.354344094165	49979.72792732627	0
50016.53829730544	50000.329665277866	0
49985.69786667642	50003.08579045412	0
50005.04180405728	50003.54232518139	0
50007.49928405959	49988.58424591541	0
50017.031857151094	49968.94990008343	0
50002.98364475068	49981.342418066255	0
50008.75183400938	49981.63170455064	0
50003.74134074666	49968.98534518849	0
50014.184258887915	50004.34955588514	0
50016.66807349658	49978.153620903344	0
49991.49294660638	49999.08926920659	0
50006.07308943197	50012.02124499861	0
50018.18428017563	49975.5291185302	0
50003.744835537575	50005.03672033354	0
50017.0847617482	49967.71939797862	0
50001.364376995836	49995.92899192673	0
49999.015252295256	49984.51162121085	0
50022.88862056398	49978.140659149925	0
50010.12229608524	49981.63378355038	0
50006.924986869504	50014.2275570096	0
50018.62598055079	49995.02027975728	0
50001.4129379488	50011.1959501719	0
50029.762113352466	49981.23696473595	0
50017.34500124433	49994.69032148967	0
50001.66266675488	49990.137316034496	0
49998.9494254673	50003.01711792969	0
50001.198360199305	49999.86125242214	0
49988.285388029035	50000.56237796584	0
49999.6191912088	49994.81971262622	0
50026.604335600314	49978.8004165042	0
49995.32452230914	50007.39284060184	0
50008.4370145203	50012.41428319673	0
50020.588886059304	49984.00500895489	0
50018.196912976244	50013.52306138625	0
50024.68074206995	49980.89310460526	0
50032.11898991028	49977.87048802366	0
50033.392462679665	49988.90998566345	0
49989.34177680639	49998.66722062441	0
50011.053675528885	49993.308648700295	0
49998.23830095699	50010.57701642372	0
50011.79860805233	49985.78635422019	0
50018.22626641199	49998.34133937544	0
50006.87112494695	50000.55134256973	0
49996.53121272331	49985.20198091985	0
50025.086037284156	49985.91081937276	0
49996.70860588001	49979.26714558284	0
50029.50319168969	49973.20871567816	0
50016.4795935853	49979.64911345631	0
49996.10016635222	50004.113680559676	0
49999.640019379956	49996.08065681126	0
50008.223135130625	49962.391188099115	0
49993.37143664145	49981.26529963117	0
50018.00955082157	50001.454190036544	0
50014.05433731257	49987.786569162265	0
49999.49285722743	49986.030568801725	0
50010.892172060616	50002.890041918436	0
50018.264454430224	49979.08917698802	0
49999.254347866976	50004.12399906752	0
49996.37550174052	49996.18684061768	0
49988.48035736957	50002.11186367716	0
50017.57129535383	49985.64348910266	0
49993.48365932206	49995.32734283831	0
50004.25846664632	50013.69450265003	0
50015.17690187655	49969.07193670933	0
50010.90125225226	50010.77384091866	0
50017.00323091341	49995.94090178073	0
50012.86030348004	50017.03363351573	0
50005.31109678922	49962.92414232626	0
50006.08245865617	49996.396527964374	0
49990.01497238	49995.39866020564	0
50044.05046255765	49984.74864177708	0
50021.102182624454	49977.19055963324	0
49994.206855205164	50007.760510363725	0
50031.30952802601	49981.27880218403	0
49993.00874635992	49989.07987435498	0
50017.913044286935	50022.43697608902	0
50019.55630359528	49996.00874573291	0
49994.95845095134	50006.23146898167	0
49996.787999179345	49983.41672751876	0
49997.28862868989	50002.89962222195	0
50026.72239156424	49977.67029217016	0
50016.137442013125	49997.798828649495	0
50002.23822115556	49982.82918829433	0
50017.59004350971	49970.20078439211	0
50001.12616166738	49988.74985866253	0
50026.89126041569	49975.84217616462	0
50011.525842301904	50000.75636389602	0
49987.37936298576	50026.933915783564	0
49992.505563965504	49971.45927862612	0
50028.914669772326	49976.81093937099	0
50016.66006009913	50016.9698661116	0
50006.33442838227	50008.543010872665	0
49989.42131829412	49963.33901166855	0
50017.968238877926	49964.11063876047	0
50017.4053768407	49976.68234425749	0
50025.67918690619	49993.459769034926	0
50035.32946390554	49977.583204645154	0
50014.841863191876	50008.54154552255	0
50009.46842729731	50020.60487544357	0
50021.769537268505	49974.23178294885	0
50011.47451947896	50007.557284676805	0
49998.40507468729	49975.46325920858	0
50004.0943970568	50011.27871101463	0
50006.20179319582	49967.85017228331	0
50018.20829484094	50018.71730479123	0
50011.66556158528	49969.1858270797	0
50024.369657337156	50001.22008216415	0
49998.79584238994	50007.13689362251	0
49990.32820341346	50016.3961369657	0
50006.4435688108	49994.31053318997	0
50019.30929079813	49976.600336048316	0
50010.91845864008	49982.82898569856	0
49990.348907185224	50005.60903256387	0
50024.1522169357	49994.40200642497	0
50014.17381883133	50002.12589069574	0
50017.76507466728	49990.44779436663	0
50043.75520496807	49976.744641166486	0
50009.71324076425	50011.99337319459	0
50023.96064234873	49977.61049468709	0
50014.04709016834	49999.30956374218	0
50007.29837336337	50019.74476684009	0
50011.60148713441	49971.61552987652	0
50027.760664667345	49985.06088880161	0
49990.826783218356	50029.403764236886	0
50009.65654534305	49987.70137659851	0
50016.71099753911	50008.33824926107	0
50004.69951611002	49997.63286251777	0
49982.1008966819	50023.64881203237	0
49994.30528099292	50019.15648234574	0
49989.98803088486	50014.01842541414	0
49982.173661481924	50004.54955079803	0
50016.885314251995	49964.39033046427	0
50027.64624163003	49996.03948847316	0
50042.10921104765	49992.490067135564	0
50000.45721536013	50013.25586287379	0
50033.20667133846	49996.21933796846	0
50007.796617056236	49990.37827675556	0
50010.793185041024	49958.88394594061	0
49999.99657376707	50014.635139766775	0
49991.18720389596	50004.122235214636	0
49997.97220737339	49978.578237204354	0
50009.72613395662	50003.706107086124	0
50035.589999161806	49971.04844427833	0
50028.910800421785	49971.17023296352	0
49995.69536840814	50016.661631778	0
50031.87793942766	49984.378883366044	0
50018.940883947886	49955.17033129901	0
50009.73582475297	49963.47881328664	0
49982.62400587377	50000.491292449246	0
50011.69341869804	49995.72767945512	0
49995.16420949113	49998.835294507444	0
50006.40201665947	49988.39904736535	0
50016.4519561636	49990.38580699887	0
49999.09921373705	50015.27455799909	0
50015.71644487849	49981.890074185685	0
50011.95701241115	49981.49187185587	0
50013.74931920829	49997.47045144757	0
49991.916510602816	50012.525039104024	0
50009.99198977121	49984.8982441121	0
50018.44147401772	50003.16867861623	0
50020.82573912429	49974.82028027413	0
50015.49034966473	49990.85560334409	0
49999.87213701425	49997.90044027296	0
50043.79092621712	49982.05238273654	0
50017.433259612284	49987.72241035177	0
50031.953824946744	49994.884360510674	0
50008.88763657624	49985.631715698684	0
50033.254947874484	49991.54350118985	0
49999.46235900153	50001.37638187934	0
50015.18216152417	50016.60655961266	0
50013.100947890016	50010.369642319376	0
50023.76929210621	49996.469970804144	0
50009.1598565264	49970.37590584578	0
49995.85450226346	49992.452056001675	0
49999.94546654832	50008.59505416156	0
49990.82754118624	50010.245166916364	0
50031.77710339371	49975.60848126108	0
50034.230430251715	49972.200144816255	0
50022.386270717376	49979.00827023312	0
49992.64646736168	49980.25304717777	0
50026.42297673137	49997.453392527335	0
50019.618674445446	49958.86037352273	0
50026.41798040903	50001.05491525644	0
50019.38057683675	49973.42363685009	0
50009.54565436523	49966.28393480257	0
50009.01063384966	50014.73592736334	0
49999.644995925904	49993.78405371485	0
50009.81720632824	50005.97289784865	0
50008.14015398451	49992.284981156794	0
49996.346870602596	50006.735113702714	0
49992.318381946396	49996.34852900717	0
49975.57922029394	50007.543591302885	0
49991.7840052838	50030.47910280624	0
49997.821918389505	50003.78108682672	0
49981.759709777754	50020.590654198604	0
50004.689470503756	49982.915378003716	0
50003.63994292236	50003.52518030056	0
50003.33970531987	50010.21646316763	0
49991.72504012674	50009.66971456137	0
49993.51300644962	50021.990941999415	0
50008.57551745661	49967.72139152683	0
50021.960935687	49975.66542490558	0
50004.69583280455	49995.22104814737	0
49994.198399913046	50009.21217614481	0
49988.58142016513	50018.082290497325	0
50019.654252077045	49988.67324223183	0
49984.921162792794	50004.07854214962	0
49981.45671529846	49997.116122643434	0
49996.97783060522	49968.187741512134	0
50040.272093099156	50001.72669740148	0
50003.18794351524	49977.40589052669	0
49993.03311956979	49993.21018067425	0
49996.365427526835	50010.6317267545	0
50003.67053058538	49991.807151799425	0
50008.59006648891	50007.353603243646	0
50005.63922193674	49975.28807307995	0
50027.37674313698	50000.002662458595	0
50018.1694011894	49962.7431125476	0
50029.270615256304	49986.30585703274	0
50008.60891376488	50000.90645862579	0
50011.463217016535	49987.64651850302	0
50025.71492602243	49980.053609271316	0
50020.149261215425	49998.33740895269	0
49992.083382203666	49998.17325550986	0
49990.49038131797	49993.050099536056	0
49997.03459241107	49992.463299739306	0
50015.71638867133	49993.163487279846	0
50014.238258018595	49971.042525217876	0
50002.84440560835	49991.017650804875	0
50024.0421841673	49981.83583364768	0
50010.09122006389	49975.393998303785	0
50021.8599244461	49988.34879827413	0
50012.38490685176	49983.447845324255	0
50022.9978631254	49987.25227928762	0
50024.57481204676	49998.27303786978	0
49977.73435678939	50025.73142585185	0
50018.273526281984	49984.862890459626	0
50004.87977524304	49988.86417241439	0
50010.2994959495	49980.14878879698	0
50044.34040172747	49986.573763466644	0
49989.8854863132	50002.60089882142	0
50035.588236585834	49995.58540569962	0
50033.22995233338	49985.604815805105	0
50004.865841838946	49985.181879685035	0
50017.96032704124	50016.073713754304	0
49985.88742129509	50004.574260043635	0
50022.967400696645	49965.7199337937	0
50020.575116337925	49991.52741422425	0
50023.080497756	49990.82975304222	0
49971.19647388126	50028.90699982335	0
49988.378226405424	50020.15787642392	0
50041.256446369975	49975.58570536631	0
50026.2353198945	49963.63745814506	0
50006.09290812682	50003.86750193632	0
49999.10665106603	50019.81250362378	0
50017.08442806516	49999.00182927129	0
50044.3125068275	49991.881128169334	0
49989.69643205104	49979.90931636454	0
49983.447153874804	50012.92191009479	0
50007.09100776314	50002.0115516885	0
50002.39396832022	49992.540378176054	0
50030.089910534545	49998.491165232444	0
49997.30745483783	49998.59718904675	0
50007.318017293444	49975.875578960055	0
49993.248316773905	49978.191920323	0
50026.3666059615	49990.04335203911	0
49992.999485446875	50010.69994272801	0
50000.3856237368	49991.71250458948	0
50017.946030743726	49977.88631347146	0
50007.644142433375	49972.087069549	0
49993.66907959635	50011.765590085415	0
49994.8157511952	49986.98470323382	0
50008.38104781748	50019.90062105578	0
49993.26126408174	50000.11735477906	0
50007.22548173692	49977.57936703704	0
49992.06360483944	50018.0340425501	0
50039.28669048378	49963.65659707516	0
49985.753176636455	50020.735921212305	0
50011.566897029115	49967.6111754119	0
50033.987927820956	49979.86532365262	0
50034.92184460218	49993.68379887169	0
50031.1834662403	49978.546404806555	0
50008.49951727383	49977.61220145197	0
50000.0667014223	50006.61967936052	0
49984.729122934965	49988.46750636666	0
49981.21649061167	50003.70840084871	0
49990.47161684786	49965.01894314194	0
49986.85456251446	50017.47416794007	0
49993.14977565803	50012.76023205532	0
50047.74428540473	49991.24723405859	0
50041.76255014188	49978.46759680011	0
50009.81457879594	49978.21967923451	0
49998.4060908197	49999.35948248665	0
50018.373779276386	49996.34044717234	0
50013.52283959243	49995.467949927086	0
50027.67426593742	49970.10328410818	0
50014.319940503025	50017.38261971316	0
50009.11341404663	49999.653086728984	0
49973.127658974896	50000.05463673042	0
50024.172469884805	49992.833051163034	0
50012.72323837013	49986.30699232487	0
49986.20730487261	50000.10490423789	0
50011.977252020064	49976.793581167396	0
50000.00469857768	49987.66289570633	0
49995.85995538461	49973.097446555905	0
49981.89327689237	49986.981859026244	0
49990.188598212604	50018.50470183291	0
50019.26408681603	49991.079964753786	0
50026.90642246039	49980.55454640253	0
50004.02002875881	49980.06894821713	0
49985.89081506631	49985.65015807027	0
50002.19799961084	50013.56370140326	0
49983.7216195171	50005.075943525364	0
50011.56530235663	49984.67498436674	0
50002.327672652966	50016.16523425671	0
49997.71084800053	49989.345274387495	0
50021.098386776	49999.088229640256	0
50002.00890793094	50008.13368325376	0
50019.39518854666	49986.74799421681	0
49998.48583144695	49996.020842220816	0
50002.252645341825	50003.39034952211	0
50024.94934034694	49996.50973683712	0
49986.29125204934	50032.769984358754	0
50028.415156277806	49974.07285654163	0
49992.67148623997	50015.74501869495	0
49988.55427669218	50005.38882281116	0
50005.61269014103	49979.195057955585	0
50013.9253921519	49979.943606174034	0
50009.02263196153	49976.39397066565	0
50003.70383567812	50009.18776447736	0
49977.93538939688	50032.17827826552	0
50002.00143499088	49981.14772652258	0
49994.443343618565	49988.76168526796	0
50015.95192676042	49996.55369518609	0
49993.70826007408	50013.60625246535	0
50015.6171072625	49995.2344459176	0
49985.79584330067	50018.53873362033	0
50035.52685303456	49986.11691328954	0
50023.38477138606	50015.65881684924	0
50013.08957255942	49972.88909667436	0
50032.54434074573	49980.14024382478	0
50037.69766277613	49990.71977907857	0
50020.70132115987	49971.33918728332	0
49991.54871575323	49993.06958954638	0
50038.6876369777	49984.854015877136	0
49995.84975534837	49989.76380217891	0
50008.57260689861	49984.18248625825	0
50010.80116969428	49974.26868446372	0
50015.52442358418	49980.369654114074	0
49966.87956821088	50025.3566718717	0
50021.39298048806	49997.33513397521	0
49986.79280405464	50011.54457078656	0
50036.99569153763	49970.71384740837	0
50030.30006447288	49976.71936741601	0
50004.423067000935	50021.778925919774	0
50018.9524174718	49987.93459858724	0
50002.24446952885	50009.35885546801	0
49991.37241014676	49987.81286878255	0
50003.50800967785	49986.81399264767	0
50024.603400120206	49967.67607924221	0
50011.68653072118	49989.936086664326	0
50007.42317193211	50025.20821976098	0
49997.81359760099	49974.146066464906	0
50000.03202202254	49975.17501212602	0
50007.46899340166	50016.97950080779	0
50014.92720199672	49989.879107376546	0
49982.3621370405	49990.43294793265	0
49998.93112757086	49973.32114751587	0
49993.375437763934	49986.99815010414	0
50009.01048645396	50017.8185164767	0
49996.28983160131	49986.96341522962	0
50013.84358150482	49974.759725529235	0
49985.33335758784	50014.325262570404	0
49988.28920657882	49976.78881082798	0
50005.127349538976	49960.355245516366	0
49989.64002585986	50013.06228223937	0
49993.30132386803	49990.74232668886	0
50007.89248237768	50021.36047618287	0
49987.15178322575	50016.181793822885	0
50255.13109487137	50015.14687383001	75
50264.931632689346	49932.34364002912	75
50191.98852851491	49964.5539437896	75
50167.85423002826	50043.695353373405	75
50150.16880942543	49890.63521478569	75
50090.083021119644	50010.2477757987	75
50062.35092324648	50088.61143641512	75
49990.19567785823	50046.926068496636	75
50326.83559248035	49979.7384913554	75
50072.17576704053	49888.861157143285	75
50138.19112870819	49807.43947965368	75
50000.39536209906	50135.08003840155	75
49929.28435414118	50163.216548107266	75
49873.66767657124	50217.40311849288	75
50362.45392280997	50050.54715505242	75
50195.6450895951	49757.426775501764	75
50234.52720768212	49856.05645124109	75
50000.705964784225	49847.09610749598	75
49907.63130499182	50058.8911730714	75
49853.5637387745	50113.00030394808	75
50069.87415874248	49758.433396782224	75
49931.21079201748	49815.071579942414	75
49939.39356115406	50258.66888061234	75
50386.79854240006	50124.55277021378	75
50054.68171597102	49676.84054348327	75
49901.07495300953	49739.97550162884	75
50131.26847488819	49658.54527509317	75
50332.914924922414	49893.9171199976	75
49987.32578260774	50327.29285886714	75
50228.08064967303	49684.104186286335	75
49951.77250972538	49679.53102678385	75
50409.89603311427	49975.79604843923	75
50293.771566740594	50094.91839466101	75
49967.060561831546	50403.96724413051	75
50351.08288593759	49817.09033549216	75
50005.48804031522	50215.92495966738	75
49796.456913556256	50052.254235631975	75
49952.28071639362	49911.270972036174	75
50074.29542222888	50168.64793044847	75
49774.46229165948	49976.303907495225	75
49997.634958477756	50479.06150528026	75
50303.97207143354	49709.62433516251	75
50059.61562076644	50279.55394836684	75
50055.544502176366	50367.9857223528	75
50026.06638888657	49965.16164294582	75
49870.1869617243	50298.38243117036	75
49783.850905467785	49897.291184213296	75
50364.74882910605	49653.39872820415	75
50082.589914537144	49596.80511506342	75
49823.62579742074	49755.755783457054	75
49752.71868259354	49789.28772209749	75
50449.0619786869	50048.02845931059	75
49864.17617291191	49894.53167620621	75
50528.46722695845	50063.20444964486	75
50411.225676265516	50196.70753876815	75
50158.44213410401	49570.245810132335	75
50176.702033360096	50121.03589279217	75
50044.373435954505	50540.65876939149	75
50432.54307290783	49815.074758904244	75
50347.10701839872	50239.41074076672	75
49872.10767058432	49653.83253332832	75
50276.12661308974	50273.208717662856	75
49994.543472036654	50607.44241642455	75
50378.446088160585	49730.120374516984	75
50245.42720933905	50161.58138434017	75
49728.084205050385	49710.47686836898	75
50480.57389352682	49750.79051933635	75
49993.049436581685	49762.96720543352	75
50467.67470706217	50137.44723329127	75
49890.1356181951	49982.21590246674	75
50428.715772331525	49893.41659011737	75
50513.33455243624	49828.954431614984	75
50296.766458922866	50354.716297274936	75
49779.57559232305	50133.67000487945	75
50099.79528851265	50596.27885897684	75
49919.93180454682	50577.552653547034	75
49826.19517845026	49586.51832297073	75
50233.1753460219	50398.441332536226	75
50123.69993725234	50669.02176069411	75
50546.84708115954	49987.832911040736	75
49938.821261165	50669.28367054	75
50560.62041370616	49741.84809134652	75
50460.21740445774	50263.489368011346	75
50438.66019874272	49621.53868710614	75
50532.29456763772	50178.63569644492	75
50635.98778197753	49729.66820512457	75
50717.52087929196	49712.46633752434	75
50749.07517587855	49642.49660939448	75
50507.083850419775	49571.77758037533	75
50343.22934081062	50416.37979395629	75
50555.61169585136	50252.43752131068	75
50649.65370596593	49646.81711293755	75
50279.73107393375	49788.17036691486	75
49710.757036143776	49931.0952994702	75
49649.52507062993	49883.5766303706	75
50767.511388652485	49567.724677891456	75
49749.75014860045	49568.28277325837	75
50047.36694375071	50683.5017860893	75
50659.80585163913	49810.813259278824	75
50177.35050768315	50454.12288565638	75
50124.18593601925	50228.43481367637	75
50163.42457800995	50737.08169622023	75
50839.419749939196	49528.3745809613	75
50564.86279800798	49625.2263838373	75
50357.442117948834	49574.4200044577	75
50418.44627799697	49518.350852559975	75
50168.8689015955	50552.13716667322	75
49797.02385384367	50214.13771509563	75
50627.212096863346	50290.87839164281	75
50136.54680454037	50346.74366353349	75
50042.85750513237	50762.31873307806	75
50828.688356602506	49445.02365808946	75
50494.632581614576	49674.04961042173	75
50664.080447262044	49890.273452992995	75
50811.50663240529	49694.760088678486	75
49747.841095766766	49486.05118013054	75
49576.362899513275	49848.63739429053	75
50494.425365525414	49481.585401004595	75
50240.55184897163	50770.17534393976	75
49616.77019851905	49955.46480123823	75
50413.38584979517	50374.65694460641	75
50226.51416714717	50605.40561633411	75
49964.184717783675	50780.33494768243	75
49680.27171844543	49445.33764520539	75
50307.81923700755	50597.63460654749	75
49671.083542884306	49768.88870540085	75
50090.993580007045	50445.05945409411	75
50299.24593477817	49512.83607496952	75
50902.21420645217	49412.38172015063	75
49843.18578551714	50566.293836746845	75
49999.983916969526	49600.33201741788	75
50279.953449375025	49605.46693582539	75
50865.581871441216	49601.7317106868	75
49786.68714533406	50301.277998812155	75
50428.27660153236	49438.35836158244	75
49998.1415960335	50856.54213592764	75
49794.976726895264	49424.50970198928	75
49904.11201788555	49580.96792251363	75
50343.78411045158	49442.38088477552	75
50687.908254627844	49564.029357122155	75
49972.518622657895	50929.16700627651	75
50845.538435736154	49358.86608470192	75
50008.58878154822	50997.9048796257	75
49902.04137241188	50885.323622513504	75
50728.24161743989	49494.75559983623	75
49835.88198516328	49352.76011631528	75
50111.96413984128	49501.71171586319	75
49991.22863517291	51075.365038554795	75
50615.60996676186	50204.91365688284	75
49638.91374110626	50033.00302158471	75
50354.42897865304	50535.11730219687	75
49878.21160831487	49284.07976200718	75
49797.15607604143	49269.94281610823	75
50414.025041330104	50595.63507525247	75
49825.6120223558	50879.565752124974	75
50913.06909738164	49319.45158700551	75
50909.16333589699	49494.377663722174	75
50977.706751094534	49422.0703344925	75
50340.96322479202	50673.36939222311	75
51043.76108635189	49370.34961950815	75
49773.56328817313	50380.43066687809	75
49780.15021187915	50516.13926479511	75
50434.34287523156	50671.02073177034	75
50512.652092497716	50327.40297987486	75
49913.43794414318	49354.16187312598	75
49807.620744912085	50804.42325000224	75
50745.707586387696	49879.608929961345	75
50549.249177773796	49425.84787778272	75
50985.00278701001	49532.07121840294	75
50491.83153115142	50405.392479209404	75
49926.84700439176	51030.07500829192	75
50885.435457226566	49729.99383712813	75
51065.69662141106	49519.36913835875	75
50309.417028938275	50813.04256554343	75
50199.80284069106	50270.98291807498	75
49993.21949022967	49359.27563809804	75
49865.43270060093	50493.371993774505	75
50490.990312079535	50613.420718291636	75
51085.45127095355	49435.54722125651	75
50821.08562722404	49866.945335421435	75
51113.33801446609	49338.48940272613	75
49676.299537671584	50103.15820051628	75
50576.451762607874	50403.79127591761	75
50057.67664390449	49437.20178729985	75
50301.320043356995	49379.25510385782	75
50696.24803282605	49964.60914104031	75
50382.92453060432	50855.11762869296	75
50067.74129766399	51086.79505735576	75
51159.329736031475	49268.505605809616	75
50882.12652846509	49249.11560320432	75
50609.622737257574	50123.07994686046	75
49733.061920427004	50835.22234965958	75
50936.032605192355	49794.616247678154	75
49884.114604882205	49200.10871390091	75
50143.725691097185	51063.60364027967	75
50359.87519426868	49328.41909753047	75
50770.055424299935	49344.21359370234	75
49725.9658049697	49235.96374148313	75
49882.55082943014	49507.69635040247	75
49551.21630167332	50000.501066928024	75
49884.59385782459	50732.188060347566	75
50652.596253579264	49486.86867553782	75
49720.69732394816	50033.8992686208	75
50179.683233539145	50825.580973861244	75
50410.35747333403	50458.10823081826	75
50593.045510665106	49550.26782984894	75
51015.980570315434	49813.542578772445	75
49664.83913750867	49666.4488157524	75
51099.9989125229	49820.95248894136	75
49771.68332636394	50593.992889038724	75
50968.53165691468	49263.96950313045	75
49803.723988868274	50724.37350517755	75
49685.89154714496	50897.10804417609	75
51141.786434855276	49502.00068544373	75
50583.11737079337	49863.84535006823	75
50769.01627328575	50004.0208323838	75
49646.31453534761	49238.941727685415	75
50243.23854286539	50525.28544460111	75
50573.90461017183	50601.32055557623	75
50960.60823553929	49608.72374518085	75
49604.08517586621	50918.016072584076	75
50524.45980440359	50479.359963437775	75
50520.932371921	49910.965356738794	75
49524.30968787398	50890.83446686582	75
50661.296853469874	50405.216504050695	75
50604.76457009712	50041.65324855303	75
50052.45077161752	49306.39044827091	75
50605.76683251552	50492.54408584038	75
50405.93097493589	50747.044314614905	75
50401.130511292184	49261.87290429082	75
49938.987204349905	49447.47071540008	75
50453.39910537313	50807.7698053638	75
50228.18369168017	49407.15301809934	75
49853.66130259546	50643.4695963903	75
50137.91273917329	51140.406210287845	75
50076.772850239766	50866.31119482131	75
51098.17887204119	49743.875621876934	75
49720.39921830739	50256.26482480989	75
49696.488920198884	50403.99112023969	75
49960.267369365094	49520.67818341259	75
49568.2565078385	49240.773281121816	75
50731.51649110843	50075.62091106333	75
49529.33902191651	50970.128528504036	75
49529.76800289187	49308.13984994639	75
50433.9683091816	49360.418740297486	75
50784.05230834918	49796.94888401225	75
49759.660453824654	49163.71132065084	75
49597.99461735504	49623.711501743215	75
50617.9426815086	49953.25068937434	75
50247.33763420055	49324.670819013474	75
49475.60401031644	50024.268417045285	75
51060.13621301036	49673.392633491254	75
49955.0267951121	49268.353001923286	75
49949.59462122122	49149.74750032539	75
50210.58746512781	49489.69963494772	75
49450.455220687945	50865.45985366248	75
49529.707851378465	49384.773179701704	75
50211.35253914541	51168.59408688481	75
50710.32187398856	50153.00835354107	75
50035.310746864285	51160.56687373126	75
50462.31712260652	50523.20729404409	75
50602.53772680805	50680.43574825955	75
50705.113155770705	50294.115027329724	75
49459.85625941325	49267.9965579284	75
49934.67142490393	49072.08530239869	75
50021.33231281982	49117.52005661364	75
49686.17118733387	49313.858859383676	75
50040.16111578372	49227.279249516876	75
49613.96115856583	49345.58098587083	75
50184.43748500666	49279.04296128239	75
50432.17644098275	49191.92917144434	75
49516.400133247495	49899.611977704386	75
50578.15380458809	50753.852740778246	75
50219.045128605205	51245.16359173584	75
50500.90777799193	50867.56861029557	75
49685.41990289244	50977.295234946265	75
49889.33739817015	50393.1761939657	75
51192.454081176635	49197.61050310573	75
50320.69044310055	49258.963170606454	75
50148.31844276707	49432.06535259577	75
50321.6617348466	49176.9443250773	75
51047.61611016365	49280.45182620408	75
49606.67094766166	49172.34081355633	75
50870.21677680071	49170.66336224941	75
50484.410894232744	49252.251823906845	75
49959.26556086199	51178.437853636766	75
50147.86396709468	51218.003014179674	75
49456.66149045212	49844.8843053034	75
50552.38981092069	49289.50680794952	75
50801.305196982146	49231.09553727761	75
50132.743616837164	49219.98369995401	75
49843.598657067545	51020.371924742256	75
49533.40565995748	49677.67512191676	75
49398.25225910756	50805.82818532275	75
49610.72491614875	50837.26023735092	75
50760.5593226046	49157.08540518847	75
50574.12537514031	50891.929158718434	75
51269.988528612725	49186.48318032709	75
50246.20118325235	51322.624941464805	75
51076.62079333333	49894.92360128222	75
50248.15777231466	50689.16151291049	75
50138.68896074977	49351.35711707907	75
50629.96877911714	49288.61489233333	75
50363.17457284414	50315.41805530653	75
50762.23257935747	50215.10759595035	75
50738.188104619665	49419.309586491974	75
49594.867934142	50762.36868652409	75
51118.85844890031	49961.16777873687	75
49466.42335801695	50763.97943357549	75
50651.43374177826	50912.09564466321	75
50283.839808854755	51195.717746616305	75
50812.70755998067	50281.883414754644	75
50609.20008331246	49212.33748179406	75
49911.29842155315	48992.12274379672	75
51322.45444028107	49123.531341684764	75
49335.047206067175	50750.71709124538	75
49763.871658204625	51000.13121045223	75
50441.761846841175	50925.21192686468	75
50897.41121790096	49862.61655625933	75
50873.84283371138	49934.982034506356	75
49843.99302349424	51101.81140183143	75
49255.62350769354	50780.470783836274	75
49987.30709635858	49013.65337138034	75
50812.905402300355	49094.646568737415	75
49737.898075970166	49373.8561118906	75
50182.876757839906	50989.35259544449	75
49462.611514162396	49715.90279442539	75
51097.76042925474	50037.67419001246	75
50491.312290940084	49143.00357800732	75
49695.479387606145	50767.53678441147	75
50794.43446739288	50128.32493353942	75
50035.539173176156	48949.13840299503	75
50464.19811201386	49071.560412708495	75
51261.11344939326	49262.381080840845	75
50471.37083024347	51004.47596422871	75
49534.79973479616	49569.54840974705	75
51021.80897696541	49953.81214595039	75
50697.95353420774	49244.80677718329	75
50343.27522950467	50923.422138043024	75
51036.878539788835	49595.23331853991	75
50040.80816923608	49529.8551014488	75
51131.01891304843	49581.51540987965	75
50705.93909107663	50975.10146290992	75
49177.92827618545	50788.33424362686	75
50072.2047328988	49018.473684651355	75
50365.69167932564	50999.17421088513	75
51134.1317036484	50109.11428933059	75
49221.85752645938	50850.6759967363	75
50105.47185154368	49141.73173345227	75
50674.485878523476	49363.81506694517	75
50912.02364911852	50008.46727149191	75
50721.67634758858	50873.47978550093	75
51177.719353162836	50042.129658017395	75
49680.3222563397	50182.28269371301	75
51337.485582881265	49238.495005700745	75
49649.31368988919	49559.544935858656	75
51237.11098834814	50091.32799284063	75
50630.375391348614	50987.30581968212	75
50745.94943028371	49054.07591534947	75
49216.500368723704	50930.5097745909	75
49484.04210187998	49449.882078761286	75
50795.664499665756	50358.403943143996	75
50180.668714991145	49117.34566944998	75
49502.69955717723	49196.43791787957	75
50897.755346105696	49098.21977516684	75
50872.42896285854	50340.12823897597	75
51394.41861590935	49158.60701266048	75
49671.541713530256	49128.79289353718	75
49700.905419358	50544.64095090144	75
49278.14707472174	50694.936352206816	75
50525.19819355285	50697.46571875176	75
51396.16397243901	49078.0068259406	75
50688.100424906224	50487.05795280873	75
50784.86928281495	50975.56660070802	75
49596.954614836155	50103.76291543234	75
51243.622047566336	49100.27296806785	75
51283.20617544371	50025.62915225961	75
49639.44343770134	50455.25361298786	75
49586.52382388054	50683.28394292691	75
49145.6467643306	50970.41115937855	75
49407.037226780274	50716.45317354071	75
49549.821730290285	50615.98571043767	75
51166.13131551339	49897.070230620506	75
49629.078673133714	50589.287551479334	75
50195.94572627636	49042.72958082052	75
49599.99734672085	49443.42099631493	75
49735.52500038612	51073.91165767089	75
51176.484397604065	49797.14569057852	75
51219.51171714429	49474.36076147992	75
50856.697367286266	50422.296725263295	75
51155.6750829285	49402.09242161625	75
49725.478736513534	51150.11844847385	75
50947.850219110245	50373.65800276887	75
50667.44643834223	49069.32494720105	75
50357.064806248	51220.23728456071	75
50867.15315574358	50993.070203957635	75
50413.416562112165	51064.530984618046	75
50628.542483338606	49138.13267130807	75
49658.98096070972	49046.8744837165	75
51474.00785480486	49064.4294400948	75
50710.43446751402	51055.94154460799	75
50897.404156004595	50084.710381122364	75
49594.91712980184	49092.251804173924	75
50909.719771185504	50922.927767413625	75
50589.309670450595	49361.066833897	75
49391.76823096024	49224.931974708525	75
49702.215188488226	48980.904929507524	75
50310.94860862141	51367.94790092578	75
49521.918274938624	50140.63411093904	75
49444.36859918542	49342.83367703724	75
49394.243972893186	49896.360963267565	75
50148.431112346705	48972.46140461376	75
49423.63021473191	49503.00915192594	75
51296.62821517627	49445.05478969411	75
49157.38283401086	50715.021068596834	75
51174.249969852644	49057.151746129195	75
49370.15211050935	50643.20326383348	75
50680.833202159	50698.343078789396	75
50169.631841656046	51340.42464206682	75
50072.380059132214	50951.62333629592	75
51300.049875970755	49048.4239909209	75
50639.149413647436	48989.764760810314	75
50132.15243469714	51415.86180617946	75
51013.066410323234	49194.74327304785	75
49421.733402480524	50081.55780951262	75
50940.95558952398	50453.14220373538	75
50295.27256849042	51117.17399005647	75
50733.466283618436	50792.40566572713	75
50716.55546815176	50564.56094469606	75
50737.2995067085	51130.87422769652	75
49453.30084080693	50992.17186650215	75
50770.57648076762	50485.40203967402	75
50436.233873291	51192.6810104995	75
50511.55276022093	51215.499807471155	75
50974.42104246675	49724.28317500838	75
49587.176016088626	49769.857540045145	75
51038.415792716376	50091.02749206481	75
51447.26889286514	49214.266599852315	75
49601.00319748127	50187.70748171561	75
50224.84327268195	50921.19981208575	75
49114.54570980063	50642.149460155924	75
49326.03500752272	49937.44017751514	75
51210.67641548592	49585.95373606515	75
49534.48652349568	50225.936897672414	75
50968.378357585854	49899.11641900036	75
49455.675073199185	49599.14264424908	75
49096.72784975957	50566.03659782587	75
49366.11659886785	49443.23022836357	75
50245.58186892128	49213.12400131246	75
49314.46264016499	49217.89067323586	75
51523.81399993945	49202.0136819525	75
51312.62625665	48966.82879559688	75
49724.56282766043	48905.219978567024	75
49031.410352332074	50651.58862889205	75
49034.17015446854	50514.7021947717	75
49424.36767677647	50163.922062225865	75
51366.57121076276	49408.38005622151	75
49272.06396382299	50611.71244730366	75
49393.374289953186	50241.505121531976	75
49584.50592352551	50515.3413493802	75
50188.518879466996	51466.84500706575	75
50545.54801930345	51022.50613366597	75
51381.99671149717	49326.392977296506	75
51164.00777806552	50185.42503394726	75
50252.85346171026	51036.317433938486	75
48956.80985367617	50620.1511019063	75
51329.403757686916	49520.44946641443	75
51296.49166548951	50145.54773672821	75
49315.51458889903	49500.12567838543	75
49335.60626962741	49844.12762118972	75
49752.57889432297	49083.34756316336	75
50257.932144679304	49132.895545839994	75
50888.6795366203	50254.48195595748	75
49471.92109915888	50275.87656994846	75
49362.04144593532	49365.83037041738	75
51089.870879142945	50207.93213174443	75
50980.70430077501	50523.254922057036	75
51130.227533293895	50280.456080097916	75
50279.565768492226	49054.224797089206	75
50861.52294283764	51071.982841299956	75
49626.79432342362	50359.69394393256	75
49345.54529089535	50135.29839074629	75
49333.149850938826	50291.31540279054	75
50173.601672300705	51550.263804978225	75
49352.315907594944	50045.27902118465	75
50142.39487907162	50905.55782381181	75
49259.73365686324	50324.51334111192	75
51298.631584917464	49368.32759399036	75
50881.867001816034	51153.30368959603	75
49657.93304052779	51103.18753780652	75
51362.588559887336	48903.676510679536	75
49836.362101759645	48956.29690646368	75
49287.876266391904	50972.5131330093	75
49497.50478122691	50355.01667344388	75
51090.159878873215	49062.15896486408	75
49389.8300350895	49686.46104617416	75
50814.73289205629	50780.24559344899	75
51037.435660283416	50470.05269601821	75
50265.40979762908	48977.59738398247	75
50984.32369798574	50604.24478175353	75
