# Supplementary material for: Abundant Topological Outliers in Social Media Data and Their Effect on Spatial Analysis
Source: PLoS One. 2016 Sep 9;11(9):e0162360. doi: 10.1371/journal.pone.0162360 (PMC5017681; doi:10.1371/journal.pone.0162360)
Supplement: S3 Dataset — See the respective attached file. (ZIP) [file pone.0162360.s003.zip › S3_inclusion_lws/clust_77_86.csv]

50000.0	50000.0	0
50005.83713481602	49993.280968672174	0
50001.12443877294	50002.94038312532	0
50004.48967049862	50009.87803618339	0
50014.53099825114	49992.22044562598	0
49994.82530141147	50000.16451443882	0
50010.4589196096	49996.03999675293	0
50018.2149037799	50000.21066760052	0
50008.08586038528	49994.71094210748	0
50008.936828060156	49996.61673629877	0
50014.94983376979	49988.786681476384	0
50018.46933854213	49993.8554702697	0
50011.58925015423	49998.11513877684	0
50000.88428493963	50005.70068823388	0
50015.58030491181	49998.917555959655	0
50009.4718499692	49995.44000616184	0
50021.193458055204	49985.225681648	0
50021.413904821406	49979.75696080034	0
50010.100749354795	49991.42392694246	0
49994.76895619402	50001.40611172298	0
49988.06258487189	49998.76840152412	0
49985.29202249338	49998.940740734564	0
49993.14686645007	50008.1375682673	0
50019.290915195124	49977.92750471076	0
50015.06418115242	50000.068615091885	0
50014.13017824349	49994.253094930704	0
50016.51956011994	49993.78858803314	0
50007.08202173182	49986.998177055575	0
50019.32588342561	49975.4242119596	0
50007.844906202205	50006.27608626506	0
50012.7000907052	49987.44525287354	0
49995.49342105043	50013.29634922211	0
50005.13790162656	49991.45152935209	0
50007.082932075806	49996.441953963855	0
50016.585769007244	49986.84440471123	0
50002.83418114664	49988.992466717245	0
49995.48635136234	49995.03181978486	0
50024.77210222248	49987.26818796391	0
50016.061040311164	50002.13748655931	0
49998.10217495186	50005.36260508198	0
50013.167830917206	49993.19964095961	0
50022.14159763361	49982.83076155788	0
50016.10399810654	49974.74415824642	0
49998.08776523715	50009.22821079052	0
50023.40450357533	49993.61172738369	0
50018.76775212044	49981.33086492498	0
49996.120792812355	50001.59421960543	0
50005.046774222115	49981.73340809357	0
49998.2990140224	49997.04291727956	0
50016.47214563919	50006.55446067109	0
50027.808527417794	49994.11873108403	0
50007.276988179576	49979.47005546184	0
49998.63505054116	49993.56495709598	0
49994.93196612812	50011.18394075017	0
50010.45876863076	49990.161010031814	0
50003.97266594857	50002.458794795784	0
50009.44591577367	49994.182815990534	0
50008.4991627827	49998.01859678256	0
50026.73402193849	49992.63956518364	0
50029.482584821504	49978.508912261066	0
50008.75765193132	50004.28392360544	0
50005.388412672575	49999.9900841207	0
49999.85042124614	50010.79623481914	0
50012.27171978171	49994.29867634941	0
49986.59482429784	50001.81226839865	0
50035.33648425852	49974.70002515035	0
50017.338649190744	49980.41742473275	0
49986.88719264082	49998.56909033515	0
50009.163364260836	50001.94105756399	0
50021.4902181036	49972.74675609031	0
50036.929303339406	49979.345099226695	0
50004.407389178654	50000.27660040396	0
50013.03458879436	49971.04161905141	0
49986.730068661935	49995.36881795393	0
50012.11734460939	50005.26852747503	0
49991.47266825221	50016.232713043595	0
50002.753656105124	50004.43811441385	0
50007.04795399476	49984.99209594952	0
50019.73260847298	49970.14971438379	0
50009.069330373226	49972.59046273163	0
50010.1511816557	49972.62455247978	0
50019.046855330045	49968.729659101475	0
50033.91819664266	49994.99795841096	0
50000.54061583774	50004.66301196818	0
50036.83356199175	49976.12178608589	0
49998.69355844842	50014.23779065819	0
49996.42385986143	49997.54201287753	0
49988.80355885187	49994.73949626766	0
49989.0000510483	49997.53362532931	0
50045.87877013	49979.65615874137	0
49991.13587895365	49996.52765682387	0
50019.30492580107	49999.88959458508	0
50012.46014286366	49988.74121117238	0
50001.54569032017	50001.71275774059	0
50012.15402410048	49992.55053785089	0
50000.12263336884	49977.47527241486	0
50002.22490471562	49999.61637121197	0
50010.51338572776	49998.152334640225	0
50014.73525587127	49997.20394473452	0
50012.79614643068	49996.9890215799	0
50004.87503193818	50001.461523248174	0
50006.03257514177	49990.03647625652	0
50005.54887962217	50004.81637949066	0
50002.56240120871	49979.99797606899	0
50021.887926901814	49996.062893511604	0
50006.32703857465	49991.544517300004	0
49990.439278598395	49994.24582331928	0
50001.873876585625	50007.141939034314	0
50003.305765154335	49993.86854020162	0
50013.200641945106	50005.08440088092	0
50012.12025455266	49978.84568753256	0
50006.64370623705	49983.02919293262	0
50008.49073917247	50010.12621010018	0
50013.861540388745	49978.21860787476	0
50031.058052643435	49986.99015643279	0
50014.94582985956	50012.05125135054	0
50035.5383608293	49983.566861656094	0
49991.030096193834	50022.15116813719	0
50005.46966937792	49970.62233159868	0
49988.44833133628	49989.976926240066	0
49994.354344094165	49979.72792732627	0
50016.53829730544	50000.329665277866	0
49985.69786667642	50003.08579045412	0
50005.04180405728	50003.54232518139	0
50007.49928405959	49988.58424591541	0
50017.031857151094	49968.94990008343	0
50002.98364475068	49981.342418066255	0
50008.75183400938	49981.63170455064	0
50003.74134074666	49968.98534518849	0
50014.184258887915	50004.34955588514	0
50016.66807349658	49978.153620903344	0
49991.49294660638	49999.08926920659	0
50006.07308943197	50012.02124499861	0
50018.18428017563	49975.5291185302	0
50003.744835537575	50005.03672033354	0
50017.0847617482	49967.71939797862	0
50001.364376995836	49995.92899192673	0
49999.015252295256	49984.51162121085	0
50022.88862056398	49978.140659149925	0
50010.12229608524	49981.63378355038	0
50006.924986869504	50014.2275570096	0
50018.62598055079	49995.02027975728	0
50001.4129379488	50011.1959501719	0
50029.762113352466	49981.23696473595	0
50017.34500124433	49994.69032148967	0
50001.66266675488	49990.137316034496	0
49998.9494254673	50003.01711792969	0
50001.198360199305	49999.86125242214	0
49988.285388029035	50000.56237796584	0
49999.6191912088	49994.81971262622	0
50026.604335600314	49978.8004165042	0
49995.32452230914	50007.39284060184	0
50008.4370145203	50012.41428319673	0
50020.588886059304	49984.00500895489	0
50018.196912976244	50013.52306138625	0
50024.68074206995	49980.89310460526	0
50032.11898991028	49977.87048802366	0
50033.392462679665	49988.90998566345	0
49989.34177680639	49998.66722062441	0
50011.053675528885	49993.308648700295	0
49998.23830095699	50010.57701642372	0
50011.79860805233	49985.78635422019	0
50018.22626641199	49998.34133937544	0
50006.87112494695	50000.55134256973	0
49996.53121272331	49985.20198091985	0
50025.086037284156	49985.91081937276	0
49996.70860588001	49979.26714558284	0
50029.50319168969	49973.20871567816	0
50016.4795935853	49979.64911345631	0
49996.10016635222	50004.113680559676	0
49999.640019379956	49996.08065681126	0
50008.223135130625	49962.391188099115	0
49993.37143664145	49981.26529963117	0
50018.00955082157	50001.454190036544	0
50014.05433731257	49987.786569162265	0
49999.49285722743	49986.030568801725	0
50010.892172060616	50002.890041918436	0
50018.264454430224	49979.08917698802	0
49999.254347866976	50004.12399906752	0
49996.37550174052	49996.18684061768	0
49988.48035736957	50002.11186367716	0
50017.57129535383	49985.64348910266	0
49993.48365932206	49995.32734283831	0
50004.25846664632	50013.69450265003	0
50015.17690187655	49969.07193670933	0
50010.90125225226	50010.77384091866	0
50017.00323091341	49995.94090178073	0
50012.86030348004	50017.03363351573	0
50005.31109678922	49962.92414232626	0
50006.08245865617	49996.396527964374	0
49990.01497238	49995.39866020564	0
50044.05046255765	49984.74864177708	0
50021.102182624454	49977.19055963324	0
49994.206855205164	50007.760510363725	0
50031.30952802601	49981.27880218403	0
49993.00874635992	49989.07987435498	0
50017.913044286935	50022.43697608902	0
50019.55630359528	49996.00874573291	0
49994.95845095134	50006.23146898167	0
49996.787999179345	49983.41672751876	0
49997.28862868989	50002.89962222195	0
50026.72239156424	49977.67029217016	0
50016.137442013125	49997.798828649495	0
50002.23822115556	49982.82918829433	0
50017.59004350971	49970.20078439211	0
50001.12616166738	49988.74985866253	0
50026.89126041569	49975.84217616462	0
50011.525842301904	50000.75636389602	0
49987.37936298576	50026.933915783564	0
49992.505563965504	49971.45927862612	0
50028.914669772326	49976.81093937099	0
50016.66006009913	50016.9698661116	0
50006.33442838227	50008.543010872665	0
49989.42131829412	49963.33901166855	0
50017.968238877926	49964.11063876047	0
50017.4053768407	49976.68234425749	0
50025.67918690619	49993.459769034926	0
50035.32946390554	49977.583204645154	0
50014.841863191876	50008.54154552255	0
50009.46842729731	50020.60487544357	0
50021.769537268505	49974.23178294885	0
50011.47451947896	50007.557284676805	0
49998.40507468729	49975.46325920858	0
50004.0943970568	50011.27871101463	0
50006.20179319582	49967.85017228331	0
50018.20829484094	50018.71730479123	0
50011.66556158528	49969.1858270797	0
50024.369657337156	50001.22008216415	0
49998.79584238994	50007.13689362251	0
49990.32820341346	50016.3961369657	0
50006.4435688108	49994.31053318997	0
50019.30929079813	49976.600336048316	0
50010.91845864008	49982.82898569856	0
49990.348907185224	50005.60903256387	0
50024.1522169357	49994.40200642497	0
50014.17381883133	50002.12589069574	0
50017.76507466728	49990.44779436663	0
50043.75520496807	49976.744641166486	0
50009.71324076425	50011.99337319459	0
50023.96064234873	49977.61049468709	0
50014.04709016834	49999.30956374218	0
50007.29837336337	50019.74476684009	0
50011.60148713441	49971.61552987652	0
50027.760664667345	49985.06088880161	0
49990.826783218356	50029.403764236886	0
50009.65654534305	49987.70137659851	0
50016.71099753911	50008.33824926107	0
50004.69951611002	49997.63286251777	0
49982.1008966819	50023.64881203237	0
49994.30528099292	50019.15648234574	0
49989.98803088486	50014.01842541414	0
49982.173661481924	50004.54955079803	0
50016.885314251995	49964.39033046427	0
50027.64624163003	49996.03948847316	0
50042.10921104765	49992.490067135564	0
50000.45721536013	50013.25586287379	0
50033.20667133846	49996.21933796846	0
50007.796617056236	49990.37827675556	0
50010.793185041024	49958.88394594061	0
49999.99657376707	50014.635139766775	0
49991.18720389596	50004.122235214636	0
49997.97220737339	49978.578237204354	0
50009.72613395662	50003.706107086124	0
50035.589999161806	49971.04844427833	0
50028.910800421785	49971.17023296352	0
49995.69536840814	50016.661631778	0
50031.87793942766	49984.378883366044	0
50018.940883947886	49955.17033129901	0
50009.73582475297	49963.47881328664	0
49982.62400587377	50000.491292449246	0
50011.69341869804	49995.72767945512	0
49995.16420949113	49998.835294507444	0
50006.40201665947	49988.39904736535	0
50016.4519561636	49990.38580699887	0
49999.09921373705	50015.27455799909	0
50015.71644487849	49981.890074185685	0
50011.95701241115	49981.49187185587	0
50013.74931920829	49997.47045144757	0
49991.916510602816	50012.525039104024	0
50009.99198977121	49984.8982441121	0
50018.44147401772	50003.16867861623	0
50020.82573912429	49974.82028027413	0
50015.49034966473	49990.85560334409	0
49999.87213701425	49997.90044027296	0
50043.79092621712	49982.05238273654	0
50017.433259612284	49987.72241035177	0
50031.953824946744	49994.884360510674	0
50008.88763657624	49985.631715698684	0
50033.254947874484	49991.54350118985	0
49999.46235900153	50001.37638187934	0
50015.18216152417	50016.60655961266	0
50013.100947890016	50010.369642319376	0
50023.76929210621	49996.469970804144	0
50009.1598565264	49970.37590584578	0
49995.85450226346	49992.452056001675	0
49999.94546654832	50008.59505416156	0
49990.82754118624	50010.245166916364	0
50031.77710339371	49975.60848126108	0
50034.230430251715	49972.200144816255	0
50022.386270717376	49979.00827023312	0
49992.64646736168	49980.25304717777	0
50026.42297673137	49997.453392527335	0
50019.618674445446	49958.86037352273	0
50026.41798040903	50001.05491525644	0
50019.38057683675	49973.42363685009	0
50009.54565436523	49966.28393480257	0
50009.01063384966	50014.73592736334	0
49999.644995925904	49993.78405371485	0
50009.81720632824	50005.97289784865	0
50008.14015398451	49992.284981156794	0
49996.346870602596	50006.735113702714	0
49992.318381946396	49996.34852900717	0
49975.57922029394	50007.543591302885	0
49991.7840052838	50030.47910280624	0
49997.821918389505	50003.78108682672	0
49981.759709777754	50020.590654198604	0
50004.689470503756	49982.915378003716	0
50003.63994292236	50003.52518030056	0
50003.33970531987	50010.21646316763	0
49991.72504012674	50009.66971456137	0
49993.51300644962	50021.990941999415	0
50008.57551745661	49967.72139152683	0
50021.960935687	49975.66542490558	0
50004.69583280455	49995.22104814737	0
49994.198399913046	50009.21217614481	0
49988.58142016513	50018.082290497325	0
50019.654252077045	49988.67324223183	0
49984.921162792794	50004.07854214962	0
49981.45671529846	49997.116122643434	0
49996.97783060522	49968.187741512134	0
50040.272093099156	50001.72669740148	0
50003.18794351524	49977.40589052669	0
49993.03311956979	49993.21018067425	0
49996.365427526835	50010.6317267545	0
50003.67053058538	49991.807151799425	0
50008.59006648891	50007.353603243646	0
50005.63922193674	49975.28807307995	0
50027.37674313698	50000.002662458595	0
50018.1694011894	49962.7431125476	0
50029.270615256304	49986.30585703274	0
50008.60891376488	50000.90645862579	0
50011.463217016535	49987.64651850302	0
50025.71492602243	49980.053609271316	0
50020.149261215425	49998.33740895269	0
49992.083382203666	49998.17325550986	0
49990.49038131797	49993.050099536056	0
49997.03459241107	49992.463299739306	0
50015.71638867133	49993.163487279846	0
50014.238258018595	49971.042525217876	0
50002.84440560835	49991.017650804875	0
50024.0421841673	49981.83583364768	0
50010.09122006389	49975.393998303785	0
50021.8599244461	49988.34879827413	0
50012.38490685176	49983.447845324255	0
50022.9978631254	49987.25227928762	0
50024.57481204676	49998.27303786978	0
49977.73435678939	50025.73142585185	0
50018.273526281984	49984.862890459626	0
50004.87977524304	49988.86417241439	0
50010.2994959495	49980.14878879698	0
50044.34040172747	49986.573763466644	0
49989.8854863132	50002.60089882142	0
50035.588236585834	49995.58540569962	0
50033.22995233338	49985.604815805105	0
50004.865841838946	49985.181879685035	0
50017.96032704124	50016.073713754304	0
49985.88742129509	50004.574260043635	0
50022.967400696645	49965.7199337937	0
50020.575116337925	49991.52741422425	0
50023.080497756	49990.82975304222	0
49971.19647388126	50028.90699982335	0
49988.378226405424	50020.15787642392	0
50041.256446369975	49975.58570536631	0
50026.2353198945	49963.63745814506	0
50006.09290812682	50003.86750193632	0
49999.10665106603	50019.81250362378	0
50017.08442806516	49999.00182927129	0
50044.3125068275	49991.881128169334	0
49989.69643205104	49979.90931636454	0
49983.447153874804	50012.92191009479	0
50007.09100776314	50002.0115516885	0
50002.39396832022	49992.540378176054	0
50030.089910534545	49998.491165232444	0
49997.30745483783	49998.59718904675	0
50007.318017293444	49975.875578960055	0
49993.248316773905	49978.191920323	0
50026.3666059615	49990.04335203911	0
49992.999485446875	50010.69994272801	0
50000.3856237368	49991.71250458948	0
50017.946030743726	49977.88631347146	0
50007.644142433375	49972.087069549	0
49993.66907959635	50011.765590085415	0
49994.8157511952	49986.98470323382	0
50008.38104781748	50019.90062105578	0
49993.26126408174	50000.11735477906	0
50007.22548173692	49977.57936703704	0
49992.06360483944	50018.0340425501	0
50039.28669048378	49963.65659707516	0
49985.753176636455	50020.735921212305	0
50011.566897029115	49967.6111754119	0
50033.987927820956	49979.86532365262	0
50034.92184460218	49993.68379887169	0
50031.1834662403	49978.546404806555	0
50008.49951727383	49977.61220145197	0
50000.0667014223	50006.61967936052	0
49984.729122934965	49988.46750636666	0
49981.21649061167	50003.70840084871	0
49990.47161684786	49965.01894314194	0
49986.85456251446	50017.47416794007	0
49993.14977565803	50012.76023205532	0
50047.74428540473	49991.24723405859	0
50041.76255014188	49978.46759680011	0
50009.81457879594	49978.21967923451	0
49998.4060908197	49999.35948248665	0
50018.373779276386	49996.34044717234	0
50013.52283959243	49995.467949927086	0
50027.67426593742	49970.10328410818	0
50014.319940503025	50017.38261971316	0
50009.11341404663	49999.653086728984	0
49973.127658974896	50000.05463673042	0
50024.172469884805	49992.833051163034	0
50012.72323837013	49986.30699232487	0
49986.20730487261	50000.10490423789	0
50011.977252020064	49976.793581167396	0
50000.00469857768	49987.66289570633	0
49995.85995538461	49973.097446555905	0
49981.89327689237	49986.981859026244	0
49990.188598212604	50018.50470183291	0
50019.26408681603	49991.079964753786	0
50026.90642246039	49980.55454640253	0
50004.02002875881	49980.06894821713	0
49985.89081506631	49985.65015807027	0
50002.19799961084	50013.56370140326	0
49983.7216195171	50005.075943525364	0
50011.56530235663	49984.67498436674	0
50002.327672652966	50016.16523425671	0
49997.71084800053	49989.345274387495	0
50021.098386776	49999.088229640256	0
50002.00890793094	50008.13368325376	0
50019.39518854666	49986.74799421681	0
49998.48583144695	49996.020842220816	0
50002.252645341825	50003.39034952211	0
50024.94934034694	49996.50973683712	0
49986.29125204934	50032.769984358754	0
50028.415156277806	49974.07285654163	0
49992.67148623997	50015.74501869495	0
49988.55427669218	50005.38882281116	0
50005.61269014103	49979.195057955585	0
50013.9253921519	49979.943606174034	0
50009.02263196153	49976.39397066565	0
50003.70383567812	50009.18776447736	0
49977.93538939688	50032.17827826552	0
50002.00143499088	49981.14772652258	0
49994.443343618565	49988.76168526796	0
50015.95192676042	49996.55369518609	0
49993.70826007408	50013.60625246535	0
50015.6171072625	49995.2344459176	0
49985.79584330067	50018.53873362033	0
50035.52685303456	49986.11691328954	0
50023.38477138606	50015.65881684924	0
50013.08957255942	49972.88909667436	0
50032.54434074573	49980.14024382478	0
50037.69766277613	49990.71977907857	0
50020.70132115987	49971.33918728332	0
49991.54871575323	49993.06958954638	0
50038.6876369777	49984.854015877136	0
49995.84975534837	49989.76380217891	0
50008.57260689861	49984.18248625825	0
50010.80116969428	49974.26868446372	0
50015.52442358418	49980.369654114074	0
49966.87956821088	50025.3566718717	0
50021.39298048806	49997.33513397521	0
49986.79280405464	50011.54457078656	0
50036.99569153763	49970.71384740837	0
50030.30006447288	49976.71936741601	0
50004.423067000935	50021.778925919774	0
50018.9524174718	49987.93459858724	0
50002.24446952885	50009.35885546801	0
49991.37241014676	49987.81286878255	0
50003.50800967785	49986.81399264767	0
50024.603400120206	49967.67607924221	0
50011.68653072118	49989.936086664326	0
50007.42317193211	50025.20821976098	0
49997.81359760099	49974.146066464906	0
50000.03202202254	49975.17501212602	0
50007.46899340166	50016.97950080779	0
50014.92720199672	49989.879107376546	0
49982.3621370405	49990.43294793265	0
49998.93112757086	49973.32114751587	0
49993.375437763934	49986.99815010414	0
50009.01048645396	50017.8185164767	0
49996.28983160131	49986.96341522962	0
50013.84358150482	49974.759725529235	0
49985.33335758784	50014.325262570404	0
49988.28920657882	49976.78881082798	0
50005.127349538976	49960.355245516366	0
49989.64002585986	50013.06228223937	0
49993.30132386803	49990.74232668886	0
50007.89248237768	50021.36047618287	0
49987.15178322575	50016.181793822885	0
50374.95304469489	50324.83222466829	76
50314.76343165212	50383.96298286889	76
50340.82828713099	50462.47326028638	76
50458.311759354365	50312.78512374778	76
50371.92125236616	50245.91768422113	76
50417.71424483466	50486.13804729483	76
50242.217738769155	50414.63629600943	76
50293.614426088454	50305.464134658854	76
50173.22442028742	50457.115904076956	76
50534.69278244331	50340.74987757248	76
50341.979265937174	50172.78379190983	76
50304.30479494829	50103.32716423404	76
50265.60942531664	50501.92026812632	76
50422.78469137606	50178.929027199985	76
50167.26015718752	50542.61588615225	76
50210.59931334769	50296.05552740886	76
50420.73445522108	50406.34928480948	76
50612.26926299101	50307.98805265561	76
50504.219679953065	50189.86120183774	76
50111.357819706354	50400.69592495879	76
50129.17748457223	50321.9933625055	76
50046.08142031957	50306.020842133395	76
50243.388097385796	50044.79143539891	76
50638.488955756286	50383.61585530173	76
50567.20491163235	50137.929167709095	76
49970.787913270105	50324.79117030757	76
50491.705805718484	50514.7449862366	76
50386.98534931921	50082.78651400852	76
50391.1952136657	50003.9005130942	76
50247.562841245024	49965.54904370369	76
50612.12680263245	50204.52835273496	76
50234.49016971652	50589.672875966906	76
50541.852764001786	50060.842873312664	76
49936.46771412132	50400.59205748003	76
50596.85569305568	49997.61187829432	76
49905.34220610084	50281.805246230775	76
49832.268115269064	50308.76408873979	76
49914.576133368624	50482.5112273646	76
50163.50661509909	50226.50469057161	76
50364.05037731676	50544.51657304667	76
50462.52660181693	50050.452126995144	76
50311.31849435895	50603.997808775785	76
49749.06202210245	50291.36790857277	76
50372.941750255224	49923.865866236374	76
50630.458431127285	50460.2235440539	76
50165.771847450225	49967.43518787154	76
50278.30204272167	50228.39111587978	76
50199.82044860403	50155.639152144395	76
50223.72825756848	50672.777868384896	76
50692.76695070844	50322.14228569992	76
50130.20393382726	50110.882997554356	76
50388.87300167805	50620.68754009919	76
50289.39014229541	50725.38909736168	76
50248.21870556525	49884.77740151597	76
50091.76226736823	50005.39905598371	76
49984.558220700004	50242.49305145887	76
50293.697024012756	50803.324531690254	76
50117.29003452077	50601.41816467129	76
49838.23555607247	50444.75272318453	76
50709.00744055751	50414.7677512998	76
49996.9247165514	50454.02488354442	76
50087.546795057475	49925.87488690057	76
49942.60049905741	50558.20568414591	76
50592.80878125654	50536.89381278792	76
50466.658065107316	50648.867019667465	76
50100.95591047032	50497.6318827129	76
50316.05762945256	49838.18561868231	76
50575.723974659944	49916.92914189239	76
50726.43792764823	50247.26674284044	76
50046.94782862511	50185.809848663885	76
50633.794151900605	50085.195275093305	76
49801.4637609862	50225.58827225823	76
50168.477827145216	49878.93660874742	76
50394.47481820515	49823.19194786902	76
50535.07990774641	50610.68217168114	76
49930.30577485206	50179.98669061961	76
50027.364438405515	50051.84772314503	76
50448.78724571199	49897.85893926659	76
50294.81294590926	50881.76171431638	76
50071.17206160109	50671.189322489365	76
50785.25825723805	50437.8051413801	76
50815.646421812744	50361.52929846075	76
50202.93518170361	50747.10910458936	76
50538.11416495722	50259.11198478113	76
50369.41883739028	50861.12360235799	76
49714.17806517902	50361.43236669081	76
49707.611211609335	50225.66076713749	76
50798.95506360808	50218.88559082989	76
50436.1618764572	50909.743369688214	76
50435.10161718225	50808.07473710254	76
50394.0792771938	50702.53289116161	76
50716.08618095185	50064.82921231639	76
50253.596161351845	49783.520473302	76
50519.05835084047	50791.5979488886	76
50515.645345950295	50873.126801323655	76
49964.781902657654	49997.890984956	76
50222.35408712863	50852.37899281392	76
50029.238020836885	50531.71072374259	76
50604.997447308575	50645.56917640735	76
50602.16899915456	50806.04372225905	76
50845.74409208955	50283.55366861164	76
50521.57686809629	49977.06449720431	76
50554.12848643135	50947.263541675835	76
49851.60006569315	50163.06243214828	76
50463.76481915862	49788.52027554945	76
50865.43069141655	50455.41128188739	76
49753.46257556181	50156.37059236157	76
49629.41797864081	50200.9781576066	76
50666.536329112925	50578.89274854103	76
49871.03547476442	50080.52720148625	76
49765.25624103171	50481.75836991879	76
50144.01300916605	50851.70342735609	76
50851.15668775537	50150.671053590864	76
50639.418268193076	49860.30064506555	76
50541.93881738428	49788.851465638465	76
50684.215142434805	50164.45888897565	76
50918.73774519749	50191.251285467326	76
50778.263048711306	50119.206777223146	76
50201.440152438554	50931.69644848741	76
50714.945013254735	50644.521735445705	76
49946.65945829071	49918.735606440656	76
50254.24594453889	49706.06459017666	76
49672.04145776184	50293.975454364154	76
50180.77541616341	49737.47908986076	76
50125.38805702282	50750.07653494184	76
49997.77121117083	50630.831325744344	76
50123.39755104756	50926.03994668849	76
50107.980741718275	49819.128659838774	76
50908.920804793765	50527.31909225704	76
49794.22812129443	50558.165031332566	76
49694.26073005005	50527.65187554005	76
50595.97101957411	50724.254017449646	76
50384.54426292629	50967.85505184739	76
49543.77341617783	50193.86850127287	76
50329.055491239415	49671.52570153034	76
50753.84265801201	50576.01572409228	76
50799.2804838843	50643.44824662254	76
50843.72267734047	50073.20509499494	76
50920.88258860529	50102.30437026709	76
50218.989902328176	49629.308493872246	76
49942.20296066158	50695.83690485945	76
50968.99914633791	50578.03257798148	76
50057.97011335747	50791.74147350628	76
49577.811988808346	50263.092194987905	76
50591.6106401721	51017.43988366177	76
49913.77187278836	50776.47588387021	76
49610.056270042194	50339.67926358648	76
50046.46404151017	50905.18684615186	76
49681.98742301878	50118.32824860932	76
50302.15124210051	50964.43980559997	76
49835.73013210795	50776.011660404045	76
51005.221812993615	50106.985218121394	76
51052.43590132734	50174.32794347846	76
50414.193623012216	49723.436302300375	76
50778.48425105628	50723.77066819792	76
49667.50107978073	50034.62656651366	76
50025.32932175822	49869.8316594456	76
49831.205308549936	50627.3767386231	76
49876.64475060587	49966.23715532311	76
49974.61212149444	50952.18807443581	76
50330.574117352095	51045.168851628616	76
50147.552205100794	51006.76542497251	76
49525.66829884057	50351.05508087959	76
49548.46661726792	50116.81990954763	76
49865.174285007546	50699.720647230155	76
50964.827684323725	50036.23483309194	76
50719.88022080665	49870.525553107596	76
50856.71451949378	50717.90344657824	76
50532.58719792768	50442.89234053693	76
49694.768279835014	49955.405802150024	76
50909.17740784849	50331.20164656917	76
49752.63666681702	50644.80578894072	76
50685.41831925613	50723.293469668766	76
50338.45262790105	49754.41519180689	76
50247.23204331415	51033.218340660256	76
50872.61453755559	49997.745685057875	76
50908.35208632771	50779.753925697085	76
50276.12209607467	49575.61461280687	76
49755.03576677494	49896.662681771566	76
49887.72125509248	50853.21500095749	76
50665.19361558291	51044.935281240694	76
49660.91948721608	49876.569444508226	76
49801.717271126545	49995.95572158005	76
50180.40741732312	51083.96627870555	76
50722.42769319532	49983.811758215794	76
50462.76628775376	50993.989981502586	76
50630.01421016521	50914.7677037658	76
50769.804646055345	49807.75742251384	76
51056.0342410597	50045.72679556442	76
49769.00433834049	50819.590828231376	76
50501.2346624192	49716.32218548676	76
50372.780619621095	49606.89029406591	76
50966.203571164886	49953.08000624164	76
49614.37537026304	49944.186601292466	76
49686.925522362326	50435.66673687927	76
49895.2682638329	49854.81677774426	76
50875.6363416106	50617.11923521798	76
50706.527468525834	50503.55463853334	76
50078.90528679945	49738.80121417853	76
50848.768389636476	49921.83750529691	76
50018.4987660169	51024.31982226464	76
50742.745464064225	51014.6345686356	76
50101.969452831865	51093.0647834211	76
50823.489072350414	50539.93028789121	76
50623.24742357205	49761.40993858554	76
50026.64438569674	51116.85169219264	76
49487.93909404635	50256.10287439165	76
50457.26604932633	49593.99777678627	76
49601.45830826486	50437.95494725171	76
50598.18020066721	51102.70358620196	76
49676.43245050117	50605.640556887345	76
49590.60380229632	49836.34281750094	76
49597.582549557366	50600.25232589052	76
50825.90373706109	50794.830260987306	76
49970.30944451881	50109.1359780168	76
51116.287821303406	49995.23755402941	76
49641.89355741369	50676.77752235411	76
51023.04285611314	50254.46116389386	76
50987.025760197066	50796.88069398509	76
49958.22337513983	49798.51763613466	76
50950.199245910466	50458.99943350215	76
49777.308270386085	50073.092349143575	76
49705.82715529953	49804.411297932376	76
50535.633728688656	49606.94949899728	76
49893.308936473935	50974.91302077678	76
50709.06011287769	50903.003247677225	76
50145.7668467335	49665.72520328855	76
49824.06889091492	50929.552363515	76
49534.58117329116	49928.83442525464	76
50545.94513989118	51164.738619232776	76
51040.73117277086	50618.11932874944	76
50671.08681425273	49691.64580788397	76
49471.10536309044	50105.58013594636	76
50013.43319442937	49684.68856001425	76
50126.504093277515	51170.9267533615	76
51000.79162132547	50392.096793662415	76
49721.26414598092	50756.285061139155	76
50877.68077262985	49842.79520982994	76
49526.36756959653	50479.414372023355	76
49855.87994105572	51046.97792983069	76
49932.390999123694	49716.893553610986	76
49422.85659511982	50173.18432945823	76
51023.50701968783	50489.498195044995	76
51036.71509355481	50731.545243779656	76
50614.01557425058	49632.343093086136	76
50229.19694573784	49508.11557522069	76
51066.05041717482	50350.845399451144	76
51107.698299260475	50502.83948913396	76
49457.6526434966	50439.20225007412	76
49588.84408368276	50022.468467778825	76
50930.693068561806	50855.526930471824	76
50734.94258576219	49636.080685197274	76
49887.48518021438	51123.30489263547	76
50679.696933802814	50818.99891446362	76
49562.76270856388	50672.59509375352	76
49491.38847578426	50627.6580903339	76
50175.27382342506	49451.48622123737	76
50838.498825530834	49761.827139042674	76
51112.75888113817	50120.32997388284	76
49404.91860213935	50253.84970129204	76
50891.8331256501	50926.828121104605	76
50814.83772034561	49667.58479864057	76
50882.51594816276	49628.684697479795	76
50469.65994773402	51179.17745867156	76
49431.17202088169	50566.60659494069	76
50037.13608207416	49602.43494390892	76
49390.514142134976	50637.94258430591	76
50481.59237245483	51070.24856074291	76
50395.706518272054	51151.36316469604	76
50223.58496393128	49387.95129251931	76
50146.925587263344	49353.74821044271	76
49466.34289521796	50704.20329053886	76
50548.52359714339	51246.8358375491	76
50939.36588955691	50669.32579405918	76
49712.70168558369	50878.90688466881	76
50661.350028656874	49935.45925694392	76
49974.45370851737	49544.88830000005	76
51096.62198856951	50677.73698954172	76
50064.75732917405	49368.58068838376	76
50634.744377937684	51178.11786318472	76
50942.940186434644	49687.18041989238	76
50788.03277675396	50871.25642799246	76
51189.2379005036	50030.80708871194	76
50605.21709743614	49553.26611964982	76
50308.07331417767	49385.989583091876	76
51171.60665975331	50453.75730345251	76
51179.53591021661	50531.105084087394	76
50951.95311701853	49863.33417535508	76
51046.1631755714	49926.15787321846	76
50625.488428403376	51272.46730634143	76
51126.24453977726	50592.43346950958	76
51099.80139003523	50275.114284461844	76
51026.459062405665	50869.90728330631	76
49977.65689322558	51184.76720708865	76
50998.14506165796	50944.831526660244	76
49639.98017309767	50782.48195570691	76
49532.772799534796	50744.80809598005	76
50917.1783511371	49761.849577183806	76
49311.98477505204	50645.49565324042	76
50078.75112260819	49447.46012625447	76
49655.7566638651	49741.272455261875	76
50982.44733362883	51022.22799608417	76
51257.484622544245	49994.07648856481	76
50550.24142616946	49498.59027727146	76
50968.318272716155	51106.0371221582	76
49787.89752236129	49805.65148700735	76
49381.644165489655	50452.90741837256	76
49617.149263916035	49671.657202143004	76
50367.30184205959	49526.282799512446	76
51039.81068113709	49840.590797267614	76
49357.54445768576	50529.673975475824	76
51043.43629541724	51147.41773162452	76
50251.59071107935	51130.989775833725	76
49964.923758095385	50855.68561383746	76
50694.697783406715	51227.87195664529	76
51212.84586448778	50386.16393605158	76
50103.75093698925	49524.66965386553	76
50815.7523441651	50946.45026064304	76
50297.493859914866	49309.52962601691	76
49846.89055719483	49720.839149146974	76
49314.006562300696	50415.17531611911	76
50961.80376463209	49604.90593715102	76
51089.25055826037	50425.20159686193	76
49278.60182261282	50517.54900004807	76
51008.133988506386	49762.284116457595	76
50926.64407893458	51172.69205489896	76
49939.15639731279	51057.10675514828	76
50428.38571346032	49472.314783988215	76
49982.79663929024	49376.51620274391	76
51087.108130615416	50793.18306583002	76
49743.25390574233	50954.924759729125	76
49634.352642826954	50870.19996759528	76
50475.097546238605	49401.11314796496	76
49477.27885208858	49981.03121592583	76
50305.366663905865	49478.33236457806	76
50242.214551292156	51212.03156880643	76
50370.85125790051	49334.671723100546	76
49327.36472156627	50331.415381941544	76
49593.248600494895	50938.872964128954	76
50091.410539499026	49293.45129618101	76
50710.77193516752	51146.141013774286	76
51043.02615091304	49615.57393569535	76
51222.29368111577	49916.78143133291	76
49373.802932410224	50719.836921082744	76
50022.99004977882	51254.521273476326	76
50512.1930011706	50714.15017326364	76
49517.398174939066	50972.84525721614	76
49536.98139353378	50823.92436555957	76
50552.10836835585	49416.67019060448	76
51127.16081252575	49606.12466933043	76
50548.93726276607	51331.608252193786	76
49424.59120075341	50040.628577940115	76
51206.23542804981	50606.70191122732	76
49720.90533184985	51033.415528417776	76
50088.23046306096	49216.392723290184	76
49792.39744475933	50376.30159190925	76
50015.07312362027	49180.44981598458	76
51194.91461714377	50125.95547328885	76
50422.93411801666	51247.15778474629	76
49442.069516317475	49910.6952079668	76
49633.345471909844	49592.442432750984	76
49633.59786704391	49510.04871375918	76
49901.502234416126	51202.655710098865	76
50745.44818563707	49712.61438558047	76
50689.660106195995	49569.23242482381	76
50800.367542227934	49583.990968274455	76
49232.000025932364	50632.95968688718	76
49801.02364378743	49651.69363661434	76
51111.3564929512	50871.28379354177	76
51274.01571078405	50328.93786571595	76
50445.10148578783	49300.41007909996	76
49996.91387996966	49456.86627093152	76
51170.98289416514	49541.26026041957	76
49854.05991925992	51263.70243725784	76
50397.182649002105	51325.384963806006	76
51254.11110677722	49522.364896916086	76
49675.88213779491	51099.240225769536	76
50342.21586699511	51250.67932339923	76
49299.85039624596	50744.37942167109	76
49721.41957953778	49697.28945322735	76
51082.828152759146	51219.7263953581	76
51194.35493553537	50880.252979742625	76
50771.34904560859	51236.50317847965	76
50630.63485251585	49450.77584146202	76
51092.89400553777	49772.95380523607	76
50847.88831894854	51226.385595723215	76
50103.940791166184	51247.79830965714	76
51310.0568537167	49463.73651974076	76
49336.80919281246	50202.76566326689	76
49421.22581504041	50332.829782865796	76
50617.05647589622	51372.44717563399	76
51182.985651287236	50291.876466968766	76
49956.46653482838	49230.59346513743	76
51340.77880097255	50277.082210267894	76
49233.294149564725	50788.56835809121	76
51258.63022255171	50518.82084106696	76
49903.759083816905	49168.868145554436	76
49369.275720032645	50798.9133445529	76
49791.494303054904	51208.317895097665	76
51100.87571688425	50950.91866866874	76
49877.4567799834	49242.18553982823	76
49748.84602876802	51127.99523816118	76
50545.297601232305	51416.25053380564	76
50034.88664016445	49100.75152562591	76
49835.91345149821	49316.416306491294	76
49340.47729453406	50874.74946492736	76
49458.47190287417	50812.589426927974	76
50899.804138757325	51024.49385259771	76
49300.5900167895	50945.62176973829	76
51104.548572543434	49693.50746429641	76
50720.12865269713	51301.5584749728	76
51235.39358590822	49433.93475670991	76
50888.331105156816	51298.769690262605	76
51153.13737166059	51186.145961842805	76
50092.43094465671	49049.493146228364	76
50069.741652334764	51323.21869993702	76
49908.852721871895	49414.33960868776	76
51198.1339194497	49647.23422089091	76
50057.345811990854	48979.36695898223	76
49314.18346332798	51030.09251332113	76
49233.494182346374	50989.99213425414	76
49193.62910649704	50863.14248998689	76
49168.14983372517	50733.21769212528	76
50789.90065168198	51085.269603875386	76
51117.48964071939	51110.416292814385	76
50478.603589770006	51368.17815741473	76
49973.923328434925	51321.01136228576	76
50692.19827356917	51412.63187778815	76
51120.99076833368	49855.26314089945	76
51051.509790849734	51295.16615624007	76
51278.83404337541	50639.561981278086	76
49276.62527307875	51097.52180538232	76
49564.04548226214	49543.787066827404	76
50318.74503519388	49232.99785746365	76
50313.82442908011	49153.92826547401	76
50303.302742005675	51317.208618958575	76
51269.825205593195	49616.00861765747	76
49216.91314274977	51157.52690148976	76
50090.84903572367	51399.481633996555	76
50707.513792855694	49493.92018399568	76
50403.54110353788	51070.319628234305	76
49127.200186068534	50808.56161722239	76
49954.919413644086	49620.43572912608	76
49617.252811362516	51151.680241764	76
50234.84824015199	49155.40286484835	76
51314.35972550567	50052.996536707076	76
50974.46420751057	51317.17984767123	76
49096.539348309605	50696.41819174538	76
51168.28048037711	51043.233082210885	76
51281.386096965485	49362.49950094089	76
50394.93378105801	49208.66909310669	76
51370.96455861816	50111.62721148724	76
49233.56689890822	50396.67446091068	76
50284.06378277311	49079.33351759196	76
49126.76771492164	50622.986563640225	76
49831.35893502884	49450.80399199492	76
50394.145266792606	49126.30416739212	76
49706.679726151844	49540.36168954143	76
49168.642556559185	50549.413437417956	76
50817.53785127461	49501.43022392544	76
50527.52452954196	51492.985971830116	76
51422.929932480845	50288.30416925238	76
50689.79606986437	49391.45361206608	76
50986.59670517028	51232.84161795847	76
50154.49068646086	49156.228336548615	76
49045.806554958355	50606.23778646393	76
49815.74603666703	51338.06379187186	76
49461.57776996019	50918.911032109	76
50755.72332666003	51467.179934973705	76
50602.745707543916	51518.12088584168	76
50763.14919821698	51377.85197737643	76
51177.71567835394	50965.630476293554	76
50139.857933800355	48982.41380859337	76
50757.09308700815	51551.687298939134	76
50847.43311477565	51141.575409470934	76
49049.91233519003	50818.80943939656	76
51366.895364415504	50201.54360030641	76
49597.42021187173	49434.09892654364	76
51283.79739382043	50721.49488879804	76
50196.31304009878	49082.33701274254	76
51440.81729865726	50371.86268899003	76
49572.69259920107	49359.74000740936	76
49507.56863905755	49312.23773280293	76
50374.86778142756	51401.561747327236	76
49428.487908354415	49320.746195418265	76
49394.26756940822	51020.00090143947	76
49745.15237747289	51378.506061675354	76
49348.70520086675	49299.939996250076	76
49698.833786501695	51192.249500535516	76
50104.73707301908	48908.25301671863	76
50917.76774233142	49536.18642864318	76
49154.73112169552	50993.43690969679	76
49778.66936196169	49371.14884166944	76
51372.76883973347	49415.57519264301	76
49301.63083446848	49367.794891914775	76
51279.839150078005	50128.36784322446	76
50163.31791426994	51438.92587000224	76
51281.04765994946	50800.56839823162	76
49465.624887120764	51055.35537665144	76
49900.18615795923	51345.11945565611	76
