# Supplementary material for: Abundant Topological Outliers in Social Media Data and Their Effect on Spatial Analysis
Source: PLoS One. 2016 Sep 9;11(9):e0162360. doi: 10.1371/journal.pone.0162360 (PMC5017681; doi:10.1371/journal.pone.0162360)
Supplement: S3 Dataset — See the respective attached file. (ZIP) [file pone.0162360.s003.zip › S3_inclusion_lws/clust_78_87.csv]

50000.0	50000.0	0
50005.83713481602	49993.280968672174	0
50001.12443877294	50002.94038312532	0
50004.48967049862	50009.87803618339	0
50014.53099825114	49992.22044562598	0
49994.82530141147	50000.16451443882	0
50010.4589196096	49996.03999675293	0
50018.2149037799	50000.21066760052	0
50008.08586038528	49994.71094210748	0
50008.936828060156	49996.61673629877	0
50014.94983376979	49988.786681476384	0
50018.46933854213	49993.8554702697	0
50011.58925015423	49998.11513877684	0
50000.88428493963	50005.70068823388	0
50015.58030491181	49998.917555959655	0
50009.4718499692	49995.44000616184	0
50021.193458055204	49985.225681648	0
50021.413904821406	49979.75696080034	0
50010.100749354795	49991.42392694246	0
49994.76895619402	50001.40611172298	0
49988.06258487189	49998.76840152412	0
49985.29202249338	49998.940740734564	0
49993.14686645007	50008.1375682673	0
50019.290915195124	49977.92750471076	0
50015.06418115242	50000.068615091885	0
50014.13017824349	49994.253094930704	0
50016.51956011994	49993.78858803314	0
50007.08202173182	49986.998177055575	0
50019.32588342561	49975.4242119596	0
50007.844906202205	50006.27608626506	0
50012.7000907052	49987.44525287354	0
49995.49342105043	50013.29634922211	0
50005.13790162656	49991.45152935209	0
50007.082932075806	49996.441953963855	0
50016.585769007244	49986.84440471123	0
50002.83418114664	49988.992466717245	0
49995.48635136234	49995.03181978486	0
50024.77210222248	49987.26818796391	0
50016.061040311164	50002.13748655931	0
49998.10217495186	50005.36260508198	0
50013.167830917206	49993.19964095961	0
50022.14159763361	49982.83076155788	0
50016.10399810654	49974.74415824642	0
49998.08776523715	50009.22821079052	0
50023.40450357533	49993.61172738369	0
50018.76775212044	49981.33086492498	0
49996.120792812355	50001.59421960543	0
50005.046774222115	49981.73340809357	0
49998.2990140224	49997.04291727956	0
50016.47214563919	50006.55446067109	0
50027.808527417794	49994.11873108403	0
50007.276988179576	49979.47005546184	0
49998.63505054116	49993.56495709598	0
49994.93196612812	50011.18394075017	0
50010.45876863076	49990.161010031814	0
50003.97266594857	50002.458794795784	0
50009.44591577367	49994.182815990534	0
50008.4991627827	49998.01859678256	0
50026.73402193849	49992.63956518364	0
50029.482584821504	49978.508912261066	0
50008.75765193132	50004.28392360544	0
50005.388412672575	49999.9900841207	0
49999.85042124614	50010.79623481914	0
50012.27171978171	49994.29867634941	0
49986.59482429784	50001.81226839865	0
50035.33648425852	49974.70002515035	0
50017.338649190744	49980.41742473275	0
49986.88719264082	49998.56909033515	0
50009.163364260836	50001.94105756399	0
50021.4902181036	49972.74675609031	0
50036.929303339406	49979.345099226695	0
50004.407389178654	50000.27660040396	0
50013.03458879436	49971.04161905141	0
49986.730068661935	49995.36881795393	0
50012.11734460939	50005.26852747503	0
49991.47266825221	50016.232713043595	0
50002.753656105124	50004.43811441385	0
50007.04795399476	49984.99209594952	0
50019.73260847298	49970.14971438379	0
50009.069330373226	49972.59046273163	0
50010.1511816557	49972.62455247978	0
50019.046855330045	49968.729659101475	0
50033.91819664266	49994.99795841096	0
50000.54061583774	50004.66301196818	0
50036.83356199175	49976.12178608589	0
49998.69355844842	50014.23779065819	0
49996.42385986143	49997.54201287753	0
49988.80355885187	49994.73949626766	0
49989.0000510483	49997.53362532931	0
50045.87877013	49979.65615874137	0
49991.13587895365	49996.52765682387	0
50019.30492580107	49999.88959458508	0
50012.46014286366	49988.74121117238	0
50001.54569032017	50001.71275774059	0
50012.15402410048	49992.55053785089	0
50000.12263336884	49977.47527241486	0
50002.22490471562	49999.61637121197	0
50010.51338572776	49998.152334640225	0
50014.73525587127	49997.20394473452	0
50012.79614643068	49996.9890215799	0
50004.87503193818	50001.461523248174	0
50006.03257514177	49990.03647625652	0
50005.54887962217	50004.81637949066	0
50002.56240120871	49979.99797606899	0
50021.887926901814	49996.062893511604	0
50006.32703857465	49991.544517300004	0
49990.439278598395	49994.24582331928	0
50001.873876585625	50007.141939034314	0
50003.305765154335	49993.86854020162	0
50013.200641945106	50005.08440088092	0
50012.12025455266	49978.84568753256	0
50006.64370623705	49983.02919293262	0
50008.49073917247	50010.12621010018	0
50013.861540388745	49978.21860787476	0
50031.058052643435	49986.99015643279	0
50014.94582985956	50012.05125135054	0
50035.5383608293	49983.566861656094	0
49991.030096193834	50022.15116813719	0
50005.46966937792	49970.62233159868	0
49988.44833133628	49989.976926240066	0
49994.354344094165	49979.72792732627	0
50016.53829730544	50000.329665277866	0
49985.69786667642	50003.08579045412	0
50005.04180405728	50003.54232518139	0
50007.49928405959	49988.58424591541	0
50017.031857151094	49968.94990008343	0
50002.98364475068	49981.342418066255	0
50008.75183400938	49981.63170455064	0
50003.74134074666	49968.98534518849	0
50014.184258887915	50004.34955588514	0
50016.66807349658	49978.153620903344	0
49991.49294660638	49999.08926920659	0
50006.07308943197	50012.02124499861	0
50018.18428017563	49975.5291185302	0
50003.744835537575	50005.03672033354	0
50017.0847617482	49967.71939797862	0
50001.364376995836	49995.92899192673	0
49999.015252295256	49984.51162121085	0
50022.88862056398	49978.140659149925	0
50010.12229608524	49981.63378355038	0
50006.924986869504	50014.2275570096	0
50018.62598055079	49995.02027975728	0
50001.4129379488	50011.1959501719	0
50029.762113352466	49981.23696473595	0
50017.34500124433	49994.69032148967	0
50001.66266675488	49990.137316034496	0
49998.9494254673	50003.01711792969	0
50001.198360199305	49999.86125242214	0
49988.285388029035	50000.56237796584	0
49999.6191912088	49994.81971262622	0
50026.604335600314	49978.8004165042	0
49995.32452230914	50007.39284060184	0
50008.4370145203	50012.41428319673	0
50020.588886059304	49984.00500895489	0
50018.196912976244	50013.52306138625	0
50024.68074206995	49980.89310460526	0
50032.11898991028	49977.87048802366	0
50033.392462679665	49988.90998566345	0
49989.34177680639	49998.66722062441	0
50011.053675528885	49993.308648700295	0
49998.23830095699	50010.57701642372	0
50011.79860805233	49985.78635422019	0
50018.22626641199	49998.34133937544	0
50006.87112494695	50000.55134256973	0
49996.53121272331	49985.20198091985	0
50025.086037284156	49985.91081937276	0
49996.70860588001	49979.26714558284	0
50029.50319168969	49973.20871567816	0
50016.4795935853	49979.64911345631	0
49996.10016635222	50004.113680559676	0
49999.640019379956	49996.08065681126	0
50008.223135130625	49962.391188099115	0
49993.37143664145	49981.26529963117	0
50018.00955082157	50001.454190036544	0
50014.05433731257	49987.786569162265	0
49999.49285722743	49986.030568801725	0
50010.892172060616	50002.890041918436	0
50018.264454430224	49979.08917698802	0
49999.254347866976	50004.12399906752	0
49996.37550174052	49996.18684061768	0
49988.48035736957	50002.11186367716	0
50017.57129535383	49985.64348910266	0
49993.48365932206	49995.32734283831	0
50004.25846664632	50013.69450265003	0
50015.17690187655	49969.07193670933	0
50010.90125225226	50010.77384091866	0
50017.00323091341	49995.94090178073	0
50012.86030348004	50017.03363351573	0
50005.31109678922	49962.92414232626	0
50006.08245865617	49996.396527964374	0
49990.01497238	49995.39866020564	0
50044.05046255765	49984.74864177708	0
50021.102182624454	49977.19055963324	0
49994.206855205164	50007.760510363725	0
50031.30952802601	49981.27880218403	0
49993.00874635992	49989.07987435498	0
50017.913044286935	50022.43697608902	0
50019.55630359528	49996.00874573291	0
49994.95845095134	50006.23146898167	0
49996.787999179345	49983.41672751876	0
49997.28862868989	50002.89962222195	0
50026.72239156424	49977.67029217016	0
50016.137442013125	49997.798828649495	0
50002.23822115556	49982.82918829433	0
50017.59004350971	49970.20078439211	0
50001.12616166738	49988.74985866253	0
50026.89126041569	49975.84217616462	0
50011.525842301904	50000.75636389602	0
49987.37936298576	50026.933915783564	0
49992.505563965504	49971.45927862612	0
50028.914669772326	49976.81093937099	0
50016.66006009913	50016.9698661116	0
50006.33442838227	50008.543010872665	0
49989.42131829412	49963.33901166855	0
50017.968238877926	49964.11063876047	0
50017.4053768407	49976.68234425749	0
50025.67918690619	49993.459769034926	0
50035.32946390554	49977.583204645154	0
50014.841863191876	50008.54154552255	0
50009.46842729731	50020.60487544357	0
50021.769537268505	49974.23178294885	0
50011.47451947896	50007.557284676805	0
49998.40507468729	49975.46325920858	0
50004.0943970568	50011.27871101463	0
50006.20179319582	49967.85017228331	0
50018.20829484094	50018.71730479123	0
50011.66556158528	49969.1858270797	0
50024.369657337156	50001.22008216415	0
49998.79584238994	50007.13689362251	0
49990.32820341346	50016.3961369657	0
50006.4435688108	49994.31053318997	0
50019.30929079813	49976.600336048316	0
50010.91845864008	49982.82898569856	0
49990.348907185224	50005.60903256387	0
50024.1522169357	49994.40200642497	0
50014.17381883133	50002.12589069574	0
50017.76507466728	49990.44779436663	0
50043.75520496807	49976.744641166486	0
50009.71324076425	50011.99337319459	0
50023.96064234873	49977.61049468709	0
50014.04709016834	49999.30956374218	0
50007.29837336337	50019.74476684009	0
50011.60148713441	49971.61552987652	0
50027.760664667345	49985.06088880161	0
49990.826783218356	50029.403764236886	0
50009.65654534305	49987.70137659851	0
50016.71099753911	50008.33824926107	0
50004.69951611002	49997.63286251777	0
49982.1008966819	50023.64881203237	0
49994.30528099292	50019.15648234574	0
49989.98803088486	50014.01842541414	0
49982.173661481924	50004.54955079803	0
50016.885314251995	49964.39033046427	0
50027.64624163003	49996.03948847316	0
50042.10921104765	49992.490067135564	0
50000.45721536013	50013.25586287379	0
50033.20667133846	49996.21933796846	0
50007.796617056236	49990.37827675556	0
50010.793185041024	49958.88394594061	0
49999.99657376707	50014.635139766775	0
49991.18720389596	50004.122235214636	0
49997.97220737339	49978.578237204354	0
50009.72613395662	50003.706107086124	0
50035.589999161806	49971.04844427833	0
50028.910800421785	49971.17023296352	0
49995.69536840814	50016.661631778	0
50031.87793942766	49984.378883366044	0
50018.940883947886	49955.17033129901	0
50009.73582475297	49963.47881328664	0
49982.62400587377	50000.491292449246	0
50011.69341869804	49995.72767945512	0
49995.16420949113	49998.835294507444	0
50006.40201665947	49988.39904736535	0
50016.4519561636	49990.38580699887	0
49999.09921373705	50015.27455799909	0
50015.71644487849	49981.890074185685	0
50011.95701241115	49981.49187185587	0
50013.74931920829	49997.47045144757	0
49991.916510602816	50012.525039104024	0
50009.99198977121	49984.8982441121	0
50018.44147401772	50003.16867861623	0
50020.82573912429	49974.82028027413	0
50015.49034966473	49990.85560334409	0
49999.87213701425	49997.90044027296	0
50043.79092621712	49982.05238273654	0
50017.433259612284	49987.72241035177	0
50031.953824946744	49994.884360510674	0
50008.88763657624	49985.631715698684	0
50033.254947874484	49991.54350118985	0
49999.46235900153	50001.37638187934	0
50015.18216152417	50016.60655961266	0
50013.100947890016	50010.369642319376	0
50023.76929210621	49996.469970804144	0
50009.1598565264	49970.37590584578	0
49995.85450226346	49992.452056001675	0
49999.94546654832	50008.59505416156	0
49990.82754118624	50010.245166916364	0
50031.77710339371	49975.60848126108	0
50034.230430251715	49972.200144816255	0
50022.386270717376	49979.00827023312	0
49992.64646736168	49980.25304717777	0
50026.42297673137	49997.453392527335	0
50019.618674445446	49958.86037352273	0
50026.41798040903	50001.05491525644	0
50019.38057683675	49973.42363685009	0
50009.54565436523	49966.28393480257	0
50009.01063384966	50014.73592736334	0
49999.644995925904	49993.78405371485	0
50009.81720632824	50005.97289784865	0
50008.14015398451	49992.284981156794	0
49996.346870602596	50006.735113702714	0
49992.318381946396	49996.34852900717	0
49975.57922029394	50007.543591302885	0
49991.7840052838	50030.47910280624	0
49997.821918389505	50003.78108682672	0
49981.759709777754	50020.590654198604	0
50004.689470503756	49982.915378003716	0
50003.63994292236	50003.52518030056	0
50003.33970531987	50010.21646316763	0
49991.72504012674	50009.66971456137	0
49993.51300644962	50021.990941999415	0
50008.57551745661	49967.72139152683	0
50021.960935687	49975.66542490558	0
50004.69583280455	49995.22104814737	0
49994.198399913046	50009.21217614481	0
49988.58142016513	50018.082290497325	0
50019.654252077045	49988.67324223183	0
49984.921162792794	50004.07854214962	0
49981.45671529846	49997.116122643434	0
49996.97783060522	49968.187741512134	0
50040.272093099156	50001.72669740148	0
50003.18794351524	49977.40589052669	0
49993.03311956979	49993.21018067425	0
49996.365427526835	50010.6317267545	0
50003.67053058538	49991.807151799425	0
50008.59006648891	50007.353603243646	0
50005.63922193674	49975.28807307995	0
50027.37674313698	50000.002662458595	0
50018.1694011894	49962.7431125476	0
50029.270615256304	49986.30585703274	0
50008.60891376488	50000.90645862579	0
50011.463217016535	49987.64651850302	0
50025.71492602243	49980.053609271316	0
50020.149261215425	49998.33740895269	0
49992.083382203666	49998.17325550986	0
49990.49038131797	49993.050099536056	0
49997.03459241107	49992.463299739306	0
50015.71638867133	49993.163487279846	0
50014.238258018595	49971.042525217876	0
50002.84440560835	49991.017650804875	0
50024.0421841673	49981.83583364768	0
50010.09122006389	49975.393998303785	0
50021.8599244461	49988.34879827413	0
50012.38490685176	49983.447845324255	0
50022.9978631254	49987.25227928762	0
50024.57481204676	49998.27303786978	0
49977.73435678939	50025.73142585185	0
50018.273526281984	49984.862890459626	0
50004.87977524304	49988.86417241439	0
50010.2994959495	49980.14878879698	0
50044.34040172747	49986.573763466644	0
49989.8854863132	50002.60089882142	0
50035.588236585834	49995.58540569962	0
50033.22995233338	49985.604815805105	0
50004.865841838946	49985.181879685035	0
50017.96032704124	50016.073713754304	0
49985.88742129509	50004.574260043635	0
50022.967400696645	49965.7199337937	0
50020.575116337925	49991.52741422425	0
50023.080497756	49990.82975304222	0
49971.19647388126	50028.90699982335	0
49988.378226405424	50020.15787642392	0
50041.256446369975	49975.58570536631	0
50026.2353198945	49963.63745814506	0
50006.09290812682	50003.86750193632	0
49999.10665106603	50019.81250362378	0
50017.08442806516	49999.00182927129	0
50044.3125068275	49991.881128169334	0
49989.69643205104	49979.90931636454	0
49983.447153874804	50012.92191009479	0
50007.09100776314	50002.0115516885	0
50002.39396832022	49992.540378176054	0
50030.089910534545	49998.491165232444	0
49997.30745483783	49998.59718904675	0
50007.318017293444	49975.875578960055	0
49993.248316773905	49978.191920323	0
50026.3666059615	49990.04335203911	0
49992.999485446875	50010.69994272801	0
50000.3856237368	49991.71250458948	0
50017.946030743726	49977.88631347146	0
50007.644142433375	49972.087069549	0
49993.66907959635	50011.765590085415	0
49994.8157511952	49986.98470323382	0
50008.38104781748	50019.90062105578	0
49993.26126408174	50000.11735477906	0
50007.22548173692	49977.57936703704	0
49992.06360483944	50018.0340425501	0
50039.28669048378	49963.65659707516	0
49985.753176636455	50020.735921212305	0
50011.566897029115	49967.6111754119	0
50033.987927820956	49979.86532365262	0
50034.92184460218	49993.68379887169	0
50031.1834662403	49978.546404806555	0
50008.49951727383	49977.61220145197	0
50000.0667014223	50006.61967936052	0
49984.729122934965	49988.46750636666	0
49981.21649061167	50003.70840084871	0
49990.47161684786	49965.01894314194	0
49986.85456251446	50017.47416794007	0
49993.14977565803	50012.76023205532	0
50047.74428540473	49991.24723405859	0
50041.76255014188	49978.46759680011	0
50009.81457879594	49978.21967923451	0
49998.4060908197	49999.35948248665	0
50018.373779276386	49996.34044717234	0
50013.52283959243	49995.467949927086	0
50027.67426593742	49970.10328410818	0
50014.319940503025	50017.38261971316	0
50009.11341404663	49999.653086728984	0
49973.127658974896	50000.05463673042	0
50024.172469884805	49992.833051163034	0
50012.72323837013	49986.30699232487	0
49986.20730487261	50000.10490423789	0
50011.977252020064	49976.793581167396	0
50000.00469857768	49987.66289570633	0
49995.85995538461	49973.097446555905	0
49981.89327689237	49986.981859026244	0
49990.188598212604	50018.50470183291	0
50019.26408681603	49991.079964753786	0
50026.90642246039	49980.55454640253	0
50004.02002875881	49980.06894821713	0
49985.89081506631	49985.65015807027	0
50002.19799961084	50013.56370140326	0
49983.7216195171	50005.075943525364	0
50011.56530235663	49984.67498436674	0
50002.327672652966	50016.16523425671	0
49997.71084800053	49989.345274387495	0
50021.098386776	49999.088229640256	0
50002.00890793094	50008.13368325376	0
50019.39518854666	49986.74799421681	0
49998.48583144695	49996.020842220816	0
50002.252645341825	50003.39034952211	0
50024.94934034694	49996.50973683712	0
49986.29125204934	50032.769984358754	0
50028.415156277806	49974.07285654163	0
49992.67148623997	50015.74501869495	0
49988.55427669218	50005.38882281116	0
50005.61269014103	49979.195057955585	0
50013.9253921519	49979.943606174034	0
50009.02263196153	49976.39397066565	0
50003.70383567812	50009.18776447736	0
49977.93538939688	50032.17827826552	0
50002.00143499088	49981.14772652258	0
49994.443343618565	49988.76168526796	0
50015.95192676042	49996.55369518609	0
49993.70826007408	50013.60625246535	0
50015.6171072625	49995.2344459176	0
49985.79584330067	50018.53873362033	0
50035.52685303456	49986.11691328954	0
50023.38477138606	50015.65881684924	0
50013.08957255942	49972.88909667436	0
50032.54434074573	49980.14024382478	0
50037.69766277613	49990.71977907857	0
50020.70132115987	49971.33918728332	0
49991.54871575323	49993.06958954638	0
50038.6876369777	49984.854015877136	0
49995.84975534837	49989.76380217891	0
50008.57260689861	49984.18248625825	0
50010.80116969428	49974.26868446372	0
50015.52442358418	49980.369654114074	0
49966.87956821088	50025.3566718717	0
50021.39298048806	49997.33513397521	0
49986.79280405464	50011.54457078656	0
50036.99569153763	49970.71384740837	0
50030.30006447288	49976.71936741601	0
50004.423067000935	50021.778925919774	0
50018.9524174718	49987.93459858724	0
50002.24446952885	50009.35885546801	0
49991.37241014676	49987.81286878255	0
50003.50800967785	49986.81399264767	0
50024.603400120206	49967.67607924221	0
50011.68653072118	49989.936086664326	0
50007.42317193211	50025.20821976098	0
49997.81359760099	49974.146066464906	0
50000.03202202254	49975.17501212602	0
50007.46899340166	50016.97950080779	0
50014.92720199672	49989.879107376546	0
49982.3621370405	49990.43294793265	0
49998.93112757086	49973.32114751587	0
49993.375437763934	49986.99815010414	0
50009.01048645396	50017.8185164767	0
49996.28983160131	49986.96341522962	0
50013.84358150482	49974.759725529235	0
49985.33335758784	50014.325262570404	0
49988.28920657882	49976.78881082798	0
50005.127349538976	49960.355245516366	0
49989.64002585986	50013.06228223937	0
49993.30132386803	49990.74232668886	0
50007.89248237768	50021.36047618287	0
49987.15178322575	50016.181793822885	0
50009.93859387668	50179.784362291364	77
50094.542054981495	50168.34031338989	77
50166.27691382291	50202.22921505591	77
50089.35418342039	50254.19470398324	77
50116.68512130379	50084.5170400238	77
50120.88561600765	49997.80005942012	77
50042.14872393864	50023.027797116134	77
49975.02932337365	50105.552911129234	77
50230.86120349606	50154.68273009547	77
49904.86471433826	50061.31845965834	77
50078.4913056836	50334.61845973515	77
50177.776741403955	49938.66556477816	77
50238.41738455967	50239.69690491293	77
50225.1022211177	50321.36673104044	77
50210.10254174063	50014.18265689238	77
50288.92400308988	50000.343476284295	77
50303.696944124014	50295.18915834688	77
50314.25615675828	50216.06506567459	77
50169.60725566886	50386.41991011252	77
50370.57967259485	50150.319506538784	77
50443.95810932016	50185.8968251172	77
50248.47710075736	50399.04227346246	77
49921.62905891619	49983.63796892739	77
49996.04577103154	49953.566994535635	77
50385.02274756062	50279.10736537744	77
50036.51719317861	49886.67528024436	77
49929.50790366326	49900.35053386659	77
49926.67240114515	50177.81362401021	77
50492.777296501634	50246.92581957301	77
50236.534872891425	49885.85439763661	77
50429.635947723684	50353.52028402477	77
50100.839430022075	49831.08396432811	77
50354.92638210379	50047.14630435839	77
50003.388021268984	50305.94948750785	77
50202.18884633203	49809.115847941444	77
49963.76904095202	49821.35509295239	77
50412.60808940558	49985.79552338474	77
50574.1669252892	50254.99128768127	77
50344.67214934891	50361.921162511215	77
49852.00178142704	49920.6441782517	77
50400.422972533095	50435.42100470807	77
50092.401093142296	49749.84150836287	77
49773.113976406545	49933.79257262346	77
49786.60600770779	49849.743434912896	77
49947.71659361308	49741.996302225234	77
50436.770278176395	50514.444511632544	77
50474.649098018046	49930.857970292476	77
50345.18746291688	49939.386371321074	77
50508.58262774241	50367.668885973275	77
50593.499711378056	50360.766261911	77
50285.17339080851	49803.456356378054	77
50422.122085875664	50593.051606422065	77
50525.199814539075	50000.53934061132	77
49848.54768634596	50142.030136813635	77
50044.93798621762	49678.21769869318	77
50447.18383659122	50061.65096584233	77
50258.21201344603	50078.18673395788	77
49867.65954709589	49716.61721636875	77
50344.0634523258	50612.13597127452	77
49784.03194482756	49723.60895165373	77
49707.476110986296	49705.86274064543	77
50250.00310345043	50478.365598682365	77
49718.32290978769	49992.527451062175	77
50504.775739218974	50574.337951856214	77
50143.21763489435	49681.70236972067	77
50626.227114578716	50438.29705021056	77
50275.912681524176	50560.33270858825	77
49835.12182954257	49644.170755882464	77
50387.081978708215	50686.7635072392	77
49790.29510739147	49578.07380951317	77
50649.56464622548	50224.14142351282	77
50409.934397786965	49883.09918416519	77
50666.67617323873	50147.11752013881	77
49906.89724159199	49595.65491592076	77
49957.515178192945	50370.37249321742	77
50742.512450449736	50114.146210909385	77
50435.09865942789	49802.67793401813	77
50493.02220499552	50447.416263685845	77
50003.264240798555	50444.24091035405	77
50099.77973699631	50428.04584957121	77
50727.44353813895	50198.68515209134	77
50172.125963812716	49607.20929483259	77
50804.60559145953	50220.037559253215	77
49652.66657057983	50036.63575466364	77
50213.93587072951	50618.340525847845	77
49904.63826359931	50256.808961921204	77
50496.93956264465	50127.5239880446	77
50343.17283602982	49746.104406151935	77
49627.2921423451	49710.57831098126	77
49934.450716586354	49516.6341605746	77
50543.40780764629	50652.178596451646	77
50584.180567459436	50132.80235216946	77
49730.17783252073	49515.7920496132	77
49644.32088150289	49505.372134741105	77
50387.03220309631	50765.09071767843	77
49693.29147913385	50103.94361840486	77
50310.14597626458	50732.57876747382	77
50795.72568104283	50057.03730436698	77
50596.70365311261	50715.173033849314	77
50730.93668846482	50003.94471288917	77
49922.58391662987	50445.758040879846	77
49726.237127407934	49793.93919134133	77
50675.342054077824	50686.90219808852	77
49756.51426264126	50159.5258722103	77
50566.53441872887	50521.63566784258	77
50559.19916554912	49919.10428343577	77
50209.56937543802	49530.97791099337	77
49569.687151147176	49547.60777219424	77
50447.08123743557	49724.78383454121	77
50657.78095023566	50037.13226236611	77
49702.338451808566	49887.70906788871	77
50218.869076027026	49726.85225587821	77
49880.52497730855	50517.97308703437	77
49825.825273938426	50242.03665958752	77
50155.4310974051	50560.29906005396	77
49666.5655065544	49636.27384141147	77
50471.4076099019	50783.9195510882	77
50390.154201986814	49665.81941563423	77
49644.39904649148	49957.57738201255	77
50644.191819929554	49956.57933863215	77
50706.95801937821	50457.65084043884	77
50097.49182058001	50613.239776047216	77
50413.70295342377	50838.92184342569	77
50041.78638924202	49597.59081594614	77
50270.35351349305	50802.60363555554	77
50684.933330870386	50769.930743629426	77
50272.29230557011	49660.80464592872	77
50878.98019133578	50035.879986726344	77
49874.1755028127	49454.22138006288	77
50529.00599441464	49840.34868224735	77
50192.62155068468	50789.85323874794	77
49643.134071890134	50173.88474993659	77
49568.438087915725	49647.8555642583	77
49617.73339688245	50250.32151134565	77
49560.86635912305	49968.35555557776	77
50895.2629380846	50112.81135572475	77
49562.37413740997	50168.865597370146	77
49791.63612900519	50027.72494952854	77
49770.41564356301	50301.86705655627	77
49944.74128733073	49415.7351598245	77
49560.09311048623	50089.391310628074	77
50550.70660345862	50817.624568086256	77
50470.58767165726	50689.79711089336	77
50289.12366041126	49521.505894689995	77
50646.84692631995	50523.5781780132	77
50589.47834103252	49778.26160166598	77
50622.23768498934	50622.569894577	77
49842.37911037738	50446.779557473325	77
49589.215145216265	49445.356884933855	77
50746.52386479315	50821.7369818526	77
49667.07665773545	50311.42831355938	77
49853.30827539493	49532.04899586593	77
50335.83723648125	50485.607519770325	77
50793.18963007471	50465.35172527618	77
50670.1833987309	49805.79926811372	77
50811.004092112475	49975.21376762944	77
50705.64798749375	50889.45115369314	77
50889.12339609418	50199.4833239373	77
49477.4738543276	50177.51618306985	77
49792.343626433234	50377.044817302274	77
50413.76985072009	50919.767578618485	77
50964.43867381919	50219.94047434641	77
50375.76631977158	49587.92565234591	77
49670.68740874831	49416.307830695834	77
50814.66878406052	50302.81787084538	77
50158.728142633416	49465.86943880788	77
50728.89710952641	50377.75055622951	77
50536.93148712788	50896.19248488632	77
50241.510549932966	50876.17656443226	77
49750.16289865717	50447.67566361063	77
50627.4424995335	50920.895082059375	77
50866.827902252604	49919.76276878507	77
50525.96368767592	49710.24051792839	77
50069.89480657739	50694.35922337452	77
49884.67927868092	50603.97518678655	77
49856.9533483275	50684.839173904336	77
50917.2299790841	49854.440713436954	77
50891.36943923622	50282.69431721748	77
50501.73972235613	49630.5212962275	77
50879.36959237403	50362.66153724949	77
50468.31030932159	50976.89174473205	77
49508.076469597225	49433.18228272633	77
50074.519190172316	49470.6622846398	77
50232.39317845311	50701.62581237152	77
49399.00338473014	50158.43738807808	77
49673.16661506994	50478.99854446056	77
49418.13173773579	50079.340773907	77
50796.96252004717	50885.029607199256	77
50113.28831561064	49548.65949231685	77
50331.949775790075	50864.75518553597	77
50704.00871115195	50301.71607384328	77
50764.07015176614	50736.3287530381	77
49499.67381641646	49914.18896685658	77
49626.150529478175	50542.340953914616	77
50981.608046062494	50105.13919628098	77
50700.34742093868	50606.98999100027	77
49434.959305701595	49401.57559386575	77
49422.83469807768	49940.84575757377	77
50040.90158322362	50774.07219835889	77
50081.56725946565	50849.84271554792	77
49353.471201576416	50025.54005915829	77
49646.86359590942	50387.65968840431	77
50847.68682103776	50743.24321041687	77
49537.85202639927	50250.312743901384	77
50956.74000972965	50326.243216673865	77
50590.521984201805	49660.68839347298	77
50712.1228101762	49905.57542607816	77
49953.564216634324	50553.87250442544	77
49942.38250714279	49334.9652838876	77
49410.23303462454	50236.8130240646	77
50005.3699710004	50883.137191128684	77
50779.044542904616	50963.64535866557	77
50955.59655306189	49776.69033959561	77
49566.03222990186	50389.384303938634	77
49744.73390568654	50527.13378641179	77
50552.02709755308	49567.232164059926	77
51047.68974181009	50051.40704743892	77
49813.1162784194	50571.806322423494	77
49901.99575927621	50757.862347866496	77
50038.56751326197	49399.22655531127	77
50596.46206423875	50996.830483872625	77
50068.812639971315	49325.49794276864	77
49888.84597742876	49273.67261141523	77
49551.19380195982	49850.81323380253	77
50644.34644882151	49593.525336898085	77
49350.45644476971	49387.25995623313	77
50706.308089004524	49642.04548250671	77
49664.840529172834	49338.48256726734	77
50552.57267899469	51066.74349138941	77
50035.63175244561	50527.27886907232	77
49905.47443411584	49188.351729190304	77
50358.20970348599	49485.179516411605	77
50129.075221841835	49376.59613255724	77
50231.06641633799	49418.734488413094	77
49855.568965293	49807.98844199163	77
50785.620930103134	50596.30610662913	77
49312.340118777814	49460.29871263831	77
49473.30124038989	49822.43368083136	77
49548.689739458576	50515.58828798948	77
50908.95031622986	50799.057859671746	77
51000.61757955868	49867.27469401011	77
49407.00951566662	50323.48271044756	77
50988.750514865234	50812.0860722734	77
50713.17801891863	49721.49621256427	77
50744.77162630202	49574.10138667847	77
49415.719507231	50403.14511439648	77
49391.81781603597	49316.15402951458	77
50859.52450270048	50934.96362929381	77
49544.90711797862	49726.29411713972	77
49259.23020081657	49398.4378440515	77
49335.25092585861	50403.29501187076	77
49397.65422097663	49856.78594449999	77
49437.06587981999	50487.42714580217	77
50787.84601776023	49646.79524843592	77
50923.53915208166	50885.761846594854	77
50957.251662493865	49696.7413987819	77
50943.35399156738	49936.33270969351	77
49579.37433810664	49338.99420711185	77
51029.81475841835	49652.40392881129	77
49563.37260642979	50592.5935103726	77
49499.48304808007	49304.582397201884	77
49263.59917870078	50367.673511433226	77
50876.23395408876	50668.32579569851	77
49241.21974247543	49507.50823219365	77
49947.1624436417	49121.60305842045	77
50436.03223658424	49461.56131065512	77
50509.57221406275	49495.529021360744	77
49491.89003678836	50427.83119017093	77
51029.375000017804	50275.372483182524	77
50663.02421483372	51038.466093591385	77
49467.72210343694	49741.16687191384	77
49747.740624163285	50626.446995031176	77
49321.041340086114	50164.15269997703	77
51043.91222174687	50190.53041086603	77
50068.36532677299	50933.00904311563	77
51018.85447230979	49971.03570945968	77
51117.267809634584	50089.0106438425	77
51059.22950073405	49578.36590736872	77
49297.88778751765	49327.56374255478	77
49380.07220979562	49511.6006266185	77
50015.61556589762	49174.00939506745	77
49943.943512839876	50683.78743495927	77
49754.090074596	49400.57209223081	77
49466.53108393663	50563.197842671754	77
50865.60955589079	49658.71322473057	77
49307.08846804208	49554.52414272519	77
50496.64649596289	49404.60583503568	77
51014.69010524418	49507.30259289442	77
50446.808628257444	49546.646960076534	77
51058.67410939321	49802.666698492554	77
50834.02043075672	49840.167595443476	77
49495.02413255467	50642.742636716765	77
49242.102227762676	49610.903312220216	77
50154.19237640222	50678.490687392135	77
51114.4957404666	49638.08458003426	77
50852.81636756458	49758.54909815254	77
50539.70249276972	49336.30277574413	77
50867.05860258417	50491.504828065845	77
50415.775454162685	51034.764756250974	77
49226.192341366994	49696.136285140004	77
49727.337037789555	49280.7032603464	77
49155.07531395651	49745.07304271515	77
51150.356566885835	50166.12154237115	77
50310.34004197192	49387.739731755624	77
49821.85598595259	50757.245392319455	77
49867.64145381049	49088.80008825963	77
49162.2655458126	49645.25540405684	77
49083.32250862046	49778.306561541955	77
50208.17815677418	49340.58561491745	77
50099.436010698395	49165.91163953225	77
50147.785276097566	50901.72612772933	77
49864.97449573755	50832.35739987045	77
50770.039209657596	49794.338367047996	77
50628.3732598423	49514.521337121456	77
50397.79747781901	49383.91114211457	77
49193.99841937583	49818.86476553506	77
49024.782179569425	49722.343799654336	77
51110.13631513288	50297.40412784756	77
49967.15675579835	49242.43633826897	77
50091.65740413768	49247.18850745272	77
49859.88606806488	49002.302136233724	77
49472.89959279051	50720.541580731995	77
50317.134917359006	49309.67594619245	77
50911.7810898648	50993.13167814351	77
51060.64902869884	50764.726186473374	77
50402.819888500984	51113.707912069585	77
49151.64799818181	49892.24807715959	77
51215.46412920097	50109.872171449875	77
50846.82952357836	51040.300299751725	77
49306.79432149167	50241.20611078398	77
49593.386392325774	49261.91705511031	77
49406.43006599583	50763.85357457951	77
49282.32608906147	50074.28499864306	77
51218.58697744438	50027.690272316155	77
51114.087977210125	49747.23481425683	77
51000.86634525264	50394.944815644354	77
49622.406461836275	49789.786626681016	77
50175.18559225903	49268.044034699546	77
49145.49730479537	49976.71484647545	77
49548.05881384708	50742.73094934142	77
49377.576925745816	49597.04629416146	77
49426.83434355711	49660.89045594341	77
50970.748386031315	51052.7157323825	77
49862.50497715573	49368.375634946395	77
50397.58544280511	49276.63859852106	77
49628.9927071093	50722.45601799625	77
49157.84887309507	49483.02559305965	77
49491.09118273412	50314.39442383622	77
49289.37633756251	50469.51107077185	77
49747.83568819355	50730.5604951246	77
50864.45402005042	50583.83688623715	77
49759.45702616647	50809.664924162105	77
49373.47075404943	50541.67074970273	77
49140.85230709327	49565.94522594177	77
48941.356085154126	49723.61073314472	77
50166.26693766164	50479.528744789335	77
49802.81157442667	49316.44142581509	77
49964.49855865691	50956.79807462169	77
51054.6183057818	50457.378385624965	77
50423.27601046379	49194.27171854582	77
49428.01435903706	49240.14893698962	77
50338.76582333608	51065.37849871741	77
49196.336083440125	50040.91348281325	77
49713.51566626566	50236.51793454253	77
51141.49861507854	49824.28404285579	77
49404.27455657309	50668.22325529951	77
49115.069116675	50060.36797424733	77
49266.38939802142	49852.79812567875	77
49238.6505612271	50175.08637470306	77
49382.990138819616	49726.16334207551	77
50572.618273495755	49437.567556652255	77
49343.62248864408	50819.745601013245	77
49837.081859601996	48926.10728408373	77
49877.39041153373	50372.84217624661	77
49949.39150870109	50822.242488339885	77
49318.4548781822	50897.48951897297	77
49893.18812732959	50994.30555171866	77
49330.0686194028	50982.6130226614	77
48995.282766875534	49798.94229317727	77
51074.727637155636	49909.56423047632	77
50425.658272811655	51195.469741209694	77
49300.228904048425	49737.0600065519	77
50909.38800120468	51102.119785588075	77
49902.15346181501	48879.30666121784	77
49404.2799390309	50951.27282825153	77
49673.58467798644	50794.773464627986	77
49437.1857948205	51025.06361970482	77
49322.39529459763	50672.989271553815	77
49818.1976553776	50904.67144629826	77
49938.79346516247	49016.86673620585	77
50395.96884755352	49114.57273951205	77
49073.235271499085	49525.47592129057	77
49616.665732912625	50850.03129707445	77
51078.525033408	49450.01046435898	77
50346.90338899634	50961.012902115006	77
49281.32651430388	51045.3502607571	77
51295.23287640849	50061.593197102964	77
49352.7520561322	49214.33091163434	77
51196.197321556865	49761.06179837951	77
50343.795734764375	51186.30775462541	77
51266.134901300895	49802.159811656216	77
50722.075201625186	51090.24703525482	77
49493.36200099328	50009.67276745981	77
49570.80965590569	50917.37734258845	77
49321.383731962145	49656.51309638173	77
48993.89363323583	49536.987960604456	77
48874.41674615872	49773.14170763024	77
48949.6971371858	49871.4650464816	77
49493.82081466757	49570.029318706474	77
49661.488175244536	50626.81628852946	77
51233.720552753184	50188.321808926565	77
49258.43246968705	49937.18880968701	77
49246.64454001463	50630.51980515456	77
49410.18147338158	49150.66730781614	77
49244.22452940038	50539.73594831468	77
49236.65322882642	50713.038577474785	77
51177.98477149687	49896.09738632375	77
49071.64505620752	49867.37553160044	77
50980.001337166264	50946.658571873806	77
49777.668068449	49211.91896373872	77
49982.425109345495	48847.37635163613	77
48915.69694609851	49641.893655160515	77
49697.65145119816	49179.295126229015	77
50263.489611965895	51087.25287268464	77
49844.18942620238	48822.637184172454	77
49020.862163341364	49617.281364090835	77
51339.92493726509	49992.67645207022	77
49237.20502480239	50914.28167308658	77
50338.173619598114	49181.53630421403	77
50731.17130164608	50535.19426143524	77
49437.30464141339	50840.8842690185	77
49351.50827152712	51083.158407150644	77
48982.23292916264	49943.49605116027	77
50001.218498532995	49064.60144518763	77
49232.376119240966	50290.27438736763	77
51052.438595768195	50906.76090266788	77
49160.37842177759	50522.09794556363	77
49619.02076172571	49181.78169552181	77
50977.05986855769	49594.7682869879	77
49838.78747350366	51057.04195437161	77
51380.968262084854	49918.73148659865	77
49758.72020765237	48900.34824114025	77
49268.70031515478	49232.327497990715	77
51255.62140045629	49908.81264193424	77
49484.82301346937	50946.74062694226	77
50954.18882968575	50676.56093940581	77
50028.385328281984	48915.09888287953	77
49180.044183532154	50349.95352170724	77
50627.59411912775	49872.83057090298	77
49331.5215295023	49899.457756917494	77
50030.37607908325	51006.68687902714	77
49202.554548393135	50425.90558270973	77
50314.77064687083	49086.70142973035	77
49204.54614601	51022.520763217464	77
49128.91883860332	50602.392783711424	77
50639.44007736434	49396.08288266487	77
49660.30207966549	49110.170609632	77
51137.65879712873	50738.45882733026	77
50556.83111972083	51147.956141089766	77
49680.46119444729	48927.29832234805	77
51090.63145944014	50665.93731634956	77
50706.83952454367	51173.573644126045	77
50087.97097911047	51060.26358872688	77
51078.56709974935	50379.20175936502	77
49043.44485227106	50611.97519278459	77
50942.8531910445	50572.45578240153	77
50630.09908429108	51202.831114770896	77
51156.39255782847	49976.718500812436	77
50352.54159346111	51270.19233971797	77
50705.05885740036	51253.482802080995	77
49179.013844833484	50228.20909736373	77
51017.76385053586	51118.077856448785	77
49153.202457912026	50954.884150914375	77
48868.722240443465	49853.80220871575	77
50440.62800111694	49048.30896211092	77
50992.363191154975	49426.891255940696	77
50287.90101811039	49008.058758783554	77
49222.154665007576	50798.757124000535	77
50781.63621711061	51215.680196091154	77
49111.8190050954	50188.36124051929	77
49777.26369428624	48999.49756750633	77
49959.59554278905	49660.5388983886	77
51118.79037690359	50819.00300761441	77
50235.6046167885	49105.85135891645	77
49085.934489467356	50901.64338848624	77
50863.0438225879	51231.4608433416	77
51212.832259117735	50761.86216989677	77
48790.56006821963	49827.22306517305	77
48922.8632466594	50003.096579964425	77
50177.2046292619	50977.54377570699	77
50680.003469940886	51329.3031314853	77
50480.7131424559	49280.123975726994	77
50930.95156415018	49530.341929882416	77
50700.305305812435	49338.75488226906	77
50941.29116080962	51224.40664966456	77
51388.063785395985	49832.31437200812	77
49288.97726211265	51134.15104425727	77
48814.68954251239	49914.93226606436	77
49119.50351326712	50402.00932881907	77
49456.5920316278	49494.9956334017	77
