# Supplementary material for: Abundant Topological Outliers in Social Media Data and Their Effect on Spatial Analysis
Source: PLoS One. 2016 Sep 9;11(9):e0162360. doi: 10.1371/journal.pone.0162360 (PMC5017681; doi:10.1371/journal.pone.0162360)
Supplement: S3 Dataset — See the respective attached file. (ZIP) [file pone.0162360.s003.zip › S3_inclusion_lws/clust_79_88.csv]

50000.0	50000.0	0
50005.83713481602	49993.280968672174	0
50001.12443877294	50002.94038312532	0
50004.48967049862	50009.87803618339	0
50014.53099825114	49992.22044562598	0
49994.82530141147	50000.16451443882	0
50010.4589196096	49996.03999675293	0
50018.2149037799	50000.21066760052	0
50008.08586038528	49994.71094210748	0
50008.936828060156	49996.61673629877	0
50014.94983376979	49988.786681476384	0
50018.46933854213	49993.8554702697	0
50011.58925015423	49998.11513877684	0
50000.88428493963	50005.70068823388	0
50015.58030491181	49998.917555959655	0
50009.4718499692	49995.44000616184	0
50021.193458055204	49985.225681648	0
50021.413904821406	49979.75696080034	0
50010.100749354795	49991.42392694246	0
49994.76895619402	50001.40611172298	0
49988.06258487189	49998.76840152412	0
49985.29202249338	49998.940740734564	0
49993.14686645007	50008.1375682673	0
50019.290915195124	49977.92750471076	0
50015.06418115242	50000.068615091885	0
50014.13017824349	49994.253094930704	0
50016.51956011994	49993.78858803314	0
50007.08202173182	49986.998177055575	0
50019.32588342561	49975.4242119596	0
50007.844906202205	50006.27608626506	0
50012.7000907052	49987.44525287354	0
49995.49342105043	50013.29634922211	0
50005.13790162656	49991.45152935209	0
50007.082932075806	49996.441953963855	0
50016.585769007244	49986.84440471123	0
50002.83418114664	49988.992466717245	0
49995.48635136234	49995.03181978486	0
50024.77210222248	49987.26818796391	0
50016.061040311164	50002.13748655931	0
49998.10217495186	50005.36260508198	0
50013.167830917206	49993.19964095961	0
50022.14159763361	49982.83076155788	0
50016.10399810654	49974.74415824642	0
49998.08776523715	50009.22821079052	0
50023.40450357533	49993.61172738369	0
50018.76775212044	49981.33086492498	0
49996.120792812355	50001.59421960543	0
50005.046774222115	49981.73340809357	0
49998.2990140224	49997.04291727956	0
50016.47214563919	50006.55446067109	0
50027.808527417794	49994.11873108403	0
50007.276988179576	49979.47005546184	0
49998.63505054116	49993.56495709598	0
49994.93196612812	50011.18394075017	0
50010.45876863076	49990.161010031814	0
50003.97266594857	50002.458794795784	0
50009.44591577367	49994.182815990534	0
50008.4991627827	49998.01859678256	0
50026.73402193849	49992.63956518364	0
50029.482584821504	49978.508912261066	0
50008.75765193132	50004.28392360544	0
50005.388412672575	49999.9900841207	0
49999.85042124614	50010.79623481914	0
50012.27171978171	49994.29867634941	0
49986.59482429784	50001.81226839865	0
50035.33648425852	49974.70002515035	0
50017.338649190744	49980.41742473275	0
49986.88719264082	49998.56909033515	0
50009.163364260836	50001.94105756399	0
50021.4902181036	49972.74675609031	0
50036.929303339406	49979.345099226695	0
50004.407389178654	50000.27660040396	0
50013.03458879436	49971.04161905141	0
49986.730068661935	49995.36881795393	0
50012.11734460939	50005.26852747503	0
49991.47266825221	50016.232713043595	0
50002.753656105124	50004.43811441385	0
50007.04795399476	49984.99209594952	0
50019.73260847298	49970.14971438379	0
50009.069330373226	49972.59046273163	0
50010.1511816557	49972.62455247978	0
50019.046855330045	49968.729659101475	0
50033.91819664266	49994.99795841096	0
50000.54061583774	50004.66301196818	0
50036.83356199175	49976.12178608589	0
49998.69355844842	50014.23779065819	0
49996.42385986143	49997.54201287753	0
49988.80355885187	49994.73949626766	0
49989.0000510483	49997.53362532931	0
50045.87877013	49979.65615874137	0
49991.13587895365	49996.52765682387	0
50019.30492580107	49999.88959458508	0
50012.46014286366	49988.74121117238	0
50001.54569032017	50001.71275774059	0
50012.15402410048	49992.55053785089	0
50000.12263336884	49977.47527241486	0
50002.22490471562	49999.61637121197	0
50010.51338572776	49998.152334640225	0
50014.73525587127	49997.20394473452	0
50012.79614643068	49996.9890215799	0
50004.87503193818	50001.461523248174	0
50006.03257514177	49990.03647625652	0
50005.54887962217	50004.81637949066	0
50002.56240120871	49979.99797606899	0
50021.887926901814	49996.062893511604	0
50006.32703857465	49991.544517300004	0
49990.439278598395	49994.24582331928	0
50001.873876585625	50007.141939034314	0
50003.305765154335	49993.86854020162	0
50013.200641945106	50005.08440088092	0
50012.12025455266	49978.84568753256	0
50006.64370623705	49983.02919293262	0
50008.49073917247	50010.12621010018	0
50013.861540388745	49978.21860787476	0
50031.058052643435	49986.99015643279	0
50014.94582985956	50012.05125135054	0
50035.5383608293	49983.566861656094	0
49991.030096193834	50022.15116813719	0
50005.46966937792	49970.62233159868	0
49988.44833133628	49989.976926240066	0
49994.354344094165	49979.72792732627	0
50016.53829730544	50000.329665277866	0
49985.69786667642	50003.08579045412	0
50005.04180405728	50003.54232518139	0
50007.49928405959	49988.58424591541	0
50017.031857151094	49968.94990008343	0
50002.98364475068	49981.342418066255	0
50008.75183400938	49981.63170455064	0
50003.74134074666	49968.98534518849	0
50014.184258887915	50004.34955588514	0
50016.66807349658	49978.153620903344	0
49991.49294660638	49999.08926920659	0
50006.07308943197	50012.02124499861	0
50018.18428017563	49975.5291185302	0
50003.744835537575	50005.03672033354	0
50017.0847617482	49967.71939797862	0
50001.364376995836	49995.92899192673	0
49999.015252295256	49984.51162121085	0
50022.88862056398	49978.140659149925	0
50010.12229608524	49981.63378355038	0
50006.924986869504	50014.2275570096	0
50018.62598055079	49995.02027975728	0
50001.4129379488	50011.1959501719	0
50029.762113352466	49981.23696473595	0
50017.34500124433	49994.69032148967	0
50001.66266675488	49990.137316034496	0
49998.9494254673	50003.01711792969	0
50001.198360199305	49999.86125242214	0
49988.285388029035	50000.56237796584	0
49999.6191912088	49994.81971262622	0
50026.604335600314	49978.8004165042	0
49995.32452230914	50007.39284060184	0
50008.4370145203	50012.41428319673	0
50020.588886059304	49984.00500895489	0
50018.196912976244	50013.52306138625	0
50024.68074206995	49980.89310460526	0
50032.11898991028	49977.87048802366	0
50033.392462679665	49988.90998566345	0
49989.34177680639	49998.66722062441	0
50011.053675528885	49993.308648700295	0
49998.23830095699	50010.57701642372	0
50011.79860805233	49985.78635422019	0
50018.22626641199	49998.34133937544	0
50006.87112494695	50000.55134256973	0
49996.53121272331	49985.20198091985	0
50025.086037284156	49985.91081937276	0
49996.70860588001	49979.26714558284	0
50029.50319168969	49973.20871567816	0
50016.4795935853	49979.64911345631	0
49996.10016635222	50004.113680559676	0
49999.640019379956	49996.08065681126	0
50008.223135130625	49962.391188099115	0
49993.37143664145	49981.26529963117	0
50018.00955082157	50001.454190036544	0
50014.05433731257	49987.786569162265	0
49999.49285722743	49986.030568801725	0
50010.892172060616	50002.890041918436	0
50018.264454430224	49979.08917698802	0
49999.254347866976	50004.12399906752	0
49996.37550174052	49996.18684061768	0
49988.48035736957	50002.11186367716	0
50017.57129535383	49985.64348910266	0
49993.48365932206	49995.32734283831	0
50004.25846664632	50013.69450265003	0
50015.17690187655	49969.07193670933	0
50010.90125225226	50010.77384091866	0
50017.00323091341	49995.94090178073	0
50012.86030348004	50017.03363351573	0
50005.31109678922	49962.92414232626	0
50006.08245865617	49996.396527964374	0
49990.01497238	49995.39866020564	0
50044.05046255765	49984.74864177708	0
50021.102182624454	49977.19055963324	0
49994.206855205164	50007.760510363725	0
50031.30952802601	49981.27880218403	0
49993.00874635992	49989.07987435498	0
50017.913044286935	50022.43697608902	0
50019.55630359528	49996.00874573291	0
49994.95845095134	50006.23146898167	0
49996.787999179345	49983.41672751876	0
49997.28862868989	50002.89962222195	0
50026.72239156424	49977.67029217016	0
50016.137442013125	49997.798828649495	0
50002.23822115556	49982.82918829433	0
50017.59004350971	49970.20078439211	0
50001.12616166738	49988.74985866253	0
50026.89126041569	49975.84217616462	0
50011.525842301904	50000.75636389602	0
49987.37936298576	50026.933915783564	0
49992.505563965504	49971.45927862612	0
50028.914669772326	49976.81093937099	0
50016.66006009913	50016.9698661116	0
50006.33442838227	50008.543010872665	0
49989.42131829412	49963.33901166855	0
50017.968238877926	49964.11063876047	0
50017.4053768407	49976.68234425749	0
50025.67918690619	49993.459769034926	0
50035.32946390554	49977.583204645154	0
50014.841863191876	50008.54154552255	0
50009.46842729731	50020.60487544357	0
50021.769537268505	49974.23178294885	0
50011.47451947896	50007.557284676805	0
49998.40507468729	49975.46325920858	0
50004.0943970568	50011.27871101463	0
50006.20179319582	49967.85017228331	0
50018.20829484094	50018.71730479123	0
50011.66556158528	49969.1858270797	0
50024.369657337156	50001.22008216415	0
49998.79584238994	50007.13689362251	0
49990.32820341346	50016.3961369657	0
50006.4435688108	49994.31053318997	0
50019.30929079813	49976.600336048316	0
50010.91845864008	49982.82898569856	0
49990.348907185224	50005.60903256387	0
50024.1522169357	49994.40200642497	0
50014.17381883133	50002.12589069574	0
50017.76507466728	49990.44779436663	0
50043.75520496807	49976.744641166486	0
50009.71324076425	50011.99337319459	0
50023.96064234873	49977.61049468709	0
50014.04709016834	49999.30956374218	0
50007.29837336337	50019.74476684009	0
50011.60148713441	49971.61552987652	0
50027.760664667345	49985.06088880161	0
49990.826783218356	50029.403764236886	0
50009.65654534305	49987.70137659851	0
50016.71099753911	50008.33824926107	0
50004.69951611002	49997.63286251777	0
49982.1008966819	50023.64881203237	0
49994.30528099292	50019.15648234574	0
49989.98803088486	50014.01842541414	0
49982.173661481924	50004.54955079803	0
50016.885314251995	49964.39033046427	0
50027.64624163003	49996.03948847316	0
50042.10921104765	49992.490067135564	0
50000.45721536013	50013.25586287379	0
50033.20667133846	49996.21933796846	0
50007.796617056236	49990.37827675556	0
50010.793185041024	49958.88394594061	0
49999.99657376707	50014.635139766775	0
49991.18720389596	50004.122235214636	0
49997.97220737339	49978.578237204354	0
50009.72613395662	50003.706107086124	0
50035.589999161806	49971.04844427833	0
50028.910800421785	49971.17023296352	0
49995.69536840814	50016.661631778	0
50031.87793942766	49984.378883366044	0
50018.940883947886	49955.17033129901	0
50009.73582475297	49963.47881328664	0
49982.62400587377	50000.491292449246	0
50011.69341869804	49995.72767945512	0
49995.16420949113	49998.835294507444	0
50006.40201665947	49988.39904736535	0
50016.4519561636	49990.38580699887	0
49999.09921373705	50015.27455799909	0
50015.71644487849	49981.890074185685	0
50011.95701241115	49981.49187185587	0
50013.74931920829	49997.47045144757	0
49991.916510602816	50012.525039104024	0
50009.99198977121	49984.8982441121	0
50018.44147401772	50003.16867861623	0
50020.82573912429	49974.82028027413	0
50015.49034966473	49990.85560334409	0
49999.87213701425	49997.90044027296	0
50043.79092621712	49982.05238273654	0
50017.433259612284	49987.72241035177	0
50031.953824946744	49994.884360510674	0
50008.88763657624	49985.631715698684	0
50033.254947874484	49991.54350118985	0
49999.46235900153	50001.37638187934	0
50015.18216152417	50016.60655961266	0
50013.100947890016	50010.369642319376	0
50023.76929210621	49996.469970804144	0
50009.1598565264	49970.37590584578	0
49995.85450226346	49992.452056001675	0
49999.94546654832	50008.59505416156	0
49990.82754118624	50010.245166916364	0
50031.77710339371	49975.60848126108	0
50034.230430251715	49972.200144816255	0
50022.386270717376	49979.00827023312	0
49992.64646736168	49980.25304717777	0
50026.42297673137	49997.453392527335	0
50019.618674445446	49958.86037352273	0
50026.41798040903	50001.05491525644	0
50019.38057683675	49973.42363685009	0
50009.54565436523	49966.28393480257	0
50009.01063384966	50014.73592736334	0
49999.644995925904	49993.78405371485	0
50009.81720632824	50005.97289784865	0
50008.14015398451	49992.284981156794	0
49996.346870602596	50006.735113702714	0
49992.318381946396	49996.34852900717	0
49975.57922029394	50007.543591302885	0
49991.7840052838	50030.47910280624	0
49997.821918389505	50003.78108682672	0
49981.759709777754	50020.590654198604	0
50004.689470503756	49982.915378003716	0
50003.63994292236	50003.52518030056	0
50003.33970531987	50010.21646316763	0
49991.72504012674	50009.66971456137	0
49993.51300644962	50021.990941999415	0
50008.57551745661	49967.72139152683	0
50021.960935687	49975.66542490558	0
50004.69583280455	49995.22104814737	0
49994.198399913046	50009.21217614481	0
49988.58142016513	50018.082290497325	0
50019.654252077045	49988.67324223183	0
49984.921162792794	50004.07854214962	0
49981.45671529846	49997.116122643434	0
49996.97783060522	49968.187741512134	0
50040.272093099156	50001.72669740148	0
50003.18794351524	49977.40589052669	0
49993.03311956979	49993.21018067425	0
49996.365427526835	50010.6317267545	0
50003.67053058538	49991.807151799425	0
50008.59006648891	50007.353603243646	0
50005.63922193674	49975.28807307995	0
50027.37674313698	50000.002662458595	0
50018.1694011894	49962.7431125476	0
50029.270615256304	49986.30585703274	0
50008.60891376488	50000.90645862579	0
50011.463217016535	49987.64651850302	0
50025.71492602243	49980.053609271316	0
50020.149261215425	49998.33740895269	0
49992.083382203666	49998.17325550986	0
49990.49038131797	49993.050099536056	0
49997.03459241107	49992.463299739306	0
50015.71638867133	49993.163487279846	0
50014.238258018595	49971.042525217876	0
50002.84440560835	49991.017650804875	0
50024.0421841673	49981.83583364768	0
50010.09122006389	49975.393998303785	0
50021.8599244461	49988.34879827413	0
50012.38490685176	49983.447845324255	0
50022.9978631254	49987.25227928762	0
50024.57481204676	49998.27303786978	0
49977.73435678939	50025.73142585185	0
50018.273526281984	49984.862890459626	0
50004.87977524304	49988.86417241439	0
50010.2994959495	49980.14878879698	0
50044.34040172747	49986.573763466644	0
49989.8854863132	50002.60089882142	0
50035.588236585834	49995.58540569962	0
50033.22995233338	49985.604815805105	0
50004.865841838946	49985.181879685035	0
50017.96032704124	50016.073713754304	0
49985.88742129509	50004.574260043635	0
50022.967400696645	49965.7199337937	0
50020.575116337925	49991.52741422425	0
50023.080497756	49990.82975304222	0
49971.19647388126	50028.90699982335	0
49988.378226405424	50020.15787642392	0
50041.256446369975	49975.58570536631	0
50026.2353198945	49963.63745814506	0
50006.09290812682	50003.86750193632	0
49999.10665106603	50019.81250362378	0
50017.08442806516	49999.00182927129	0
50044.3125068275	49991.881128169334	0
49989.69643205104	49979.90931636454	0
49983.447153874804	50012.92191009479	0
50007.09100776314	50002.0115516885	0
50002.39396832022	49992.540378176054	0
50030.089910534545	49998.491165232444	0
49997.30745483783	49998.59718904675	0
50007.318017293444	49975.875578960055	0
49993.248316773905	49978.191920323	0
50026.3666059615	49990.04335203911	0
49992.999485446875	50010.69994272801	0
50000.3856237368	49991.71250458948	0
50017.946030743726	49977.88631347146	0
50007.644142433375	49972.087069549	0
49993.66907959635	50011.765590085415	0
49994.8157511952	49986.98470323382	0
50008.38104781748	50019.90062105578	0
49993.26126408174	50000.11735477906	0
50007.22548173692	49977.57936703704	0
49992.06360483944	50018.0340425501	0
50039.28669048378	49963.65659707516	0
49985.753176636455	50020.735921212305	0
50011.566897029115	49967.6111754119	0
50033.987927820956	49979.86532365262	0
50034.92184460218	49993.68379887169	0
50031.1834662403	49978.546404806555	0
50008.49951727383	49977.61220145197	0
50000.0667014223	50006.61967936052	0
49984.729122934965	49988.46750636666	0
49981.21649061167	50003.70840084871	0
49990.47161684786	49965.01894314194	0
49986.85456251446	50017.47416794007	0
49993.14977565803	50012.76023205532	0
50047.74428540473	49991.24723405859	0
50041.76255014188	49978.46759680011	0
50009.81457879594	49978.21967923451	0
49998.4060908197	49999.35948248665	0
50018.373779276386	49996.34044717234	0
50013.52283959243	49995.467949927086	0
50027.67426593742	49970.10328410818	0
50014.319940503025	50017.38261971316	0
50009.11341404663	49999.653086728984	0
49973.127658974896	50000.05463673042	0
50024.172469884805	49992.833051163034	0
50012.72323837013	49986.30699232487	0
49986.20730487261	50000.10490423789	0
50011.977252020064	49976.793581167396	0
50000.00469857768	49987.66289570633	0
49995.85995538461	49973.097446555905	0
49981.89327689237	49986.981859026244	0
49990.188598212604	50018.50470183291	0
50019.26408681603	49991.079964753786	0
50026.90642246039	49980.55454640253	0
50004.02002875881	49980.06894821713	0
49985.89081506631	49985.65015807027	0
50002.19799961084	50013.56370140326	0
49983.7216195171	50005.075943525364	0
50011.56530235663	49984.67498436674	0
50002.327672652966	50016.16523425671	0
49997.71084800053	49989.345274387495	0
50021.098386776	49999.088229640256	0
50002.00890793094	50008.13368325376	0
50019.39518854666	49986.74799421681	0
49998.48583144695	49996.020842220816	0
50002.252645341825	50003.39034952211	0
50024.94934034694	49996.50973683712	0
49986.29125204934	50032.769984358754	0
50028.415156277806	49974.07285654163	0
49992.67148623997	50015.74501869495	0
49988.55427669218	50005.38882281116	0
50005.61269014103	49979.195057955585	0
50013.9253921519	49979.943606174034	0
50009.02263196153	49976.39397066565	0
50003.70383567812	50009.18776447736	0
49977.93538939688	50032.17827826552	0
50002.00143499088	49981.14772652258	0
49994.443343618565	49988.76168526796	0
50015.95192676042	49996.55369518609	0
49993.70826007408	50013.60625246535	0
50015.6171072625	49995.2344459176	0
49985.79584330067	50018.53873362033	0
50035.52685303456	49986.11691328954	0
50023.38477138606	50015.65881684924	0
50013.08957255942	49972.88909667436	0
50032.54434074573	49980.14024382478	0
50037.69766277613	49990.71977907857	0
50020.70132115987	49971.33918728332	0
49991.54871575323	49993.06958954638	0
50038.6876369777	49984.854015877136	0
49995.84975534837	49989.76380217891	0
50008.57260689861	49984.18248625825	0
50010.80116969428	49974.26868446372	0
50015.52442358418	49980.369654114074	0
49966.87956821088	50025.3566718717	0
50021.39298048806	49997.33513397521	0
49986.79280405464	50011.54457078656	0
50036.99569153763	49970.71384740837	0
50030.30006447288	49976.71936741601	0
50004.423067000935	50021.778925919774	0
50018.9524174718	49987.93459858724	0
50002.24446952885	50009.35885546801	0
49991.37241014676	49987.81286878255	0
50003.50800967785	49986.81399264767	0
50024.603400120206	49967.67607924221	0
50011.68653072118	49989.936086664326	0
50007.42317193211	50025.20821976098	0
49997.81359760099	49974.146066464906	0
50000.03202202254	49975.17501212602	0
50007.46899340166	50016.97950080779	0
50014.92720199672	49989.879107376546	0
49982.3621370405	49990.43294793265	0
49998.93112757086	49973.32114751587	0
49993.375437763934	49986.99815010414	0
50009.01048645396	50017.8185164767	0
49996.28983160131	49986.96341522962	0
50013.84358150482	49974.759725529235	0
49985.33335758784	50014.325262570404	0
49988.28920657882	49976.78881082798	0
50005.127349538976	49960.355245516366	0
49989.64002585986	50013.06228223937	0
49993.30132386803	49990.74232668886	0
50007.89248237768	50021.36047618287	0
49987.15178322575	50016.181793822885	0
50398.83026817618	50298.01665025621	78
50317.259812132375	50269.557483855126	78
50244.04586525938	50307.116711541355	78
50346.07608358488	50365.63364914205	78
50217.118418787184	50226.19288688089	78
50148.376647344776	50174.44208566999	78
50216.568769820246	50385.14733335848	78
50480.91477601498	50278.112112575334	78
50536.46019343894	50218.60528176537	78
50147.26962441932	50092.7291959589	78
50219.5352663592	50136.03989895336	78
50621.232813483	50213.62792041004	78
50357.140360156736	50192.57062804056	78
50669.320566011476	50141.96979931321	78
50131.1625764307	50388.45135455705	78
50648.1652301946	50294.214869902804	78
50161.076676514545	50285.74698547251	78
50669.7539422972	50062.234278813885	78
50641.24185156706	49986.75864084771	78
50585.0766591732	50140.93764697009	78
50122.104063312225	50467.79696495613	78
50671.734605908045	49906.0779190865	78
50066.58098887189	50080.12011418942	78
50588.065295247725	50056.27654844979	78
50298.43020240924	50128.442552846995	78
50730.3591363628	50268.1866606192	78
50587.831171172926	49890.75274500563	78
50261.95096437199	50052.94208898983	78
50342.6683656632	50446.32616043774	78
50730.40806194519	49964.13743596386	78
49981.705440120924	50088.54755920097	78
50547.623161560914	49978.49647083814	78
50793.95179349746	50019.483878139414	78
49900.59989625204	50106.247910202284	78
50084.0755455913	50541.3597902237	78
50747.6082701216	50102.91032788556	78
50863.932165024824	49972.19505462823	78
50347.74982228515	50049.703407075016	78
50931.40648131497	49927.6758073629	78
50592.71160156147	50355.834576740825	78
50156.212369461115	50008.89160137752	78
50438.70877126284	50170.52192297902	78
50749.400271019214	49886.97309872922	78
50773.637665003356	49808.292046120514	78
50254.30578346233	50460.515786662414	78
50790.688705120534	50322.12850836602	78
50114.04944825304	49940.27646525642	78
50523.11441149645	50393.649573128416	78
50040.428136305505	50442.50685605171	78
49897.74169283135	50024.07209340647	78
49830.0921557928	49979.48308981511	78
50069.710737065754	50213.41990776073	78
50426.16520799013	50011.15568664358	78
50487.11616957153	49918.174968432664	78
50509.30965181364	50111.293540776824	78
50334.250741177144	49967.599770035675	78
50083.73537034226	50311.660984578135	78
50134.0488394144	49855.58894392459	78
50677.20721740109	50375.1320612544	78
50045.431052221655	49996.72237706951	78
50132.47399880289	49774.98509789469	78
50328.78795564368	50529.23748815681	78
50376.16127457164	50594.28217162492	78
49748.03026105915	50000.5385818551	78
49943.65722091753	50173.68264938263	78
50835.079863818915	50394.038269689416	78
50720.05144640853	50447.455775420334	78
50060.52299426105	49740.88352761487	78
50013.1357946745	50356.13749725954	78
49973.98239812816	49753.78323040813	78
50926.626185736655	50026.51533591445	78
50033.82929500595	49818.553460454124	78
50297.4725520594	50603.95252657599	78
50844.41304033101	49890.928870398566	78
50045.219132361715	49900.911092457776	78
49675.00219002185	50035.372744858636	78
50749.09838779625	50525.36405118575	78
49964.81656633561	49880.03363777238	78
50838.33737588691	49756.87553499725	78
49704.971402862204	50108.930584004585	78
50451.97450694991	50430.55654525117	78
50331.06209370163	50683.550662774054	78
49866.930804049276	50211.44082265382	78
49963.923749488866	50466.43430004491	78
49749.18651391325	50180.98416874015	78
50901.787548977976	49831.65177769157	78
49706.295136624525	50254.09002008985	78
50649.75172576486	50494.82731208381	78
50401.95814115932	50730.29779109365	78
49892.546861172195	49762.475213079946	78
50211.743399233455	49779.033630986465	78
50983.319590859064	49865.43223913611	78
50844.768016559305	50090.50208654825	78
50825.66630328435	50548.52792032228	78
50187.04485870513	50521.54172991288	78
49974.95873470397	50552.86081221775	78
49864.66760975454	49839.55826309559	78
49702.48318835153	49933.80112032378	78
50907.55266132917	50569.69317415522	78
50197.14119298833	50600.30130030642	78
50429.00704352603	50811.97114922069	78
49817.34877114248	50098.28008838022	78
50567.13418995529	50524.01412694264	78
49993.6291544653	50242.74697057181	78
50710.01925423501	50602.24580087607	78
50800.75023727478	50629.38054118824	78
49626.71774083093	50224.65622593024	78
50436.16244146699	50532.01242341313	78
50406.54675294923	49913.89625123871	78
50462.64017451176	50889.66257194571	78
50797.21368599801	50710.64627269478	78
50765.82670658623	49709.945698800046	78
49600.461149978095	50063.05720208738	78
51004.005016005845	50065.41698986659	78
49577.13034632761	50139.419267802965	78
50871.34430871908	50748.38679792215	78
50956.128220007224	50633.62654824996	78
50252.72710104032	49963.44954938669	78
51039.71761888399	49806.74634653904	78
49520.948051661886	50080.63477388027	78
49941.01450880257	50310.1189368665	78
51123.17241207592	49787.686867286626	78
50343.83136270757	50816.56292255623	78
49447.51571805709	50128.54941126726	78
50279.27665145054	49737.618665829934	78
49888.18471367031	50432.64182897044	78
50077.28581285089	49662.872055874606	78
49894.39601986017	49920.413901093656	78
51030.47023255812	50668.14027159773	78
49618.80287013183	49978.81606895904	78
50515.55020446481	49843.75269960368	78
50696.09723636221	49778.4220451945	78
50087.91082556903	49575.796315435124	78
50378.01845380539	50913.17571886622	78
51039.973789137766	50752.81734626984	78
51108.77617204437	50703.03726552187	78
49821.52947347885	49715.5180207493	78
50026.85040123232	50615.0357494414	78
50546.37608756089	49764.34208127653	78
51039.4129006167	50589.324775327164	78
50102.3207168418	50649.702973446365	78
50792.90940579416	50175.61264259594	78
50827.177667330754	50815.51662900363	78
50518.34670895309	50954.148421329635	78
50267.6703715435	50839.076924476096	78
50611.37121770444	49710.12178444613	78
50817.00848240505	50898.50781724429	78
49893.434539765956	50582.608074208285	78
49758.16273244132	49766.291736158186	78
50906.36789509053	50830.923665611575	78
51170.54049424995	49717.32360131179	78
51119.24770257279	49866.62894959299	78
50131.473650995125	49503.85983962452	78
50601.094323145066	50602.22552057076	78
50867.68632883947	50969.11473585366	78
51231.76244120662	49659.79612056634	78
50665.93847853	50674.65001412339	78
51124.17171935833	50584.97013976061	78
49361.60881071934	50110.62927768377	78
50190.83963187463	49561.39490062661	78
50589.300452669326	50904.97689461591	78
50923.86851431858	50910.56699553612	78
50999.18049087448	49732.66004620457	78
50955.98940027172	50764.58562227267	78
49959.72211013916	50660.70138383299	78
50944.67844392365	50987.693543621855	78
51245.09763039837	49761.13216539377	78
51066.83164668876	50827.20634127487	78
49790.15527366181	49867.2168588939	78
51104.84518245016	50899.894991798756	78
51036.25252607454	49661.77858009151	78
50644.1666496954	50965.715881129254	78
50301.39677253461	50936.765417753755	78
50772.72840631968	49626.230462614316	78
51088.8287190804	50059.896618359875	78
50942.619526193586	50124.05722158532	78
50436.64427062991	49832.96070635546	78
50399.49516528611	49755.37929109191	78
49546.17239292047	50239.16460726464	78
51129.76971854858	50127.624980407476	78
51146.518862045225	50973.01329524618	78
50584.79270709517	50679.78379891955	78
51050.857340718125	50156.106817471205	78
50457.5065196903	50608.196204669315	78
50970.38312024367	50205.92443511887	78
50292.62279165939	51015.51127647861	78
50690.27521407312	49677.21107736686	78
50950.16552865793	50494.67816040396	78
50255.207971464544	49612.58610906974	78
51162.7836921664	50017.95116941562	78
50909.31679049246	50351.11414091375	78
50749.303900787796	50846.57315184119	78
49394.61200996411	50188.45108537213	78
51026.05129546743	50269.20548913126	78
50963.80628869167	49615.47129557081	78
51209.804153945326	50138.007097480746	78
50671.03134233433	50807.54361621965	78
49815.24397114709	50565.63559927922	78
50731.254836626824	50754.95569536999	78
49746.404342712	49675.77882969938	78
50287.91971373811	49822.41857367147	78
50605.057142797996	50759.1243738255	78
49316.95179793394	50043.734991160374	78
51219.42367148916	49961.18146156755	78
50725.88802584539	50947.547696444155	78
50448.26072055085	49683.389729401504	78
50173.808549554786	49641.51883148768	78
51027.19855769005	50348.41277586437	78
50010.814571131974	49603.11859373624	78
49644.2755955558	50305.36278954809	78
51006.92282210188	50882.010654577236	78
49240.47932907141	50073.34355070393	78
49414.89867086666	50048.608038032915	78
49905.56464415796	50725.924277357626	78
49686.2302295865	49616.33533721806	78
49966.45841980969	49961.658855985916	78
51029.42558759483	50984.89848058594	78
51298.7932253175	49969.5498634799	78
50879.265532469326	50664.66682880251	78
49820.938377521474	50285.64864853152	78
51230.61363966828	50983.84076483689	78
49610.718625716894	49585.9983743897	78
49807.01501785105	50399.779947976065	78
50828.90878016006	49570.32842247006	78
49716.67971387459	49837.30068829492	78
50986.023581363435	50420.40703488455	78
50528.36643571388	49664.247910271246	78
50842.475325944186	50257.75983836871	78
51021.67977169581	51064.45873309353	78
50074.33661561242	50728.5232263781	78
50938.63293813729	49534.79850479064	78
51302.204530433024	49609.52618899709	78
51250.44562003396	49883.07321633	78
50202.07033227874	50782.82559214052	78
49350.20941472462	49969.06573453812	78
50527.45646346489	50842.13023822679	78
50578.014993574696	49597.04560895284	78
51064.224677225015	49981.286816737695	78
49931.54559067183	49614.21714512292	78
51258.88760506466	50044.99949489383	78
50487.16346297299	50718.14753683283	78
50279.268095314415	50756.618259484894	78
51325.10113226188	49531.106541738416	78
50870.463300215604	49683.04527987943	78
51065.12879933789	50442.66320510625	78
51142.26830629721	50423.03784307399	78
49861.86665126183	49568.721291905815	78
51142.53412604598	50791.784842611334	78
49499.232528502806	50308.773353536315	78
51170.07976054516	50498.281240158576	78
50490.16787056678	51028.89504926267	78
49416.750945602216	50294.580628028605	78
50218.818385536986	50953.77173993789	78
49656.53360368581	49695.79497044647	78
49537.16652039918	50384.831840958344	78
50036.63357669802	49513.69481775229	78
51243.99606661562	49550.98919030217	78
49999.677052765976	49440.6880657132	78
51097.649333411406	50305.50783526575	78
50244.44467604033	50669.63182903747	78
51166.15346431565	49537.220798077324	78
50334.44281127084	49636.954477150524	78
50924.59800704948	51066.84484028559	78
51327.04776902084	49732.160339720176	78
51405.7491604297	49758.07948925332	78
50892.214877711776	51142.33425519936	78
51348.18724093282	49903.941165766286	78
49883.265847196264	49486.297690823056	78
49341.34951884633	50320.52243706555	78
50761.17359048182	51023.21837411915	78
51333.89587783612	49822.41845690855	78
50475.32851247752	49604.63231613911	78
51244.011772590224	50453.41635547659	78
49736.58891873178	49548.61420955028	78
49872.61514473069	50351.78981586999	78
49448.43598182799	49970.11697901068	78
50773.92845547072	49505.20163605009	78
51261.5056328551	49468.67388266723	78
51288.95147163484	50121.029375092025	78
50976.37624901012	51153.528244051115	78
50233.305109970126	49884.793500676584	78
51021.25043601652	49515.32142615893	78
49271.17251614749	50357.09641436059	78
49317.61519479594	50242.67953135983	78
50342.0361436485	49555.00343227332	78
50880.47467954408	50181.55262225284	78
50981.691229369244	51237.94948118631	78
50918.46989160819	51287.98379547577	78
50160.25201216356	49428.08101805005	78
49614.776708795674	49504.26617343459	78
49410.1436974552	49899.62842631968	78
49496.674928974746	50458.35318081785	78
49710.13830281097	49464.91730960199	78
49389.58063504502	50387.04352747274	78
49531.64817684222	49525.03066153691	78
49621.54376296262	50394.63920928336	78
51181.70511786193	50215.03041635483	78
51432.53572563156	49901.12565831515	78
50223.940069395816	51062.498703037076	78
49171.8565636928	50112.56240680885	78
50270.142537336505	49506.99872198099	78
49209.5563724105	50408.437880569814	78
51385.56654325172	49980.086220083635	78
51116.71410101116	49653.478340293375	78
49464.59727433514	50230.7326925716	78
51007.31873487496	49432.90680117711	78
50390.7851240889	49488.39548981189	78
49524.84622246226	49606.724350154574	78
50704.61741910021	49574.23916850968	78
49693.683014783586	50437.26683448316	78
51200.82635305486	50610.70904523318	78
49732.49127454875	50574.56066373124	78
49472.18905938456	50541.966065445886	78
49560.828385356435	49918.38012476377	78
50231.439210058365	49391.541187983195	78
49237.78003723047	50162.17209968625	78
49490.21131488712	49880.16643374612	78
50995.81431018115	49349.53950145962	78
50469.59412294053	49474.686963616965	78
51399.93736006411	49675.032526760566	78
50682.12962771939	49497.38845723077	78
49436.833281174935	50617.39131781679	78
51272.12273900137	50651.38924211779	78
49285.959622964794	50441.03726701531	78
50450.1001155736	49391.392219087	78
49301.60124914338	49899.09875351916	78
49576.21541450425	49832.81840422657	78
50300.609813983705	49430.65621894335	78
49734.372094517516	50364.72653964972	78
50528.42617715854	49406.369571504765	78
50936.40195024619	49296.823979328714	78
51390.32288351315	49589.319369774814	78
51514.5666895856	49912.02775387837	78
49125.06820047858	50186.39459878678	78
49350.132609847526	50619.169577662746	78
51245.59093088937	50539.22337484539	78
50921.65993841047	49389.32525218736	78
49725.55223640459	50658.25109946326	78
49802.490466780495	49451.41701001084	78
49435.505890301916	50704.80372161005	78
49641.24093922082	49418.65711318204	78
50156.913471587526	51015.01197308371	78
50463.02127251161	49312.25329228789	78
50163.00570851172	50894.66703441265	78
49667.366558890215	50516.08698586275	78
49520.323202106214	50621.914174003425	78
49647.98121405571	50686.84861230012	78
49833.75584227875	50760.84907354178	78
51325.353831718305	50550.092244163294	78
50619.25175789842	51044.624040821	78
50102.49567651165	49372.97687049108	78
50297.39857652722	49343.11845664235	78
49497.385124380846	49796.50506363692	78
51320.15538043425	49405.82555602865	78
51473.86272025786	49627.82464422811	78
51225.487755329115	50718.309941299616	78
50842.395642694806	51250.360881290864	78
49564.12476710414	50688.73254112673	78
51055.96222886946	51206.44271442141	78
51069.22898551383	51293.15537287803	78
50808.32922378285	51155.302771266965	78
49765.07062757351	50474.04476637586	78
49559.82917635938	50768.39500241139	78
49449.31471987546	49512.051778134504	78
50763.01338649606	51251.29893080517	78
50429.21404531923	50976.212119450494	78
51486.39401489114	49750.6131562093	78
51104.80714303362	51043.44003636601	78
51187.87742538633	50902.56285401151	78
50602.10543108638	49372.771298678235	78
51398.18704935358	50580.86195037513	78
50094.19912341681	50940.91623609127	78
49496.648602585214	49448.57353489848	78
51077.00569558987	49344.10722903269	78
50092.679891257496	50848.43164950152	78
50856.06909630227	49264.69324840173	78
49556.741090240306	50524.92811870691	78
49474.43680891991	50775.00948167901	78
51196.29300146394	50298.939746713906	78
51038.17735893642	49267.454942794495	78
49349.54185475002	50706.60473583895	78
50320.79788494821	51091.38883022205	78
49189.48001127136	50244.9619431077	78
49997.9375945819	50769.37063392536	78
49958.32255981757	49535.596795956764	78
50708.60839840446	49422.82024053222	78
51442.93149969436	50650.59701159673	78
51373.52996353801	50126.57216830999	78
51328.56965588532	50457.08417679397	78
49753.491015797605	49379.03349935846	78
50482.16402192859	49228.274531965115	78
50709.15611406805	51187.59587826351	78
50009.448957848734	50858.38123730007	78
50563.922791312485	49238.15984204388	78
49441.8660255226	50852.217647926	78
51067.14700118167	49585.85045240605	78
50488.676372119946	51113.847405758555	78
49840.87586357801	50669.78797360449	78
51562.631560564885	49787.62948945191	78
51157.22249655641	49329.77700582469	78
50837.02189821501	49179.565269334504	78
51253.135801803604	51063.99490648685	78
49057.270830039386	50239.84688112964	78
50404.34594368173	51057.8884260675	78
50791.953477921445	49399.69875547959	78
49803.879643430046	50834.553554568694	78
51035.49693668719	49188.133296027176	78
51089.07921844672	49456.88316373355	78
50325.61744296586	51179.09560195267	78
50995.05682472779	49116.10035323951	78
49791.30976936358	50914.11665923698	78
49571.75349625237	49680.896017212464	78
49293.04302849783	50522.88994385766	78
50559.8199820809	51151.005536205754	78
49177.28735911687	50332.9797788926	78
51456.748645097476	50139.682350331546	78
51472.59670442078	49988.78221525778	78
49850.356625562585	50968.7737317999	78
51314.57904236346	50991.64338492435	78
49086.963501354876	50320.707621702306	78
50724.68806322148	51099.99414305672	78
50577.4383312815	49159.4494098512	78
51126.83732572099	51353.216457029914	78
49217.48735335849	49906.436528070255	78
49917.411537010696	49414.29910213435	78
48978.01186982315	50215.1075234854	78
49712.78923333271	50929.60201385491	78
50595.48193987093	49075.77708768937	78
50661.55720230821	51257.902899782246	78
51308.75617385739	49320.57790469723	78
49279.328490534186	50664.93776933324	78
51001.40159931882	49034.97268175468	78
49368.968957595855	49482.71332752802	78
49259.04610256687	49982.303032267664	78
49838.6364814144	49379.29282177202	78
51264.304233355695	50206.30465722736	78
51551.273557332766	49604.58754390288	78
49629.987307477146	50903.38511513584	78
51237.11953040201	49361.888215787345	78
49041.55922817544	50161.132214529134	78
51219.866734252544	49276.772109760896	78
49601.67025730936	50595.33950511665	78
50496.81654928799	49139.999912621824	78
50376.801531796904	49357.08499486274	78
49412.442648275726	50926.953678422906	78
49707.99949355237	50741.69301724891	78
50681.003966866345	49078.25227712185	78
50504.60220064552	51209.53439224409	78
51354.35845505731	50379.381935290614	78
50855.262701523396	49484.799578269005	78
51334.78882182227	51084.6292835458	78
51419.70678159408	50058.12476237846	78
49521.71235098381	50844.746030133545	78
49381.92472351117	49564.707635494764	78
50753.36612492854	49117.48262829388	78
50919.86309697346	49012.42125996808	78
51066.11789501625	51407.92106344837	78
51170.65684641757	51284.71162516159	78
50404.16199434183	49194.29389937723	78
50702.294479369055	51335.61608476574	78
51530.28107608848	50648.13385444227	78
50166.7800680721	49316.74400781913	78
50917.86334518297	49753.324396695985	78
50676.0966300793	49327.338803282146	78
50778.15495892631	51372.20462937926	78
50923.733425240265	49214.787102648486	78
49817.11163471759	49634.10265709072	78
50326.25312727361	49231.790680972525	78
50881.06428565194	49111.99414045115	78
49445.382620590215	49614.33064555103	78
50407.25697094616	51148.23714585032	78
51167.55431550844	51101.76567210139	78
51475.35799539392	50220.374110019904	78
50626.01853342373	49816.286153931775	78
51373.97665876903	51154.30935282691	78
49208.285740953586	50501.62162291699	78
51383.30702113352	50207.59029187128	78
51395.34853440002	50722.29964543622	78
48968.61283399398	50119.92734392419	78
50807.437747817494	49052.260369260264	78
50604.70460196709	49458.87405704111	78
49935.30937232437	50828.55317159139	78
50869.4069247678	50468.22271719767	78
50587.44304324764	51225.55639431618	78
50838.65970419591	51044.57069549372	78
49567.26556897586	49389.86826120763	78
51535.45308234189	49687.85061258566	78
50543.17279900272	49015.57975199325	78
48885.992293050724	50103.46521587317	78
49331.12164455053	50923.061004203584	78
50979.340491238596	51409.51905568968	78
49269.16067739251	50871.93697692698	78
50255.65084149319	49275.84430855016	78
50688.209949111726	49172.43453896888	78
50765.02950763754	49220.67185375598	78
51459.88346536716	50771.98302013815	78
49356.501028422805	49836.54949309652	78
49977.188760068646	49350.78163163174	78
49227.88212085681	50594.91605572735	78
49197.3870960823	50680.51668334757	78
