# Supplementary material for: Abundant Topological Outliers in Social Media Data and Their Effect on Spatial Analysis
Source: PLoS One. 2016 Sep 9;11(9):e0162360. doi: 10.1371/journal.pone.0162360 (PMC5017681; doi:10.1371/journal.pone.0162360)
Supplement: S3 Dataset — See the respective attached file. (ZIP) [file pone.0162360.s003.zip › S3_inclusion_lws/clust_8_17.csv]

50000.0	50000.0	0
50005.83713481602	49993.280968672174	0
50001.12443877294	50002.94038312532	0
50004.48967049862	50009.87803618339	0
50014.53099825114	49992.22044562598	0
49994.82530141147	50000.16451443882	0
50010.4589196096	49996.03999675293	0
50018.2149037799	50000.21066760052	0
50008.08586038528	49994.71094210748	0
50008.936828060156	49996.61673629877	0
50014.94983376979	49988.786681476384	0
50018.46933854213	49993.8554702697	0
50011.58925015423	49998.11513877684	0
50000.88428493963	50005.70068823388	0
50015.58030491181	49998.917555959655	0
50009.4718499692	49995.44000616184	0
50021.193458055204	49985.225681648	0
50021.413904821406	49979.75696080034	0
50010.100749354795	49991.42392694246	0
49994.76895619402	50001.40611172298	0
49988.06258487189	49998.76840152412	0
49985.29202249338	49998.940740734564	0
49993.14686645007	50008.1375682673	0
50019.290915195124	49977.92750471076	0
50015.06418115242	50000.068615091885	0
50014.13017824349	49994.253094930704	0
50016.51956011994	49993.78858803314	0
50007.08202173182	49986.998177055575	0
50019.32588342561	49975.4242119596	0
50007.844906202205	50006.27608626506	0
50012.7000907052	49987.44525287354	0
49995.49342105043	50013.29634922211	0
50005.13790162656	49991.45152935209	0
50007.082932075806	49996.441953963855	0
50016.585769007244	49986.84440471123	0
50002.83418114664	49988.992466717245	0
49995.48635136234	49995.03181978486	0
50024.77210222248	49987.26818796391	0
50016.061040311164	50002.13748655931	0
49998.10217495186	50005.36260508198	0
50013.167830917206	49993.19964095961	0
50022.14159763361	49982.83076155788	0
50016.10399810654	49974.74415824642	0
49998.08776523715	50009.22821079052	0
50023.40450357533	49993.61172738369	0
50018.76775212044	49981.33086492498	0
49996.120792812355	50001.59421960543	0
50005.046774222115	49981.73340809357	0
49998.2990140224	49997.04291727956	0
50016.47214563919	50006.55446067109	0
50027.808527417794	49994.11873108403	0
50007.276988179576	49979.47005546184	0
49998.63505054116	49993.56495709598	0
49994.93196612812	50011.18394075017	0
50010.45876863076	49990.161010031814	0
50003.97266594857	50002.458794795784	0
50009.44591577367	49994.182815990534	0
50008.4991627827	49998.01859678256	0
50026.73402193849	49992.63956518364	0
50029.482584821504	49978.508912261066	0
50008.75765193132	50004.28392360544	0
50005.388412672575	49999.9900841207	0
49999.85042124614	50010.79623481914	0
50012.27171978171	49994.29867634941	0
49986.59482429784	50001.81226839865	0
50035.33648425852	49974.70002515035	0
50017.338649190744	49980.41742473275	0
49986.88719264082	49998.56909033515	0
50009.163364260836	50001.94105756399	0
50021.4902181036	49972.74675609031	0
50036.929303339406	49979.345099226695	0
50004.407389178654	50000.27660040396	0
50013.03458879436	49971.04161905141	0
49986.730068661935	49995.36881795393	0
50012.11734460939	50005.26852747503	0
49991.47266825221	50016.232713043595	0
50002.753656105124	50004.43811441385	0
50007.04795399476	49984.99209594952	0
50019.73260847298	49970.14971438379	0
50009.069330373226	49972.59046273163	0
50010.1511816557	49972.62455247978	0
50019.046855330045	49968.729659101475	0
50033.91819664266	49994.99795841096	0
50000.54061583774	50004.66301196818	0
50036.83356199175	49976.12178608589	0
49998.69355844842	50014.23779065819	0
49996.42385986143	49997.54201287753	0
49988.80355885187	49994.73949626766	0
49989.0000510483	49997.53362532931	0
50045.87877013	49979.65615874137	0
49991.13587895365	49996.52765682387	0
50019.30492580107	49999.88959458508	0
50012.46014286366	49988.74121117238	0
50001.54569032017	50001.71275774059	0
50012.15402410048	49992.55053785089	0
50000.12263336884	49977.47527241486	0
50002.22490471562	49999.61637121197	0
50010.51338572776	49998.152334640225	0
50014.73525587127	49997.20394473452	0
50012.79614643068	49996.9890215799	0
50004.87503193818	50001.461523248174	0
50006.03257514177	49990.03647625652	0
50005.54887962217	50004.81637949066	0
50002.56240120871	49979.99797606899	0
50021.887926901814	49996.062893511604	0
50006.32703857465	49991.544517300004	0
49990.439278598395	49994.24582331928	0
50001.873876585625	50007.141939034314	0
50003.305765154335	49993.86854020162	0
50013.200641945106	50005.08440088092	0
50012.12025455266	49978.84568753256	0
50006.64370623705	49983.02919293262	0
50008.49073917247	50010.12621010018	0
50013.861540388745	49978.21860787476	0
50031.058052643435	49986.99015643279	0
50014.94582985956	50012.05125135054	0
50035.5383608293	49983.566861656094	0
49991.030096193834	50022.15116813719	0
50005.46966937792	49970.62233159868	0
49988.44833133628	49989.976926240066	0
49994.354344094165	49979.72792732627	0
50016.53829730544	50000.329665277866	0
49985.69786667642	50003.08579045412	0
50005.04180405728	50003.54232518139	0
50007.49928405959	49988.58424591541	0
50017.031857151094	49968.94990008343	0
50002.98364475068	49981.342418066255	0
50008.75183400938	49981.63170455064	0
50003.74134074666	49968.98534518849	0
50014.184258887915	50004.34955588514	0
50016.66807349658	49978.153620903344	0
49991.49294660638	49999.08926920659	0
50006.07308943197	50012.02124499861	0
50018.18428017563	49975.5291185302	0
50003.744835537575	50005.03672033354	0
50017.0847617482	49967.71939797862	0
50001.364376995836	49995.92899192673	0
49999.015252295256	49984.51162121085	0
50022.88862056398	49978.140659149925	0
50010.12229608524	49981.63378355038	0
50006.924986869504	50014.2275570096	0
50018.62598055079	49995.02027975728	0
50001.4129379488	50011.1959501719	0
50029.762113352466	49981.23696473595	0
50017.34500124433	49994.69032148967	0
50001.66266675488	49990.137316034496	0
49998.9494254673	50003.01711792969	0
50001.198360199305	49999.86125242214	0
49988.285388029035	50000.56237796584	0
49999.6191912088	49994.81971262622	0
50026.604335600314	49978.8004165042	0
49995.32452230914	50007.39284060184	0
50008.4370145203	50012.41428319673	0
50020.588886059304	49984.00500895489	0
50018.196912976244	50013.52306138625	0
50024.68074206995	49980.89310460526	0
50032.11898991028	49977.87048802366	0
50033.392462679665	49988.90998566345	0
49989.34177680639	49998.66722062441	0
50011.053675528885	49993.308648700295	0
49998.23830095699	50010.57701642372	0
50011.79860805233	49985.78635422019	0
50018.22626641199	49998.34133937544	0
50006.87112494695	50000.55134256973	0
49996.53121272331	49985.20198091985	0
50025.086037284156	49985.91081937276	0
49996.70860588001	49979.26714558284	0
50029.50319168969	49973.20871567816	0
50016.4795935853	49979.64911345631	0
49996.10016635222	50004.113680559676	0
49999.640019379956	49996.08065681126	0
50008.223135130625	49962.391188099115	0
49993.37143664145	49981.26529963117	0
50018.00955082157	50001.454190036544	0
50014.05433731257	49987.786569162265	0
49999.49285722743	49986.030568801725	0
50010.892172060616	50002.890041918436	0
50018.264454430224	49979.08917698802	0
49999.254347866976	50004.12399906752	0
49996.37550174052	49996.18684061768	0
49988.48035736957	50002.11186367716	0
50017.57129535383	49985.64348910266	0
49993.48365932206	49995.32734283831	0
50004.25846664632	50013.69450265003	0
50015.17690187655	49969.07193670933	0
50010.90125225226	50010.77384091866	0
50017.00323091341	49995.94090178073	0
50012.86030348004	50017.03363351573	0
50005.31109678922	49962.92414232626	0
50006.08245865617	49996.396527964374	0
49990.01497238	49995.39866020564	0
50044.05046255765	49984.74864177708	0
50021.102182624454	49977.19055963324	0
49994.206855205164	50007.760510363725	0
50031.30952802601	49981.27880218403	0
49993.00874635992	49989.07987435498	0
50017.913044286935	50022.43697608902	0
50019.55630359528	49996.00874573291	0
49994.95845095134	50006.23146898167	0
49996.787999179345	49983.41672751876	0
49997.28862868989	50002.89962222195	0
50026.72239156424	49977.67029217016	0
50016.137442013125	49997.798828649495	0
50002.23822115556	49982.82918829433	0
50017.59004350971	49970.20078439211	0
50001.12616166738	49988.74985866253	0
50026.89126041569	49975.84217616462	0
50011.525842301904	50000.75636389602	0
49987.37936298576	50026.933915783564	0
49992.505563965504	49971.45927862612	0
50028.914669772326	49976.81093937099	0
50016.66006009913	50016.9698661116	0
50006.33442838227	50008.543010872665	0
49989.42131829412	49963.33901166855	0
50017.968238877926	49964.11063876047	0
50017.4053768407	49976.68234425749	0
50025.67918690619	49993.459769034926	0
50035.32946390554	49977.583204645154	0
50014.841863191876	50008.54154552255	0
50009.46842729731	50020.60487544357	0
50021.769537268505	49974.23178294885	0
50011.47451947896	50007.557284676805	0
49998.40507468729	49975.46325920858	0
50004.0943970568	50011.27871101463	0
50006.20179319582	49967.85017228331	0
50018.20829484094	50018.71730479123	0
50011.66556158528	49969.1858270797	0
50024.369657337156	50001.22008216415	0
49998.79584238994	50007.13689362251	0
49990.32820341346	50016.3961369657	0
50006.4435688108	49994.31053318997	0
50019.30929079813	49976.600336048316	0
50010.91845864008	49982.82898569856	0
49990.348907185224	50005.60903256387	0
50024.1522169357	49994.40200642497	0
50014.17381883133	50002.12589069574	0
50017.76507466728	49990.44779436663	0
50043.75520496807	49976.744641166486	0
50009.71324076425	50011.99337319459	0
50023.96064234873	49977.61049468709	0
50014.04709016834	49999.30956374218	0
50007.29837336337	50019.74476684009	0
50011.60148713441	49971.61552987652	0
50027.760664667345	49985.06088880161	0
49990.826783218356	50029.403764236886	0
50009.65654534305	49987.70137659851	0
50016.71099753911	50008.33824926107	0
50004.69951611002	49997.63286251777	0
49982.1008966819	50023.64881203237	0
49994.30528099292	50019.15648234574	0
49989.98803088486	50014.01842541414	0
49982.173661481924	50004.54955079803	0
50016.885314251995	49964.39033046427	0
50027.64624163003	49996.03948847316	0
50042.10921104765	49992.490067135564	0
50000.45721536013	50013.25586287379	0
50033.20667133846	49996.21933796846	0
50007.796617056236	49990.37827675556	0
50010.793185041024	49958.88394594061	0
49999.99657376707	50014.635139766775	0
49991.18720389596	50004.122235214636	0
49997.97220737339	49978.578237204354	0
50009.72613395662	50003.706107086124	0
50035.589999161806	49971.04844427833	0
50028.910800421785	49971.17023296352	0
49995.69536840814	50016.661631778	0
50031.87793942766	49984.378883366044	0
50018.940883947886	49955.17033129901	0
50009.73582475297	49963.47881328664	0
49982.62400587377	50000.491292449246	0
50011.69341869804	49995.72767945512	0
49995.16420949113	49998.835294507444	0
50006.40201665947	49988.39904736535	0
50016.4519561636	49990.38580699887	0
49999.09921373705	50015.27455799909	0
50015.71644487849	49981.890074185685	0
50011.95701241115	49981.49187185587	0
50013.74931920829	49997.47045144757	0
49991.916510602816	50012.525039104024	0
50009.99198977121	49984.8982441121	0
50018.44147401772	50003.16867861623	0
50020.82573912429	49974.82028027413	0
50015.49034966473	49990.85560334409	0
49999.87213701425	49997.90044027296	0
50043.79092621712	49982.05238273654	0
50017.433259612284	49987.72241035177	0
50031.953824946744	49994.884360510674	0
50008.88763657624	49985.631715698684	0
50033.254947874484	49991.54350118985	0
49999.46235900153	50001.37638187934	0
50015.18216152417	50016.60655961266	0
50013.100947890016	50010.369642319376	0
50023.76929210621	49996.469970804144	0
50009.1598565264	49970.37590584578	0
49995.85450226346	49992.452056001675	0
49999.94546654832	50008.59505416156	0
49990.82754118624	50010.245166916364	0
50031.77710339371	49975.60848126108	0
50034.230430251715	49972.200144816255	0
50022.386270717376	49979.00827023312	0
49992.64646736168	49980.25304717777	0
50026.42297673137	49997.453392527335	0
50019.618674445446	49958.86037352273	0
50026.41798040903	50001.05491525644	0
50019.38057683675	49973.42363685009	0
50009.54565436523	49966.28393480257	0
50009.01063384966	50014.73592736334	0
49999.644995925904	49993.78405371485	0
50009.81720632824	50005.97289784865	0
50008.14015398451	49992.284981156794	0
49996.346870602596	50006.735113702714	0
49992.318381946396	49996.34852900717	0
49975.57922029394	50007.543591302885	0
49991.7840052838	50030.47910280624	0
49997.821918389505	50003.78108682672	0
49981.759709777754	50020.590654198604	0
50004.689470503756	49982.915378003716	0
50003.63994292236	50003.52518030056	0
50003.33970531987	50010.21646316763	0
49991.72504012674	50009.66971456137	0
49993.51300644962	50021.990941999415	0
50008.57551745661	49967.72139152683	0
50021.960935687	49975.66542490558	0
50004.69583280455	49995.22104814737	0
49994.198399913046	50009.21217614481	0
49988.58142016513	50018.082290497325	0
50019.654252077045	49988.67324223183	0
49984.921162792794	50004.07854214962	0
49981.45671529846	49997.116122643434	0
49996.97783060522	49968.187741512134	0
50040.272093099156	50001.72669740148	0
50003.18794351524	49977.40589052669	0
49993.03311956979	49993.21018067425	0
49996.365427526835	50010.6317267545	0
50003.67053058538	49991.807151799425	0
50008.59006648891	50007.353603243646	0
50005.63922193674	49975.28807307995	0
50027.37674313698	50000.002662458595	0
50018.1694011894	49962.7431125476	0
50029.270615256304	49986.30585703274	0
50008.60891376488	50000.90645862579	0
50011.463217016535	49987.64651850302	0
50025.71492602243	49980.053609271316	0
50020.149261215425	49998.33740895269	0
49992.083382203666	49998.17325550986	0
49990.49038131797	49993.050099536056	0
49997.03459241107	49992.463299739306	0
50015.71638867133	49993.163487279846	0
50014.238258018595	49971.042525217876	0
50002.84440560835	49991.017650804875	0
50024.0421841673	49981.83583364768	0
50010.09122006389	49975.393998303785	0
50021.8599244461	49988.34879827413	0
50012.38490685176	49983.447845324255	0
50022.9978631254	49987.25227928762	0
50024.57481204676	49998.27303786978	0
49977.73435678939	50025.73142585185	0
50018.273526281984	49984.862890459626	0
50004.87977524304	49988.86417241439	0
50010.2994959495	49980.14878879698	0
50044.34040172747	49986.573763466644	0
49989.8854863132	50002.60089882142	0
50035.588236585834	49995.58540569962	0
50033.22995233338	49985.604815805105	0
50004.865841838946	49985.181879685035	0
50017.96032704124	50016.073713754304	0
49985.88742129509	50004.574260043635	0
50022.967400696645	49965.7199337937	0
50020.575116337925	49991.52741422425	0
50023.080497756	49990.82975304222	0
49971.19647388126	50028.90699982335	0
49988.378226405424	50020.15787642392	0
50041.256446369975	49975.58570536631	0
50026.2353198945	49963.63745814506	0
50006.09290812682	50003.86750193632	0
49999.10665106603	50019.81250362378	0
50017.08442806516	49999.00182927129	0
50044.3125068275	49991.881128169334	0
49989.69643205104	49979.90931636454	0
49983.447153874804	50012.92191009479	0
50007.09100776314	50002.0115516885	0
50002.39396832022	49992.540378176054	0
50030.089910534545	49998.491165232444	0
49997.30745483783	49998.59718904675	0
50007.318017293444	49975.875578960055	0
49993.248316773905	49978.191920323	0
50026.3666059615	49990.04335203911	0
49992.999485446875	50010.69994272801	0
50000.3856237368	49991.71250458948	0
50017.946030743726	49977.88631347146	0
50007.644142433375	49972.087069549	0
49993.66907959635	50011.765590085415	0
49994.8157511952	49986.98470323382	0
50008.38104781748	50019.90062105578	0
49993.26126408174	50000.11735477906	0
50007.22548173692	49977.57936703704	0
49992.06360483944	50018.0340425501	0
50039.28669048378	49963.65659707516	0
49985.753176636455	50020.735921212305	0
50011.566897029115	49967.6111754119	0
50033.987927820956	49979.86532365262	0
50034.92184460218	49993.68379887169	0
50031.1834662403	49978.546404806555	0
50008.49951727383	49977.61220145197	0
50000.0667014223	50006.61967936052	0
49984.729122934965	49988.46750636666	0
49981.21649061167	50003.70840084871	0
49990.47161684786	49965.01894314194	0
49986.85456251446	50017.47416794007	0
49993.14977565803	50012.76023205532	0
50047.74428540473	49991.24723405859	0
50041.76255014188	49978.46759680011	0
50009.81457879594	49978.21967923451	0
49998.4060908197	49999.35948248665	0
50018.373779276386	49996.34044717234	0
50013.52283959243	49995.467949927086	0
50027.67426593742	49970.10328410818	0
50014.319940503025	50017.38261971316	0
50009.11341404663	49999.653086728984	0
49973.127658974896	50000.05463673042	0
50024.172469884805	49992.833051163034	0
50012.72323837013	49986.30699232487	0
49986.20730487261	50000.10490423789	0
50011.977252020064	49976.793581167396	0
50000.00469857768	49987.66289570633	0
49995.85995538461	49973.097446555905	0
49981.89327689237	49986.981859026244	0
49990.188598212604	50018.50470183291	0
50019.26408681603	49991.079964753786	0
50026.90642246039	49980.55454640253	0
50004.02002875881	49980.06894821713	0
49985.89081506631	49985.65015807027	0
50002.19799961084	50013.56370140326	0
49983.7216195171	50005.075943525364	0
50011.56530235663	49984.67498436674	0
50002.327672652966	50016.16523425671	0
49997.71084800053	49989.345274387495	0
50021.098386776	49999.088229640256	0
50002.00890793094	50008.13368325376	0
50019.39518854666	49986.74799421681	0
49998.48583144695	49996.020842220816	0
50002.252645341825	50003.39034952211	0
50024.94934034694	49996.50973683712	0
49986.29125204934	50032.769984358754	0
50028.415156277806	49974.07285654163	0
49992.67148623997	50015.74501869495	0
49988.55427669218	50005.38882281116	0
50005.61269014103	49979.195057955585	0
50013.9253921519	49979.943606174034	0
50009.02263196153	49976.39397066565	0
50003.70383567812	50009.18776447736	0
49977.93538939688	50032.17827826552	0
50002.00143499088	49981.14772652258	0
49994.443343618565	49988.76168526796	0
50015.95192676042	49996.55369518609	0
49993.70826007408	50013.60625246535	0
50015.6171072625	49995.2344459176	0
49985.79584330067	50018.53873362033	0
50035.52685303456	49986.11691328954	0
50023.38477138606	50015.65881684924	0
50013.08957255942	49972.88909667436	0
50032.54434074573	49980.14024382478	0
50037.69766277613	49990.71977907857	0
50020.70132115987	49971.33918728332	0
49991.54871575323	49993.06958954638	0
50038.6876369777	49984.854015877136	0
49995.84975534837	49989.76380217891	0
50008.57260689861	49984.18248625825	0
50010.80116969428	49974.26868446372	0
50015.52442358418	49980.369654114074	0
49966.87956821088	50025.3566718717	0
50021.39298048806	49997.33513397521	0
49986.79280405464	50011.54457078656	0
50036.99569153763	49970.71384740837	0
50030.30006447288	49976.71936741601	0
50004.423067000935	50021.778925919774	0
50018.9524174718	49987.93459858724	0
50002.24446952885	50009.35885546801	0
49991.37241014676	49987.81286878255	0
50003.50800967785	49986.81399264767	0
50024.603400120206	49967.67607924221	0
50011.68653072118	49989.936086664326	0
50007.42317193211	50025.20821976098	0
49997.81359760099	49974.146066464906	0
50000.03202202254	49975.17501212602	0
50007.46899340166	50016.97950080779	0
50014.92720199672	49989.879107376546	0
49982.3621370405	49990.43294793265	0
49998.93112757086	49973.32114751587	0
49993.375437763934	49986.99815010414	0
50009.01048645396	50017.8185164767	0
49996.28983160131	49986.96341522962	0
50013.84358150482	49974.759725529235	0
49985.33335758784	50014.325262570404	0
49988.28920657882	49976.78881082798	0
50005.127349538976	49960.355245516366	0
49989.64002585986	50013.06228223937	0
49993.30132386803	49990.74232668886	0
50007.89248237768	50021.36047618287	0
49987.15178322575	50016.181793822885	0
50000.11017133808	49991.642262237525	7
50006.49729573855	50005.462507670825	7
49987.886135151406	49997.54807685327	7
49993.68080209045	50009.97704581833	7
49974.772342071825	49998.48042934666	7
49997.44972146981	49980.94787806782	7
50013.350588846726	50013.22328752814	7
49974.04135571337	50007.307841370675	7
49984.000445645186	50008.18974449211	7
50010.19815466394	49980.15643250748	7
49986.87448187741	49974.797131299136	7
49990.51528919844	49988.85004062335	7
50022.92897961202	49977.64503481784	7
50029.26468916398	49968.474436701006	7
49972.58273158769	50018.19917103273	7
49959.4106157316	50020.517455984635	7
50015.30444634498	49971.07940521942	7
50022.55533690925	50007.297191018486	7
49979.67344949058	49989.100689803025	7
50029.13072882729	49983.65442989464	7
49969.683101629555	49981.30644219506	7
50007.69875383651	50029.19484667092	7
49999.25515145613	50021.59707359458	7
50007.63943715655	49995.96790768508	7
50011.85844731739	50041.37737046794	7
49967.13502760468	50024.67402498191	7
50039.616202765625	49981.7384899917	7
50016.677704370515	49997.761586054614	7
50013.7375890954	50021.67427508888	7
49960.35021005177	49997.824733958805	7
49981.4428263193	50031.63331855654	7
50051.116616977415	49982.84257743188	7
49964.44483659064	50012.81725547579	7
49994.25547917414	50038.966455109636	7
50036.86318729499	49998.238128222656	7
50017.935155050436	49985.683962424184	7
49979.12341918592	50044.155945689046	7
50047.260554448876	49995.77107748168	7
50059.75574258906	50003.81681937253	7
50069.73374838052	50013.77291411789	7
50053.694560856726	49971.74049513737	7
50002.76981450318	49968.9507928068	7
49983.20878959108	50060.58211992043	7
50020.63476135727	49960.03930337681	7
49996.491347575866	49999.647590498906	7
50060.92585456026	49957.097780774115	7
49945.077886159845	50017.78711839637	7
49957.444400506334	49976.336881339485	7
50001.99400188363	50013.738677615846	7
50014.27227820246	50054.64225879302	7
50011.034709291445	49957.44139643506	7
50018.002399268815	49952.4332091589	7
49967.534312070144	49993.97060884246	7
49958.92034697007	50034.485458311516	7
50038.73537698116	50011.47671199525	7
50063.425600711205	49977.5672159593	7
49968.69608170921	50040.26550718825	7
49985.60959688583	50050.45823339302	7
50044.145436274564	50003.50262444875	7
49945.313531120846	50027.737528362726	7
50019.71049524536	50065.049008534486	7
50037.257109467275	49970.20441321596	7
49933.53891800628	50010.45203298415	7
50027.4979928836	49994.24511805215	7
50075.170143456366	50026.50957445148	7
50067.688610832294	49965.39572168193	7
50006.5338709531	50048.669109054885	7
50070.98624292311	50002.17493341907	7
50033.824458019466	49959.72160263679	7
50022.354308108545	50041.170970497646	7
50056.44382250134	50011.958105843376	7
49991.814058067226	50031.104178325375	7
49960.32671778404	49965.44964691762	7
49940.41564191113	50003.002961048725	7
50024.39795269144	50050.39784236043	7
50043.67783276485	49961.85336421709	7
49953.39200350338	50026.99867911383	7
50016.20504097948	50031.97412207833	7
49976.91215451791	50054.4300815728	7
49970.363607687876	49967.85690646533	7
50072.803705842205	49980.6156271792	7
50015.022527345194	49940.92562712995	7
50060.215879928066	49989.74610698606	7
49946.08344312161	49967.274885711355	7
50084.38412116806	49984.52718875107	7
50032.63678704548	49951.603873109685	7
49935.41959043574	49971.254804405515	7
49970.41493289842	49951.91291119554	7
49978.24474705858	49975.69298836621	7
49935.52650116784	50034.08026594379	7
49982.39916857704	49959.53940330433	7
49981.89844056811	50072.22500072219	7
49952.05824388412	50038.839402042744	7
50003.58925797762	50037.78615127296	7
49938.69554927734	50049.05633547992	7
49922.886453162595	50027.455717737925	7
50073.567648597586	49947.21001021203	7
50037.25449863836	50028.252806401215	7
50084.48215075704	49975.834960961794	7
50079.834713014265	49957.593071918694	7
49994.53815778092	49964.86799270326	7
49992.17060897309	50058.46147619811	7
49947.89541526017	50008.00853209572	7
49973.44028479492	50067.88588435812	7
50084.400499142175	49942.73581537587	7
50003.24881915187	50070.992504537055	7
49948.96679820478	49954.870462000166	7
49973.91882514733	49960.02896589381	7
49956.040672241215	49944.067180705875	7
50050.96518332787	49953.43160364141	7
50054.69028179553	49963.30908238521	7
50085.87720236982	50000.042823887554	7
49969.024775487145	50058.87811601736	7
50034.66781042803	50072.36843474451	7
49964.15592001255	50068.012701922074	7
50100.24432066271	49974.40694140762	7
49998.167302291346	50050.1337806473	7
50110.32340852152	49961.12381871929	7
49971.5883954445	50082.265328935035	7
50098.51888465535	49959.657031626746	7
49944.229392339934	49933.282156899295	7
50026.614230528845	50021.58673962071	7
49933.11811404203	50020.64279717429	7
49965.48015509405	49944.853169026566	7
49951.6355504573	49991.147329556974	7
50091.624990829245	49954.56069725325	7
50025.84124232671	50029.64832558256	7
50013.11015648531	50070.06951691886	7
49964.82676295885	49929.87782914673	7
50008.12430926946	50063.101480420875	7
50043.5187970917	50059.74556908223	7
50030.25993835018	49937.08726605121	7
50058.89361167727	50020.221842785606	7
50048.22323933918	50012.785850821456	7
49978.54315551576	49943.5448642386	7
50051.73285609198	50066.74374835357	7
50095.612223536795	49990.57800855933	7
50086.524327800624	50023.167336166916	7
50040.823205174864	50049.71215418636	7
49986.6150820925	50087.39267688267	7
50038.81427344326	50019.691546172144	7
49955.85361303701	50045.92035201603	7
50105.04080635218	49953.18549400711	7
49962.220566608754	49987.03976814246	7
50090.454029683344	49967.21979247547	7
49939.50829012266	49944.81025358243	7
50046.64657884936	50032.89122655027	7
49928.529959975305	50003.57780496881	7
50006.676167453814	50084.4795693848	7
50035.11635212625	50041.79151348476	7
49971.37548464436	49915.176620563274	7
50047.884259771316	50080.609220355385	7
50071.4483443921	49991.70154360906	7
49927.63988014084	49980.58679400367	7
49940.545915221606	49985.30535036027	7
50115.14359359626	49980.13720646759	7
49955.57124782241	50062.03574313524	7
50076.46407421843	49931.89783403726	7
50033.2414172443	50056.74989838999	7
50067.01331138011	50025.97121618639	7
49956.91834140786	50077.17466044071	7
49923.74071298004	49963.45182438152	7
49949.53501260645	50054.24525962534	7
49972.93170292793	49925.696598168266	7
49985.01707356974	50019.63443040371	7
49930.174677838106	49949.58518601129	7
49920.33329749216	49951.752981481295	7
50125.37159073798	49957.658790636386	7
49947.94810340397	49944.28663526708	7
49936.34465747632	49957.857021790376	7
49924.65720325155	49943.589671254646	7
50035.73460691624	49943.41822023254	7
50066.75293044693	50065.559632344004	7
49924.290704808096	50039.383351804994	7
50064.11492444603	50050.54024683994	7
50081.38348259564	50011.96404680873	7
49995.03498935637	50072.597068588555	7
49942.172588722155	50071.00980732121	7
50002.57433369803	50100.58965591785	7
50129.46631675421	49976.69327757002	7
50053.990819984705	50057.66597233137	7
50125.13643711829	49969.283719745086	7
50117.25652782143	49989.3413062432	7
50131.68633345866	49964.63217539211	7
49912.963591573556	50044.26854764135	7
50069.678312289085	49922.32214726581	7
50069.29704186609	49914.30306170013	7
49921.80112286154	49972.46852748191	7
49911.600283996864	49955.075806887435	7
49966.97766355298	49902.23860454484	7
49918.316141576084	50051.042785451034	7
50094.38181010722	50025.45026128941	7
50054.79597590878	49940.46219164375	7
50141.23484369764	49983.867241274806	7
50064.30503404487	50076.30473703151	7
49919.975115384	49999.516982089925	7
49956.23364393223	49926.38564958086	7
49920.69252317181	50016.71913551098	7
49953.39512040249	49897.854107039704	7
49925.65163492151	49927.26263507477	7
49912.10833506806	49967.095069094554	7
49917.89827895686	50008.188230165106	7
50067.618125693276	49931.087777496134	7
50073.25315704768	49972.12280072128	7
50059.41407726241	49925.452609336186	7
49905.28713828315	50021.36382110742	7
49943.36651750281	50041.96502964878	7
49980.35290427323	50081.34696052147	7
49935.949160701435	49917.29402946918	7
49912.27491256914	50031.11225418124	7
49961.85526800693	49956.17836599425	7
49932.05086463495	50044.33360867524	7
50022.79577611231	50080.80510280193	7
50054.74622255444	50037.21710606326	7
50098.254043794645	49982.85093143382	7
49927.500881421875	49994.972086714944	7
50068.52550721186	49939.32685967943	7
50144.21434317625	49968.71303498008	7
49901.77486831433	49961.85818821126	7
50104.3548818823	49994.32259955551	7
50075.43061990555	50067.21460246706	7
49922.25529147852	50059.826603971764	7
49934.332944370995	49938.2258931418	7
50006.68189943416	49942.7316939525	7
49957.49690417408	49917.41285798902	7
50044.03145289715	50042.08150858232	7
49978.760293198815	50097.097266719415	7
50009.86686048184	50111.53435950654	7
50112.90751331677	50002.12059954939	7
49912.507022157035	49943.07025494909	7
49944.42952891027	49895.29985154477	7
50065.91178229226	49949.72187901524	7
50115.23363671728	49950.03723802329	7
49923.238279893696	49914.93615102534	7
50059.658955810955	49910.720656367586	7
49950.57944684932	50070.84729900949	7
50118.34305825536	49962.556802313164	7
49900.41902003342	50040.386801455476	7
49937.978688679876	50060.73686782309	7
49949.33227200691	49912.497633653606	7
50100.11689906349	50034.81709014643	7
49970.85268756236	50099.12356714489	7
50036.259930005064	49989.717026435304	7
50099.68003053859	50004.39610775444	7
49970.95431076585	49890.430073871874	7
50024.71306331067	50058.69904830603	7
49988.7111229798	50103.61818318965	7
50138.95404975117	49953.161337084144	7
50073.92160743292	50058.38683155507	7
49907.390403831196	50056.12871133187	7
50070.1890040372	49899.43607391371	7
49907.82239061529	49911.77970308633	7
50137.379818515205	49938.25566794642	7
49988.230047716264	50078.240850515336	7
50054.668905124134	49898.541668244834	7
49957.716437623254	50098.370612444734	7
49956.68307664649	50006.79196480081	7
49904.49028132984	49994.855310677296	7
49898.35761170927	49946.29970514032	7
49907.44931972994	49927.80304828273	7
50101.3087268002	49944.96829857211	7
50033.83707721123	50093.16002539566	7
49947.077054333866	49980.471124421856	7
49943.88957780488	49922.83217855935	7
49976.236042693396	49880.53183675944	7
50108.92411635855	50023.03488678929	7
50031.61328806999	50006.3357808257	7
49960.69884773134	50086.29768387954	7
50124.99755046548	50002.27997373511	7
50156.050289026876	49988.67460973732	7
50102.66898634475	49966.65566082528	7
50126.37750134841	49986.96686884067	7
50088.53389386334	50034.76742917522	7
50091.5436181585	49925.68321804933	7
50007.03238409888	49931.39438958246	7
50109.0255597858	49974.42048121822	7
49892.2722224764	50029.24018176282	7
50119.40785755644	50010.623303983724	7
50071.65216379616	49955.39556738329	7
50040.384987116086	49929.035722623514	7
50074.04312238539	49907.652072049	7
50116.677365143776	50025.640332008625	7
50048.586939091154	50099.498050159535	7
49913.26304811266	49985.97724842903	7
50037.140211660226	50083.006295951505	7
49898.47243886246	49937.88144511066	7
50043.9852746238	49895.40146959996	7
50061.25896592932	49892.95365847559	7
50169.84909064523	49998.42226800365	7
49890.22822759533	49952.28462015556	7
49934.3788901512	49925.9164259843	7
50140.49078486845	49996.7873536274	7
49935.83261678522	49995.71407062186	7
50093.371682947305	49909.67844502311	7
50125.64477206747	49949.11663636823	7
50092.43699458614	50046.2051969728	7
50019.92830251213	49925.633896019644	7
49920.51290270355	49936.585599861624	7
49936.76132308655	49886.99345741371	7
49961.36769188043	50055.70717526793	7
50050.545014022864	49926.82309868325	7
50116.02095570122	49938.46115392603	7
50052.93315094335	49883.37815330517	7
50164.715912860105	49989.80087400447	7
50110.79407473818	49926.395603568046	7
49985.598764108814	49924.20896179727	7
50095.30495768247	50015.57131767341	7
49879.24781140674	49943.04212767831	7
49956.43675416149	50107.6699865231	7
50016.01291968909	49917.56875777541	7
49978.634267291316	49966.93611062625	7
50024.77278599823	50119.677087551325	7
49929.2065426043	50079.024325989274	7
49901.681476098885	50013.87793246727	7
49900.83961826184	49979.46147844414	7
50043.287570542	49937.79664861801	7
50031.64292893987	50103.45889654827	7
49894.16020256858	50018.4193418013	7
49970.30100485932	49935.85551133068	7
50012.98663695784	50121.69466543004	7
49911.945184540746	49920.80887525105	7
50137.74230021016	49974.20024344646	7
49883.39097660512	49931.58225274107	7
50063.69570454228	50090.355449177994	7
49987.783397069776	49951.68591098604	7
49896.932746754195	49969.86706386612	7
49880.75627886035	49922.44305221292	7
50154.95633094077	49978.85558767724	7
49911.59067146127	50066.86272241794	7
49993.95669472197	49937.86055144309	7
49958.54378327418	49888.30773003279	7
50042.95750500673	49949.636007543566	7
49985.00899364614	49868.65487034337	7
49946.47973146424	50063.32453392946	7
49987.961769639944	49878.006343460365	7
50070.91632993881	50041.67964486564	7
50067.61096741711	49876.97833840091	7
50143.5949647584	50007.0045844308	7
49894.53538576644	50056.48067093179	7
50000.60915289818	49924.82238417223	7
49910.55831732122	50012.83341380039	7
49870.18592262975	49931.11199777839	7
50075.928398548116	50083.10296956602	7
49996.78383579293	50120.99701919499	7
50077.46701253674	50099.261685934274	7
49972.788197238835	49867.81807801418	7
49897.23205767989	49999.95350660121	7
49969.936656266116	50110.76036323097	7
49922.151921002296	49887.50378262241	7
49877.009592366776	50031.82322112511	7
50005.05335156284	50120.19823505116	7
49947.721832667194	50109.86963852759	7
49971.35953000373	49858.401397689355	7
50070.946295698755	49861.194651045866	7
50080.90564252226	49921.24515055629	7
49890.848256094905	49920.71826091663	7
49881.977191784055	50046.85602921034	7
50069.83520136521	50105.477907656146	7
49895.33062426359	50046.91612065442	7
50062.03149401014	49867.91141160369	7
49882.48670477778	50021.135460767175	7
49942.75507653963	50080.9892130725	7
49998.136154207445	50082.08512445452	7
50066.68578264818	49885.08737232692	7
49988.3258106037	50119.85898086188	7
50152.0950755223	49932.13303750962	7
49865.07185857472	50020.43716509977	7
49899.50659474122	50075.306537299366	7
50074.83845790551	49871.70152105169	7
50112.1789766272	50037.99288196406	7
49929.6628563645	50065.42336836194	7
50017.64921045008	50131.6564605922	7
50140.566772289356	50016.896357847654	7
49983.46006751759	49853.05872975465	7
49977.43644883259	50125.905172864215	7
49915.96982825968	49895.09023904714	7
49961.04432964028	50123.84231533924	7
49903.32255507202	49952.65896863677	7
50139.194816699055	49928.90563960761	7
50097.45609003275	50053.99373643039	7
49977.541586472966	50116.379998311415	7
49877.14846173521	49958.918439644855	7
49991.967518973164	49840.93848359336	7
50086.49101825608	49905.59398985921	7
50032.885023058836	50115.70942802119	7
50008.95863400166	50132.237982410945	7
49983.73751596492	49895.35363635984	7
50103.30488454154	49931.69812288548	7
50080.99351928768	50073.67968242332	7
49866.09936531808	50008.60830532979	7
50131.49909159942	50010.59155919173	7
49925.019423231046	49896.0600619533	7
50080.804481361905	50090.33930960061	7
49922.05253981834	49905.094798223916	7
50168.396352707365	49978.18043733151	7
49990.85090383772	49930.33366805187	7
49978.84938419543	50107.47064337182	7
49888.34816169811	49967.01777407681	7
49953.990271593204	50116.18225231397	7
50101.12513922376	50062.677010462256	7
49854.73159210743	50003.290133914976	7
50127.00368730081	50024.44755739333	7
49999.480991508855	49880.739819349554	7
50020.53668148723	49901.26171439334	7
50006.57375436704	50149.00183206441	7
49992.665901135384	49901.84366484769	7
49904.31894422217	50048.22003384924	7
49915.12705369535	50074.91945482916	7
50087.78932587443	50059.79860451467	7
49996.87351198892	49865.30756541421	7
50043.64144049025	49918.537191501186	7
49980.03026359699	49902.986387375466	7
49906.73379734479	50083.452011383706	7
49903.300463091306	49918.69851433938	7
50178.0840625014	49967.691896471646	7
50015.88806464535	49879.9629022962	7
50120.49509660971	50049.59788261472	7
49920.40213118019	50068.11220228949	7
50061.949776341324	50033.23627290559	7
50091.040200200674	49936.68990627426	7
50177.392591633456	49987.25452277234	7
50019.267610098745	49870.66393467191	7
50079.56525876714	49993.9674796865	7
49881.5833695153	50008.34030848364	7
50048.604263014495	50111.890754424145	7
50010.32821272257	49923.5992183883	7
50056.72976407354	50045.99844622178	7
49997.315109774536	50138.84251157205	7
50079.833501761925	50110.164017384086	7
50111.99081805578	50070.83788556119	7
49931.42952978227	50092.69320167911	7
50143.01603270527	49918.643623187534	7
50088.40077504258	50094.372781167134	7
50167.094212044496	49934.94703602451	7
49898.915919587125	49928.15169824043	7
49892.11229449223	49984.28241364293	7
50159.81723741674	49946.306442019304	7
50021.682666597095	50109.09070538372	7
50158.605546898834	49926.370218506134	7
50137.25755464321	50024.48997170384	7
50009.044607435506	49894.214819669396	7
49852.61917073521	49991.79613776172	7
50013.35482496856	50101.80993498253	7
50030.64531691456	50125.86925574926	7
50001.72952246412	49949.16675121057	7
49989.626151077675	49909.31156801241	7
50147.9649677952	49990.795179274515	7
50111.171072219	50013.71476940045	7
49969.57281408314	50049.901665855614	7
50059.97137144167	50113.99889577066	7
50008.93233729729	49902.70004769602	7
49957.99921447439	49936.118650742734	7
50025.45741204387	50090.57279972425	7
49847.459122457934	50012.521486718244	7
49890.076589294054	50071.23384865794	7
50071.271952769406	49846.80290594965	7
50096.46284626277	50095.29423966697	7
50003.479266823786	49913.59786049113	7
50057.874794330215	50100.79709149682	7
49956.72152838964	49874.60838785761	7
50040.42917390527	50127.9562729071	7
50071.80327088211	50113.62638282456	7
50072.57310085596	50092.023792611784	7
49924.297076697825	50097.548815819806	7
50108.914451151686	50049.105083972565	7
49946.34338950092	49885.00843807368	7
49993.59422264894	49890.42770839637	7
49904.261687084465	50095.368178205485	7
50117.95932664265	50077.51015378885	7
50007.62523024474	49869.34750304043	7
49933.061336139726	49906.18580745706	7
49881.84899465278	49914.03431827581	7
50162.288457400035	49966.577934211964	7
49981.695302742344	49913.70582871197	7
49987.938873729225	50129.69351983642	7
49873.973811051845	50016.69875600977	7
50107.97277867736	49985.57432761845	7
49877.11791001091	50001.508866682445	7
49926.38735232855	50106.06336585605	7
49949.082472120324	50098.608344657085	7
49907.16094700663	49973.81988432835	7
50043.70944027412	49908.86740834208	7
50113.90450908776	50055.77476113486	7
49883.88709475512	50036.73080852972	7
50101.21053084427	50076.287394801104	7
49967.808023401536	49876.543546703935	7
50137.76301658645	50039.5662370295	7
50152.90434906539	49960.74738247689	7
49869.697411409776	49940.26173837627	7
50040.49076955095	50100.75740555419	7
50159.639618302215	49999.58015237135	7
49975.23456244957	49848.667044903676	7
49935.569802060454	50103.19918212652	7
50124.62710561333	50041.99875184807	7
49867.44364420177	49916.69258362508	7
50042.36708960171	50140.38901845103	7
49838.53979111421	50003.71599613291	7
50055.05992700855	50093.24644805121	7
50028.13066150596	50067.54483837132	7
49913.23472071997	50094.91155314492	7
