# Supplementary material for: Abundant Topological Outliers in Social Media Data and Their Effect on Spatial Analysis
Source: PLoS One. 2016 Sep 9;11(9):e0162360. doi: 10.1371/journal.pone.0162360 (PMC5017681; doi:10.1371/journal.pone.0162360)
Supplement: S3 Dataset — See the respective attached file. (ZIP) [file pone.0162360.s003.zip › S3_inclusion_lws/clust_80_89.csv]

50000.0	50000.0	0
50005.83713481602	49993.280968672174	0
50001.12443877294	50002.94038312532	0
50004.48967049862	50009.87803618339	0
50014.53099825114	49992.22044562598	0
49994.82530141147	50000.16451443882	0
50010.4589196096	49996.03999675293	0
50018.2149037799	50000.21066760052	0
50008.08586038528	49994.71094210748	0
50008.936828060156	49996.61673629877	0
50014.94983376979	49988.786681476384	0
50018.46933854213	49993.8554702697	0
50011.58925015423	49998.11513877684	0
50000.88428493963	50005.70068823388	0
50015.58030491181	49998.917555959655	0
50009.4718499692	49995.44000616184	0
50021.193458055204	49985.225681648	0
50021.413904821406	49979.75696080034	0
50010.100749354795	49991.42392694246	0
49994.76895619402	50001.40611172298	0
49988.06258487189	49998.76840152412	0
49985.29202249338	49998.940740734564	0
49993.14686645007	50008.1375682673	0
50019.290915195124	49977.92750471076	0
50015.06418115242	50000.068615091885	0
50014.13017824349	49994.253094930704	0
50016.51956011994	49993.78858803314	0
50007.08202173182	49986.998177055575	0
50019.32588342561	49975.4242119596	0
50007.844906202205	50006.27608626506	0
50012.7000907052	49987.44525287354	0
49995.49342105043	50013.29634922211	0
50005.13790162656	49991.45152935209	0
50007.082932075806	49996.441953963855	0
50016.585769007244	49986.84440471123	0
50002.83418114664	49988.992466717245	0
49995.48635136234	49995.03181978486	0
50024.77210222248	49987.26818796391	0
50016.061040311164	50002.13748655931	0
49998.10217495186	50005.36260508198	0
50013.167830917206	49993.19964095961	0
50022.14159763361	49982.83076155788	0
50016.10399810654	49974.74415824642	0
49998.08776523715	50009.22821079052	0
50023.40450357533	49993.61172738369	0
50018.76775212044	49981.33086492498	0
49996.120792812355	50001.59421960543	0
50005.046774222115	49981.73340809357	0
49998.2990140224	49997.04291727956	0
50016.47214563919	50006.55446067109	0
50027.808527417794	49994.11873108403	0
50007.276988179576	49979.47005546184	0
49998.63505054116	49993.56495709598	0
49994.93196612812	50011.18394075017	0
50010.45876863076	49990.161010031814	0
50003.97266594857	50002.458794795784	0
50009.44591577367	49994.182815990534	0
50008.4991627827	49998.01859678256	0
50026.73402193849	49992.63956518364	0
50029.482584821504	49978.508912261066	0
50008.75765193132	50004.28392360544	0
50005.388412672575	49999.9900841207	0
49999.85042124614	50010.79623481914	0
50012.27171978171	49994.29867634941	0
49986.59482429784	50001.81226839865	0
50035.33648425852	49974.70002515035	0
50017.338649190744	49980.41742473275	0
49986.88719264082	49998.56909033515	0
50009.163364260836	50001.94105756399	0
50021.4902181036	49972.74675609031	0
50036.929303339406	49979.345099226695	0
50004.407389178654	50000.27660040396	0
50013.03458879436	49971.04161905141	0
49986.730068661935	49995.36881795393	0
50012.11734460939	50005.26852747503	0
49991.47266825221	50016.232713043595	0
50002.753656105124	50004.43811441385	0
50007.04795399476	49984.99209594952	0
50019.73260847298	49970.14971438379	0
50009.069330373226	49972.59046273163	0
50010.1511816557	49972.62455247978	0
50019.046855330045	49968.729659101475	0
50033.91819664266	49994.99795841096	0
50000.54061583774	50004.66301196818	0
50036.83356199175	49976.12178608589	0
49998.69355844842	50014.23779065819	0
49996.42385986143	49997.54201287753	0
49988.80355885187	49994.73949626766	0
49989.0000510483	49997.53362532931	0
50045.87877013	49979.65615874137	0
49991.13587895365	49996.52765682387	0
50019.30492580107	49999.88959458508	0
50012.46014286366	49988.74121117238	0
50001.54569032017	50001.71275774059	0
50012.15402410048	49992.55053785089	0
50000.12263336884	49977.47527241486	0
50002.22490471562	49999.61637121197	0
50010.51338572776	49998.152334640225	0
50014.73525587127	49997.20394473452	0
50012.79614643068	49996.9890215799	0
50004.87503193818	50001.461523248174	0
50006.03257514177	49990.03647625652	0
50005.54887962217	50004.81637949066	0
50002.56240120871	49979.99797606899	0
50021.887926901814	49996.062893511604	0
50006.32703857465	49991.544517300004	0
49990.439278598395	49994.24582331928	0
50001.873876585625	50007.141939034314	0
50003.305765154335	49993.86854020162	0
50013.200641945106	50005.08440088092	0
50012.12025455266	49978.84568753256	0
50006.64370623705	49983.02919293262	0
50008.49073917247	50010.12621010018	0
50013.861540388745	49978.21860787476	0
50031.058052643435	49986.99015643279	0
50014.94582985956	50012.05125135054	0
50035.5383608293	49983.566861656094	0
49991.030096193834	50022.15116813719	0
50005.46966937792	49970.62233159868	0
49988.44833133628	49989.976926240066	0
49994.354344094165	49979.72792732627	0
50016.53829730544	50000.329665277866	0
49985.69786667642	50003.08579045412	0
50005.04180405728	50003.54232518139	0
50007.49928405959	49988.58424591541	0
50017.031857151094	49968.94990008343	0
50002.98364475068	49981.342418066255	0
50008.75183400938	49981.63170455064	0
50003.74134074666	49968.98534518849	0
50014.184258887915	50004.34955588514	0
50016.66807349658	49978.153620903344	0
49991.49294660638	49999.08926920659	0
50006.07308943197	50012.02124499861	0
50018.18428017563	49975.5291185302	0
50003.744835537575	50005.03672033354	0
50017.0847617482	49967.71939797862	0
50001.364376995836	49995.92899192673	0
49999.015252295256	49984.51162121085	0
50022.88862056398	49978.140659149925	0
50010.12229608524	49981.63378355038	0
50006.924986869504	50014.2275570096	0
50018.62598055079	49995.02027975728	0
50001.4129379488	50011.1959501719	0
50029.762113352466	49981.23696473595	0
50017.34500124433	49994.69032148967	0
50001.66266675488	49990.137316034496	0
49998.9494254673	50003.01711792969	0
50001.198360199305	49999.86125242214	0
49988.285388029035	50000.56237796584	0
49999.6191912088	49994.81971262622	0
50026.604335600314	49978.8004165042	0
49995.32452230914	50007.39284060184	0
50008.4370145203	50012.41428319673	0
50020.588886059304	49984.00500895489	0
50018.196912976244	50013.52306138625	0
50024.68074206995	49980.89310460526	0
50032.11898991028	49977.87048802366	0
50033.392462679665	49988.90998566345	0
49989.34177680639	49998.66722062441	0
50011.053675528885	49993.308648700295	0
49998.23830095699	50010.57701642372	0
50011.79860805233	49985.78635422019	0
50018.22626641199	49998.34133937544	0
50006.87112494695	50000.55134256973	0
49996.53121272331	49985.20198091985	0
50025.086037284156	49985.91081937276	0
49996.70860588001	49979.26714558284	0
50029.50319168969	49973.20871567816	0
50016.4795935853	49979.64911345631	0
49996.10016635222	50004.113680559676	0
49999.640019379956	49996.08065681126	0
50008.223135130625	49962.391188099115	0
49993.37143664145	49981.26529963117	0
50018.00955082157	50001.454190036544	0
50014.05433731257	49987.786569162265	0
49999.49285722743	49986.030568801725	0
50010.892172060616	50002.890041918436	0
50018.264454430224	49979.08917698802	0
49999.254347866976	50004.12399906752	0
49996.37550174052	49996.18684061768	0
49988.48035736957	50002.11186367716	0
50017.57129535383	49985.64348910266	0
49993.48365932206	49995.32734283831	0
50004.25846664632	50013.69450265003	0
50015.17690187655	49969.07193670933	0
50010.90125225226	50010.77384091866	0
50017.00323091341	49995.94090178073	0
50012.86030348004	50017.03363351573	0
50005.31109678922	49962.92414232626	0
50006.08245865617	49996.396527964374	0
49990.01497238	49995.39866020564	0
50044.05046255765	49984.74864177708	0
50021.102182624454	49977.19055963324	0
49994.206855205164	50007.760510363725	0
50031.30952802601	49981.27880218403	0
49993.00874635992	49989.07987435498	0
50017.913044286935	50022.43697608902	0
50019.55630359528	49996.00874573291	0
49994.95845095134	50006.23146898167	0
49996.787999179345	49983.41672751876	0
49997.28862868989	50002.89962222195	0
50026.72239156424	49977.67029217016	0
50016.137442013125	49997.798828649495	0
50002.23822115556	49982.82918829433	0
50017.59004350971	49970.20078439211	0
50001.12616166738	49988.74985866253	0
50026.89126041569	49975.84217616462	0
50011.525842301904	50000.75636389602	0
49987.37936298576	50026.933915783564	0
49992.505563965504	49971.45927862612	0
50028.914669772326	49976.81093937099	0
50016.66006009913	50016.9698661116	0
50006.33442838227	50008.543010872665	0
49989.42131829412	49963.33901166855	0
50017.968238877926	49964.11063876047	0
50017.4053768407	49976.68234425749	0
50025.67918690619	49993.459769034926	0
50035.32946390554	49977.583204645154	0
50014.841863191876	50008.54154552255	0
50009.46842729731	50020.60487544357	0
50021.769537268505	49974.23178294885	0
50011.47451947896	50007.557284676805	0
49998.40507468729	49975.46325920858	0
50004.0943970568	50011.27871101463	0
50006.20179319582	49967.85017228331	0
50018.20829484094	50018.71730479123	0
50011.66556158528	49969.1858270797	0
50024.369657337156	50001.22008216415	0
49998.79584238994	50007.13689362251	0
49990.32820341346	50016.3961369657	0
50006.4435688108	49994.31053318997	0
50019.30929079813	49976.600336048316	0
50010.91845864008	49982.82898569856	0
49990.348907185224	50005.60903256387	0
50024.1522169357	49994.40200642497	0
50014.17381883133	50002.12589069574	0
50017.76507466728	49990.44779436663	0
50043.75520496807	49976.744641166486	0
50009.71324076425	50011.99337319459	0
50023.96064234873	49977.61049468709	0
50014.04709016834	49999.30956374218	0
50007.29837336337	50019.74476684009	0
50011.60148713441	49971.61552987652	0
50027.760664667345	49985.06088880161	0
49990.826783218356	50029.403764236886	0
50009.65654534305	49987.70137659851	0
50016.71099753911	50008.33824926107	0
50004.69951611002	49997.63286251777	0
49982.1008966819	50023.64881203237	0
49994.30528099292	50019.15648234574	0
49989.98803088486	50014.01842541414	0
49982.173661481924	50004.54955079803	0
50016.885314251995	49964.39033046427	0
50027.64624163003	49996.03948847316	0
50042.10921104765	49992.490067135564	0
50000.45721536013	50013.25586287379	0
50033.20667133846	49996.21933796846	0
50007.796617056236	49990.37827675556	0
50010.793185041024	49958.88394594061	0
49999.99657376707	50014.635139766775	0
49991.18720389596	50004.122235214636	0
49997.97220737339	49978.578237204354	0
50009.72613395662	50003.706107086124	0
50035.589999161806	49971.04844427833	0
50028.910800421785	49971.17023296352	0
49995.69536840814	50016.661631778	0
50031.87793942766	49984.378883366044	0
50018.940883947886	49955.17033129901	0
50009.73582475297	49963.47881328664	0
49982.62400587377	50000.491292449246	0
50011.69341869804	49995.72767945512	0
49995.16420949113	49998.835294507444	0
50006.40201665947	49988.39904736535	0
50016.4519561636	49990.38580699887	0
49999.09921373705	50015.27455799909	0
50015.71644487849	49981.890074185685	0
50011.95701241115	49981.49187185587	0
50013.74931920829	49997.47045144757	0
49991.916510602816	50012.525039104024	0
50009.99198977121	49984.8982441121	0
50018.44147401772	50003.16867861623	0
50020.82573912429	49974.82028027413	0
50015.49034966473	49990.85560334409	0
49999.87213701425	49997.90044027296	0
50043.79092621712	49982.05238273654	0
50017.433259612284	49987.72241035177	0
50031.953824946744	49994.884360510674	0
50008.88763657624	49985.631715698684	0
50033.254947874484	49991.54350118985	0
49999.46235900153	50001.37638187934	0
50015.18216152417	50016.60655961266	0
50013.100947890016	50010.369642319376	0
50023.76929210621	49996.469970804144	0
50009.1598565264	49970.37590584578	0
49995.85450226346	49992.452056001675	0
49999.94546654832	50008.59505416156	0
49990.82754118624	50010.245166916364	0
50031.77710339371	49975.60848126108	0
50034.230430251715	49972.200144816255	0
50022.386270717376	49979.00827023312	0
49992.64646736168	49980.25304717777	0
50026.42297673137	49997.453392527335	0
50019.618674445446	49958.86037352273	0
50026.41798040903	50001.05491525644	0
50019.38057683675	49973.42363685009	0
50009.54565436523	49966.28393480257	0
50009.01063384966	50014.73592736334	0
49999.644995925904	49993.78405371485	0
50009.81720632824	50005.97289784865	0
50008.14015398451	49992.284981156794	0
49996.346870602596	50006.735113702714	0
49992.318381946396	49996.34852900717	0
49975.57922029394	50007.543591302885	0
49991.7840052838	50030.47910280624	0
49997.821918389505	50003.78108682672	0
49981.759709777754	50020.590654198604	0
50004.689470503756	49982.915378003716	0
50003.63994292236	50003.52518030056	0
50003.33970531987	50010.21646316763	0
49991.72504012674	50009.66971456137	0
49993.51300644962	50021.990941999415	0
50008.57551745661	49967.72139152683	0
50021.960935687	49975.66542490558	0
50004.69583280455	49995.22104814737	0
49994.198399913046	50009.21217614481	0
49988.58142016513	50018.082290497325	0
50019.654252077045	49988.67324223183	0
49984.921162792794	50004.07854214962	0
49981.45671529846	49997.116122643434	0
49996.97783060522	49968.187741512134	0
50040.272093099156	50001.72669740148	0
50003.18794351524	49977.40589052669	0
49993.03311956979	49993.21018067425	0
49996.365427526835	50010.6317267545	0
50003.67053058538	49991.807151799425	0
50008.59006648891	50007.353603243646	0
50005.63922193674	49975.28807307995	0
50027.37674313698	50000.002662458595	0
50018.1694011894	49962.7431125476	0
50029.270615256304	49986.30585703274	0
50008.60891376488	50000.90645862579	0
50011.463217016535	49987.64651850302	0
50025.71492602243	49980.053609271316	0
50020.149261215425	49998.33740895269	0
49992.083382203666	49998.17325550986	0
49990.49038131797	49993.050099536056	0
49997.03459241107	49992.463299739306	0
50015.71638867133	49993.163487279846	0
50014.238258018595	49971.042525217876	0
50002.84440560835	49991.017650804875	0
50024.0421841673	49981.83583364768	0
50010.09122006389	49975.393998303785	0
50021.8599244461	49988.34879827413	0
50012.38490685176	49983.447845324255	0
50022.9978631254	49987.25227928762	0
50024.57481204676	49998.27303786978	0
49977.73435678939	50025.73142585185	0
50018.273526281984	49984.862890459626	0
50004.87977524304	49988.86417241439	0
50010.2994959495	49980.14878879698	0
50044.34040172747	49986.573763466644	0
49989.8854863132	50002.60089882142	0
50035.588236585834	49995.58540569962	0
50033.22995233338	49985.604815805105	0
50004.865841838946	49985.181879685035	0
50017.96032704124	50016.073713754304	0
49985.88742129509	50004.574260043635	0
50022.967400696645	49965.7199337937	0
50020.575116337925	49991.52741422425	0
50023.080497756	49990.82975304222	0
49971.19647388126	50028.90699982335	0
49988.378226405424	50020.15787642392	0
50041.256446369975	49975.58570536631	0
50026.2353198945	49963.63745814506	0
50006.09290812682	50003.86750193632	0
49999.10665106603	50019.81250362378	0
50017.08442806516	49999.00182927129	0
50044.3125068275	49991.881128169334	0
49989.69643205104	49979.90931636454	0
49983.447153874804	50012.92191009479	0
50007.09100776314	50002.0115516885	0
50002.39396832022	49992.540378176054	0
50030.089910534545	49998.491165232444	0
49997.30745483783	49998.59718904675	0
50007.318017293444	49975.875578960055	0
49993.248316773905	49978.191920323	0
50026.3666059615	49990.04335203911	0
49992.999485446875	50010.69994272801	0
50000.3856237368	49991.71250458948	0
50017.946030743726	49977.88631347146	0
50007.644142433375	49972.087069549	0
49993.66907959635	50011.765590085415	0
49994.8157511952	49986.98470323382	0
50008.38104781748	50019.90062105578	0
49993.26126408174	50000.11735477906	0
50007.22548173692	49977.57936703704	0
49992.06360483944	50018.0340425501	0
50039.28669048378	49963.65659707516	0
49985.753176636455	50020.735921212305	0
50011.566897029115	49967.6111754119	0
50033.987927820956	49979.86532365262	0
50034.92184460218	49993.68379887169	0
50031.1834662403	49978.546404806555	0
50008.49951727383	49977.61220145197	0
50000.0667014223	50006.61967936052	0
49984.729122934965	49988.46750636666	0
49981.21649061167	50003.70840084871	0
49990.47161684786	49965.01894314194	0
49986.85456251446	50017.47416794007	0
49993.14977565803	50012.76023205532	0
50047.74428540473	49991.24723405859	0
50041.76255014188	49978.46759680011	0
50009.81457879594	49978.21967923451	0
49998.4060908197	49999.35948248665	0
50018.373779276386	49996.34044717234	0
50013.52283959243	49995.467949927086	0
50027.67426593742	49970.10328410818	0
50014.319940503025	50017.38261971316	0
50009.11341404663	49999.653086728984	0
49973.127658974896	50000.05463673042	0
50024.172469884805	49992.833051163034	0
50012.72323837013	49986.30699232487	0
49986.20730487261	50000.10490423789	0
50011.977252020064	49976.793581167396	0
50000.00469857768	49987.66289570633	0
49995.85995538461	49973.097446555905	0
49981.89327689237	49986.981859026244	0
49990.188598212604	50018.50470183291	0
50019.26408681603	49991.079964753786	0
50026.90642246039	49980.55454640253	0
50004.02002875881	49980.06894821713	0
49985.89081506631	49985.65015807027	0
50002.19799961084	50013.56370140326	0
49983.7216195171	50005.075943525364	0
50011.56530235663	49984.67498436674	0
50002.327672652966	50016.16523425671	0
49997.71084800053	49989.345274387495	0
50021.098386776	49999.088229640256	0
50002.00890793094	50008.13368325376	0
50019.39518854666	49986.74799421681	0
49998.48583144695	49996.020842220816	0
50002.252645341825	50003.39034952211	0
50024.94934034694	49996.50973683712	0
49986.29125204934	50032.769984358754	0
50028.415156277806	49974.07285654163	0
49992.67148623997	50015.74501869495	0
49988.55427669218	50005.38882281116	0
50005.61269014103	49979.195057955585	0
50013.9253921519	49979.943606174034	0
50009.02263196153	49976.39397066565	0
50003.70383567812	50009.18776447736	0
49977.93538939688	50032.17827826552	0
50002.00143499088	49981.14772652258	0
49994.443343618565	49988.76168526796	0
50015.95192676042	49996.55369518609	0
49993.70826007408	50013.60625246535	0
50015.6171072625	49995.2344459176	0
49985.79584330067	50018.53873362033	0
50035.52685303456	49986.11691328954	0
50023.38477138606	50015.65881684924	0
50013.08957255942	49972.88909667436	0
50032.54434074573	49980.14024382478	0
50037.69766277613	49990.71977907857	0
50020.70132115987	49971.33918728332	0
49991.54871575323	49993.06958954638	0
50038.6876369777	49984.854015877136	0
49995.84975534837	49989.76380217891	0
50008.57260689861	49984.18248625825	0
50010.80116969428	49974.26868446372	0
50015.52442358418	49980.369654114074	0
49966.87956821088	50025.3566718717	0
50021.39298048806	49997.33513397521	0
49986.79280405464	50011.54457078656	0
50036.99569153763	49970.71384740837	0
50030.30006447288	49976.71936741601	0
50004.423067000935	50021.778925919774	0
50018.9524174718	49987.93459858724	0
50002.24446952885	50009.35885546801	0
49991.37241014676	49987.81286878255	0
50003.50800967785	49986.81399264767	0
50024.603400120206	49967.67607924221	0
50011.68653072118	49989.936086664326	0
50007.42317193211	50025.20821976098	0
49997.81359760099	49974.146066464906	0
50000.03202202254	49975.17501212602	0
50007.46899340166	50016.97950080779	0
50014.92720199672	49989.879107376546	0
49982.3621370405	49990.43294793265	0
49998.93112757086	49973.32114751587	0
49993.375437763934	49986.99815010414	0
50009.01048645396	50017.8185164767	0
49996.28983160131	49986.96341522962	0
50013.84358150482	49974.759725529235	0
49985.33335758784	50014.325262570404	0
49988.28920657882	49976.78881082798	0
50005.127349538976	49960.355245516366	0
49989.64002585986	50013.06228223937	0
49993.30132386803	49990.74232668886	0
50007.89248237768	50021.36047618287	0
49987.15178322575	50016.181793822885	0
49965.81784248571	50201.31266047533	79
49967.09804905351	50113.92873485043	79
50046.60808356776	50230.0268594301	79
50052.27335293329	50088.15029851861	79
50101.714691025714	50288.449927213	79
49970.05234290672	50030.148692591814	79
50138.00990531371	50073.83178435029	79
50193.58701985947	50131.95600385609	79
50213.228116467406	50034.54442061427	79
50277.03613848067	50139.69672639219	79
50080.24900747823	50006.328589041164	79
50027.41987941862	50330.41056037079	79
50150.17304814559	50201.23367359677	79
49905.99388714578	49978.034413343536	79
50125.78586032027	50364.996410199645	79
50001.070577111626	49948.58636447176	79
49854.415238094654	50044.3739011531	79
50308.935975335495	50221.44585822623	79
50207.42233125578	49952.31360533382	79
50095.98068412368	49926.28659651955	79
50294.33384626689	50301.21971673055	79
49884.189717611145	50131.32721724351	79
49947.807663388725	49885.62757232113	79
50371.35680334545	50165.8951366974	79
50022.84932919428	49846.218177179166	79
50423.64380433624	50227.95570250236	79
49787.62982859442	50096.88533891751	79
50299.74924675295	50017.64310335555	79
50120.33403427824	50452.09000649162	79
49880.51715117088	49839.72939392114	79
49903.73245846954	50261.17840741582	79
50225.74858297335	50232.85535593073	79
50205.524291350615	50353.92858874733	79
49814.0370947852	49884.36530974608	79
49785.92737991898	49995.82145920528	79
50420.297949719345	50314.07686369865	79
50456.533224969055	50388.11491809785	79
50106.318520545785	49816.46604938683	79
50346.1191528228	50086.75148485404	79
50534.438623697686	50411.7221198186	79
49915.90861697429	50346.42080071768	79
50501.60089849516	50304.02724500616	79
50575.59618399989	50483.43553815292	79
49703.78551484671	50101.6710729023	79
49620.17530751635	50103.95809752902	79
50049.39468168465	49754.479975863906	79
49733.70071275029	49873.01922248242	79
49633.01157930294	50023.341691385125	79
50386.45144488384	50433.79680281783	79
50162.724412098876	50525.345321576075	79
50248.978687665265	49879.74744581429	79
50558.62739099829	50565.19144949655	79
50192.830597647706	49820.18288733891	79
50324.256894454105	49922.789043080025	79
50204.427120484004	49740.57311931171	79
49707.998501561655	50187.0876901236	79
49672.17699658997	49936.668605616615	79
49625.70645279742	49867.10049642688	79
50499.96494509909	50627.67899385551	79
50439.992386038735	50569.37395665377	79
50267.36674502971	49790.48059504877	79
50429.37852095172	50677.11774397054	79
50087.1887324388	49681.80707691431	79
49668.83097755482	49799.2124717628	79
49752.052845998805	50260.205191366265	79
50309.14502435991	50476.99427719844	79
49823.94061520871	50215.01028660439	79
49898.58377754633	50427.880134627325	79
50538.24715438299	50227.591284223236	79
50349.5152676546	49808.72593347579	79
49572.076636273414	49958.76032005018	79
49493.44062498752	49973.5150493748	79
50049.06419891198	49604.48082198321	79
49706.709334103434	50332.18958888419	79
50570.46660128018	50666.87424911324	79
50201.93810735259	50452.16416469407	79
49505.983153895155	50056.76535692385	79
49784.599729409805	50359.9716391558	79
50132.55057005699	49574.787234684074	79
49961.49570958494	49788.82821568968	79
49801.97261383328	49800.11967252691	79
50283.93212550152	50389.02867063691	79
50457.76510389312	50471.2679184051	79
49815.41449936514	50458.286070189366	79
50005.831339527846	49534.15856113164	79
49706.20086452593	50415.255621201024	79
50353.49576843317	50721.349135957425	79
50488.605667395335	50158.38233099004	79
49661.56073469552	50481.91170010189	79
50161.93045978997	49499.485184880505	79
50099.764466881636	49443.104987185376	79
50087.286903072774	50562.73936306262	79
50031.22850085282	50414.38134269819	79
50015.83150700442	49431.374941543145	79
49852.02508664218	49730.06908221593	79
50429.54352007752	49776.27029145782	79
50357.316864959634	50639.92792246896	79
50190.34997672787	49418.10659963481	79
50653.5441925412	50672.46773644403	79
50059.214021950305	50640.34426166732	79
50381.40659481686	50013.89888252978	79
50272.70128385118	49409.390292416414	79
50640.34819059504	50556.54773419254	79
49416.102439373564	49939.290735809154	79
49562.06823716389	50160.696244776416	79
50201.95486386458	49628.74251661473	79
50040.11706406204	50723.752785798155	79
49772.07319992735	49706.460619593825	79
49580.550482682236	50471.20810756714	79
49508.85933409104	50513.76279782631	79
49338.68692941285	49901.89361351984	79
49627.410414250786	50385.49417514445	79
49769.76054625068	50527.58244283369	79
50012.48845341742	50803.812537650025	79
50341.05427969228	50800.477479311456	79
50310.89010671898	49718.416397837325	79
50290.25376455825	49323.165553839506	79
50586.337285071095	50309.87142689605	79
49896.79505791521	50511.91484336991	79
50666.15853567878	50299.312774101	79
50422.63582840702	50775.750960164274	79
50288.97041645242	50872.557390475704	79
49943.38975828344	49596.2833329559	79
49981.81337271081	50524.25121928994	79
50114.62390594438	50762.363247321126	79
50233.35565483043	49554.82750465439	79
49544.222174041555	50376.720063029454	79
50203.36622198752	49337.88857733743	79
49925.994398484414	49691.34280025501	79
50691.849904962546	50219.492982687356	79
50684.0700657263	50751.01008938851	79
49609.28388043442	50550.43721662201	79
49929.29713892752	50587.98510468554	79
50446.18599831408	50068.45156405031	79
50309.22437133691	49522.22673255422	79
50715.457531610155	50521.99593701455	79
49699.86119067218	50570.08842811682	79
50502.14196957586	50742.52715930143	79
50112.081228847	50850.499163812005	79
50653.75504525113	50458.67125368395	79
50200.40172447984	50774.462966263774	79
49774.343370170915	50612.34052766912	79
50763.66994158766	50256.94068386612	79
50801.342684690506	50536.75629792833	79
49863.670066727835	49568.15509541035	79
49609.71597148779	50303.53446169534	79
49968.486695283704	50676.0338732809	79
49629.21890453487	50632.48626587497	79
50739.980013944856	50812.607134839345	79
50724.31677836981	50141.67534735214	79
49493.69542112993	50217.62546472735	79
50133.58066005232	50671.417040659064	79
50352.65063662416	50559.956103935976	79
50723.32400914849	50624.29343155478	79
50232.30474620703	49254.44311230806	79
49328.80805537585	49821.97381853882	79
50148.43809887027	49263.76990422511	79
50093.56239103863	49332.35761196363	79
49812.137681361775	49631.17264183742	79
50372.46957329071	49322.19768624646	79
49938.875313806544	49457.92579397393	79
49971.894495945526	50882.98144114517	79
50777.012647739415	50883.60010160683	79
50009.22822917455	49330.12805965507	79
50821.81056804476	50618.00361727309	79
49411.53505865859	49856.6782542495	79
50543.581563916116	50093.52931871825	79
50630.52288518301	50088.60522064604	79
49928.32934482576	49346.83504272604	79
50365.871581368316	49239.78970133238	79
49907.74095069555	50736.95210410877	79
50610.36899101504	50176.510184121136	79
49867.71214569885	49289.41022450642	79
50008.362288250435	50957.220396714816	79
50781.44367057783	50736.62667297579	79
49908.179883476354	50944.855977645755	79
49659.701152601374	50707.86588521137	79
50240.76765034311	50548.55985452054	79
50217.643383700866	49169.17526305314	79
50077.41898664106	49222.3259532805	79
50714.06107324721	50056.7031474028	79
50387.6311837157	49678.2483866074	79
49370.12430575294	50014.05152927375	79
49956.581656691465	49267.72907969671	79
49465.052824004	50336.269817634784	79
49329.77714149278	50086.84068237093	79
50454.82468943818	49239.596311531226	79
49431.46826074362	49771.600031531234	79
50536.41550606697	50822.048053756764	79
49285.11910910771	49992.75623904326	79
50208.99738192663	50625.50453316798	79
50857.05900144516	50474.20409845223	79
50779.14882993912	50442.080992493895	79
50934.38343870505	50515.197593352874	79
49819.929813217524	49222.160871729866	79
49417.43942838619	50179.15657484953	79
50751.20370244453	50336.61159371578	79
49587.73283750569	50755.483201311356	79
49624.81864859138	50834.104699600786	79
50696.47135578778	50888.717044469646	79
50121.64659713843	50931.98695825739	79
49802.64534400484	50690.88814522684	79
50796.008326065596	50085.66594390227	79
50568.43185818115	50009.350899774676	79
49415.09053336372	49691.04247359239	79
49467.51970197808	50420.992745573785	79
50288.91922514212	49123.517980950965	79
50003.03433406803	49185.001522281695	79
50906.0257735377	50611.63772033743	79
50007.127057164165	51041.87389713676	79
50634.93147218745	50377.346898464064	79
50475.54152103221	49678.24605740177	79
49786.00736460623	49548.17303317281	79
50825.423533191904	50199.17814090933	79
49272.11142493967	50151.14391979874	79
49448.06390216361	50570.045643865495	79
50860.0935607662	50766.22838780337	79
50527.20354823485	49275.778023610714	79
49869.344675199376	50813.94647460503	79
49560.50593302089	50895.364690754905	79
49433.30272506772	50651.274147163356	79
50903.39492681783	50239.98162804012	79
50355.52178083157	49429.69606162869	79
50654.14225119348	49990.4142429354	79
49480.58755990859	50903.214475291505	79
50353.60460613616	50929.45149471087	79
49884.52210824385	50656.844635988724	79
49666.757205481656	49717.77491452926	79
49259.92372520646	49867.986453592726	79
50465.776045790946	49592.71142023959	79
49407.86494356964	50853.95961998691	79
49493.47034566215	49829.989342600355	79
49822.86055688869	50921.98671339133	79
50877.24327680827	50388.237623079745	79
50429.65422501814	50892.22795571688	79
49517.6329025212	50711.20557718204	79
50265.700100263595	50724.934311300865	79
50985.46639131611	50264.208022012754	79
49657.23693313179	50907.79085336477	79
50557.26185637019	49649.776514163015	79
49691.60257036452	49632.4584547638	79
50499.373867527946	50941.05875230265	79
51019.50313069895	50499.04687814667	79
49328.27928859087	49689.29183605235	79
50353.30606967575	49062.4112926974	79
49532.41162206737	49760.0884222239	79
49785.58605884436	50835.13198592924	79
49397.503022297446	50287.29305035792	79
50595.694187238834	49230.724748082626	79
50157.891314131295	51009.29357460099	79
50634.23801544262	49309.66237582454	79
50854.63778374861	50309.19654490442	79
50572.99907259454	50901.0935102452	79
49471.03194233902	50792.072828858785	79
49925.580194493166	49163.55008078039	79
49338.922240087006	50896.51099547591	79
50949.91603383631	50167.430555969	79
50348.26605554565	48981.115115101114	79
51062.2763345729	50224.57717280254	79
50834.26953407966	50939.67165685386	79
50872.84955155891	50686.341068866765	79
49547.17529725382	50630.797523737376	79
49520.12919692539	50982.5146828535	79
50534.98766794333	49936.30669447663	79
50423.85819258113	49514.77279197027	79
50281.97152262438	50973.33712113994	79
50569.26832148308	49146.17749589637	79
50282.815509234344	49629.129999725956	79
49319.3563518484	50258.55684442183	79
50409.789137587475	49928.801115606366	79
51093.10200704186	50462.29068451461	79
50606.254458931646	50770.14665346939	79
49673.0866777229	49545.46189651849	79
50885.32215623009	50869.553103497616	79
51047.48863739976	50143.36672166931	79
50193.95564012882	49089.30222206581	79
50278.146692989816	49022.41476469319	79
50422.43996070779	50972.20821124603	79
49277.83288037494	50954.691267208036	79
51129.78650220027	50111.00480852497	79
49296.130652770546	50825.57064037501	79
51177.24988988025	50436.8738654908	79
50194.020510908	50858.48724939662	79
49591.638516961095	51018.582449976704	79
49811.58460598445	51003.10388729535	79
50249.075972421015	51051.66820642929	79
49209.15968690586	50999.11973549653	79
49225.01837218957	50893.198017685696	79
49677.81343034532	51034.89786005387	79
49638.52800717145	49464.852600063445	79
49599.631890207536	51099.79248228454	79
49326.66840689302	50340.676746193494	79
51012.071940809765	50415.343729682216	79
50330.253539629324	51084.74182884193	79
49871.489685198816	51062.02517168307	79
51133.0235168634	50534.27489629134	79
50536.51338143393	49731.86034946631	79
49885.458279265586	51148.53288728754	79
49697.43537407202	50798.48481864482	79
50912.309665569825	50961.37064756443	79
49244.36878451793	50363.63422720612	79
50454.615953287306	49858.62231531909	79
49562.276754418126	49498.88453358342	79
49414.866109030445	50095.11723036268	79
51057.06592532011	50307.28342265341	79
51132.00995091934	50342.095304784874	79
50394.982340824325	51134.38033811583	79
49141.903656046685	50950.21936357838	79
49425.678383248014	50491.39049710184	79
50820.90094470679	51022.33259085369	79
50409.380886508	49163.21654266577	79
50130.07935906177	49039.83589319878	79
51214.94305725173	50550.95637819579	79
49604.260379887804	49617.91632223474	79
51212.84381194745	50359.43723838084	79
50476.14214215886	49109.832103813256	79
50622.33537560879	49725.56224446194	79
50422.236253791976	48935.517117434254	79
49906.269028437426	49080.4583444533	79
49203.490073518944	51080.706105243866	79
50645.83941926366	49118.102466610064	79
50452.7441439409	51075.37026792876	79
49841.20043541254	49483.245082377696	79
49249.65968435593	50068.13540145459	79
49094.327976917826	50884.66661681594	79
50420.26922837586	49017.527727699635	79
51044.558311050656	50062.775232622356	79
50991.77390695984	50921.833401031305	79
49616.315196611475	49386.65992355894	79
50361.76538968071	49589.747657734195	79
49349.36448612705	50420.20735013541	79
49446.9126989475	49617.099025177515	79
50843.20274696126	51102.317418627055	79
50544.30561055417	49354.51587488249	79
51273.99703560024	50495.61552634806	79
49301.73565012488	51036.29661114261	79
50497.10977391218	48968.663091232185	79
49291.22970288401	50486.67808477805	79
49162.55624096444	50077.32203371957	79
49588.91468289442	49306.604358848155	79
49218.294857927394	50212.88118795638	79
49101.22594113436	50139.272526981214	79
50967.74908888928	50671.797919457684	79
49120.241454940646	51092.0745421548	79
50549.1137735747	49036.743691787415	79
49830.71386485483	49396.409616932295	79
49250.809405629574	49783.2865242634	79
49986.68787816475	49088.52023927588	79
49370.08575612271	51091.27269120689	79
50706.26667147814	49171.55905041598	79
50663.02605920431	49385.1601241516	79
50528.23067335585	49812.30189754439	79
49629.98333254797	49230.65204631663	79
49703.807392068535	49182.219050644664	79
50061.95018612916	49130.245187804816	79
49716.868950941775	49427.291779784086	79
51296.98491604579	50578.18086468384	79
50690.852011337105	49047.34259215509	79
50607.79476606772	49842.79983611347	79
49452.92617542049	51082.31652689069	79
50531.523744032194	51015.803297889935	79
50473.03729465639	49407.479246581985	79
49367.60809472636	50595.86557919889	79
50988.08169001258	49994.60688677908	79
50992.78606718901	50841.33268753662	79
49622.20673697677	50220.20403165552	79
49548.196991557044	49199.103072001315	79
49209.59596162988	50462.94337835412	79
49197.15376148824	50003.65568571372	79
50619.758430271344	51015.84283597766	79
50696.74748577313	49767.34778447749	79
50035.726157764926	51119.0350851594	79
51009.680486389625	50761.10861380108	79
49084.898291188125	50797.46343529503	79
51180.689137451394	50269.27223603184	79
50571.29111718966	48934.066849202754	79
50647.604194610205	49464.982962478105	79
50089.29669297811	51051.55988162809	79
49391.58785629872	50769.409087962864	79
49381.208440187685	51006.24671414411	79
49021.26634924136	50133.900183458514	79
49512.71361827078	49275.99027574997	79
50514.10828101213	51134.17795917616	79
49052.747868595055	50215.56516572812	79
50772.17293318854	49219.24883819153	79
49135.056346650796	50424.3123372666	79
49545.329939348696	49673.86403749478	79
50145.687882123806	51113.64788426028	79
49120.77169641566	50338.78018488779	79
49302.48578060667	51143.419664391564	79
49890.878316806666	51230.785132183504	79
50476.92144965872	49992.579295071504	79
50129.08865403918	51195.32159132698	79
49820.58394048709	51274.0879279348	79
50962.73944267177	51030.22110144898	79
50334.26444943488	48896.986048447645	79
49705.319123074165	49339.11169849547	79
49165.66756967921	50790.74806393403	79
51119.5435220582	50022.419362021996	79
49237.793594046445	51198.17031080956	79
49274.92683953223	50743.152791522494	79
49497.37257325792	51149.526977213696	79
49837.90207050946	49026.4067214063	79
50563.919791342436	49468.14641228398	79
50655.01221214593	48941.461196931894	79
50580.927260986675	49572.70502284507	79
50432.2769552114	48850.92420750654	79
49380.95585671291	49566.799488021774	79
50223.167899634216	51140.21514271462	79
50310.80633464209	51166.103083905706	79
49473.010798465344	49163.52287822346	79
49343.52669943241	50675.42417768873	79
48971.832893350416	50226.717257159886	79
50859.71377699735	50028.94738923758	79
49090.118144079075	51014.8440614521	79
49156.91883053434	49927.79304212462	79
50727.52954936488	49327.14301873727	79
50712.742828724666	49853.46435302764	79
49794.286073868396	49137.422849534036	79
49119.41480609851	51180.392493301	79
51045.32827319574	50646.97882230119	79
51380.20319561301	50602.00500171677	79
50760.72561525087	49102.15907558062	79
50349.295261024694	48817.08868932701	79
50697.90614987596	49678.494084803475	79
49247.287801414066	49702.85212127328	79
50230.33009928412	51222.898914267054	79
50785.76683162581	49690.28671433723	79
49759.750696076284	51065.28152392799	79
50729.16905240472	49950.23474005777	79
49036.23316417292	50358.345597420244	79
49101.489199588344	50024.7060648925	79
51082.76489233057	50726.28557618975	79
49738.065222946614	50914.81858271378	79
49572.147640497366	51183.44062903381	79
49398.982631065985	49207.86991826429	79
49884.31945866025	48951.31274722839	79
49030.732882651755	50941.935134824176	79
51165.97905271711	50733.26742896649	79
51046.85657348294	49939.93059653543	79
50735.45294740439	48964.05366994177	79
51102.46009720509	50809.48229105907	79
49767.356084124294	51344.548230265216	79
50822.14012752086	49958.21925994041	79
50394.479415016394	51214.889028601945	79
50647.6313551841	48855.61090699709	79
51266.9656956159	50290.435715518746	79
50626.029703896376	48775.24496761179	79
49034.12744920492	51101.67977983477	79
51201.262786844825	50660.45701555984	79
50123.011687125836	51277.57272260327	79
49620.85535404138	51255.68888018836	79
50826.2891053515	51188.91030456784	79
50693.58539003903	49252.04281237489	79
49427.44584955728	49297.81283871209	79
50848.80727976533	49880.8921121224	79
50341.69789753349	51276.4008782321	79
50756.158002467404	51240.58411402589	79
49789.299532575234	51424.52554796113	79
49539.894462874305	49113.05271299297	79
50807.89105844948	49347.47698542992	79
51288.616559896305	50666.77877154483	79
49408.43013190782	51162.987117283636	79
49484.119161180235	49471.88251491972	79
51342.89867559122	50727.5869658743	79
49801.98431904715	48942.84489652023	79
48886.297682624085	50233.45741643686	79
48833.73933119999	50294.78926340493	79
51043.62783616928	51036.88384916069	79
50724.16493081588	51317.64212249797	79
50868.42385617309	49709.880701095964	79
50172.882763772985	48963.88712168534	79
49816.83367848198	51193.52892521982	79
51397.35229625376	50520.241321263486	79
50882.14975535806	49299.354804377	79
50751.882362358614	49608.802998637206	79
50901.13545773353	51160.41473688624	79
51158.52842137544	50876.507803345296	79
49682.89918700473	51348.45564717277	79
50931.953337195366	49851.61151803411	79
50563.01531833241	48830.19558634519	79
50830.017403730526	49572.72935166403	79
51111.19475307718	50992.2367770087	79
48962.61262969361	50318.86176368096	79
49053.905667735795	50441.011334477946	79
51196.4058753748	50058.11550582433	79
49614.06401774815	49149.245126689304	79
48749.271557361855	50302.74899612573	79
50609.8753721242	48695.41476769663	79
49735.41579240865	51219.94084457006	79
50081.997507924796	51347.98680154333	79
49066.246403939396	50710.507639898315	79
50727.94635755808	49434.69741632409	79
50790.16154935538	48901.33263602494	79
49878.369804561284	48868.5887695891	79
49955.36865775349	49014.61323879297	79
49861.69470670847	51377.180210664264	79
49141.47845591211	49841.5379922091	79
51347.00277244435	50813.527261327996	79
50674.060085013065	51234.045927405255	79
