# Supplementary material for: Abundant Topological Outliers in Social Media Data and Their Effect on Spatial Analysis
Source: PLoS One. 2016 Sep 9;11(9):e0162360. doi: 10.1371/journal.pone.0162360 (PMC5017681; doi:10.1371/journal.pone.0162360)
Supplement: S3 Dataset — See the respective attached file. (ZIP) [file pone.0162360.s003.zip › S3_inclusion_lws/clust_81_90.csv]

50000.0	50000.0	0
50005.83713481602	49993.280968672174	0
50001.12443877294	50002.94038312532	0
50004.48967049862	50009.87803618339	0
50014.53099825114	49992.22044562598	0
49994.82530141147	50000.16451443882	0
50010.4589196096	49996.03999675293	0
50018.2149037799	50000.21066760052	0
50008.08586038528	49994.71094210748	0
50008.936828060156	49996.61673629877	0
50014.94983376979	49988.786681476384	0
50018.46933854213	49993.8554702697	0
50011.58925015423	49998.11513877684	0
50000.88428493963	50005.70068823388	0
50015.58030491181	49998.917555959655	0
50009.4718499692	49995.44000616184	0
50021.193458055204	49985.225681648	0
50021.413904821406	49979.75696080034	0
50010.100749354795	49991.42392694246	0
49994.76895619402	50001.40611172298	0
49988.06258487189	49998.76840152412	0
49985.29202249338	49998.940740734564	0
49993.14686645007	50008.1375682673	0
50019.290915195124	49977.92750471076	0
50015.06418115242	50000.068615091885	0
50014.13017824349	49994.253094930704	0
50016.51956011994	49993.78858803314	0
50007.08202173182	49986.998177055575	0
50019.32588342561	49975.4242119596	0
50007.844906202205	50006.27608626506	0
50012.7000907052	49987.44525287354	0
49995.49342105043	50013.29634922211	0
50005.13790162656	49991.45152935209	0
50007.082932075806	49996.441953963855	0
50016.585769007244	49986.84440471123	0
50002.83418114664	49988.992466717245	0
49995.48635136234	49995.03181978486	0
50024.77210222248	49987.26818796391	0
50016.061040311164	50002.13748655931	0
49998.10217495186	50005.36260508198	0
50013.167830917206	49993.19964095961	0
50022.14159763361	49982.83076155788	0
50016.10399810654	49974.74415824642	0
49998.08776523715	50009.22821079052	0
50023.40450357533	49993.61172738369	0
50018.76775212044	49981.33086492498	0
49996.120792812355	50001.59421960543	0
50005.046774222115	49981.73340809357	0
49998.2990140224	49997.04291727956	0
50016.47214563919	50006.55446067109	0
50027.808527417794	49994.11873108403	0
50007.276988179576	49979.47005546184	0
49998.63505054116	49993.56495709598	0
49994.93196612812	50011.18394075017	0
50010.45876863076	49990.161010031814	0
50003.97266594857	50002.458794795784	0
50009.44591577367	49994.182815990534	0
50008.4991627827	49998.01859678256	0
50026.73402193849	49992.63956518364	0
50029.482584821504	49978.508912261066	0
50008.75765193132	50004.28392360544	0
50005.388412672575	49999.9900841207	0
49999.85042124614	50010.79623481914	0
50012.27171978171	49994.29867634941	0
49986.59482429784	50001.81226839865	0
50035.33648425852	49974.70002515035	0
50017.338649190744	49980.41742473275	0
49986.88719264082	49998.56909033515	0
50009.163364260836	50001.94105756399	0
50021.4902181036	49972.74675609031	0
50036.929303339406	49979.345099226695	0
50004.407389178654	50000.27660040396	0
50013.03458879436	49971.04161905141	0
49986.730068661935	49995.36881795393	0
50012.11734460939	50005.26852747503	0
49991.47266825221	50016.232713043595	0
50002.753656105124	50004.43811441385	0
50007.04795399476	49984.99209594952	0
50019.73260847298	49970.14971438379	0
50009.069330373226	49972.59046273163	0
50010.1511816557	49972.62455247978	0
50019.046855330045	49968.729659101475	0
50033.91819664266	49994.99795841096	0
50000.54061583774	50004.66301196818	0
50036.83356199175	49976.12178608589	0
49998.69355844842	50014.23779065819	0
49996.42385986143	49997.54201287753	0
49988.80355885187	49994.73949626766	0
49989.0000510483	49997.53362532931	0
50045.87877013	49979.65615874137	0
49991.13587895365	49996.52765682387	0
50019.30492580107	49999.88959458508	0
50012.46014286366	49988.74121117238	0
50001.54569032017	50001.71275774059	0
50012.15402410048	49992.55053785089	0
50000.12263336884	49977.47527241486	0
50002.22490471562	49999.61637121197	0
50010.51338572776	49998.152334640225	0
50014.73525587127	49997.20394473452	0
50012.79614643068	49996.9890215799	0
50004.87503193818	50001.461523248174	0
50006.03257514177	49990.03647625652	0
50005.54887962217	50004.81637949066	0
50002.56240120871	49979.99797606899	0
50021.887926901814	49996.062893511604	0
50006.32703857465	49991.544517300004	0
49990.439278598395	49994.24582331928	0
50001.873876585625	50007.141939034314	0
50003.305765154335	49993.86854020162	0
50013.200641945106	50005.08440088092	0
50012.12025455266	49978.84568753256	0
50006.64370623705	49983.02919293262	0
50008.49073917247	50010.12621010018	0
50013.861540388745	49978.21860787476	0
50031.058052643435	49986.99015643279	0
50014.94582985956	50012.05125135054	0
50035.5383608293	49983.566861656094	0
49991.030096193834	50022.15116813719	0
50005.46966937792	49970.62233159868	0
49988.44833133628	49989.976926240066	0
49994.354344094165	49979.72792732627	0
50016.53829730544	50000.329665277866	0
49985.69786667642	50003.08579045412	0
50005.04180405728	50003.54232518139	0
50007.49928405959	49988.58424591541	0
50017.031857151094	49968.94990008343	0
50002.98364475068	49981.342418066255	0
50008.75183400938	49981.63170455064	0
50003.74134074666	49968.98534518849	0
50014.184258887915	50004.34955588514	0
50016.66807349658	49978.153620903344	0
49991.49294660638	49999.08926920659	0
50006.07308943197	50012.02124499861	0
50018.18428017563	49975.5291185302	0
50003.744835537575	50005.03672033354	0
50017.0847617482	49967.71939797862	0
50001.364376995836	49995.92899192673	0
49999.015252295256	49984.51162121085	0
50022.88862056398	49978.140659149925	0
50010.12229608524	49981.63378355038	0
50006.924986869504	50014.2275570096	0
50018.62598055079	49995.02027975728	0
50001.4129379488	50011.1959501719	0
50029.762113352466	49981.23696473595	0
50017.34500124433	49994.69032148967	0
50001.66266675488	49990.137316034496	0
49998.9494254673	50003.01711792969	0
50001.198360199305	49999.86125242214	0
49988.285388029035	50000.56237796584	0
49999.6191912088	49994.81971262622	0
50026.604335600314	49978.8004165042	0
49995.32452230914	50007.39284060184	0
50008.4370145203	50012.41428319673	0
50020.588886059304	49984.00500895489	0
50018.196912976244	50013.52306138625	0
50024.68074206995	49980.89310460526	0
50032.11898991028	49977.87048802366	0
50033.392462679665	49988.90998566345	0
49989.34177680639	49998.66722062441	0
50011.053675528885	49993.308648700295	0
49998.23830095699	50010.57701642372	0
50011.79860805233	49985.78635422019	0
50018.22626641199	49998.34133937544	0
50006.87112494695	50000.55134256973	0
49996.53121272331	49985.20198091985	0
50025.086037284156	49985.91081937276	0
49996.70860588001	49979.26714558284	0
50029.50319168969	49973.20871567816	0
50016.4795935853	49979.64911345631	0
49996.10016635222	50004.113680559676	0
49999.640019379956	49996.08065681126	0
50008.223135130625	49962.391188099115	0
49993.37143664145	49981.26529963117	0
50018.00955082157	50001.454190036544	0
50014.05433731257	49987.786569162265	0
49999.49285722743	49986.030568801725	0
50010.892172060616	50002.890041918436	0
50018.264454430224	49979.08917698802	0
49999.254347866976	50004.12399906752	0
49996.37550174052	49996.18684061768	0
49988.48035736957	50002.11186367716	0
50017.57129535383	49985.64348910266	0
49993.48365932206	49995.32734283831	0
50004.25846664632	50013.69450265003	0
50015.17690187655	49969.07193670933	0
50010.90125225226	50010.77384091866	0
50017.00323091341	49995.94090178073	0
50012.86030348004	50017.03363351573	0
50005.31109678922	49962.92414232626	0
50006.08245865617	49996.396527964374	0
49990.01497238	49995.39866020564	0
50044.05046255765	49984.74864177708	0
50021.102182624454	49977.19055963324	0
49994.206855205164	50007.760510363725	0
50031.30952802601	49981.27880218403	0
49993.00874635992	49989.07987435498	0
50017.913044286935	50022.43697608902	0
50019.55630359528	49996.00874573291	0
49994.95845095134	50006.23146898167	0
49996.787999179345	49983.41672751876	0
49997.28862868989	50002.89962222195	0
50026.72239156424	49977.67029217016	0
50016.137442013125	49997.798828649495	0
50002.23822115556	49982.82918829433	0
50017.59004350971	49970.20078439211	0
50001.12616166738	49988.74985866253	0
50026.89126041569	49975.84217616462	0
50011.525842301904	50000.75636389602	0
49987.37936298576	50026.933915783564	0
49992.505563965504	49971.45927862612	0
50028.914669772326	49976.81093937099	0
50016.66006009913	50016.9698661116	0
50006.33442838227	50008.543010872665	0
49989.42131829412	49963.33901166855	0
50017.968238877926	49964.11063876047	0
50017.4053768407	49976.68234425749	0
50025.67918690619	49993.459769034926	0
50035.32946390554	49977.583204645154	0
50014.841863191876	50008.54154552255	0
50009.46842729731	50020.60487544357	0
50021.769537268505	49974.23178294885	0
50011.47451947896	50007.557284676805	0
49998.40507468729	49975.46325920858	0
50004.0943970568	50011.27871101463	0
50006.20179319582	49967.85017228331	0
50018.20829484094	50018.71730479123	0
50011.66556158528	49969.1858270797	0
50024.369657337156	50001.22008216415	0
49998.79584238994	50007.13689362251	0
49990.32820341346	50016.3961369657	0
50006.4435688108	49994.31053318997	0
50019.30929079813	49976.600336048316	0
50010.91845864008	49982.82898569856	0
49990.348907185224	50005.60903256387	0
50024.1522169357	49994.40200642497	0
50014.17381883133	50002.12589069574	0
50017.76507466728	49990.44779436663	0
50043.75520496807	49976.744641166486	0
50009.71324076425	50011.99337319459	0
50023.96064234873	49977.61049468709	0
50014.04709016834	49999.30956374218	0
50007.29837336337	50019.74476684009	0
50011.60148713441	49971.61552987652	0
50027.760664667345	49985.06088880161	0
49990.826783218356	50029.403764236886	0
50009.65654534305	49987.70137659851	0
50016.71099753911	50008.33824926107	0
50004.69951611002	49997.63286251777	0
49982.1008966819	50023.64881203237	0
49994.30528099292	50019.15648234574	0
49989.98803088486	50014.01842541414	0
49982.173661481924	50004.54955079803	0
50016.885314251995	49964.39033046427	0
50027.64624163003	49996.03948847316	0
50042.10921104765	49992.490067135564	0
50000.45721536013	50013.25586287379	0
50033.20667133846	49996.21933796846	0
50007.796617056236	49990.37827675556	0
50010.793185041024	49958.88394594061	0
49999.99657376707	50014.635139766775	0
49991.18720389596	50004.122235214636	0
49997.97220737339	49978.578237204354	0
50009.72613395662	50003.706107086124	0
50035.589999161806	49971.04844427833	0
50028.910800421785	49971.17023296352	0
49995.69536840814	50016.661631778	0
50031.87793942766	49984.378883366044	0
50018.940883947886	49955.17033129901	0
50009.73582475297	49963.47881328664	0
49982.62400587377	50000.491292449246	0
50011.69341869804	49995.72767945512	0
49995.16420949113	49998.835294507444	0
50006.40201665947	49988.39904736535	0
50016.4519561636	49990.38580699887	0
49999.09921373705	50015.27455799909	0
50015.71644487849	49981.890074185685	0
50011.95701241115	49981.49187185587	0
50013.74931920829	49997.47045144757	0
49991.916510602816	50012.525039104024	0
50009.99198977121	49984.8982441121	0
50018.44147401772	50003.16867861623	0
50020.82573912429	49974.82028027413	0
50015.49034966473	49990.85560334409	0
49999.87213701425	49997.90044027296	0
50043.79092621712	49982.05238273654	0
50017.433259612284	49987.72241035177	0
50031.953824946744	49994.884360510674	0
50008.88763657624	49985.631715698684	0
50033.254947874484	49991.54350118985	0
49999.46235900153	50001.37638187934	0
50015.18216152417	50016.60655961266	0
50013.100947890016	50010.369642319376	0
50023.76929210621	49996.469970804144	0
50009.1598565264	49970.37590584578	0
49995.85450226346	49992.452056001675	0
49999.94546654832	50008.59505416156	0
49990.82754118624	50010.245166916364	0
50031.77710339371	49975.60848126108	0
50034.230430251715	49972.200144816255	0
50022.386270717376	49979.00827023312	0
49992.64646736168	49980.25304717777	0
50026.42297673137	49997.453392527335	0
50019.618674445446	49958.86037352273	0
50026.41798040903	50001.05491525644	0
50019.38057683675	49973.42363685009	0
50009.54565436523	49966.28393480257	0
50009.01063384966	50014.73592736334	0
49999.644995925904	49993.78405371485	0
50009.81720632824	50005.97289784865	0
50008.14015398451	49992.284981156794	0
49996.346870602596	50006.735113702714	0
49992.318381946396	49996.34852900717	0
49975.57922029394	50007.543591302885	0
49991.7840052838	50030.47910280624	0
49997.821918389505	50003.78108682672	0
49981.759709777754	50020.590654198604	0
50004.689470503756	49982.915378003716	0
50003.63994292236	50003.52518030056	0
50003.33970531987	50010.21646316763	0
49991.72504012674	50009.66971456137	0
49993.51300644962	50021.990941999415	0
50008.57551745661	49967.72139152683	0
50021.960935687	49975.66542490558	0
50004.69583280455	49995.22104814737	0
49994.198399913046	50009.21217614481	0
49988.58142016513	50018.082290497325	0
50019.654252077045	49988.67324223183	0
49984.921162792794	50004.07854214962	0
49981.45671529846	49997.116122643434	0
49996.97783060522	49968.187741512134	0
50040.272093099156	50001.72669740148	0
50003.18794351524	49977.40589052669	0
49993.03311956979	49993.21018067425	0
49996.365427526835	50010.6317267545	0
50003.67053058538	49991.807151799425	0
50008.59006648891	50007.353603243646	0
50005.63922193674	49975.28807307995	0
50027.37674313698	50000.002662458595	0
50018.1694011894	49962.7431125476	0
50029.270615256304	49986.30585703274	0
50008.60891376488	50000.90645862579	0
50011.463217016535	49987.64651850302	0
50025.71492602243	49980.053609271316	0
50020.149261215425	49998.33740895269	0
49992.083382203666	49998.17325550986	0
49990.49038131797	49993.050099536056	0
49997.03459241107	49992.463299739306	0
50015.71638867133	49993.163487279846	0
50014.238258018595	49971.042525217876	0
50002.84440560835	49991.017650804875	0
50024.0421841673	49981.83583364768	0
50010.09122006389	49975.393998303785	0
50021.8599244461	49988.34879827413	0
50012.38490685176	49983.447845324255	0
50022.9978631254	49987.25227928762	0
50024.57481204676	49998.27303786978	0
49977.73435678939	50025.73142585185	0
50018.273526281984	49984.862890459626	0
50004.87977524304	49988.86417241439	0
50010.2994959495	49980.14878879698	0
50044.34040172747	49986.573763466644	0
49989.8854863132	50002.60089882142	0
50035.588236585834	49995.58540569962	0
50033.22995233338	49985.604815805105	0
50004.865841838946	49985.181879685035	0
50017.96032704124	50016.073713754304	0
49985.88742129509	50004.574260043635	0
50022.967400696645	49965.7199337937	0
50020.575116337925	49991.52741422425	0
50023.080497756	49990.82975304222	0
49971.19647388126	50028.90699982335	0
49988.378226405424	50020.15787642392	0
50041.256446369975	49975.58570536631	0
50026.2353198945	49963.63745814506	0
50006.09290812682	50003.86750193632	0
49999.10665106603	50019.81250362378	0
50017.08442806516	49999.00182927129	0
50044.3125068275	49991.881128169334	0
49989.69643205104	49979.90931636454	0
49983.447153874804	50012.92191009479	0
50007.09100776314	50002.0115516885	0
50002.39396832022	49992.540378176054	0
50030.089910534545	49998.491165232444	0
49997.30745483783	49998.59718904675	0
50007.318017293444	49975.875578960055	0
49993.248316773905	49978.191920323	0
50026.3666059615	49990.04335203911	0
49992.999485446875	50010.69994272801	0
50000.3856237368	49991.71250458948	0
50017.946030743726	49977.88631347146	0
50007.644142433375	49972.087069549	0
49993.66907959635	50011.765590085415	0
49994.8157511952	49986.98470323382	0
50008.38104781748	50019.90062105578	0
49993.26126408174	50000.11735477906	0
50007.22548173692	49977.57936703704	0
49992.06360483944	50018.0340425501	0
50039.28669048378	49963.65659707516	0
49985.753176636455	50020.735921212305	0
50011.566897029115	49967.6111754119	0
50033.987927820956	49979.86532365262	0
50034.92184460218	49993.68379887169	0
50031.1834662403	49978.546404806555	0
50008.49951727383	49977.61220145197	0
50000.0667014223	50006.61967936052	0
49984.729122934965	49988.46750636666	0
49981.21649061167	50003.70840084871	0
49990.47161684786	49965.01894314194	0
49986.85456251446	50017.47416794007	0
49993.14977565803	50012.76023205532	0
50047.74428540473	49991.24723405859	0
50041.76255014188	49978.46759680011	0
50009.81457879594	49978.21967923451	0
49998.4060908197	49999.35948248665	0
50018.373779276386	49996.34044717234	0
50013.52283959243	49995.467949927086	0
50027.67426593742	49970.10328410818	0
50014.319940503025	50017.38261971316	0
50009.11341404663	49999.653086728984	0
49973.127658974896	50000.05463673042	0
50024.172469884805	49992.833051163034	0
50012.72323837013	49986.30699232487	0
49986.20730487261	50000.10490423789	0
50011.977252020064	49976.793581167396	0
50000.00469857768	49987.66289570633	0
49995.85995538461	49973.097446555905	0
49981.89327689237	49986.981859026244	0
49990.188598212604	50018.50470183291	0
50019.26408681603	49991.079964753786	0
50026.90642246039	49980.55454640253	0
50004.02002875881	49980.06894821713	0
49985.89081506631	49985.65015807027	0
50002.19799961084	50013.56370140326	0
49983.7216195171	50005.075943525364	0
50011.56530235663	49984.67498436674	0
50002.327672652966	50016.16523425671	0
49997.71084800053	49989.345274387495	0
50021.098386776	49999.088229640256	0
50002.00890793094	50008.13368325376	0
50019.39518854666	49986.74799421681	0
49998.48583144695	49996.020842220816	0
50002.252645341825	50003.39034952211	0
50024.94934034694	49996.50973683712	0
49986.29125204934	50032.769984358754	0
50028.415156277806	49974.07285654163	0
49992.67148623997	50015.74501869495	0
49988.55427669218	50005.38882281116	0
50005.61269014103	49979.195057955585	0
50013.9253921519	49979.943606174034	0
50009.02263196153	49976.39397066565	0
50003.70383567812	50009.18776447736	0
49977.93538939688	50032.17827826552	0
50002.00143499088	49981.14772652258	0
49994.443343618565	49988.76168526796	0
50015.95192676042	49996.55369518609	0
49993.70826007408	50013.60625246535	0
50015.6171072625	49995.2344459176	0
49985.79584330067	50018.53873362033	0
50035.52685303456	49986.11691328954	0
50023.38477138606	50015.65881684924	0
50013.08957255942	49972.88909667436	0
50032.54434074573	49980.14024382478	0
50037.69766277613	49990.71977907857	0
50020.70132115987	49971.33918728332	0
49991.54871575323	49993.06958954638	0
50038.6876369777	49984.854015877136	0
49995.84975534837	49989.76380217891	0
50008.57260689861	49984.18248625825	0
50010.80116969428	49974.26868446372	0
50015.52442358418	49980.369654114074	0
49966.87956821088	50025.3566718717	0
50021.39298048806	49997.33513397521	0
49986.79280405464	50011.54457078656	0
50036.99569153763	49970.71384740837	0
50030.30006447288	49976.71936741601	0
50004.423067000935	50021.778925919774	0
50018.9524174718	49987.93459858724	0
50002.24446952885	50009.35885546801	0
49991.37241014676	49987.81286878255	0
50003.50800967785	49986.81399264767	0
50024.603400120206	49967.67607924221	0
50011.68653072118	49989.936086664326	0
50007.42317193211	50025.20821976098	0
49997.81359760099	49974.146066464906	0
50000.03202202254	49975.17501212602	0
50007.46899340166	50016.97950080779	0
50014.92720199672	49989.879107376546	0
49982.3621370405	49990.43294793265	0
49998.93112757086	49973.32114751587	0
49993.375437763934	49986.99815010414	0
50009.01048645396	50017.8185164767	0
49996.28983160131	49986.96341522962	0
50013.84358150482	49974.759725529235	0
49985.33335758784	50014.325262570404	0
49988.28920657882	49976.78881082798	0
50005.127349538976	49960.355245516366	0
49989.64002585986	50013.06228223937	0
49993.30132386803	49990.74232668886	0
50007.89248237768	50021.36047618287	0
49987.15178322575	50016.181793822885	0
49640.763069246685	49957.17919876822	80
49726.66570223994	49936.374610799925	80
49557.357647516066	49980.75334244273	80
49639.39067273523	50038.249483819374	80
49614.622617332745	49876.56317576283	80
49477.77876280596	49946.649646243066	80
49775.54442377926	50001.562740507405	80
49551.486263179126	49821.06435310943	80
49395.39157353597	49967.15769974563	80
49817.501417538755	49922.81342759373	80
49756.532529683995	49860.49550431067	80
49906.493622693546	49930.68997802599	80
49914.26701214448	49843.541141756126	80
49947.25937228714	49763.471769822674	80
49657.66902510172	50126.008267731944	80
50015.13319059116	49717.00024811945	80
49829.45286878985	49818.18108647739	80
49914.79252365648	50012.5592420204	80
49649.588399843014	50215.259122147225	80
49687.58853980877	49813.254151834866	80
49897.28041756462	50098.62112116245	80
49730.98987609763	50075.14180030523	80
49578.08932940363	50266.29616020023	80
49985.27079807121	49896.957913940794	80
49810.456721192735	50098.69664718429	80
50032.46235525437	49796.44097610014	80
49558.332801698605	50072.66466763577	80
49552.63966638485	50189.12800550541	80
49475.578973671756	50102.17680313995	80
49414.18410928744	50155.63115168819	80
49472.53287724296	50219.28672249034	80
49731.079275159645	50160.66998310426	80
50116.82610585771	49767.73148614959	80
49399.43644045398	50070.07651005351	80
49314.96525463197	50096.47771047161	80
50073.646745328144	49898.439438161666	80
49500.70922239176	50306.24827158496	80
49786.333649735316	49741.19273568779	80
49597.15892067391	49746.715778293226	80
50016.33763655882	49634.98041072396	80
49588.408713584795	50354.89376546164	80
49790.56155940869	50228.107320821866	80
49869.918314654766	50251.77758211743	80
49567.8831582232	49670.69470062794	80
49327.48498202127	50185.0235026524	80
50102.888576586396	49623.39677973989	80
49929.83828982585	50196.46963957339	80
50193.19480473133	49737.01970376936	80
49633.41342826959	49622.07347824629	80
49325.95194045048	50269.95371496465	80
50019.138488135264	50204.63707652029	80
50101.648980537546	50176.54708234284	80
49255.25936112006	50322.73680567613	80
49497.58645685443	49750.09174584629	80
49348.74921731921	50349.69402464095	80
49840.86323116964	49674.81582161191	80
50270.3473179426	49778.34595609007	80
49982.47327662965	50096.952055865906	80
49286.10834075132	50012.46651997067	80
50011.023051033524	49553.0331127725	80
49742.07247720716	50296.04558627431	80
49338.30303102029	49901.224499542	80
49282.18545109691	50408.09029477832	80
49418.40799903161	49867.402968616356	80
49850.90904344314	50330.82266617598	80
49724.38384189217	50382.695535164145	80
50237.6539069253	49663.25687493776	80
50004.06756064786	50287.495467146684	80
50310.50058891562	49611.01393476492	80
50399.92216102085	49611.766529822715	80
49271.36769902055	49850.20293940403	80
49842.5533172871	49585.50541338308	80
49696.9335499634	49732.76547179073	80
49507.8908117534	49615.07496752115	80
49708.40666691946	50462.31066031237	80
50063.984259521334	50098.54391074824	80
49418.3270990197	50397.63704731306	80
49917.01898333793	49619.62655791454	80
49210.56297996496	49911.082183327024	80
49240.56921832984	50143.110356101184	80
50434.9536458833	49533.440899329114	80
49766.2430733187	49627.35845002849	80
49728.87885005298	50541.796803693374	80
49226.69493703596	50472.05846392782	80
49192.66254487359	50215.71210988536	80
49149.80843373771	50517.794649471114	80
49450.89286372184	49678.366554548425	80
49644.981174131775	50548.83531706958	80
50067.08511816523	49491.23519420766	80
49257.006371695374	50548.34470598643	80
49206.721871471695	50060.664972346785	80
49658.83191589363	50297.50955945657	80
49148.53563324736	49970.2771571579	80
49158.69227509109	50601.9612732797	80
50408.82063293968	49455.773213982866	80
49961.19289426996	50363.4147323588	80
49726.04437953229	49552.98039821874	80
49088.5243960904	49915.35148140911	80
50157.89019988762	50111.48566116635	80
49781.749070707614	49493.4241520587	80
49867.58323234476	49468.164908071	80
50172.8158550716	49572.51334439504	80
50218.23705752138	50173.36665978456	80
49700.741968259295	50625.664683999086	80
50153.840387117925	49476.373420050906	80
50453.33010544382	49676.788764828554	80
50421.92238499156	49756.91888198251	80
50248.647282646874	50256.516944597824	80
50489.18932523697	49430.588492679024	80
50350.009674006404	49809.24841605176	80
50335.67907783041	50247.83601744635	80
49557.4673260158	50432.90509241958	80
49564.29217318686	50588.55812514456	80
49306.72185093304	49770.44724268049	80
49153.73387267396	50128.25791864463	80
49373.04399982947	49650.930842890615	80
49166.546017520166	50409.3512561635	80
49410.04776810781	50275.3135406866	80
49998.71848036526	49434.0985139238	80
50503.82653998811	49745.85460981382	80
50506.90254498309	49585.30336684603	80
49905.4426988615	50429.25347825671	80
50576.38968339666	49701.349531686086	80
49089.70075395756	50077.161966925756	80
50103.80889174106	50263.16940068747	80
49345.25218868785	50462.54226160726	80
49516.49615505291	49530.57217438642	80
49001.3285799111	50094.04649201194	80
50052.821119544846	50016.886742895316	80
50258.14979824957	49862.45008897983	80
49294.26222220049	49613.51489670168	80
49665.48732024907	49494.58447137648	80
50252.255254024574	49536.668576910815	80
49106.5428059665	49835.421693006836	80
48969.99126713428	50018.47493364782	80
49765.99916133489	49409.06356575188	80
50421.9990755222	49861.648783763696	80
50174.56463882058	49836.849432786	80
49070.693955855946	50604.843846641896	80
50393.66447519416	50316.56652361502	80
50556.9235059245	49372.19590612533	80
50615.76876175412	49774.43247855299	80
49249.56021729228	49701.38804883331	80
50636.381304081086	49641.688324951516	80
50502.64663654359	49832.104524796516	80
49489.5330408308	50630.53386819075	80
49096.83949333504	50357.169455781535	80
49834.21426263622	50477.99742719775	80
49989.16738344935	50445.887121856875	80
50048.961543912075	50382.93721735552	80
49985.68049014494	49352.99700298319	80
49003.63813066807	49885.55657578739	80
49160.87092683706	49716.024473999416	80
49684.357274924536	49396.511127918995	80
50236.32922226318	50072.4079097752	80
50320.91837348861	49450.13808349819	80
50139.52903878638	50023.143515845135	80
49899.96049166996	49393.27204277566	80
50607.93247422935	49559.41216692169	80
49062.14192447276	50436.97940530469	80
49769.63414417609	49322.531796093004	80
50544.14689493094	49490.279338797984	80
49221.21085677482	50660.361234977114	80
50307.49481693545	49361.83702784594	80
49404.18605683153	50525.07879452377	80
50046.59799352961	49289.06076579474	80
49934.58894212964	49286.009269752765	80
49206.35413720935	50740.565733383264	80
49605.42106863824	49415.92390900531	80
49140.89346738155	50686.59368142698	80
50335.26155169518	50381.56949097551	80
50711.17401446792	49607.76718398529	80
50185.60291146623	49951.42568766653	80
49107.58901718476	50209.954636487164	80
50418.57637021571	50214.77453423869	80
50190.921748955756	49404.07046997953	80
50392.48734553376	49371.6516541607	80
50492.65917019766	50252.10767777312	80
50068.21413358207	49376.56397558891	80
49080.317035879176	49747.80738524761	80
49508.79690777602	50520.03168592113	80
49237.96515550005	50820.38240990082	80
48919.02671237221	50128.019472832435	80
50794.23683184489	49613.09427262332	80
49141.203825437115	50789.20408858537	80
50635.47281514216	49476.270734181395	80
49224.50474618144	49779.167816540285	80
49322.363892825626	50847.02571577066	80
49193.88642586371	50890.25235207335	80
49855.41761940528	49320.660492118484	80
50019.443337363315	50524.836985252856	80
50692.487116815915	49730.095585947034	80
49695.98346228733	49288.14787053628	80
49263.33727452364	50947.010246891914	80
50348.59568363203	49535.12551037793	80
50337.162199262304	49725.407113622925	80
49386.25841516641	49733.13438727703	80
49575.136942878446	49332.93898770086	80
50665.63778968736	49843.23490722409	80
50100.814803430556	50449.87626415628	80
50183.87342694523	50468.16555038557	80
48944.83390390967	49817.90936661113	80
49384.364548064485	50789.003765193425	80
50875.61616448273	49598.016735417914	80
50843.29271279922	49680.22449674698	80
49494.15127046224	49300.80013337401	80
49491.90056298235	49385.01350127556	80
49429.792283257724	50713.27777856658	80
49018.7683092923	50222.15592955432	80
49831.12073441525	50564.41574324096	80
50008.41300424447	49212.82569957537	80
50441.11400624771	50384.70691567645	80
49887.302770470254	49218.9826305914	80
50252.30529906397	50402.115948272214	80
49308.60861613504	50653.668482413894	80
49393.134663607685	50890.774115978296	80
49342.598925061924	50979.95917033991	80
50291.39496301534	50132.44896821327	80
49598.80140758065	49548.072158957286	80
49565.50812554174	49249.13984966679	80
50717.71914740043	49458.161090398426	80
49075.01551125823	50737.167186162995	80
49328.098414212436	49535.458067577485	80
50800.92879260504	49452.51908058015	80
50875.47109120257	49760.785318615584	80
50375.624370127516	50145.329612861184	80
50537.85176413576	49287.56670903837	80
50817.95116371899	49534.286832641286	80
50778.68046135254	49741.487616154336	80
50625.594984634125	49284.38105275389	80
50354.54554892465	49286.09582936524	80
49149.14990292354	49635.39689090533	80
48896.02895907395	49885.9156511753	80
50905.81767446426	49518.91107864799	80
50936.70024164514	49659.80612909401	80
48933.164956620145	49731.02041524022	80
49813.227193630904	49172.61010574876	80
49154.79386780702	50969.40915693953	80
49776.10209218538	50657.883793949986	80
49851.156912531995	50172.19699426441	80
49065.961389001764	50519.2711441943	80
50376.7506903856	50062.032625811866	80
50807.40937994535	49820.53616426135	80
48848.19303588367	49728.49754321806	80
50558.24586143704	50191.14797737537	80
50286.58580237403	50006.513435907385	80
50337.583865466666	49937.43028989359	80
50389.36092334891	49203.315354457634	80
50634.49107858878	50231.33147132204	80
49024.937321413665	49687.32607568204	80
50715.58462676039	50239.7372540086	80
50277.722653276294	50480.01455162438	80
49001.989750198096	50651.57747835827	80
49729.57580487457	49197.14554622007	80
49909.805640678074	50525.315431185234	80
50404.407781439375	49118.29938209366	80
48837.51098695045	49822.483109629444	80
50496.597228394385	49920.35269889175	80
50949.43059820175	49444.73613619745	80
50304.42343447905	50558.99440262811	80
50675.3767577314	50313.552782401515	80
48988.21495880043	50571.63353152434	80
50475.14397503998	49182.2937067275	80
50847.841819481786	49890.918334653805	80
49648.38452294381	49200.95499491119	80
48991.092090899096	50397.84626592364	80
48905.790843145514	50412.016105001545	80
49424.08448923966	50967.12259003173	80
48940.69975935987	50503.55678212757	80
50613.64704230084	50373.61060254443	80
50113.455085588	50534.21657195657	80
49326.974063888905	49445.93682544793	80
50800.78120288631	50246.10872471788	80
50016.119034008094	49129.023724770814	80
49409.20688634722	49526.08145494769	80
50529.14550472893	50401.58990487203	80
50244.837481065224	49303.715495055636	80
49409.35733202543	49381.02973220315	80
49595.175369370176	49138.286354116986	80
49942.28699983127	50606.15719431971	80
50443.16359752375	49046.7932417081	80
50637.452831475646	50458.71378801349	80
50758.147864612765	50162.588792390256	80
50154.53128566101	49329.65470834377	80
49312.95077760388	50745.69472506523	80
50365.293292376	49018.23088351843	80
49108.67551775137	50900.20778788516	80
50744.03352793155	49878.258645952534	80
50525.19474151253	49031.181742761095	80
48996.30258792409	50765.99160540042	80
48817.101865489916	50408.59633203585	80
50528.85034279661	49997.36573927488	80
50476.62386232534	50068.016958075415	80
50467.45195171035	49332.91111431534	80
49859.23154906657	50683.41177019571	80
49173.101343144255	50295.43489056622	80
49831.3255175438	50763.1550038991	80
49129.00983969399	49549.888097337665	80
50610.32196905985	50541.546508216335	80
50126.70216616464	49247.80048829655	80
48897.536198387825	50206.92805363552	80
48922.50456429792	50325.75097273336	80
49601.31852749782	50660.87920812102	80
49688.057054836165	49123.47061104045	80
50125.04450059384	49165.04727117861	80
48814.10173778035	49922.99043953303	80
50188.61069762722	50582.2670301873	80
50194.64916633852	49121.648715351	80
50285.32103549902	49231.365920486394	80
50142.65733649471	49059.28874265113	80
50873.40281703791	49404.201462110694	80
50619.909775622655	49916.51304414759	80
50898.180361684674	49960.5216887422	80
50400.19141460569	50458.50430502898	80
49068.78709533983	49997.86227109001	80
50716.075015415394	49956.81249737245	80
49585.717287281645	49057.58420493642	80
51011.346490385054	49379.61245526833	80
50703.866574416614	49309.985996722105	80
49211.78481994068	49533.02515756946	80
49900.874955154875	49137.65690950832	80
49539.69870117201	50721.02338735166	80
48840.60388075234	50493.4688122509	80
50609.321979596854	50009.4256159514	80
51016.71246421649	49295.48166549982	80
50321.00871528797	49130.7687908227	80
48966.9569500733	49619.20222579268	80
50560.179120485016	50308.11773144409	80
50130.47331062119	50362.96983979603	80
51088.72838915382	49333.390774634056	80
50024.740460148765	49047.31220776991	80
50675.798000477	50070.07114087813	80
49312.77569472421	51064.570359917474	80
48977.03771823359	50853.158214502284	80
48759.01389674104	49798.11771620844	80
49296.222898140244	49366.609266805084	80
51163.95994115248	49285.18620179197	80
51152.269513567095	49388.287319709656	80
50868.50901461722	50302.12131751679	80
49493.3550081942	49201.94857100285	80
49675.63749650427	50708.83776384177	80
51240.596805815956	49374.53245364427	80
50196.32100167539	48990.194375023755	80
50238.30248566012	50651.394429639455	80
50060.58105713317	50604.862131817514	80
51010.25048369447	49212.78749648025	80
48781.2372761052	50550.01761726223	80
50683.315940015294	49220.80438683646	80
49498.0964573323	50793.30910994688	80
50309.68406924219	50701.37147877883	80
50577.729687334664	49216.24145426066	80
49486.5499278247	49116.19063579126	80
49449.779258392286	51044.888695610935	80
49268.353695400874	49284.78455365651	80
49403.62314153853	49198.61926550724	80
49524.238556656834	48994.93484764631	80
48801.3447383721	50007.42437199314	80
50148.739038007494	50656.7058343475	80
51250.697482038246	49284.1230896929	80
49939.53968788679	50711.61410390022	80
48923.79170620426	50623.10961017165	80
48896.875696177565	49969.61038982796	80
50671.71627641424	50596.30289796422	80
49232.23476540977	51022.850677336755	80
50901.921580503615	49319.91560790264	80
51016.48272729539	49679.017846101546	80
51086.94937017575	49242.25087642601	80
50731.42401482088	50535.54894048474	80
50605.135942919595	49064.59131290847	80
49744.46218430289	50771.23469170994	80
51311.04239418079	49428.350223933994	80
49482.39351810011	48924.97226968143	80
50481.40268849591	50468.27729015506	80
50177.615837877514	48904.316802242785	80
50186.67287304839	50734.43225477653	80
50221.99523333971	50813.87115101373	80
50709.34030513754	50410.46059357376	80
49386.12278270007	49299.95389273057	80
51268.25293888426	49503.91257721236	80
48705.82574404156	50514.09552027092	80
49396.9686700166	49113.00249324181	80
50564.75158800075	48950.84384857068	80
48845.5270003007	50651.76809463666	80
51188.64416183062	49476.043617364216	80
51367.71722683524	49490.470743642596	80
50561.98502752362	50077.79475390439	80
49066.83808803706	49612.09191919678	80
50677.54119295464	50678.555273423684	80
50074.71609136709	48974.0303930333	80
48698.93804418263	50433.108748537095	80
49154.563284779324	49464.422061428704	80
50138.431420715235	50802.32661494336	80
50261.008942833614	48871.548914826584	80
49520.62537712462	50997.24266512918	80
49598.632924981976	50778.67261208196	80
48999.60152017266	49543.61522233191	80
49102.41180984614	51036.0285422508	80
49219.511332118236	49411.95467409273	80
48726.75182695631	50046.95850910033	80
51091.831452900806	49159.88766016267	80
50930.3702526105	49884.075205741705	80
48957.62823094453	50936.25235557903	80
49912.78881956038	49056.60641036387	80
49992.68982924043	48972.77069430125	80
51316.93688578627	49337.41241396953	80
49847.85413576196	49003.52600377816	80
50839.02559463684	49258.41586476161	80
50652.1956931175	48953.924645660496	80
48835.215701980946	50150.30761499153	80
49184.43209624919	49305.67330406455	80
49567.60610566291	50923.010062453526	80
51099.75821225408	49476.47541777181	80
50342.52871182566	48905.162258096796	80
50522.02219743843	48877.04843965441	80
50420.80353367477	49955.17993469562	80
48749.39732573866	50176.70420945228	80
49122.96778971152	49252.55511846242	80
50750.161739653835	50731.52454052452	80
50534.64184479879	50586.20433324426	80
49080.777453971205	49417.20783323551	80
50804.59637626936	50796.68901630048	80
50719.811947638394	50811.840050167826	80
49561.08315721257	48894.660472253105	80
48999.65467369475	51014.96494077643	80
51100.09995362413	49659.931035533526	80
48682.56328493736	50232.77528485307	80
48699.921753641545	49966.95612624224	80
48705.97758733856	49734.32450401758	80
50637.36659237816	49150.35521061804	80
49096.53123879224	49169.43399248189	80
49652.5123969194	50929.45327332019	80
51239.47012637802	49584.40270528587	80
48607.71008087543	50182.87478156757	80
49408.48621483352	50630.34766467534	80
50299.18757894516	50841.77522274071	80
50800.74588021634	50355.743570912986	80
48742.38392307563	50294.592844157436	80
50886.9035852258	49189.52944287276	80
49265.99526677412	49201.10745340139	80
48646.71961363859	50086.64937285065	80
50795.3623354691	50654.27335144714	80
48706.058518462574	50600.170297019344	80
51400.67494868214	49304.99840684079	80
51184.45849982028	49201.59672145684	80
49388.76134931857	49025.94170656604	80
50877.64688492602	50645.116372698474	80
50438.57139815652	48869.17076609051	80
49253.895366750934	49117.08634178302	80
50624.34608621832	50140.32189429915	80
49185.53775008737	49165.76073196274	80
51072.548914421786	49575.38792879753	80
50920.44551224303	50238.50905694483	80
49634.337678455275	48990.3856485464	80
48808.259347693835	49651.99818176296	80
48610.27813355538	50431.930434508366	80
50597.577144215	50638.44908726459	80
49190.1539929706	49061.22020539903	80
51163.69159907924	49116.483188680984	80
48662.85371934681	49886.165480819785	80
49731.80295123454	50897.71771519149	80
49929.822097779965	49531.55593152431	80
49444.448668849094	48850.05020077532	80
50731.81137483724	48915.62201244726	80
49550.48444956813	51081.45287218396	80
50968.18770592982	50166.914987262244	80
48896.964421617085	50869.40115408128	80
49937.31307281567	48913.059239764996	80
50453.74223665876	50544.97694951893	80
49101.09275848521	49338.781674921935	80
50850.15761867491	50725.54275559627	80
48880.13235218006	49610.043373424574	80
50755.886167867655	50035.88597625048	80
48815.695694534814	50874.384126161574	80
49737.43455524258	50978.70589774927	80
49712.95754835374	48960.88835765299	80
50906.20193409886	50381.742576517936	80
49289.537327402475	51143.89011488244	80
49020.83651414912	51101.240750417506	80
48538.51843119233	50234.028977491915	80
48601.75389010403	50288.703758584874	80
50943.85146172127	50702.52263229944	80
50768.051904243424	48988.23277098876	80
50939.15165561327	50587.64882070058	80
48934.48040977204	51094.14479195418	80
49034.91980147652	49262.95082427071	80
50688.3537541111	49078.547947820975	80
50959.51683200951	49140.97963287611	80
50893.097577069304	50811.87283069813	80
51482.10542242329	49333.84864711642	80
50385.79336784315	50822.56148523353	80
48617.14409994791	49811.70527193369	80
51075.02628886472	49746.877122238744	80
48631.77785654004	50558.59655596094	80
49853.93082062304	48902.27767383823	80
50814.74673385414	50096.47357778933	80
49018.81444515298	50312.270345436365	80
50011.54271436716	48866.289121662805	80
49383.42113622737	51108.51923983469	80
49100.65402203045	51119.085671733665	80
48720.881823639415	49651.18576003555	80
