# Supplementary material for: Abundant Topological Outliers in Social Media Data and Their Effect on Spatial Analysis
Source: PLoS One. 2016 Sep 9;11(9):e0162360. doi: 10.1371/journal.pone.0162360 (PMC5017681; doi:10.1371/journal.pone.0162360)
Supplement: S3 Dataset — See the respective attached file. (ZIP) [file pone.0162360.s003.zip › S3_inclusion_lws/clust_82_91.csv]

50000.0	50000.0	0
50005.83713481602	49993.280968672174	0
50001.12443877294	50002.94038312532	0
50004.48967049862	50009.87803618339	0
50014.53099825114	49992.22044562598	0
49994.82530141147	50000.16451443882	0
50010.4589196096	49996.03999675293	0
50018.2149037799	50000.21066760052	0
50008.08586038528	49994.71094210748	0
50008.936828060156	49996.61673629877	0
50014.94983376979	49988.786681476384	0
50018.46933854213	49993.8554702697	0
50011.58925015423	49998.11513877684	0
50000.88428493963	50005.70068823388	0
50015.58030491181	49998.917555959655	0
50009.4718499692	49995.44000616184	0
50021.193458055204	49985.225681648	0
50021.413904821406	49979.75696080034	0
50010.100749354795	49991.42392694246	0
49994.76895619402	50001.40611172298	0
49988.06258487189	49998.76840152412	0
49985.29202249338	49998.940740734564	0
49993.14686645007	50008.1375682673	0
50019.290915195124	49977.92750471076	0
50015.06418115242	50000.068615091885	0
50014.13017824349	49994.253094930704	0
50016.51956011994	49993.78858803314	0
50007.08202173182	49986.998177055575	0
50019.32588342561	49975.4242119596	0
50007.844906202205	50006.27608626506	0
50012.7000907052	49987.44525287354	0
49995.49342105043	50013.29634922211	0
50005.13790162656	49991.45152935209	0
50007.082932075806	49996.441953963855	0
50016.585769007244	49986.84440471123	0
50002.83418114664	49988.992466717245	0
49995.48635136234	49995.03181978486	0
50024.77210222248	49987.26818796391	0
50016.061040311164	50002.13748655931	0
49998.10217495186	50005.36260508198	0
50013.167830917206	49993.19964095961	0
50022.14159763361	49982.83076155788	0
50016.10399810654	49974.74415824642	0
49998.08776523715	50009.22821079052	0
50023.40450357533	49993.61172738369	0
50018.76775212044	49981.33086492498	0
49996.120792812355	50001.59421960543	0
50005.046774222115	49981.73340809357	0
49998.2990140224	49997.04291727956	0
50016.47214563919	50006.55446067109	0
50027.808527417794	49994.11873108403	0
50007.276988179576	49979.47005546184	0
49998.63505054116	49993.56495709598	0
49994.93196612812	50011.18394075017	0
50010.45876863076	49990.161010031814	0
50003.97266594857	50002.458794795784	0
50009.44591577367	49994.182815990534	0
50008.4991627827	49998.01859678256	0
50026.73402193849	49992.63956518364	0
50029.482584821504	49978.508912261066	0
50008.75765193132	50004.28392360544	0
50005.388412672575	49999.9900841207	0
49999.85042124614	50010.79623481914	0
50012.27171978171	49994.29867634941	0
49986.59482429784	50001.81226839865	0
50035.33648425852	49974.70002515035	0
50017.338649190744	49980.41742473275	0
49986.88719264082	49998.56909033515	0
50009.163364260836	50001.94105756399	0
50021.4902181036	49972.74675609031	0
50036.929303339406	49979.345099226695	0
50004.407389178654	50000.27660040396	0
50013.03458879436	49971.04161905141	0
49986.730068661935	49995.36881795393	0
50012.11734460939	50005.26852747503	0
49991.47266825221	50016.232713043595	0
50002.753656105124	50004.43811441385	0
50007.04795399476	49984.99209594952	0
50019.73260847298	49970.14971438379	0
50009.069330373226	49972.59046273163	0
50010.1511816557	49972.62455247978	0
50019.046855330045	49968.729659101475	0
50033.91819664266	49994.99795841096	0
50000.54061583774	50004.66301196818	0
50036.83356199175	49976.12178608589	0
49998.69355844842	50014.23779065819	0
49996.42385986143	49997.54201287753	0
49988.80355885187	49994.73949626766	0
49989.0000510483	49997.53362532931	0
50045.87877013	49979.65615874137	0
49991.13587895365	49996.52765682387	0
50019.30492580107	49999.88959458508	0
50012.46014286366	49988.74121117238	0
50001.54569032017	50001.71275774059	0
50012.15402410048	49992.55053785089	0
50000.12263336884	49977.47527241486	0
50002.22490471562	49999.61637121197	0
50010.51338572776	49998.152334640225	0
50014.73525587127	49997.20394473452	0
50012.79614643068	49996.9890215799	0
50004.87503193818	50001.461523248174	0
50006.03257514177	49990.03647625652	0
50005.54887962217	50004.81637949066	0
50002.56240120871	49979.99797606899	0
50021.887926901814	49996.062893511604	0
50006.32703857465	49991.544517300004	0
49990.439278598395	49994.24582331928	0
50001.873876585625	50007.141939034314	0
50003.305765154335	49993.86854020162	0
50013.200641945106	50005.08440088092	0
50012.12025455266	49978.84568753256	0
50006.64370623705	49983.02919293262	0
50008.49073917247	50010.12621010018	0
50013.861540388745	49978.21860787476	0
50031.058052643435	49986.99015643279	0
50014.94582985956	50012.05125135054	0
50035.5383608293	49983.566861656094	0
49991.030096193834	50022.15116813719	0
50005.46966937792	49970.62233159868	0
49988.44833133628	49989.976926240066	0
49994.354344094165	49979.72792732627	0
50016.53829730544	50000.329665277866	0
49985.69786667642	50003.08579045412	0
50005.04180405728	50003.54232518139	0
50007.49928405959	49988.58424591541	0
50017.031857151094	49968.94990008343	0
50002.98364475068	49981.342418066255	0
50008.75183400938	49981.63170455064	0
50003.74134074666	49968.98534518849	0
50014.184258887915	50004.34955588514	0
50016.66807349658	49978.153620903344	0
49991.49294660638	49999.08926920659	0
50006.07308943197	50012.02124499861	0
50018.18428017563	49975.5291185302	0
50003.744835537575	50005.03672033354	0
50017.0847617482	49967.71939797862	0
50001.364376995836	49995.92899192673	0
49999.015252295256	49984.51162121085	0
50022.88862056398	49978.140659149925	0
50010.12229608524	49981.63378355038	0
50006.924986869504	50014.2275570096	0
50018.62598055079	49995.02027975728	0
50001.4129379488	50011.1959501719	0
50029.762113352466	49981.23696473595	0
50017.34500124433	49994.69032148967	0
50001.66266675488	49990.137316034496	0
49998.9494254673	50003.01711792969	0
50001.198360199305	49999.86125242214	0
49988.285388029035	50000.56237796584	0
49999.6191912088	49994.81971262622	0
50026.604335600314	49978.8004165042	0
49995.32452230914	50007.39284060184	0
50008.4370145203	50012.41428319673	0
50020.588886059304	49984.00500895489	0
50018.196912976244	50013.52306138625	0
50024.68074206995	49980.89310460526	0
50032.11898991028	49977.87048802366	0
50033.392462679665	49988.90998566345	0
49989.34177680639	49998.66722062441	0
50011.053675528885	49993.308648700295	0
49998.23830095699	50010.57701642372	0
50011.79860805233	49985.78635422019	0
50018.22626641199	49998.34133937544	0
50006.87112494695	50000.55134256973	0
49996.53121272331	49985.20198091985	0
50025.086037284156	49985.91081937276	0
49996.70860588001	49979.26714558284	0
50029.50319168969	49973.20871567816	0
50016.4795935853	49979.64911345631	0
49996.10016635222	50004.113680559676	0
49999.640019379956	49996.08065681126	0
50008.223135130625	49962.391188099115	0
49993.37143664145	49981.26529963117	0
50018.00955082157	50001.454190036544	0
50014.05433731257	49987.786569162265	0
49999.49285722743	49986.030568801725	0
50010.892172060616	50002.890041918436	0
50018.264454430224	49979.08917698802	0
49999.254347866976	50004.12399906752	0
49996.37550174052	49996.18684061768	0
49988.48035736957	50002.11186367716	0
50017.57129535383	49985.64348910266	0
49993.48365932206	49995.32734283831	0
50004.25846664632	50013.69450265003	0
50015.17690187655	49969.07193670933	0
50010.90125225226	50010.77384091866	0
50017.00323091341	49995.94090178073	0
50012.86030348004	50017.03363351573	0
50005.31109678922	49962.92414232626	0
50006.08245865617	49996.396527964374	0
49990.01497238	49995.39866020564	0
50044.05046255765	49984.74864177708	0
50021.102182624454	49977.19055963324	0
49994.206855205164	50007.760510363725	0
50031.30952802601	49981.27880218403	0
49993.00874635992	49989.07987435498	0
50017.913044286935	50022.43697608902	0
50019.55630359528	49996.00874573291	0
49994.95845095134	50006.23146898167	0
49996.787999179345	49983.41672751876	0
49997.28862868989	50002.89962222195	0
50026.72239156424	49977.67029217016	0
50016.137442013125	49997.798828649495	0
50002.23822115556	49982.82918829433	0
50017.59004350971	49970.20078439211	0
50001.12616166738	49988.74985866253	0
50026.89126041569	49975.84217616462	0
50011.525842301904	50000.75636389602	0
49987.37936298576	50026.933915783564	0
49992.505563965504	49971.45927862612	0
50028.914669772326	49976.81093937099	0
50016.66006009913	50016.9698661116	0
50006.33442838227	50008.543010872665	0
49989.42131829412	49963.33901166855	0
50017.968238877926	49964.11063876047	0
50017.4053768407	49976.68234425749	0
50025.67918690619	49993.459769034926	0
50035.32946390554	49977.583204645154	0
50014.841863191876	50008.54154552255	0
50009.46842729731	50020.60487544357	0
50021.769537268505	49974.23178294885	0
50011.47451947896	50007.557284676805	0
49998.40507468729	49975.46325920858	0
50004.0943970568	50011.27871101463	0
50006.20179319582	49967.85017228331	0
50018.20829484094	50018.71730479123	0
50011.66556158528	49969.1858270797	0
50024.369657337156	50001.22008216415	0
49998.79584238994	50007.13689362251	0
49990.32820341346	50016.3961369657	0
50006.4435688108	49994.31053318997	0
50019.30929079813	49976.600336048316	0
50010.91845864008	49982.82898569856	0
49990.348907185224	50005.60903256387	0
50024.1522169357	49994.40200642497	0
50014.17381883133	50002.12589069574	0
50017.76507466728	49990.44779436663	0
50043.75520496807	49976.744641166486	0
50009.71324076425	50011.99337319459	0
50023.96064234873	49977.61049468709	0
50014.04709016834	49999.30956374218	0
50007.29837336337	50019.74476684009	0
50011.60148713441	49971.61552987652	0
50027.760664667345	49985.06088880161	0
49990.826783218356	50029.403764236886	0
50009.65654534305	49987.70137659851	0
50016.71099753911	50008.33824926107	0
50004.69951611002	49997.63286251777	0
49982.1008966819	50023.64881203237	0
49994.30528099292	50019.15648234574	0
49989.98803088486	50014.01842541414	0
49982.173661481924	50004.54955079803	0
50016.885314251995	49964.39033046427	0
50027.64624163003	49996.03948847316	0
50042.10921104765	49992.490067135564	0
50000.45721536013	50013.25586287379	0
50033.20667133846	49996.21933796846	0
50007.796617056236	49990.37827675556	0
50010.793185041024	49958.88394594061	0
49999.99657376707	50014.635139766775	0
49991.18720389596	50004.122235214636	0
49997.97220737339	49978.578237204354	0
50009.72613395662	50003.706107086124	0
50035.589999161806	49971.04844427833	0
50028.910800421785	49971.17023296352	0
49995.69536840814	50016.661631778	0
50031.87793942766	49984.378883366044	0
50018.940883947886	49955.17033129901	0
50009.73582475297	49963.47881328664	0
49982.62400587377	50000.491292449246	0
50011.69341869804	49995.72767945512	0
49995.16420949113	49998.835294507444	0
50006.40201665947	49988.39904736535	0
50016.4519561636	49990.38580699887	0
49999.09921373705	50015.27455799909	0
50015.71644487849	49981.890074185685	0
50011.95701241115	49981.49187185587	0
50013.74931920829	49997.47045144757	0
49991.916510602816	50012.525039104024	0
50009.99198977121	49984.8982441121	0
50018.44147401772	50003.16867861623	0
50020.82573912429	49974.82028027413	0
50015.49034966473	49990.85560334409	0
49999.87213701425	49997.90044027296	0
50043.79092621712	49982.05238273654	0
50017.433259612284	49987.72241035177	0
50031.953824946744	49994.884360510674	0
50008.88763657624	49985.631715698684	0
50033.254947874484	49991.54350118985	0
49999.46235900153	50001.37638187934	0
50015.18216152417	50016.60655961266	0
50013.100947890016	50010.369642319376	0
50023.76929210621	49996.469970804144	0
50009.1598565264	49970.37590584578	0
49995.85450226346	49992.452056001675	0
49999.94546654832	50008.59505416156	0
49990.82754118624	50010.245166916364	0
50031.77710339371	49975.60848126108	0
50034.230430251715	49972.200144816255	0
50022.386270717376	49979.00827023312	0
49992.64646736168	49980.25304717777	0
50026.42297673137	49997.453392527335	0
50019.618674445446	49958.86037352273	0
50026.41798040903	50001.05491525644	0
50019.38057683675	49973.42363685009	0
50009.54565436523	49966.28393480257	0
50009.01063384966	50014.73592736334	0
49999.644995925904	49993.78405371485	0
50009.81720632824	50005.97289784865	0
50008.14015398451	49992.284981156794	0
49996.346870602596	50006.735113702714	0
49992.318381946396	49996.34852900717	0
49975.57922029394	50007.543591302885	0
49991.7840052838	50030.47910280624	0
49997.821918389505	50003.78108682672	0
49981.759709777754	50020.590654198604	0
50004.689470503756	49982.915378003716	0
50003.63994292236	50003.52518030056	0
50003.33970531987	50010.21646316763	0
49991.72504012674	50009.66971456137	0
49993.51300644962	50021.990941999415	0
50008.57551745661	49967.72139152683	0
50021.960935687	49975.66542490558	0
50004.69583280455	49995.22104814737	0
49994.198399913046	50009.21217614481	0
49988.58142016513	50018.082290497325	0
50019.654252077045	49988.67324223183	0
49984.921162792794	50004.07854214962	0
49981.45671529846	49997.116122643434	0
49996.97783060522	49968.187741512134	0
50040.272093099156	50001.72669740148	0
50003.18794351524	49977.40589052669	0
49993.03311956979	49993.21018067425	0
49996.365427526835	50010.6317267545	0
50003.67053058538	49991.807151799425	0
50008.59006648891	50007.353603243646	0
50005.63922193674	49975.28807307995	0
50027.37674313698	50000.002662458595	0
50018.1694011894	49962.7431125476	0
50029.270615256304	49986.30585703274	0
50008.60891376488	50000.90645862579	0
50011.463217016535	49987.64651850302	0
50025.71492602243	49980.053609271316	0
50020.149261215425	49998.33740895269	0
49992.083382203666	49998.17325550986	0
49990.49038131797	49993.050099536056	0
49997.03459241107	49992.463299739306	0
50015.71638867133	49993.163487279846	0
50014.238258018595	49971.042525217876	0
50002.84440560835	49991.017650804875	0
50024.0421841673	49981.83583364768	0
50010.09122006389	49975.393998303785	0
50021.8599244461	49988.34879827413	0
50012.38490685176	49983.447845324255	0
50022.9978631254	49987.25227928762	0
50024.57481204676	49998.27303786978	0
49977.73435678939	50025.73142585185	0
50018.273526281984	49984.862890459626	0
50004.87977524304	49988.86417241439	0
50010.2994959495	49980.14878879698	0
50044.34040172747	49986.573763466644	0
49989.8854863132	50002.60089882142	0
50035.588236585834	49995.58540569962	0
50033.22995233338	49985.604815805105	0
50004.865841838946	49985.181879685035	0
50017.96032704124	50016.073713754304	0
49985.88742129509	50004.574260043635	0
50022.967400696645	49965.7199337937	0
50020.575116337925	49991.52741422425	0
50023.080497756	49990.82975304222	0
49971.19647388126	50028.90699982335	0
49988.378226405424	50020.15787642392	0
50041.256446369975	49975.58570536631	0
50026.2353198945	49963.63745814506	0
50006.09290812682	50003.86750193632	0
49999.10665106603	50019.81250362378	0
50017.08442806516	49999.00182927129	0
50044.3125068275	49991.881128169334	0
49989.69643205104	49979.90931636454	0
49983.447153874804	50012.92191009479	0
50007.09100776314	50002.0115516885	0
50002.39396832022	49992.540378176054	0
50030.089910534545	49998.491165232444	0
49997.30745483783	49998.59718904675	0
50007.318017293444	49975.875578960055	0
49993.248316773905	49978.191920323	0
50026.3666059615	49990.04335203911	0
49992.999485446875	50010.69994272801	0
50000.3856237368	49991.71250458948	0
50017.946030743726	49977.88631347146	0
50007.644142433375	49972.087069549	0
49993.66907959635	50011.765590085415	0
49994.8157511952	49986.98470323382	0
50008.38104781748	50019.90062105578	0
49993.26126408174	50000.11735477906	0
50007.22548173692	49977.57936703704	0
49992.06360483944	50018.0340425501	0
50039.28669048378	49963.65659707516	0
49985.753176636455	50020.735921212305	0
50011.566897029115	49967.6111754119	0
50033.987927820956	49979.86532365262	0
50034.92184460218	49993.68379887169	0
50031.1834662403	49978.546404806555	0
50008.49951727383	49977.61220145197	0
50000.0667014223	50006.61967936052	0
49984.729122934965	49988.46750636666	0
49981.21649061167	50003.70840084871	0
49990.47161684786	49965.01894314194	0
49986.85456251446	50017.47416794007	0
49993.14977565803	50012.76023205532	0
50047.74428540473	49991.24723405859	0
50041.76255014188	49978.46759680011	0
50009.81457879594	49978.21967923451	0
49998.4060908197	49999.35948248665	0
50018.373779276386	49996.34044717234	0
50013.52283959243	49995.467949927086	0
50027.67426593742	49970.10328410818	0
50014.319940503025	50017.38261971316	0
50009.11341404663	49999.653086728984	0
49973.127658974896	50000.05463673042	0
50024.172469884805	49992.833051163034	0
50012.72323837013	49986.30699232487	0
49986.20730487261	50000.10490423789	0
50011.977252020064	49976.793581167396	0
50000.00469857768	49987.66289570633	0
49995.85995538461	49973.097446555905	0
49981.89327689237	49986.981859026244	0
49990.188598212604	50018.50470183291	0
50019.26408681603	49991.079964753786	0
50026.90642246039	49980.55454640253	0
50004.02002875881	49980.06894821713	0
49985.89081506631	49985.65015807027	0
50002.19799961084	50013.56370140326	0
49983.7216195171	50005.075943525364	0
50011.56530235663	49984.67498436674	0
50002.327672652966	50016.16523425671	0
49997.71084800053	49989.345274387495	0
50021.098386776	49999.088229640256	0
50002.00890793094	50008.13368325376	0
50019.39518854666	49986.74799421681	0
49998.48583144695	49996.020842220816	0
50002.252645341825	50003.39034952211	0
50024.94934034694	49996.50973683712	0
49986.29125204934	50032.769984358754	0
50028.415156277806	49974.07285654163	0
49992.67148623997	50015.74501869495	0
49988.55427669218	50005.38882281116	0
50005.61269014103	49979.195057955585	0
50013.9253921519	49979.943606174034	0
50009.02263196153	49976.39397066565	0
50003.70383567812	50009.18776447736	0
49977.93538939688	50032.17827826552	0
50002.00143499088	49981.14772652258	0
49994.443343618565	49988.76168526796	0
50015.95192676042	49996.55369518609	0
49993.70826007408	50013.60625246535	0
50015.6171072625	49995.2344459176	0
49985.79584330067	50018.53873362033	0
50035.52685303456	49986.11691328954	0
50023.38477138606	50015.65881684924	0
50013.08957255942	49972.88909667436	0
50032.54434074573	49980.14024382478	0
50037.69766277613	49990.71977907857	0
50020.70132115987	49971.33918728332	0
49991.54871575323	49993.06958954638	0
50038.6876369777	49984.854015877136	0
49995.84975534837	49989.76380217891	0
50008.57260689861	49984.18248625825	0
50010.80116969428	49974.26868446372	0
50015.52442358418	49980.369654114074	0
49966.87956821088	50025.3566718717	0
50021.39298048806	49997.33513397521	0
49986.79280405464	50011.54457078656	0
50036.99569153763	49970.71384740837	0
50030.30006447288	49976.71936741601	0
50004.423067000935	50021.778925919774	0
50018.9524174718	49987.93459858724	0
50002.24446952885	50009.35885546801	0
49991.37241014676	49987.81286878255	0
50003.50800967785	49986.81399264767	0
50024.603400120206	49967.67607924221	0
50011.68653072118	49989.936086664326	0
50007.42317193211	50025.20821976098	0
49997.81359760099	49974.146066464906	0
50000.03202202254	49975.17501212602	0
50007.46899340166	50016.97950080779	0
50014.92720199672	49989.879107376546	0
49982.3621370405	49990.43294793265	0
49998.93112757086	49973.32114751587	0
49993.375437763934	49986.99815010414	0
50009.01048645396	50017.8185164767	0
49996.28983160131	49986.96341522962	0
50013.84358150482	49974.759725529235	0
49985.33335758784	50014.325262570404	0
49988.28920657882	49976.78881082798	0
50005.127349538976	49960.355245516366	0
49989.64002585986	50013.06228223937	0
49993.30132386803	49990.74232668886	0
50007.89248237768	50021.36047618287	0
49987.15178322575	50016.181793822885	0
49755.51978735068	50143.70392322671	81
49800.26254496743	50221.08204981426	81
49811.101307977886	50082.30226704795	81
49883.10115367077	50252.846708583624	81
49967.91290679161	50245.2662148715	81
49896.825747986564	50171.08248200199	81
49968.55193277376	50329.36414733449	81
49908.15462579059	50087.899377835856	81
49753.76134263345	50294.68814025207	81
49679.9632513236	50332.39182449909	81
49806.560147357755	49994.53058719058	81
49723.31105149312	49978.78564357869	81
50044.876572425776	50204.94512673278	81
49673.374500099984	50177.80693683758	81
50126.226668545416	50241.04385102836	81
50019.31151884094	50119.21478873108	81
50201.179739492385	50283.71084979297	81
50074.28774021831	50047.945355697986	81
50030.37765067138	49969.37277727901	81
50215.066577857215	50198.76271768915	81
50019.205890162455	50399.53452429076	81
49830.30130370773	50337.805197349735	81
50013.10377643571	49887.67629743276	81
49833.2027830017	49913.58451545388	81
49753.71579244773	49881.96148348863	81
49683.590233845665	50094.58813221339	81
49609.64210688336	50046.97897590586	81
50038.43671217761	50481.60613156338	81
49605.604590045885	50367.08630126939	81
49950.99416305819	50007.875760517934	81
49528.55388806854	50067.47592136286	81
50043.44802516356	49802.739635698745	81
49586.38821787031	50177.22097924731	81
50096.64560719897	49914.812305308646	81
49888.974568277066	49843.90419438373	81
49755.25069765386	49793.50342387128	81
49955.790026950635	50466.176714589405	81
49752.56145359998	50386.5219501277	81
50290.0380187016	50294.87399519992	81
50053.23090534888	50567.099141250255	81
49606.39639155907	49956.99910033423	81
49869.52629461854	50409.99360774719	81
50051.709314995096	50314.50881545244	81
49501.157095392904	50197.0026745141	81
50197.65999603491	50110.22640247732	81
50164.683911504275	49868.891237566306	81
49671.10272482348	49854.99297109261	81
50282.68727709619	50104.83917647044	81
49522.834118183026	50350.447383620136	81
49585.29789961356	49869.45395188142	81
50128.16496219087	50350.16154208284	81
49933.642597539074	49921.00700136573	81
49823.578305683324	49742.894006426664	81
49967.986493295284	49761.41146319977	81
50206.82146028064	50022.752206969104	81
49501.731739546856	49884.39886068632	81
49428.699903200024	49932.00205534584	81
49481.85248409027	50431.0166017707	81
50300.98672907687	50192.63734993731	81
49881.17526202414	50509.60356619851	81
50215.29219035648	49937.45710926954	81
50288.64848915205	49986.82724665908	81
49770.314005616405	49677.58008734828	81
50302.875043215936	49901.18940126113	81
50375.12836484885	50000.62839107761	81
50368.56387457935	50124.60440291848	81
49616.55701600679	49788.111045365775	81
49450.97319778313	50301.534295818776	81
49844.343547887715	49635.754588621574	81
50373.31974292547	50239.793796942926	81
50016.672340241304	50648.43354071899	81
49541.03563414729	50490.844754186146	81
49368.60797912583	50301.513113389025	81
49961.04971559913	50552.409920461956	81
50451.27262270167	50139.7057552134	81
50303.8671030642	50380.06649761365	81
49930.403100730044	49680.94910196198	81
50099.944678611755	50642.27529650487	81
50526.74570718983	50107.02693975374	81
49346.87149168663	49957.236412313054	81
49559.67983610593	50265.92657045307	81
50222.26108666136	49804.00047550571	81
49313.279611157486	50039.76589617681	81
49412.52636579795	50228.73373928511	81
50462.44117777744	50235.682177253104	81
50513.163908900744	50024.3580972226	81
50308.215959210946	49779.50982750269	81
50387.87616238916	49889.145065193086	81
49432.53461949142	50146.378254694886	81
49443.48005441557	50058.30838734632	81
50246.18217053954	49721.09046061701	81
49314.2421511055	50366.032024196946	81
50116.618316132386	50725.02639775299	81
50133.61276168176	50434.04700448536	81
50215.23335257708	50418.82293245644	81
50132.9201865781	49786.24184405259	81
50178.3087556274	50617.11135667535	81
50170.71732676771	49688.24336465187	81
50580.27021433353	50170.464732231936	81
50379.21482485168	50334.63532758541	81
49902.97199864939	49574.22460206853	81
50660.393515719894	50207.52402663447	81
49550.743171538954	49739.039837080534	81
49503.86383073274	49967.5435882966	81
49307.69455883617	50448.13720269205	81
50423.87964282818	50412.1232025873	81
50430.54949312598	49813.954921790806	81
49271.16361873678	50521.809037301246	81
49224.32885855602	50050.027868958925	81
50492.82509030273	50315.13783894002	81
49345.19433629558	49874.2832330744	81
49918.45225436469	49485.53191369202	81
49743.25543929861	49591.243237177885	81
49262.56244934322	50123.79102482887	81
49308.23016116522	49793.69027946961	81
49265.993197374715	49929.59999788645	81
50446.83254075708	49949.41527746295	81
49252.52109916814	50210.788104231484	81
50373.20890548099	49722.07533131694	81
50195.593055714155	50699.70499604844	81
49622.997229439825	49698.78171844943	81
50260.37842358973	50606.28623665021	81
49867.739778524185	50594.92455855774	81
49341.04756909658	50568.73806319154	81
50005.323674762025	49510.01320202727	81
50546.943867859234	49948.516795136515	81
49472.84600715821	49786.019696237105	81
49549.73814210063	49648.274011175155	81
50507.78050887759	49868.49593308719	81
49834.6324701574	49456.71354106852	81
50716.670980131596	50142.75738985321	81
49628.99216277054	50471.026743396986	81
49976.939313194154	49611.53560068532	81
50087.51537919698	49529.513170527316	81
50268.1479044115	50747.2611368509	81
49370.69641475497	50651.22940094556	81
49338.33567606269	50186.28876949928	81
50564.44646092309	50257.14219192663	81
50477.219697836226	50479.44060909035	81
50508.79572412131	50555.62258040448	81
50572.62831765611	50347.12533524136	81
50599.43949644476	50065.41060637484	81
50203.957553942484	50501.3582340156	81
49166.014764911255	50209.545552120566	81
50032.57952758089	50735.13775571676	81
50075.42966527819	49616.75628620217	81
49242.35117624372	49844.536194297216	81
49753.35061733742	49468.40752863146	81
50318.16672537294	50544.74484036649	81
49120.9968122408	50137.59216888649	81
50588.46053740668	49850.07480551639	81
49717.395574105285	50464.95894877427	81
50462.07236347896	49729.23146651641	81
50554.568762158284	50450.53559961659	81
49635.40388860801	50554.281636909276	81
49898.94813489053	50679.52841177948	81
50287.49967538274	50467.56024750919	81
49583.07105162476	50625.87185503191	81
49362.22838438849	49728.321818800265	81
49949.59998787288	50754.86736534928	81
50113.44110080668	50132.1806810842	81
50259.715146971976	49638.58748206297	81
50065.10395426418	49704.50416152462	81
50454.205548680475	50623.086040993	81
50371.18862284421	50624.17946480091	81
49895.886730911356	49390.971726543896	81
50435.960757521614	50056.08616799446	81
49682.462813146485	49514.51909416625	81
50176.47526496493	49511.478034374115	81
49196.724716150304	50286.906924792944	81
50562.22664924872	50619.138579100596	81
50357.66662396671	50708.76963560488	81
50769.70961879066	50080.1077924107	81
50324.98768867919	49579.17998737098	81
49513.83919296845	50568.648900939654	81
49802.14573768624	50470.1355229804	81
50130.675639595866	50808.581417612615	81
49233.20415423088	50405.60722555637	81
49960.416739282184	49333.32726083415	81
50654.83554881415	49787.91613458646	81
49424.75632731688	50560.34862253863	81
50070.047948033556	49444.75039840892	81
50633.03856091787	50409.69264192858	81
50509.765243368594	50683.67393538986	81
50151.54484319366	49411.45950479887	81
50492.46429161169	49643.73497660608	81
50232.29177090827	49445.84624781532	81
49715.50693354001	49386.24583309802	81
49186.565436247816	49972.238282431346	81
49890.15187245326	49279.00203227085	81
49582.02686520929	50708.52974653239	81
49868.23716408433	50767.05097528951	81
50395.116916140156	49522.02161449394	81
50381.86813145226	49638.74058325534	81
49266.34696288817	50620.03036144554	81
50715.39121115289	49722.031143777225	81
50325.05859558955	49464.25694360167	81
49496.83954680028	50680.2136853527	81
49809.176025766705	50828.19835038833	81
49494.64126511002	49585.52314789273	81
49334.73456104245	50733.745434565564	81
50627.246704936566	49930.282352374226	81
49125.645886826576	50051.36033741199	81
50529.161550667566	50764.2674971729	81
49987.72887210025	49429.60432098552	81
50702.56047091882	49640.966902980195	81
49786.06882885239	50747.18332172677	81
49987.81033858347	50835.20379622642	81
50610.14968875478	50799.83487452718	81
50533.05845640375	49789.21302346673	81
50404.36175488934	50778.17327746519	81
49158.811451188834	49888.91113306789	81
49060.22860259743	49988.94291602795	81
49070.96078065109	50207.89364094556	81
49634.21204266149	49370.04661526287	81
49401.63814618121	50473.23248298568	81
50715.809579413384	49923.00338461841	81
49280.45952488562	49708.666651786334	81
50646.13729752944	50724.71811746557	81
50733.305153383335	50005.764486450105	81
49311.43534139565	49632.36552490799	81
49264.83626805132	50781.85993043313	81
50393.65115074067	49413.215714905724	81
49599.01053922655	50789.15962727835	81
50809.38027986131	50155.927119467626	81
50504.91352572451	50851.192496183285	81
49678.73701156081	49290.87920078257	81
50353.64189882009	49332.29374955143	81
49782.194307522346	50590.65567800908	81
49434.4616668177	49641.796631883735	81
49405.53552685657	50381.9151765456	81
49226.75939054267	49642.532904496264	81
49646.65827763546	49612.471389162514	81
49196.08196913989	50666.52025288435	81
49555.86999701945	49524.85416277334	81
49570.1326706131	49444.039859573604	81
49150.67354789837	49603.34835567569	81
49150.894271265555	50366.930052146025	81
49280.534783466246	50863.52808016593	81
50668.66683939901	50292.99094708437	81
49848.15037269769	50908.58449181818	81
50642.38739886282	50879.63602412402	81
49016.22726702748	50065.60633790745	81
50391.73849412024	50488.85070595975	81
50473.744579786115	50934.35580088128	81
50025.10754887584	50912.2618365689	81
49807.34224818468	49374.01093257138	81
50701.58033861648	49554.17424985712	81
50785.764554592446	50242.35924913588	81
49071.47302912437	50401.40392657637	81
49677.175577261594	49201.45919575803	81
50387.05497983243	50935.67562785052	81
50442.44924534651	49313.925852103304	81
50785.24621389309	49555.07656133188	81
49002.86639234125	49929.06785085296	81
49303.20009154351	49548.44573882414	81
50127.37307016526	50896.59333032526	81
50723.834036523185	49840.75774508252	81
50567.151349844025	50917.40535950648	81
50233.53484949701	49361.02046403921	81
49285.09567536711	49462.86828415693	81
50295.099674159355	50826.47910942363	81
50860.2275331416	50282.5712723653	81
49754.08808116519	49236.51455416759	81
48948.687503713365	49999.106100761914	81
49433.95420063634	49528.39004932558	81
49097.84465303699	50486.16236369667	81
50187.31327596736	50955.16277649145	81
50660.56065056839	50495.348726605625	81
49797.887177945595	50976.73397308802	81
48985.74474629722	50406.326973328054	81
49153.3887528113	50549.524180290886	81
50734.420727941404	50343.77363040749	81
50243.07834929661	50894.39196806305	81
49516.93966634871	50759.97588369369	81
49589.5124911069	49202.754413990704	81
50721.47474315149	50425.44413799293	81
50718.03898126888	50833.491725836415	81
50784.46858689305	49777.13225499649	81
50476.68126865795	49393.19976688686	81
50852.99877259312	50064.0556698649	81
50796.16937037827	50801.29441649064	81
50803.650076027516	50419.94657752232	81
50720.524318242715	50689.7239420008	81
48898.39035190148	50427.14245850366	81
50619.19616628162	49518.6788320015	81
49194.472442469225	50889.92704514366	81
49787.54481765759	49152.424883596854	81
50887.199166802966	50387.75775196212	81
50351.37254926098	49242.82141373459	81
49220.107750773896	49526.30017522125	81
50846.237924844936	49843.02779715372	81
50782.293334777634	49470.57937088288	81
49535.409839313535	49129.65825124811	81
49298.419303728464	50951.70993952794	81
49074.335518402266	49887.54337728593	81
50620.55226660169	49636.74093060771	81
50550.54665127788	49354.92351575687	81
49328.46279212446	51033.16706627893	81
50587.653129454775	49437.51380985689	81
50757.33760642393	50905.773430692214	81
49761.864608868076	50902.91732222271	81
50500.24023748345	49477.108858915635	81
50853.080132540475	49725.43341682088	81
49112.16846251126	49526.53238627688	81
48833.855721192995	50364.7286757023	81
50667.116213740075	50585.38831600699	81
50735.46596939694	50535.70420379973	81
48929.909887552865	50503.70289499433	81
48930.720563037816	49885.76898807214	81
50460.50333002835	51018.73738632326	81
49947.83720133642	50949.929029648985	81
49133.68007400617	50728.4959410379	81
50506.985661397695	49258.413637168225	81
50322.8706330601	49164.68380894878	81
49487.67110801907	49200.97113825104	81
50267.50267098759	49239.30371463289	81
49963.80796744971	49237.788223887736	81
49707.658260534474	49119.96909427259	81
48952.074577525	50590.57527536475	81
48883.49749397187	50054.93732999185	81
50864.65552848837	49436.01107221142	81
49037.680206143494	50587.56968822949	81
50213.59155099559	49167.532790582634	81
50102.04768782718	49339.99365232789	81
49186.48297365256	50806.71786391796	81
50891.30491197707	50177.88030023457	81
50057.767448599494	49270.55717350422	81
50252.991664166824	51015.81081657164	81
49433.03312856128	50760.64758035228	81
50407.07921959417	49172.77666804184	81
49066.95094332063	49638.412594238565	81
49987.48800408248	49153.27259478383	81
49376.99533442775	49464.04171437238	81
50936.42422408879	49391.164858086624	81
50841.70488362542	49618.02778123379	81
49204.090368507095	49758.07734718074	81
49674.02079044904	50631.29070914441	81
49001.89232567914	50255.082479572266	81
48893.21598966794	50306.75802652984	81
50143.47591669009	49225.17336701547	81
50763.372778987185	50616.76034906981	81
49728.56184681686	51028.13096247412	81
50522.86654530909	51074.87732898613	81
50887.77866415778	49985.278961595555	81
50998.625186905374	49448.371985156824	81
50268.84051833069	49098.62727865606	81
50975.282037705336	49997.84637358417	81
48862.64850049702	50136.9502418507	81
48922.17387431526	49803.098969761166	81
49204.96066064283	49437.02395314614	81
50010.436558488494	51010.20121398127	81
49666.19864433385	51093.04617128235	81
49749.4175584091	50671.65921773034	81
49686.723765577495	50771.49613317046	81
50828.67077260171	50725.76963066183	81
50421.57807942379	50859.445263170135	81
48847.10791258718	49763.068240013294	81
49061.938893883824	50678.650142422826	81
49108.96698747522	50863.87501404997	81
49737.15767382332	49038.267001008135	81
49835.79647864474	51057.19850334688	81
50391.03351196939	51066.42596330095	81
48854.5807316462	49922.88920015508	81
49692.70255063707	50855.13056796428	81
48964.890140574644	49728.26206695907	81
48949.446242869286	50190.27037186278	81
50352.956818197854	49084.54062906525	81
50471.53904744751	49562.003713330945	81
51059.26877180317	50005.27670424239	81
49393.99774834745	50839.75654210087	81
50579.131702568106	49217.53804529766	81
51044.779559331364	49518.79814621184	81
51132.15454836968	49512.72051727101	81
50608.7064010983	49139.33884097897	81
49087.645174677506	49719.17118359296	81
51214.483976896714	49542.41004947059	81
49482.21588753807	49056.189557511956	81
49593.21015798543	51041.16721690229	81
50916.0515462607	49307.854099020944	81
49609.581642919955	50871.11195499517	81
49445.248411792985	48981.97026903379	81
50094.75350307523	50989.676318370795	81
50947.462279870095	50308.249945024036	81
50555.486496959486	49704.07473408229	81
50834.784372038645	50560.95571697957	81
49247.89992677673	51073.24377243732	81
49184.1943224979	51017.704336685005	81
50692.89502948054	50968.13039648451	81
49462.39207847534	49447.67470643054	81
49721.33056761053	48956.928086164065	81
50919.75593786112	49667.29762151869	81
49409.8003143406	51013.77270812666	81
50874.35207471435	50471.66162384902	81
51029.05723881889	49927.73746734871	81
49618.49429854938	49121.28831730131	81
50672.24567070952	49443.12971378862	81
51109.13257664069	49595.6780485805	81
48765.30528923269	50311.520267568296	81
49576.41989449263	51125.91148890852	81
50736.65794143606	51041.17344748347	81
49418.65859890169	48903.940801888566	81
51078.93743919332	49415.00173129032	81
50035.460884597436	49082.44194239941	81
49480.13468179034	50964.226226643405	81
49214.471563596526	49354.85354675816	81
50955.476041395035	49530.45969887986	81
50999.29394051487	49303.98307788668	81
48688.695776786415	50277.720775718204	81
51031.10336353463	49636.15163950092	81
50158.94970405661	49604.08993502558	81
49861.62125327767	49115.12463182513	81
48765.16208339938	49937.33617664244	81
48792.002197962785	49826.8723419536	81
49091.145288002575	49806.02830324013	81
50982.49868939907	50085.077268489265	81
50770.46660782063	51120.734390093334	81
50900.348452111386	50778.37826080594	81
50110.86740761203	49046.6480657046	81
49815.60864042289	49541.006202881304	81
50106.200285944426	49143.50911061758	81
51263.313774353635	49468.241078433755	81
51028.14963989453	49219.055259902634	81
50915.851726669716	50581.511335651034	81
49038.80009073918	49489.75681223305	81
50108.38062171842	48963.451764445956	81
50857.67691747178	51106.58393957757	81
50411.23381852798	51152.110543123024	81
48849.430076678196	50219.74346841584	81
50981.21252664571	50808.00991309777	81
49118.639173207564	51069.145256047916	81
50797.4478724203	49381.021759098316	81
51007.58709179273	50730.21812883278	81
49808.04532272388	48952.94248459353	81
50848.08145744753	50872.589806709046	81
49659.70501173186	51176.81079754376	81
49038.26220641178	51044.50775483272	81
49068.76111785737	49403.95072697831	81
49554.519556253304	49004.07291259775	81
50553.61132038394	49585.239743655235	81
49669.41581494209	48888.2239580871	81
51324.553847649084	49530.18097403846	81
51289.977883591	49389.099581242794	81
48972.96095274364	50672.42121605596	81
49916.01894486028	51027.36441933961	81
51124.383578286644	49951.47082775479	81
50185.427775473356	49087.590491614006	81
48709.79078211618	49825.44368710445	81
49156.428912607415	51141.99301491396	81
50860.82936647052	49245.98138220611	81
50361.14268112166	48999.99782194084	81
49746.14471179941	48843.69727286076	81
49379.13541030752	48826.79982812759	81
49745.205715089316	51116.725363754864	81
50989.505802715335	50633.559805021694	81
49324.82642083677	48754.03173668531	81
49038.303344368534	50958.212905423934	81
50691.31499144143	49164.69993400976	81
49124.532434136636	50959.911081703096	81
49504.76366593868	49374.45882026607	81
49587.9506348763	48859.069083110626	81
50287.6247282162	51093.24870201733	81
48815.50936550842	50002.10631652953	81
49422.68339507222	48747.305955356715	81
50981.43057360478	50894.19680581797	81
50769.400900910725	49208.98384152705	81
50928.396740058386	50690.564921110206	81
50316.395528007524	51178.6973331225	81
50802.08638757841	49957.3571529668	81
51394.315681360655	49479.06815844893	81
50202.10699678695	51094.24813294018	81
50995.42297979745	49846.351856056295	81
50551.344446641946	49071.649648593404	81
51206.48023681886	49395.171901146765	81
51090.85377994892	49278.85548252751	81
48978.055780758266	49626.893996846724	81
50669.69559379489	49247.506883974944	81
49433.854975676055	49124.3178039405	81
50794.83854190963	51202.75467451393	81
50121.29086871758	51118.112463076424	81
51088.377094273565	50745.461471860996	81
48622.308172254954	49824.779350487195	81
49343.05796883681	49384.30254383413	81
50229.90796611442	51178.99150116513	81
48888.945564741916	49684.828505681195	81
49329.835241126755	49302.54707995808	81
50552.96927358649	48983.526540082465	81
51185.40201885595	49895.7236497413	81
50718.38830602125	49079.042245821816	81
51262.43538205292	49307.44340641011	81
49617.30486557609	50962.60282683556	81
50975.556429672	50184.25688376994	81
48647.10888710592	49739.83820736743	81
49012.50698975435	50484.126498974045	81
50529.81871356656	51161.73432882394	81
51046.775617245374	49724.92249563495	81
49506.35324942493	48914.66248143414	81
49720.99591370737	51242.634360301054	81
49361.89028678222	48998.072414739516	81
50789.25152230336	49291.17041720507	81
