# Supplementary material for: Abundant Topological Outliers in Social Media Data and Their Effect on Spatial Analysis
Source: PLoS One. 2016 Sep 9;11(9):e0162360. doi: 10.1371/journal.pone.0162360 (PMC5017681; doi:10.1371/journal.pone.0162360)
Supplement: S3 Dataset — See the respective attached file. (ZIP) [file pone.0162360.s003.zip › S3_inclusion_lws/clust_83_92.csv]

50000.0	50000.0	0
50005.83713481602	49993.280968672174	0
50001.12443877294	50002.94038312532	0
50004.48967049862	50009.87803618339	0
50014.53099825114	49992.22044562598	0
49994.82530141147	50000.16451443882	0
50010.4589196096	49996.03999675293	0
50018.2149037799	50000.21066760052	0
50008.08586038528	49994.71094210748	0
50008.936828060156	49996.61673629877	0
50014.94983376979	49988.786681476384	0
50018.46933854213	49993.8554702697	0
50011.58925015423	49998.11513877684	0
50000.88428493963	50005.70068823388	0
50015.58030491181	49998.917555959655	0
50009.4718499692	49995.44000616184	0
50021.193458055204	49985.225681648	0
50021.413904821406	49979.75696080034	0
50010.100749354795	49991.42392694246	0
49994.76895619402	50001.40611172298	0
49988.06258487189	49998.76840152412	0
49985.29202249338	49998.940740734564	0
49993.14686645007	50008.1375682673	0
50019.290915195124	49977.92750471076	0
50015.06418115242	50000.068615091885	0
50014.13017824349	49994.253094930704	0
50016.51956011994	49993.78858803314	0
50007.08202173182	49986.998177055575	0
50019.32588342561	49975.4242119596	0
50007.844906202205	50006.27608626506	0
50012.7000907052	49987.44525287354	0
49995.49342105043	50013.29634922211	0
50005.13790162656	49991.45152935209	0
50007.082932075806	49996.441953963855	0
50016.585769007244	49986.84440471123	0
50002.83418114664	49988.992466717245	0
49995.48635136234	49995.03181978486	0
50024.77210222248	49987.26818796391	0
50016.061040311164	50002.13748655931	0
49998.10217495186	50005.36260508198	0
50013.167830917206	49993.19964095961	0
50022.14159763361	49982.83076155788	0
50016.10399810654	49974.74415824642	0
49998.08776523715	50009.22821079052	0
50023.40450357533	49993.61172738369	0
50018.76775212044	49981.33086492498	0
49996.120792812355	50001.59421960543	0
50005.046774222115	49981.73340809357	0
49998.2990140224	49997.04291727956	0
50016.47214563919	50006.55446067109	0
50027.808527417794	49994.11873108403	0
50007.276988179576	49979.47005546184	0
49998.63505054116	49993.56495709598	0
49994.93196612812	50011.18394075017	0
50010.45876863076	49990.161010031814	0
50003.97266594857	50002.458794795784	0
50009.44591577367	49994.182815990534	0
50008.4991627827	49998.01859678256	0
50026.73402193849	49992.63956518364	0
50029.482584821504	49978.508912261066	0
50008.75765193132	50004.28392360544	0
50005.388412672575	49999.9900841207	0
49999.85042124614	50010.79623481914	0
50012.27171978171	49994.29867634941	0
49986.59482429784	50001.81226839865	0
50035.33648425852	49974.70002515035	0
50017.338649190744	49980.41742473275	0
49986.88719264082	49998.56909033515	0
50009.163364260836	50001.94105756399	0
50021.4902181036	49972.74675609031	0
50036.929303339406	49979.345099226695	0
50004.407389178654	50000.27660040396	0
50013.03458879436	49971.04161905141	0
49986.730068661935	49995.36881795393	0
50012.11734460939	50005.26852747503	0
49991.47266825221	50016.232713043595	0
50002.753656105124	50004.43811441385	0
50007.04795399476	49984.99209594952	0
50019.73260847298	49970.14971438379	0
50009.069330373226	49972.59046273163	0
50010.1511816557	49972.62455247978	0
50019.046855330045	49968.729659101475	0
50033.91819664266	49994.99795841096	0
50000.54061583774	50004.66301196818	0
50036.83356199175	49976.12178608589	0
49998.69355844842	50014.23779065819	0
49996.42385986143	49997.54201287753	0
49988.80355885187	49994.73949626766	0
49989.0000510483	49997.53362532931	0
50045.87877013	49979.65615874137	0
49991.13587895365	49996.52765682387	0
50019.30492580107	49999.88959458508	0
50012.46014286366	49988.74121117238	0
50001.54569032017	50001.71275774059	0
50012.15402410048	49992.55053785089	0
50000.12263336884	49977.47527241486	0
50002.22490471562	49999.61637121197	0
50010.51338572776	49998.152334640225	0
50014.73525587127	49997.20394473452	0
50012.79614643068	49996.9890215799	0
50004.87503193818	50001.461523248174	0
50006.03257514177	49990.03647625652	0
50005.54887962217	50004.81637949066	0
50002.56240120871	49979.99797606899	0
50021.887926901814	49996.062893511604	0
50006.32703857465	49991.544517300004	0
49990.439278598395	49994.24582331928	0
50001.873876585625	50007.141939034314	0
50003.305765154335	49993.86854020162	0
50013.200641945106	50005.08440088092	0
50012.12025455266	49978.84568753256	0
50006.64370623705	49983.02919293262	0
50008.49073917247	50010.12621010018	0
50013.861540388745	49978.21860787476	0
50031.058052643435	49986.99015643279	0
50014.94582985956	50012.05125135054	0
50035.5383608293	49983.566861656094	0
49991.030096193834	50022.15116813719	0
50005.46966937792	49970.62233159868	0
49988.44833133628	49989.976926240066	0
49994.354344094165	49979.72792732627	0
50016.53829730544	50000.329665277866	0
49985.69786667642	50003.08579045412	0
50005.04180405728	50003.54232518139	0
50007.49928405959	49988.58424591541	0
50017.031857151094	49968.94990008343	0
50002.98364475068	49981.342418066255	0
50008.75183400938	49981.63170455064	0
50003.74134074666	49968.98534518849	0
50014.184258887915	50004.34955588514	0
50016.66807349658	49978.153620903344	0
49991.49294660638	49999.08926920659	0
50006.07308943197	50012.02124499861	0
50018.18428017563	49975.5291185302	0
50003.744835537575	50005.03672033354	0
50017.0847617482	49967.71939797862	0
50001.364376995836	49995.92899192673	0
49999.015252295256	49984.51162121085	0
50022.88862056398	49978.140659149925	0
50010.12229608524	49981.63378355038	0
50006.924986869504	50014.2275570096	0
50018.62598055079	49995.02027975728	0
50001.4129379488	50011.1959501719	0
50029.762113352466	49981.23696473595	0
50017.34500124433	49994.69032148967	0
50001.66266675488	49990.137316034496	0
49998.9494254673	50003.01711792969	0
50001.198360199305	49999.86125242214	0
49988.285388029035	50000.56237796584	0
49999.6191912088	49994.81971262622	0
50026.604335600314	49978.8004165042	0
49995.32452230914	50007.39284060184	0
50008.4370145203	50012.41428319673	0
50020.588886059304	49984.00500895489	0
50018.196912976244	50013.52306138625	0
50024.68074206995	49980.89310460526	0
50032.11898991028	49977.87048802366	0
50033.392462679665	49988.90998566345	0
49989.34177680639	49998.66722062441	0
50011.053675528885	49993.308648700295	0
49998.23830095699	50010.57701642372	0
50011.79860805233	49985.78635422019	0
50018.22626641199	49998.34133937544	0
50006.87112494695	50000.55134256973	0
49996.53121272331	49985.20198091985	0
50025.086037284156	49985.91081937276	0
49996.70860588001	49979.26714558284	0
50029.50319168969	49973.20871567816	0
50016.4795935853	49979.64911345631	0
49996.10016635222	50004.113680559676	0
49999.640019379956	49996.08065681126	0
50008.223135130625	49962.391188099115	0
49993.37143664145	49981.26529963117	0
50018.00955082157	50001.454190036544	0
50014.05433731257	49987.786569162265	0
49999.49285722743	49986.030568801725	0
50010.892172060616	50002.890041918436	0
50018.264454430224	49979.08917698802	0
49999.254347866976	50004.12399906752	0
49996.37550174052	49996.18684061768	0
49988.48035736957	50002.11186367716	0
50017.57129535383	49985.64348910266	0
49993.48365932206	49995.32734283831	0
50004.25846664632	50013.69450265003	0
50015.17690187655	49969.07193670933	0
50010.90125225226	50010.77384091866	0
50017.00323091341	49995.94090178073	0
50012.86030348004	50017.03363351573	0
50005.31109678922	49962.92414232626	0
50006.08245865617	49996.396527964374	0
49990.01497238	49995.39866020564	0
50044.05046255765	49984.74864177708	0
50021.102182624454	49977.19055963324	0
49994.206855205164	50007.760510363725	0
50031.30952802601	49981.27880218403	0
49993.00874635992	49989.07987435498	0
50017.913044286935	50022.43697608902	0
50019.55630359528	49996.00874573291	0
49994.95845095134	50006.23146898167	0
49996.787999179345	49983.41672751876	0
49997.28862868989	50002.89962222195	0
50026.72239156424	49977.67029217016	0
50016.137442013125	49997.798828649495	0
50002.23822115556	49982.82918829433	0
50017.59004350971	49970.20078439211	0
50001.12616166738	49988.74985866253	0
50026.89126041569	49975.84217616462	0
50011.525842301904	50000.75636389602	0
49987.37936298576	50026.933915783564	0
49992.505563965504	49971.45927862612	0
50028.914669772326	49976.81093937099	0
50016.66006009913	50016.9698661116	0
50006.33442838227	50008.543010872665	0
49989.42131829412	49963.33901166855	0
50017.968238877926	49964.11063876047	0
50017.4053768407	49976.68234425749	0
50025.67918690619	49993.459769034926	0
50035.32946390554	49977.583204645154	0
50014.841863191876	50008.54154552255	0
50009.46842729731	50020.60487544357	0
50021.769537268505	49974.23178294885	0
50011.47451947896	50007.557284676805	0
49998.40507468729	49975.46325920858	0
50004.0943970568	50011.27871101463	0
50006.20179319582	49967.85017228331	0
50018.20829484094	50018.71730479123	0
50011.66556158528	49969.1858270797	0
50024.369657337156	50001.22008216415	0
49998.79584238994	50007.13689362251	0
49990.32820341346	50016.3961369657	0
50006.4435688108	49994.31053318997	0
50019.30929079813	49976.600336048316	0
50010.91845864008	49982.82898569856	0
49990.348907185224	50005.60903256387	0
50024.1522169357	49994.40200642497	0
50014.17381883133	50002.12589069574	0
50017.76507466728	49990.44779436663	0
50043.75520496807	49976.744641166486	0
50009.71324076425	50011.99337319459	0
50023.96064234873	49977.61049468709	0
50014.04709016834	49999.30956374218	0
50007.29837336337	50019.74476684009	0
50011.60148713441	49971.61552987652	0
50027.760664667345	49985.06088880161	0
49990.826783218356	50029.403764236886	0
50009.65654534305	49987.70137659851	0
50016.71099753911	50008.33824926107	0
50004.69951611002	49997.63286251777	0
49982.1008966819	50023.64881203237	0
49994.30528099292	50019.15648234574	0
49989.98803088486	50014.01842541414	0
49982.173661481924	50004.54955079803	0
50016.885314251995	49964.39033046427	0
50027.64624163003	49996.03948847316	0
50042.10921104765	49992.490067135564	0
50000.45721536013	50013.25586287379	0
50033.20667133846	49996.21933796846	0
50007.796617056236	49990.37827675556	0
50010.793185041024	49958.88394594061	0
49999.99657376707	50014.635139766775	0
49991.18720389596	50004.122235214636	0
49997.97220737339	49978.578237204354	0
50009.72613395662	50003.706107086124	0
50035.589999161806	49971.04844427833	0
50028.910800421785	49971.17023296352	0
49995.69536840814	50016.661631778	0
50031.87793942766	49984.378883366044	0
50018.940883947886	49955.17033129901	0
50009.73582475297	49963.47881328664	0
49982.62400587377	50000.491292449246	0
50011.69341869804	49995.72767945512	0
49995.16420949113	49998.835294507444	0
50006.40201665947	49988.39904736535	0
50016.4519561636	49990.38580699887	0
49999.09921373705	50015.27455799909	0
50015.71644487849	49981.890074185685	0
50011.95701241115	49981.49187185587	0
50013.74931920829	49997.47045144757	0
49991.916510602816	50012.525039104024	0
50009.99198977121	49984.8982441121	0
50018.44147401772	50003.16867861623	0
50020.82573912429	49974.82028027413	0
50015.49034966473	49990.85560334409	0
49999.87213701425	49997.90044027296	0
50043.79092621712	49982.05238273654	0
50017.433259612284	49987.72241035177	0
50031.953824946744	49994.884360510674	0
50008.88763657624	49985.631715698684	0
50033.254947874484	49991.54350118985	0
49999.46235900153	50001.37638187934	0
50015.18216152417	50016.60655961266	0
50013.100947890016	50010.369642319376	0
50023.76929210621	49996.469970804144	0
50009.1598565264	49970.37590584578	0
49995.85450226346	49992.452056001675	0
49999.94546654832	50008.59505416156	0
49990.82754118624	50010.245166916364	0
50031.77710339371	49975.60848126108	0
50034.230430251715	49972.200144816255	0
50022.386270717376	49979.00827023312	0
49992.64646736168	49980.25304717777	0
50026.42297673137	49997.453392527335	0
50019.618674445446	49958.86037352273	0
50026.41798040903	50001.05491525644	0
50019.38057683675	49973.42363685009	0
50009.54565436523	49966.28393480257	0
50009.01063384966	50014.73592736334	0
49999.644995925904	49993.78405371485	0
50009.81720632824	50005.97289784865	0
50008.14015398451	49992.284981156794	0
49996.346870602596	50006.735113702714	0
49992.318381946396	49996.34852900717	0
49975.57922029394	50007.543591302885	0
49991.7840052838	50030.47910280624	0
49997.821918389505	50003.78108682672	0
49981.759709777754	50020.590654198604	0
50004.689470503756	49982.915378003716	0
50003.63994292236	50003.52518030056	0
50003.33970531987	50010.21646316763	0
49991.72504012674	50009.66971456137	0
49993.51300644962	50021.990941999415	0
50008.57551745661	49967.72139152683	0
50021.960935687	49975.66542490558	0
50004.69583280455	49995.22104814737	0
49994.198399913046	50009.21217614481	0
49988.58142016513	50018.082290497325	0
50019.654252077045	49988.67324223183	0
49984.921162792794	50004.07854214962	0
49981.45671529846	49997.116122643434	0
49996.97783060522	49968.187741512134	0
50040.272093099156	50001.72669740148	0
50003.18794351524	49977.40589052669	0
49993.03311956979	49993.21018067425	0
49996.365427526835	50010.6317267545	0
50003.67053058538	49991.807151799425	0
50008.59006648891	50007.353603243646	0
50005.63922193674	49975.28807307995	0
50027.37674313698	50000.002662458595	0
50018.1694011894	49962.7431125476	0
50029.270615256304	49986.30585703274	0
50008.60891376488	50000.90645862579	0
50011.463217016535	49987.64651850302	0
50025.71492602243	49980.053609271316	0
50020.149261215425	49998.33740895269	0
49992.083382203666	49998.17325550986	0
49990.49038131797	49993.050099536056	0
49997.03459241107	49992.463299739306	0
50015.71638867133	49993.163487279846	0
50014.238258018595	49971.042525217876	0
50002.84440560835	49991.017650804875	0
50024.0421841673	49981.83583364768	0
50010.09122006389	49975.393998303785	0
50021.8599244461	49988.34879827413	0
50012.38490685176	49983.447845324255	0
50022.9978631254	49987.25227928762	0
50024.57481204676	49998.27303786978	0
49977.73435678939	50025.73142585185	0
50018.273526281984	49984.862890459626	0
50004.87977524304	49988.86417241439	0
50010.2994959495	49980.14878879698	0
50044.34040172747	49986.573763466644	0
49989.8854863132	50002.60089882142	0
50035.588236585834	49995.58540569962	0
50033.22995233338	49985.604815805105	0
50004.865841838946	49985.181879685035	0
50017.96032704124	50016.073713754304	0
49985.88742129509	50004.574260043635	0
50022.967400696645	49965.7199337937	0
50020.575116337925	49991.52741422425	0
50023.080497756	49990.82975304222	0
49971.19647388126	50028.90699982335	0
49988.378226405424	50020.15787642392	0
50041.256446369975	49975.58570536631	0
50026.2353198945	49963.63745814506	0
50006.09290812682	50003.86750193632	0
49999.10665106603	50019.81250362378	0
50017.08442806516	49999.00182927129	0
50044.3125068275	49991.881128169334	0
49989.69643205104	49979.90931636454	0
49983.447153874804	50012.92191009479	0
50007.09100776314	50002.0115516885	0
50002.39396832022	49992.540378176054	0
50030.089910534545	49998.491165232444	0
49997.30745483783	49998.59718904675	0
50007.318017293444	49975.875578960055	0
49993.248316773905	49978.191920323	0
50026.3666059615	49990.04335203911	0
49992.999485446875	50010.69994272801	0
50000.3856237368	49991.71250458948	0
50017.946030743726	49977.88631347146	0
50007.644142433375	49972.087069549	0
49993.66907959635	50011.765590085415	0
49994.8157511952	49986.98470323382	0
50008.38104781748	50019.90062105578	0
49993.26126408174	50000.11735477906	0
50007.22548173692	49977.57936703704	0
49992.06360483944	50018.0340425501	0
50039.28669048378	49963.65659707516	0
49985.753176636455	50020.735921212305	0
50011.566897029115	49967.6111754119	0
50033.987927820956	49979.86532365262	0
50034.92184460218	49993.68379887169	0
50031.1834662403	49978.546404806555	0
50008.49951727383	49977.61220145197	0
50000.0667014223	50006.61967936052	0
49984.729122934965	49988.46750636666	0
49981.21649061167	50003.70840084871	0
49990.47161684786	49965.01894314194	0
49986.85456251446	50017.47416794007	0
49993.14977565803	50012.76023205532	0
50047.74428540473	49991.24723405859	0
50041.76255014188	49978.46759680011	0
50009.81457879594	49978.21967923451	0
49998.4060908197	49999.35948248665	0
50018.373779276386	49996.34044717234	0
50013.52283959243	49995.467949927086	0
50027.67426593742	49970.10328410818	0
50014.319940503025	50017.38261971316	0
50009.11341404663	49999.653086728984	0
49973.127658974896	50000.05463673042	0
50024.172469884805	49992.833051163034	0
50012.72323837013	49986.30699232487	0
49986.20730487261	50000.10490423789	0
50011.977252020064	49976.793581167396	0
50000.00469857768	49987.66289570633	0
49995.85995538461	49973.097446555905	0
49981.89327689237	49986.981859026244	0
49990.188598212604	50018.50470183291	0
50019.26408681603	49991.079964753786	0
50026.90642246039	49980.55454640253	0
50004.02002875881	49980.06894821713	0
49985.89081506631	49985.65015807027	0
50002.19799961084	50013.56370140326	0
49983.7216195171	50005.075943525364	0
50011.56530235663	49984.67498436674	0
50002.327672652966	50016.16523425671	0
49997.71084800053	49989.345274387495	0
50021.098386776	49999.088229640256	0
50002.00890793094	50008.13368325376	0
50019.39518854666	49986.74799421681	0
49998.48583144695	49996.020842220816	0
50002.252645341825	50003.39034952211	0
50024.94934034694	49996.50973683712	0
49986.29125204934	50032.769984358754	0
50028.415156277806	49974.07285654163	0
49992.67148623997	50015.74501869495	0
49988.55427669218	50005.38882281116	0
50005.61269014103	49979.195057955585	0
50013.9253921519	49979.943606174034	0
50009.02263196153	49976.39397066565	0
50003.70383567812	50009.18776447736	0
49977.93538939688	50032.17827826552	0
50002.00143499088	49981.14772652258	0
49994.443343618565	49988.76168526796	0
50015.95192676042	49996.55369518609	0
49993.70826007408	50013.60625246535	0
50015.6171072625	49995.2344459176	0
49985.79584330067	50018.53873362033	0
50035.52685303456	49986.11691328954	0
50023.38477138606	50015.65881684924	0
50013.08957255942	49972.88909667436	0
50032.54434074573	49980.14024382478	0
50037.69766277613	49990.71977907857	0
50020.70132115987	49971.33918728332	0
49991.54871575323	49993.06958954638	0
50038.6876369777	49984.854015877136	0
49995.84975534837	49989.76380217891	0
50008.57260689861	49984.18248625825	0
50010.80116969428	49974.26868446372	0
50015.52442358418	49980.369654114074	0
49966.87956821088	50025.3566718717	0
50021.39298048806	49997.33513397521	0
49986.79280405464	50011.54457078656	0
50036.99569153763	49970.71384740837	0
50030.30006447288	49976.71936741601	0
50004.423067000935	50021.778925919774	0
50018.9524174718	49987.93459858724	0
50002.24446952885	50009.35885546801	0
49991.37241014676	49987.81286878255	0
50003.50800967785	49986.81399264767	0
50024.603400120206	49967.67607924221	0
50011.68653072118	49989.936086664326	0
50007.42317193211	50025.20821976098	0
49997.81359760099	49974.146066464906	0
50000.03202202254	49975.17501212602	0
50007.46899340166	50016.97950080779	0
50014.92720199672	49989.879107376546	0
49982.3621370405	49990.43294793265	0
49998.93112757086	49973.32114751587	0
49993.375437763934	49986.99815010414	0
50009.01048645396	50017.8185164767	0
49996.28983160131	49986.96341522962	0
50013.84358150482	49974.759725529235	0
49985.33335758784	50014.325262570404	0
49988.28920657882	49976.78881082798	0
50005.127349538976	49960.355245516366	0
49989.64002585986	50013.06228223937	0
49993.30132386803	49990.74232668886	0
50007.89248237768	50021.36047618287	0
49987.15178322575	50016.181793822885	0
50365.991934779035	50534.70315816647	82
50397.695973363385	50450.09513870395	82
50281.5547431638	50498.23864384984	82
50264.7292015224	50585.42520201495	82
50449.83378332721	50523.067013360596	82
50210.0498119955	50452.21813745155	82
50478.89074656253	50602.482334247645	82
50279.1854315017	50673.587325948145	82
50126.23822218665	50430.36918740135	82
50501.60051723431	50450.063245630976	82
50540.662190730196	50546.92095333226	82
50624.092195008314	50572.786705442326	82
50544.414797665995	50378.36047124774	82
50380.45259096058	50367.54771661459	82
50569.38517913173	50292.12738272854	82
50102.23927207934	50343.07574307684	82
50365.53149170568	50662.87035952566	82
50527.75866738987	50669.58335733918	82
50096.7019464617	50255.0412376615	82
50302.822293590085	50412.10606269929	82
50397.45549020038	50285.32386279271	82
50018.88103306586	50334.074877305495	82
50654.97463048426	50297.94092650976	82
50185.695403299826	50254.06296436758	82
50485.38102368229	50298.53326897101	82
50485.96287346612	50214.730920995695	82
50612.70671185749	50658.111955285356	82
50638.322918045706	50745.876565932864	82
50722.708017718694	50352.603357580134	82
50175.07643091885	50599.802884622375	82
50534.48726904625	50761.07883731482	82
50560.84724335491	50172.218624828456	82
50515.23516588919	50843.555419286204	82
50410.34550812728	50738.13283319824	82
50455.84765891461	50912.85407145243	82
50524.62803206904	50969.108299358275	82
50638.3384988033	50131.56012454455	82
50068.280523015674	50176.63350158661	82
50722.58759757037	50098.10561459335	82
50429.40479522246	50824.27308739464	82
50801.94361984687	50382.53496989066	82
50582.92188505824	50067.359943271396	82
50731.99533720954	50441.48723464241	82
50335.231373470146	50220.73788527135	82
50673.904045331605	50210.143785856635	82
50378.897727122385	50945.47974085879	82
50700.62711238942	50611.10250379065	82
50070.88263504963	50497.66470566147	82
50509.92917304049	50017.52310593806	82
50640.69684248787	50391.69703652766	82
50858.48194630412	50451.950922860684	82
50066.033557743336	50092.64497139343	82
49988.40009378125	50470.10110846515	82
50600.76971454031	50865.84069764423	82
49947.09040300129	50290.35197564366	82
50340.70032733499	50826.183588074484	82
49893.62026406989	50356.01084864005	82
50314.41220004927	50313.61328426497	82
50754.09883841875	50269.801856252394	82
50755.493120017854	50186.67369641049	82
50729.18111008421	50752.56963201779	82
50492.18709377861	51052.92294954136	82
50621.89465126859	49986.471936313494	82
50096.17636376249	50010.82135049275	82
50320.3716542395	50135.64792290522	82
50178.803138042495	49982.91278632977	82
50188.939375123395	50355.44311951407	82
49907.522387428515	50214.077510909956	82
50577.99600452994	51085.80946915593	82
50785.205615404935	50585.911909048715	82
50027.315314772924	49949.987859027504	82
50787.90065988574	50044.06033343883	82
50457.67968022678	49951.876362955714	82
50856.509671097774	50542.64419872883	82
50285.58751900975	50762.59508364407	82
50607.17382691593	50490.732363664465	82
49990.03934293493	50057.26353601612	82
50939.45890897373	50508.50558411559	82
50702.37644480078	50015.017840403176	82
50011.642319293554	49864.306751662894	82
50786.265895946985	50673.00014909566	82
50861.91999276974	50002.433541378334	82
50812.00102761704	49935.062325675426	82
50839.166104457414	50250.15595914415	82
50298.80097700726	50914.12259697978	82
50153.39924370597	50173.56686341789	82
50887.47284213206	49884.11850693542	82
50948.37268950207	49980.307892636694	82
50662.82735673447	51103.78705564574	82
50425.87843650667	49870.427786662745	82
49984.99968580726	50165.240733954466	82
50211.735729622305	50922.010260003226	82
49845.17690806221	50268.984252966766	82
49762.88590151982	50309.75784661063	82
50266.69551088303	49988.72191198607	82
50197.55128709504	50064.0333142018	82
50373.38638965055	50063.60882075134	82
50991.13269300153	50442.91161926017	82
51078.38620168406	50471.71875499165	82
50893.07148115834	49797.745283729724	82
51013.888704483	50033.383093880955	82
51055.58679239388	49954.67022854552	82
50870.912223859494	50689.17948346106	82
49949.8517893143	49920.10885337108	82
50936.14031425425	50062.55069652234	82
49905.79504174799	50082.389625570824	82
51135.22466749592	50410.318499610315	82
50820.76874461553	50758.94608073841	82
50943.875791205595	50645.00558980555	82
50239.096893294845	50179.65289209138	82
50836.935868677305	50151.81182593959	82
50828.71694520214	49744.47301931993	82
50309.23402470913	51001.249189093905	82
49873.175261832024	49996.82597158376	82
50078.59276997027	49802.871610345166	82
50234.13676203016	51054.330999837184	82
49784.89265837981	49978.46638602572	82
49703.3846997996	49944.427225297695	82
50669.12955189738	49914.20915315327	82
51135.70776202221	49925.20127247553	82
50705.499990393466	51178.78018256428	82
50050.16218792194	49716.96210404235	82
50652.90661284432	51244.167999869685	82
50948.37487920568	50732.301369561086	82
50690.97776406752	50832.502978606506	82
50625.34813270366	51328.62055495387	82
50263.088557481075	49899.805792070474	82
50769.42123984925	49813.091623335946	82
50444.89532718014	50121.42885349581	82
49678.52542123051	50274.468272357706	82
49899.13461339771	50439.311794263085	82
49880.82188347059	50529.22186917482	82
50883.626958568704	50367.1370848777	82
51072.539369608305	50100.58931797114	82
51127.30985999102	50320.517379144665	82
50990.38799572198	50355.2603944034	82
50624.11629896506	51413.01273713126	82
50348.5655792956	49953.24320727166	82
50540.62153395782	51422.22090138582	82
49973.09623835239	50557.14066686234	82
50162.1393379334	50682.10352903214	82
50740.57029041287	51262.488350285406	82
51080.56953155071	50242.82352093411	82
49983.210323155276	49664.84746990986	82
50204.699766853104	50831.25797552337	82
49792.82300610042	50538.549402578195	82
49713.563180763995	49858.536979746095	82
50706.76515838488	50521.74871860619	82
50509.238765593574	49867.358926373505	82
51139.62635397769	50538.022721605135	82
49731.271348899434	50046.39357197221	82
49647.120416938626	50008.04874862857	82
51034.64564134658	50724.59773101086	82
50130.72569993867	50958.20327680372	82
49828.57103644605	49904.93258133427	82
50098.68782604743	50741.306935430504	82
50117.99001370839	50850.777230464555	82
50684.38302797471	51015.95627036783	82
50976.21737332871	49780.50706300203	82
50744.30982112252	51350.114777845774	82
50706.69669012255	49758.4221638743	82
50080.99839434343	51035.16615585465	82
50619.55411417623	49761.41529407059	82
50662.85178677398	49686.450543253595	82
50188.29151223175	49850.37631054632	82
50395.294611548576	51030.32832373379	82
50591.98465053506	51173.81106075188	82
49724.31517222409	50490.46818143017	82
49744.84097129721	50223.80692028333	82
49674.643215482414	50359.231775455446	82
49690.65567711739	50157.64767836595	82
50026.82820275761	50855.81933778693	82
50014.35942389986	50766.62195537745	82
50100.68438291449	49903.35847539739	82
49810.32699807365	50383.9010672578	82
50054.05533825913	50594.499574641064	82
49811.009686487945	50172.9825662244	82
51195.529209559056	49865.174822907284	82
50732.12287263768	49640.52294592528	82
49752.95605170592	49783.62415409923	82
50740.29767427093	50944.8337499683	82
51035.285214267016	50635.83196421266	82
49699.16341928869	49713.84441840567	82
51153.16806495448	50188.64136303672	82
49714.00480473656	50576.15688284339	82
51073.05363616855	49866.103032111925	82
49559.90205561085	50008.314225825234	82
51158.10796739773	50621.98219591176	82
50695.162678904075	51457.4127954701	82
50235.346147832635	51137.78417041124	82
50535.21079698177	51338.958034451156	82
50809.71601361285	50887.2599639924	82
50033.85447809411	50680.509481729394	82
50661.01475209246	49595.02676049137	82
50319.606477550304	51156.32665563612	82
50967.76390307138	50818.61190349824	82
51003.18470071937	50150.76822144972	82
50587.694692835765	49647.99779581716	82
51222.28207002863	50402.11451013621	82
49629.75301699398	49657.421970270836	82
51086.86921218944	49778.46732896935	82
50982.588621189505	50271.10614631484	82
51225.54286233754	50537.50134422155	82
51024.38142763298	50538.80857409124	82
50534.70918869749	49719.9342755984	82
50768.09348753608	51043.0898145707	82
50105.76495272662	51121.03349571916	82
51279.08908529333	49881.35625484824	82
49905.82910051428	49633.78882743078	82
49966.44879694011	49750.93845889423	82
50784.286247843214	51150.56217844711	82
51107.20995486713	49691.627754208166	82
50812.45505893694	51402.53116975542	82
49921.22268746113	49840.940338795146	82
51364.492015387375	49864.97706028657	82
50561.28566397173	51257.81292989822	82
50875.44538097361	51468.6940850212	82
51254.03913499429	50622.82428065417	82
50474.85906512905	51227.0867615767	82
50193.732322116826	49759.685453455364	82
50897.060373881206	50870.127115717325	82
51158.971975854096	50103.442771524555	82
50406.6054413787	51151.00217512729	82
51320.93690299423	50564.84529238185	82
51291.89235069038	50450.400294635445	82
50246.66609445282	49685.465362784766	82
51314.763501108944	49963.809271606784	82
49592.15312138739	50282.883433138086	82
49945.66665877181	50818.65055777722	82
50870.63342725591	51134.96684477784	82
50498.23907642235	51141.96064803881	82
50736.914816018725	49556.34749086198	82
50923.58846125735	50212.133826638026	82
50444.636115492416	51332.62108206115	82
50811.695746656966	49508.53341036467	82
49930.28799504535	50735.56023767533	82
50359.174127852675	51328.52852531129	82
51301.28551588213	50362.09898469775	82
49590.1823315604	50375.45621947694	82
50867.63204447183	49570.79227075154	82
50343.364979991646	51236.12277582314	82
50331.77236007502	49696.961962602036	82
50494.38927159948	49643.21742266323	82
49912.763714219145	49544.746530753044	82
51123.63329958871	50744.94564992687	82
50290.3104258717	49814.85649363433	82
50908.18134041749	49647.63987916787	82
50129.58794524473	51205.052758408034	82
50015.926297711565	49578.895504320695	82
50287.42860120931	51373.38195706037	82
50816.711942056856	51305.870829581225	82
50957.73028606599	51483.89439439518	82
51391.67395510232	50378.95932015811	82
50099.863219931525	51287.55240334808	82
50032.03357900926	49496.94184342984	82
50096.22862648005	49613.96378116053	82
49480.73832117387	49963.0564841178	82
50140.541980574286	49689.38300285745	82
49864.93799516362	50790.34991989692	82
50919.58089874992	51206.85339863194	82
50021.205937620216	50973.6820127188	82
49549.041147246826	50210.32838930101	82
50467.59738740839	49555.7818157211	82
49590.398061744636	49736.46052413204	82
51232.765042953484	49977.87146609367	82
50257.3872855328	51458.81847561628	82
49505.01347307949	50347.492584987536	82
50921.132770359305	49499.93321778938	82
49555.69097501447	50460.711993069744	82
50545.19858197604	49516.011607561195	82
50856.18276108881	49436.02395930049	82
49682.538065822475	50655.50896895704	82
50614.618740605765	51499.46401208985	82
49606.78918442591	50143.54237327547	82
50096.93530785869	49438.854946510335	82
51170.23261147942	49751.221894626105	82
51419.74496223809	50460.16109882505	82
51109.01378931693	50835.05736168666	82
49622.60182183936	49924.195280453336	82
51340.577183866335	50278.912634513414	82
49644.714247180964	50451.599363666675	82
49787.31357332415	49707.49156676677	82
50450.21659015745	49724.279043099734	82
51410.6718109278	50553.48257034115	82
50926.44155561422	51065.71171952509	82
51216.9418790705	50311.28444782529	82
50855.91946157935	51550.761440950206	82
51454.04637200081	49851.09422920085	82
49844.70516859841	50606.936769620515	82
51540.55607621296	49863.823676601656	82
51294.156897668094	50045.347958012055	82
49785.55521746828	49619.737075660145	82
49626.641036496	50567.640991953995	82
49946.122134125755	50926.06988278596	82
51476.692901152375	50357.44297012735	82
49610.17535365429	50708.13098415094	82
50039.29756959258	51220.11188989049	82
49438.23308110324	50399.949862183705	82
51002.62285340995	51192.009102250646	82
50978.97377032622	49594.4139328671	82
49835.559308954114	49803.545130494975	82
50206.551052513954	51532.54675442423	82
51085.91081701128	51170.552399262306	82
49682.351092035824	50752.186706693006	82
51096.859586586244	50921.922130442545	82
50769.14624925791	51564.273884463386	82
50993.23759877258	49683.971050172986	82
50387.988044955884	49635.553121422876	82
50632.061200513504	49514.76777156649	82
50933.22208185055	50944.83762133711	82
49573.21711575714	50785.74925635484	82
49695.95534191727	49603.59393058164	82
51041.26663723029	51516.35588304152	82
51186.78822440517	50905.77247053833	82
51225.916158868604	49679.95999715691	82
51250.785030060986	49799.22307013568	82
51240.713608477636	50192.514790904475	82
50314.05412519476	49587.163947321715	82
49456.45715198464	49879.11266800599	82
50785.75552039353	49383.593202471355	82
50894.41500521277	51628.06143593593	82
49521.03802661047	50120.46208269949	82
51194.48096607606	50991.52550758231	82
49541.80791135509	49877.07734877969	82
51157.81602196415	51214.71442164972	82
49886.48112588993	49722.758966114634	82
51480.54195385569	49935.86784864251	82
50957.94903473176	51395.70783931534	82
50820.467799162216	50978.44207456241	82
51498.98485676296	50572.86339614176	82
49526.02964155177	49675.19806001687	82
49817.76613992557	50065.6948145637	82
50527.12063980878	49434.98183135938	82
51281.799416153255	51007.286163332974	82
49945.293873003786	51019.95433154243	82
50202.735488411956	51386.78881972628	82
51056.60719091121	50998.33772732076	82
51205.99572960166	50694.17509880433	82
51001.107133647376	51105.4179512876	82
49835.914915475456	50707.22090848296	82
50022.116643085916	51134.903044192346	82
51304.92142665268	49730.847549127815	82
49442.586982452216	49677.41396155647	82
51004.23037336749	51596.33462545744	82
49621.00501328963	49552.0839429235	82
49796.96905025102	50841.00219299415	82
49952.66285421164	51184.43475321619	82
50753.926286368296	49304.756083204986	82
51242.967931383224	51229.158548988096	82
51135.21542640873	51097.550012392174	82
50168.48425104511	49563.98522431214	82
50155.377217070425	51463.64318884253	82
49514.81387474637	50854.450967767414	82
50808.18669754181	51650.71222952537	82
51471.1598298144	50020.20923957159	82
51343.54754444088	49650.183509498595	82
49610.688144262465	49822.92333917995	82
49544.277475127405	50590.26783672514	82
50254.15851400543	51218.664573082526	82
50403.20533227054	51408.29215990836	82
51508.95992006385	49786.42306142384	82
49745.72462186148	50914.332132766125	82
51363.27651291943	50095.216335483005	82
50837.3072187759	49313.88057076745	82
50013.25663692847	51300.32270454757	82
50172.7654578313	49479.59952178598	82
51358.722438803394	49563.49960393809	82
50905.13280103621	51311.30022916284	82
49661.50540586742	50884.78034345033	82
51076.744650929504	51641.99626569071	82
51449.67840870062	49568.93991832313	82
49433.80508712827	50832.66890300496	82
49731.98971970251	49522.21189929185	82
50235.87121602799	49419.91623589219	82
49465.90884723739	50232.87565418076	82
49389.68376499376	50761.23859982296	82
50672.08594123142	49277.2729073926	82
49839.36180122243	50914.46534243084	82
51482.779725484485	50109.47806013039	82
51286.59657893964	51093.99596680666	82
49823.53683995432	49538.50718685914	82
50229.80255128987	51304.593036054735	82
50849.86654268722	49226.017750698076	82
50092.441013917	51398.94811745736	82
50761.65347491669	51728.96074349193	82
49888.88409007549	51240.68917983776	82
49365.71034511601	50452.23851533493	82
49499.90297411217	50945.03143341568	82
50524.99069242722	49348.532544682756	82
51082.37160647309	51255.43347696615	82
50305.15651085719	49371.72001592752	82
50381.907897730816	49538.55198299155	82
51101.445357595076	49605.70083322921	82
49523.758512605724	51026.99138516001	82
49810.972039049455	51277.18342446785	82
50114.57587966394	49350.28391984422	82
49334.97843214283	50695.91082331707	82
50624.19274162943	50951.678552028505	82
51188.988776761245	49594.04602714568	82
49417.70409781558	49596.06908157039	82
49485.554451920594	49752.56697229812	82
51312.29264376159	51178.45007394451	82
51366.95941048248	50634.496608783695	82
49856.766493585914	49456.02872225454	82
50918.154997393125	51709.98083127673	82
51039.24133374736	51425.69221058414	82
51596.539599275355	49766.0681463511	82
49274.61657701243	50760.60305915283	82
51212.554796902135	51136.56495333162	82
50925.94393820091	49274.75539166368	82
49545.584012284075	49506.0039601128	82
50243.985198879556	49524.87169114133	82
50986.36859820795	49883.58914330845	82
49194.68112612339	50793.83496731149	82
50739.88386932886	49222.826250128426	82
50054.59911874071	51480.890625298445	82
51559.82609017432	50074.6327343855	82
49346.135645898394	50835.78005176448	82
49379.987760985525	50240.5264613883	82
51009.23508275845	50890.75757682517	82
51465.994073714515	50269.10676710197	82
51563.888681691686	49955.54389952823	82
49508.973980059796	49429.91935547694	82
49284.9713737431	50428.997700409294	82
51047.120563980956	51337.04277974357	82
49868.16578729024	51159.82530343209	82
49429.104742377785	50511.88311298419	82
49205.391622981806	50877.84376927611	82
50964.17205447673	49191.308849397115	82
49328.360716476986	50175.05398161935	82
50882.56233828135	51792.35748670658	82
50450.56891281891	49468.1825782752	82
50315.33487175278	49469.510865151715	82
50720.16570778399	49133.26225562598	82
51279.50770955845	49595.93897342946	82
49735.96595017442	51234.19269611914	82
50995.59948414499	49450.17948595986	82
50316.93718408038	51522.99473137809	82
50637.58112807581	49094.364948007205	82
51389.4124670469	49765.855818362914	82
49698.986981305134	50986.48101252001	82
50464.898416699114	51471.346998647576	82
51451.72759864002	49706.72253176168	82
50712.460194480875	49046.15272402198	82
49859.76139378133	51049.281044043375	82
51027.350510059674	49246.15409077262	82
51515.528489655924	50189.129676639786	82
50693.263278583334	51602.20913405772	82
50378.65322692397	49773.00794646412	82
49344.1641749172	50368.57373202882	82
49237.290112279166	50181.732107309486	82
49608.212668149274	50958.089389621644	82
50698.291118727124	49384.028421837385	82
49460.785617089554	49517.395773070675	82
49415.488659213064	50920.4937898678	82
51026.992925504295	49372.376605374906	82
49401.39566991618	49458.17923012685	82
49344.294013983155	50539.1105178623	82
49782.90207655188	51158.38798398644	82
49230.50326382176	50360.40024667241	82
50585.79260487377	49291.01537487267	82
50547.68532130272	49207.39676178443	82
49611.57249121338	49447.694245477396	82
51299.00591619677	51297.86939839696	82
49863.66951635924	51352.2393221643	82
49671.35794128352	49390.10277413097	82
50661.525928018775	48979.58282895118	82
49688.81125517117	51303.90792038271	82
49280.99174111372	50602.757274516436	82
51404.474908853495	50709.02148326126	82
51451.554951222686	49478.4732659481	82
49793.66993972183	49396.12252271421	82
49354.85959816351	49676.1923207128	82
49800.920185557996	49312.92858550551	82
49589.32740241237	49348.65201359026	82
51387.54847653614	50013.64272363204	82
49951.46187073372	50639.264528833985	82
50225.47743119505	51615.03101822662	82
50262.14304759646	49294.89040447748	82
51004.37543799807	51693.54504047303	82
50518.47670860228	49123.760938004525	82
51555.38745090466	50328.69471511057	82
51603.942727492235	50152.174232715726	82
50609.71304443155	49397.86088010508	82
50708.08876673759	49466.54421640365	82
50402.63079255887	51551.49941742166	82
49389.404703055545	49952.41635398301	82
49231.325861511934	50092.9981208867	82
49404.63419077065	50648.82488311069	82
50908.90941748254	49362.575080681294	82
51114.26156214609	50016.06805894009	82
49442.34345275338	49366.72578703203	82
51538.22661114894	49703.6001635083	82
50399.75447292939	49400.21243742793	82
49515.34086218896	49303.974733556744	82
51371.31761871834	51241.128332444234	82
51393.309470795364	50207.07740272174	82
50442.10808727759	49158.844322191595	82
50618.526525201225	51653.59431696469	82
51098.046922648726	49415.46215073746	82
