# Supplementary material for: Abundant Topological Outliers in Social Media Data and Their Effect on Spatial Analysis
Source: PLoS One. 2016 Sep 9;11(9):e0162360. doi: 10.1371/journal.pone.0162360 (PMC5017681; doi:10.1371/journal.pone.0162360)
Supplement: S3 Dataset — See the respective attached file. (ZIP) [file pone.0162360.s003.zip › S3_inclusion_lws/clust_84_93.csv]

50000.0	50000.0	0
50005.83713481602	49993.280968672174	0
50001.12443877294	50002.94038312532	0
50004.48967049862	50009.87803618339	0
50014.53099825114	49992.22044562598	0
49994.82530141147	50000.16451443882	0
50010.4589196096	49996.03999675293	0
50018.2149037799	50000.21066760052	0
50008.08586038528	49994.71094210748	0
50008.936828060156	49996.61673629877	0
50014.94983376979	49988.786681476384	0
50018.46933854213	49993.8554702697	0
50011.58925015423	49998.11513877684	0
50000.88428493963	50005.70068823388	0
50015.58030491181	49998.917555959655	0
50009.4718499692	49995.44000616184	0
50021.193458055204	49985.225681648	0
50021.413904821406	49979.75696080034	0
50010.100749354795	49991.42392694246	0
49994.76895619402	50001.40611172298	0
49988.06258487189	49998.76840152412	0
49985.29202249338	49998.940740734564	0
49993.14686645007	50008.1375682673	0
50019.290915195124	49977.92750471076	0
50015.06418115242	50000.068615091885	0
50014.13017824349	49994.253094930704	0
50016.51956011994	49993.78858803314	0
50007.08202173182	49986.998177055575	0
50019.32588342561	49975.4242119596	0
50007.844906202205	50006.27608626506	0
50012.7000907052	49987.44525287354	0
49995.49342105043	50013.29634922211	0
50005.13790162656	49991.45152935209	0
50007.082932075806	49996.441953963855	0
50016.585769007244	49986.84440471123	0
50002.83418114664	49988.992466717245	0
49995.48635136234	49995.03181978486	0
50024.77210222248	49987.26818796391	0
50016.061040311164	50002.13748655931	0
49998.10217495186	50005.36260508198	0
50013.167830917206	49993.19964095961	0
50022.14159763361	49982.83076155788	0
50016.10399810654	49974.74415824642	0
49998.08776523715	50009.22821079052	0
50023.40450357533	49993.61172738369	0
50018.76775212044	49981.33086492498	0
49996.120792812355	50001.59421960543	0
50005.046774222115	49981.73340809357	0
49998.2990140224	49997.04291727956	0
50016.47214563919	50006.55446067109	0
50027.808527417794	49994.11873108403	0
50007.276988179576	49979.47005546184	0
49998.63505054116	49993.56495709598	0
49994.93196612812	50011.18394075017	0
50010.45876863076	49990.161010031814	0
50003.97266594857	50002.458794795784	0
50009.44591577367	49994.182815990534	0
50008.4991627827	49998.01859678256	0
50026.73402193849	49992.63956518364	0
50029.482584821504	49978.508912261066	0
50008.75765193132	50004.28392360544	0
50005.388412672575	49999.9900841207	0
49999.85042124614	50010.79623481914	0
50012.27171978171	49994.29867634941	0
49986.59482429784	50001.81226839865	0
50035.33648425852	49974.70002515035	0
50017.338649190744	49980.41742473275	0
49986.88719264082	49998.56909033515	0
50009.163364260836	50001.94105756399	0
50021.4902181036	49972.74675609031	0
50036.929303339406	49979.345099226695	0
50004.407389178654	50000.27660040396	0
50013.03458879436	49971.04161905141	0
49986.730068661935	49995.36881795393	0
50012.11734460939	50005.26852747503	0
49991.47266825221	50016.232713043595	0
50002.753656105124	50004.43811441385	0
50007.04795399476	49984.99209594952	0
50019.73260847298	49970.14971438379	0
50009.069330373226	49972.59046273163	0
50010.1511816557	49972.62455247978	0
50019.046855330045	49968.729659101475	0
50033.91819664266	49994.99795841096	0
50000.54061583774	50004.66301196818	0
50036.83356199175	49976.12178608589	0
49998.69355844842	50014.23779065819	0
49996.42385986143	49997.54201287753	0
49988.80355885187	49994.73949626766	0
49989.0000510483	49997.53362532931	0
50045.87877013	49979.65615874137	0
49991.13587895365	49996.52765682387	0
50019.30492580107	49999.88959458508	0
50012.46014286366	49988.74121117238	0
50001.54569032017	50001.71275774059	0
50012.15402410048	49992.55053785089	0
50000.12263336884	49977.47527241486	0
50002.22490471562	49999.61637121197	0
50010.51338572776	49998.152334640225	0
50014.73525587127	49997.20394473452	0
50012.79614643068	49996.9890215799	0
50004.87503193818	50001.461523248174	0
50006.03257514177	49990.03647625652	0
50005.54887962217	50004.81637949066	0
50002.56240120871	49979.99797606899	0
50021.887926901814	49996.062893511604	0
50006.32703857465	49991.544517300004	0
49990.439278598395	49994.24582331928	0
50001.873876585625	50007.141939034314	0
50003.305765154335	49993.86854020162	0
50013.200641945106	50005.08440088092	0
50012.12025455266	49978.84568753256	0
50006.64370623705	49983.02919293262	0
50008.49073917247	50010.12621010018	0
50013.861540388745	49978.21860787476	0
50031.058052643435	49986.99015643279	0
50014.94582985956	50012.05125135054	0
50035.5383608293	49983.566861656094	0
49991.030096193834	50022.15116813719	0
50005.46966937792	49970.62233159868	0
49988.44833133628	49989.976926240066	0
49994.354344094165	49979.72792732627	0
50016.53829730544	50000.329665277866	0
49985.69786667642	50003.08579045412	0
50005.04180405728	50003.54232518139	0
50007.49928405959	49988.58424591541	0
50017.031857151094	49968.94990008343	0
50002.98364475068	49981.342418066255	0
50008.75183400938	49981.63170455064	0
50003.74134074666	49968.98534518849	0
50014.184258887915	50004.34955588514	0
50016.66807349658	49978.153620903344	0
49991.49294660638	49999.08926920659	0
50006.07308943197	50012.02124499861	0
50018.18428017563	49975.5291185302	0
50003.744835537575	50005.03672033354	0
50017.0847617482	49967.71939797862	0
50001.364376995836	49995.92899192673	0
49999.015252295256	49984.51162121085	0
50022.88862056398	49978.140659149925	0
50010.12229608524	49981.63378355038	0
50006.924986869504	50014.2275570096	0
50018.62598055079	49995.02027975728	0
50001.4129379488	50011.1959501719	0
50029.762113352466	49981.23696473595	0
50017.34500124433	49994.69032148967	0
50001.66266675488	49990.137316034496	0
49998.9494254673	50003.01711792969	0
50001.198360199305	49999.86125242214	0
49988.285388029035	50000.56237796584	0
49999.6191912088	49994.81971262622	0
50026.604335600314	49978.8004165042	0
49995.32452230914	50007.39284060184	0
50008.4370145203	50012.41428319673	0
50020.588886059304	49984.00500895489	0
50018.196912976244	50013.52306138625	0
50024.68074206995	49980.89310460526	0
50032.11898991028	49977.87048802366	0
50033.392462679665	49988.90998566345	0
49989.34177680639	49998.66722062441	0
50011.053675528885	49993.308648700295	0
49998.23830095699	50010.57701642372	0
50011.79860805233	49985.78635422019	0
50018.22626641199	49998.34133937544	0
50006.87112494695	50000.55134256973	0
49996.53121272331	49985.20198091985	0
50025.086037284156	49985.91081937276	0
49996.70860588001	49979.26714558284	0
50029.50319168969	49973.20871567816	0
50016.4795935853	49979.64911345631	0
49996.10016635222	50004.113680559676	0
49999.640019379956	49996.08065681126	0
50008.223135130625	49962.391188099115	0
49993.37143664145	49981.26529963117	0
50018.00955082157	50001.454190036544	0
50014.05433731257	49987.786569162265	0
49999.49285722743	49986.030568801725	0
50010.892172060616	50002.890041918436	0
50018.264454430224	49979.08917698802	0
49999.254347866976	50004.12399906752	0
49996.37550174052	49996.18684061768	0
49988.48035736957	50002.11186367716	0
50017.57129535383	49985.64348910266	0
49993.48365932206	49995.32734283831	0
50004.25846664632	50013.69450265003	0
50015.17690187655	49969.07193670933	0
50010.90125225226	50010.77384091866	0
50017.00323091341	49995.94090178073	0
50012.86030348004	50017.03363351573	0
50005.31109678922	49962.92414232626	0
50006.08245865617	49996.396527964374	0
49990.01497238	49995.39866020564	0
50044.05046255765	49984.74864177708	0
50021.102182624454	49977.19055963324	0
49994.206855205164	50007.760510363725	0
50031.30952802601	49981.27880218403	0
49993.00874635992	49989.07987435498	0
50017.913044286935	50022.43697608902	0
50019.55630359528	49996.00874573291	0
49994.95845095134	50006.23146898167	0
49996.787999179345	49983.41672751876	0
49997.28862868989	50002.89962222195	0
50026.72239156424	49977.67029217016	0
50016.137442013125	49997.798828649495	0
50002.23822115556	49982.82918829433	0
50017.59004350971	49970.20078439211	0
50001.12616166738	49988.74985866253	0
50026.89126041569	49975.84217616462	0
50011.525842301904	50000.75636389602	0
49987.37936298576	50026.933915783564	0
49992.505563965504	49971.45927862612	0
50028.914669772326	49976.81093937099	0
50016.66006009913	50016.9698661116	0
50006.33442838227	50008.543010872665	0
49989.42131829412	49963.33901166855	0
50017.968238877926	49964.11063876047	0
50017.4053768407	49976.68234425749	0
50025.67918690619	49993.459769034926	0
50035.32946390554	49977.583204645154	0
50014.841863191876	50008.54154552255	0
50009.46842729731	50020.60487544357	0
50021.769537268505	49974.23178294885	0
50011.47451947896	50007.557284676805	0
49998.40507468729	49975.46325920858	0
50004.0943970568	50011.27871101463	0
50006.20179319582	49967.85017228331	0
50018.20829484094	50018.71730479123	0
50011.66556158528	49969.1858270797	0
50024.369657337156	50001.22008216415	0
49998.79584238994	50007.13689362251	0
49990.32820341346	50016.3961369657	0
50006.4435688108	49994.31053318997	0
50019.30929079813	49976.600336048316	0
50010.91845864008	49982.82898569856	0
49990.348907185224	50005.60903256387	0
50024.1522169357	49994.40200642497	0
50014.17381883133	50002.12589069574	0
50017.76507466728	49990.44779436663	0
50043.75520496807	49976.744641166486	0
50009.71324076425	50011.99337319459	0
50023.96064234873	49977.61049468709	0
50014.04709016834	49999.30956374218	0
50007.29837336337	50019.74476684009	0
50011.60148713441	49971.61552987652	0
50027.760664667345	49985.06088880161	0
49990.826783218356	50029.403764236886	0
50009.65654534305	49987.70137659851	0
50016.71099753911	50008.33824926107	0
50004.69951611002	49997.63286251777	0
49982.1008966819	50023.64881203237	0
49994.30528099292	50019.15648234574	0
49989.98803088486	50014.01842541414	0
49982.173661481924	50004.54955079803	0
50016.885314251995	49964.39033046427	0
50027.64624163003	49996.03948847316	0
50042.10921104765	49992.490067135564	0
50000.45721536013	50013.25586287379	0
50033.20667133846	49996.21933796846	0
50007.796617056236	49990.37827675556	0
50010.793185041024	49958.88394594061	0
49999.99657376707	50014.635139766775	0
49991.18720389596	50004.122235214636	0
49997.97220737339	49978.578237204354	0
50009.72613395662	50003.706107086124	0
50035.589999161806	49971.04844427833	0
50028.910800421785	49971.17023296352	0
49995.69536840814	50016.661631778	0
50031.87793942766	49984.378883366044	0
50018.940883947886	49955.17033129901	0
50009.73582475297	49963.47881328664	0
49982.62400587377	50000.491292449246	0
50011.69341869804	49995.72767945512	0
49995.16420949113	49998.835294507444	0
50006.40201665947	49988.39904736535	0
50016.4519561636	49990.38580699887	0
49999.09921373705	50015.27455799909	0
50015.71644487849	49981.890074185685	0
50011.95701241115	49981.49187185587	0
50013.74931920829	49997.47045144757	0
49991.916510602816	50012.525039104024	0
50009.99198977121	49984.8982441121	0
50018.44147401772	50003.16867861623	0
50020.82573912429	49974.82028027413	0
50015.49034966473	49990.85560334409	0
49999.87213701425	49997.90044027296	0
50043.79092621712	49982.05238273654	0
50017.433259612284	49987.72241035177	0
50031.953824946744	49994.884360510674	0
50008.88763657624	49985.631715698684	0
50033.254947874484	49991.54350118985	0
49999.46235900153	50001.37638187934	0
50015.18216152417	50016.60655961266	0
50013.100947890016	50010.369642319376	0
50023.76929210621	49996.469970804144	0
50009.1598565264	49970.37590584578	0
49995.85450226346	49992.452056001675	0
49999.94546654832	50008.59505416156	0
49990.82754118624	50010.245166916364	0
50031.77710339371	49975.60848126108	0
50034.230430251715	49972.200144816255	0
50022.386270717376	49979.00827023312	0
49992.64646736168	49980.25304717777	0
50026.42297673137	49997.453392527335	0
50019.618674445446	49958.86037352273	0
50026.41798040903	50001.05491525644	0
50019.38057683675	49973.42363685009	0
50009.54565436523	49966.28393480257	0
50009.01063384966	50014.73592736334	0
49999.644995925904	49993.78405371485	0
50009.81720632824	50005.97289784865	0
50008.14015398451	49992.284981156794	0
49996.346870602596	50006.735113702714	0
49992.318381946396	49996.34852900717	0
49975.57922029394	50007.543591302885	0
49991.7840052838	50030.47910280624	0
49997.821918389505	50003.78108682672	0
49981.759709777754	50020.590654198604	0
50004.689470503756	49982.915378003716	0
50003.63994292236	50003.52518030056	0
50003.33970531987	50010.21646316763	0
49991.72504012674	50009.66971456137	0
49993.51300644962	50021.990941999415	0
50008.57551745661	49967.72139152683	0
50021.960935687	49975.66542490558	0
50004.69583280455	49995.22104814737	0
49994.198399913046	50009.21217614481	0
49988.58142016513	50018.082290497325	0
50019.654252077045	49988.67324223183	0
49984.921162792794	50004.07854214962	0
49981.45671529846	49997.116122643434	0
49996.97783060522	49968.187741512134	0
50040.272093099156	50001.72669740148	0
50003.18794351524	49977.40589052669	0
49993.03311956979	49993.21018067425	0
49996.365427526835	50010.6317267545	0
50003.67053058538	49991.807151799425	0
50008.59006648891	50007.353603243646	0
50005.63922193674	49975.28807307995	0
50027.37674313698	50000.002662458595	0
50018.1694011894	49962.7431125476	0
50029.270615256304	49986.30585703274	0
50008.60891376488	50000.90645862579	0
50011.463217016535	49987.64651850302	0
50025.71492602243	49980.053609271316	0
50020.149261215425	49998.33740895269	0
49992.083382203666	49998.17325550986	0
49990.49038131797	49993.050099536056	0
49997.03459241107	49992.463299739306	0
50015.71638867133	49993.163487279846	0
50014.238258018595	49971.042525217876	0
50002.84440560835	49991.017650804875	0
50024.0421841673	49981.83583364768	0
50010.09122006389	49975.393998303785	0
50021.8599244461	49988.34879827413	0
50012.38490685176	49983.447845324255	0
50022.9978631254	49987.25227928762	0
50024.57481204676	49998.27303786978	0
49977.73435678939	50025.73142585185	0
50018.273526281984	49984.862890459626	0
50004.87977524304	49988.86417241439	0
50010.2994959495	49980.14878879698	0
50044.34040172747	49986.573763466644	0
49989.8854863132	50002.60089882142	0
50035.588236585834	49995.58540569962	0
50033.22995233338	49985.604815805105	0
50004.865841838946	49985.181879685035	0
50017.96032704124	50016.073713754304	0
49985.88742129509	50004.574260043635	0
50022.967400696645	49965.7199337937	0
50020.575116337925	49991.52741422425	0
50023.080497756	49990.82975304222	0
49971.19647388126	50028.90699982335	0
49988.378226405424	50020.15787642392	0
50041.256446369975	49975.58570536631	0
50026.2353198945	49963.63745814506	0
50006.09290812682	50003.86750193632	0
49999.10665106603	50019.81250362378	0
50017.08442806516	49999.00182927129	0
50044.3125068275	49991.881128169334	0
49989.69643205104	49979.90931636454	0
49983.447153874804	50012.92191009479	0
50007.09100776314	50002.0115516885	0
50002.39396832022	49992.540378176054	0
50030.089910534545	49998.491165232444	0
49997.30745483783	49998.59718904675	0
50007.318017293444	49975.875578960055	0
49993.248316773905	49978.191920323	0
50026.3666059615	49990.04335203911	0
49992.999485446875	50010.69994272801	0
50000.3856237368	49991.71250458948	0
50017.946030743726	49977.88631347146	0
50007.644142433375	49972.087069549	0
49993.66907959635	50011.765590085415	0
49994.8157511952	49986.98470323382	0
50008.38104781748	50019.90062105578	0
49993.26126408174	50000.11735477906	0
50007.22548173692	49977.57936703704	0
49992.06360483944	50018.0340425501	0
50039.28669048378	49963.65659707516	0
49985.753176636455	50020.735921212305	0
50011.566897029115	49967.6111754119	0
50033.987927820956	49979.86532365262	0
50034.92184460218	49993.68379887169	0
50031.1834662403	49978.546404806555	0
50008.49951727383	49977.61220145197	0
50000.0667014223	50006.61967936052	0
49984.729122934965	49988.46750636666	0
49981.21649061167	50003.70840084871	0
49990.47161684786	49965.01894314194	0
49986.85456251446	50017.47416794007	0
49993.14977565803	50012.76023205532	0
50047.74428540473	49991.24723405859	0
50041.76255014188	49978.46759680011	0
50009.81457879594	49978.21967923451	0
49998.4060908197	49999.35948248665	0
50018.373779276386	49996.34044717234	0
50013.52283959243	49995.467949927086	0
50027.67426593742	49970.10328410818	0
50014.319940503025	50017.38261971316	0
50009.11341404663	49999.653086728984	0
49973.127658974896	50000.05463673042	0
50024.172469884805	49992.833051163034	0
50012.72323837013	49986.30699232487	0
49986.20730487261	50000.10490423789	0
50011.977252020064	49976.793581167396	0
50000.00469857768	49987.66289570633	0
49995.85995538461	49973.097446555905	0
49981.89327689237	49986.981859026244	0
49990.188598212604	50018.50470183291	0
50019.26408681603	49991.079964753786	0
50026.90642246039	49980.55454640253	0
50004.02002875881	49980.06894821713	0
49985.89081506631	49985.65015807027	0
50002.19799961084	50013.56370140326	0
49983.7216195171	50005.075943525364	0
50011.56530235663	49984.67498436674	0
50002.327672652966	50016.16523425671	0
49997.71084800053	49989.345274387495	0
50021.098386776	49999.088229640256	0
50002.00890793094	50008.13368325376	0
50019.39518854666	49986.74799421681	0
49998.48583144695	49996.020842220816	0
50002.252645341825	50003.39034952211	0
50024.94934034694	49996.50973683712	0
49986.29125204934	50032.769984358754	0
50028.415156277806	49974.07285654163	0
49992.67148623997	50015.74501869495	0
49988.55427669218	50005.38882281116	0
50005.61269014103	49979.195057955585	0
50013.9253921519	49979.943606174034	0
50009.02263196153	49976.39397066565	0
50003.70383567812	50009.18776447736	0
49977.93538939688	50032.17827826552	0
50002.00143499088	49981.14772652258	0
49994.443343618565	49988.76168526796	0
50015.95192676042	49996.55369518609	0
49993.70826007408	50013.60625246535	0
50015.6171072625	49995.2344459176	0
49985.79584330067	50018.53873362033	0
50035.52685303456	49986.11691328954	0
50023.38477138606	50015.65881684924	0
50013.08957255942	49972.88909667436	0
50032.54434074573	49980.14024382478	0
50037.69766277613	49990.71977907857	0
50020.70132115987	49971.33918728332	0
49991.54871575323	49993.06958954638	0
50038.6876369777	49984.854015877136	0
49995.84975534837	49989.76380217891	0
50008.57260689861	49984.18248625825	0
50010.80116969428	49974.26868446372	0
50015.52442358418	49980.369654114074	0
49966.87956821088	50025.3566718717	0
50021.39298048806	49997.33513397521	0
49986.79280405464	50011.54457078656	0
50036.99569153763	49970.71384740837	0
50030.30006447288	49976.71936741601	0
50004.423067000935	50021.778925919774	0
50018.9524174718	49987.93459858724	0
50002.24446952885	50009.35885546801	0
49991.37241014676	49987.81286878255	0
50003.50800967785	49986.81399264767	0
50024.603400120206	49967.67607924221	0
50011.68653072118	49989.936086664326	0
50007.42317193211	50025.20821976098	0
49997.81359760099	49974.146066464906	0
50000.03202202254	49975.17501212602	0
50007.46899340166	50016.97950080779	0
50014.92720199672	49989.879107376546	0
49982.3621370405	49990.43294793265	0
49998.93112757086	49973.32114751587	0
49993.375437763934	49986.99815010414	0
50009.01048645396	50017.8185164767	0
49996.28983160131	49986.96341522962	0
50013.84358150482	49974.759725529235	0
49985.33335758784	50014.325262570404	0
49988.28920657882	49976.78881082798	0
50005.127349538976	49960.355245516366	0
49989.64002585986	50013.06228223937	0
49993.30132386803	49990.74232668886	0
50007.89248237768	50021.36047618287	0
49987.15178322575	50016.181793822885	0
50427.116599951674	50185.677994916696	83
50518.23052471969	50192.23791180509	83
50342.01639008577	50203.85392755124	83
50397.89231160394	50266.90800483628	83
50580.282963898266	50124.407116483424	83
50436.23829051356	50093.6652167475	83
50663.32105616486	50090.94843342153	83
50353.834582294985	50340.797977125614	83
50696.668352126864	50007.7416968398	83
50405.48270106534	50010.81888468594	83
50328.64281338954	49972.46498306252	83
50487.602335811025	49992.605383696115	83
50294.474835485795	50128.321197503654	83
50387.33943775972	49900.42187071876	83
50217.72998593916	50175.781783103404	83
50647.143658865956	50183.58026868205	83
50243.39811758437	50054.87588659015	83
50326.42981951222	49841.6614345345	83
50487.87305787749	50281.235038217994	83
50190.01723393377	49989.793066975835	83
50241.4001633301	50265.32123521813	83
50445.99787746874	50358.07201136173	83
50165.27483714137	50318.02284117356	83
50409.978671949735	50440.938126309054	83
50304.6631870452	50410.689313942734	83
50469.09903837674	49867.16878408589	83
50433.87592830531	49781.99933402048	83
50574.4958726758	50258.789024402264	83
50405.88043720323	50527.593231188686	83
50365.56927503549	49731.117493142236	83
50549.93243691933	49913.08290029481	83
50565.098223828725	49821.901256728335	83
50316.2098049182	50534.605866595375	83
50492.33034951809	49718.39312222036	83
50239.88946516977	49851.173439114595	83
50102.93911991315	50010.04769771513	83
50114.41016119635	50100.63888200963	83
50152.80404020814	49874.98047635257	83
50232.68497213535	49759.88019820651	83
50261.31914711149	49671.71920596063	83
50311.881943352346	50626.81515141457	83
50173.70238488634	49644.487321727654	83
50582.28754417415	49733.839108128246	83
50770.702089587525	50048.5714773006	83
50048.82865146733	50154.49976111666	83
50232.90540629618	50502.07369564267	83
49961.41986994034	50123.699909713076	83
50564.43523545677	49647.475116536996	83
50148.04112487928	49727.12883412074	83
50370.23090122236	50696.20908226883	83
50034.75446665429	50065.09081558829	83
50665.380364471705	49766.68743019571	83
50659.122298566785	49675.84407036606	83
50445.59996737921	50604.252964402105	83
49962.83364491409	50213.309379731996	83
50601.164372880936	49985.8214459718	83
49957.3980650007	50013.62482148331	83
50178.876198366845	50428.90012730801	83
50135.92419225242	50204.24492858566	83
50532.371433460095	50607.484985878094	83
49885.00429463811	50068.8991968522	83
50742.710154506836	49651.3419242548	83
50749.37029172878	49939.67083606624	83
50602.87542010629	50554.402255397516	83
49800.43184101657	50054.647163214184	83
49881.97546270913	49976.17452869295	83
50735.45611860296	50168.55778819385	83
49959.436171721536	49929.37917064639	83
50410.417437340984	49658.208190728335	83
50493.193604952496	50690.97097110525	83
50626.511928354346	49590.188218334784	83
50012.59333409111	49863.51908179164	83
50047.069591753345	50244.36715857087	83
50229.838508470224	49578.68874474818	83
50753.076051692704	49773.53932346597	83
50118.64181757405	50487.71561898532	83
50423.299420121344	49570.95383215176	83
49882.46795348335	50174.08245435396	83
50088.91316857742	50408.72951950291	83
50658.8787314598	50622.24668119485	83
50503.821773717835	49540.021221114934	83
50581.92244716559	49490.25079155924	83
50635.62033437154	49870.09540196136	83
50088.00258711293	49612.79138019626	83
50279.37853433529	50705.36847277629	83
50013.78729227436	50453.16258161584	83
50453.63367474108	49469.8628696852	83
50017.581198118896	49778.48010350236	83
50591.429862637975	50348.26655916416	83
50534.001172299664	50414.77929436969	83
49934.957655069964	50494.637110864576	83
50659.7876245844	49451.32902489278	83
50053.86332952585	49696.795935074726	83
49921.46555427494	50402.83857115128	83
50298.34560369374	50795.298015188055	83
50185.903193938095	50579.73300245413	83
49843.83329816183	50488.40480908078	83
50566.51504285891	50736.18535859961	83
49792.870540720985	50140.682517162975	83
50738.71491041076	49498.98496181916	83
49816.1379266237	50228.48979612958	83
50852.71740526833	50019.24704237736	83
50100.83748414542	49799.356886015834	83
50336.521377541154	49548.40042713407	83
50660.32833430056	50273.18687393147	83
50425.63558892642	50767.79631695835	83
50160.98226042124	50668.107043047916	83
50007.67943909798	50548.26393026026	83
49714.68341316511	50184.55454803369	83
49762.44939868299	50528.27944874024	83
50375.51815462493	49434.73994953407	83
50372.66347802413	50839.03122001748	83
50501.89891982295	50494.774279051104	83
49954.842252313196	49715.18404219062	83
49870.66539954412	50332.056138156986	83
49780.625597361344	50432.366799382246	83
50756.615824473636	50254.105779608326	83
50734.01894644553	49411.07657509165	83
49639.027222269746	50226.49501417225	83
50596.973859784084	50821.62679118354	83
50837.72948025243	49764.263825279595	83
50926.10197974201	50065.887254153444	83
50654.536247307704	50711.82319530896	83
49996.95129042554	50362.756030526565	83
49807.59285342329	49926.842219428865	83
50460.14339472612	50848.78808327792	83
50297.01554393295	49391.23542690593	83
50636.43731749159	50427.206478163665	83
50828.754906535774	49479.82726619543	83
49926.14715741819	49845.907117351824	83
50090.27150815652	50717.64496959884	83
49824.76883181746	49844.11220640058	83
49717.66752515615	49942.27984524229	83
49795.581829756804	49765.075369385806	83
50221.10935475559	50832.69127263144	83
49689.72072855105	50299.85709129997	83
49890.2402342674	50574.311617030486	83
50686.10498471051	50813.91980094721	83
50874.5857845841	50133.19012290766	83
49558.82246703782	50183.22929958158	83
50362.197700894394	50922.54614439896	83
49728.82495038253	49858.62717457258	83
49588.326945330205	50298.088375628315	83
50065.24279841284	50635.70237134248	83
50384.94114423952	49346.79454117731	83
49647.55931814534	49828.12649213	83
49578.08708828629	49877.517157665825	83
50893.87533050571	49836.48079850732	83
49907.391301863514	49642.77667741034	83
50454.435198171275	49293.8143303721	83
50323.24758143725	49286.84663672726	83
50883.45612878889	49921.87517167999	83
50812.076667591675	49591.60956323275	83
49589.91553867144	49758.71503013938	83
49570.57637935828	50097.98384380864	83
50689.03678553833	49338.40607714145	83
50935.45696487168	49761.4095677787	83
50905.78137710174	49433.485026100076	83
50527.53002634664	49240.65850295644	83
50601.66190070212	50913.67652814454	83
49787.99597136322	50311.61296827912	83
50088.906893209685	49527.08842716901	83
51000.51183034252	50019.408120897475	83
50741.358502700336	49267.29294072328	83
51067.37257920843	50078.89398872244	83
50662.154994367134	50981.82573788432	83
49506.29172149036	50036.70366943337	83
50234.44052007703	49274.47948605955	83
49658.48169883828	50102.717875651	83
49691.76035608465	50385.38322001952	83
49980.57581428558	49597.75442860386	83
50536.059182139295	49324.93397851174	83
50982.682208231054	49393.72717530196	83
50852.91060089849	49364.53529016984	83
50827.91828291582	49251.58360419964	83
50908.88248775102	49679.304295733345	83
50049.52858527163	50798.363303494334	83
50279.58962733913	49483.297865791625	83
50912.799428452905	49253.718874902086	83
50791.369511991514	49856.97895619447	83
50153.18127611942	49234.733654808646	83
50608.904203683014	49371.413110732574	83
49741.53641412577	49696.636985820114	83
50607.96928739634	49200.61623414275	83
49771.64874797255	49612.90865775333	83
49773.81053106269	49520.886696550886	83
49680.67106696021	50564.96822548673	83
49650.81571233175	49995.60614080669	83
49705.05306896454	49465.63140385138	83
51107.57604693833	50158.36488952813	83
50897.69600621867	49535.78809200232	83
50224.94894215244	49190.42626930792	83
51154.98112192288	50233.833176562526	83
50848.89740970477	49161.839326835674	83
49829.989411490955	49679.782438683986	83
50986.738851590344	50125.52684530362	83
50279.15550967538	50895.94807027826	83
49683.60991702478	49631.563895861575	83
50150.277887568176	50780.24692262246	83
51005.515092559894	49708.32385214867	83
50717.23817539074	50335.020127939286	83
50759.146668339534	49146.491543554555	83
49768.745841671844	49408.81963886375	83
49507.569366103366	49733.04880569339	83
50983.79705001808	50215.089254697006	83
50084.617221579785	49288.54157287133	83
49556.12048693534	49657.225010977505	83
50190.018751266834	49113.724251573265	83
49537.773353968754	50365.6019501289	83
49676.66214296444	50472.69515406447	83
49971.73141660196	50758.349028658326	83
50997.837370742134	49244.702203109395	83
50078.46920164484	49926.72487523857	83
50751.965354639775	50991.051115191454	83
49475.27025112647	50161.15601844156	83
51071.91960126836	49199.825117728244	83
51065.82474820139	49294.668204169444	83
50912.422494471284	50273.11700909603	83
50972.42674624435	49161.30875334209	83
49856.130012245674	49487.601107297945	83
50006.760077970044	49485.674854471734	83
50081.35442184533	49440.17206651817	83
50735.35968186527	50584.02824449089	83
50731.73834710388	50907.00117558013	83
50277.54617124745	49086.23784825127	83
50159.71963671475	49480.18280137385	83
51060.14393565076	49774.11854805397	83
50313.02488792664	50998.345349277304	83
51126.802642230105	50014.40861948082	83
49449.32104782359	50389.16965383335	83
50816.3276065809	50558.231744578996	83
50993.10085670424	50317.43991434379	83
51069.94013691646	50271.71468092377	83
50806.560075464105	51056.5838931913	83
49396.44461625292	50119.938428313806	83
49630.19858948907	49509.19498432636	83
50430.71547979639	50982.98083098618	83
50803.960278202154	50853.20982646862	83
50089.010953425764	50875.012346494084	83
49818.97820522217	49337.673862781056	83
50391.004451964094	49231.57114930813	83
50683.97422594495	50506.95572930014	83
51117.33555843893	49845.16508522086	83
51096.12407115103	50360.85868619581	83
49497.017701214725	50461.59008470505	83
51145.453693956406	50432.47836321611	83
50763.428317295125	50773.27695825307	83
50435.90625151767	51075.54428376416	83
50232.79332752024	51024.39338640036	83
49608.05573541596	49426.7100814878	83
50918.80513907426	50357.41969877841	83
49382.87919205685	50447.40696622834	83
51189.443196749744	50072.78586918618	83
50723.0927064213	51083.56561197628	83
51053.5703840835	49905.737756950075	83
50077.469941164454	50324.68270947631	83
50250.245258184965	49005.021049283176	83
49450.69462132736	50250.03985576106	83
50167.69328092593	50915.14721469316	83
50051.12709776008	49202.11012935893	83
49515.655769263125	49945.06950552938	83
49893.5583734874	49406.30016935686	83
50140.291001759164	51030.76528307544	83
49453.68303203621	50537.008719911304	83
50806.423343045855	50353.07762433779	83
50887.996917467484	50840.48469348109	83
50772.4084284973	49055.529018185895	83
49364.701315048376	50534.70618863703	83
51152.71014679586	49154.01370174602	83
49807.480248761225	50608.47294871933	83
50555.72064795326	50984.83377167121	83
50120.82326612108	49365.16647338861	83
49541.22102828415	49505.190053881815	83
51248.53394683613	50140.85432624782	83
50973.26679435752	49875.87636389188	83
50890.31209932537	50517.78042518515	83
49342.67144487363	50367.20671827612	83
50623.723233474084	49116.99033759377	83
50716.58066274364	51170.79289876678	83
49458.743056079205	49803.7843578676	83
51201.2713426841	50499.25649959928	83
49779.663305062204	49255.68763070109	83
50641.82600866077	51123.42186228447	83
49983.36488568538	49254.185911392306	83
49383.32251959036	49766.60466120029	83
50523.51177238449	49418.19755957873	83
49427.69570233783	49882.83007531095	83
49894.07656400635	49276.25055107711	83
50857.08170569626	50925.485589153745	83
50554.12440123076	51150.72436844542	83
51107.90118768134	49078.12862209705	83
51312.156422584645	50076.785878487986	83
50980.41211986433	49622.234501663654	83
49545.6595832009	50531.900496353584	83
49955.147374230684	49339.041649136045	83
51058.977832134646	50463.10180523233	83
49500.39853738966	49593.831928454754	83
49479.871121185206	49443.471128547426	83
49597.935408763165	50435.02872439036	83
50514.22457286685	51234.07983084076	83
50553.90928653672	51311.22002097029	83
49936.67773767388	49180.38430776796	83
50165.663078057616	48969.977892981624	83
50776.03440895189	51236.822058357815	83
49252.133431106035	50382.480873278495	83
50986.66725163586	49532.169896252475	83
50482.849647427705	51361.29849123957	83
49760.729697604766	49169.31925655473	83
51078.61489248497	49536.47048215523	83
51146.47313177602	49927.25722193257	83
49829.622730642484	49108.138868412956	83
50101.65175485665	51107.88403157551	83
50045.90489758844	51039.67602131636	83
50313.3041842401	49181.019287361705	83
51239.47780014546	50268.79361937522	83
51083.01517532859	49449.98183395666	83
50598.87364015378	51230.21595750609	83
50350.13814765161	51107.979353803974	83
50468.89961960706	51157.005174669175	83
50329.33993804039	51192.41424022631	83
51243.14506819722	49159.29094120865	83
49394.12565423113	49965.85140259	83
51304.42191242682	49992.340675790445	83
50994.1449189	49080.10212351676	83
49209.90657867417	50463.367225137605	83
50782.68184868679	50662.93436564689	83
49312.018155025595	49822.8842827187	83
50911.80701741223	49101.887912799255	83
49683.45053705403	49204.88344684637	83
49951.471306822656	50841.9390087877	83
50546.66696691976	51416.62164006981	83
50742.30292049013	50445.84324674966	83
50947.26037581915	50905.626807828216	83
51276.35181176353	49236.65545964688	83
51312.569309829174	49907.43146462552	83
51066.271098989266	49644.6026693128	83
50090.954630714456	50959.43753888411	83
49280.166186945426	50522.28523430263	83
51297.750951777096	49817.43974219325	83
50254.870629311794	48920.11145208244	83
49659.292028629934	49116.30542630315	83
50974.303536718435	50478.711079635155	83
51377.95155997255	50137.18995394406	83
49719.91986552062	49331.55511488317	83
50855.99621914591	49038.53013594088	83
49899.5034421848	49049.49270194703	83
49321.74412442707	50614.01211145369	83
51440.17988628765	50079.34989090161	83
50527.08586088468	51064.74692046492	83
50397.27159846885	51331.98512383672	83
49231.53836631325	49782.36987627449	83
50002.67239130912	50909.27860313644	83
50658.49328790527	51296.4055439802	83
50258.9149182515	51118.74879322847	83
50838.96413595019	50226.716309370044	83
50323.07615702683	51278.64145011871	83
49259.70354055421	50673.763703691846	83
49395.911826742245	49474.03753611711	83
50405.905266182046	51240.87111792693	83
49309.13144865235	49943.64919525413	83
49304.082450320406	50749.67148844649	83
51390.50831860661	50002.110003027796	83
50817.14325810143	51310.37474201054	83
51111.35112491566	48993.6970648967	83
50680.1749114705	51377.82970557536	83
49892.91877489932	50716.26111042136	83
49975.77619633445	48998.01397341674	83
51167.29422885325	49440.14146915976	83
50586.246161267634	49037.36061110499	83
49269.246976650014	50293.39171839945	83
49707.92214941113	50647.69303874013	83
51332.43904907388	49307.20348106469	83
49852.392316623984	49198.0474965817	83
51310.655776837775	49102.15254783402	83
49282.98693440934	50209.67653487782	83
51233.272497878774	49944.75546096876	83
51280.86300145369	50544.07526178368	83
49705.78171989646	50732.1242894266	83
49394.33477664054	50770.78275291155	83
51167.35432947273	48921.232671177226	83
51010.72687838712	50554.85693686128	83
49446.42605847091	50621.056807612425	83
49904.29545502491	50915.30574274233	83
50754.046539674295	51423.92285531552	83
50031.68009058402	49066.02129749118	83
50833.23172290999	50440.57408743807	83
49629.48873781851	49030.049559561616	83
49331.018819110286	49420.32304574344	83
51197.64150025934	48837.135394989404	83
50618.2675446278	51469.71917686545	83
49595.53298173655	49179.64659005169	83
49952.80894330709	50642.406912101265	83
49822.12642359171	50878.74004991901	83
49585.46858714876	49345.49228924886	83
49273.447032166856	49358.9673926419	83
49189.53769878726	49384.117385559846	83
49821.50977500637	50763.30489931252	83
49853.65155177785	50992.37805568986	83
49629.28349762951	50774.25042694178	83
49171.54346361661	50668.08682118692	83
49745.87089744316	49083.90235342129	83
49182.43511182405	50305.49769383143	83
49178.620415239275	49852.10547544903	83
49484.433128153534	49356.345078691666	83
50975.21621569195	50809.45264352215	83
50681.53360331993	51536.91640277531	83
50846.26070077067	50733.47233797533	83
51345.850263971966	49398.20939653084	83
50918.34201054652	50689.853486949614	83
51155.13115950199	49634.26085327324	83
49370.86706558471	50689.53523412908	83
51102.14207745864	50552.416250401766	83
51029.42138179634	48958.68951346047	83
49216.68282840918	49695.435300070094	83
50691.83185936412	51623.694407102324	83
49314.0931844921	50091.812080267446	83
49132.12347407343	50508.732540953526	83
49549.032573417404	49067.31189255891	83
49737.04946266988	50906.618358204796	83
51420.56441306328	49321.848890903224	83
49321.56578694039	49697.28613864751	83
49144.92436859213	49753.67795956624	83
50584.69130912433	51553.82473229904	83
49253.42749062454	49453.43287998109	83
50676.36352766313	51707.075598396375	83
49352.355408961834	50260.410882765915	83
49924.576541558985	51049.03323518888	83
51457.95774480718	50165.37515152213	83
50240.96027785267	51206.81350617097	83
49711.75698488064	48997.15170619685	83
50057.53570088637	48975.904218814576	83
50835.644576249935	51462.41596221969	83
51518.987997196455	50234.38324134284	83
49865.674878834965	48971.21597071982	83
49091.31261631438	50637.367111977	83
50554.63643991678	51634.15496029443	83
49144.937963351695	50224.12985391021	83
51225.65961234706	49769.04101082194	83
51129.69810725905	50633.89300842668	83
49235.38250173044	50129.47329091391	83
49058.07589634708	50209.04231996495	83
51148.558721093345	49727.7564593538	83
50767.221223246	51525.250549385615	83
49756.09199046871	48925.07061494444	83
50889.665666772824	51042.109685442956	83
49345.96322354873	50839.78278290006	83
49644.40544790412	48940.16223891896	83
50022.44683509398	48898.29253292024	83
50110.31718643364	48901.648385821085	83
51401.329203133355	49110.06982347762	83
50327.81741567514	48962.82238155904	83
51376.0962085689	49780.33470402306	83
50497.60845364973	51698.59819779171	83
51243.89468337223	49609.040909361036	83
50302.770045656296	51367.59252671939	83
51162.2595061335	49243.91658998095	83
51243.2222878006	48972.39691038491	83
49481.56358847033	50781.45960739011	83
49518.3294363566	48986.170511564786	83
49945.41901410285	48848.659798898734	83
49292.73074382956	49269.81610799907	83
51158.20774000795	48762.643979046166	83
49645.75945533287	49283.855653941435	83
51281.471225910915	50342.441734538974	83
50366.19631251021	49083.28354677219	83
49311.16914291631	49607.45108438978	83
49255.91666254293	49538.02784799223	83
51570.19707795146	50303.55664541217	83
50923.70574718544	51124.15270513237	83
49519.71910428453	49217.62863038076	83
51044.66057596332	50632.956324087965	83
50410.94713479483	49008.04003509912	83
49756.72177743825	50818.55292419717	83
49801.78425452567	48853.29089520029	83
49879.34894554705	48787.530060539786	83
51170.7753344836	49330.88355108972	83
50435.7657162523	49152.871037358615	83
50535.39889380636	49144.983495680506	83
50810.678373172406	48962.05949024361	83
50531.769909332084	51779.87075739156	83
49112.96594492727	50739.88586737853	83
49671.827652705244	50972.15883839778	83
51344.40009636847	50611.206474747705	83
50846.42812040308	51164.78764769646	83
49616.16510148431	51040.28720203277	83
50394.947514554464	51422.26597534452	83
51378.890120896656	50696.01896993701	83
49219.78287145472	49966.22592372812	83
49450.7690672794	50868.5899427191	83
48990.42677566415	50145.726932314145	83
49145.402523006276	49302.966283990405	83
49959.46814292859	48754.06955826621	83
51515.254590268785	50374.19561497081	83
51296.12008925802	50431.9241722428	83
50898.09323392576	51240.5238114735	83
50151.81538147371	48824.929456940445	83
49627.306242532766	51128.023159808225	83
49099.538835604486	49386.53107334813	83
49096.78354866055	50317.02145766106	83
49630.911376662734	50685.92234888316	83
