# Supplementary material for: Abundant Topological Outliers in Social Media Data and Their Effect on Spatial Analysis
Source: PLoS One. 2016 Sep 9;11(9):e0162360. doi: 10.1371/journal.pone.0162360 (PMC5017681; doi:10.1371/journal.pone.0162360)
Supplement: S3 Dataset — See the respective attached file. (ZIP) [file pone.0162360.s003.zip › S3_inclusion_lws/clust_85_94.csv]

50000.0	50000.0	0
50005.83713481602	49993.280968672174	0
50001.12443877294	50002.94038312532	0
50004.48967049862	50009.87803618339	0
50014.53099825114	49992.22044562598	0
49994.82530141147	50000.16451443882	0
50010.4589196096	49996.03999675293	0
50018.2149037799	50000.21066760052	0
50008.08586038528	49994.71094210748	0
50008.936828060156	49996.61673629877	0
50014.94983376979	49988.786681476384	0
50018.46933854213	49993.8554702697	0
50011.58925015423	49998.11513877684	0
50000.88428493963	50005.70068823388	0
50015.58030491181	49998.917555959655	0
50009.4718499692	49995.44000616184	0
50021.193458055204	49985.225681648	0
50021.413904821406	49979.75696080034	0
50010.100749354795	49991.42392694246	0
49994.76895619402	50001.40611172298	0
49988.06258487189	49998.76840152412	0
49985.29202249338	49998.940740734564	0
49993.14686645007	50008.1375682673	0
50019.290915195124	49977.92750471076	0
50015.06418115242	50000.068615091885	0
50014.13017824349	49994.253094930704	0
50016.51956011994	49993.78858803314	0
50007.08202173182	49986.998177055575	0
50019.32588342561	49975.4242119596	0
50007.844906202205	50006.27608626506	0
50012.7000907052	49987.44525287354	0
49995.49342105043	50013.29634922211	0
50005.13790162656	49991.45152935209	0
50007.082932075806	49996.441953963855	0
50016.585769007244	49986.84440471123	0
50002.83418114664	49988.992466717245	0
49995.48635136234	49995.03181978486	0
50024.77210222248	49987.26818796391	0
50016.061040311164	50002.13748655931	0
49998.10217495186	50005.36260508198	0
50013.167830917206	49993.19964095961	0
50022.14159763361	49982.83076155788	0
50016.10399810654	49974.74415824642	0
49998.08776523715	50009.22821079052	0
50023.40450357533	49993.61172738369	0
50018.76775212044	49981.33086492498	0
49996.120792812355	50001.59421960543	0
50005.046774222115	49981.73340809357	0
49998.2990140224	49997.04291727956	0
50016.47214563919	50006.55446067109	0
50027.808527417794	49994.11873108403	0
50007.276988179576	49979.47005546184	0
49998.63505054116	49993.56495709598	0
49994.93196612812	50011.18394075017	0
50010.45876863076	49990.161010031814	0
50003.97266594857	50002.458794795784	0
50009.44591577367	49994.182815990534	0
50008.4991627827	49998.01859678256	0
50026.73402193849	49992.63956518364	0
50029.482584821504	49978.508912261066	0
50008.75765193132	50004.28392360544	0
50005.388412672575	49999.9900841207	0
49999.85042124614	50010.79623481914	0
50012.27171978171	49994.29867634941	0
49986.59482429784	50001.81226839865	0
50035.33648425852	49974.70002515035	0
50017.338649190744	49980.41742473275	0
49986.88719264082	49998.56909033515	0
50009.163364260836	50001.94105756399	0
50021.4902181036	49972.74675609031	0
50036.929303339406	49979.345099226695	0
50004.407389178654	50000.27660040396	0
50013.03458879436	49971.04161905141	0
49986.730068661935	49995.36881795393	0
50012.11734460939	50005.26852747503	0
49991.47266825221	50016.232713043595	0
50002.753656105124	50004.43811441385	0
50007.04795399476	49984.99209594952	0
50019.73260847298	49970.14971438379	0
50009.069330373226	49972.59046273163	0
50010.1511816557	49972.62455247978	0
50019.046855330045	49968.729659101475	0
50033.91819664266	49994.99795841096	0
50000.54061583774	50004.66301196818	0
50036.83356199175	49976.12178608589	0
49998.69355844842	50014.23779065819	0
49996.42385986143	49997.54201287753	0
49988.80355885187	49994.73949626766	0
49989.0000510483	49997.53362532931	0
50045.87877013	49979.65615874137	0
49991.13587895365	49996.52765682387	0
50019.30492580107	49999.88959458508	0
50012.46014286366	49988.74121117238	0
50001.54569032017	50001.71275774059	0
50012.15402410048	49992.55053785089	0
50000.12263336884	49977.47527241486	0
50002.22490471562	49999.61637121197	0
50010.51338572776	49998.152334640225	0
50014.73525587127	49997.20394473452	0
50012.79614643068	49996.9890215799	0
50004.87503193818	50001.461523248174	0
50006.03257514177	49990.03647625652	0
50005.54887962217	50004.81637949066	0
50002.56240120871	49979.99797606899	0
50021.887926901814	49996.062893511604	0
50006.32703857465	49991.544517300004	0
49990.439278598395	49994.24582331928	0
50001.873876585625	50007.141939034314	0
50003.305765154335	49993.86854020162	0
50013.200641945106	50005.08440088092	0
50012.12025455266	49978.84568753256	0
50006.64370623705	49983.02919293262	0
50008.49073917247	50010.12621010018	0
50013.861540388745	49978.21860787476	0
50031.058052643435	49986.99015643279	0
50014.94582985956	50012.05125135054	0
50035.5383608293	49983.566861656094	0
49991.030096193834	50022.15116813719	0
50005.46966937792	49970.62233159868	0
49988.44833133628	49989.976926240066	0
49994.354344094165	49979.72792732627	0
50016.53829730544	50000.329665277866	0
49985.69786667642	50003.08579045412	0
50005.04180405728	50003.54232518139	0
50007.49928405959	49988.58424591541	0
50017.031857151094	49968.94990008343	0
50002.98364475068	49981.342418066255	0
50008.75183400938	49981.63170455064	0
50003.74134074666	49968.98534518849	0
50014.184258887915	50004.34955588514	0
50016.66807349658	49978.153620903344	0
49991.49294660638	49999.08926920659	0
50006.07308943197	50012.02124499861	0
50018.18428017563	49975.5291185302	0
50003.744835537575	50005.03672033354	0
50017.0847617482	49967.71939797862	0
50001.364376995836	49995.92899192673	0
49999.015252295256	49984.51162121085	0
50022.88862056398	49978.140659149925	0
50010.12229608524	49981.63378355038	0
50006.924986869504	50014.2275570096	0
50018.62598055079	49995.02027975728	0
50001.4129379488	50011.1959501719	0
50029.762113352466	49981.23696473595	0
50017.34500124433	49994.69032148967	0
50001.66266675488	49990.137316034496	0
49998.9494254673	50003.01711792969	0
50001.198360199305	49999.86125242214	0
49988.285388029035	50000.56237796584	0
49999.6191912088	49994.81971262622	0
50026.604335600314	49978.8004165042	0
49995.32452230914	50007.39284060184	0
50008.4370145203	50012.41428319673	0
50020.588886059304	49984.00500895489	0
50018.196912976244	50013.52306138625	0
50024.68074206995	49980.89310460526	0
50032.11898991028	49977.87048802366	0
50033.392462679665	49988.90998566345	0
49989.34177680639	49998.66722062441	0
50011.053675528885	49993.308648700295	0
49998.23830095699	50010.57701642372	0
50011.79860805233	49985.78635422019	0
50018.22626641199	49998.34133937544	0
50006.87112494695	50000.55134256973	0
49996.53121272331	49985.20198091985	0
50025.086037284156	49985.91081937276	0
49996.70860588001	49979.26714558284	0
50029.50319168969	49973.20871567816	0
50016.4795935853	49979.64911345631	0
49996.10016635222	50004.113680559676	0
49999.640019379956	49996.08065681126	0
50008.223135130625	49962.391188099115	0
49993.37143664145	49981.26529963117	0
50018.00955082157	50001.454190036544	0
50014.05433731257	49987.786569162265	0
49999.49285722743	49986.030568801725	0
50010.892172060616	50002.890041918436	0
50018.264454430224	49979.08917698802	0
49999.254347866976	50004.12399906752	0
49996.37550174052	49996.18684061768	0
49988.48035736957	50002.11186367716	0
50017.57129535383	49985.64348910266	0
49993.48365932206	49995.32734283831	0
50004.25846664632	50013.69450265003	0
50015.17690187655	49969.07193670933	0
50010.90125225226	50010.77384091866	0
50017.00323091341	49995.94090178073	0
50012.86030348004	50017.03363351573	0
50005.31109678922	49962.92414232626	0
50006.08245865617	49996.396527964374	0
49990.01497238	49995.39866020564	0
50044.05046255765	49984.74864177708	0
50021.102182624454	49977.19055963324	0
49994.206855205164	50007.760510363725	0
50031.30952802601	49981.27880218403	0
49993.00874635992	49989.07987435498	0
50017.913044286935	50022.43697608902	0
50019.55630359528	49996.00874573291	0
49994.95845095134	50006.23146898167	0
49996.787999179345	49983.41672751876	0
49997.28862868989	50002.89962222195	0
50026.72239156424	49977.67029217016	0
50016.137442013125	49997.798828649495	0
50002.23822115556	49982.82918829433	0
50017.59004350971	49970.20078439211	0
50001.12616166738	49988.74985866253	0
50026.89126041569	49975.84217616462	0
50011.525842301904	50000.75636389602	0
49987.37936298576	50026.933915783564	0
49992.505563965504	49971.45927862612	0
50028.914669772326	49976.81093937099	0
50016.66006009913	50016.9698661116	0
50006.33442838227	50008.543010872665	0
49989.42131829412	49963.33901166855	0
50017.968238877926	49964.11063876047	0
50017.4053768407	49976.68234425749	0
50025.67918690619	49993.459769034926	0
50035.32946390554	49977.583204645154	0
50014.841863191876	50008.54154552255	0
50009.46842729731	50020.60487544357	0
50021.769537268505	49974.23178294885	0
50011.47451947896	50007.557284676805	0
49998.40507468729	49975.46325920858	0
50004.0943970568	50011.27871101463	0
50006.20179319582	49967.85017228331	0
50018.20829484094	50018.71730479123	0
50011.66556158528	49969.1858270797	0
50024.369657337156	50001.22008216415	0
49998.79584238994	50007.13689362251	0
49990.32820341346	50016.3961369657	0
50006.4435688108	49994.31053318997	0
50019.30929079813	49976.600336048316	0
50010.91845864008	49982.82898569856	0
49990.348907185224	50005.60903256387	0
50024.1522169357	49994.40200642497	0
50014.17381883133	50002.12589069574	0
50017.76507466728	49990.44779436663	0
50043.75520496807	49976.744641166486	0
50009.71324076425	50011.99337319459	0
50023.96064234873	49977.61049468709	0
50014.04709016834	49999.30956374218	0
50007.29837336337	50019.74476684009	0
50011.60148713441	49971.61552987652	0
50027.760664667345	49985.06088880161	0
49990.826783218356	50029.403764236886	0
50009.65654534305	49987.70137659851	0
50016.71099753911	50008.33824926107	0
50004.69951611002	49997.63286251777	0
49982.1008966819	50023.64881203237	0
49994.30528099292	50019.15648234574	0
49989.98803088486	50014.01842541414	0
49982.173661481924	50004.54955079803	0
50016.885314251995	49964.39033046427	0
50027.64624163003	49996.03948847316	0
50042.10921104765	49992.490067135564	0
50000.45721536013	50013.25586287379	0
50033.20667133846	49996.21933796846	0
50007.796617056236	49990.37827675556	0
50010.793185041024	49958.88394594061	0
49999.99657376707	50014.635139766775	0
49991.18720389596	50004.122235214636	0
49997.97220737339	49978.578237204354	0
50009.72613395662	50003.706107086124	0
50035.589999161806	49971.04844427833	0
50028.910800421785	49971.17023296352	0
49995.69536840814	50016.661631778	0
50031.87793942766	49984.378883366044	0
50018.940883947886	49955.17033129901	0
50009.73582475297	49963.47881328664	0
49982.62400587377	50000.491292449246	0
50011.69341869804	49995.72767945512	0
49995.16420949113	49998.835294507444	0
50006.40201665947	49988.39904736535	0
50016.4519561636	49990.38580699887	0
49999.09921373705	50015.27455799909	0
50015.71644487849	49981.890074185685	0
50011.95701241115	49981.49187185587	0
50013.74931920829	49997.47045144757	0
49991.916510602816	50012.525039104024	0
50009.99198977121	49984.8982441121	0
50018.44147401772	50003.16867861623	0
50020.82573912429	49974.82028027413	0
50015.49034966473	49990.85560334409	0
49999.87213701425	49997.90044027296	0
50043.79092621712	49982.05238273654	0
50017.433259612284	49987.72241035177	0
50031.953824946744	49994.884360510674	0
50008.88763657624	49985.631715698684	0
50033.254947874484	49991.54350118985	0
49999.46235900153	50001.37638187934	0
50015.18216152417	50016.60655961266	0
50013.100947890016	50010.369642319376	0
50023.76929210621	49996.469970804144	0
50009.1598565264	49970.37590584578	0
49995.85450226346	49992.452056001675	0
49999.94546654832	50008.59505416156	0
49990.82754118624	50010.245166916364	0
50031.77710339371	49975.60848126108	0
50034.230430251715	49972.200144816255	0
50022.386270717376	49979.00827023312	0
49992.64646736168	49980.25304717777	0
50026.42297673137	49997.453392527335	0
50019.618674445446	49958.86037352273	0
50026.41798040903	50001.05491525644	0
50019.38057683675	49973.42363685009	0
50009.54565436523	49966.28393480257	0
50009.01063384966	50014.73592736334	0
49999.644995925904	49993.78405371485	0
50009.81720632824	50005.97289784865	0
50008.14015398451	49992.284981156794	0
49996.346870602596	50006.735113702714	0
49992.318381946396	49996.34852900717	0
49975.57922029394	50007.543591302885	0
49991.7840052838	50030.47910280624	0
49997.821918389505	50003.78108682672	0
49981.759709777754	50020.590654198604	0
50004.689470503756	49982.915378003716	0
50003.63994292236	50003.52518030056	0
50003.33970531987	50010.21646316763	0
49991.72504012674	50009.66971456137	0
49993.51300644962	50021.990941999415	0
50008.57551745661	49967.72139152683	0
50021.960935687	49975.66542490558	0
50004.69583280455	49995.22104814737	0
49994.198399913046	50009.21217614481	0
49988.58142016513	50018.082290497325	0
50019.654252077045	49988.67324223183	0
49984.921162792794	50004.07854214962	0
49981.45671529846	49997.116122643434	0
49996.97783060522	49968.187741512134	0
50040.272093099156	50001.72669740148	0
50003.18794351524	49977.40589052669	0
49993.03311956979	49993.21018067425	0
49996.365427526835	50010.6317267545	0
50003.67053058538	49991.807151799425	0
50008.59006648891	50007.353603243646	0
50005.63922193674	49975.28807307995	0
50027.37674313698	50000.002662458595	0
50018.1694011894	49962.7431125476	0
50029.270615256304	49986.30585703274	0
50008.60891376488	50000.90645862579	0
50011.463217016535	49987.64651850302	0
50025.71492602243	49980.053609271316	0
50020.149261215425	49998.33740895269	0
49992.083382203666	49998.17325550986	0
49990.49038131797	49993.050099536056	0
49997.03459241107	49992.463299739306	0
50015.71638867133	49993.163487279846	0
50014.238258018595	49971.042525217876	0
50002.84440560835	49991.017650804875	0
50024.0421841673	49981.83583364768	0
50010.09122006389	49975.393998303785	0
50021.8599244461	49988.34879827413	0
50012.38490685176	49983.447845324255	0
50022.9978631254	49987.25227928762	0
50024.57481204676	49998.27303786978	0
49977.73435678939	50025.73142585185	0
50018.273526281984	49984.862890459626	0
50004.87977524304	49988.86417241439	0
50010.2994959495	49980.14878879698	0
50044.34040172747	49986.573763466644	0
49989.8854863132	50002.60089882142	0
50035.588236585834	49995.58540569962	0
50033.22995233338	49985.604815805105	0
50004.865841838946	49985.181879685035	0
50017.96032704124	50016.073713754304	0
49985.88742129509	50004.574260043635	0
50022.967400696645	49965.7199337937	0
50020.575116337925	49991.52741422425	0
50023.080497756	49990.82975304222	0
49971.19647388126	50028.90699982335	0
49988.378226405424	50020.15787642392	0
50041.256446369975	49975.58570536631	0
50026.2353198945	49963.63745814506	0
50006.09290812682	50003.86750193632	0
49999.10665106603	50019.81250362378	0
50017.08442806516	49999.00182927129	0
50044.3125068275	49991.881128169334	0
49989.69643205104	49979.90931636454	0
49983.447153874804	50012.92191009479	0
50007.09100776314	50002.0115516885	0
50002.39396832022	49992.540378176054	0
50030.089910534545	49998.491165232444	0
49997.30745483783	49998.59718904675	0
50007.318017293444	49975.875578960055	0
49993.248316773905	49978.191920323	0
50026.3666059615	49990.04335203911	0
49992.999485446875	50010.69994272801	0
50000.3856237368	49991.71250458948	0
50017.946030743726	49977.88631347146	0
50007.644142433375	49972.087069549	0
49993.66907959635	50011.765590085415	0
49994.8157511952	49986.98470323382	0
50008.38104781748	50019.90062105578	0
49993.26126408174	50000.11735477906	0
50007.22548173692	49977.57936703704	0
49992.06360483944	50018.0340425501	0
50039.28669048378	49963.65659707516	0
49985.753176636455	50020.735921212305	0
50011.566897029115	49967.6111754119	0
50033.987927820956	49979.86532365262	0
50034.92184460218	49993.68379887169	0
50031.1834662403	49978.546404806555	0
50008.49951727383	49977.61220145197	0
50000.0667014223	50006.61967936052	0
49984.729122934965	49988.46750636666	0
49981.21649061167	50003.70840084871	0
49990.47161684786	49965.01894314194	0
49986.85456251446	50017.47416794007	0
49993.14977565803	50012.76023205532	0
50047.74428540473	49991.24723405859	0
50041.76255014188	49978.46759680011	0
50009.81457879594	49978.21967923451	0
49998.4060908197	49999.35948248665	0
50018.373779276386	49996.34044717234	0
50013.52283959243	49995.467949927086	0
50027.67426593742	49970.10328410818	0
50014.319940503025	50017.38261971316	0
50009.11341404663	49999.653086728984	0
49973.127658974896	50000.05463673042	0
50024.172469884805	49992.833051163034	0
50012.72323837013	49986.30699232487	0
49986.20730487261	50000.10490423789	0
50011.977252020064	49976.793581167396	0
50000.00469857768	49987.66289570633	0
49995.85995538461	49973.097446555905	0
49981.89327689237	49986.981859026244	0
49990.188598212604	50018.50470183291	0
50019.26408681603	49991.079964753786	0
50026.90642246039	49980.55454640253	0
50004.02002875881	49980.06894821713	0
49985.89081506631	49985.65015807027	0
50002.19799961084	50013.56370140326	0
49983.7216195171	50005.075943525364	0
50011.56530235663	49984.67498436674	0
50002.327672652966	50016.16523425671	0
49997.71084800053	49989.345274387495	0
50021.098386776	49999.088229640256	0
50002.00890793094	50008.13368325376	0
50019.39518854666	49986.74799421681	0
49998.48583144695	49996.020842220816	0
50002.252645341825	50003.39034952211	0
50024.94934034694	49996.50973683712	0
49986.29125204934	50032.769984358754	0
50028.415156277806	49974.07285654163	0
49992.67148623997	50015.74501869495	0
49988.55427669218	50005.38882281116	0
50005.61269014103	49979.195057955585	0
50013.9253921519	49979.943606174034	0
50009.02263196153	49976.39397066565	0
50003.70383567812	50009.18776447736	0
49977.93538939688	50032.17827826552	0
50002.00143499088	49981.14772652258	0
49994.443343618565	49988.76168526796	0
50015.95192676042	49996.55369518609	0
49993.70826007408	50013.60625246535	0
50015.6171072625	49995.2344459176	0
49985.79584330067	50018.53873362033	0
50035.52685303456	49986.11691328954	0
50023.38477138606	50015.65881684924	0
50013.08957255942	49972.88909667436	0
50032.54434074573	49980.14024382478	0
50037.69766277613	49990.71977907857	0
50020.70132115987	49971.33918728332	0
49991.54871575323	49993.06958954638	0
50038.6876369777	49984.854015877136	0
49995.84975534837	49989.76380217891	0
50008.57260689861	49984.18248625825	0
50010.80116969428	49974.26868446372	0
50015.52442358418	49980.369654114074	0
49966.87956821088	50025.3566718717	0
50021.39298048806	49997.33513397521	0
49986.79280405464	50011.54457078656	0
50036.99569153763	49970.71384740837	0
50030.30006447288	49976.71936741601	0
50004.423067000935	50021.778925919774	0
50018.9524174718	49987.93459858724	0
50002.24446952885	50009.35885546801	0
49991.37241014676	49987.81286878255	0
50003.50800967785	49986.81399264767	0
50024.603400120206	49967.67607924221	0
50011.68653072118	49989.936086664326	0
50007.42317193211	50025.20821976098	0
49997.81359760099	49974.146066464906	0
50000.03202202254	49975.17501212602	0
50007.46899340166	50016.97950080779	0
50014.92720199672	49989.879107376546	0
49982.3621370405	49990.43294793265	0
49998.93112757086	49973.32114751587	0
49993.375437763934	49986.99815010414	0
50009.01048645396	50017.8185164767	0
49996.28983160131	49986.96341522962	0
50013.84358150482	49974.759725529235	0
49985.33335758784	50014.325262570404	0
49988.28920657882	49976.78881082798	0
50005.127349538976	49960.355245516366	0
49989.64002585986	50013.06228223937	0
49993.30132386803	49990.74232668886	0
50007.89248237768	50021.36047618287	0
49987.15178322575	50016.181793822885	0
50847.14309201034	50836.98797353175	84
50866.824840199726	50927.212762152936	84
50756.09465126963	50821.64732822583	84
50665.65619595148	50816.24427240613	84
50779.31897555642	50942.49854296451	84
50731.02487264627	51021.31799057395	84
50887.67051206127	50754.884720545146	84
50927.39041306621	50988.97655842937	84
50583.349466837855	50775.28917655192	84
50937.36634256894	50871.057043719964	84
50798.18715851347	50732.510746049265	84
50714.614116135264	50714.40075991136	84
50535.25293192141	50697.33332526671	84
50791.00900226709	50642.95172224122	84
50720.87526588507	51106.42584756822	84
50750.28142249533	50560.53951784105	84
50580.81137286754	50865.70549481437	84
50628.85226496639	50694.03399634386	84
50553.46814493569	50610.03750580318	84
50973.269320554165	50775.698469885974	84
50829.33437058234	51014.846835736724	84
51000.50458282471	50935.347248110775	84
51063.22796435033	50757.243263013486	84
50797.29276067228	51158.39571058582	84
50898.66336560391	51075.88434069091	84
50468.77739755187	50633.07874130273	84
50692.42085379519	50928.023625280184	84
50513.68155306658	50925.71710035374	84
50403.31533980212	50572.70029068614	84
50627.78542381057	51100.47336875592	84
50640.604776963715	50583.671096336824	84
50409.81420518258	50484.05944831206	84
50856.9272029938	50584.57412130701	84
50587.416092938256	51178.5883048732	84
50452.099816751346	50721.71455515362	84
50325.16190549638	50511.74486179323	84
50466.16094011453	50813.25289646572	84
50577.15639201033	51027.71474628736	84
50491.934948881644	51046.841663769206	84
50470.30849675102	50420.43608412566	84
50557.444620272116	51260.9444154685	84
50438.72519643369	50973.85174767706	84
50246.455006441545	50474.50170049563	84
50183.30626739323	50414.17940150891	84
50902.069264721744	50509.43626304719	84
50471.83532054256	51134.213854571826	84
51137.87276314224	50714.32820158466	84
51064.27936727889	50997.698697979955	84
51059.79325917658	50847.03638174946	84
50985.37003466698	51104.94182529522	84
50799.33096172242	51247.96281240854	84
50976.065131997406	51196.72998190524	84
50529.081093014596	50526.088547563144	84
50610.05476821275	50499.56076397864	84
50269.35336093817	50382.41998873505	84
50719.53337369844	50474.661162717726	84
51009.25515157293	51282.49118540375	84
50347.12815942052	50345.10539324883	84
51154.16653721396	50971.99747610749	84
50406.18125161706	51071.82601398838	84
50797.6271857231	51340.078510610074	84
51220.27559115714	51037.818352805574	84
50982.504677745004	50545.76873956401	84
50879.30190702261	51184.73795211718	84
51194.17136041075	51122.757544234526	84
50926.34539629957	50678.700786984984	84
50444.36714479499	50335.64574440602	84
50594.62952477204	50415.70338654184	84
50713.54366780996	51364.378054630535	84
51057.81785200043	51154.09871653675	84
50280.93069039661	50289.43373889354	84
51105.786756166395	50633.36130625256	84
50149.87240702714	50502.01093926615	84
50255.55216624715	50574.36772738615	84
50282.546228963205	50201.6571783937	84
50371.640137693095	50913.425743775755	84
50898.47283683105	51270.89440238837	84
50297.45351223827	50109.63040095283	84
50347.326020320754	50639.7888997466	84
50396.268948410376	50256.24532431965	84
51170.72861639952	50576.7269027885	84
51194.06936681236	50786.33492107235	84
50192.88245318688	50191.97221206449	84
51022.107136535604	50660.33060479894	84
50369.22736666835	50167.57541811633	84
51216.44845949003	50870.6047480312	84
50091.12154359242	50425.62563569662	84
50359.30827230603	50724.47303442158	84
51044.68918097565	50487.34426060466	84
50874.67518733154	51379.829748762066	84
50961.72637349532	50442.03491004549	84
50676.573700595814	51194.715864154576	84
50874.255812100855	51469.90222833911	84
50585.86602882103	50329.146961734084	84
50376.42018882423	50811.779348917094	84
51133.31522844065	50468.836028924685	84
50258.78104728012	50667.23876806811	84
50283.38110921099	50931.39744627006	84
50380.57512247566	50080.41635593433	84
50304.259584115396	51020.89308145664	84
50125.114755107206	50586.980974327635	84
51295.71894301036	50919.925183134415	84
50036.54843678187	50616.03704636794	84
50258.54227541766	50849.21635624032	84
50328.509178510794	51106.57968364838	84
50811.8859719962	50491.922971545195	84
51102.464053145384	51288.48418403073	84
50061.34007080455	50521.657253865545	84
50782.3704080898	51464.46519799037	84
50319.78563218343	50018.37709085301	84
50640.79279268053	51278.302289039624	84
50512.08370137177	50280.875829042496	84
50675.77908477981	50328.46646044255	84
51135.889363059476	51197.33812011628	84
50187.66920953554	50280.20469329112	84
50424.01253980083	50001.65758975257	84
50106.13434968932	50337.50075659026	84
50194.98992679692	50934.503671660925	84
51223.488469357675	50504.916327121915	84
50489.95939414917	50061.091695663396	84
51099.420449195146	50382.97506380647	84
50143.16497687056	50670.89884971114	84
51069.51276384342	50301.30975831884	84
50983.67330143872	50322.57673093923	84
50476.864871629085	51223.74140041942	84
50830.85432764966	50406.25282870996	84
50699.03466258631	51490.27655272075	84
50459.068395031085	50141.450765454756	84
51102.277991185285	51074.83467868622	84
50638.244814658065	51416.46126292972	84
50247.20346314843	51147.40523535901	84
50543.431452265664	50180.0777914703	84
50244.7269612152	50757.992144334916	84
50065.30847447345	50722.6073304658	84
50040.29221309946	50808.403546925	84
50763.21266079514	50297.55652525704	84
50271.50579898968	49944.380989794096	84
50448.82647458311	49918.18417310491	84
50171.15369480533	50814.28911293676	84
51365.72722584242	50976.43595598561	84
50499.525782081175	49847.52343526987	84
50595.63438762597	50111.36835012	84
50008.14486174711	50448.583019265585	84
50514.87461528919	49979.315951233366	84
51286.87550973666	50793.9117586906	84
50114.38158665663	50155.740196789266	84
50214.00599687296	51065.84830345558	84
50027.78109854343	50296.7418888744	84
50958.03664783445	51494.87894928406	84
51171.16515489643	51344.529793839145	84
49915.47552995329	50434.799436741225	84
51037.31684724954	51456.9550533364	84
51315.178994609065	51045.63440746646	84
51145.12480041816	51428.948095530905	84
50642.8045667094	51562.93844948383	84
50394.333396662674	51253.78545187855	84
51056.253817742094	51366.37743267726	84
51219.96718382177	50691.852653081034	84
50549.176112229594	51560.81616932686	84
51007.966916240104	50232.95574790596	84
50222.96315089838	49874.148924644986	84
51233.227615482734	51280.34003462605	84
50835.594970832506	50251.28473448184	84
49948.603011061015	50339.47404411098	84
50663.0287755926	50056.31944339778	84
50585.951955648336	49858.283310716775	84
50060.58555571048	50082.67030977991	84
50123.569647492935	51091.19343878514	84
50047.98224006102	49991.17321578246	84
50122.408462187035	50884.790428494096	84
51281.56864442714	51124.59697537302	84
49867.869028662186	50312.40092784146	84
50140.98349416188	49989.99056983422	84
50599.305621463674	49993.56014512869	84
50233.90536557447	50036.66958799263	84
49928.81283328196	50524.57449102773	84
50155.28270692494	50075.076989762645	84
50308.638978104034	49846.028276271136	84
51024.77455918195	51549.19153169473	84
50594.535709651864	49767.660822321806	84
50483.82561631482	51494.20768658317	84
51371.842677974775	50865.80445625615	84
50332.0323971998	51322.37181329472	84
51125.804063902346	50236.897227780384	84
49787.066354140945	50281.04538465881	84
50630.319170654875	50255.19490995408	84
50669.00571987881	49823.46478839685	84
49938.28629677127	50616.20119749445	84
51254.22406856283	50610.9186529858	84
50257.00230769086	49775.4079894446	84
49904.21596048693	50699.84634548368	84
50689.887085416776	49974.811243779644	84
51159.67994397425	50314.950874440954	84
50283.39145506103	51231.44796832911	84
50164.787618171686	49757.560227847614	84
49717.3056223094	50230.56283810493	84
49874.42738456807	50788.03177998131	84
49962.215897073	50772.77133435112	84
50720.4761624606	50218.22497436107	84
49918.6177105073	50868.834530858054	84
51459.2864412273	50974.271978211415	84
50054.69942551923	50936.7405901916	84
49974.709093027646	50225.52061845864	84
49853.368935107	50623.00057184648	84
49700.01604328269	50320.60229638362	84
51442.2323394374	50807.02648236001	84
49793.03439773178	50831.211313664084	84
50695.19645644253	51632.77931730945	84
50805.954472704965	50169.98448114673	84
50568.041401669136	51647.13148147795	84
50631.37825592655	51710.352673737936	84
49781.00711052465	50679.68260298812	84
50825.64911597946	50083.53152338127	84
50251.50290588886	51352.119301989194	84
49765.79079630113	50158.43214984689	84
50958.49519151071	50160.20376616062	84
49703.90701051287	50090.45733189375	84
51233.550187379245	50270.463176719335	84
50118.16207247636	49682.97298583969	84
51294.37052357651	51348.70552872574	84
49814.44522025791	50382.49774447726	84
50456.72997243813	51320.97868869003	84
50473.37288390303	51408.671802569515	84
49686.835813709804	50001.56250620943	84
50322.0168536626	51411.1204194617	84
49961.11082124669	49981.14676541755	84
50774.64149361238	49949.47408833296	84
50464.76909469371	49765.73995035501	84
50606.12251272932	51799.49974314407	84
50406.70380298372	51532.7618247703	84
50389.879667836125	49717.47773609376	84
51189.49607367216	50401.64589358357	84
49691.8648512685	50653.09885281253	84
49717.33420778617	50878.81930524623	84
50840.42368734203	51550.61418723134	84
49842.13945522492	50479.321575270165	84
50509.86110095392	51716.20369901426	84
51340.7041272602	50644.4185171377	84
49720.098846050474	50968.27930811212	84
50717.06689281336	50132.83374732861	84
51354.715606335936	51180.65313599196	84
50134.95246471354	49883.393998081345	84
51230.866007853256	51457.03991757362	84
50908.367864938235	50063.7419825942	84
50539.206562674684	51853.36424601676	84
49842.38353920708	50208.324600463275	84
50331.17532745359	49644.85624683971	84
49720.57707059361	50406.48659361465	84
50890.113149000186	51629.29186949658	84
51045.79176522688	50145.74125170439	84
50002.27830351727	49904.36774135805	84
51288.081449390316	50339.8068639539	84
50920.65836624161	50245.856241694586	84
49615.052107669784	50116.48871447029	84
51411.195326040506	50705.65134569863	84
50498.55407997721	51928.672532556186	84
51419.36751583011	51122.27145192757	84
49768.86215008799	49967.937545667584	84
50106.08641701482	50247.77222333172	84
50421.33882454122	51882.65939740208	84
51488.94688162536	51073.0901634425	84
50721.762000556504	51726.52156277239	84
51077.252892700075	50060.402920123866	84
50045.40390247666	51045.31233592143	84
50056.675231073044	49749.28415011254	84
49878.5939207846	50009.86213748688	84
51137.22685008952	50124.95333759925	84
51474.01259775181	50637.10740145505	84
50230.60654514252	51435.18462822167	84
50357.625553835576	49919.16041080033	84
50139.690823043835	51449.9869169236	84
50163.7639115235	51187.02496164637	84
49607.1180576408	50641.69313668073	84
51387.37171705026	51359.172927497435	84
51439.80289077225	50551.38417404869	84
49865.38917976881	50122.77018585921	84
51528.848584334846	50526.521237512665	84
50753.99460629778	49818.35865279454	84
49976.53967459133	50105.966564194896	84
49646.273128737834	50447.98740590144	84
49631.53357740831	50215.47340565674	84
50347.066758691566	49556.58289875576	84
50861.53674958404	49947.2219279959	84
51146.385627076066	50002.38001143723	84
50306.74950344354	51496.83830631648	84
51110.11203760274	51514.3996159243	84
50601.73533844384	49679.813529101186	84
50047.87638197104	51469.14595217378	84
49533.690005184755	50073.35018338739	84
50179.97148925752	51273.832789761655	84
49799.3865124669	50054.13188536134	84
50979.084527795436	50016.302070660255	84
50047.29721176967	49622.22996608198	84
50287.527760903504	51584.55418420369	84
50208.974072442536	49681.16828468083	84
49613.551076280724	50534.29452129864	84
51557.81042864993	50658.38127617035	84
49963.322544527924	49604.734541421836	84
50199.55213762985	51521.37867679252	84
51604.12824475253	50577.32238975586	84
50810.81881614578	49752.04262955355	84
49796.58630884394	50928.29249188395	84
49526.26708037386	50674.428649493406	84
49980.99205295878	50981.88956569819	84
49567.370926468975	49985.79033132262	84
51055.043331690045	49969.76086477251	84
49524.84598734121	50547.70902354421	84
51694.747703521025	50563.248225810006	84
51323.328384923305	51470.79592688695	84
49439.61253572706	50663.12791091782	84
51557.4336064414	50748.0107085718	84
50074.6056152052	51162.06156298392	84
50109.85313170728	49557.00149688378	84
49705.77859650161	50535.69632853152	84
49975.91352616227	49783.15159198179	84
50949.44599375786	49929.047394032474	84
49934.06720810893	51056.97046396661	84
49459.658999369705	50020.8404347167	84
51465.83300574254	51392.988685744545	84
51498.00862586223	50444.27120580019	84
51308.16914678893	50225.8934686693	84
50417.49622488369	51967.78085265047	84
51079.27603485881	51618.318498346576	84
51229.45347239431	49972.20205334073	84
51356.872009429084	51549.49904173403	84
50687.275258998765	49703.14128277135	84
49531.64333972121	49900.09443809545	84
51331.43303657131	50556.27836006648	84
51565.32925258523	51021.68124323168	84
50581.145383299794	51344.45154465281	84
51628.82498531447	51084.85127867664	84
50436.44556221674	51765.5681540976	84
50846.42272242726	51709.74728166713	84
50093.26430837399	49465.76098961489	84
49454.141120752196	50495.18826952192	84
49368.41041947957	50004.35814388852	84
51344.373094648654	50146.48347068437	84
49288.65917718178	49969.838848574844	84
50819.41329441796	49663.358206795296	84
50349.41170430893	49467.85044351262	84
49806.655869038215	49886.371975101945	84
51525.01294970948	50914.03613124023	84
49212.14335628624	50008.51798825724	84
49857.16197495671	51108.49798278843	84
50264.07868408253	49484.06504423523	84
50405.12966501488	49836.46971624103	84
51483.13577140614	50354.23228638531	84
51131.04990308038	49911.30826824106	84
49772.430513919775	51093.14284609719	84
49851.237892881676	49811.08031625275	84
50121.26292477223	51005.977479301444	84
51777.04658617386	50537.61881649905	84
50972.642242638016	51391.79769802259	84
51273.34452533872	50430.09596180457	84
50108.40632584841	51541.34121032124	84
51382.82250285727	50270.20881975321	84
51214.977684115045	50168.72659413278	84
50423.91218443429	49422.32422507296	84
49643.03365883583	49923.238451099016	84
51242.24728617456	50060.40965066135	84
50087.9115279433	51630.9504375958	84
50830.45523950459	51801.45700222217	84
51456.97177619086	51482.85358955555	84
50477.60644323054	51630.796491419416	84
49835.85850651535	51007.818846887545	84
50095.932102894956	51367.29615893999	84
50559.08768276885	51451.260873559084	84
50927.71500109273	51756.48372969864	84
50973.23814392953	51647.75167853661	84
51385.823196230645	50479.832795762864	84
50181.40292352803	49448.17763341042	84
49623.907134345565	50877.52161589122	84
51772.163006026625	50631.13086824857	84
50512.74177021881	49415.4160333125	84
50253.861476640224	49608.36502429852	84
49727.64586832436	49848.57938613745	84
49927.92301171832	49527.23648689907	84
50393.91428392785	51682.432219561306	84
50841.5240407828	49837.46641120502	84
51492.77944331823	51178.89105131231	84
49595.962463271375	50374.92822098664	84
49404.12111177811	50749.64027619629	84
50992.59000080363	51812.304092064565	84
50634.07098423111	51885.22610689214	84
51662.32884200103	50645.20787878447	84
49955.008594346335	49442.16768944053	84
49837.96587395655	49537.4052094967	84
51356.48207655651	50399.993803572615	84
49401.59982925996	49921.79176849567	84
51329.37432281076	51269.50384677227	84
51584.75001797856	51195.41653440643	84
51656.58986513486	50737.152372418896	84
49442.950318119736	50112.90935202273	84
49754.097016163185	49522.72227231806	84
50782.594426249336	51645.42089295339	84
50163.03178099726	51675.51064028193	84
51151.4604969281	49819.61347399625	84
49291.13785582999	49882.9825001963	84
51264.745176180215	51540.84753584697	84
51826.12803484404	50707.618105489506	84
50906.856946950116	49775.10321606205	84
50936.601754106254	51876.88772695671	84
51425.524285129446	50173.593264437935	84
49790.97099622609	51176.91331483811	84
49812.423232292196	49453.2195302403	84
49425.11115776823	50838.69206130548	84
49609.20530517702	50963.639607260484	84
51063.519272190475	49838.67171280719	84
50782.458189003846	51875.14016705078	84
49233.206195759005	50096.080253748725	84
51790.76816714478	50793.23350444599	84
50450.41499688693	49649.06350443354	84
49341.36248762945	50689.69840197072	84
50710.61573980625	51929.585017929145	84
51555.546478742144	51401.965099954956	84
51215.98181572646	49883.936460203855	84
49606.69104820699	50787.388863426946	84
51907.62547181968	50679.46668224863	84
50976.89054723383	51955.486636960486	84
51668.10445399403	51006.29323205654	84
49773.66294203856	49372.66802762878	84
49320.2512057176	50602.79003281819	84
49376.97211627925	50167.264188013025	84
50351.54431026517	51760.229043492174	84
50459.51751608395	49338.51665399163	84
51701.89922622126	50810.448511277405	84
49729.37710408989	49762.33050839882	84
51969.15370526877	50611.966754735964	84
49734.41812169699	49291.805626332	84
51542.543027379696	51494.04335167541	84
49337.51933561266	50806.86568869375	84
50552.27909686842	49496.42423560988	84
50536.058628027735	49618.35279386022	84
49487.76596803295	50908.6592983621	84
49652.942259995354	49708.10795790323	84
50858.892640086706	51921.16211757391	84
50342.20559486635	51849.85608304981	84
51721.13785940978	51075.01211387503	84
50505.881485843354	49264.342953755215	84
51812.54938689772	50460.06310452027	84
50270.585181370996	49394.89022322859	84
50855.088088715354	52013.10067568475	84
50910.78988904179	49663.227685239726	84
51856.53166997782	50383.23751928892	84
50562.61214391613	51990.54230232224	84
50098.56891952609	51244.854793919134	84
49353.511099353396	50894.81978351069	84
50300.55959948772	51671.64291551086	84
50891.89427200571	50339.824338141734	84
51499.97320165113	51268.33150763777	84
49970.41209780278	49350.3858026325	84
51139.947186862875	51688.95131512882	84
51229.46161889908	51701.85173633498	84
50834.61169250453	52100.05046278708	84
51283.481401499055	49826.81434903207	84
51580.19664016882	51320.3874182077	84
49912.82961063496	49911.0782919642	84
51627.01652518622	51456.579710853206	84
52053.30345804404	50636.500732705514	84
50439.25920434189	49561.11888444162	84
51482.11762913581	50237.80107129711	84
49875.11826971953	49394.31630947976	84
49934.49162280859	51153.7392028919	84
51326.13095401956	50025.364897216816	84
49360.43189211486	50986.24473710455	84
50536.13981018438	52079.584017228764	84
52062.12463740532	50544.74703365119	84
51085.9931623666	49755.09960372824	84
52150.804224857806	50549.24297254617	84
49512.58070162259	50350.23896531629	84
49652.57435026303	49623.01765012463	84
51158.24271252246	49700.3102371521	84
50401.17869712832	52055.13896741602	84
51566.455242501324	50251.687161115115	84
50606.74945897768	49564.15927485489	84
50860.83319261971	49586.4050343916	84
51757.497197864905	51159.41015477043	84
51688.64758605164	50898.79352430169	84
50751.42393120033	52125.63921927196	84
49724.911564048656	49199.491871550934	84
49543.81672141936	50195.22616865804	84
50947.422754708416	49555.13863994175	84
51321.545252877564	51700.54050092281	84
52139.96069849639	50666.88768775523	84
49203.481052295916	49865.40190790436	84
50799.79860330242	52203.33592750975	84
49240.01312515703	50631.98891813793	84
50058.168051385794	49834.3020861584	84
50475.77914662471	52146.17543013291	84
51407.43744673947	51716.42834641052	84
51510.138022895015	50137.8663600369	84
51867.71074201956	50291.150668944225	84
50972.49264584951	49833.116974995886	84
51161.876870710956	51597.97603059821	84
50927.735139866374	52059.29651629133	84
50710.274002364386	52041.66149445108	84
49554.78091163536	50467.931788681526	84
49634.61872349537	51050.97347333892	84
52211.14280131969	50615.70918222742	84
50472.79577817763	49184.604388148015	84
