# Supplementary material for: Abundant Topological Outliers in Social Media Data and Their Effect on Spatial Analysis
Source: PLoS One. 2016 Sep 9;11(9):e0162360. doi: 10.1371/journal.pone.0162360 (PMC5017681; doi:10.1371/journal.pone.0162360)
Supplement: S3 Dataset — See the respective attached file. (ZIP) [file pone.0162360.s003.zip › S3_inclusion_lws/clust_86_95.csv]

50000.0	50000.0	0
50005.83713481602	49993.280968672174	0
50001.12443877294	50002.94038312532	0
50004.48967049862	50009.87803618339	0
50014.53099825114	49992.22044562598	0
49994.82530141147	50000.16451443882	0
50010.4589196096	49996.03999675293	0
50018.2149037799	50000.21066760052	0
50008.08586038528	49994.71094210748	0
50008.936828060156	49996.61673629877	0
50014.94983376979	49988.786681476384	0
50018.46933854213	49993.8554702697	0
50011.58925015423	49998.11513877684	0
50000.88428493963	50005.70068823388	0
50015.58030491181	49998.917555959655	0
50009.4718499692	49995.44000616184	0
50021.193458055204	49985.225681648	0
50021.413904821406	49979.75696080034	0
50010.100749354795	49991.42392694246	0
49994.76895619402	50001.40611172298	0
49988.06258487189	49998.76840152412	0
49985.29202249338	49998.940740734564	0
49993.14686645007	50008.1375682673	0
50019.290915195124	49977.92750471076	0
50015.06418115242	50000.068615091885	0
50014.13017824349	49994.253094930704	0
50016.51956011994	49993.78858803314	0
50007.08202173182	49986.998177055575	0
50019.32588342561	49975.4242119596	0
50007.844906202205	50006.27608626506	0
50012.7000907052	49987.44525287354	0
49995.49342105043	50013.29634922211	0
50005.13790162656	49991.45152935209	0
50007.082932075806	49996.441953963855	0
50016.585769007244	49986.84440471123	0
50002.83418114664	49988.992466717245	0
49995.48635136234	49995.03181978486	0
50024.77210222248	49987.26818796391	0
50016.061040311164	50002.13748655931	0
49998.10217495186	50005.36260508198	0
50013.167830917206	49993.19964095961	0
50022.14159763361	49982.83076155788	0
50016.10399810654	49974.74415824642	0
49998.08776523715	50009.22821079052	0
50023.40450357533	49993.61172738369	0
50018.76775212044	49981.33086492498	0
49996.120792812355	50001.59421960543	0
50005.046774222115	49981.73340809357	0
49998.2990140224	49997.04291727956	0
50016.47214563919	50006.55446067109	0
50027.808527417794	49994.11873108403	0
50007.276988179576	49979.47005546184	0
49998.63505054116	49993.56495709598	0
49994.93196612812	50011.18394075017	0
50010.45876863076	49990.161010031814	0
50003.97266594857	50002.458794795784	0
50009.44591577367	49994.182815990534	0
50008.4991627827	49998.01859678256	0
50026.73402193849	49992.63956518364	0
50029.482584821504	49978.508912261066	0
50008.75765193132	50004.28392360544	0
50005.388412672575	49999.9900841207	0
49999.85042124614	50010.79623481914	0
50012.27171978171	49994.29867634941	0
49986.59482429784	50001.81226839865	0
50035.33648425852	49974.70002515035	0
50017.338649190744	49980.41742473275	0
49986.88719264082	49998.56909033515	0
50009.163364260836	50001.94105756399	0
50021.4902181036	49972.74675609031	0
50036.929303339406	49979.345099226695	0
50004.407389178654	50000.27660040396	0
50013.03458879436	49971.04161905141	0
49986.730068661935	49995.36881795393	0
50012.11734460939	50005.26852747503	0
49991.47266825221	50016.232713043595	0
50002.753656105124	50004.43811441385	0
50007.04795399476	49984.99209594952	0
50019.73260847298	49970.14971438379	0
50009.069330373226	49972.59046273163	0
50010.1511816557	49972.62455247978	0
50019.046855330045	49968.729659101475	0
50033.91819664266	49994.99795841096	0
50000.54061583774	50004.66301196818	0
50036.83356199175	49976.12178608589	0
49998.69355844842	50014.23779065819	0
49996.42385986143	49997.54201287753	0
49988.80355885187	49994.73949626766	0
49989.0000510483	49997.53362532931	0
50045.87877013	49979.65615874137	0
49991.13587895365	49996.52765682387	0
50019.30492580107	49999.88959458508	0
50012.46014286366	49988.74121117238	0
50001.54569032017	50001.71275774059	0
50012.15402410048	49992.55053785089	0
50000.12263336884	49977.47527241486	0
50002.22490471562	49999.61637121197	0
50010.51338572776	49998.152334640225	0
50014.73525587127	49997.20394473452	0
50012.79614643068	49996.9890215799	0
50004.87503193818	50001.461523248174	0
50006.03257514177	49990.03647625652	0
50005.54887962217	50004.81637949066	0
50002.56240120871	49979.99797606899	0
50021.887926901814	49996.062893511604	0
50006.32703857465	49991.544517300004	0
49990.439278598395	49994.24582331928	0
50001.873876585625	50007.141939034314	0
50003.305765154335	49993.86854020162	0
50013.200641945106	50005.08440088092	0
50012.12025455266	49978.84568753256	0
50006.64370623705	49983.02919293262	0
50008.49073917247	50010.12621010018	0
50013.861540388745	49978.21860787476	0
50031.058052643435	49986.99015643279	0
50014.94582985956	50012.05125135054	0
50035.5383608293	49983.566861656094	0
49991.030096193834	50022.15116813719	0
50005.46966937792	49970.62233159868	0
49988.44833133628	49989.976926240066	0
49994.354344094165	49979.72792732627	0
50016.53829730544	50000.329665277866	0
49985.69786667642	50003.08579045412	0
50005.04180405728	50003.54232518139	0
50007.49928405959	49988.58424591541	0
50017.031857151094	49968.94990008343	0
50002.98364475068	49981.342418066255	0
50008.75183400938	49981.63170455064	0
50003.74134074666	49968.98534518849	0
50014.184258887915	50004.34955588514	0
50016.66807349658	49978.153620903344	0
49991.49294660638	49999.08926920659	0
50006.07308943197	50012.02124499861	0
50018.18428017563	49975.5291185302	0
50003.744835537575	50005.03672033354	0
50017.0847617482	49967.71939797862	0
50001.364376995836	49995.92899192673	0
49999.015252295256	49984.51162121085	0
50022.88862056398	49978.140659149925	0
50010.12229608524	49981.63378355038	0
50006.924986869504	50014.2275570096	0
50018.62598055079	49995.02027975728	0
50001.4129379488	50011.1959501719	0
50029.762113352466	49981.23696473595	0
50017.34500124433	49994.69032148967	0
50001.66266675488	49990.137316034496	0
49998.9494254673	50003.01711792969	0
50001.198360199305	49999.86125242214	0
49988.285388029035	50000.56237796584	0
49999.6191912088	49994.81971262622	0
50026.604335600314	49978.8004165042	0
49995.32452230914	50007.39284060184	0
50008.4370145203	50012.41428319673	0
50020.588886059304	49984.00500895489	0
50018.196912976244	50013.52306138625	0
50024.68074206995	49980.89310460526	0
50032.11898991028	49977.87048802366	0
50033.392462679665	49988.90998566345	0
49989.34177680639	49998.66722062441	0
50011.053675528885	49993.308648700295	0
49998.23830095699	50010.57701642372	0
50011.79860805233	49985.78635422019	0
50018.22626641199	49998.34133937544	0
50006.87112494695	50000.55134256973	0
49996.53121272331	49985.20198091985	0
50025.086037284156	49985.91081937276	0
49996.70860588001	49979.26714558284	0
50029.50319168969	49973.20871567816	0
50016.4795935853	49979.64911345631	0
49996.10016635222	50004.113680559676	0
49999.640019379956	49996.08065681126	0
50008.223135130625	49962.391188099115	0
49993.37143664145	49981.26529963117	0
50018.00955082157	50001.454190036544	0
50014.05433731257	49987.786569162265	0
49999.49285722743	49986.030568801725	0
50010.892172060616	50002.890041918436	0
50018.264454430224	49979.08917698802	0
49999.254347866976	50004.12399906752	0
49996.37550174052	49996.18684061768	0
49988.48035736957	50002.11186367716	0
50017.57129535383	49985.64348910266	0
49993.48365932206	49995.32734283831	0
50004.25846664632	50013.69450265003	0
50015.17690187655	49969.07193670933	0
50010.90125225226	50010.77384091866	0
50017.00323091341	49995.94090178073	0
50012.86030348004	50017.03363351573	0
50005.31109678922	49962.92414232626	0
50006.08245865617	49996.396527964374	0
49990.01497238	49995.39866020564	0
50044.05046255765	49984.74864177708	0
50021.102182624454	49977.19055963324	0
49994.206855205164	50007.760510363725	0
50031.30952802601	49981.27880218403	0
49993.00874635992	49989.07987435498	0
50017.913044286935	50022.43697608902	0
50019.55630359528	49996.00874573291	0
49994.95845095134	50006.23146898167	0
49996.787999179345	49983.41672751876	0
49997.28862868989	50002.89962222195	0
50026.72239156424	49977.67029217016	0
50016.137442013125	49997.798828649495	0
50002.23822115556	49982.82918829433	0
50017.59004350971	49970.20078439211	0
50001.12616166738	49988.74985866253	0
50026.89126041569	49975.84217616462	0
50011.525842301904	50000.75636389602	0
49987.37936298576	50026.933915783564	0
49992.505563965504	49971.45927862612	0
50028.914669772326	49976.81093937099	0
50016.66006009913	50016.9698661116	0
50006.33442838227	50008.543010872665	0
49989.42131829412	49963.33901166855	0
50017.968238877926	49964.11063876047	0
50017.4053768407	49976.68234425749	0
50025.67918690619	49993.459769034926	0
50035.32946390554	49977.583204645154	0
50014.841863191876	50008.54154552255	0
50009.46842729731	50020.60487544357	0
50021.769537268505	49974.23178294885	0
50011.47451947896	50007.557284676805	0
49998.40507468729	49975.46325920858	0
50004.0943970568	50011.27871101463	0
50006.20179319582	49967.85017228331	0
50018.20829484094	50018.71730479123	0
50011.66556158528	49969.1858270797	0
50024.369657337156	50001.22008216415	0
49998.79584238994	50007.13689362251	0
49990.32820341346	50016.3961369657	0
50006.4435688108	49994.31053318997	0
50019.30929079813	49976.600336048316	0
50010.91845864008	49982.82898569856	0
49990.348907185224	50005.60903256387	0
50024.1522169357	49994.40200642497	0
50014.17381883133	50002.12589069574	0
50017.76507466728	49990.44779436663	0
50043.75520496807	49976.744641166486	0
50009.71324076425	50011.99337319459	0
50023.96064234873	49977.61049468709	0
50014.04709016834	49999.30956374218	0
50007.29837336337	50019.74476684009	0
50011.60148713441	49971.61552987652	0
50027.760664667345	49985.06088880161	0
49990.826783218356	50029.403764236886	0
50009.65654534305	49987.70137659851	0
50016.71099753911	50008.33824926107	0
50004.69951611002	49997.63286251777	0
49982.1008966819	50023.64881203237	0
49994.30528099292	50019.15648234574	0
49989.98803088486	50014.01842541414	0
49982.173661481924	50004.54955079803	0
50016.885314251995	49964.39033046427	0
50027.64624163003	49996.03948847316	0
50042.10921104765	49992.490067135564	0
50000.45721536013	50013.25586287379	0
50033.20667133846	49996.21933796846	0
50007.796617056236	49990.37827675556	0
50010.793185041024	49958.88394594061	0
49999.99657376707	50014.635139766775	0
49991.18720389596	50004.122235214636	0
49997.97220737339	49978.578237204354	0
50009.72613395662	50003.706107086124	0
50035.589999161806	49971.04844427833	0
50028.910800421785	49971.17023296352	0
49995.69536840814	50016.661631778	0
50031.87793942766	49984.378883366044	0
50018.940883947886	49955.17033129901	0
50009.73582475297	49963.47881328664	0
49982.62400587377	50000.491292449246	0
50011.69341869804	49995.72767945512	0
49995.16420949113	49998.835294507444	0
50006.40201665947	49988.39904736535	0
50016.4519561636	49990.38580699887	0
49999.09921373705	50015.27455799909	0
50015.71644487849	49981.890074185685	0
50011.95701241115	49981.49187185587	0
50013.74931920829	49997.47045144757	0
49991.916510602816	50012.525039104024	0
50009.99198977121	49984.8982441121	0
50018.44147401772	50003.16867861623	0
50020.82573912429	49974.82028027413	0
50015.49034966473	49990.85560334409	0
49999.87213701425	49997.90044027296	0
50043.79092621712	49982.05238273654	0
50017.433259612284	49987.72241035177	0
50031.953824946744	49994.884360510674	0
50008.88763657624	49985.631715698684	0
50033.254947874484	49991.54350118985	0
49999.46235900153	50001.37638187934	0
50015.18216152417	50016.60655961266	0
50013.100947890016	50010.369642319376	0
50023.76929210621	49996.469970804144	0
50009.1598565264	49970.37590584578	0
49995.85450226346	49992.452056001675	0
49999.94546654832	50008.59505416156	0
49990.82754118624	50010.245166916364	0
50031.77710339371	49975.60848126108	0
50034.230430251715	49972.200144816255	0
50022.386270717376	49979.00827023312	0
49992.64646736168	49980.25304717777	0
50026.42297673137	49997.453392527335	0
50019.618674445446	49958.86037352273	0
50026.41798040903	50001.05491525644	0
50019.38057683675	49973.42363685009	0
50009.54565436523	49966.28393480257	0
50009.01063384966	50014.73592736334	0
49999.644995925904	49993.78405371485	0
50009.81720632824	50005.97289784865	0
50008.14015398451	49992.284981156794	0
49996.346870602596	50006.735113702714	0
49992.318381946396	49996.34852900717	0
49975.57922029394	50007.543591302885	0
49991.7840052838	50030.47910280624	0
49997.821918389505	50003.78108682672	0
49981.759709777754	50020.590654198604	0
50004.689470503756	49982.915378003716	0
50003.63994292236	50003.52518030056	0
50003.33970531987	50010.21646316763	0
49991.72504012674	50009.66971456137	0
49993.51300644962	50021.990941999415	0
50008.57551745661	49967.72139152683	0
50021.960935687	49975.66542490558	0
50004.69583280455	49995.22104814737	0
49994.198399913046	50009.21217614481	0
49988.58142016513	50018.082290497325	0
50019.654252077045	49988.67324223183	0
49984.921162792794	50004.07854214962	0
49981.45671529846	49997.116122643434	0
49996.97783060522	49968.187741512134	0
50040.272093099156	50001.72669740148	0
50003.18794351524	49977.40589052669	0
49993.03311956979	49993.21018067425	0
49996.365427526835	50010.6317267545	0
50003.67053058538	49991.807151799425	0
50008.59006648891	50007.353603243646	0
50005.63922193674	49975.28807307995	0
50027.37674313698	50000.002662458595	0
50018.1694011894	49962.7431125476	0
50029.270615256304	49986.30585703274	0
50008.60891376488	50000.90645862579	0
50011.463217016535	49987.64651850302	0
50025.71492602243	49980.053609271316	0
50020.149261215425	49998.33740895269	0
49992.083382203666	49998.17325550986	0
49990.49038131797	49993.050099536056	0
49997.03459241107	49992.463299739306	0
50015.71638867133	49993.163487279846	0
50014.238258018595	49971.042525217876	0
50002.84440560835	49991.017650804875	0
50024.0421841673	49981.83583364768	0
50010.09122006389	49975.393998303785	0
50021.8599244461	49988.34879827413	0
50012.38490685176	49983.447845324255	0
50022.9978631254	49987.25227928762	0
50024.57481204676	49998.27303786978	0
49977.73435678939	50025.73142585185	0
50018.273526281984	49984.862890459626	0
50004.87977524304	49988.86417241439	0
50010.2994959495	49980.14878879698	0
50044.34040172747	49986.573763466644	0
49989.8854863132	50002.60089882142	0
50035.588236585834	49995.58540569962	0
50033.22995233338	49985.604815805105	0
50004.865841838946	49985.181879685035	0
50017.96032704124	50016.073713754304	0
49985.88742129509	50004.574260043635	0
50022.967400696645	49965.7199337937	0
50020.575116337925	49991.52741422425	0
50023.080497756	49990.82975304222	0
49971.19647388126	50028.90699982335	0
49988.378226405424	50020.15787642392	0
50041.256446369975	49975.58570536631	0
50026.2353198945	49963.63745814506	0
50006.09290812682	50003.86750193632	0
49999.10665106603	50019.81250362378	0
50017.08442806516	49999.00182927129	0
50044.3125068275	49991.881128169334	0
49989.69643205104	49979.90931636454	0
49983.447153874804	50012.92191009479	0
50007.09100776314	50002.0115516885	0
50002.39396832022	49992.540378176054	0
50030.089910534545	49998.491165232444	0
49997.30745483783	49998.59718904675	0
50007.318017293444	49975.875578960055	0
49993.248316773905	49978.191920323	0
50026.3666059615	49990.04335203911	0
49992.999485446875	50010.69994272801	0
50000.3856237368	49991.71250458948	0
50017.946030743726	49977.88631347146	0
50007.644142433375	49972.087069549	0
49993.66907959635	50011.765590085415	0
49994.8157511952	49986.98470323382	0
50008.38104781748	50019.90062105578	0
49993.26126408174	50000.11735477906	0
50007.22548173692	49977.57936703704	0
49992.06360483944	50018.0340425501	0
50039.28669048378	49963.65659707516	0
49985.753176636455	50020.735921212305	0
50011.566897029115	49967.6111754119	0
50033.987927820956	49979.86532365262	0
50034.92184460218	49993.68379887169	0
50031.1834662403	49978.546404806555	0
50008.49951727383	49977.61220145197	0
50000.0667014223	50006.61967936052	0
49984.729122934965	49988.46750636666	0
49981.21649061167	50003.70840084871	0
49990.47161684786	49965.01894314194	0
49986.85456251446	50017.47416794007	0
49993.14977565803	50012.76023205532	0
50047.74428540473	49991.24723405859	0
50041.76255014188	49978.46759680011	0
50009.81457879594	49978.21967923451	0
49998.4060908197	49999.35948248665	0
50018.373779276386	49996.34044717234	0
50013.52283959243	49995.467949927086	0
50027.67426593742	49970.10328410818	0
50014.319940503025	50017.38261971316	0
50009.11341404663	49999.653086728984	0
49973.127658974896	50000.05463673042	0
50024.172469884805	49992.833051163034	0
50012.72323837013	49986.30699232487	0
49986.20730487261	50000.10490423789	0
50011.977252020064	49976.793581167396	0
50000.00469857768	49987.66289570633	0
49995.85995538461	49973.097446555905	0
49981.89327689237	49986.981859026244	0
49990.188598212604	50018.50470183291	0
50019.26408681603	49991.079964753786	0
50026.90642246039	49980.55454640253	0
50004.02002875881	49980.06894821713	0
49985.89081506631	49985.65015807027	0
50002.19799961084	50013.56370140326	0
49983.7216195171	50005.075943525364	0
50011.56530235663	49984.67498436674	0
50002.327672652966	50016.16523425671	0
49997.71084800053	49989.345274387495	0
50021.098386776	49999.088229640256	0
50002.00890793094	50008.13368325376	0
50019.39518854666	49986.74799421681	0
49998.48583144695	49996.020842220816	0
50002.252645341825	50003.39034952211	0
50024.94934034694	49996.50973683712	0
49986.29125204934	50032.769984358754	0
50028.415156277806	49974.07285654163	0
49992.67148623997	50015.74501869495	0
49988.55427669218	50005.38882281116	0
50005.61269014103	49979.195057955585	0
50013.9253921519	49979.943606174034	0
50009.02263196153	49976.39397066565	0
50003.70383567812	50009.18776447736	0
49977.93538939688	50032.17827826552	0
50002.00143499088	49981.14772652258	0
49994.443343618565	49988.76168526796	0
50015.95192676042	49996.55369518609	0
49993.70826007408	50013.60625246535	0
50015.6171072625	49995.2344459176	0
49985.79584330067	50018.53873362033	0
50035.52685303456	49986.11691328954	0
50023.38477138606	50015.65881684924	0
50013.08957255942	49972.88909667436	0
50032.54434074573	49980.14024382478	0
50037.69766277613	49990.71977907857	0
50020.70132115987	49971.33918728332	0
49991.54871575323	49993.06958954638	0
50038.6876369777	49984.854015877136	0
49995.84975534837	49989.76380217891	0
50008.57260689861	49984.18248625825	0
50010.80116969428	49974.26868446372	0
50015.52442358418	49980.369654114074	0
49966.87956821088	50025.3566718717	0
50021.39298048806	49997.33513397521	0
49986.79280405464	50011.54457078656	0
50036.99569153763	49970.71384740837	0
50030.30006447288	49976.71936741601	0
50004.423067000935	50021.778925919774	0
50018.9524174718	49987.93459858724	0
50002.24446952885	50009.35885546801	0
49991.37241014676	49987.81286878255	0
50003.50800967785	49986.81399264767	0
50024.603400120206	49967.67607924221	0
50011.68653072118	49989.936086664326	0
50007.42317193211	50025.20821976098	0
49997.81359760099	49974.146066464906	0
50000.03202202254	49975.17501212602	0
50007.46899340166	50016.97950080779	0
50014.92720199672	49989.879107376546	0
49982.3621370405	49990.43294793265	0
49998.93112757086	49973.32114751587	0
49993.375437763934	49986.99815010414	0
50009.01048645396	50017.8185164767	0
49996.28983160131	49986.96341522962	0
50013.84358150482	49974.759725529235	0
49985.33335758784	50014.325262570404	0
49988.28920657882	49976.78881082798	0
50005.127349538976	49960.355245516366	0
49989.64002585986	50013.06228223937	0
49993.30132386803	49990.74232668886	0
50007.89248237768	50021.36047618287	0
49987.15178322575	50016.181793822885	0
50123.76477271184	50068.72474389874	85
50216.58400973306	50078.62502151803	85
50245.5350940457	50166.26709215097	85
50337.124840412675	50180.38954572917	85
50150.70163874584	50169.13605673044	85
50038.29688225877	50035.63565710096	85
49999.81699945225	50118.36704495617	85
49977.42212589717	49974.841391159585	85
49889.624237459386	49991.532127309576	85
50195.8280394455	50244.01200900116	85
50303.14245611769	50072.63420253367	85
49810.95201095524	49953.86894478938	85
50222.41650051305	49987.70126939014	85
49923.25831393008	50074.60761776102	85
49778.773408506844	50037.80784186229	85
49695.330935997925	50059.231114828646	85
50397.32769381432	50066.844881682504	85
49903.21230200097	50161.087117782896	85
49996.20807047873	50212.13671033383	85
50113.841501906434	50271.37593318335	85
49683.27976702442	50152.92173114574	85
50275.21020485487	50292.1034777421	85
49719.84119869263	49930.47155373697	85
49868.61988386372	50249.38695492779	85
50110.34828889173	50363.39186963774	85
50430.73079230265	50188.43382771874	85
50201.87866850445	50350.497993969206	85
50026.87624713234	50307.04452898013	85
50204.53620508263	50439.44668400173	85
49832.94788523474	50333.08038604078	85
50245.04707270319	50515.87522453025	85
49928.82158247121	50311.212848610165	85
49828.0557110307	50113.731979060554	85
49785.28430522166	50414.80158122649	85
49606.240669170234	50054.22366933038	85
49692.171005688746	49846.87601137789	85
50234.11532650818	50604.650808777355	85
49958.49785041751	49882.37238986374	85
50326.80644498106	50558.17079334609	85
49780.989233996166	50264.26552032288	85
50346.51741306035	49996.1070367876	85
49628.569840858836	49946.69302111978	85
49995.38364042587	50395.106767093435	85
50044.061408019836	49903.03705104733	85
50131.75935230424	49879.46477635554	85
49889.88611490949	50405.62986219673	85
50488.12665367017	50070.906045615935	85
50106.034544169175	49969.92044076113	85
50286.686896289226	49927.74446954623	85
49534.9898202722	50102.72804551266	85
50292.85842090815	50414.460066733416	85
50495.52193521524	50254.89919023409	85
50364.638848096125	50272.366348292824	85
50214.805801952876	49854.516278511874	85
49817.477692417444	50500.8255139242	85
49644.84473013511	50233.98014762611	85
49851.41773383738	50586.35205135458	85
50408.97178011832	50351.83434464916	85
50521.83178575918	50169.46853390945	85
49451.356410032764	50146.465297604176	85
50063.28510014071	49812.286114519295	85
50517.96464862557	49982.79134552192	85
50115.601758756115	50469.52819205824	85
50234.01304084224	49768.0606472129	85
49827.15683713478	49862.26926810287	85
49561.51284888818	50186.67675210576	85
49964.99907980597	49790.47182675596	85
49450.27322466585	50054.20865639565	85
49887.9617465565	50664.600955086134	85
49372.08433421921	50103.95530391742	85
49608.126207397785	49807.19500013507	85
49715.903638128744	50355.92105490689	85
50027.205858093046	50481.574546778764	85
50562.051776749824	50311.763399305884	85
50247.84673708421	50691.76314325098	85
50153.94297944584	50691.826236183246	85
50357.8239768517	50475.722081291264	85
49385.895096878	49992.761944566555	85
50408.61697596714	50585.97411812838	85
49943.92604881087	50589.43846733225	85
49815.55810257389	50714.86632588239	85
50613.32059548113	50237.967128104596	85
50194.54231236676	50777.07382210563	85
50560.703015277264	49899.49835299662	85
49854.34419322055	50798.01800883587	85
50371.65145431183	49908.532143901735	85
49529.988951041334	50007.6247680019	85
50322.24697572847	49831.0435953202	85
49293.040989261695	50146.15031293958	85
50222.04636167329	49674.194876574766	85
49927.46729419532	49704.38940217112	85
50134.87757499109	49687.6340200578	85
49763.449978761695	50581.263095556926	85
49635.41867767182	50400.4370921193	85
49963.45190218697	50715.239480172735	85
50496.984249166875	50580.516558173156	85
49277.75521607702	50238.56879684256	85
49253.59857449646	50069.50647846041	85
49555.089887417045	49730.199092012044	85
50047.81925627728	49701.08251797817	85
49699.6434070763	50648.27740127627	85
50440.2626481877	50437.10802739481	85
50582.38692645813	50059.182823192714	85
49857.57018703191	49774.37352861009	85
49462.5005748365	49719.775242184616	85
50650.33388015326	50116.15164669763	85
49401.48705193214	49651.86220649989	85
49359.37271632351	50282.25771778183	85
49548.3285179746	49637.83005998036	85
50565.86358218719	49810.74465007281	85
49747.056505917026	49771.738442572045	85
49258.72660916708	49981.86896549971	85
50132.180290577795	50561.59260303698	85
50741.31286442587	50124.44359521802	85
49635.94391917081	49635.61052905525	85
49652.751854735834	49544.672648208965	85
50658.41475670515	49796.897785717694	85
49580.740799565814	50292.6928257811	85
49732.453915248574	50482.84114947934	85
50308.83271506283	49707.51199336827	85
49611.909227970995	50658.359854988856	85
50288.422852183685	49608.031233399095	85
50741.97739740057	49760.55011739341	85
49371.97126297001	49732.64111503558	85
49739.40183459012	49558.80846684718	85
49668.48035762535	49719.446076991444	85
50825.22558379952	49722.80911218753	85
49716.033774719246	49475.38039834954	85
50828.04552582203	50151.982080395166	85
50859.54754336298	50071.48101571301	85
50266.41575449703	49520.381067081296	85
49992.83839529959	50805.3325982576	85
50775.15156720843	49847.92459579458	85
49810.30707559014	49480.968605774986	85
50062.05063845933	50741.06784203793	85
50572.23697394606	50628.28267703592	85
49567.99012280532	49528.18236361068	85
50078.64007055218	50827.85808166968	85
50332.21493816147	49463.25984089544	85
50098.41434409019	50915.851795621704	85
50285.008396379795	49386.202729610304	85
49412.4446116972	49564.63941909799	85
49640.454879218596	49430.402046712814	85
49176.64617183974	50010.34301267435	85
49339.345560665344	49919.05255763813	85
49804.286265605624	49697.13931074776	85
49574.47263408689	49369.580472284324	85
50095.784439336996	51007.18827380635	85
50693.46212339883	50205.16856601299	85
49641.57493288876	50743.059016280626	85
49354.3875680156	49498.66122006585	85
50906.55532303433	49754.97945211878	85
49553.53968184067	49879.721703128715	85
49145.322096887016	49924.753880988064	85
50938.01532533814	50023.47725227705	85
50013.70872819979	50963.37901852902	85
49324.86895304664	49599.63302782926	85
50150.505406949036	49792.60929989273	85
49523.293319078	50653.41698023114	85
49491.83680764273	49410.086061598064	85
49148.155609949215	49837.36467472701	85
50937.24041206046	49933.61815482249	85
50646.21023363725	49919.90613878027	85
50454.90176188822	50661.94935677076	85
50654.19182586276	50654.73558690862	85
50409.833033240284	50743.27874428535	85
50034.3834841416	50570.7439597627	85
49456.81076367894	49807.21544449364	85
50569.0696102741	50527.53692597922	85
49650.49231407576	50573.07528728543	85
50194.93382024479	49383.02818282823	85
49221.216322401335	49790.681462786306	85
50353.72091185943	50809.578940536616	85
49517.39466381659	50356.60747431992	85
49873.81041894315	49629.83223009078	85
49058.15500453608	49910.768503094514	85
50019.60083399542	49610.59135095531	85
49454.390457078014	50589.84437192996	85
49436.18757047691	50241.987074382785	85
49205.3968477347	50291.458278173195	85
49366.99204938981	49412.744262961554	85
49834.16996323384	49395.27234253942	85
49730.295926720806	50768.56674453318	85
50757.802525643725	49669.34354943692	85
50388.973910194385	49390.51322070936	85
50036.48516254005	51075.39332212532	85
49367.354203314724	49830.304575609516	85
49367.22252600536	49323.30547497777	85
49965.75790256637	50890.81558028664	85
49923.85850462319	49403.595120408994	85
50179.58079948159	50874.32232487569	85
49947.463028291386	51051.24688378378	85
50588.351693969904	50394.195040029066	85
50650.307516057655	50486.222120857754	85
50670.27266402731	50303.23630137854	85
51021.1687152908	49910.964530212856	85
48970.740811433396	49929.491371257594	85
49444.631938513616	50503.29118697205	85
49167.65549124886	49723.33345923134	85
49257.840366364726	49876.387174658434	85
49249.51458368424	49641.0883086371	85
49075.65908762125	49780.28078494308	85
51096.66551799847	49862.35547479642	85
50053.28750514692	51161.32341143214	85
50335.45599631865	49313.19218876779	85
50955.936891958845	49841.38449657089	85
50858.861177641935	49973.3439633179	85
50170.52434636943	49605.23518931181	85
49468.86968712988	49909.75333667735	85
49177.3509543067	49592.63065591532	85
49208.63744030271	50177.290218727234	85
49949.318537020124	49486.1147614812	85
49431.98486736176	50338.63333180766	85
49725.92935409871	50859.1346365869	85
49869.0564744114	51004.56667004289	85
50010.92584209971	51236.49848842984	85
50935.639496786935	50117.46924017527	85
49262.28552184005	49494.79677929678	85
50271.31282284096	50872.44562506001	85
50358.998261199864	49548.774544699605	85
50479.57523036497	49848.66716202643	85
48984.6817877573	50020.222124056534	85
50104.799231409284	51238.86539118544	85
50279.20924180587	50963.623457450536	85
49413.9514013876	50670.24844994614	85
49595.57426104798	49280.20824784651	85
51015.072222982286	50073.76555290775	85
49072.102726319135	50055.08468329036	85
50844.15108280724	49632.01714454335	85
50687.64753511577	49999.61475612309	85
50481.099462108206	49372.688547803045	85
50813.95250000478	50238.63470575571	85
50396.23270206417	49250.09987437048	85
49116.61927858283	50267.22468222185	85
49805.324148103195	49313.93513799198	85
48987.78537629299	49763.051586230205	85
48941.04732806903	49681.136103787336	85
51156.43110751607	49795.34137235398	85
49825.421262435055	51085.702772393655	85
51187.01574613001	49884.05651715869	85
49680.01948318477	49297.1484597734	85
49057.178721934586	49694.65458681113	85
50073.507126336786	50651.2703386793	85
50146.393499250364	49306.04301298289	85
49944.58998340684	49315.01984284927	85
50191.1064964359	50976.063690481744	85
49172.032764762895	50097.24525591822	85
50450.17283600345	50821.60694674836	85
51026.58294301748	49784.52683877952	85
48898.93913531277	50055.990970800405	85
50324.78174514192	50645.63839158514	85
50408.88395856875	49157.31445151714	85
51206.51906040311	49975.06186557406	85
49139.713988608564	50350.714848831005	85
50665.16364039174	50748.99187264367	85
49485.07295856869	50734.81540887578	85
48893.382068639075	49762.61969829705	85
49967.21281154365	51136.67690925364	85
49283.82117736217	49357.76149560303	85
50379.92529392696	49655.10335013917	85
50450.70534604272	49078.990880332305	85
50761.22349761879	50308.16742443545	85
49176.448410724	49503.99547432612	85
49034.28014791181	50292.42758955543	85
48839.46357548074	49836.01334227777	85
49882.859331942425	50916.15016738067	85
49866.956091567576	49247.68989936022	85
49872.317697546714	49156.668617171155	85
49960.10236608411	49174.78559982921	85
48825.223228482806	50002.6296521994	85
49344.282038372214	49233.551575806916	85
50509.7064190438	49286.527712559335	85
50846.280886900175	50335.12904369285	85
49048.88090859401	49602.42759625845	85
50518.267599806975	50723.45578936161	85
49933.853346010816	49085.1666461114	85
50173.66637871834	51068.897872921276	85
50756.00461054138	50749.99595504324	85
50440.8463412607	49517.47531703835	85
49561.29101582719	50570.9018977254	85
49256.80272279458	49236.28274810942	85
49199.439396411595	49328.13275986538	85
49284.436674303885	49727.91992004639	85
51088.49544238971	50124.12237523395	85
51269.94349716049	49847.1915278556	85
50038.63693823405	49317.39095963514	85
49522.7554495831	49232.64730870518	85
49928.30112123635	48995.734667901146	85
49479.84973453143	49502.615663818506	85
50602.85511797887	49304.059657290985	85
50540.78922345554	50833.5867557681	85
49358.32141534048	50390.49647379884	85
51077.94473036961	50008.962928950605	85
49733.343052891425	49369.79635286479	85
50112.16115550099	51328.56884325022	85
50030.80327269623	49113.727385390994	85
50125.546526408616	49221.41019054804	85
51082.78224167406	50211.182235392844	85
51237.9186560317	49759.01939808635	85
50525.105696579965	49031.85804829778	85
50729.354896848	50520.631002329625	85
49477.53357636662	49154.16653623284	85
51263.72243375077	49672.68392990728	85
50108.62826475751	49413.72261363852	85
50010.552101672474	48962.60262766281	85
49055.517749526225	50380.82232334106	85
49551.60957308978	50796.87792238286	85
49621.869226551345	50489.27981621599	85
50020.921424448774	49433.93221209265	85
50613.0560606132	49394.001259950106	85
49580.9996678178	50881.38422524984	85
49883.09635923858	51155.11091111588	85
50097.19402646774	49054.93830142169	85
49841.73823970948	49019.8530880443	85
50831.88228041065	49541.3297014467	85
49630.94504329498	50955.95299265694	85
49262.9727047053	50358.99008251224	85
49208.72040024317	49419.322319420324	85
50878.20519665296	50424.41265725643	85
50588.81410599541	49090.14395897304	85
51245.4281282937	49579.77053946752	85
49466.90758323674	50826.56045213435	85
50697.64172505873	50836.951000510206	85
50701.08059937525	49400.799439256945	85
50182.04031377931	49482.32162644568	85
50182.807157302945	49146.00157645495	85
50468.90028326052	49607.69675300611	85
50058.840002717145	49528.03149265848	85
50713.15832911994	50381.54312847525	85
49614.8523287372	49188.83350494007	85
49577.42187061391	49106.74735267776	85
50881.61943426887	49466.64082952374	85
51159.17851598705	50266.57673139693	85
50961.8868896498	49427.293965314806	85
50685.390045111446	49278.8958129004	85
50315.3323946369	49140.98194944336	85
51046.63320077234	49399.07930995985	85
50732.75163498966	49926.22989321807	85
50141.199302525485	51148.85342606642	85
51177.26348837961	49670.19811473687	85
49042.62476296806	49513.23143306858	85
51355.183568347464	49824.01636353544	85
49241.169887451084	49143.67831598775	85
48895.72451967906	49604.27205690612	85
51207.45339145235	50194.6082798138	85
50985.18498036855	49331.34107168195	85
50846.005013626964	50506.21773113503	85
51432.94112477818	49777.260353820864	85
51176.95001946808	50356.04051899081	85
50080.25584572647	51417.281117317245	85
50614.08166040983	49000.309187152125	85
50809.005919197356	49418.737201151314	85
51004.53186974764	50256.51395068905	85
51062.90247808476	50324.32880331046	85
51096.14945457487	49714.79599058945	85
50561.711332329316	49613.77580710262	85
50522.62943340717	49194.753451162986	85
51358.0816636794	49682.70091232823	85
50772.2638195591	50034.03140775706	85
49402.68768154923	50760.91675893677	85
49540.15474599083	49022.73124270727	85
50300.36554033148	49233.312035215844	85
49934.98830801539	48908.33259662771	85
48856.08878303115	49921.64444812911	85
49812.80348908332	48938.11472056523	85
49747.6696329637	49008.45474526972	85
50841.069708832925	50770.598237519844	85
50982.93716542138	50374.2165414545	85
51224.05031966382	50068.33195313105	85
49913.24087478053	50502.68248483452	85
50507.39391000143	49689.29304369746	85
50711.500604354864	49194.1421821079	85
49111.500891420284	49293.137216332005	85
49822.97919301362	48850.107958734494	85
51270.039764751666	50365.94873320224	85
49030.699461604876	49248.272144530834	85
49456.57542060625	49300.059574436396	85
49398.36200756634	49102.500563394045	85
49686.84341417665	49074.32074955878	85
51146.24750682467	50444.30488498923	85
48974.742408922684	49324.78240947068	85
50384.66106057079	50896.598884846746	85
51336.03660355223	49908.3227895454	85
50625.388069443	49210.12518961722	85
49530.07500873218	50484.612424324005	85
50670.37674544977	49674.69268438507	85
51017.62125390904	50460.97430579527	85
50018.79799678758	51356.156298691276	85
48988.241779579126	49439.356873906974	85
49828.94998962268	51232.43856435461	85
50321.87036079879	51046.38367983552	85
49006.903197575004	50118.65688432219	85
50904.298174794356	50571.95066718032	85
49169.066495273975	49209.43962103811	85
51452.61371110102	49684.464591812815	85
50785.055612823766	49240.24080690105	85
51247.98737113668	50273.365106790894	85
49770.843816419045	50935.9437237259	85
48901.330331674864	49466.10272170731	85
50670.61274888211	49588.12815843994	85
51313.656403480774	50077.66529368336	85
50919.21828576226	50274.01119263074	85
50743.5349359124	50608.85121537554	85
49364.40239927823	49023.15018618659	85
50517.24217694635	49454.087742453	85
51532.5742694974	49649.89793811339	85
49788.907681322606	49089.07561228385	85
51155.100430788174	49559.47399565613	85
49516.7544362215	48936.633811667154	85
49425.48426782049	48924.92219574268	85
48849.91791657446	49393.7134352323	85
50829.74727183042	49156.638025586624	85
50466.74051693642	50940.44365474303	85
48817.19516503408	49505.98736570905	85
48897.973577547855	50150.157916327225	85
48746.63670805668	50055.546475666124	85
49052.51029457926	49377.971103354015	85
50824.54546120073	50646.63003430388	85
50804.24190986076	50854.600458251065	85
49315.31065540623	50776.95150743999	85
50041.55953315559	48873.968808047975	85
49130.65777074215	50437.95105547186	85
50848.0195983294	50933.98195142518	85
50597.60583310184	49500.69784924732	85
50907.06852183794	50687.324102091785	85
49087.68574204214	50162.12259427082	85
48820.341512092025	50111.511699678784	85
49995.49814389351	48797.195589145216	85
49940.07852210487	49574.08838793024	85
49738.4462140446	51072.63205139751	85
48737.568407795996	49551.926583038934	85
49581.789809827096	48872.107377305634	85
49040.88633440819	50468.148317045205	85
50433.39943167388	49738.254907833565	85
49762.64274634413	48776.85697539019	85
49968.410778867066	51433.30986640583	85
50530.457186369305	51008.73511282774	85
49727.762168107314	48924.6453845275	85
49334.61699692596	50620.19948867971	85
51422.68655605195	49929.44721664887	85
50390.5907347702	50984.1478337969	85
50193.46535437206	51267.4544062154	85
49047.209549387655	50555.7978803073	85
50214.86482989924	51353.853058198474	85
50757.36972107596	49330.44265346952	85
49883.61889789894	51396.670048806365	85
50087.91979282759	48796.85708584947	85
49976.80710158192	51522.362863199254	85
50318.58338404237	51132.97956487469	85
51384.75249174208	50021.84759310671	85
50128.479772527666	48894.05559130697	85
49813.61805264565	48705.91635871434	85
49086.51120711428	49173.95823817709	85
50830.75322044788	49064.193326505374	85
49647.54112381245	48969.671683031964	85
48985.23700967087	49174.09774378185	85
49072.284260279666	49086.828033839396	85
50844.41324156527	49311.75493544069	85
48820.27477360638	50204.37230748535	85
51077.077285262814	49316.248293260105	85
49546.72670934479	48784.66116759464	85
50088.42393273337	48707.15529388757	85
48735.677678593434	49641.59418543442	85
48681.88100410631	49481.509120594994	85
50632.228665853945	50903.167913231344	85
50248.6001773911	49303.51384773056	85
50524.90710255257	48938.38227188121	85
50141.14428987825	51489.2668644014	85
50205.575461123066	51555.99691820835	85
50742.65768996895	49529.63491183089	85
51333.764441616404	49562.43225214703	85
50868.20006531732	49838.87750292119	85
50215.028955610775	48875.72328062057	85
50708.71949187876	49006.75366824897	85
50789.058076133115	50433.404987139074	85
50272.400346089824	49057.23017932532	85
49101.14465551861	48999.33085433734	85
50372.523746414605	49042.735787348516	85
50305.023047083996	48864.69141001862	85
48758.38584738838	49382.7016566704	85
51291.819544044825	50165.68668055797	85
50621.374996498984	50998.59988616279	85
48763.56062107913	49938.39308394196	85
48668.04958411822	49395.40858318005	85
49100.55021995234	50624.13927133529	85
49872.33433501443	51490.68554003909	85
50725.61574765509	49092.86082885233	85
50283.50794245373	51213.50077419673	85
49618.5168309439	51046.49256046308	85
49800.49738283609	51316.74955502786	85
48739.18098650464	49847.42294239972	85
48973.47604980269	50606.22765581292	85
49050.48744166921	50701.14882571384	85
51201.36214356371	50511.091279711574	85
51380.53660999867	50178.50058378619	85
49810.40785780112	48617.9433974494	85
50658.96802020219	48917.74315871087	85
51486.28038158785	49859.5684625719	85
49667.197716191826	48837.63390769651	85
50448.1711155446	51052.60862492291	85
