# Supplementary material for: Abundant Topological Outliers in Social Media Data and Their Effect on Spatial Analysis
Source: PLoS One. 2016 Sep 9;11(9):e0162360. doi: 10.1371/journal.pone.0162360 (PMC5017681; doi:10.1371/journal.pone.0162360)
Supplement: S3 Dataset — See the respective attached file. (ZIP) [file pone.0162360.s003.zip › S3_inclusion_lws/clust_87_96.csv]

50000.0	50000.0	0
50005.83713481602	49993.280968672174	0
50001.12443877294	50002.94038312532	0
50004.48967049862	50009.87803618339	0
50014.53099825114	49992.22044562598	0
49994.82530141147	50000.16451443882	0
50010.4589196096	49996.03999675293	0
50018.2149037799	50000.21066760052	0
50008.08586038528	49994.71094210748	0
50008.936828060156	49996.61673629877	0
50014.94983376979	49988.786681476384	0
50018.46933854213	49993.8554702697	0
50011.58925015423	49998.11513877684	0
50000.88428493963	50005.70068823388	0
50015.58030491181	49998.917555959655	0
50009.4718499692	49995.44000616184	0
50021.193458055204	49985.225681648	0
50021.413904821406	49979.75696080034	0
50010.100749354795	49991.42392694246	0
49994.76895619402	50001.40611172298	0
49988.06258487189	49998.76840152412	0
49985.29202249338	49998.940740734564	0
49993.14686645007	50008.1375682673	0
50019.290915195124	49977.92750471076	0
50015.06418115242	50000.068615091885	0
50014.13017824349	49994.253094930704	0
50016.51956011994	49993.78858803314	0
50007.08202173182	49986.998177055575	0
50019.32588342561	49975.4242119596	0
50007.844906202205	50006.27608626506	0
50012.7000907052	49987.44525287354	0
49995.49342105043	50013.29634922211	0
50005.13790162656	49991.45152935209	0
50007.082932075806	49996.441953963855	0
50016.585769007244	49986.84440471123	0
50002.83418114664	49988.992466717245	0
49995.48635136234	49995.03181978486	0
50024.77210222248	49987.26818796391	0
50016.061040311164	50002.13748655931	0
49998.10217495186	50005.36260508198	0
50013.167830917206	49993.19964095961	0
50022.14159763361	49982.83076155788	0
50016.10399810654	49974.74415824642	0
49998.08776523715	50009.22821079052	0
50023.40450357533	49993.61172738369	0
50018.76775212044	49981.33086492498	0
49996.120792812355	50001.59421960543	0
50005.046774222115	49981.73340809357	0
49998.2990140224	49997.04291727956	0
50016.47214563919	50006.55446067109	0
50027.808527417794	49994.11873108403	0
50007.276988179576	49979.47005546184	0
49998.63505054116	49993.56495709598	0
49994.93196612812	50011.18394075017	0
50010.45876863076	49990.161010031814	0
50003.97266594857	50002.458794795784	0
50009.44591577367	49994.182815990534	0
50008.4991627827	49998.01859678256	0
50026.73402193849	49992.63956518364	0
50029.482584821504	49978.508912261066	0
50008.75765193132	50004.28392360544	0
50005.388412672575	49999.9900841207	0
49999.85042124614	50010.79623481914	0
50012.27171978171	49994.29867634941	0
49986.59482429784	50001.81226839865	0
50035.33648425852	49974.70002515035	0
50017.338649190744	49980.41742473275	0
49986.88719264082	49998.56909033515	0
50009.163364260836	50001.94105756399	0
50021.4902181036	49972.74675609031	0
50036.929303339406	49979.345099226695	0
50004.407389178654	50000.27660040396	0
50013.03458879436	49971.04161905141	0
49986.730068661935	49995.36881795393	0
50012.11734460939	50005.26852747503	0
49991.47266825221	50016.232713043595	0
50002.753656105124	50004.43811441385	0
50007.04795399476	49984.99209594952	0
50019.73260847298	49970.14971438379	0
50009.069330373226	49972.59046273163	0
50010.1511816557	49972.62455247978	0
50019.046855330045	49968.729659101475	0
50033.91819664266	49994.99795841096	0
50000.54061583774	50004.66301196818	0
50036.83356199175	49976.12178608589	0
49998.69355844842	50014.23779065819	0
49996.42385986143	49997.54201287753	0
49988.80355885187	49994.73949626766	0
49989.0000510483	49997.53362532931	0
50045.87877013	49979.65615874137	0
49991.13587895365	49996.52765682387	0
50019.30492580107	49999.88959458508	0
50012.46014286366	49988.74121117238	0
50001.54569032017	50001.71275774059	0
50012.15402410048	49992.55053785089	0
50000.12263336884	49977.47527241486	0
50002.22490471562	49999.61637121197	0
50010.51338572776	49998.152334640225	0
50014.73525587127	49997.20394473452	0
50012.79614643068	49996.9890215799	0
50004.87503193818	50001.461523248174	0
50006.03257514177	49990.03647625652	0
50005.54887962217	50004.81637949066	0
50002.56240120871	49979.99797606899	0
50021.887926901814	49996.062893511604	0
50006.32703857465	49991.544517300004	0
49990.439278598395	49994.24582331928	0
50001.873876585625	50007.141939034314	0
50003.305765154335	49993.86854020162	0
50013.200641945106	50005.08440088092	0
50012.12025455266	49978.84568753256	0
50006.64370623705	49983.02919293262	0
50008.49073917247	50010.12621010018	0
50013.861540388745	49978.21860787476	0
50031.058052643435	49986.99015643279	0
50014.94582985956	50012.05125135054	0
50035.5383608293	49983.566861656094	0
49991.030096193834	50022.15116813719	0
50005.46966937792	49970.62233159868	0
49988.44833133628	49989.976926240066	0
49994.354344094165	49979.72792732627	0
50016.53829730544	50000.329665277866	0
49985.69786667642	50003.08579045412	0
50005.04180405728	50003.54232518139	0
50007.49928405959	49988.58424591541	0
50017.031857151094	49968.94990008343	0
50002.98364475068	49981.342418066255	0
50008.75183400938	49981.63170455064	0
50003.74134074666	49968.98534518849	0
50014.184258887915	50004.34955588514	0
50016.66807349658	49978.153620903344	0
49991.49294660638	49999.08926920659	0
50006.07308943197	50012.02124499861	0
50018.18428017563	49975.5291185302	0
50003.744835537575	50005.03672033354	0
50017.0847617482	49967.71939797862	0
50001.364376995836	49995.92899192673	0
49999.015252295256	49984.51162121085	0
50022.88862056398	49978.140659149925	0
50010.12229608524	49981.63378355038	0
50006.924986869504	50014.2275570096	0
50018.62598055079	49995.02027975728	0
50001.4129379488	50011.1959501719	0
50029.762113352466	49981.23696473595	0
50017.34500124433	49994.69032148967	0
50001.66266675488	49990.137316034496	0
49998.9494254673	50003.01711792969	0
50001.198360199305	49999.86125242214	0
49988.285388029035	50000.56237796584	0
49999.6191912088	49994.81971262622	0
50026.604335600314	49978.8004165042	0
49995.32452230914	50007.39284060184	0
50008.4370145203	50012.41428319673	0
50020.588886059304	49984.00500895489	0
50018.196912976244	50013.52306138625	0
50024.68074206995	49980.89310460526	0
50032.11898991028	49977.87048802366	0
50033.392462679665	49988.90998566345	0
49989.34177680639	49998.66722062441	0
50011.053675528885	49993.308648700295	0
49998.23830095699	50010.57701642372	0
50011.79860805233	49985.78635422019	0
50018.22626641199	49998.34133937544	0
50006.87112494695	50000.55134256973	0
49996.53121272331	49985.20198091985	0
50025.086037284156	49985.91081937276	0
49996.70860588001	49979.26714558284	0
50029.50319168969	49973.20871567816	0
50016.4795935853	49979.64911345631	0
49996.10016635222	50004.113680559676	0
49999.640019379956	49996.08065681126	0
50008.223135130625	49962.391188099115	0
49993.37143664145	49981.26529963117	0
50018.00955082157	50001.454190036544	0
50014.05433731257	49987.786569162265	0
49999.49285722743	49986.030568801725	0
50010.892172060616	50002.890041918436	0
50018.264454430224	49979.08917698802	0
49999.254347866976	50004.12399906752	0
49996.37550174052	49996.18684061768	0
49988.48035736957	50002.11186367716	0
50017.57129535383	49985.64348910266	0
49993.48365932206	49995.32734283831	0
50004.25846664632	50013.69450265003	0
50015.17690187655	49969.07193670933	0
50010.90125225226	50010.77384091866	0
50017.00323091341	49995.94090178073	0
50012.86030348004	50017.03363351573	0
50005.31109678922	49962.92414232626	0
50006.08245865617	49996.396527964374	0
49990.01497238	49995.39866020564	0
50044.05046255765	49984.74864177708	0
50021.102182624454	49977.19055963324	0
49994.206855205164	50007.760510363725	0
50031.30952802601	49981.27880218403	0
49993.00874635992	49989.07987435498	0
50017.913044286935	50022.43697608902	0
50019.55630359528	49996.00874573291	0
49994.95845095134	50006.23146898167	0
49996.787999179345	49983.41672751876	0
49997.28862868989	50002.89962222195	0
50026.72239156424	49977.67029217016	0
50016.137442013125	49997.798828649495	0
50002.23822115556	49982.82918829433	0
50017.59004350971	49970.20078439211	0
50001.12616166738	49988.74985866253	0
50026.89126041569	49975.84217616462	0
50011.525842301904	50000.75636389602	0
49987.37936298576	50026.933915783564	0
49992.505563965504	49971.45927862612	0
50028.914669772326	49976.81093937099	0
50016.66006009913	50016.9698661116	0
50006.33442838227	50008.543010872665	0
49989.42131829412	49963.33901166855	0
50017.968238877926	49964.11063876047	0
50017.4053768407	49976.68234425749	0
50025.67918690619	49993.459769034926	0
50035.32946390554	49977.583204645154	0
50014.841863191876	50008.54154552255	0
50009.46842729731	50020.60487544357	0
50021.769537268505	49974.23178294885	0
50011.47451947896	50007.557284676805	0
49998.40507468729	49975.46325920858	0
50004.0943970568	50011.27871101463	0
50006.20179319582	49967.85017228331	0
50018.20829484094	50018.71730479123	0
50011.66556158528	49969.1858270797	0
50024.369657337156	50001.22008216415	0
49998.79584238994	50007.13689362251	0
49990.32820341346	50016.3961369657	0
50006.4435688108	49994.31053318997	0
50019.30929079813	49976.600336048316	0
50010.91845864008	49982.82898569856	0
49990.348907185224	50005.60903256387	0
50024.1522169357	49994.40200642497	0
50014.17381883133	50002.12589069574	0
50017.76507466728	49990.44779436663	0
50043.75520496807	49976.744641166486	0
50009.71324076425	50011.99337319459	0
50023.96064234873	49977.61049468709	0
50014.04709016834	49999.30956374218	0
50007.29837336337	50019.74476684009	0
50011.60148713441	49971.61552987652	0
50027.760664667345	49985.06088880161	0
49990.826783218356	50029.403764236886	0
50009.65654534305	49987.70137659851	0
50016.71099753911	50008.33824926107	0
50004.69951611002	49997.63286251777	0
49982.1008966819	50023.64881203237	0
49994.30528099292	50019.15648234574	0
49989.98803088486	50014.01842541414	0
49982.173661481924	50004.54955079803	0
50016.885314251995	49964.39033046427	0
50027.64624163003	49996.03948847316	0
50042.10921104765	49992.490067135564	0
50000.45721536013	50013.25586287379	0
50033.20667133846	49996.21933796846	0
50007.796617056236	49990.37827675556	0
50010.793185041024	49958.88394594061	0
49999.99657376707	50014.635139766775	0
49991.18720389596	50004.122235214636	0
49997.97220737339	49978.578237204354	0
50009.72613395662	50003.706107086124	0
50035.589999161806	49971.04844427833	0
50028.910800421785	49971.17023296352	0
49995.69536840814	50016.661631778	0
50031.87793942766	49984.378883366044	0
50018.940883947886	49955.17033129901	0
50009.73582475297	49963.47881328664	0
49982.62400587377	50000.491292449246	0
50011.69341869804	49995.72767945512	0
49995.16420949113	49998.835294507444	0
50006.40201665947	49988.39904736535	0
50016.4519561636	49990.38580699887	0
49999.09921373705	50015.27455799909	0
50015.71644487849	49981.890074185685	0
50011.95701241115	49981.49187185587	0
50013.74931920829	49997.47045144757	0
49991.916510602816	50012.525039104024	0
50009.99198977121	49984.8982441121	0
50018.44147401772	50003.16867861623	0
50020.82573912429	49974.82028027413	0
50015.49034966473	49990.85560334409	0
49999.87213701425	49997.90044027296	0
50043.79092621712	49982.05238273654	0
50017.433259612284	49987.72241035177	0
50031.953824946744	49994.884360510674	0
50008.88763657624	49985.631715698684	0
50033.254947874484	49991.54350118985	0
49999.46235900153	50001.37638187934	0
50015.18216152417	50016.60655961266	0
50013.100947890016	50010.369642319376	0
50023.76929210621	49996.469970804144	0
50009.1598565264	49970.37590584578	0
49995.85450226346	49992.452056001675	0
49999.94546654832	50008.59505416156	0
49990.82754118624	50010.245166916364	0
50031.77710339371	49975.60848126108	0
50034.230430251715	49972.200144816255	0
50022.386270717376	49979.00827023312	0
49992.64646736168	49980.25304717777	0
50026.42297673137	49997.453392527335	0
50019.618674445446	49958.86037352273	0
50026.41798040903	50001.05491525644	0
50019.38057683675	49973.42363685009	0
50009.54565436523	49966.28393480257	0
50009.01063384966	50014.73592736334	0
49999.644995925904	49993.78405371485	0
50009.81720632824	50005.97289784865	0
50008.14015398451	49992.284981156794	0
49996.346870602596	50006.735113702714	0
49992.318381946396	49996.34852900717	0
49975.57922029394	50007.543591302885	0
49991.7840052838	50030.47910280624	0
49997.821918389505	50003.78108682672	0
49981.759709777754	50020.590654198604	0
50004.689470503756	49982.915378003716	0
50003.63994292236	50003.52518030056	0
50003.33970531987	50010.21646316763	0
49991.72504012674	50009.66971456137	0
49993.51300644962	50021.990941999415	0
50008.57551745661	49967.72139152683	0
50021.960935687	49975.66542490558	0
50004.69583280455	49995.22104814737	0
49994.198399913046	50009.21217614481	0
49988.58142016513	50018.082290497325	0
50019.654252077045	49988.67324223183	0
49984.921162792794	50004.07854214962	0
49981.45671529846	49997.116122643434	0
49996.97783060522	49968.187741512134	0
50040.272093099156	50001.72669740148	0
50003.18794351524	49977.40589052669	0
49993.03311956979	49993.21018067425	0
49996.365427526835	50010.6317267545	0
50003.67053058538	49991.807151799425	0
50008.59006648891	50007.353603243646	0
50005.63922193674	49975.28807307995	0
50027.37674313698	50000.002662458595	0
50018.1694011894	49962.7431125476	0
50029.270615256304	49986.30585703274	0
50008.60891376488	50000.90645862579	0
50011.463217016535	49987.64651850302	0
50025.71492602243	49980.053609271316	0
50020.149261215425	49998.33740895269	0
49992.083382203666	49998.17325550986	0
49990.49038131797	49993.050099536056	0
49997.03459241107	49992.463299739306	0
50015.71638867133	49993.163487279846	0
50014.238258018595	49971.042525217876	0
50002.84440560835	49991.017650804875	0
50024.0421841673	49981.83583364768	0
50010.09122006389	49975.393998303785	0
50021.8599244461	49988.34879827413	0
50012.38490685176	49983.447845324255	0
50022.9978631254	49987.25227928762	0
50024.57481204676	49998.27303786978	0
49977.73435678939	50025.73142585185	0
50018.273526281984	49984.862890459626	0
50004.87977524304	49988.86417241439	0
50010.2994959495	49980.14878879698	0
50044.34040172747	49986.573763466644	0
49989.8854863132	50002.60089882142	0
50035.588236585834	49995.58540569962	0
50033.22995233338	49985.604815805105	0
50004.865841838946	49985.181879685035	0
50017.96032704124	50016.073713754304	0
49985.88742129509	50004.574260043635	0
50022.967400696645	49965.7199337937	0
50020.575116337925	49991.52741422425	0
50023.080497756	49990.82975304222	0
49971.19647388126	50028.90699982335	0
49988.378226405424	50020.15787642392	0
50041.256446369975	49975.58570536631	0
50026.2353198945	49963.63745814506	0
50006.09290812682	50003.86750193632	0
49999.10665106603	50019.81250362378	0
50017.08442806516	49999.00182927129	0
50044.3125068275	49991.881128169334	0
49989.69643205104	49979.90931636454	0
49983.447153874804	50012.92191009479	0
50007.09100776314	50002.0115516885	0
50002.39396832022	49992.540378176054	0
50030.089910534545	49998.491165232444	0
49997.30745483783	49998.59718904675	0
50007.318017293444	49975.875578960055	0
49993.248316773905	49978.191920323	0
50026.3666059615	49990.04335203911	0
49992.999485446875	50010.69994272801	0
50000.3856237368	49991.71250458948	0
50017.946030743726	49977.88631347146	0
50007.644142433375	49972.087069549	0
49993.66907959635	50011.765590085415	0
49994.8157511952	49986.98470323382	0
50008.38104781748	50019.90062105578	0
49993.26126408174	50000.11735477906	0
50007.22548173692	49977.57936703704	0
49992.06360483944	50018.0340425501	0
50039.28669048378	49963.65659707516	0
49985.753176636455	50020.735921212305	0
50011.566897029115	49967.6111754119	0
50033.987927820956	49979.86532365262	0
50034.92184460218	49993.68379887169	0
50031.1834662403	49978.546404806555	0
50008.49951727383	49977.61220145197	0
50000.0667014223	50006.61967936052	0
49984.729122934965	49988.46750636666	0
49981.21649061167	50003.70840084871	0
49990.47161684786	49965.01894314194	0
49986.85456251446	50017.47416794007	0
49993.14977565803	50012.76023205532	0
50047.74428540473	49991.24723405859	0
50041.76255014188	49978.46759680011	0
50009.81457879594	49978.21967923451	0
49998.4060908197	49999.35948248665	0
50018.373779276386	49996.34044717234	0
50013.52283959243	49995.467949927086	0
50027.67426593742	49970.10328410818	0
50014.319940503025	50017.38261971316	0
50009.11341404663	49999.653086728984	0
49973.127658974896	50000.05463673042	0
50024.172469884805	49992.833051163034	0
50012.72323837013	49986.30699232487	0
49986.20730487261	50000.10490423789	0
50011.977252020064	49976.793581167396	0
50000.00469857768	49987.66289570633	0
49995.85995538461	49973.097446555905	0
49981.89327689237	49986.981859026244	0
49990.188598212604	50018.50470183291	0
50019.26408681603	49991.079964753786	0
50026.90642246039	49980.55454640253	0
50004.02002875881	49980.06894821713	0
49985.89081506631	49985.65015807027	0
50002.19799961084	50013.56370140326	0
49983.7216195171	50005.075943525364	0
50011.56530235663	49984.67498436674	0
50002.327672652966	50016.16523425671	0
49997.71084800053	49989.345274387495	0
50021.098386776	49999.088229640256	0
50002.00890793094	50008.13368325376	0
50019.39518854666	49986.74799421681	0
49998.48583144695	49996.020842220816	0
50002.252645341825	50003.39034952211	0
50024.94934034694	49996.50973683712	0
49986.29125204934	50032.769984358754	0
50028.415156277806	49974.07285654163	0
49992.67148623997	50015.74501869495	0
49988.55427669218	50005.38882281116	0
50005.61269014103	49979.195057955585	0
50013.9253921519	49979.943606174034	0
50009.02263196153	49976.39397066565	0
50003.70383567812	50009.18776447736	0
49977.93538939688	50032.17827826552	0
50002.00143499088	49981.14772652258	0
49994.443343618565	49988.76168526796	0
50015.95192676042	49996.55369518609	0
49993.70826007408	50013.60625246535	0
50015.6171072625	49995.2344459176	0
49985.79584330067	50018.53873362033	0
50035.52685303456	49986.11691328954	0
50023.38477138606	50015.65881684924	0
50013.08957255942	49972.88909667436	0
50032.54434074573	49980.14024382478	0
50037.69766277613	49990.71977907857	0
50020.70132115987	49971.33918728332	0
49991.54871575323	49993.06958954638	0
50038.6876369777	49984.854015877136	0
49995.84975534837	49989.76380217891	0
50008.57260689861	49984.18248625825	0
50010.80116969428	49974.26868446372	0
50015.52442358418	49980.369654114074	0
49966.87956821088	50025.3566718717	0
50021.39298048806	49997.33513397521	0
49986.79280405464	50011.54457078656	0
50036.99569153763	49970.71384740837	0
50030.30006447288	49976.71936741601	0
50004.423067000935	50021.778925919774	0
50018.9524174718	49987.93459858724	0
50002.24446952885	50009.35885546801	0
49991.37241014676	49987.81286878255	0
50003.50800967785	49986.81399264767	0
50024.603400120206	49967.67607924221	0
50011.68653072118	49989.936086664326	0
50007.42317193211	50025.20821976098	0
49997.81359760099	49974.146066464906	0
50000.03202202254	49975.17501212602	0
50007.46899340166	50016.97950080779	0
50014.92720199672	49989.879107376546	0
49982.3621370405	49990.43294793265	0
49998.93112757086	49973.32114751587	0
49993.375437763934	49986.99815010414	0
50009.01048645396	50017.8185164767	0
49996.28983160131	49986.96341522962	0
50013.84358150482	49974.759725529235	0
49985.33335758784	50014.325262570404	0
49988.28920657882	49976.78881082798	0
50005.127349538976	49960.355245516366	0
49989.64002585986	50013.06228223937	0
49993.30132386803	49990.74232668886	0
50007.89248237768	50021.36047618287	0
49987.15178322575	50016.181793822885	0
50722.06232732013	50646.12925552366	86
50641.21948719199	50597.448529888854	86
50554.25654167155	50580.36088999563	86
50565.9048244419	50674.64398258327	86
50781.98701141053	50579.15076818015	86
50796.8593997602	50487.83414111299	86
50597.83303176503	50763.830997493984	86
50813.29075855447	50662.94197104316	86
50659.8678029159	50830.097251766725	86
50552.34334013829	50846.24041876899	86
50492.41021281281	50775.68859145603	86
50583.71466776921	50494.170180613866	86
50467.617469954814	50879.90553391615	86
50888.2620799812	50462.4386058975	86
50541.28837806429	50939.226364217095	86
50899.573980348614	50680.40060562945	86
50769.00867829368	50744.77150310073	86
50694.67822774404	50918.96749390543	86
50986.92670466278	50712.94417921825	86
50945.74468753197	50606.42014030445	86
50408.208899561534	50813.59875449999	86
50627.73860778297	50981.10000149395	86
50723.99458632822	50437.05715479319	86
50685.731369899426	51046.72482926121	86
50819.94703368115	50401.62533272915	86
51043.77341830111	50789.9473397444	86
50645.45321581745	50396.88093702187	86
50864.813512280045	50548.27707110059	86
50777.31887181243	51018.4868349978	86
50505.74546991612	50453.50360209329	86
51121.23376258052	50845.62987609007	86
50827.13409999688	50811.8854609244	86
51059.39798455744	50912.50100417208	86
50399.79698157164	50941.78039362502	86
50595.433472961195	50318.80653785642	86
50432.66841144967	50512.410646811586	86
50662.64962107677	50251.51847955799	86
51200.28828167079	50884.51085243844	86
50586.75611779553	50207.04831078507	86
50515.773692261726	50154.16942057738	86
50514.05977853266	50271.651104568286	86
50466.508557084264	50618.071649992344	86
50340.743129731614	50529.236357343856	86
51126.04039253321	50976.19683545975	86
50358.26309605989	51018.784729641935	86
51199.99355984606	50792.476735531534	86
50950.34746194276	50389.953492785455	86
51010.61094365863	50455.721132803345	86
51096.09693732526	50493.016741887	86
50478.68232881172	50073.600868179215	86
50409.421234764915	50010.85401432268	86
50446.42713014061	50333.266833442794	86
50685.48509342348	50520.395334296685	86
50753.94932807156	50232.31428131431	86
50359.68429752509	50733.75007426844	86
50396.5073242502	49921.98457072295	86
50321.20491349755	50046.19019327534	86
50529.690581659226	49994.56956879751	86
50363.16980761596	50126.37704572858	86
51287.54893105117	50869.9582311802	86
50271.415049385934	50127.21274140397	86
50311.97694747698	50438.52183101914	86
51119.87065917399	50403.17769678077	86
51309.609524069754	50957.77712164547	86
50789.74384229128	50144.270799158905	86
50223.70706364696	50204.89170283066	86
50603.570074244955	50120.12678286876	86
50905.35721515697	50773.72812750035	86
50270.42778915842	50720.64192713392	86
51336.07642123368	50794.77168814507	86
50621.93517200367	50034.776368192484	86
51397.75616597133	50933.72876999743	86
50752.85115689211	50325.93210280182	86
50204.33319039129	50065.60355027979	86
50865.86387134793	50196.401455751904	86
50416.214531245525	51084.39449049549	86
50880.94444431643	50286.903346872794	86
50114.86225024444	50096.133735822375	86
50407.11282673658	50420.305674124254	86
50249.89615437064	50533.48603265342	86
50698.14563061552	50085.98360101942	86
50860.66584226987	51056.04413977134	86
50908.2012331801	50975.32532573803	86
50323.554488876485	50649.019590049684	86
51312.13932388869	51048.81244385683	86
50898.271626822476	51137.700054961184	86
50424.00132855694	50247.136647684194	86
50349.6038798073	51151.15968398524	86
50880.98753980535	51224.399376572335	86
51204.19002336146	50702.653259856306	86
50895.786934672826	51313.562064913356	86
50291.515809165016	51224.95344138441	86
50819.55458981353	51357.480101247456	86
50983.17910942149	51110.23544521568	86
50135.822864617534	50219.75683288694	86
51241.46340312563	51107.4727246896	86
51211.587075026124	50417.35704691964	86
51069.35874798747	51150.413082378436	86
50200.68161379589	50609.58002834126	86
50043.578167871616	50209.40955547289	86
50131.245195327065	50551.11423412361	86
50970.26639965368	51245.10460404502	86
51354.53569410961	51130.59349101646	86
50327.35110028469	49867.25848525219	86
50741.441582810236	50007.68681563397	86
51028.16376396406	50562.87193606426	86
50909.92644514935	50862.80058742188	86
50246.116285463104	50373.252427976484	86
49951.64996544235	50196.65707459064	86
51270.322079681966	51190.72661713944	86
50514.12576146034	49904.23797838181	86
51161.82167355836	51150.98601004489	86
50410.649237424834	51217.49466477322	86
51440.17267150068	51104.38846853431	86
50962.519252640246	50249.704585652034	86
50430.15495841453	49838.440415758014	86
50976.260713439755	51353.03352607736	86
50291.57440354923	50955.68032525355	86
50849.974672353885	51446.60785396895	86
50777.02795694032	49924.53324171764	86
51077.832274226894	50704.770785092165	86
50167.56272907736	50324.08166422272	86
50471.627239065296	49755.18941316368	86
51283.71044823304	50649.156456753095	86
51338.239332801546	51254.64574256698	86
51147.16172735067	50572.32230624493	86
50939.788234915206	51464.35847103453	86
51047.486637500726	51293.67573139778	86
50687.87366253587	49891.512395123675	86
50320.96192920745	50871.83353163641	86
49933.372726367226	50108.25331556415	86
50208.76351360919	50911.68665055624	86
49985.31833607816	50277.35983899525	86
51280.404271771346	51322.85509161642	86
51212.37715748707	51019.09336848799	86
50549.81452022542	49815.526670988496	86
49860.573579984564	50172.88855251769	86
50862.46122575591	49951.61789689423	86
50730.96431091847	51383.22626831297	86
51408.956221925546	51198.75276695758	86
50213.89321960574	49971.48035726314	86
50723.8775723381	51133.51892578599	86
51487.79793131505	51243.05123229476	86
50240.549516351835	49887.208903399296	86
50103.41633053422	50005.61689821241	86
51487.32443584268	51025.29437113257	86
49987.06806818318	50039.05376840772	86
50431.57339271753	49668.51812764299	86
51369.35780860159	50685.815148358306	86
49939.52007583251	50360.41457070166	86
51427.27334279897	50796.535015553	86
50210.5752917223	50817.01435613443	86
50159.58893741045	49849.030434208566	86
51114.96420799531	51063.12653201631	86
50090.171119404564	50376.69097399566	86
50818.41401628171	50052.65539659313	86
50996.98958527285	51016.47428125953	86
50493.71039093163	51245.64118173904	86
51045.36337484901	50287.61927673983	86
51516.725464868694	50762.466521398965	86
49793.94515549192	50106.08171519609	86
51022.817616012304	51496.26464778562	86
51080.76213680395	51380.15096793396	86
50924.457363570655	51556.83198073865	86
50476.72467456455	51154.465589378015	86
51236.0165825208	51401.02477799075	86
50840.097300444155	50917.272201350155	86
50538.707953988385	51324.35679633855	86
51453.493024927324	50650.392149019506	86
51277.57273615992	51485.50572410971	86
50202.70003377322	51006.13299605041	86
50165.441265792026	49759.76790545092	86
51020.98747593866	50183.31780931492	86
49872.43816699875	50040.2410628246	86
49881.11518281731	50259.85648593161	86
50900.68826508656	50092.17309182412	86
49781.808173736616	50218.36200542032	86
51134.8279721089	51306.68931051017	86
50922.93363277397	51646.14412896694	86
50359.53413776359	50316.5358893806	86
50755.511826534865	51286.76289037923	86
51236.206642915604	50504.34502404177	86
50089.003059280374	50472.77875984928	86
50640.777303411574	51383.15168143008	86
50195.42306567311	49669.38228057022	86
50110.76638320309	49632.63889633516	86
50161.34035933848	49559.213600724775	86
50603.17589219521	49920.91139000625	86
50443.37440103585	51332.945656317475	86
50595.38574977617	51065.35195261116	86
49699.98259940091	50122.18972827803	86
50355.48202070268	49782.224141987994	86
50256.909913364216	51136.551213571074	86
50845.85818075524	51598.63657118067	86
49781.23921656111	50013.42426081048	86
50622.419355661325	51287.657212896294	86
51267.64675204099	51572.32650613077	86
50761.89550794971	51635.84361194155	86
51410.7943780092	51308.071053181484	86
49908.19553612407	49954.46568186799	86
51075.64590120136	50110.651643637204	86
51367.113419731075	51471.678598434635	86
50426.312508270734	49575.75329182361	86
50493.66002920262	51031.72615252256	86
50198.755044834776	51213.30058280442	86
50346.46859795583	49694.478630718666	86
49832.052160145715	49896.6466793729	86
51161.76271400257	51455.90600034993	86
49694.16661025742	50212.90663641768	86
51422.74408685794	51399.74711174685	86
51145.93586809237	50048.214450308486	86
50254.56376839466	49536.58820457855	86
51188.93761037724	50132.31069913564	86
50262.71550299276	49797.811215767666	86
49607.53039874055	50204.86575874324	86
49607.24648924534	50098.2879488323	86
50020.986360453615	50122.08058075166	86
50929.80907416997	51738.61649974198	86
50020.960959332355	50530.538599014675	86
51471.78445108962	50561.850353415124	86
51411.233031271106	51549.683218150254	86
50122.7930663462	50819.376634067055	86
51606.465521376376	50737.67161792258	86
50621.62843945218	51193.40738862594	86
50207.44258175434	51304.38557274276	86
50077.747771102506	49798.601133010096	86
50188.836867293656	50439.92510494706	86
49889.87383622688	49820.507135762025	86
50501.267937831515	49526.95588833035	86
51292.492030262176	51659.235812931554	86
51556.85133356169	50658.048647049916	86
50045.0923501113	50767.83235106086	86
51437.68853827099	50475.81072570635	86
50514.67499264588	49619.8965352225	86
50192.42295771397	49473.02241709313	86
51007.30011684702	51620.29993850708	86
50225.11414384289	51398.46332247104	86
50587.96727395787	49504.83142285422	86
50298.803999881755	49459.04107039939	86
50018.43407598211	49648.94884845276	86
51079.943922010425	51569.04128423099	86
50763.97030176992	51731.02466125819	86
51252.24989563923	50063.25454032745	86
51447.837118903604	50381.618127295515	86
49511.89708388697	50109.37885582167	86
50118.03987436084	50646.362635248945	86
50004.03959343657	49846.68224910268	86
51506.61611051976	50310.59692190772	86
49943.0425891987	50456.100590441594	86
51599.784731449006	50580.9309695109	86
51166.48341028944	51548.78593308628	86
50011.662673795065	49934.818258383006	86
49995.28442858205	49735.482455069454	86
51291.72236429797	50144.38014052005	86
51662.528292942414	50510.44632057668	86
50119.104147162056	51338.452675461194	86
49963.21755591695	50605.702443664486	86
51479.84531905366	51482.96257641671	86
51553.03966437435	51181.8323884702	86
51325.46371450144	50502.652602981805	86
51526.70568749667	50491.59956527943	86
50796.95806427384	51820.409998194154	86
50142.524092182706	49394.89592250702	86
51262.139708372255	51748.58261288592	86
50746.71496779638	51899.27104163077	86
49660.96653279246	50027.96368717514	86
49514.432828616984	50196.85990301264	86
51743.911120517856	50552.51505503429	86
50580.363652574924	49414.051245126604	86
50571.642326876725	49322.5862576474	86
51208.19551285533	51258.93403460207	86
50975.73542070829	50046.25708988359	86
51377.608256685104	50105.59817619657	86
50114.548593913816	51249.693919204576	86
50679.80156630574	49799.866979559665	86
50351.62508320234	49378.94035980973	86
50893.40935004031	49869.89583182598	86
50388.15777649655	49462.700712633654	86
50796.23799374089	51203.890785777636	86
50262.73352752941	49378.30441939069	86
50038.985040811436	51375.70649583927	86
51797.73764021025	50481.981615438905	86
51368.72279877204	50010.27993514641	86
50024.045142882	51289.874832219626	86
50306.037672368424	51316.7342208101	86
50064.868026655946	51461.69055139344	86
51702.24340386451	50425.22495291761	86
51410.19093995309	50194.06648267366	86
51595.61046767156	50310.16356744467	86
49940.672824105844	49594.973350876084	86
49971.05479794486	51444.735531212784	86
49937.29134996854	51266.72947180967	86
51618.68950545876	51239.608837126674	86
50296.23319868611	49619.37981911105	86
50288.88348326671	49288.65476473582	86
50444.929107898904	49369.7950332399	86
50576.72701108146	49235.30660278419	86
51657.53774571404	50813.117535714206	86
49853.795207267314	50476.68332080466	86
51501.273836255576	51336.776802615874	86
51499.976681985216	50185.79109750794	86
51518.52487900281	50098.01059212507	86
51578.76840196855	51092.2942313384	86
51624.77758164384	50899.16912117516	86
50340.80520782591	50214.486982639544	86
50028.126950762446	49561.109528906025	86
49781.62607496301	50305.83218290594	86
50598.98220590029	49642.1684598815	86
49845.26724100379	49602.69972326718	86
50845.53260514362	51896.94167407505	86
49881.84695822182	51436.22374101923	86
49725.30071959216	50380.66505234134	86
49641.71563639199	50414.07833254312	86
51883.24261008091	50506.82950068516	86
50353.13756320429	49219.332748622815	86
51929.54994797472	50588.67463225325	86
50691.652208431704	51582.87474891897	86
49530.29977774331	50288.45396186342	86
49577.34378979173	50477.04568102928	86
50088.64212795788	51160.95895537961	86
51663.45239745425	51316.94905736996	86
51725.40483848869	51387.565306118515	86
50566.14951584628	49724.071942961025	86
50667.22179903808	49429.799956301875	86
49556.51442964206	50020.55976076469	86
50112.97164419783	51000.92746128095	86
49802.341300059794	50553.76031018851	86
49440.38255870719	50298.74561808158	86
50061.620036538196	50891.70299280033	86
49744.71502001579	49915.01532794405	86
50067.990230376505	51553.49458670969	86
49988.48172678233	50839.2506194691	86
50809.777802831006	49840.696754753146	86
50759.449043083114	51474.68896926772	86
49951.89324777607	50759.64374541054	86
49548.15172417833	49932.91275632642	86
51128.94884361319	50259.702029232074	86
50023.92064592118	51010.12368436861	86
51598.53385258605	51385.209832178516	86
51042.99836022268	49989.531519411816	86
51159.66717939549	51638.76447063592	86
50626.16609073198	51522.81392422323	86
51206.58639692854	50219.337308836664	86
51588.816014529366	51005.138006018045	86
50105.295843284	49486.873956352814	86
49659.73850681653	49937.95911586259	86
49823.871925226544	50639.67343086991	86
51087.42777234154	51694.31634223774	86
50179.70498397103	50727.407310706076	86
49493.30620618839	50504.161817427914	86
51764.5060758139	50640.74448562439	86
49935.709081624824	51360.48018981164	86
49963.528326384236	49499.2601855448	86
51462.49740611377	50022.236679606605	86
50986.680456889095	49868.737812032225	86
49995.95007630839	51093.92920755799	86
51693.76955278211	50696.59531215447	86
50903.02034014535	51822.38405700582	86
49833.306236018696	51357.76854545876	86
51353.54888757574	51725.57169406412	86
50273.327978244175	50287.230960517176	86
50677.78930260115	51766.59181465648	86
50147.15415357834	51597.91555243522	86
51856.342692698316	50642.26083273712	86
50559.441455104905	51423.6585851197	86
50219.913711775895	51548.68944049703	86
51440.27412150028	51699.445540079854	86
51417.643425501985	51794.47471733902	86
49554.000659337755	50390.669699520346	86
49609.5328975976	50563.74157865183	86
49888.4649209067	51531.50702369837	86
50605.19466926262	51611.35669837743	86
49858.921987896836	50777.7861896589	86
50490.734535256815	49288.26294416344	86
49464.75801137034	49885.782961470424	86
49752.117122510586	50469.432823143434	86
50172.488335738046	51106.151391372965	86
49853.911447121645	50387.21591937075	86
50693.60169647612	49629.17534233044	86
49733.85408126588	50646.86023544665	86
50757.85775418062	51992.78848703576	86
51189.73468224601	49972.55129940885	86
51811.689818754814	51366.1008792407	86
50658.82726985446	51915.253955966306	86
49784.67335199355	50835.36499331912	86
50490.339508144265	49194.849067507836	86
50433.41194337248	49126.461606690675	86
51375.00673211562	51629.105840333184	86
51685.51882508661	50330.397899682655	86
51281.394207465186	51838.80014404631	86
51593.00076407417	50146.693404501086	86
49909.4547365257	51616.139691450015	86
49696.285601864445	49837.862094182055	86
51821.045922522164	50389.07199649322	86
51716.08745548261	51482.694646823955	86
49388.997046532466	49936.689200807465	86
51528.976709116534	51721.766465308494	86
49434.42616619743	50011.28097973334	86
51720.60064330481	50247.05686648613	86
50755.19701108849	49455.22083185578	86
50753.46683449065	49361.99129484105	86
50875.3921468088	49783.49143188675	86
51367.884873942145	50584.8634232358	86
51595.75296714206	50044.16012908675	86
51089.757022024925	49910.50670232767	86
49858.977771706035	49510.64123104422	86
49885.13033268963	49425.43888968929	86
50137.01926878695	49306.57566132437	86
49773.85913270617	49532.847737269294	86
50978.2652252424	51868.51873924457	86
51666.792859538786	50096.55333292583	86
50056.27063551051	49255.089364066735	86
50031.267985860984	51633.07239700011	86
51904.4925539129	51345.94569798616	86
51542.87967624955	51634.8671395685	86
49804.36240608634	49801.85238491773	86
51304.33508754061	49945.39272606273	86
51348.23129697884	50256.60624324746	86
51735.97248995136	50160.42052827144	86
51744.9541419669	50804.40676792321	86
51799.92340388575	51270.98069959394	86
50825.83968553474	49312.744951540604	86
51673.36286456071	49996.299617000965	86
50665.49883323038	49308.517115519804	86
49958.478895792825	50926.02325897633	86
51378.59792898881	51882.088647966535	86
50832.009118331946	49408.20107544964	86
51803.8423160619	51518.31735315009	86
51064.57381292123	51898.07664206788	86
51269.65584650807	50306.75133507871	86
49611.07150562008	49809.818706800244	86
50914.9089396004	49316.807906728274	86
51539.675284354395	50929.687724219395	86
50656.59656389554	49190.73063890004	86
50957.61088890718	49399.66665576943	86
50096.75253857017	49912.03654880756	86
50967.49588339076	49759.049962798934	86
49929.75644306046	51025.58574991862	86
51853.62678367317	51191.72814457658	86
50130.56611577071	49195.61389481359	86
51504.95309020054	51812.463886058475	86
51119.311678353355	51821.410417947605	86
50282.33354655737	49165.714259681816	86
49800.12702038685	50925.23917922924	86
51344.29135734985	50411.88667708271	86
49967.58918090787	51701.610346560585	86
49708.2032189776	50936.800976649356	86
49763.493725703935	51004.38151782777	86
49496.15250135076	49795.32392782623	86
51648.86799622159	51547.98373553646	86
49846.23833278985	49721.667242408745	86
51169.48432496977	51741.641131353565	86
49463.04151036166	50411.639015388726	86
49351.29991828026	50294.18852000022	86
50199.41307181133	49132.452457412815	86
51765.17704286323	50071.96229010039	86
50657.357177814774	49713.2504088006	86
50793.58764772952	49747.07569053833	86
50594.423909211575	51799.43292574347	86
51035.01618246874	51772.7252840309	86
50902.58942420894	51970.28058298445	86
50098.877162648845	51689.52765110031	86
49500.63230381791	49707.42485354411	86
49327.83734601032	49865.31206001783	86
50845.075630920706	51692.368640318884	86
49734.2267818968	49745.01073706615	86
51886.69133333903	51556.19059800797	86
51982.761764978226	51290.84192453342	86
49697.7262640792	50731.64227763606	86
51792.85606311785	50305.05446284334	86
51165.77480194829	51897.44807699478	86
49596.35349259541	49718.66425494028	86
51386.03962391111	49895.17804612903	86
49672.08459857383	50301.01829949239	86
51829.16023049663	50002.23179664131	86
50870.390903650645	52054.73880432787	86
51925.147932701126	50706.76443395854	86
50908.67205510052	52140.10643222813	86
51972.503888963314	51202.99627113562	86
49421.04822096443	50208.78003030433	86
51595.770193174954	51789.81095883843	86
51714.540308488075	51607.2994234938	86
49977.29724538585	49213.93987247002	86
49333.04009511679	50201.0877604799	86
50298.90563377263	49951.961790091875	86
51680.72271286069	51027.672041456215	86
50149.3139469611	51492.13397235871	86
51631.99378921234	51669.441033084586	86
49905.29420160877	49268.78161450263	86
49717.34246313705	51083.68896453543	86
50996.356060577236	52115.31551920044	86
50990.24403912024	49268.550003853794	86
50056.21066068297	49137.25699272516	86
49262.901756363724	50274.981456790665	86
50663.39017408618	49097.83388342963	86
49741.25586755923	49447.84368618833	86
49776.2417191278	51159.287748101684	86
52001.722097251884	50537.57805092992	86
49273.417335114274	50362.03089101382	86
49666.92349495644	49395.01087520754	86
