# Supplementary material for: Abundant Topological Outliers in Social Media Data and Their Effect on Spatial Analysis
Source: PLoS One. 2016 Sep 9;11(9):e0162360. doi: 10.1371/journal.pone.0162360 (PMC5017681; doi:10.1371/journal.pone.0162360)
Supplement: S3 Dataset — See the respective attached file. (ZIP) [file pone.0162360.s003.zip › S3_inclusion_lws/clust_88_97.csv]

50000.0	50000.0	0
50005.83713481602	49993.280968672174	0
50001.12443877294	50002.94038312532	0
50004.48967049862	50009.87803618339	0
50014.53099825114	49992.22044562598	0
49994.82530141147	50000.16451443882	0
50010.4589196096	49996.03999675293	0
50018.2149037799	50000.21066760052	0
50008.08586038528	49994.71094210748	0
50008.936828060156	49996.61673629877	0
50014.94983376979	49988.786681476384	0
50018.46933854213	49993.8554702697	0
50011.58925015423	49998.11513877684	0
50000.88428493963	50005.70068823388	0
50015.58030491181	49998.917555959655	0
50009.4718499692	49995.44000616184	0
50021.193458055204	49985.225681648	0
50021.413904821406	49979.75696080034	0
50010.100749354795	49991.42392694246	0
49994.76895619402	50001.40611172298	0
49988.06258487189	49998.76840152412	0
49985.29202249338	49998.940740734564	0
49993.14686645007	50008.1375682673	0
50019.290915195124	49977.92750471076	0
50015.06418115242	50000.068615091885	0
50014.13017824349	49994.253094930704	0
50016.51956011994	49993.78858803314	0
50007.08202173182	49986.998177055575	0
50019.32588342561	49975.4242119596	0
50007.844906202205	50006.27608626506	0
50012.7000907052	49987.44525287354	0
49995.49342105043	50013.29634922211	0
50005.13790162656	49991.45152935209	0
50007.082932075806	49996.441953963855	0
50016.585769007244	49986.84440471123	0
50002.83418114664	49988.992466717245	0
49995.48635136234	49995.03181978486	0
50024.77210222248	49987.26818796391	0
50016.061040311164	50002.13748655931	0
49998.10217495186	50005.36260508198	0
50013.167830917206	49993.19964095961	0
50022.14159763361	49982.83076155788	0
50016.10399810654	49974.74415824642	0
49998.08776523715	50009.22821079052	0
50023.40450357533	49993.61172738369	0
50018.76775212044	49981.33086492498	0
49996.120792812355	50001.59421960543	0
50005.046774222115	49981.73340809357	0
49998.2990140224	49997.04291727956	0
50016.47214563919	50006.55446067109	0
50027.808527417794	49994.11873108403	0
50007.276988179576	49979.47005546184	0
49998.63505054116	49993.56495709598	0
49994.93196612812	50011.18394075017	0
50010.45876863076	49990.161010031814	0
50003.97266594857	50002.458794795784	0
50009.44591577367	49994.182815990534	0
50008.4991627827	49998.01859678256	0
50026.73402193849	49992.63956518364	0
50029.482584821504	49978.508912261066	0
50008.75765193132	50004.28392360544	0
50005.388412672575	49999.9900841207	0
49999.85042124614	50010.79623481914	0
50012.27171978171	49994.29867634941	0
49986.59482429784	50001.81226839865	0
50035.33648425852	49974.70002515035	0
50017.338649190744	49980.41742473275	0
49986.88719264082	49998.56909033515	0
50009.163364260836	50001.94105756399	0
50021.4902181036	49972.74675609031	0
50036.929303339406	49979.345099226695	0
50004.407389178654	50000.27660040396	0
50013.03458879436	49971.04161905141	0
49986.730068661935	49995.36881795393	0
50012.11734460939	50005.26852747503	0
49991.47266825221	50016.232713043595	0
50002.753656105124	50004.43811441385	0
50007.04795399476	49984.99209594952	0
50019.73260847298	49970.14971438379	0
50009.069330373226	49972.59046273163	0
50010.1511816557	49972.62455247978	0
50019.046855330045	49968.729659101475	0
50033.91819664266	49994.99795841096	0
50000.54061583774	50004.66301196818	0
50036.83356199175	49976.12178608589	0
49998.69355844842	50014.23779065819	0
49996.42385986143	49997.54201287753	0
49988.80355885187	49994.73949626766	0
49989.0000510483	49997.53362532931	0
50045.87877013	49979.65615874137	0
49991.13587895365	49996.52765682387	0
50019.30492580107	49999.88959458508	0
50012.46014286366	49988.74121117238	0
50001.54569032017	50001.71275774059	0
50012.15402410048	49992.55053785089	0
50000.12263336884	49977.47527241486	0
50002.22490471562	49999.61637121197	0
50010.51338572776	49998.152334640225	0
50014.73525587127	49997.20394473452	0
50012.79614643068	49996.9890215799	0
50004.87503193818	50001.461523248174	0
50006.03257514177	49990.03647625652	0
50005.54887962217	50004.81637949066	0
50002.56240120871	49979.99797606899	0
50021.887926901814	49996.062893511604	0
50006.32703857465	49991.544517300004	0
49990.439278598395	49994.24582331928	0
50001.873876585625	50007.141939034314	0
50003.305765154335	49993.86854020162	0
50013.200641945106	50005.08440088092	0
50012.12025455266	49978.84568753256	0
50006.64370623705	49983.02919293262	0
50008.49073917247	50010.12621010018	0
50013.861540388745	49978.21860787476	0
50031.058052643435	49986.99015643279	0
50014.94582985956	50012.05125135054	0
50035.5383608293	49983.566861656094	0
49991.030096193834	50022.15116813719	0
50005.46966937792	49970.62233159868	0
49988.44833133628	49989.976926240066	0
49994.354344094165	49979.72792732627	0
50016.53829730544	50000.329665277866	0
49985.69786667642	50003.08579045412	0
50005.04180405728	50003.54232518139	0
50007.49928405959	49988.58424591541	0
50017.031857151094	49968.94990008343	0
50002.98364475068	49981.342418066255	0
50008.75183400938	49981.63170455064	0
50003.74134074666	49968.98534518849	0
50014.184258887915	50004.34955588514	0
50016.66807349658	49978.153620903344	0
49991.49294660638	49999.08926920659	0
50006.07308943197	50012.02124499861	0
50018.18428017563	49975.5291185302	0
50003.744835537575	50005.03672033354	0
50017.0847617482	49967.71939797862	0
50001.364376995836	49995.92899192673	0
49999.015252295256	49984.51162121085	0
50022.88862056398	49978.140659149925	0
50010.12229608524	49981.63378355038	0
50006.924986869504	50014.2275570096	0
50018.62598055079	49995.02027975728	0
50001.4129379488	50011.1959501719	0
50029.762113352466	49981.23696473595	0
50017.34500124433	49994.69032148967	0
50001.66266675488	49990.137316034496	0
49998.9494254673	50003.01711792969	0
50001.198360199305	49999.86125242214	0
49988.285388029035	50000.56237796584	0
49999.6191912088	49994.81971262622	0
50026.604335600314	49978.8004165042	0
49995.32452230914	50007.39284060184	0
50008.4370145203	50012.41428319673	0
50020.588886059304	49984.00500895489	0
50018.196912976244	50013.52306138625	0
50024.68074206995	49980.89310460526	0
50032.11898991028	49977.87048802366	0
50033.392462679665	49988.90998566345	0
49989.34177680639	49998.66722062441	0
50011.053675528885	49993.308648700295	0
49998.23830095699	50010.57701642372	0
50011.79860805233	49985.78635422019	0
50018.22626641199	49998.34133937544	0
50006.87112494695	50000.55134256973	0
49996.53121272331	49985.20198091985	0
50025.086037284156	49985.91081937276	0
49996.70860588001	49979.26714558284	0
50029.50319168969	49973.20871567816	0
50016.4795935853	49979.64911345631	0
49996.10016635222	50004.113680559676	0
49999.640019379956	49996.08065681126	0
50008.223135130625	49962.391188099115	0
49993.37143664145	49981.26529963117	0
50018.00955082157	50001.454190036544	0
50014.05433731257	49987.786569162265	0
49999.49285722743	49986.030568801725	0
50010.892172060616	50002.890041918436	0
50018.264454430224	49979.08917698802	0
49999.254347866976	50004.12399906752	0
49996.37550174052	49996.18684061768	0
49988.48035736957	50002.11186367716	0
50017.57129535383	49985.64348910266	0
49993.48365932206	49995.32734283831	0
50004.25846664632	50013.69450265003	0
50015.17690187655	49969.07193670933	0
50010.90125225226	50010.77384091866	0
50017.00323091341	49995.94090178073	0
50012.86030348004	50017.03363351573	0
50005.31109678922	49962.92414232626	0
50006.08245865617	49996.396527964374	0
49990.01497238	49995.39866020564	0
50044.05046255765	49984.74864177708	0
50021.102182624454	49977.19055963324	0
49994.206855205164	50007.760510363725	0
50031.30952802601	49981.27880218403	0
49993.00874635992	49989.07987435498	0
50017.913044286935	50022.43697608902	0
50019.55630359528	49996.00874573291	0
49994.95845095134	50006.23146898167	0
49996.787999179345	49983.41672751876	0
49997.28862868989	50002.89962222195	0
50026.72239156424	49977.67029217016	0
50016.137442013125	49997.798828649495	0
50002.23822115556	49982.82918829433	0
50017.59004350971	49970.20078439211	0
50001.12616166738	49988.74985866253	0
50026.89126041569	49975.84217616462	0
50011.525842301904	50000.75636389602	0
49987.37936298576	50026.933915783564	0
49992.505563965504	49971.45927862612	0
50028.914669772326	49976.81093937099	0
50016.66006009913	50016.9698661116	0
50006.33442838227	50008.543010872665	0
49989.42131829412	49963.33901166855	0
50017.968238877926	49964.11063876047	0
50017.4053768407	49976.68234425749	0
50025.67918690619	49993.459769034926	0
50035.32946390554	49977.583204645154	0
50014.841863191876	50008.54154552255	0
50009.46842729731	50020.60487544357	0
50021.769537268505	49974.23178294885	0
50011.47451947896	50007.557284676805	0
49998.40507468729	49975.46325920858	0
50004.0943970568	50011.27871101463	0
50006.20179319582	49967.85017228331	0
50018.20829484094	50018.71730479123	0
50011.66556158528	49969.1858270797	0
50024.369657337156	50001.22008216415	0
49998.79584238994	50007.13689362251	0
49990.32820341346	50016.3961369657	0
50006.4435688108	49994.31053318997	0
50019.30929079813	49976.600336048316	0
50010.91845864008	49982.82898569856	0
49990.348907185224	50005.60903256387	0
50024.1522169357	49994.40200642497	0
50014.17381883133	50002.12589069574	0
50017.76507466728	49990.44779436663	0
50043.75520496807	49976.744641166486	0
50009.71324076425	50011.99337319459	0
50023.96064234873	49977.61049468709	0
50014.04709016834	49999.30956374218	0
50007.29837336337	50019.74476684009	0
50011.60148713441	49971.61552987652	0
50027.760664667345	49985.06088880161	0
49990.826783218356	50029.403764236886	0
50009.65654534305	49987.70137659851	0
50016.71099753911	50008.33824926107	0
50004.69951611002	49997.63286251777	0
49982.1008966819	50023.64881203237	0
49994.30528099292	50019.15648234574	0
49989.98803088486	50014.01842541414	0
49982.173661481924	50004.54955079803	0
50016.885314251995	49964.39033046427	0
50027.64624163003	49996.03948847316	0
50042.10921104765	49992.490067135564	0
50000.45721536013	50013.25586287379	0
50033.20667133846	49996.21933796846	0
50007.796617056236	49990.37827675556	0
50010.793185041024	49958.88394594061	0
49999.99657376707	50014.635139766775	0
49991.18720389596	50004.122235214636	0
49997.97220737339	49978.578237204354	0
50009.72613395662	50003.706107086124	0
50035.589999161806	49971.04844427833	0
50028.910800421785	49971.17023296352	0
49995.69536840814	50016.661631778	0
50031.87793942766	49984.378883366044	0
50018.940883947886	49955.17033129901	0
50009.73582475297	49963.47881328664	0
49982.62400587377	50000.491292449246	0
50011.69341869804	49995.72767945512	0
49995.16420949113	49998.835294507444	0
50006.40201665947	49988.39904736535	0
50016.4519561636	49990.38580699887	0
49999.09921373705	50015.27455799909	0
50015.71644487849	49981.890074185685	0
50011.95701241115	49981.49187185587	0
50013.74931920829	49997.47045144757	0
49991.916510602816	50012.525039104024	0
50009.99198977121	49984.8982441121	0
50018.44147401772	50003.16867861623	0
50020.82573912429	49974.82028027413	0
50015.49034966473	49990.85560334409	0
49999.87213701425	49997.90044027296	0
50043.79092621712	49982.05238273654	0
50017.433259612284	49987.72241035177	0
50031.953824946744	49994.884360510674	0
50008.88763657624	49985.631715698684	0
50033.254947874484	49991.54350118985	0
49999.46235900153	50001.37638187934	0
50015.18216152417	50016.60655961266	0
50013.100947890016	50010.369642319376	0
50023.76929210621	49996.469970804144	0
50009.1598565264	49970.37590584578	0
49995.85450226346	49992.452056001675	0
49999.94546654832	50008.59505416156	0
49990.82754118624	50010.245166916364	0
50031.77710339371	49975.60848126108	0
50034.230430251715	49972.200144816255	0
50022.386270717376	49979.00827023312	0
49992.64646736168	49980.25304717777	0
50026.42297673137	49997.453392527335	0
50019.618674445446	49958.86037352273	0
50026.41798040903	50001.05491525644	0
50019.38057683675	49973.42363685009	0
50009.54565436523	49966.28393480257	0
50009.01063384966	50014.73592736334	0
49999.644995925904	49993.78405371485	0
50009.81720632824	50005.97289784865	0
50008.14015398451	49992.284981156794	0
49996.346870602596	50006.735113702714	0
49992.318381946396	49996.34852900717	0
49975.57922029394	50007.543591302885	0
49991.7840052838	50030.47910280624	0
49997.821918389505	50003.78108682672	0
49981.759709777754	50020.590654198604	0
50004.689470503756	49982.915378003716	0
50003.63994292236	50003.52518030056	0
50003.33970531987	50010.21646316763	0
49991.72504012674	50009.66971456137	0
49993.51300644962	50021.990941999415	0
50008.57551745661	49967.72139152683	0
50021.960935687	49975.66542490558	0
50004.69583280455	49995.22104814737	0
49994.198399913046	50009.21217614481	0
49988.58142016513	50018.082290497325	0
50019.654252077045	49988.67324223183	0
49984.921162792794	50004.07854214962	0
49981.45671529846	49997.116122643434	0
49996.97783060522	49968.187741512134	0
50040.272093099156	50001.72669740148	0
50003.18794351524	49977.40589052669	0
49993.03311956979	49993.21018067425	0
49996.365427526835	50010.6317267545	0
50003.67053058538	49991.807151799425	0
50008.59006648891	50007.353603243646	0
50005.63922193674	49975.28807307995	0
50027.37674313698	50000.002662458595	0
50018.1694011894	49962.7431125476	0
50029.270615256304	49986.30585703274	0
50008.60891376488	50000.90645862579	0
50011.463217016535	49987.64651850302	0
50025.71492602243	49980.053609271316	0
50020.149261215425	49998.33740895269	0
49992.083382203666	49998.17325550986	0
49990.49038131797	49993.050099536056	0
49997.03459241107	49992.463299739306	0
50015.71638867133	49993.163487279846	0
50014.238258018595	49971.042525217876	0
50002.84440560835	49991.017650804875	0
50024.0421841673	49981.83583364768	0
50010.09122006389	49975.393998303785	0
50021.8599244461	49988.34879827413	0
50012.38490685176	49983.447845324255	0
50022.9978631254	49987.25227928762	0
50024.57481204676	49998.27303786978	0
49977.73435678939	50025.73142585185	0
50018.273526281984	49984.862890459626	0
50004.87977524304	49988.86417241439	0
50010.2994959495	49980.14878879698	0
50044.34040172747	49986.573763466644	0
49989.8854863132	50002.60089882142	0
50035.588236585834	49995.58540569962	0
50033.22995233338	49985.604815805105	0
50004.865841838946	49985.181879685035	0
50017.96032704124	50016.073713754304	0
49985.88742129509	50004.574260043635	0
50022.967400696645	49965.7199337937	0
50020.575116337925	49991.52741422425	0
50023.080497756	49990.82975304222	0
49971.19647388126	50028.90699982335	0
49988.378226405424	50020.15787642392	0
50041.256446369975	49975.58570536631	0
50026.2353198945	49963.63745814506	0
50006.09290812682	50003.86750193632	0
49999.10665106603	50019.81250362378	0
50017.08442806516	49999.00182927129	0
50044.3125068275	49991.881128169334	0
49989.69643205104	49979.90931636454	0
49983.447153874804	50012.92191009479	0
50007.09100776314	50002.0115516885	0
50002.39396832022	49992.540378176054	0
50030.089910534545	49998.491165232444	0
49997.30745483783	49998.59718904675	0
50007.318017293444	49975.875578960055	0
49993.248316773905	49978.191920323	0
50026.3666059615	49990.04335203911	0
49992.999485446875	50010.69994272801	0
50000.3856237368	49991.71250458948	0
50017.946030743726	49977.88631347146	0
50007.644142433375	49972.087069549	0
49993.66907959635	50011.765590085415	0
49994.8157511952	49986.98470323382	0
50008.38104781748	50019.90062105578	0
49993.26126408174	50000.11735477906	0
50007.22548173692	49977.57936703704	0
49992.06360483944	50018.0340425501	0
50039.28669048378	49963.65659707516	0
49985.753176636455	50020.735921212305	0
50011.566897029115	49967.6111754119	0
50033.987927820956	49979.86532365262	0
50034.92184460218	49993.68379887169	0
50031.1834662403	49978.546404806555	0
50008.49951727383	49977.61220145197	0
50000.0667014223	50006.61967936052	0
49984.729122934965	49988.46750636666	0
49981.21649061167	50003.70840084871	0
49990.47161684786	49965.01894314194	0
49986.85456251446	50017.47416794007	0
49993.14977565803	50012.76023205532	0
50047.74428540473	49991.24723405859	0
50041.76255014188	49978.46759680011	0
50009.81457879594	49978.21967923451	0
49998.4060908197	49999.35948248665	0
50018.373779276386	49996.34044717234	0
50013.52283959243	49995.467949927086	0
50027.67426593742	49970.10328410818	0
50014.319940503025	50017.38261971316	0
50009.11341404663	49999.653086728984	0
49973.127658974896	50000.05463673042	0
50024.172469884805	49992.833051163034	0
50012.72323837013	49986.30699232487	0
49986.20730487261	50000.10490423789	0
50011.977252020064	49976.793581167396	0
50000.00469857768	49987.66289570633	0
49995.85995538461	49973.097446555905	0
49981.89327689237	49986.981859026244	0
49990.188598212604	50018.50470183291	0
50019.26408681603	49991.079964753786	0
50026.90642246039	49980.55454640253	0
50004.02002875881	49980.06894821713	0
49985.89081506631	49985.65015807027	0
50002.19799961084	50013.56370140326	0
49983.7216195171	50005.075943525364	0
50011.56530235663	49984.67498436674	0
50002.327672652966	50016.16523425671	0
49997.71084800053	49989.345274387495	0
50021.098386776	49999.088229640256	0
50002.00890793094	50008.13368325376	0
50019.39518854666	49986.74799421681	0
49998.48583144695	49996.020842220816	0
50002.252645341825	50003.39034952211	0
50024.94934034694	49996.50973683712	0
49986.29125204934	50032.769984358754	0
50028.415156277806	49974.07285654163	0
49992.67148623997	50015.74501869495	0
49988.55427669218	50005.38882281116	0
50005.61269014103	49979.195057955585	0
50013.9253921519	49979.943606174034	0
50009.02263196153	49976.39397066565	0
50003.70383567812	50009.18776447736	0
49977.93538939688	50032.17827826552	0
50002.00143499088	49981.14772652258	0
49994.443343618565	49988.76168526796	0
50015.95192676042	49996.55369518609	0
49993.70826007408	50013.60625246535	0
50015.6171072625	49995.2344459176	0
49985.79584330067	50018.53873362033	0
50035.52685303456	49986.11691328954	0
50023.38477138606	50015.65881684924	0
50013.08957255942	49972.88909667436	0
50032.54434074573	49980.14024382478	0
50037.69766277613	49990.71977907857	0
50020.70132115987	49971.33918728332	0
49991.54871575323	49993.06958954638	0
50038.6876369777	49984.854015877136	0
49995.84975534837	49989.76380217891	0
50008.57260689861	49984.18248625825	0
50010.80116969428	49974.26868446372	0
50015.52442358418	49980.369654114074	0
49966.87956821088	50025.3566718717	0
50021.39298048806	49997.33513397521	0
49986.79280405464	50011.54457078656	0
50036.99569153763	49970.71384740837	0
50030.30006447288	49976.71936741601	0
50004.423067000935	50021.778925919774	0
50018.9524174718	49987.93459858724	0
50002.24446952885	50009.35885546801	0
49991.37241014676	49987.81286878255	0
50003.50800967785	49986.81399264767	0
50024.603400120206	49967.67607924221	0
50011.68653072118	49989.936086664326	0
50007.42317193211	50025.20821976098	0
49997.81359760099	49974.146066464906	0
50000.03202202254	49975.17501212602	0
50007.46899340166	50016.97950080779	0
50014.92720199672	49989.879107376546	0
49982.3621370405	49990.43294793265	0
49998.93112757086	49973.32114751587	0
49993.375437763934	49986.99815010414	0
50009.01048645396	50017.8185164767	0
49996.28983160131	49986.96341522962	0
50013.84358150482	49974.759725529235	0
49985.33335758784	50014.325262570404	0
49988.28920657882	49976.78881082798	0
50005.127349538976	49960.355245516366	0
49989.64002585986	50013.06228223937	0
49993.30132386803	49990.74232668886	0
50007.89248237768	50021.36047618287	0
49987.15178322575	50016.181793822885	0
50052.516301096664	50245.43618401166	87
49972.55986687582	50193.462015020275	87
49902.2658766631	50257.88420520248	87
49910.42997610786	50128.33386738718	87
50015.21957902393	50107.04551041491	87
49945.71697774111	50040.25616329367	87
49960.37534895606	50324.491399159444	87
49826.67273569252	50310.1019073371	87
50015.45135814982	49973.08651632984	87
49858.461403919755	50401.35151093072	87
50079.71467931274	49908.74298777266	87
49823.495455236545	50204.41986595671	87
50079.23761634289	50039.41754452361	87
50156.22293480852	49987.61259820861	87
49889.20759944733	49968.06918740113	87
49804.34447739107	49939.29886945559	87
49765.49233539963	50026.22247555488	87
50239.59601812524	49944.1634697943	87
49817.6974313791	50116.258506178805	87
49817.3764792091	49844.74349886151	87
49732.19337343865	50141.68836564324	87
50329.617756573985	49951.92368214545	87
49954.80663212809	50418.25410126849	87
49931.28035824593	49885.87234315539	87
49742.325974290965	50282.57833366018	87
50384.2002142194	49881.793621033765	87
49665.45293981579	50073.334777740194	87
49577.45018580989	50110.24359131239	87
50121.318205442614	49822.30469264827	87
50414.9823038285	49991.26481832014	87
50196.20338848864	49762.46485172501	87
50040.423491192196	50371.6515107319	87
50135.670566576744	50285.19701561351	87
50104.206072632405	50140.60453461703	87
49767.14496943583	50425.53478772984	87
50207.02876808615	50225.29309717153	87
49528.79134146769	50035.749264690625	87
49653.870834205285	49979.38893747994	87
50221.15672451813	49850.86189313066	87
49902.31514519355	49799.1659584662	87
50060.77397610088	50459.418552803036	87
50214.46787529835	50331.90121815644	87
50081.707263056436	49738.02751882894	87
50287.23409072114	49771.15166350503	87
50033.33600808189	49811.54594010877	87
49969.234858628355	49733.4599786156	87
50073.21798466152	50551.98792632655	87
50479.04837035048	50060.216876761784	87
49840.930041050095	49734.157854133475	87
49608.30465850028	50195.44596487146	87
49518.70901857952	50212.962426787366	87
49847.489282812094	49643.26024210667	87
50139.957013524676	50385.006324295144	87
50555.42562154381	50110.99355160239	87
50225.04681769078	50046.90865604456	87
49750.84221510112	49783.60137372779	87
49703.09347209829	49701.73587312297	87
49851.36847463909	49547.11090433867	87
49682.1227162207	49840.93115373982	87
49622.019251093574	49750.564987285994	87
49776.60220513503	49489.52013322175	87
50313.017069348796	50083.59403186175	87
50432.48473040303	50142.74406515311	87
49611.73965529449	50286.09691182286	87
49586.66640683056	49911.7072522749	87
50163.663647644775	49671.13466002786	87
50070.20914348252	49648.31135469522	87
49440.90426074836	50261.520053318076	87
50514.61507165778	49972.08231079949	87
49478.5982818107	50350.022102968374	87
49963.53280302271	49637.68731769584	87
49939.588530962545	49544.4564119804	87
50245.5578815777	49635.35063901747	87
49387.57520618531	50371.13567201651	87
50187.62470809775	49569.06968532022	87
49723.506476551964	49568.900323558744	87
49433.94244313825	50020.77319988685	87
50162.38701579725	50478.504417678996	87
50650.54073671983	50126.314944871745	87
49347.115999502144	50275.54474503205	87
49675.869851685005	50357.228509879475	87
50557.70780379377	49887.918191117904	87
50093.33185230852	49560.493395210884	87
49581.6287113309	49663.48888065389	87
49863.80308375314	49451.395591443594	87
50003.47032855313	49478.99685553371	87
49442.12036559781	49929.28740415013	87
49310.879767437465	50417.15666039761	87
49495.873611435745	50437.102889837406	87
50113.98006623503	50634.84289534964	87
50141.836752393625	50726.90511984783	87
49636.128593851776	49540.157334226154	87
50344.500068296584	50166.957408088354	87
49344.235164861166	50011.16517786143	87
49357.073222340485	49891.0038070769	87
49252.02712801593	50030.152850437364	87
50540.76089666285	49801.16970025616	87
50214.913651748844	50677.490438592744	87
50175.91104858544	50567.30421037073	87
49336.1969018553	50187.37148508826	87
49344.849936458384	50503.006470154156	87
49914.66349021657	50501.58342126103	87
49244.46255441929	50358.402312929764	87
49985.53694508826	50566.0291287016	87
50158.99071872883	49479.68365814466	87
50245.91104733548	50508.32109161387	87
50242.71083008399	50138.5875779714	87
49753.44251790731	49399.99167149453	87
49583.562797525265	50383.50242199112	87
49690.46257106039	49468.20621110898	87
49547.82084362105	49580.02466638176	87
50486.65884103199	49726.82401009879	87
49463.024882298734	49614.53324899285	87
50669.25529678712	50215.056303337966	87
49484.61816275924	50123.51990263488	87
49475.12142162978	49704.84785844818	87
50683.26798717912	50309.092397123415	87
49235.1335197699	50462.378459420404	87
50413.671147339206	49665.35410183	87
49273.76595090197	49934.50660273878	87
50266.467441915236	50749.6547204157	87
49306.37623161863	50100.421857279754	87
49440.1846944737	49787.53449776815	87
50737.13622874479	50381.6383516198	87
50342.93676704725	50259.34804210231	87
49418.66026310186	50557.06647813541	87
50609.12796009158	50370.72763559719	87
49803.01947920469	49322.124745273926	87
50591.85047472183	50276.88440066811	87
50288.435099550516	50427.798784451894	87
49916.17086461289	50628.931691030186	87
49797.30265199213	49225.86987766191	87
50122.033624479074	49393.16929474052	87
49391.99921661236	50643.65954034975	87
49164.18059142524	50016.18092807176	87
49517.6628256115	49853.216318673694	87
49583.33258705948	50472.59620745118	87
50443.05560418063	49575.13870604689	87
50532.18098483457	49588.49660029115	87
50505.696709095144	50308.50859485866	87
49140.363397464746	50110.16970542993	87
49987.77886232261	50686.89558805138	87
50820.68707951839	50417.46783138006	87
50421.273749582135	49794.267159920244	87
50808.97065904191	50325.57833608398	87
50500.98044949372	50209.25334906973	87
49350.713051166465	49794.51432616686	87
50281.69561953052	50609.80021882732	87
50567.646879002445	49691.346483055255	87
49834.53861728807	50576.85404250861	87
50076.09300575637	50794.474022415656	87
49090.1464041961	50185.142715693204	87
50383.14331005378	50412.01141515711	87
49743.78895084616	50601.07879925401	87
50376.39781488005	50505.68445184674	87
50593.39633209199	49513.99287219125	87
50675.62649456622	49469.81668898609	87
49000.52803867864	50220.51401833303	87
49856.72328534968	49150.98112316239	87
50713.028042197744	50055.161764197415	87
49054.523705817184	50299.796721661245	87
50320.49018697986	49576.16251694527	87
50900.85837203697	50345.14104672233	87
49208.27430633863	50272.873589270144	87
49648.7082384611	50613.45395999141	87
49742.515296412894	50696.746600384235	87
49377.18975625365	50733.16268622971	87
49985.208700076895	50782.5877972133	87
49675.07727841928	50496.81721212953	87
50356.088662422466	50724.98479081377	87
50272.47549177316	50839.593426034735	87
49047.46760074668	50099.709921920046	87
50181.02293075477	50833.49820092649	87
49146.56434334902	50430.867214583865	87
48958.01388760271	50122.19939643375	87
49298.72056302201	50775.89361998008	87
50765.4944454683	49470.24058761297	87
49952.63602095168	50870.20830082209	87
49709.467858883414	49255.23411744753	87
49938.34299941598	49391.603940359535	87
49642.805792451276	49323.074228235084	87
50250.30934431843	49452.33099905075	87
50590.664357579204	50021.741573606014	87
49550.04851201844	49347.34779897082	87
49792.13514031573	50770.36520837031	87
49113.42365453236	49939.402675978214	87
49767.46967682335	49139.60270373858	87
49267.324092636714	49747.38411796126	87
50844.93508456989	49426.75741549049	87
50988.215180232415	50378.00739352833	87
50009.927034800174	49328.74610990477	87
50145.342803665466	49305.34640160097	87
49517.511752803286	49430.5231555283	87
48996.536506833174	50019.20791943221	87
50327.79329579726	49395.563013830506	87
49199.96192859709	49681.50569123952	87
50744.38620591378	50474.91303610371	87
50770.208033145165	49982.67795812606	87
49298.36769845158	50661.46638588349	87
50680.18155177988	49967.88338732953	87
50753.89640277725	50252.53741444789	87
49644.0559595851	50705.57001359391	87
49162.29627241184	50519.67844129168	87
49342.00702999719	49690.30027344123	87
50637.6625008697	50463.41071244079	87
50837.88891114428	50217.551565404	87
50602.61472332281	49406.91908414473	87
49567.29859484841	50654.42726557302	87
50766.46988811889	49372.85102948096	87
49887.11478142119	49252.646002222624	87
49359.89406966325	49601.22459211385	87
50979.32975156093	50467.60749865426	87
49273.04054794798	49559.823209130016	87
50467.86456555977	50449.752207221674	87
50666.57043491875	49875.96243975559	87
50661.9011439363	49709.93584293677	87
49326.18900598267	49481.602377158815	87
49274.03763564436	49844.81691266533	87
50421.378675368236	50786.01195004565	87
50507.26453976268	50817.73655074213	87
50934.073137723586	49413.18081514526	87
50416.64596793558	49386.36321903556	87
50325.949047153656	49672.35670970895	87
50739.318298223036	49653.13894825611	87
49460.47311362905	49500.62709829889	87
49508.31372218426	50529.29416729251	87
50846.41970208314	49332.14786639939	87
50376.48634701053	50605.586483814746	87
49455.914873882495	49347.85120073665	87
49220.708492678925	49479.737983056184	87
50492.24501647895	49442.85989838307	87
50253.91441055786	49344.781610073784	87
49823.736857431824	49063.92972875122	87
49952.28102327713	49136.915191464584	87
50916.16143691926	50163.876579148404	87
49147.05502261338	49851.25572487632	87
50579.72645889131	50538.0112938001	87
49284.62911891506	50867.71198446302	87
49673.57763883036	49160.32238729492	87
50598.16414596167	49311.83625889976	87
50595.853987975745	50841.961472443545	87
49464.701146494226	50702.54256656082	87
49215.86792800647	50159.71879603618	87
50581.4788438644	50936.56334619652	87
50370.85269502012	50861.44986253858	87
50036.039605835205	49173.91274323428	87
49115.24031378062	49715.56977578606	87
49913.281872938605	49052.55005785007	87
51003.3470766307	50150.841575511535	87
50892.829819082544	49502.25881398421	87
49899.20936949854	50748.43119767012	87
51022.82970436098	49398.54330508601	87
48865.02793668853	50140.47745748618	87
50970.499629195496	50067.85277920579	87
50951.62688665692	49577.23746173746	87
50887.843659412516	50486.89354404345	87
51060.133105141445	50075.943445571495	87
50661.709892702864	49241.57897076739	87
50736.70555074878	50157.61779072343	87
50130.875615114775	49215.08424662595	87
50821.43468041904	49609.721446374904	87
50136.094582107275	50917.49133418588	87
49064.23752391012	50396.76001669379	87
50124.41484385737	49121.94957703321	87
50384.1644193617	49468.659672085	87
48843.01695545148	50228.31837465925	87
50006.49544675834	49065.71067941549	87
50506.74030681167	50600.37643032456	87
51002.95063222756	50286.66041073168	87
50905.49865791741	49264.24596840386	87
48928.595932532415	49957.69737020655	87
51047.38000083547	49306.130854274976	87
50471.73181331157	50686.12226921361	87
50277.16151469078	49254.429228944275	87
50638.10499710295	50609.19276481688	87
49841.16349750242	50852.89751381032	87
50750.72224350219	49254.27444723494	87
49605.021937797384	49219.53213062698	87
49980.03187107472	50960.76940528115	87
49747.47444894994	50857.86183769997	87
50884.71489682938	50025.90982354501	87
50859.13352492503	49182.43687284743	87
50824.49123922267	50124.04544515669	87
50525.85485608711	51008.90096946633	87
50944.273351837284	49960.780180930524	87
50968.53474830323	50561.730504598716	87
49272.86001350831	50573.053150874424	87
49611.016008867584	49421.29613309415	87
49426.545712624364	50809.70462778121	87
50983.24062541697	49493.239658704246	87
49664.78717981216	50799.99413213569	87
50380.008095057885	50955.57643671516	87
49006.659697336065	49916.4791964557	87
50795.31353032113	49731.50822059625	87
50613.22151811774	50752.96048741336	87
50282.56726105493	50928.47552560175	87
49125.7795246066	49474.81021560676	87
50857.032572944605	50570.60849954374	87
50051.7394723826	51019.47279002506	87
49962.66346045976	48979.59411755236	87
51045.85986297458	49574.01291643417	87
49201.817379433145	49385.445901153405	87
49363.470566111726	49374.84407882738	87
49082.6141205601	50565.15767017535	87
49217.02424483474	50738.332706827576	87
49551.70908118482	50744.82047477234	87
51077.92262078164	50364.31919236457	87
48979.99565715958	49826.778129056445	87
49809.96825456054	48968.739861735165	87
51163.6654014509	50393.10998819308	87
50414.55572093234	51039.17381748873	87
49050.92912762944	49643.28358556137	87
50089.29442350132	49030.816130038525	87
50660.95485549472	49610.203435912415	87
50726.616340257184	49800.66397506699	87
50914.0065285511	49112.99554623148	87
49502.18163836633	49266.90338520276	87
49060.58319293637	49536.31740519039	87
50239.605155420504	49171.358165530175	87
49419.196368608296	49226.37937489726	87
50799.501383288756	49895.78945843453	87
49150.14323265662	49606.64559028999	87
50520.5443283343	49357.070836891166	87
50100.222527599144	51093.64770475775	87
50495.73709259099	49265.01714842005	87
50469.65364137159	50938.80776788229	87
49660.847712941286	50889.71246910964	87
49458.13715258364	50899.1946969486	87
50555.22502473101	49197.76271854685	87
50181.73060902128	49025.97838732203	87
50682.32208754871	50687.97424760885	87
48776.24719394099	50122.82433602448	87
51101.595256329325	50277.048217510666	87
50991.2168002092	49659.568206522075	87
49982.67925629151	48893.45585739934	87
49142.91138847343	49309.9185826782	87
51061.73622351883	49717.70812783341	87
51126.16978543482	49356.54174352734	87
51033.24347582536	50630.42723805571	87
48785.083908241344	50029.63023991335	87
48849.998495216314	50320.012404383786	87
49134.72610321627	50644.34505470995	87
51123.48815633106	50191.79013256683	87
49820.49960119843	48875.17692803386	87
50186.45743527765	51053.44342235691	87
51193.02167712314	49417.194502244085	87
50650.92224300863	49149.04535922622	87
49702.6716013267	49069.53652815299	87
50281.53108933824	51065.58155041969	87
50975.14506251578	49757.871234371305	87
51036.799765661315	49218.26115454854	87
50721.45732436824	49089.68326441079	87
50882.35214635096	50661.09328529359	87
50259.85227033753	49080.936223710945	87
49810.42733074014	50936.72597999068	87
49688.786251111116	50978.0871691826	87
49337.555123703176	49290.72461586129	87
50649.276505753354	49026.67070530577	87
50611.55105057833	48938.909459963106	87
49470.389917453176	49145.48251517571	87
50845.62297685564	49816.15516220395	87
49634.12897749158	51058.052709438954	87
48770.21028506265	50364.7678207839	87
49704.42968997068	48976.356489137266	87
50969.39451743223	49870.45545447734	87
49572.34806358331	50836.65781256441	87
50886.18009965903	50757.22968338817	87
49055.30218478183	50687.59677167031	87
49544.949439105214	51029.88470569461	87
51162.187321030535	49269.44988403854	87
50071.61534228851	48870.84838048707	87
50169.156041223076	51153.43966764773	87
49151.57936509396	49217.51767604818	87
48982.09775397092	49495.12495326273	87
48897.40276467715	49461.85005032459	87
49468.9823925347	51088.60365006423	87
50733.57480766671	48990.77491454078	87
48677.43120093141	50376.69654603913	87
49244.880272885726	49191.64119634484	87
50904.6594518884	49702.38888916046	87
50282.59375365822	48989.35583363696	87
48920.77642959307	49759.42557603309	87
49241.39338002309	49287.93977749345	87
48941.51521662526	50324.017340884166	87
51226.52983198723	49202.57080733729	87
48890.83916489637	49369.759122046264	87
51119.8932835669	50613.07575203584	87
48997.41951723302	49714.59896066699	87
49202.132276308854	50918.40797125287	87
51273.6409689584	49368.90861743304	87
49551.23337002175	51132.37559505149	87
48972.31370354905	50720.22176355113	87
49581.7514278356	50946.448336303256	87
50725.295480849156	48894.73197878385	87
51091.83905497554	49139.63884393106	87
49130.84588678808	49125.4343062215	87
50728.276866391534	50602.967785824694	87
48825.717926451434	49305.10199545795	87
49963.85475866967	51051.2615446973	87
51327.33076743836	49293.923634603256	87
50993.69259191163	49067.22723137529	87
50257.96881396665	51159.417616447005	87
50363.52538696416	48950.523259977315	87
50686.28453274978	50832.758591101905	87
50011.31651692387	48795.39736888048	87
50405.1986956256	51134.28800488787	87
49090.32345652984	50771.356906140834	87
50472.19818766515	49164.47642101039	87
51078.15211219082	49036.69196068435	87
48744.22137729528	49267.053039652325	87
51391.79217451876	49229.63164276493	87
49713.43316275877	51099.89531727724	87
50726.010243195364	48806.35469463435	87
50771.616556176734	50697.70712766036	87
51121.55583259247	49632.47553190609	87
48708.58223825069	50189.91951809401	87
50044.040303446105	51167.23183071642	87
49707.25272348305	51193.76222273391	87
50463.36631805273	51201.34755023743	87
51189.909768298676	50281.10760989831	87
50709.37531269447	50920.90274422608	87
51167.47290474505	50530.13976643837	87
51322.344106892095	49167.45245324776	87
50540.69768384015	51143.253910721054	87
50257.16761591372	51253.32132687547	87
50424.080364318506	48883.12919757571	87
50551.091031796015	51231.08192988502	87
49757.07076745092	51273.7708722923	87
48872.84117387126	50043.83899395945	87
48700.60583123111	49989.45174488358	87
50607.2294291643	51309.85783588693	87
51210.90816686497	49645.79122260241	87
49556.20139656447	51227.82168836764	87
48838.16715458571	49956.97913816299	87
51212.967119015964	50187.16192618286	87
50679.81555378521	51245.60934921801	87
48784.16549405559	49383.669244056924	87
49837.93386415748	50671.419061509696	87
50613.02332270236	51090.21840547377	87
51293.72773952481	50228.909117045594	87
49226.15357959907	51009.48858241691	87
49867.94306354538	51054.51451763359	87
49913.876119322886	51129.72877875318	87
50366.230311265106	49222.69014832517	87
49790.574153748676	51364.13265657743	87
48696.941954020374	50084.473902416634	87
51414.54467620182	49332.862936397796	87
50139.3427764991	48932.31431139347	87
48615.39990576617	50179.08161161646	87
50556.727241342574	49042.37027045872	87
50563.96192798735	48858.22559764428	87
50790.22553580044	50967.44332293896	87
50059.60746151075	48715.99451559106	87
49822.36243874481	51135.85555024585	87
49766.78663204477	50514.97683825468	87
48894.04578859688	49240.75312666263	87
51123.38765558596	49784.64230715352	87
49411.26899879467	50975.415170540655	87
48990.64931504336	50446.746486929056	87
51212.45605472315	49778.21269298424	87
51479.12030282966	49392.71079131795	87
50175.64669535683	51290.28711283852	87
49323.48812330593	50988.49647037027	87
50245.624855097354	48906.121878044876	87
50307.554958193294	48840.84100930394	87
50398.3688857063	49034.5553476126	87
48693.88546640114	49191.729149365434	87
49607.79834201749	49053.56977456925	87
48904.6239449418	49872.65453830247	87
48929.192555019385	49656.876370282465	87
49116.24087949974	50877.607775444194	87
49920.660000935335	48799.95845422697	87
51168.20711230467	49502.17852364137	87
48920.98318447984	49558.72387788154	87
49288.34173784517	49113.74258449906	87
51479.52470555855	49247.303929970694	87
48938.29419545496	50805.18396178511	87
49078.12457560941	49398.74996910072	87
50113.11587492305	51355.524580176134	87
50829.830585781594	49080.21622262537	87
51441.66046866471	49482.13363115461	87
49874.86835971565	51211.01196614755	87
48528.97369533205	50141.27050089672	87
51426.21678761383	49144.523087152156	87
48881.26308721461	50723.362091089555	87
49639.80343939434	51265.82443330663	87
51296.10925996912	49813.3680386325	87
49511.71093871483	49062.513718481256	87
50766.2506835053	51204.34373986829	87
50813.90606436439	51053.808585375315	87
50556.0011000318	48762.58715961908	87
48657.44803299433	50290.92618726392	87
51251.04619558385	50497.58541435853	87
49580.79674984545	48962.27040099412	87
49995.048326011594	48651.51200090373	87
51547.65015828356	49304.22140199273	87
49709.354642258324	51398.42831475403	87
49559.98282149315	51317.21172671542	87
48837.57571168634	49625.04589646692	87
51353.59516639459	49498.06590371713	87
