# Supplementary material for: Abundant Topological Outliers in Social Media Data and Their Effect on Spatial Analysis
Source: PLoS One. 2016 Sep 9;11(9):e0162360. doi: 10.1371/journal.pone.0162360 (PMC5017681; doi:10.1371/journal.pone.0162360)
Supplement: S3 Dataset — See the respective attached file. (ZIP) [file pone.0162360.s003.zip › S3_inclusion_lws/clust_89_98.csv]

50000.0	50000.0	0
50005.83713481602	49993.280968672174	0
50001.12443877294	50002.94038312532	0
50004.48967049862	50009.87803618339	0
50014.53099825114	49992.22044562598	0
49994.82530141147	50000.16451443882	0
50010.4589196096	49996.03999675293	0
50018.2149037799	50000.21066760052	0
50008.08586038528	49994.71094210748	0
50008.936828060156	49996.61673629877	0
50014.94983376979	49988.786681476384	0
50018.46933854213	49993.8554702697	0
50011.58925015423	49998.11513877684	0
50000.88428493963	50005.70068823388	0
50015.58030491181	49998.917555959655	0
50009.4718499692	49995.44000616184	0
50021.193458055204	49985.225681648	0
50021.413904821406	49979.75696080034	0
50010.100749354795	49991.42392694246	0
49994.76895619402	50001.40611172298	0
49988.06258487189	49998.76840152412	0
49985.29202249338	49998.940740734564	0
49993.14686645007	50008.1375682673	0
50019.290915195124	49977.92750471076	0
50015.06418115242	50000.068615091885	0
50014.13017824349	49994.253094930704	0
50016.51956011994	49993.78858803314	0
50007.08202173182	49986.998177055575	0
50019.32588342561	49975.4242119596	0
50007.844906202205	50006.27608626506	0
50012.7000907052	49987.44525287354	0
49995.49342105043	50013.29634922211	0
50005.13790162656	49991.45152935209	0
50007.082932075806	49996.441953963855	0
50016.585769007244	49986.84440471123	0
50002.83418114664	49988.992466717245	0
49995.48635136234	49995.03181978486	0
50024.77210222248	49987.26818796391	0
50016.061040311164	50002.13748655931	0
49998.10217495186	50005.36260508198	0
50013.167830917206	49993.19964095961	0
50022.14159763361	49982.83076155788	0
50016.10399810654	49974.74415824642	0
49998.08776523715	50009.22821079052	0
50023.40450357533	49993.61172738369	0
50018.76775212044	49981.33086492498	0
49996.120792812355	50001.59421960543	0
50005.046774222115	49981.73340809357	0
49998.2990140224	49997.04291727956	0
50016.47214563919	50006.55446067109	0
50027.808527417794	49994.11873108403	0
50007.276988179576	49979.47005546184	0
49998.63505054116	49993.56495709598	0
49994.93196612812	50011.18394075017	0
50010.45876863076	49990.161010031814	0
50003.97266594857	50002.458794795784	0
50009.44591577367	49994.182815990534	0
50008.4991627827	49998.01859678256	0
50026.73402193849	49992.63956518364	0
50029.482584821504	49978.508912261066	0
50008.75765193132	50004.28392360544	0
50005.388412672575	49999.9900841207	0
49999.85042124614	50010.79623481914	0
50012.27171978171	49994.29867634941	0
49986.59482429784	50001.81226839865	0
50035.33648425852	49974.70002515035	0
50017.338649190744	49980.41742473275	0
49986.88719264082	49998.56909033515	0
50009.163364260836	50001.94105756399	0
50021.4902181036	49972.74675609031	0
50036.929303339406	49979.345099226695	0
50004.407389178654	50000.27660040396	0
50013.03458879436	49971.04161905141	0
49986.730068661935	49995.36881795393	0
50012.11734460939	50005.26852747503	0
49991.47266825221	50016.232713043595	0
50002.753656105124	50004.43811441385	0
50007.04795399476	49984.99209594952	0
50019.73260847298	49970.14971438379	0
50009.069330373226	49972.59046273163	0
50010.1511816557	49972.62455247978	0
50019.046855330045	49968.729659101475	0
50033.91819664266	49994.99795841096	0
50000.54061583774	50004.66301196818	0
50036.83356199175	49976.12178608589	0
49998.69355844842	50014.23779065819	0
49996.42385986143	49997.54201287753	0
49988.80355885187	49994.73949626766	0
49989.0000510483	49997.53362532931	0
50045.87877013	49979.65615874137	0
49991.13587895365	49996.52765682387	0
50019.30492580107	49999.88959458508	0
50012.46014286366	49988.74121117238	0
50001.54569032017	50001.71275774059	0
50012.15402410048	49992.55053785089	0
50000.12263336884	49977.47527241486	0
50002.22490471562	49999.61637121197	0
50010.51338572776	49998.152334640225	0
50014.73525587127	49997.20394473452	0
50012.79614643068	49996.9890215799	0
50004.87503193818	50001.461523248174	0
50006.03257514177	49990.03647625652	0
50005.54887962217	50004.81637949066	0
50002.56240120871	49979.99797606899	0
50021.887926901814	49996.062893511604	0
50006.32703857465	49991.544517300004	0
49990.439278598395	49994.24582331928	0
50001.873876585625	50007.141939034314	0
50003.305765154335	49993.86854020162	0
50013.200641945106	50005.08440088092	0
50012.12025455266	49978.84568753256	0
50006.64370623705	49983.02919293262	0
50008.49073917247	50010.12621010018	0
50013.861540388745	49978.21860787476	0
50031.058052643435	49986.99015643279	0
50014.94582985956	50012.05125135054	0
50035.5383608293	49983.566861656094	0
49991.030096193834	50022.15116813719	0
50005.46966937792	49970.62233159868	0
49988.44833133628	49989.976926240066	0
49994.354344094165	49979.72792732627	0
50016.53829730544	50000.329665277866	0
49985.69786667642	50003.08579045412	0
50005.04180405728	50003.54232518139	0
50007.49928405959	49988.58424591541	0
50017.031857151094	49968.94990008343	0
50002.98364475068	49981.342418066255	0
50008.75183400938	49981.63170455064	0
50003.74134074666	49968.98534518849	0
50014.184258887915	50004.34955588514	0
50016.66807349658	49978.153620903344	0
49991.49294660638	49999.08926920659	0
50006.07308943197	50012.02124499861	0
50018.18428017563	49975.5291185302	0
50003.744835537575	50005.03672033354	0
50017.0847617482	49967.71939797862	0
50001.364376995836	49995.92899192673	0
49999.015252295256	49984.51162121085	0
50022.88862056398	49978.140659149925	0
50010.12229608524	49981.63378355038	0
50006.924986869504	50014.2275570096	0
50018.62598055079	49995.02027975728	0
50001.4129379488	50011.1959501719	0
50029.762113352466	49981.23696473595	0
50017.34500124433	49994.69032148967	0
50001.66266675488	49990.137316034496	0
49998.9494254673	50003.01711792969	0
50001.198360199305	49999.86125242214	0
49988.285388029035	50000.56237796584	0
49999.6191912088	49994.81971262622	0
50026.604335600314	49978.8004165042	0
49995.32452230914	50007.39284060184	0
50008.4370145203	50012.41428319673	0
50020.588886059304	49984.00500895489	0
50018.196912976244	50013.52306138625	0
50024.68074206995	49980.89310460526	0
50032.11898991028	49977.87048802366	0
50033.392462679665	49988.90998566345	0
49989.34177680639	49998.66722062441	0
50011.053675528885	49993.308648700295	0
49998.23830095699	50010.57701642372	0
50011.79860805233	49985.78635422019	0
50018.22626641199	49998.34133937544	0
50006.87112494695	50000.55134256973	0
49996.53121272331	49985.20198091985	0
50025.086037284156	49985.91081937276	0
49996.70860588001	49979.26714558284	0
50029.50319168969	49973.20871567816	0
50016.4795935853	49979.64911345631	0
49996.10016635222	50004.113680559676	0
49999.640019379956	49996.08065681126	0
50008.223135130625	49962.391188099115	0
49993.37143664145	49981.26529963117	0
50018.00955082157	50001.454190036544	0
50014.05433731257	49987.786569162265	0
49999.49285722743	49986.030568801725	0
50010.892172060616	50002.890041918436	0
50018.264454430224	49979.08917698802	0
49999.254347866976	50004.12399906752	0
49996.37550174052	49996.18684061768	0
49988.48035736957	50002.11186367716	0
50017.57129535383	49985.64348910266	0
49993.48365932206	49995.32734283831	0
50004.25846664632	50013.69450265003	0
50015.17690187655	49969.07193670933	0
50010.90125225226	50010.77384091866	0
50017.00323091341	49995.94090178073	0
50012.86030348004	50017.03363351573	0
50005.31109678922	49962.92414232626	0
50006.08245865617	49996.396527964374	0
49990.01497238	49995.39866020564	0
50044.05046255765	49984.74864177708	0
50021.102182624454	49977.19055963324	0
49994.206855205164	50007.760510363725	0
50031.30952802601	49981.27880218403	0
49993.00874635992	49989.07987435498	0
50017.913044286935	50022.43697608902	0
50019.55630359528	49996.00874573291	0
49994.95845095134	50006.23146898167	0
49996.787999179345	49983.41672751876	0
49997.28862868989	50002.89962222195	0
50026.72239156424	49977.67029217016	0
50016.137442013125	49997.798828649495	0
50002.23822115556	49982.82918829433	0
50017.59004350971	49970.20078439211	0
50001.12616166738	49988.74985866253	0
50026.89126041569	49975.84217616462	0
50011.525842301904	50000.75636389602	0
49987.37936298576	50026.933915783564	0
49992.505563965504	49971.45927862612	0
50028.914669772326	49976.81093937099	0
50016.66006009913	50016.9698661116	0
50006.33442838227	50008.543010872665	0
49989.42131829412	49963.33901166855	0
50017.968238877926	49964.11063876047	0
50017.4053768407	49976.68234425749	0
50025.67918690619	49993.459769034926	0
50035.32946390554	49977.583204645154	0
50014.841863191876	50008.54154552255	0
50009.46842729731	50020.60487544357	0
50021.769537268505	49974.23178294885	0
50011.47451947896	50007.557284676805	0
49998.40507468729	49975.46325920858	0
50004.0943970568	50011.27871101463	0
50006.20179319582	49967.85017228331	0
50018.20829484094	50018.71730479123	0
50011.66556158528	49969.1858270797	0
50024.369657337156	50001.22008216415	0
49998.79584238994	50007.13689362251	0
49990.32820341346	50016.3961369657	0
50006.4435688108	49994.31053318997	0
50019.30929079813	49976.600336048316	0
50010.91845864008	49982.82898569856	0
49990.348907185224	50005.60903256387	0
50024.1522169357	49994.40200642497	0
50014.17381883133	50002.12589069574	0
50017.76507466728	49990.44779436663	0
50043.75520496807	49976.744641166486	0
50009.71324076425	50011.99337319459	0
50023.96064234873	49977.61049468709	0
50014.04709016834	49999.30956374218	0
50007.29837336337	50019.74476684009	0
50011.60148713441	49971.61552987652	0
50027.760664667345	49985.06088880161	0
49990.826783218356	50029.403764236886	0
50009.65654534305	49987.70137659851	0
50016.71099753911	50008.33824926107	0
50004.69951611002	49997.63286251777	0
49982.1008966819	50023.64881203237	0
49994.30528099292	50019.15648234574	0
49989.98803088486	50014.01842541414	0
49982.173661481924	50004.54955079803	0
50016.885314251995	49964.39033046427	0
50027.64624163003	49996.03948847316	0
50042.10921104765	49992.490067135564	0
50000.45721536013	50013.25586287379	0
50033.20667133846	49996.21933796846	0
50007.796617056236	49990.37827675556	0
50010.793185041024	49958.88394594061	0
49999.99657376707	50014.635139766775	0
49991.18720389596	50004.122235214636	0
49997.97220737339	49978.578237204354	0
50009.72613395662	50003.706107086124	0
50035.589999161806	49971.04844427833	0
50028.910800421785	49971.17023296352	0
49995.69536840814	50016.661631778	0
50031.87793942766	49984.378883366044	0
50018.940883947886	49955.17033129901	0
50009.73582475297	49963.47881328664	0
49982.62400587377	50000.491292449246	0
50011.69341869804	49995.72767945512	0
49995.16420949113	49998.835294507444	0
50006.40201665947	49988.39904736535	0
50016.4519561636	49990.38580699887	0
49999.09921373705	50015.27455799909	0
50015.71644487849	49981.890074185685	0
50011.95701241115	49981.49187185587	0
50013.74931920829	49997.47045144757	0
49991.916510602816	50012.525039104024	0
50009.99198977121	49984.8982441121	0
50018.44147401772	50003.16867861623	0
50020.82573912429	49974.82028027413	0
50015.49034966473	49990.85560334409	0
49999.87213701425	49997.90044027296	0
50043.79092621712	49982.05238273654	0
50017.433259612284	49987.72241035177	0
50031.953824946744	49994.884360510674	0
50008.88763657624	49985.631715698684	0
50033.254947874484	49991.54350118985	0
49999.46235900153	50001.37638187934	0
50015.18216152417	50016.60655961266	0
50013.100947890016	50010.369642319376	0
50023.76929210621	49996.469970804144	0
50009.1598565264	49970.37590584578	0
49995.85450226346	49992.452056001675	0
49999.94546654832	50008.59505416156	0
49990.82754118624	50010.245166916364	0
50031.77710339371	49975.60848126108	0
50034.230430251715	49972.200144816255	0
50022.386270717376	49979.00827023312	0
49992.64646736168	49980.25304717777	0
50026.42297673137	49997.453392527335	0
50019.618674445446	49958.86037352273	0
50026.41798040903	50001.05491525644	0
50019.38057683675	49973.42363685009	0
50009.54565436523	49966.28393480257	0
50009.01063384966	50014.73592736334	0
49999.644995925904	49993.78405371485	0
50009.81720632824	50005.97289784865	0
50008.14015398451	49992.284981156794	0
49996.346870602596	50006.735113702714	0
49992.318381946396	49996.34852900717	0
49975.57922029394	50007.543591302885	0
49991.7840052838	50030.47910280624	0
49997.821918389505	50003.78108682672	0
49981.759709777754	50020.590654198604	0
50004.689470503756	49982.915378003716	0
50003.63994292236	50003.52518030056	0
50003.33970531987	50010.21646316763	0
49991.72504012674	50009.66971456137	0
49993.51300644962	50021.990941999415	0
50008.57551745661	49967.72139152683	0
50021.960935687	49975.66542490558	0
50004.69583280455	49995.22104814737	0
49994.198399913046	50009.21217614481	0
49988.58142016513	50018.082290497325	0
50019.654252077045	49988.67324223183	0
49984.921162792794	50004.07854214962	0
49981.45671529846	49997.116122643434	0
49996.97783060522	49968.187741512134	0
50040.272093099156	50001.72669740148	0
50003.18794351524	49977.40589052669	0
49993.03311956979	49993.21018067425	0
49996.365427526835	50010.6317267545	0
50003.67053058538	49991.807151799425	0
50008.59006648891	50007.353603243646	0
50005.63922193674	49975.28807307995	0
50027.37674313698	50000.002662458595	0
50018.1694011894	49962.7431125476	0
50029.270615256304	49986.30585703274	0
50008.60891376488	50000.90645862579	0
50011.463217016535	49987.64651850302	0
50025.71492602243	49980.053609271316	0
50020.149261215425	49998.33740895269	0
49992.083382203666	49998.17325550986	0
49990.49038131797	49993.050099536056	0
49997.03459241107	49992.463299739306	0
50015.71638867133	49993.163487279846	0
50014.238258018595	49971.042525217876	0
50002.84440560835	49991.017650804875	0
50024.0421841673	49981.83583364768	0
50010.09122006389	49975.393998303785	0
50021.8599244461	49988.34879827413	0
50012.38490685176	49983.447845324255	0
50022.9978631254	49987.25227928762	0
50024.57481204676	49998.27303786978	0
49977.73435678939	50025.73142585185	0
50018.273526281984	49984.862890459626	0
50004.87977524304	49988.86417241439	0
50010.2994959495	49980.14878879698	0
50044.34040172747	49986.573763466644	0
49989.8854863132	50002.60089882142	0
50035.588236585834	49995.58540569962	0
50033.22995233338	49985.604815805105	0
50004.865841838946	49985.181879685035	0
50017.96032704124	50016.073713754304	0
49985.88742129509	50004.574260043635	0
50022.967400696645	49965.7199337937	0
50020.575116337925	49991.52741422425	0
50023.080497756	49990.82975304222	0
49971.19647388126	50028.90699982335	0
49988.378226405424	50020.15787642392	0
50041.256446369975	49975.58570536631	0
50026.2353198945	49963.63745814506	0
50006.09290812682	50003.86750193632	0
49999.10665106603	50019.81250362378	0
50017.08442806516	49999.00182927129	0
50044.3125068275	49991.881128169334	0
49989.69643205104	49979.90931636454	0
49983.447153874804	50012.92191009479	0
50007.09100776314	50002.0115516885	0
50002.39396832022	49992.540378176054	0
50030.089910534545	49998.491165232444	0
49997.30745483783	49998.59718904675	0
50007.318017293444	49975.875578960055	0
49993.248316773905	49978.191920323	0
50026.3666059615	49990.04335203911	0
49992.999485446875	50010.69994272801	0
50000.3856237368	49991.71250458948	0
50017.946030743726	49977.88631347146	0
50007.644142433375	49972.087069549	0
49993.66907959635	50011.765590085415	0
49994.8157511952	49986.98470323382	0
50008.38104781748	50019.90062105578	0
49993.26126408174	50000.11735477906	0
50007.22548173692	49977.57936703704	0
49992.06360483944	50018.0340425501	0
50039.28669048378	49963.65659707516	0
49985.753176636455	50020.735921212305	0
50011.566897029115	49967.6111754119	0
50033.987927820956	49979.86532365262	0
50034.92184460218	49993.68379887169	0
50031.1834662403	49978.546404806555	0
50008.49951727383	49977.61220145197	0
50000.0667014223	50006.61967936052	0
49984.729122934965	49988.46750636666	0
49981.21649061167	50003.70840084871	0
49990.47161684786	49965.01894314194	0
49986.85456251446	50017.47416794007	0
49993.14977565803	50012.76023205532	0
50047.74428540473	49991.24723405859	0
50041.76255014188	49978.46759680011	0
50009.81457879594	49978.21967923451	0
49998.4060908197	49999.35948248665	0
50018.373779276386	49996.34044717234	0
50013.52283959243	49995.467949927086	0
50027.67426593742	49970.10328410818	0
50014.319940503025	50017.38261971316	0
50009.11341404663	49999.653086728984	0
49973.127658974896	50000.05463673042	0
50024.172469884805	49992.833051163034	0
50012.72323837013	49986.30699232487	0
49986.20730487261	50000.10490423789	0
50011.977252020064	49976.793581167396	0
50000.00469857768	49987.66289570633	0
49995.85995538461	49973.097446555905	0
49981.89327689237	49986.981859026244	0
49990.188598212604	50018.50470183291	0
50019.26408681603	49991.079964753786	0
50026.90642246039	49980.55454640253	0
50004.02002875881	49980.06894821713	0
49985.89081506631	49985.65015807027	0
50002.19799961084	50013.56370140326	0
49983.7216195171	50005.075943525364	0
50011.56530235663	49984.67498436674	0
50002.327672652966	50016.16523425671	0
49997.71084800053	49989.345274387495	0
50021.098386776	49999.088229640256	0
50002.00890793094	50008.13368325376	0
50019.39518854666	49986.74799421681	0
49998.48583144695	49996.020842220816	0
50002.252645341825	50003.39034952211	0
50024.94934034694	49996.50973683712	0
49986.29125204934	50032.769984358754	0
50028.415156277806	49974.07285654163	0
49992.67148623997	50015.74501869495	0
49988.55427669218	50005.38882281116	0
50005.61269014103	49979.195057955585	0
50013.9253921519	49979.943606174034	0
50009.02263196153	49976.39397066565	0
50003.70383567812	50009.18776447736	0
49977.93538939688	50032.17827826552	0
50002.00143499088	49981.14772652258	0
49994.443343618565	49988.76168526796	0
50015.95192676042	49996.55369518609	0
49993.70826007408	50013.60625246535	0
50015.6171072625	49995.2344459176	0
49985.79584330067	50018.53873362033	0
50035.52685303456	49986.11691328954	0
50023.38477138606	50015.65881684924	0
50013.08957255942	49972.88909667436	0
50032.54434074573	49980.14024382478	0
50037.69766277613	49990.71977907857	0
50020.70132115987	49971.33918728332	0
49991.54871575323	49993.06958954638	0
50038.6876369777	49984.854015877136	0
49995.84975534837	49989.76380217891	0
50008.57260689861	49984.18248625825	0
50010.80116969428	49974.26868446372	0
50015.52442358418	49980.369654114074	0
49966.87956821088	50025.3566718717	0
50021.39298048806	49997.33513397521	0
49986.79280405464	50011.54457078656	0
50036.99569153763	49970.71384740837	0
50030.30006447288	49976.71936741601	0
50004.423067000935	50021.778925919774	0
50018.9524174718	49987.93459858724	0
50002.24446952885	50009.35885546801	0
49991.37241014676	49987.81286878255	0
50003.50800967785	49986.81399264767	0
50024.603400120206	49967.67607924221	0
50011.68653072118	49989.936086664326	0
50007.42317193211	50025.20821976098	0
49997.81359760099	49974.146066464906	0
50000.03202202254	49975.17501212602	0
50007.46899340166	50016.97950080779	0
50014.92720199672	49989.879107376546	0
49982.3621370405	49990.43294793265	0
49998.93112757086	49973.32114751587	0
49993.375437763934	49986.99815010414	0
50009.01048645396	50017.8185164767	0
49996.28983160131	49986.96341522962	0
50013.84358150482	49974.759725529235	0
49985.33335758784	50014.325262570404	0
49988.28920657882	49976.78881082798	0
50005.127349538976	49960.355245516366	0
49989.64002585986	50013.06228223937	0
49993.30132386803	49990.74232668886	0
50007.89248237768	50021.36047618287	0
49987.15178322575	50016.181793822885	0
49969.54360692522	50190.47414669659	88
49997.07497122504	50098.12980943597	88
50059.24078999977	50025.597227774735	88
50000.87155482745	50274.0680532597	88
50062.071315345325	50183.73976605436	88
50135.08221006049	49969.57351756585	88
49914.614389834074	50046.06792649596	88
50089.62349022725	50299.52522719476	88
50173.753801359766	50055.30314066523	88
49904.00869347403	49950.303213785104	88
50077.9901533597	49899.85040745402	88
49984.51445437205	49897.77872214143	88
50126.75327781977	50380.67049298323	88
50076.388638215125	49803.3868712704	88
50122.86847271535	49723.62367135439	88
50165.09416742783	49820.08513349895	88
50004.603513386304	49737.21575051684	88
50023.36070066055	49641.057824709416	88
50153.854986374936	50171.74070755009	88
49879.49414191119	50174.93806864902	88
50177.22730626751	49646.15043719665	88
49858.175165756555	50268.345714607734	88
49790.92146836708	50209.68775532521	88
49789.42618120727	50116.52833262504	88
49821.472484723454	50029.80178390462	88
50115.794414514516	49573.42070796385	88
50206.790701112	49547.060330691966	88
49814.91294258814	49910.4602153676	88
49722.24493556956	49935.97383542382	88
49917.05081379928	49770.414515890894	88
50229.76670449508	49954.766249745044	88
50220.307434505106	50240.78900317869	88
50295.59320237108	50186.36734500976	88
49992.51905671865	49550.48779980136	88
50312.309164997176	49993.23421581651	88
49807.266315055465	49814.06941555289	88
50327.92782967482	49899.334304004355	88
50287.78645450881	49812.57060737436	88
50302.979983510624	49547.555841773305	88
50156.326425158346	50465.856804101044	88
50269.89768424636	49657.74469533717	88
50055.22912130838	50437.553498598856	88
50213.008102980035	50339.82084584725	88
50352.70876286102	49706.95210002912	88
49798.73791600201	50338.89841924654	88
50120.233466179816	49476.27818614927	88
50008.153615901065	49460.72167393899	88
49773.14600624828	49727.628397909415	88
50248.701985063744	50425.398392609175	88
49997.81749809266	50368.27215167777	88
50372.206176518106	50131.712247741125	88
49920.585906260145	49607.406478850826	88
49959.22211757966	50453.80995194507	88
50409.054520514364	49861.71551429288	88
50396.0842119789	49537.16923701006	88
49871.05139502486	50437.29971046266	88
49712.39404933141	50263.78451697349	88
49667.45922713988	50181.372246286075	88
49732.52187915182	50407.69392385399	88
49951.68883892377	49386.633601083624	88
50401.08937057449	49976.05638243104	88
50338.86819595874	50390.306766165675	88
50338.019820779155	50293.817571841384	88
49632.13063048382	50319.687867686785	88
49918.06072702094	50540.19474571852	88
49541.8107338392	50350.86182604766	88
49869.96485638741	49347.69228081136	88
50057.57629118422	49381.76531062065	88
49835.517708447864	50573.535299042	88
49746.75021070075	50546.56159359136	88
50250.93111856591	50107.436566749646	88
49826.600300459555	49584.832091972625	88
50257.02170721933	49461.25245027628	88
50473.7573289354	49588.88747302901	88
50490.90936028776	50004.862520253526	88
49495.142620755854	50273.567765031614	88
50517.21336557479	49507.38834894484	88
49864.36660712035	49680.94851915888	88
49404.212874277124	50246.12670404397	88
50155.044746015265	50558.60642001658	88
49718.22501194546	49815.48091640014	88
50068.394200914394	49292.27747840804	88
49735.160977276115	49552.085175184046	88
49951.148491376596	50628.568725282945	88
50135.5980159832	49225.95538664042	88
50314.012911813836	50487.20117013416	88
49899.71124505784	49519.78200395227	88
50607.55366801514	49474.21859814438	88
49655.62113221652	50560.35038208458	88
49499.794639786815	50180.0582104721	88
50385.91179431552	50542.56275355027	88
50434.72339267979	50392.37566484968	88
49722.06815322839	49462.178278683394	88
49788.70177659717	49397.84772834253	88
49889.494993833636	49855.77256742661	88
49973.16767632718	49294.62580439167	88
50245.277982052045	50549.861113724284	88
50180.72381050181	49408.28494301315	88
50007.07843215427	50548.44067200705	88
50373.25503477406	49447.85797971144	88
49628.83264238714	49940.80238605058	88
49581.591227482306	50127.52824392088	88
50574.189467249416	50048.54262380272	88
50452.9044364111	50174.20387557054	88
49829.353122074244	49259.78836052787	88
49431.41634313015	50337.435130272934	88
50528.0745965289	50366.03491620578	88
49659.16749648776	50082.22114231564	88
49516.888594285025	50443.36564634064	88
49712.31274449121	49660.50307086842	88
50248.39306122461	50644.20817338221	88
50204.28545526218	49168.29257104524	88
49812.06659547395	49486.52781791516	88
50161.25087979356	50666.10724876734	88
50360.679364640026	50628.323304718266	88
50427.46335125858	50265.4638715111	88
50576.796718706806	49584.5282648081	88
50540.46612762516	50190.23805291763	88
50486.58663433547	49802.34185132491	88
50481.90560192186	50560.6061162791	88
50526.30929519659	49715.69026117148	88
49608.50556026633	50639.28668413146	88
49577.43880874557	50223.577303696235	88
49911.391177540856	50709.9799566835	88
50515.75707339584	49917.21501815274	88
50615.60107961366	49695.02501058021	88
49596.42485278	50730.69772095555	88
50608.97210510946	49966.226659880034	88
50571.16991329359	49834.02683949415	88
49668.54797062336	49383.61315732533	88
49581.41029876115	50508.206576626115	88
49579.73146832221	50038.46700298769	88
50059.18715699431	49165.30705855214	88
49827.78511361513	50670.22465048207	88
49337.97202143925	50357.15784711302	88
49747.714238836066	49218.12555629038	88
49503.5455021654	50703.76447746463	88
50685.874804720544	49762.87759996849	88
49739.07650625786	49319.922225710565	88
49641.30894064609	49504.99074366897	88
49604.37023039123	50418.21192869459	88
49512.821328130405	49971.416136592554	88
50779.734222709434	49739.26321349473	88
49506.08195241911	50566.829366959544	88
50228.50365924907	49739.22348452438	88
50171.02776213963	49312.937460503614	88
50524.213921705195	49412.551457336485	88
50303.31415679056	49378.955102867956	88
49641.768666568896	49598.172476953405	88
49355.17913296832	50448.84835185163	88
50601.46849473567	50301.52887630328	88
49910.4097565208	49206.19708959233	88
50653.13390905716	50100.39066021925	88
50309.43049884546	49285.94327917473	88
49960.75082698747	49131.50509381966	88
50486.301363625185	50652.73519757813	88
49577.54677943507	49670.580931119424	88
49491.5135734449	50064.27214765178	88
49531.616008709454	49877.17643053603	88
49273.681877442534	50491.943194198815	88
49870.43918532914	49107.80938011632	88
49621.50943422906	49824.0983258076	88
49721.26454948437	49126.19489316201	88
50405.18499315232	49363.934642499764	88
50690.52861095484	49915.68531034133	88
50522.68984707464	50738.78508806186	88
49693.743872135085	49036.579521997286	88
50688.7294301391	50005.966649422546	88
49546.57596395473	49495.47830837689	88
49422.731756789224	49991.25933855114	88
49845.250970067464	50771.11558231646	88
49449.74197905187	49497.51669494779	88
50541.25546706805	50826.19091072005	88
49240.33583160908	50360.4021421747	88
50699.837085222105	49462.79069918714	88
49358.68805253577	49510.36260731546	88
49764.73249568076	48969.136006721834	88
50054.335785564515	49069.417018716915	88
49680.366383159606	48924.34093333067	88
49860.84526893779	48978.5978839242	88
49429.54354655371	49408.75151302051	88
49368.822359376994	49332.025918439926	88
49439.10923945017	50641.719511593416	88
49377.93461402065	50542.2131678972	88
49310.15979700919	50266.59242065214	88
49395.99300215425	49244.02769678022	88
50470.27489054331	49296.24726292086	88
50674.12096744714	50247.86776311553	88
50432.73625968867	50725.67357617457	88
50078.218933308744	50704.626603763005	88
49518.374820785175	49738.61486634879	88
49605.57432792965	49064.37794145051	88
49400.083543235996	49591.05040651349	88
49992.151018219476	50749.920532153985	88
49602.56435323548	50826.948745675734	88
50732.66129143721	49655.485255294196	88
49593.34765494101	48900.82461912017	88
49546.777052676145	49135.97498063218	88
49668.45735486356	48828.44236515978	88
50739.14974137104	50182.74969851228	88
49760.36711120014	50741.68577638743	88
50444.87478736234	49203.93252826851	88
50533.85262923807	50478.16059111109	88
49476.699036678896	49200.46487086457	88
49578.896960676524	49408.60772695575	88
50622.43473316785	50447.311789668725	88
49190.43621787203	50540.52725563306	88
50748.52570130647	50091.65242117925	88
50541.37399695911	49190.01587721139	88
50843.650212458	50079.26320305501	88
49125.25137653128	50469.49305473717	88
49503.99686737231	48940.07392275759	88
49370.046830364605	49918.83702012463	88
50139.52493409696	50776.16423107914	88
49282.068210790785	49567.50874334157	88
49516.77208201204	50792.64014794576	88
50694.91909262953	50501.78210312028	88
50106.867512875004	50859.55865302771	88
50727.42782941859	49566.11320132255	88
49648.917751907335	49179.26551683004	88
49575.01604915911	49232.98226077374	88
49949.00090178943	50837.04444293081	88
50915.24608541277	50026.19917602459	88
49522.215166464295	49310.01559482923	88
49651.11238800172	49286.363276827426	88
49876.43300073872	50892.2450523223	88
49325.06430452483	49837.43640963878	88
50730.19535728795	50413.5934108189	88
49339.46976152429	50179.94146723938	88
50301.67454355487	49161.4768184806	88
50222.52293125754	50735.91284615763	88
49919.40102553521	50973.486081455914	88
50806.75712785017	50240.63373066678	88
49972.54758776641	49034.278274093565	88
49101.06623935896	50557.902890501246	88
49339.268228040906	49421.14395287563	88
49268.42923731168	50123.792512525215	88
50559.039503942266	49284.383398086014	88
49266.74372902384	49358.30296299359	88
50689.03143760656	50599.511329872585	88
49333.99730387172	49168.60555634217	88
50984.366671605705	50089.72213091477	88
49510.69459673671	49584.29351394351	88
51010.39530336275	50180.807401417376	88
49010.91253431812	50528.77224913794	88
49229.17378365179	50210.02816794079	88
50611.32025808738	50710.890155189285	88
50638.113860870115	49386.027618025546	88
50630.76868326218	49156.12017678053	88
50312.82751501758	49067.39772118672	88
50601.69352202692	50555.117525759924	88
50817.977592985626	49549.49554737889	88
50779.990217633866	49891.66284194572	88
49275.69475174843	50588.91943521919	88
49954.63079744301	48940.771313798876	88
50838.89820852685	49960.77585510487	88
49193.336984612135	49599.88233529583	88
49193.96415104986	49300.30088049282	88
49333.46538233101	50051.3691433327	88
49733.87872723301	50830.62384451935	88
50215.55129952249	49066.84393745652	88
51050.02937023798	50018.07357504284	88
50403.06571984773	49096.08588811648	88
49567.46108526004	50912.644303169574	88
50798.613909469714	50331.96126914322	88
50864.286571910445	49696.067487168526	88
49241.69086707015	49793.285966354546	88
50701.60622780813	49214.86739053958	88
49138.442152702664	49229.94977327859	88
50330.33853271468	50717.47587003773	88
49096.95369408494	49601.11797082213	88
49032.258823301374	49667.534974581635	88
51024.95984663522	50272.025761978904	88
49316.12194870449	50676.99984181487	88
50325.03130875122	50814.16960419686	88
49381.402074307145	49758.91126723251	88
50790.21179959536	49224.84920004803	88
49145.11990753294	49792.366203630365	88
51122.76490412613	49960.199505942575	88
49690.043630799606	50914.544958613886	88
49155.84423460603	49685.46965551903	88
49882.552672478574	48877.595656285725	88
49150.61574693187	49379.87394711759	88
49146.808065827725	50348.4996242403	88
51184.98074923967	50027.29302323611	88
50775.6003716974	49403.8673194506	88
50900.17854101829	49496.72652468705	88
50735.38157556387	49316.48424232698	88
50634.22963379899	50832.84732468908	88
49694.623378792945	51006.69898324728	88
50937.673620291695	49638.99881218569	88
49757.36808470215	48871.92870416698	88
49378.04009742101	49086.393917956	88
49542.49387319622	51004.05010209268	88
50838.94826168353	49807.91699338493	88
50699.58337892513	50770.21129660959	88
49160.38197225739	49470.889767905916	88
50200.93936664828	50882.05148836205	88
50793.24914988119	50769.54720068255	88
49301.616237563896	49712.09716895039	88
50870.92743113007	50390.91711106988	88
49057.242959133815	49277.716542276605	88
50026.59269584568	48878.8577871135	88
49419.08961454798	50786.781807773354	88
49366.03416640866	48997.76783083934	88
49785.43766375303	50922.814057774885	88
50768.827462812995	50642.78828811073	88
50873.53506383402	49191.8990693692	88
50665.013004297696	49069.11830772791	88
50801.044738312274	50865.379470604625	88
51232.835169132755	49947.44731251614	88
49075.55048404086	49856.72119793239	88
49442.86517063274	49857.88710417479	88
50916.01542760653	50150.78754881105	88
49174.96943672221	50096.41916471545	88
49797.443842640845	49055.6094866362	88
49486.79097480195	48852.58358341719	88
49042.7315334974	49761.62281904813	88
49286.70240909215	49058.28140238612	88
49905.95985190829	50345.697641218256	88
49087.76312072493	50280.17342197884	88
48940.45428235035	49700.335793008766	88
50885.66545106568	50748.55330005141	88
48996.60878208901	50264.76825927396	88
50802.51628901511	49134.9789903578	88
49298.934867795295	49258.67206516572	88
50959.479277061255	50360.23823531335	88
50566.372439477236	49086.107497775345	88
49449.18959685992	49669.70259372914	88
50048.44728413127	48971.74410002535	88
49957.93010606527	51055.930301640255	88
50909.30724612298	50480.971452375175	88
50864.701432391186	49370.02931360969	88
50959.78837178295	49147.53200835812	88
50940.30101038029	49931.569909621634	88
49051.89129805824	50189.76214170844	88
48984.7044821421	50613.94245671932	88
51015.05345839244	49074.47011372824	88
50933.19885987008	49804.41008294356	88
48875.54031264564	49639.03637431703	88
49144.758869272795	49140.34156066868	88
51094.53443901508	50338.93871895474	88
49528.6125571384	51099.13123236066	88
49163.11607507092	49892.832135695455	88
50399.059966943365	50866.859383716124	88
49365.6417481993	50865.53250291872	88
50028.45661156936	48782.455941156164	88
49092.771847247976	50056.670319416015	88
50842.097170527995	50591.29877351364	88
51087.06804229229	50434.958956825634	88
49431.140345391505	48778.263091790715	88
50920.96039918457	50661.232776247896	88
48916.18560486965	50678.874304037374	88
51108.76665173107	49085.835086126026	88
51182.31412534804	49871.55739282129	88
48932.19264055688	50193.671220391756	88
48996.84684977629	50362.4409734932	88
50790.883041832916	50962.83211534332	88
49494.81176736226	49062.65096777524	88
49623.70745650259	51121.08432442764	88
49509.03369358592	48732.66660737395	88
51030.40717682496	50512.09543371824	88
49058.68929019283	49164.25313690934	88
48945.362901375454	50459.20305029527	88
49064.1488074421	49947.24542305825	88
48908.565432639225	50377.67748407285	88
49944.30581536532	51145.99687676523	88
49405.326353984754	50105.56368224739	88
48974.66624476167	49236.65179539827	88
49043.93800500261	49072.33196657819	88
50977.939971948384	50587.71352905811	88
49008.78823179331	48982.20651983847	88
48838.05223320656	50620.86280961552	88
49448.729831928715	51008.09429839841	88
50485.180827249664	49044.25969530453	88
48867.9227984979	49761.83871557565	88
51270.79791817235	49859.919071465105	88
50880.23158788492	50960.4562697234	88
49366.60543936143	51053.81206467073	88
51195.74973666706	49128.05630767058	88
50973.87284864962	49550.101491870846	88
49501.247751876144	51184.18899496161	88
49810.79251914782	51009.12631640873	88
50891.69980657271	50854.348833168806	88
50226.64646293698	50969.89448739107	88
50438.47001986122	48960.825773401295	88
48764.59922095579	50566.33963537954	88
49008.487056072416	49575.10079196017	88
50020.080867941615	51196.47400087604	88
50104.557812535975	51231.91802611612	88
51148.99360171528	49209.434949226066	88
49898.86017669894	48788.373790625636	88
51115.10448515006	50090.273374687145	88
48854.886292066876	50304.93988627774	88
49272.33438607291	51067.68455474503	88
50463.992472029786	50930.7799091573	88
50133.60598324099	50998.050920616384	88
49259.605277811315	48967.641340685615	88
50185.22363643262	51079.20551664946	88
51026.30236919552	50671.1369508143	88
50404.56424301641	48871.81203359255	88
51171.02292939354	50483.88252317052	88
49993.820825961375	50915.07874754484	88
49192.31870620819	50637.123384869854	88
50699.118433826465	50906.009084269645	88
50274.091275798404	51053.0248931244	88
49003.69469046733	50106.733410651264	88
48863.223581443126	49545.5658897396	88
50582.8219961668	50906.8475217105	88
51111.29390620162	50699.99564882962	88
49944.49124485942	48708.90756383258	88
49455.8972826627	50890.29884227502	88
50365.03246095193	51050.85145835506	88
50802.6269366547	50478.12039288325	88
49824.526377330745	51097.980077776556	88
50020.20984333027	48659.06290002036	88
50408.14011406859	51130.00625942016	88
51133.86906137681	50182.535949972436	88
51088.35004788233	49848.802211315815	88
48967.177463252774	49818.21149447036	88
51247.35288990351	49208.95808256274	88
51066.32139508354	49576.51778073766	88
48852.86445947982	50449.19552240671	88
49702.695422478864	51174.65487101484	88
50468.31038166136	51063.59387014722	88
51202.198903012955	50120.10213312536	88
51155.40784029399	50777.58934640365	88
48784.73656971594	49623.17808623422	88
51076.39293264901	50830.99416207848	88
49177.474752280745	51056.334629494864	88
48757.07280581029	50666.099847157566	88
49134.677203492494	49051.2125819846	88
50883.11756632495	49088.8958294344	88
51155.7989951008	49564.77971218715	88
49067.469833066556	50656.51675213719	88
51272.06821128857	49303.309686491615	88
51197.93279047576	50677.12180884502	88
50052.303938197896	51048.12761417174	88
48916.15004769912	48953.72323108123	88
50657.92997801896	50985.643448356925	88
51291.672998073074	49395.003207633476	88
50135.5007587506	49024.9827030068	88
50316.840266817635	50903.76962108802	88
51164.375577052415	49475.68893331135	88
49017.46084760603	49486.22053430662	88
48928.94267857651	48857.36802250576	88
49522.474967427486	51278.83571755345	88
51005.55482484845	49700.426811104975	88
48826.16428851817	48964.01313336072	88
49341.77735962183	50961.98985189343	88
49423.105016471745	51237.54399863002	88
49006.301711815715	50722.48814579732	88
51146.23503052532	50571.35471100052	88
48884.82324770005	50532.27778401639	88
50223.91568785931	51160.67016965535	88
49395.779341738016	48865.887237324794	88
51156.61097568714	49002.937465540526	88
51061.120456840814	48984.67989026675	88
49196.712495070606	51144.01319877395	88
49265.385136595476	49987.79272041053	88
49431.15934436513	51125.180176544374	88
49812.59001805203	48755.28634825045	88
50315.3610329118	51161.51458925256	88
50975.05833799859	49443.350595187956	88
51252.320748833954	49015.28943539413	88
51315.05080835305	49140.13506957063	88
51135.4419269562	49387.73011052158	88
50975.044656059144	50901.883190147964	88
48906.58741625496	49889.68422305477	88
51174.89708082133	50391.03847991925	88
48705.95326445928	49566.96134075405	88
48746.3262640252	50755.839138037714	88
49301.781022575895	48869.08028375701	88
51242.13717626288	50539.39027973923	88
50530.04896811343	48965.470286622636	88
48658.91768580998	50714.27227975185	88
48679.14300401305	50541.18946654005	88
49569.28146674139	48801.799343849976	88
51285.71259846324	50694.842071807965	88
49713.3366913996	50633.264403071546	88
50938.09670546189	49313.37488409546	88
48948.114399173974	49058.71324226713	88
49438.634883637584	51330.877415637406	88
50919.407660119825	50275.7384267264	88
48859.19205518293	49968.213301570235	88
51354.03836466254	50763.1056806199	88
51060.779130615454	49185.78450952327	88
50321.10964528059	48913.68423032568	88
51357.706167805634	49256.03255412588	88
50180.54766539277	51287.61101098507	88
51022.808555649404	49349.41721600854	88
51206.94009309268	50234.05193195854	88
48900.70614197223	50767.65861399235	88
48898.41289752104	48765.16294410827	88
48979.98638828525	49404.72353869209	88
51093.89641705354	49289.21915798759	88
49734.39494905949	51263.38483347459	88
49731.565857897825	51088.3770406216	88
50092.641461651554	48712.327355063986	88
51204.811363573106	50854.50853691674	88
