# Supplementary material for: Abundant Topological Outliers in Social Media Data and Their Effect on Spatial Analysis
Source: PLoS One. 2016 Sep 9;11(9):e0162360. doi: 10.1371/journal.pone.0162360 (PMC5017681; doi:10.1371/journal.pone.0162360)
Supplement: S3 Dataset — See the respective attached file. (ZIP) [file pone.0162360.s003.zip › S3_inclusion_lws/clust_9_18.csv]

50000.0	50000.0	0
50005.83713481602	49993.280968672174	0
50001.12443877294	50002.94038312532	0
50004.48967049862	50009.87803618339	0
50014.53099825114	49992.22044562598	0
49994.82530141147	50000.16451443882	0
50010.4589196096	49996.03999675293	0
50018.2149037799	50000.21066760052	0
50008.08586038528	49994.71094210748	0
50008.936828060156	49996.61673629877	0
50014.94983376979	49988.786681476384	0
50018.46933854213	49993.8554702697	0
50011.58925015423	49998.11513877684	0
50000.88428493963	50005.70068823388	0
50015.58030491181	49998.917555959655	0
50009.4718499692	49995.44000616184	0
50021.193458055204	49985.225681648	0
50021.413904821406	49979.75696080034	0
50010.100749354795	49991.42392694246	0
49994.76895619402	50001.40611172298	0
49988.06258487189	49998.76840152412	0
49985.29202249338	49998.940740734564	0
49993.14686645007	50008.1375682673	0
50019.290915195124	49977.92750471076	0
50015.06418115242	50000.068615091885	0
50014.13017824349	49994.253094930704	0
50016.51956011994	49993.78858803314	0
50007.08202173182	49986.998177055575	0
50019.32588342561	49975.4242119596	0
50007.844906202205	50006.27608626506	0
50012.7000907052	49987.44525287354	0
49995.49342105043	50013.29634922211	0
50005.13790162656	49991.45152935209	0
50007.082932075806	49996.441953963855	0
50016.585769007244	49986.84440471123	0
50002.83418114664	49988.992466717245	0
49995.48635136234	49995.03181978486	0
50024.77210222248	49987.26818796391	0
50016.061040311164	50002.13748655931	0
49998.10217495186	50005.36260508198	0
50013.167830917206	49993.19964095961	0
50022.14159763361	49982.83076155788	0
50016.10399810654	49974.74415824642	0
49998.08776523715	50009.22821079052	0
50023.40450357533	49993.61172738369	0
50018.76775212044	49981.33086492498	0
49996.120792812355	50001.59421960543	0
50005.046774222115	49981.73340809357	0
49998.2990140224	49997.04291727956	0
50016.47214563919	50006.55446067109	0
50027.808527417794	49994.11873108403	0
50007.276988179576	49979.47005546184	0
49998.63505054116	49993.56495709598	0
49994.93196612812	50011.18394075017	0
50010.45876863076	49990.161010031814	0
50003.97266594857	50002.458794795784	0
50009.44591577367	49994.182815990534	0
50008.4991627827	49998.01859678256	0
50026.73402193849	49992.63956518364	0
50029.482584821504	49978.508912261066	0
50008.75765193132	50004.28392360544	0
50005.388412672575	49999.9900841207	0
49999.85042124614	50010.79623481914	0
50012.27171978171	49994.29867634941	0
49986.59482429784	50001.81226839865	0
50035.33648425852	49974.70002515035	0
50017.338649190744	49980.41742473275	0
49986.88719264082	49998.56909033515	0
50009.163364260836	50001.94105756399	0
50021.4902181036	49972.74675609031	0
50036.929303339406	49979.345099226695	0
50004.407389178654	50000.27660040396	0
50013.03458879436	49971.04161905141	0
49986.730068661935	49995.36881795393	0
50012.11734460939	50005.26852747503	0
49991.47266825221	50016.232713043595	0
50002.753656105124	50004.43811441385	0
50007.04795399476	49984.99209594952	0
50019.73260847298	49970.14971438379	0
50009.069330373226	49972.59046273163	0
50010.1511816557	49972.62455247978	0
50019.046855330045	49968.729659101475	0
50033.91819664266	49994.99795841096	0
50000.54061583774	50004.66301196818	0
50036.83356199175	49976.12178608589	0
49998.69355844842	50014.23779065819	0
49996.42385986143	49997.54201287753	0
49988.80355885187	49994.73949626766	0
49989.0000510483	49997.53362532931	0
50045.87877013	49979.65615874137	0
49991.13587895365	49996.52765682387	0
50019.30492580107	49999.88959458508	0
50012.46014286366	49988.74121117238	0
50001.54569032017	50001.71275774059	0
50012.15402410048	49992.55053785089	0
50000.12263336884	49977.47527241486	0
50002.22490471562	49999.61637121197	0
50010.51338572776	49998.152334640225	0
50014.73525587127	49997.20394473452	0
50012.79614643068	49996.9890215799	0
50004.87503193818	50001.461523248174	0
50006.03257514177	49990.03647625652	0
50005.54887962217	50004.81637949066	0
50002.56240120871	49979.99797606899	0
50021.887926901814	49996.062893511604	0
50006.32703857465	49991.544517300004	0
49990.439278598395	49994.24582331928	0
50001.873876585625	50007.141939034314	0
50003.305765154335	49993.86854020162	0
50013.200641945106	50005.08440088092	0
50012.12025455266	49978.84568753256	0
50006.64370623705	49983.02919293262	0
50008.49073917247	50010.12621010018	0
50013.861540388745	49978.21860787476	0
50031.058052643435	49986.99015643279	0
50014.94582985956	50012.05125135054	0
50035.5383608293	49983.566861656094	0
49991.030096193834	50022.15116813719	0
50005.46966937792	49970.62233159868	0
49988.44833133628	49989.976926240066	0
49994.354344094165	49979.72792732627	0
50016.53829730544	50000.329665277866	0
49985.69786667642	50003.08579045412	0
50005.04180405728	50003.54232518139	0
50007.49928405959	49988.58424591541	0
50017.031857151094	49968.94990008343	0
50002.98364475068	49981.342418066255	0
50008.75183400938	49981.63170455064	0
50003.74134074666	49968.98534518849	0
50014.184258887915	50004.34955588514	0
50016.66807349658	49978.153620903344	0
49991.49294660638	49999.08926920659	0
50006.07308943197	50012.02124499861	0
50018.18428017563	49975.5291185302	0
50003.744835537575	50005.03672033354	0
50017.0847617482	49967.71939797862	0
50001.364376995836	49995.92899192673	0
49999.015252295256	49984.51162121085	0
50022.88862056398	49978.140659149925	0
50010.12229608524	49981.63378355038	0
50006.924986869504	50014.2275570096	0
50018.62598055079	49995.02027975728	0
50001.4129379488	50011.1959501719	0
50029.762113352466	49981.23696473595	0
50017.34500124433	49994.69032148967	0
50001.66266675488	49990.137316034496	0
49998.9494254673	50003.01711792969	0
50001.198360199305	49999.86125242214	0
49988.285388029035	50000.56237796584	0
49999.6191912088	49994.81971262622	0
50026.604335600314	49978.8004165042	0
49995.32452230914	50007.39284060184	0
50008.4370145203	50012.41428319673	0
50020.588886059304	49984.00500895489	0
50018.196912976244	50013.52306138625	0
50024.68074206995	49980.89310460526	0
50032.11898991028	49977.87048802366	0
50033.392462679665	49988.90998566345	0
49989.34177680639	49998.66722062441	0
50011.053675528885	49993.308648700295	0
49998.23830095699	50010.57701642372	0
50011.79860805233	49985.78635422019	0
50018.22626641199	49998.34133937544	0
50006.87112494695	50000.55134256973	0
49996.53121272331	49985.20198091985	0
50025.086037284156	49985.91081937276	0
49996.70860588001	49979.26714558284	0
50029.50319168969	49973.20871567816	0
50016.4795935853	49979.64911345631	0
49996.10016635222	50004.113680559676	0
49999.640019379956	49996.08065681126	0
50008.223135130625	49962.391188099115	0
49993.37143664145	49981.26529963117	0
50018.00955082157	50001.454190036544	0
50014.05433731257	49987.786569162265	0
49999.49285722743	49986.030568801725	0
50010.892172060616	50002.890041918436	0
50018.264454430224	49979.08917698802	0
49999.254347866976	50004.12399906752	0
49996.37550174052	49996.18684061768	0
49988.48035736957	50002.11186367716	0
50017.57129535383	49985.64348910266	0
49993.48365932206	49995.32734283831	0
50004.25846664632	50013.69450265003	0
50015.17690187655	49969.07193670933	0
50010.90125225226	50010.77384091866	0
50017.00323091341	49995.94090178073	0
50012.86030348004	50017.03363351573	0
50005.31109678922	49962.92414232626	0
50006.08245865617	49996.396527964374	0
49990.01497238	49995.39866020564	0
50044.05046255765	49984.74864177708	0
50021.102182624454	49977.19055963324	0
49994.206855205164	50007.760510363725	0
50031.30952802601	49981.27880218403	0
49993.00874635992	49989.07987435498	0
50017.913044286935	50022.43697608902	0
50019.55630359528	49996.00874573291	0
49994.95845095134	50006.23146898167	0
49996.787999179345	49983.41672751876	0
49997.28862868989	50002.89962222195	0
50026.72239156424	49977.67029217016	0
50016.137442013125	49997.798828649495	0
50002.23822115556	49982.82918829433	0
50017.59004350971	49970.20078439211	0
50001.12616166738	49988.74985866253	0
50026.89126041569	49975.84217616462	0
50011.525842301904	50000.75636389602	0
49987.37936298576	50026.933915783564	0
49992.505563965504	49971.45927862612	0
50028.914669772326	49976.81093937099	0
50016.66006009913	50016.9698661116	0
50006.33442838227	50008.543010872665	0
49989.42131829412	49963.33901166855	0
50017.968238877926	49964.11063876047	0
50017.4053768407	49976.68234425749	0
50025.67918690619	49993.459769034926	0
50035.32946390554	49977.583204645154	0
50014.841863191876	50008.54154552255	0
50009.46842729731	50020.60487544357	0
50021.769537268505	49974.23178294885	0
50011.47451947896	50007.557284676805	0
49998.40507468729	49975.46325920858	0
50004.0943970568	50011.27871101463	0
50006.20179319582	49967.85017228331	0
50018.20829484094	50018.71730479123	0
50011.66556158528	49969.1858270797	0
50024.369657337156	50001.22008216415	0
49998.79584238994	50007.13689362251	0
49990.32820341346	50016.3961369657	0
50006.4435688108	49994.31053318997	0
50019.30929079813	49976.600336048316	0
50010.91845864008	49982.82898569856	0
49990.348907185224	50005.60903256387	0
50024.1522169357	49994.40200642497	0
50014.17381883133	50002.12589069574	0
50017.76507466728	49990.44779436663	0
50043.75520496807	49976.744641166486	0
50009.71324076425	50011.99337319459	0
50023.96064234873	49977.61049468709	0
50014.04709016834	49999.30956374218	0
50007.29837336337	50019.74476684009	0
50011.60148713441	49971.61552987652	0
50027.760664667345	49985.06088880161	0
49990.826783218356	50029.403764236886	0
50009.65654534305	49987.70137659851	0
50016.71099753911	50008.33824926107	0
50004.69951611002	49997.63286251777	0
49982.1008966819	50023.64881203237	0
49994.30528099292	50019.15648234574	0
49989.98803088486	50014.01842541414	0
49982.173661481924	50004.54955079803	0
50016.885314251995	49964.39033046427	0
50027.64624163003	49996.03948847316	0
50042.10921104765	49992.490067135564	0
50000.45721536013	50013.25586287379	0
50033.20667133846	49996.21933796846	0
50007.796617056236	49990.37827675556	0
50010.793185041024	49958.88394594061	0
49999.99657376707	50014.635139766775	0
49991.18720389596	50004.122235214636	0
49997.97220737339	49978.578237204354	0
50009.72613395662	50003.706107086124	0
50035.589999161806	49971.04844427833	0
50028.910800421785	49971.17023296352	0
49995.69536840814	50016.661631778	0
50031.87793942766	49984.378883366044	0
50018.940883947886	49955.17033129901	0
50009.73582475297	49963.47881328664	0
49982.62400587377	50000.491292449246	0
50011.69341869804	49995.72767945512	0
49995.16420949113	49998.835294507444	0
50006.40201665947	49988.39904736535	0
50016.4519561636	49990.38580699887	0
49999.09921373705	50015.27455799909	0
50015.71644487849	49981.890074185685	0
50011.95701241115	49981.49187185587	0
50013.74931920829	49997.47045144757	0
49991.916510602816	50012.525039104024	0
50009.99198977121	49984.8982441121	0
50018.44147401772	50003.16867861623	0
50020.82573912429	49974.82028027413	0
50015.49034966473	49990.85560334409	0
49999.87213701425	49997.90044027296	0
50043.79092621712	49982.05238273654	0
50017.433259612284	49987.72241035177	0
50031.953824946744	49994.884360510674	0
50008.88763657624	49985.631715698684	0
50033.254947874484	49991.54350118985	0
49999.46235900153	50001.37638187934	0
50015.18216152417	50016.60655961266	0
50013.100947890016	50010.369642319376	0
50023.76929210621	49996.469970804144	0
50009.1598565264	49970.37590584578	0
49995.85450226346	49992.452056001675	0
49999.94546654832	50008.59505416156	0
49990.82754118624	50010.245166916364	0
50031.77710339371	49975.60848126108	0
50034.230430251715	49972.200144816255	0
50022.386270717376	49979.00827023312	0
49992.64646736168	49980.25304717777	0
50026.42297673137	49997.453392527335	0
50019.618674445446	49958.86037352273	0
50026.41798040903	50001.05491525644	0
50019.38057683675	49973.42363685009	0
50009.54565436523	49966.28393480257	0
50009.01063384966	50014.73592736334	0
49999.644995925904	49993.78405371485	0
50009.81720632824	50005.97289784865	0
50008.14015398451	49992.284981156794	0
49996.346870602596	50006.735113702714	0
49992.318381946396	49996.34852900717	0
49975.57922029394	50007.543591302885	0
49991.7840052838	50030.47910280624	0
49997.821918389505	50003.78108682672	0
49981.759709777754	50020.590654198604	0
50004.689470503756	49982.915378003716	0
50003.63994292236	50003.52518030056	0
50003.33970531987	50010.21646316763	0
49991.72504012674	50009.66971456137	0
49993.51300644962	50021.990941999415	0
50008.57551745661	49967.72139152683	0
50021.960935687	49975.66542490558	0
50004.69583280455	49995.22104814737	0
49994.198399913046	50009.21217614481	0
49988.58142016513	50018.082290497325	0
50019.654252077045	49988.67324223183	0
49984.921162792794	50004.07854214962	0
49981.45671529846	49997.116122643434	0
49996.97783060522	49968.187741512134	0
50040.272093099156	50001.72669740148	0
50003.18794351524	49977.40589052669	0
49993.03311956979	49993.21018067425	0
49996.365427526835	50010.6317267545	0
50003.67053058538	49991.807151799425	0
50008.59006648891	50007.353603243646	0
50005.63922193674	49975.28807307995	0
50027.37674313698	50000.002662458595	0
50018.1694011894	49962.7431125476	0
50029.270615256304	49986.30585703274	0
50008.60891376488	50000.90645862579	0
50011.463217016535	49987.64651850302	0
50025.71492602243	49980.053609271316	0
50020.149261215425	49998.33740895269	0
49992.083382203666	49998.17325550986	0
49990.49038131797	49993.050099536056	0
49997.03459241107	49992.463299739306	0
50015.71638867133	49993.163487279846	0
50014.238258018595	49971.042525217876	0
50002.84440560835	49991.017650804875	0
50024.0421841673	49981.83583364768	0
50010.09122006389	49975.393998303785	0
50021.8599244461	49988.34879827413	0
50012.38490685176	49983.447845324255	0
50022.9978631254	49987.25227928762	0
50024.57481204676	49998.27303786978	0
49977.73435678939	50025.73142585185	0
50018.273526281984	49984.862890459626	0
50004.87977524304	49988.86417241439	0
50010.2994959495	49980.14878879698	0
50044.34040172747	49986.573763466644	0
49989.8854863132	50002.60089882142	0
50035.588236585834	49995.58540569962	0
50033.22995233338	49985.604815805105	0
50004.865841838946	49985.181879685035	0
50017.96032704124	50016.073713754304	0
49985.88742129509	50004.574260043635	0
50022.967400696645	49965.7199337937	0
50020.575116337925	49991.52741422425	0
50023.080497756	49990.82975304222	0
49971.19647388126	50028.90699982335	0
49988.378226405424	50020.15787642392	0
50041.256446369975	49975.58570536631	0
50026.2353198945	49963.63745814506	0
50006.09290812682	50003.86750193632	0
49999.10665106603	50019.81250362378	0
50017.08442806516	49999.00182927129	0
50044.3125068275	49991.881128169334	0
49989.69643205104	49979.90931636454	0
49983.447153874804	50012.92191009479	0
50007.09100776314	50002.0115516885	0
50002.39396832022	49992.540378176054	0
50030.089910534545	49998.491165232444	0
49997.30745483783	49998.59718904675	0
50007.318017293444	49975.875578960055	0
49993.248316773905	49978.191920323	0
50026.3666059615	49990.04335203911	0
49992.999485446875	50010.69994272801	0
50000.3856237368	49991.71250458948	0
50017.946030743726	49977.88631347146	0
50007.644142433375	49972.087069549	0
49993.66907959635	50011.765590085415	0
49994.8157511952	49986.98470323382	0
50008.38104781748	50019.90062105578	0
49993.26126408174	50000.11735477906	0
50007.22548173692	49977.57936703704	0
49992.06360483944	50018.0340425501	0
50039.28669048378	49963.65659707516	0
49985.753176636455	50020.735921212305	0
50011.566897029115	49967.6111754119	0
50033.987927820956	49979.86532365262	0
50034.92184460218	49993.68379887169	0
50031.1834662403	49978.546404806555	0
50008.49951727383	49977.61220145197	0
50000.0667014223	50006.61967936052	0
49984.729122934965	49988.46750636666	0
49981.21649061167	50003.70840084871	0
49990.47161684786	49965.01894314194	0
49986.85456251446	50017.47416794007	0
49993.14977565803	50012.76023205532	0
50047.74428540473	49991.24723405859	0
50041.76255014188	49978.46759680011	0
50009.81457879594	49978.21967923451	0
49998.4060908197	49999.35948248665	0
50018.373779276386	49996.34044717234	0
50013.52283959243	49995.467949927086	0
50027.67426593742	49970.10328410818	0
50014.319940503025	50017.38261971316	0
50009.11341404663	49999.653086728984	0
49973.127658974896	50000.05463673042	0
50024.172469884805	49992.833051163034	0
50012.72323837013	49986.30699232487	0
49986.20730487261	50000.10490423789	0
50011.977252020064	49976.793581167396	0
50000.00469857768	49987.66289570633	0
49995.85995538461	49973.097446555905	0
49981.89327689237	49986.981859026244	0
49990.188598212604	50018.50470183291	0
50019.26408681603	49991.079964753786	0
50026.90642246039	49980.55454640253	0
50004.02002875881	49980.06894821713	0
49985.89081506631	49985.65015807027	0
50002.19799961084	50013.56370140326	0
49983.7216195171	50005.075943525364	0
50011.56530235663	49984.67498436674	0
50002.327672652966	50016.16523425671	0
49997.71084800053	49989.345274387495	0
50021.098386776	49999.088229640256	0
50002.00890793094	50008.13368325376	0
50019.39518854666	49986.74799421681	0
49998.48583144695	49996.020842220816	0
50002.252645341825	50003.39034952211	0
50024.94934034694	49996.50973683712	0
49986.29125204934	50032.769984358754	0
50028.415156277806	49974.07285654163	0
49992.67148623997	50015.74501869495	0
49988.55427669218	50005.38882281116	0
50005.61269014103	49979.195057955585	0
50013.9253921519	49979.943606174034	0
50009.02263196153	49976.39397066565	0
50003.70383567812	50009.18776447736	0
49977.93538939688	50032.17827826552	0
50002.00143499088	49981.14772652258	0
49994.443343618565	49988.76168526796	0
50015.95192676042	49996.55369518609	0
49993.70826007408	50013.60625246535	0
50015.6171072625	49995.2344459176	0
49985.79584330067	50018.53873362033	0
50035.52685303456	49986.11691328954	0
50023.38477138606	50015.65881684924	0
50013.08957255942	49972.88909667436	0
50032.54434074573	49980.14024382478	0
50037.69766277613	49990.71977907857	0
50020.70132115987	49971.33918728332	0
49991.54871575323	49993.06958954638	0
50038.6876369777	49984.854015877136	0
49995.84975534837	49989.76380217891	0
50008.57260689861	49984.18248625825	0
50010.80116969428	49974.26868446372	0
50015.52442358418	49980.369654114074	0
49966.87956821088	50025.3566718717	0
50021.39298048806	49997.33513397521	0
49986.79280405464	50011.54457078656	0
50036.99569153763	49970.71384740837	0
50030.30006447288	49976.71936741601	0
50004.423067000935	50021.778925919774	0
50018.9524174718	49987.93459858724	0
50002.24446952885	50009.35885546801	0
49991.37241014676	49987.81286878255	0
50003.50800967785	49986.81399264767	0
50024.603400120206	49967.67607924221	0
50011.68653072118	49989.936086664326	0
50007.42317193211	50025.20821976098	0
49997.81359760099	49974.146066464906	0
50000.03202202254	49975.17501212602	0
50007.46899340166	50016.97950080779	0
50014.92720199672	49989.879107376546	0
49982.3621370405	49990.43294793265	0
49998.93112757086	49973.32114751587	0
49993.375437763934	49986.99815010414	0
50009.01048645396	50017.8185164767	0
49996.28983160131	49986.96341522962	0
50013.84358150482	49974.759725529235	0
49985.33335758784	50014.325262570404	0
49988.28920657882	49976.78881082798	0
50005.127349538976	49960.355245516366	0
49989.64002585986	50013.06228223937	0
49993.30132386803	49990.74232668886	0
50007.89248237768	50021.36047618287	0
49987.15178322575	50016.181793822885	0
49963.95115450611	50005.12408841458	8
49951.75105177131	50015.81506582172	8
49975.52793841465	49997.69667530229	8
49971.5932222851	49988.8243002871	8
49985.832372423836	50006.11522299826	8
49935.685935907815	50013.011764440205	8
49947.83367862847	50000.59535851856	8
49996.70630323399	49999.84397214987	8
49977.10065700218	50018.88466215254	8
49935.9324905519	50028.04005653823	8
49950.94462088252	50030.70759774094	8
49991.88291026896	50021.67865693424	8
49965.97510355924	50024.581059508404	8
50001.783093177015	49990.60243220022	8
49960.9424379251	49989.014279301235	8
49993.777583693634	50010.89343301381	8
50009.110208389735	50003.14748602484	8
50011.52442798923	49982.657094578535	8
49951.71925568582	49992.16495914727	8
49963.439008055255	50014.37955973547	8
50025.22518174278	49981.163549535755	8
49979.815823492	49982.392590059746	8
49987.335122803976	49991.84755137509	8
50039.785375857784	49980.21624439682	8
50029.09857052606	49996.770834023664	8
49941.667913524914	49986.5749722337	8
49976.81537394671	49973.21041743373	8
50003.87969683285	50021.64360257572	8
50000.24990168744	49977.5392726856	8
49926.20452955734	50007.84550790639	8
50044.31378630757	50001.948507650915	8
49997.73956832101	50029.7345163469	8
49947.05872918009	50045.07635365461	8
50018.71919645798	50001.27275190855	8
49986.549486179036	49973.874906439116	8
49990.901694123284	49982.532897802004	8
49956.19411811578	49976.32251897279	8
49930.79731491864	50048.36747372682	8
49972.31022172248	50037.84878014871	8
49985.3892185764	50029.47251907544	8
50002.88556174024	49966.27107646229	8
49913.58664812524	50043.97783192085	8
49935.03227518838	49997.51558357565	8
49923.75064881117	50027.42304449445	8
50052.04850107661	49976.31462271652	8
50052.9881952636	49964.996536197854	8
49912.88125410995	50061.0466614005	8
50009.51909742074	50035.21386693251	8
50053.223144630174	49948.07256311286	8
50018.45009417142	49988.81542717378	8
50044.576110879716	49989.07239629502	8
49992.30253810162	49958.811290487974	8
50062.8851337197	49964.97965338787	8
50053.12477701137	49993.189876238735	8
50037.045527424474	49951.51719980346	8
50027.112588788434	49972.12231181975	8
49918.358698255084	50053.53960505067	8
49946.379900942666	49976.360049208255	8
50042.27677288714	49966.9020478335	8
50059.83061839225	49987.09158548106	8
50020.80235542065	50021.97308300346	8
49902.51757585314	50065.496570928	8
49974.35434969201	50006.88744525944	8
49912.08051689875	50021.94033755725	8
49902.21924140788	50041.77890863312	8
49946.94057551922	49965.39708742054	8
50012.71366962417	49959.62588923162	8
49965.418548917165	50052.496590349314	8
49904.55779054021	50074.4487215828	8
50071.0855909847	49995.06433367019	8
49918.552052328814	50013.86856909957	8
50035.27974413679	49989.79565611822	8
49930.09922970082	49984.77157186443	8
49919.25364507864	50036.309302936446	8
50040.539247408306	50018.03930486812	8
49982.11488676483	50045.580079101135	8
50083.09524316154	50007.875706656574	8
49976.18545453739	49957.8721132426	8
49936.55606954387	49977.49049020519	8
50063.21643860681	49953.860260314286	8
50014.12985888195	49971.138728072576	8
49918.35058565947	50080.44944963047	8
50081.35059527063	50017.784473766005	8
49955.11632919173	49951.463144770205	8
49939.26397666725	49944.16620755912	8
50084.97612789155	49986.08316933977	8
50072.23473692818	50008.93229277778	8
49985.95091734877	49945.03067851005	8
49966.96940088255	49968.82300807654	8
49922.71236013092	49976.203606488365	8
50088.393384950316	49997.66980591391	8
50002.46691843084	50042.069503538376	8
50057.35952375065	50002.55794706618	8
50026.01819371184	49949.82377596901	8
50093.58361748434	50012.652632780446	8
50103.196388954704	50005.093553008635	8
49913.928970793946	49979.429822012426	8
49909.25332287505	50034.26040779164	8
49967.65123753542	49978.58626710903	8
50024.32748414988	50030.715524673105	8
50076.358745365585	49954.738083390366	8
50014.46846847194	50045.93295791698	8
49932.32398136599	49967.19756064812	8
50001.3032607352	50051.779212853406	8
50088.16868476158	49957.14654923444	8
50024.86377926579	50010.68288702089	8
49911.59222841532	49962.72400180257	8
49934.94651092464	49929.35634436021	8
49895.24376662756	50048.24672170773	8
49935.55983343679	50084.1364844341	8
49923.852893913885	49936.76039339906	8
49967.278720945855	49952.11033717363	8
50016.73816954262	49949.13599863865	8
49943.85317401058	50099.41119296358	8
49898.72847179834	50028.50917400507	8
50015.545922407866	49939.07972015274	8
49955.20669771734	49939.596174752514	8
49915.30579395756	49941.51546574325	8
49894.825158156425	50081.316917888944	8
50002.37515186409	49956.342718548825	8
50027.578200239426	49939.73249371337	8
49892.73322672864	50057.17149847458	8
49943.396812076746	50111.14424598501	8
49898.49524564719	49935.46604212659	8
49918.82376721215	49991.54838866964	8
50062.69904753619	49938.12727975574	8
50060.369070837856	49926.92016105697	8
49961.97398509799	50036.2151706502	8
49909.31000676148	50083.03568789027	8
49950.50304422846	50089.77225258828	8
49964.33874328809	49937.3576510196	8
50021.49976670348	50040.00547455831	8
49888.121377464966	50042.42113245567	8
50029.29668304899	50018.661546439005	8
49949.98244699846	50121.82280654896	8
49937.734844762716	50037.17450181901	8
49878.80381071893	50042.102077070114	8
50047.72711924401	50011.52623550081	8
49900.67217792074	49975.268311429456	8
49955.01951371591	50104.6379808964	8
50049.962698203526	49916.55890940189	8
49932.940359131004	50061.65377396274	8
49945.31692936603	49952.92367838933	8
50070.50978559504	49977.15694567688	8
49903.00583476538	49918.8173384298	8
50041.821346543315	50028.55666642935	8
49936.318825889655	49920.26140355847	8
50028.532588578884	49930.48250655022	8
49922.75265838604	50070.80182658885	8
49892.65017311385	49927.487147207954	8
49962.87549962134	50109.56388346733	8
49893.66901354474	49906.46676961291	8
50018.96731172102	49927.13127046933	8
50077.24896878784	49971.0955092049	8
50076.30800480535	49929.59251820313	8
49954.79493867612	50060.04628370972	8
49960.603766504646	50122.05573717562	8
49955.901354138274	49962.73730164468	8
50112.796254544315	49996.982161560736	8
49882.77870439676	49933.84728872154	8
49888.44572584563	49970.42842538123	8
50027.21710492024	49959.16045678303	8
49991.57130976893	50046.24171237763	8
49945.80885623717	50131.54221278837	8
50095.258772006375	49951.19919784892	8
49894.3392410265	49988.26348724685	8
50052.82231003228	50030.35735828751	8
49927.6977170953	49945.728926480864	8
50086.326638795545	49940.72857643433	8
49901.7820384341	49896.4290642286	8
49919.96617205414	49918.93493890383	8
50062.946971314035	50009.73655544556	8
49899.57289093268	50017.49285805777	8
49910.477845204165	49905.828597287764	8
50097.359463700246	49961.820562932364	8
49957.575085918375	50046.53532774444	8
49971.7964186942	50106.57877400131	8
50098.63498135238	49971.58627956659	8
50063.6706539581	50027.066175782915	8
49895.236093358726	49946.55598910778	8
50091.46911330445	49925.735419428005	8
50096.6668263256	49940.78616022133	8
50073.05568216583	49917.299783276445	8
49918.7472392319	49951.32839112325	8
49875.95483781548	49922.05915201471	8
49942.31372110059	50075.98811228265	8
50047.17123551998	49935.99509478289	8
49876.450042137636	49905.522062444106	8
50059.43575362677	50018.77064902632	8
50004.353980223204	49944.395281847064	8
50121.9094404395	49992.31244022847	8
50094.090329471735	50024.22536337423	8
49905.74528262907	49929.487699013094	8
50106.4674874021	49958.8474026241	8
50062.86095780561	50038.21706825626	8
49893.44889656267	49961.43883903174	8
49933.01613170105	49956.41479546566	8
49884.04501934645	50054.611685212236	8
49997.08903718209	50062.88722674795	8
49880.40401443957	49990.50111588094	8
49928.468975059775	50036.6106451469	8
49980.9378945815	50067.55855530523	8
49912.57819873157	50070.158513254166	8
50008.4885903454	49927.017380217985	8
50011.29200426865	49911.3891314514	8
49931.12941782441	50095.78923810314	8
49916.13915244985	50090.84968496668	8
49868.01558818096	50046.47098632939	8
49975.72069383916	50128.402469191395	8
50039.3471525526	50037.33389861842	8
49889.86413868095	50067.79604917274	8
49915.90874836033	50002.384537370825	8
49920.601975131154	50103.38587095919	8
49963.46065300361	49924.94080636787	8
49994.632719801	49908.53106121621	8
49925.798442383144	50087.72224131488	8
49977.0379457911	50080.719981868846	8
50102.86324569537	49986.04097046346	8
49958.65205036534	50080.10891081899	8
50023.754621519794	49904.79329565244	8
49862.07310931897	50058.080005531054	8
49878.456404241224	49961.63215546797	8
50034.95996889715	49922.75119154353	8
49963.46194948144	50098.10400976603	8
50136.79756797857	49986.087756199515	8
49972.159278646366	50145.22975164623	8
49869.64517676648	50069.601261814125	8
49864.38135530062	49898.91010361889	8
49947.985300231296	50068.33932082874	8
50146.21345633457	49991.467374794025	8
49987.586963277194	50143.84556292766	8
49997.12072646283	49893.50231707688	8
49888.135907108415	50016.82721555987	8
49933.16033914079	50074.8615029155	8
49907.56624467894	49994.65015756857	8
49948.490328101434	49925.387400362146	8
49919.9595058562	49909.153235379046	8
50003.40468642663	50072.76222605715	8
49968.06362272359	50069.38229577638	8
49878.464349176444	49950.9699252776	8
49971.65054607067	49944.07586985536	8
49913.21438633861	50109.390180319904	8
50112.39230272158	49984.42495085356	8
49978.378863353944	50057.987632241864	8
49865.06836786246	50082.144996461204	8
49867.00280593242	49913.61037429717	8
49994.51751439637	49879.460497205655	8
49979.95124606487	50113.90458398795	8
49929.91637267819	50111.33682323114	8
49992.95519921458	49937.89896503631	8
49990.89519276031	49928.79365272517	8
49874.835086712046	49939.54168856356	8
50152.98733033314	49981.750855868384	8
50018.86178118702	50054.880403359064	8
50078.56297607631	49908.61784201029	8
49909.68425093636	50010.336951677724	8
50118.84633900171	50006.32690684201	8
50027.117214416205	49917.93345177429	8
49985.554972731145	49894.99760658412	8
50109.09206450594	49967.98425583008	8
50049.92185754994	49926.655239949265	8
49871.701436790885	50032.26987682525	8
50115.689659291005	49961.65372732316	8
50126.304911841245	50012.27444984538	8
50107.44433489863	49948.467267868175	8
50007.443858786435	49899.821280527336	8
50059.331643008954	50049.46688227152	8
50142.111617374874	49976.54506465566	8
50161.00655378821	49974.981063234416	8
50038.05444007107	50046.43349359112	8
50008.15177883404	49890.22123580304	8
50040.706638713666	49914.58046512523	8
50176.159766097844	49971.612180802746	8
50162.158485066815	49988.371717709066	8
50062.49603221706	49916.444754076176	8
49972.36531427375	49890.588903396994	8
50009.21802477891	50086.41491055102	8
49991.180384142914	50086.232910102306	8
49870.02090593966	49986.44377317385	8
49896.11586729229	50111.00911097286	8
49928.61631166992	49915.18077852582	8
50097.738929847896	50038.20501793643	8
49987.6581580754	50059.1907828413	8
49895.515230915626	50008.30218644854	8
49883.8187487032	50006.77810423673	8
50085.09971554897	49915.52275073971	8
49983.996988004976	49910.72547411854	8
49874.988148084296	49977.57255113498	8
50029.67087944006	49895.89518714141	8
49981.202204634516	50152.27258187204	8
50014.40754485316	50014.389946492855	8
50050.36570887718	49906.24323623301	8
49999.239822413656	50093.13122624162	8
50039.94963733953	49900.94044282824	8
49914.96618708877	49932.5021977927	8
50000.995008521466	49863.993605793374	8
49886.44242319941	49917.80303717187	8
49964.61647084843	50137.17063255913	8
49858.849073635756	50067.912048371305	8
50037.09479751218	50059.123707535924	8
50174.37012316699	49961.214811936276	8
49984.38878831782	49861.12593512907	8
49898.07084273372	49998.66795885006	8
49978.3110118142	49901.488296936725	8
49894.82291426641	50093.40264968572	8
49940.5023572254	50052.53682253876	8
50111.03580192169	50013.4929579527	8
49957.59509740719	49892.74893391955	8
49998.750088918765	50153.22976254234	8
49975.87085508582	49928.89163669907	8
49875.789698918874	49889.70623563621	8
50131.138017866506	50026.183683202995	8
49993.181231008704	50161.10795001729	8
50066.49828295197	49906.233494634944	8
49994.27328909678	49856.55746029383	8
49932.63138055814	50124.88487021236	8
49991.47693062979	50072.05812444587	8
49861.66577373703	49997.94832021802	8
49887.921526726095	50028.12242738556	8
49944.0276490291	49911.40489319422	8
49874.18992492142	50022.1048420702	8
49992.56082088793	49918.79786968382	8
49866.557773558176	49923.559593987324	8
49953.34753223088	49905.91652986557	8
49858.40632318633	50046.62222577128	8
49904.77169043128	50103.746846490736	8
50000.13372963808	50172.76680760648	8
50184.070017694015	49957.90058267697	8
49867.26579008443	49948.244616553864	8
49968.56401355006	49908.02174469056	8
49870.86383491703	50008.010438955826	8
50138.84927398889	49999.03683908201	8
49989.10713164975	49870.12456483016	8
50105.9481576544	50024.25484481186	8
49977.69739363649	49852.97897784194	8
49888.69700498229	49884.22598908653	8
50109.823334958186	49930.954077540046	8
49857.048150606024	49933.38934650105	8
49978.614154889874	49918.10951756708	8
49904.7225594057	49949.44499794422	8
50150.41062657179	49964.8908862574	8
50197.34475607409	49950.86526851737	8
49875.28152596198	50079.401237618054	8
50090.313391955286	49907.57001283821	8
50068.45643934215	50053.59819282763	8
49943.69080009982	49897.04262521902	8
49846.87679914993	50058.00113732983	8
49964.31044454082	49899.73422834638	8
50036.81340870106	50007.0848695088	8
50104.736557494725	49912.538568726595	8
49858.029900224676	50035.130121179776	8
49848.16243480835	50039.54080991995	8
50118.83234071073	49951.6805048312	8
49989.27086540647	49847.48516446759	8
49951.84743816213	50146.55714351349	8
50189.67404238929	49965.19334562068	8
49987.3100109278	50094.4182116563	8
50096.13965754466	49917.512721607825	8
49917.09060344733	49895.40581471475	8
49854.354356428084	49897.844516525	8
50162.93734536788	49957.75588527284	8
49906.702720303714	50051.381082345666	8
49888.71624932089	49898.388601496044	8
49975.90964652033	49843.36842614772	8
50007.83362392652	50165.038223864714	8
49990.48679982905	50120.0277879376	8
50005.37807917102	49875.40986269533	8
49926.24110616813	49886.045777408064	8
49999.29840796962	50081.008142669445	8
49934.327684484015	49897.483201846386	8
49879.993401524946	50103.218940258965	8
50201.31324674355	49975.6669766017	8
50152.16059999987	50009.39153537594	8
49933.1091134421	50136.79402866024	8
50056.33143705539	50059.24754339052	8
49876.378925671	49880.437059878175	8
50126.61662505902	49981.341909433184	8
50127.53115785132	49964.9999436781	8
49857.18312564495	49986.93175521756	8
49889.01928912707	50100.7156002858	8
49861.22499852134	49958.35260260255	8
49865.25371852496	49938.851110908596	8
49974.13414398778	50090.65972682476	8
49899.84412197805	49879.9954761328	8
50093.53667657068	49981.82754655682	8
50140.43688018079	50015.99145735708	8
50026.459327424076	50047.89155071536	8
49984.017316067206	49934.9764730051	8
49905.536019464824	49984.418521650325	8
50024.20728929302	49887.78118360614	8
50042.04534168359	49883.19625060497	8
49938.56559377088	50150.87896536103	8
50089.26284851916	50044.83513885994	8
49925.68786210434	50149.600211318546	8
49850.84264000629	49961.7631947325	8
49863.77709692336	49883.2057056304	8
49851.991351227865	50076.54859794584	8
49868.42527345086	49868.93145368642	8
49845.10545746405	49985.34620839363	8
49849.54204367373	49920.54313132581	8
50021.86722947175	50082.41157815767	8
50077.63738827454	50029.130434046856	8
50176.59065933652	49989.50646046141	8
49916.16032777254	50149.04216786206	8
49924.86544068082	49961.49583798696	8
50129.90631810027	50001.744081868186	8
49854.91684034945	49911.03733468629	8
49955.67761743511	50134.09911163481	8
50169.229859924875	49998.31417329483	8
49911.15548549779	50138.81891595776	8
50145.08425253707	50024.44293137661	8
50050.14188940747	50047.480544307604	8
49923.56398825805	49877.346966175646	8
50086.94397779116	50034.76039738625	8
49864.47380987855	49973.68999533067	8
49935.46787977941	49882.97620214029	8
49845.07511836301	49886.12911671308	8
50186.73521303424	49948.41631043958	8
50002.78774473515	49849.03712190639	8
50200.04185845075	49965.87226401469	8
50141.45645961025	49957.12839243539	8
49878.68606672454	50063.85069410999	8
49964.85161310035	50157.52718199515	8
50008.42272324824	50058.79787520083	8
49850.47615185787	50027.48793398073	8
49900.259991508385	50134.60704958342	8
49851.08291326092	49875.22648732337	8
49914.5837452841	50126.23167541007	8
50089.90797855443	49968.020684711555	8
49889.81318491728	50126.71646128807	8
50124.3624668762	49927.492060485114	8
49863.38813440127	49854.00084115472	8
50017.6900889775	49877.85002274967	8
49982.224621874455	50136.10477945799	8
50072.07034241859	50021.8933858474	8
50033.999637165594	49876.93338845993	8
49861.38810418898	50015.78405705805	8
49851.01920279794	50000.829030668414	8
50078.761495349114	49896.72844785385	8
50095.514211168585	49893.09880763442	8
50207.29166968909	49984.55820452979	8
50109.30288866879	49893.88021556897	8
50097.96865740339	49880.84197017038	8
50016.81019525429	50092.25983027568	8
50016.44349492561	49895.49425184983	8
49980.755622110744	50103.6016304384	8
50076.93367756229	50058.181642853626	8
50051.54253372169	49872.511500592394	8
50046.78368815957	50057.23355545138	8
50075.82625958395	49987.31961463434	8
49914.53990718875	49872.555457923176	8
49996.52532391369	50112.75066155765	8
49891.245055642896	50140.43279126105	8
49923.69253056076	50134.44669222556	8
50137.565798084834	49938.13481257049	8
49831.488020283025	50044.25373637235	8
50177.076643844484	49946.03317183178	8
49868.319007405364	49964.685434930434	8
50063.47273219608	49895.20934296316	8
49963.86316346207	50087.97388799342	8
49839.418209300355	49953.41342998271	8
50070.67834414695	50068.8719533322	8
49878.83075624809	50118.46751422015	8
49993.44730944262	49835.17350805129	8
49861.60504344972	49842.72345286895	8
49931.996204677416	49871.731837016574	8
50004.08096259594	50142.14303563148	8
50025.80413267765	50066.663517338035	8
50116.313536381	49911.064990316074	8
50075.04807754894	50040.67364155615	8
49873.45572224848	50094.09944328453	8
49978.34529875849	49880.97823750746	8
49854.64629602378	49949.58349031312	8
50030.17102930697	50087.26736589161	8
50221.1244263071	49981.47947933457	8
50109.807939191815	50033.26150131966	8
49910.40911778353	49885.29095711565	8
49865.043200606335	50097.855204813684	8
50119.52382373801	50038.27685389627	8
49836.26649573365	49871.9004413324	8
50138.76376863602	50037.36294596023	8
49969.38641705083	50116.13537751009	8
50003.195929577625	50104.684700731865	8
50154.83225620762	49939.912024074314	8
49853.70566705145	49861.52985018448	8
49847.45796846916	49835.24858807172	8
49968.66742079094	49850.122919864545	8
49838.203507567065	50086.41729658163	8
50045.6010286583	49954.89337074617	8
49922.15679091294	50061.73117819249	8
49904.02322509021	50144.830044399416	8
49823.48458902927	49875.12357219934	8
50103.2684871021	50048.23156908735	8
49840.99838154773	49963.36913496783	8
49852.299201519876	49852.09856840414	8
49813.49942730852	49890.061967678776	8
49869.719284735314	50111.29207084895	8
49923.00297702154	50162.22501069163	8
49874.1650567082	49841.675416576654	8
49864.52968259477	50128.44550629082	8
