# Supplementary material for: Abundant Topological Outliers in Social Media Data and Their Effect on Spatial Analysis
Source: PLoS One. 2016 Sep 9;11(9):e0162360. doi: 10.1371/journal.pone.0162360 (PMC5017681; doi:10.1371/journal.pone.0162360)
Supplement: S3 Dataset — See the respective attached file. (ZIP) [file pone.0162360.s003.zip › S3_inclusion_lws/clust_90_99.csv]

50000.0	50000.0	0
50005.83713481602	49993.280968672174	0
50001.12443877294	50002.94038312532	0
50004.48967049862	50009.87803618339	0
50014.53099825114	49992.22044562598	0
49994.82530141147	50000.16451443882	0
50010.4589196096	49996.03999675293	0
50018.2149037799	50000.21066760052	0
50008.08586038528	49994.71094210748	0
50008.936828060156	49996.61673629877	0
50014.94983376979	49988.786681476384	0
50018.46933854213	49993.8554702697	0
50011.58925015423	49998.11513877684	0
50000.88428493963	50005.70068823388	0
50015.58030491181	49998.917555959655	0
50009.4718499692	49995.44000616184	0
50021.193458055204	49985.225681648	0
50021.413904821406	49979.75696080034	0
50010.100749354795	49991.42392694246	0
49994.76895619402	50001.40611172298	0
49988.06258487189	49998.76840152412	0
49985.29202249338	49998.940740734564	0
49993.14686645007	50008.1375682673	0
50019.290915195124	49977.92750471076	0
50015.06418115242	50000.068615091885	0
50014.13017824349	49994.253094930704	0
50016.51956011994	49993.78858803314	0
50007.08202173182	49986.998177055575	0
50019.32588342561	49975.4242119596	0
50007.844906202205	50006.27608626506	0
50012.7000907052	49987.44525287354	0
49995.49342105043	50013.29634922211	0
50005.13790162656	49991.45152935209	0
50007.082932075806	49996.441953963855	0
50016.585769007244	49986.84440471123	0
50002.83418114664	49988.992466717245	0
49995.48635136234	49995.03181978486	0
50024.77210222248	49987.26818796391	0
50016.061040311164	50002.13748655931	0
49998.10217495186	50005.36260508198	0
50013.167830917206	49993.19964095961	0
50022.14159763361	49982.83076155788	0
50016.10399810654	49974.74415824642	0
49998.08776523715	50009.22821079052	0
50023.40450357533	49993.61172738369	0
50018.76775212044	49981.33086492498	0
49996.120792812355	50001.59421960543	0
50005.046774222115	49981.73340809357	0
49998.2990140224	49997.04291727956	0
50016.47214563919	50006.55446067109	0
50027.808527417794	49994.11873108403	0
50007.276988179576	49979.47005546184	0
49998.63505054116	49993.56495709598	0
49994.93196612812	50011.18394075017	0
50010.45876863076	49990.161010031814	0
50003.97266594857	50002.458794795784	0
50009.44591577367	49994.182815990534	0
50008.4991627827	49998.01859678256	0
50026.73402193849	49992.63956518364	0
50029.482584821504	49978.508912261066	0
50008.75765193132	50004.28392360544	0
50005.388412672575	49999.9900841207	0
49999.85042124614	50010.79623481914	0
50012.27171978171	49994.29867634941	0
49986.59482429784	50001.81226839865	0
50035.33648425852	49974.70002515035	0
50017.338649190744	49980.41742473275	0
49986.88719264082	49998.56909033515	0
50009.163364260836	50001.94105756399	0
50021.4902181036	49972.74675609031	0
50036.929303339406	49979.345099226695	0
50004.407389178654	50000.27660040396	0
50013.03458879436	49971.04161905141	0
49986.730068661935	49995.36881795393	0
50012.11734460939	50005.26852747503	0
49991.47266825221	50016.232713043595	0
50002.753656105124	50004.43811441385	0
50007.04795399476	49984.99209594952	0
50019.73260847298	49970.14971438379	0
50009.069330373226	49972.59046273163	0
50010.1511816557	49972.62455247978	0
50019.046855330045	49968.729659101475	0
50033.91819664266	49994.99795841096	0
50000.54061583774	50004.66301196818	0
50036.83356199175	49976.12178608589	0
49998.69355844842	50014.23779065819	0
49996.42385986143	49997.54201287753	0
49988.80355885187	49994.73949626766	0
49989.0000510483	49997.53362532931	0
50045.87877013	49979.65615874137	0
49991.13587895365	49996.52765682387	0
50019.30492580107	49999.88959458508	0
50012.46014286366	49988.74121117238	0
50001.54569032017	50001.71275774059	0
50012.15402410048	49992.55053785089	0
50000.12263336884	49977.47527241486	0
50002.22490471562	49999.61637121197	0
50010.51338572776	49998.152334640225	0
50014.73525587127	49997.20394473452	0
50012.79614643068	49996.9890215799	0
50004.87503193818	50001.461523248174	0
50006.03257514177	49990.03647625652	0
50005.54887962217	50004.81637949066	0
50002.56240120871	49979.99797606899	0
50021.887926901814	49996.062893511604	0
50006.32703857465	49991.544517300004	0
49990.439278598395	49994.24582331928	0
50001.873876585625	50007.141939034314	0
50003.305765154335	49993.86854020162	0
50013.200641945106	50005.08440088092	0
50012.12025455266	49978.84568753256	0
50006.64370623705	49983.02919293262	0
50008.49073917247	50010.12621010018	0
50013.861540388745	49978.21860787476	0
50031.058052643435	49986.99015643279	0
50014.94582985956	50012.05125135054	0
50035.5383608293	49983.566861656094	0
49991.030096193834	50022.15116813719	0
50005.46966937792	49970.62233159868	0
49988.44833133628	49989.976926240066	0
49994.354344094165	49979.72792732627	0
50016.53829730544	50000.329665277866	0
49985.69786667642	50003.08579045412	0
50005.04180405728	50003.54232518139	0
50007.49928405959	49988.58424591541	0
50017.031857151094	49968.94990008343	0
50002.98364475068	49981.342418066255	0
50008.75183400938	49981.63170455064	0
50003.74134074666	49968.98534518849	0
50014.184258887915	50004.34955588514	0
50016.66807349658	49978.153620903344	0
49991.49294660638	49999.08926920659	0
50006.07308943197	50012.02124499861	0
50018.18428017563	49975.5291185302	0
50003.744835537575	50005.03672033354	0
50017.0847617482	49967.71939797862	0
50001.364376995836	49995.92899192673	0
49999.015252295256	49984.51162121085	0
50022.88862056398	49978.140659149925	0
50010.12229608524	49981.63378355038	0
50006.924986869504	50014.2275570096	0
50018.62598055079	49995.02027975728	0
50001.4129379488	50011.1959501719	0
50029.762113352466	49981.23696473595	0
50017.34500124433	49994.69032148967	0
50001.66266675488	49990.137316034496	0
49998.9494254673	50003.01711792969	0
50001.198360199305	49999.86125242214	0
49988.285388029035	50000.56237796584	0
49999.6191912088	49994.81971262622	0
50026.604335600314	49978.8004165042	0
49995.32452230914	50007.39284060184	0
50008.4370145203	50012.41428319673	0
50020.588886059304	49984.00500895489	0
50018.196912976244	50013.52306138625	0
50024.68074206995	49980.89310460526	0
50032.11898991028	49977.87048802366	0
50033.392462679665	49988.90998566345	0
49989.34177680639	49998.66722062441	0
50011.053675528885	49993.308648700295	0
49998.23830095699	50010.57701642372	0
50011.79860805233	49985.78635422019	0
50018.22626641199	49998.34133937544	0
50006.87112494695	50000.55134256973	0
49996.53121272331	49985.20198091985	0
50025.086037284156	49985.91081937276	0
49996.70860588001	49979.26714558284	0
50029.50319168969	49973.20871567816	0
50016.4795935853	49979.64911345631	0
49996.10016635222	50004.113680559676	0
49999.640019379956	49996.08065681126	0
50008.223135130625	49962.391188099115	0
49993.37143664145	49981.26529963117	0
50018.00955082157	50001.454190036544	0
50014.05433731257	49987.786569162265	0
49999.49285722743	49986.030568801725	0
50010.892172060616	50002.890041918436	0
50018.264454430224	49979.08917698802	0
49999.254347866976	50004.12399906752	0
49996.37550174052	49996.18684061768	0
49988.48035736957	50002.11186367716	0
50017.57129535383	49985.64348910266	0
49993.48365932206	49995.32734283831	0
50004.25846664632	50013.69450265003	0
50015.17690187655	49969.07193670933	0
50010.90125225226	50010.77384091866	0
50017.00323091341	49995.94090178073	0
50012.86030348004	50017.03363351573	0
50005.31109678922	49962.92414232626	0
50006.08245865617	49996.396527964374	0
49990.01497238	49995.39866020564	0
50044.05046255765	49984.74864177708	0
50021.102182624454	49977.19055963324	0
49994.206855205164	50007.760510363725	0
50031.30952802601	49981.27880218403	0
49993.00874635992	49989.07987435498	0
50017.913044286935	50022.43697608902	0
50019.55630359528	49996.00874573291	0
49994.95845095134	50006.23146898167	0
49996.787999179345	49983.41672751876	0
49997.28862868989	50002.89962222195	0
50026.72239156424	49977.67029217016	0
50016.137442013125	49997.798828649495	0
50002.23822115556	49982.82918829433	0
50017.59004350971	49970.20078439211	0
50001.12616166738	49988.74985866253	0
50026.89126041569	49975.84217616462	0
50011.525842301904	50000.75636389602	0
49987.37936298576	50026.933915783564	0
49992.505563965504	49971.45927862612	0
50028.914669772326	49976.81093937099	0
50016.66006009913	50016.9698661116	0
50006.33442838227	50008.543010872665	0
49989.42131829412	49963.33901166855	0
50017.968238877926	49964.11063876047	0
50017.4053768407	49976.68234425749	0
50025.67918690619	49993.459769034926	0
50035.32946390554	49977.583204645154	0
50014.841863191876	50008.54154552255	0
50009.46842729731	50020.60487544357	0
50021.769537268505	49974.23178294885	0
50011.47451947896	50007.557284676805	0
49998.40507468729	49975.46325920858	0
50004.0943970568	50011.27871101463	0
50006.20179319582	49967.85017228331	0
50018.20829484094	50018.71730479123	0
50011.66556158528	49969.1858270797	0
50024.369657337156	50001.22008216415	0
49998.79584238994	50007.13689362251	0
49990.32820341346	50016.3961369657	0
50006.4435688108	49994.31053318997	0
50019.30929079813	49976.600336048316	0
50010.91845864008	49982.82898569856	0
49990.348907185224	50005.60903256387	0
50024.1522169357	49994.40200642497	0
50014.17381883133	50002.12589069574	0
50017.76507466728	49990.44779436663	0
50043.75520496807	49976.744641166486	0
50009.71324076425	50011.99337319459	0
50023.96064234873	49977.61049468709	0
50014.04709016834	49999.30956374218	0
50007.29837336337	50019.74476684009	0
50011.60148713441	49971.61552987652	0
50027.760664667345	49985.06088880161	0
49990.826783218356	50029.403764236886	0
50009.65654534305	49987.70137659851	0
50016.71099753911	50008.33824926107	0
50004.69951611002	49997.63286251777	0
49982.1008966819	50023.64881203237	0
49994.30528099292	50019.15648234574	0
49989.98803088486	50014.01842541414	0
49982.173661481924	50004.54955079803	0
50016.885314251995	49964.39033046427	0
50027.64624163003	49996.03948847316	0
50042.10921104765	49992.490067135564	0
50000.45721536013	50013.25586287379	0
50033.20667133846	49996.21933796846	0
50007.796617056236	49990.37827675556	0
50010.793185041024	49958.88394594061	0
49999.99657376707	50014.635139766775	0
49991.18720389596	50004.122235214636	0
49997.97220737339	49978.578237204354	0
50009.72613395662	50003.706107086124	0
50035.589999161806	49971.04844427833	0
50028.910800421785	49971.17023296352	0
49995.69536840814	50016.661631778	0
50031.87793942766	49984.378883366044	0
50018.940883947886	49955.17033129901	0
50009.73582475297	49963.47881328664	0
49982.62400587377	50000.491292449246	0
50011.69341869804	49995.72767945512	0
49995.16420949113	49998.835294507444	0
50006.40201665947	49988.39904736535	0
50016.4519561636	49990.38580699887	0
49999.09921373705	50015.27455799909	0
50015.71644487849	49981.890074185685	0
50011.95701241115	49981.49187185587	0
50013.74931920829	49997.47045144757	0
49991.916510602816	50012.525039104024	0
50009.99198977121	49984.8982441121	0
50018.44147401772	50003.16867861623	0
50020.82573912429	49974.82028027413	0
50015.49034966473	49990.85560334409	0
49999.87213701425	49997.90044027296	0
50043.79092621712	49982.05238273654	0
50017.433259612284	49987.72241035177	0
50031.953824946744	49994.884360510674	0
50008.88763657624	49985.631715698684	0
50033.254947874484	49991.54350118985	0
49999.46235900153	50001.37638187934	0
50015.18216152417	50016.60655961266	0
50013.100947890016	50010.369642319376	0
50023.76929210621	49996.469970804144	0
50009.1598565264	49970.37590584578	0
49995.85450226346	49992.452056001675	0
49999.94546654832	50008.59505416156	0
49990.82754118624	50010.245166916364	0
50031.77710339371	49975.60848126108	0
50034.230430251715	49972.200144816255	0
50022.386270717376	49979.00827023312	0
49992.64646736168	49980.25304717777	0
50026.42297673137	49997.453392527335	0
50019.618674445446	49958.86037352273	0
50026.41798040903	50001.05491525644	0
50019.38057683675	49973.42363685009	0
50009.54565436523	49966.28393480257	0
50009.01063384966	50014.73592736334	0
49999.644995925904	49993.78405371485	0
50009.81720632824	50005.97289784865	0
50008.14015398451	49992.284981156794	0
49996.346870602596	50006.735113702714	0
49992.318381946396	49996.34852900717	0
49975.57922029394	50007.543591302885	0
49991.7840052838	50030.47910280624	0
49997.821918389505	50003.78108682672	0
49981.759709777754	50020.590654198604	0
50004.689470503756	49982.915378003716	0
50003.63994292236	50003.52518030056	0
50003.33970531987	50010.21646316763	0
49991.72504012674	50009.66971456137	0
49993.51300644962	50021.990941999415	0
50008.57551745661	49967.72139152683	0
50021.960935687	49975.66542490558	0
50004.69583280455	49995.22104814737	0
49994.198399913046	50009.21217614481	0
49988.58142016513	50018.082290497325	0
50019.654252077045	49988.67324223183	0
49984.921162792794	50004.07854214962	0
49981.45671529846	49997.116122643434	0
49996.97783060522	49968.187741512134	0
50040.272093099156	50001.72669740148	0
50003.18794351524	49977.40589052669	0
49993.03311956979	49993.21018067425	0
49996.365427526835	50010.6317267545	0
50003.67053058538	49991.807151799425	0
50008.59006648891	50007.353603243646	0
50005.63922193674	49975.28807307995	0
50027.37674313698	50000.002662458595	0
50018.1694011894	49962.7431125476	0
50029.270615256304	49986.30585703274	0
50008.60891376488	50000.90645862579	0
50011.463217016535	49987.64651850302	0
50025.71492602243	49980.053609271316	0
50020.149261215425	49998.33740895269	0
49992.083382203666	49998.17325550986	0
49990.49038131797	49993.050099536056	0
49997.03459241107	49992.463299739306	0
50015.71638867133	49993.163487279846	0
50014.238258018595	49971.042525217876	0
50002.84440560835	49991.017650804875	0
50024.0421841673	49981.83583364768	0
50010.09122006389	49975.393998303785	0
50021.8599244461	49988.34879827413	0
50012.38490685176	49983.447845324255	0
50022.9978631254	49987.25227928762	0
50024.57481204676	49998.27303786978	0
49977.73435678939	50025.73142585185	0
50018.273526281984	49984.862890459626	0
50004.87977524304	49988.86417241439	0
50010.2994959495	49980.14878879698	0
50044.34040172747	49986.573763466644	0
49989.8854863132	50002.60089882142	0
50035.588236585834	49995.58540569962	0
50033.22995233338	49985.604815805105	0
50004.865841838946	49985.181879685035	0
50017.96032704124	50016.073713754304	0
49985.88742129509	50004.574260043635	0
50022.967400696645	49965.7199337937	0
50020.575116337925	49991.52741422425	0
50023.080497756	49990.82975304222	0
49971.19647388126	50028.90699982335	0
49988.378226405424	50020.15787642392	0
50041.256446369975	49975.58570536631	0
50026.2353198945	49963.63745814506	0
50006.09290812682	50003.86750193632	0
49999.10665106603	50019.81250362378	0
50017.08442806516	49999.00182927129	0
50044.3125068275	49991.881128169334	0
49989.69643205104	49979.90931636454	0
49983.447153874804	50012.92191009479	0
50007.09100776314	50002.0115516885	0
50002.39396832022	49992.540378176054	0
50030.089910534545	49998.491165232444	0
49997.30745483783	49998.59718904675	0
50007.318017293444	49975.875578960055	0
49993.248316773905	49978.191920323	0
50026.3666059615	49990.04335203911	0
49992.999485446875	50010.69994272801	0
50000.3856237368	49991.71250458948	0
50017.946030743726	49977.88631347146	0
50007.644142433375	49972.087069549	0
49993.66907959635	50011.765590085415	0
49994.8157511952	49986.98470323382	0
50008.38104781748	50019.90062105578	0
49993.26126408174	50000.11735477906	0
50007.22548173692	49977.57936703704	0
49992.06360483944	50018.0340425501	0
50039.28669048378	49963.65659707516	0
49985.753176636455	50020.735921212305	0
50011.566897029115	49967.6111754119	0
50033.987927820956	49979.86532365262	0
50034.92184460218	49993.68379887169	0
50031.1834662403	49978.546404806555	0
50008.49951727383	49977.61220145197	0
50000.0667014223	50006.61967936052	0
49984.729122934965	49988.46750636666	0
49981.21649061167	50003.70840084871	0
49990.47161684786	49965.01894314194	0
49986.85456251446	50017.47416794007	0
49993.14977565803	50012.76023205532	0
50047.74428540473	49991.24723405859	0
50041.76255014188	49978.46759680011	0
50009.81457879594	49978.21967923451	0
49998.4060908197	49999.35948248665	0
50018.373779276386	49996.34044717234	0
50013.52283959243	49995.467949927086	0
50027.67426593742	49970.10328410818	0
50014.319940503025	50017.38261971316	0
50009.11341404663	49999.653086728984	0
49973.127658974896	50000.05463673042	0
50024.172469884805	49992.833051163034	0
50012.72323837013	49986.30699232487	0
49986.20730487261	50000.10490423789	0
50011.977252020064	49976.793581167396	0
50000.00469857768	49987.66289570633	0
49995.85995538461	49973.097446555905	0
49981.89327689237	49986.981859026244	0
49990.188598212604	50018.50470183291	0
50019.26408681603	49991.079964753786	0
50026.90642246039	49980.55454640253	0
50004.02002875881	49980.06894821713	0
49985.89081506631	49985.65015807027	0
50002.19799961084	50013.56370140326	0
49983.7216195171	50005.075943525364	0
50011.56530235663	49984.67498436674	0
50002.327672652966	50016.16523425671	0
49997.71084800053	49989.345274387495	0
50021.098386776	49999.088229640256	0
50002.00890793094	50008.13368325376	0
50019.39518854666	49986.74799421681	0
49998.48583144695	49996.020842220816	0
50002.252645341825	50003.39034952211	0
50024.94934034694	49996.50973683712	0
49986.29125204934	50032.769984358754	0
50028.415156277806	49974.07285654163	0
49992.67148623997	50015.74501869495	0
49988.55427669218	50005.38882281116	0
50005.61269014103	49979.195057955585	0
50013.9253921519	49979.943606174034	0
50009.02263196153	49976.39397066565	0
50003.70383567812	50009.18776447736	0
49977.93538939688	50032.17827826552	0
50002.00143499088	49981.14772652258	0
49994.443343618565	49988.76168526796	0
50015.95192676042	49996.55369518609	0
49993.70826007408	50013.60625246535	0
50015.6171072625	49995.2344459176	0
49985.79584330067	50018.53873362033	0
50035.52685303456	49986.11691328954	0
50023.38477138606	50015.65881684924	0
50013.08957255942	49972.88909667436	0
50032.54434074573	49980.14024382478	0
50037.69766277613	49990.71977907857	0
50020.70132115987	49971.33918728332	0
49991.54871575323	49993.06958954638	0
50038.6876369777	49984.854015877136	0
49995.84975534837	49989.76380217891	0
50008.57260689861	49984.18248625825	0
50010.80116969428	49974.26868446372	0
50015.52442358418	49980.369654114074	0
49966.87956821088	50025.3566718717	0
50021.39298048806	49997.33513397521	0
49986.79280405464	50011.54457078656	0
50036.99569153763	49970.71384740837	0
50030.30006447288	49976.71936741601	0
50004.423067000935	50021.778925919774	0
50018.9524174718	49987.93459858724	0
50002.24446952885	50009.35885546801	0
49991.37241014676	49987.81286878255	0
50003.50800967785	49986.81399264767	0
50024.603400120206	49967.67607924221	0
50011.68653072118	49989.936086664326	0
50007.42317193211	50025.20821976098	0
49997.81359760099	49974.146066464906	0
50000.03202202254	49975.17501212602	0
50007.46899340166	50016.97950080779	0
50014.92720199672	49989.879107376546	0
49982.3621370405	49990.43294793265	0
49998.93112757086	49973.32114751587	0
49993.375437763934	49986.99815010414	0
50009.01048645396	50017.8185164767	0
49996.28983160131	49986.96341522962	0
50013.84358150482	49974.759725529235	0
49985.33335758784	50014.325262570404	0
49988.28920657882	49976.78881082798	0
50005.127349538976	49960.355245516366	0
49989.64002585986	50013.06228223937	0
49993.30132386803	49990.74232668886	0
50007.89248237768	50021.36047618287	0
49987.15178322575	50016.181793822885	0
50042.130840288744	50181.05502707415	89
49979.07986366571	50255.468567262986	89
49920.087386240775	50186.2197097626	89
50125.75545821244	50230.28301963229	89
49954.317351899925	50101.700822986284	89
49862.43705592442	50112.722246943704	89
50139.1938059839	50323.820483827374	89
49773.090535854084	50081.49783289913	89
49933.82298438393	50337.79979316923	89
49747.67748350604	50170.14400519564	89
50223.05158471077	50232.88178239308	89
50310.53951251114	50261.31215390383	89
50046.84531692579	50315.38979509755	89
49970.942767903776	50422.99721139595	89
50231.38721820702	50344.792199748794	89
50245.21085890399	50137.876964510535	89
50202.30496844489	50439.03558228359	89
50318.44920647658	50371.175117814775	89
49711.231199301306	50257.92064602451	89
49766.78653965358	49983.38181984681	89
49772.959476062955	50333.07243809848	89
50048.39746561827	50071.07380065812	89
49681.213966243944	50089.162612755135	89
50262.51857116796	50048.00407082809	89
49972.36021982044	50005.86149851831	89
50066.04934043162	50446.71637043267	89
49869.138934875795	50017.19597414051	89
50343.31201699028	50140.52402621193	89
50121.37645002125	50005.70231724377	89
50409.66936920706	50371.8319100643	89
50306.11208480387	50464.97434747116	89
49605.20347314782	50152.08145304886	89
49611.72994360738	50027.469771205004	89
49590.440779187076	50243.827502588254	89
50394.111100023176	50225.24270925934	89
50121.33260509383	49908.514951455254	89
50120.60395488912	50133.81038006679	89
49678.480885232486	49941.61046287556	89
50484.024728321034	50244.489758462776	89
49713.904467162196	50403.94001127959	89
50386.50004479234	50057.10134556488	89
49612.85312861195	50331.9885373779	89
49884.53926384527	50463.2995416813	89
49904.72173343862	49929.39885272367	89
49997.68678958946	50517.77881693357	89
50079.93804662499	49824.731517726024	89
49541.89804542724	50396.88483500731	89
50332.3179776419	49977.21444671099	89
49779.38777658349	50468.22452248038	89
50439.4540015607	50458.4937995365	89
49867.12430458137	50262.8171058366	89
50138.93106037917	49747.15337684375	89
49531.13957747498	50494.37001609479	89
49984.59851604457	49827.83863199845	89
50520.24274240667	50401.770417921565	89
50413.193325472566	49927.67357568276	89
49450.92764118731	50437.46734085339	89
50303.61918199574	50557.02316747914	89
49619.156331475955	49868.02806490382	89
50396.05933803324	50590.08904602622	89
49843.779562358926	49863.08438888836	89
50487.55835838306	49872.74385485836	89
50190.69517306768	49842.665935829864	89
50270.51608993272	49899.20225930964	89
49549.279797120915	49807.97538157295	89
49597.06951169109	50563.92376454444	89
50043.78047040375	50596.216028079456	89
49674.16570831309	50505.84838786792	89
49500.722010873425	50221.973647599436	89
49771.88245014847	50559.82689520156	89
49480.4711020956	50130.10416507494	89
50610.705286618475	50368.6150238495	89
50051.28057594521	49711.52643344984	89
50124.38501656511	50551.000482261916	89
49390.26764469124	50504.26189118137	89
50420.925274955625	49806.441767552395	89
49951.14262180359	50597.51991335062	89
50035.05900707024	49615.638361603815	89
49697.19638784638	50618.44053124821	89
50322.855417053026	49815.37758963115	89
49737.441356886105	49863.50669460686	89
50556.34278624093	49808.82758531185	89
50211.2010439647	49973.483751289794	89
50474.15511330712	50639.6984924757	89
50258.663419745666	49746.26516898664	89
50211.94864072572	49668.993452692855	89
49998.68286353037	49917.351177712015	89
50444.782986029015	50130.14132129075	89
50242.24624774729	50624.364334905455	89
50246.366140963415	49583.385429134796	89
50675.97579708755	50434.714559693566	89
49857.71635780836	50604.327901955694	89
50211.991252975706	49494.91323603103	89
49686.966802955234	50708.66697872463	89
50097.747310736806	49549.52796184198	89
50282.185654493675	50707.42143390014	89
50565.51669543717	50630.084786543826	89
50531.23062251405	50164.94197085053	89
50368.295579261954	49724.82918969993	89
50546.28683659033	50075.315631972946	89
50425.53000076887	50722.00628441784	89
49484.05748887835	49742.231556937	89
50683.04049195258	50311.338161630614	89
50636.57598335193	50571.28422382385	89
49405.18594463816	50233.464714020236	89
50463.22371150435	50003.44004520336	89
49393.42782022596	49730.751211342336	89
50654.90342113062	49817.00277845983	89
49849.072130853434	49766.252754524	89
49910.12200832368	49691.525919548825	89
49606.176293177596	50657.15296883166	89
50175.5703043206	50697.02624174229	89
49635.25858357819	50783.58669250606	89
49663.571252567956	49786.828569051446	89
50619.58581162835	49905.23993032014	89
49780.30912879211	50708.61119803862	89
49399.20881556848	50359.394974290626	89
49823.61570133313	50790.46923378192	89
49354.59668975912	50588.902055454986	89
50680.18969907844	50213.589317903956	89
50745.81335972999	50376.72257467998	89
50811.54464355096	50450.21680955533	89
50133.58754009434	50785.88489307274	89
49293.92154403168	50656.546565553464	89
49814.644430816275	50880.22298318247	89
50258.81588498672	49416.36161703518	89
49732.05986215273	50795.22672712912	89
49763.51399722635	50955.88392849175	89
50634.37327524513	50037.33701243745	89
49200.005209216535	50680.96123363755	89
50551.744383480895	50495.567136330836	89
49661.5861378734	49689.46524912988	89
50225.63747988145	50792.8310230328	89
49159.86813132007	50762.8581748781	89
50011.098032217815	49520.43152304985	89
49746.56693305639	49735.68047421583	89
50463.53621244005	49725.82306768165	89
49544.707412834294	49666.23786539864	89
49761.12672997841	49645.09167133047	89
49387.82608375766	50682.052558726034	89
50172.607909995975	49376.30048041034	89
50130.97646490762	49290.420461548	89
49508.0715407256	50313.4237936989	89
49402.67063780496	50076.638198964705	89
50710.53225596944	49979.84954953927	89
50088.88566358033	50864.857121709174	89
50472.31403621692	50799.29685760944	89
50710.42411180046	49739.167640735235	89
50604.9651279427	50719.912988761294	89
50775.160705475886	50192.66075095976	89
50039.72068198161	49317.5276883054	89
50794.80907551698	50293.084431412244	89
49760.53570624311	51052.95367790934	89
50711.48657658158	50094.42117149762	89
50800.23311687015	50053.800227119515	89
49249.36602371913	50792.64745098756	89
50865.25559592827	50221.57192942834	89
50801.78829654124	49724.06090152613	89
49525.56737881927	49989.409137737544	89
50553.22979947831	49983.95125575979	89
50558.42651109921	49706.363703681614	89
50327.430750344436	49633.75227224242	89
49496.05614307047	49890.59988188688	89
50334.42794611309	50786.91407395089	89
49404.10183531989	49925.60355487961	89
50563.769691824775	50290.90705345004	89
49317.43336465199	50195.43823586076	89
50471.52668915865	50891.58655249109	89
49845.49003232264	51012.89907239221	89
50830.6112338377	49966.85988266818	89
49948.69978928437	49286.815694578676	89
49293.73204568518	50518.38855899043	89
49417.33002002943	49831.14080306754	89
49073.805571433986	50732.310172922764	89
49973.94680746721	49435.71715120559	89
50734.82944972965	50510.16685079175	89
49934.22559253738	49579.037705196126	89
50107.80862595053	49438.89033775225	89
49901.573645916746	50845.042687304616	89
49946.23262630958	49191.69985872047	89
50263.74291765348	50878.61561652342	89
50276.98236613217	49323.43310082311	89
50121.94150954012	49643.066878412326	89
50887.77459307748	50075.579679780596	89
49138.02255038495	50614.45022069222	89
49416.574578533146	50772.49450425135	89
50860.652475699615	49797.34623689249	89
49732.25912228372	49551.89713725137	89
50674.579104627745	50783.46049574143	89
49480.495326281125	50688.72227909433	89
50354.36132721398	49267.459160454106	89
49303.543688281956	50425.107312590226	89
49069.75392388043	50543.33355980789	89
50355.85794783466	49539.515618470425	89
50980.02064122072	50109.49276328611	89
50024.1159979592	50685.60037946996	89
50726.76368537906	49882.89423080022	89
49342.46836149877	50833.4797877848	89
49341.47645895067	49994.6981009813	89
49993.60628455899	50777.56819338885	89
49235.04949895329	50153.505665250916	89
50481.1806337531	50983.49967888584	89
49738.70466740954	49453.673033300154	89
49696.29033638942	50887.87324156762	89
49546.50998666592	50810.51885635812	89
50842.72504471123	49638.65573043981	89
50066.15500415715	49223.40875565834	89
50652.590580897806	49667.0628181133	89
49260.75061866175	49939.81514235777	89
50383.520296340175	49450.99890555389	89
49516.38148934517	50605.790207613856	89
49316.749478790916	50103.828001263944	89
49463.171958577026	49618.147199905725	89
49968.91797135728	49101.084082633635	89
49365.92638752179	49604.360631087155	89
50929.73640505123	49607.491579606576	89
49493.93466737309	49531.31262595643	89
49040.97576709371	50450.11050651275	89
50118.39314638089	50954.203849596255	89
49227.75862477029	50884.03812611633	89
50685.17088224738	50881.03466905052	89
51018.12696245357	50025.18797471092	89
49641.18228676158	49521.12827848342	89
49893.84216591361	50694.732840214085	89
50520.404996431826	49623.08423621397	89
49708.254003431335	49362.82027329646	89
49827.429649391175	49412.75257980641	89
50393.45815347478	51008.530097674266	89
49527.97363918003	49446.939034772135	89
50572.54854713969	50987.86916239849	89
50844.32965646017	49546.96117392343	89
50845.71886029978	50540.084856430076	89
51021.23030447478	49933.47555026912	89
49146.0951506311	50134.109530364934	89
50025.72352269529	50977.53624474404	89
50265.41950923145	49230.453120453065	89
51024.72705877758	49597.84363255588	89
50860.38964832105	50362.197621264786	89
50772.626344606484	50846.326167628344	89
49993.78012751118	50876.25440672658	89
49209.46198113715	50448.247395939594	89
49899.35901004038	49034.72438783732	89
51099.61976203596	49659.4517009752	89
49668.425266775776	51019.5884371636	89
49155.09747386431	50943.024885611245	89
49521.115768060554	49351.15059552464	89
50899.888968464664	49713.293906227664	89
49854.84413288401	49277.22996848095	89
50921.93376643882	49496.8208895064	89
49760.937840082326	51145.97720731745	89
49573.14525062382	51006.393093923274	89
51112.289437644176	50042.12496914945	89
49246.147609668595	50345.25429649908	89
50321.887366014686	51069.81020717846	89
50753.36797951262	49545.925959546876	89
49803.66551271418	49058.124923661155	89
51040.00966278803	49839.85164642141	89
49435.239819574424	49323.73878978269	89
49687.62263659922	51205.16292077793	89
49019.08774805474	50359.067605484546	89
49127.99863174539	50856.319471408584	89
49064.86583546767	50090.55269413357	89
49305.505150423196	49770.4549704329	89
49934.86192799236	50995.179608764265	89
49894.96856750686	49481.59183361483	89
51204.03754374297	50047.11822744652	89
49845.88735365366	51109.53786404326	89
49605.835062373895	51151.30568997316	89
50421.90027329895	51094.60691690193	89
50285.730081159534	50980.97409058134	89
50395.61071672935	49348.94792128685	89
51264.90674924764	49970.00529589649	89
51097.69916305942	49541.483174155735	89
48974.19542319706	50091.70716567226	89
50099.03419420785	49130.66573973622	89
50353.15011476248	50917.37402932078	89
49425.88707510241	49416.35454370662	89
49983.81360501135	51071.01748110598	89
49713.359625774	49017.90267605613	89
49834.19731553577	51200.865481815774	89
49856.052645886775	49182.33279112696	89
51007.69483097065	49459.33232158276	89
49223.89835276585	49855.86099427049	89
50909.454655796544	50444.539139477376	89
50954.58798974359	49801.08253122699	89
49643.57315737268	49429.29142190687	89
49231.003098668545	51004.35168259323	89
49622.625146891376	48990.844460915185	89
50830.86826645268	50916.34594737181	89
49406.08035263668	49506.203547714176	89
49230.700340441574	51099.90320923766	89
50565.782357226206	50865.03076905141	89
50419.9481939293	49611.92869061919	89
49821.02657104582	48967.62675759802	89
51001.34332025346	50436.22260545206	89
48952.62205227636	50182.515288373164	89
49175.277416344754	51173.891948850716	89
50693.7988546025	50681.127426993735	89
50884.201094641736	49889.0707865572	89
49134.09932533541	49891.769428749285	89
49342.368740295315	49334.8542651832	89
49430.01610321365	50868.91059661196	89
49108.722979919825	51246.586442621556	89
49428.096679086855	49233.892602550746	89
49613.38041999346	49337.91084889752	89
50213.93102770632	50536.52665885603	89
49097.622273294015	51119.40497326765	89
50964.38299878768	50519.23433949493	89
50199.539569886125	51008.981839121625	89
49816.3506252412	51290.78002348633	89
51201.41596561024	49894.70481920413	89
49540.055688467066	49261.918329110165	89
51323.77016899925	50040.885091148004	89
51042.74195016546	50573.33861961345	89
49155.26354565472	50309.46466612712	89
50916.78738897157	50886.504231550876	89
51360.293253324235	49952.485513186424	89
51197.001610767235	49798.98420861895	89
51196.94044146368	49644.95501195726	89
50931.60833415783	49405.681445310496	89
50738.96892081463	50960.01573745534	89
49522.601778841425	50923.347241184136	89
49279.71495847261	49675.65411887503	89
50714.588732123695	51054.536045377805	89
50485.90859033002	49349.87010898651	89
49464.61558922049	50998.62181328772	89
50656.76011949298	49528.62024634967	89
51097.05454290343	49761.96688410758	89
49092.94342480666	49978.1184427333	89
50212.118435360295	51101.45605302656	89
49491.60723517841	49160.54519290457	89
50134.06380220593	49039.023894666476	89
49347.851561456555	49183.70518279089	89
49081.23042610742	50243.856213340696	89
50937.274512605625	50314.56254074517	89
49767.55634926396	49158.956471421945	89
50875.18824879405	50627.348524463465	89
49862.3566682	51374.34109672125	89
50841.313774190014	49442.70353267385	89
49013.731177538444	51166.54909733632	89
50989.05080059429	49692.499212813804	89
50076.490585041814	51073.655809527285	89
49288.8293974957	49410.074169527885	89
51270.07247444132	50121.70067301214	89
49304.853910190206	49507.694567148545	89
50219.69374279478	49008.87537472092	89
51284.375497113404	49756.46728309962	89
48896.67149863008	50038.69179172351	89
49315.82489294291	51051.21109666474	89
50873.46600120289	50803.96059186209	89
50738.67271765653	49637.352928499466	89
51299.21667395763	50212.34176394889	89
49225.11210610851	50577.359859233344	89
51189.98973868674	49532.01564760006	89
51313.571014537854	50303.28900385178	89
51292.91133064192	49660.30671394585	89
51086.142947482396	50659.59855897428	89
49746.100145775534	48914.12155531943	89
50207.348925287326	48911.45970682837	89
50969.478913161875	50634.707252021006	89
50168.832528147635	49201.02600162554	89
48871.95816611235	50132.697475134686	89
50963.6813105641	50224.8369730795	89
50605.61122086448	51074.15738333526	89
50662.08113101543	49432.98707850684	89
49825.65146736539	49560.16527376978	89
49163.18799443424	49784.85774457933	89
51029.122007134705	50348.14623888672	89
51124.712256307575	50359.51530218287	89
50333.90775958069	49166.83054423483	89
49951.395523965526	51340.25110320657	89
50922.40281840335	49970.68285983818	89
50760.67384912698	50596.55898144092	89
50096.75920070295	48948.90733522936	89
51128.15740801896	50262.41516352343	89
51391.82785817381	50109.949326419315	89
49046.52918356315	49861.058515327444	89
50240.33037944951	49137.90705284256	89
50947.64778274565	50744.20808067226	89
49523.21456042909	51192.01635150759	89
50510.40188753001	49531.171935013226	89
51133.58426613325	50135.729797985616	89
50431.98628843283	49176.23609973352	89
50858.887953976	49352.337456413734	89
51368.33927728867	49858.01928272613	89
48993.46829688852	50265.85300554665	89
51007.389645294235	50875.942947927346	89
50807.603704565845	51055.49197963488	89
50142.29812064843	48849.08732166311	89
49316.45321787903	50957.48083030188	89
49809.360524341995	51448.53061898291	89
50222.49041041719	48800.21915185965	89
51037.56756745175	49374.171513626185	89
51122.72903346284	49454.695429982305	89
51224.340970386314	50263.85966485437	89
49034.51992973807	50857.49024644817	89
51342.89818471543	50392.86926681078	89
48953.87605684144	51095.66000693058	89
48896.26199341964	49943.29395878791	89
49316.51462282146	51146.14384398229	89
49560.9716840377	49061.870559393115	89
50112.126683821036	48762.71700770269	89
51391.787535445605	49660.25070159659	89
49627.487660815576	49223.013437160385	89
49407.99913613429	51115.90602553186	89
49614.354180770555	51259.94561486963	89
51169.720583780654	50695.10781235217	89
49757.623065377935	49261.08259433275	89
49663.484430008335	49097.82706578157	89
49198.996477852146	49634.86454750456	89
50358.659647359775	51159.844555657946	89
49300.33197770651	49105.71167619171	89
51020.79200342892	49282.231552316756	89
51019.36798198286	50972.594381093004	89
51010.00762310392	49189.986745492024	89
50077.352160204435	51164.2762952152	89
49271.53696154993	49012.749489427166	89
49198.04845042169	51277.1912959477	89
48968.29256937761	51247.23849239478	89
51165.55306832834	50601.14973751439	89
49070.40166028278	49771.45125764246	89
49375.563657493774	49045.497678705215	89
50404.2980409589	51246.829498788094	89
51465.82567365453	49604.16348063807	89
50478.68016832973	49442.675786879925	89
50943.57888350108	49118.75566399858	89
49853.37557310427	51534.26172017546	89
49118.27155497971	49578.72197432959	89
51442.52068264127	50027.69775410132	89
51236.21974340852	50538.18106175249	89
49760.40138863224	51557.05779656444	89
49465.78646672558	49052.577260877966	89
49369.143644612865	48952.3766252225	89
49661.00212987416	51341.67607616653	89
51328.99955384442	50505.59483906664	89
50489.98233439534	49106.493841750744	89
50020.45425723936	48786.341983774735	89
50528.14264459758	49260.75823240057	89
49096.19222307816	51021.21753833831	89
50446.392610677656	51328.36407262686	89
48816.61816442531	50204.64624697741	89
49914.706821823114	48942.542443649196	89
51214.52130341525	50381.444063671195	89
51149.69582640019	49362.381558376124	89
51148.36940546536	50509.136364635975	89
51414.46733928791	49748.629059558334	89
49209.94079029064	49105.72554527454	89
50814.47393838603	50735.133316906235	89
49128.85962585766	50406.60938309632	89
48982.10407074061	49789.70198847117	89
51024.614258707836	49079.57568092354	89
51097.52419103217	50862.75488179213	89
49692.002111192065	48839.702038986055	89
51203.20057062195	49281.02333685571	89
51225.82871932123	49424.01230943237	89
49199.14798071694	48956.95544140006	89
51234.64844001303	50767.43485609956	89
49260.39664708341	49209.27477640146	89
49940.00692900077	51432.348216474595	89
50874.580779625765	49052.92682769154	89
49455.37961348252	51262.0014521522	89
49050.92543304079	50637.38451380268	89
49322.14853681987	48872.89265168933	89
49114.832584880554	49674.29921437308	89
50668.91075542336	49341.09406355528	89
48985.17493241795	50765.67950709155	89
51117.33087292477	49951.00951767831	89
49195.90969164795	49284.15713653627	89
49612.64293824676	48894.3277038294	89
51107.99422236475	49259.74755600219	89
49736.23729433057	51395.79157614534	89
51323.76332800353	50802.00467983976	89
49482.60250830065	48956.75291218673	89
50585.83060068015	49095.624710057244	89
48881.426131125365	50274.58709710583	89
49962.334108966716	51245.92858073213	89
50282.70382640531	48726.943020879975	89
48908.307644277185	49736.805519703135	89
48876.489152298265	51046.55736991021	89
48740.79817996108	50259.628583012745	89
50029.84463530067	48877.328476366936	89
49324.47620095208	50290.610266179516	89
49105.3515674789	49246.87722412972	89
48824.40761864385	49703.492748851626	89
49945.330257413654	48836.60227184483	89
49303.18849755643	51237.80435540039	89
50250.66273000618	48635.20934406344	89
50040.73661013824	51315.185668139406	89
49224.38584091176	50247.54470851173	89
50569.5102416624	49433.066866779314	89
50105.048209922345	51252.15531536364	89
50842.33436302103	49140.00997151733	89
48888.20007077116	50364.364220810065	89
50537.01998347976	51337.47100188649	89
49192.724222957666	49402.12959039818	89
51314.01276263204	50708.27184698696	89
48801.03188684034	50408.35341527452	89
50904.79096421662	49210.508232757194	89
50153.969708811084	48622.88251909332	89
51112.343451702654	50958.59771211181	89
