# Supplementary material for: Abundant Topological Outliers in Social Media Data and Their Effect on Spatial Analysis
Source: PLoS One. 2016 Sep 9;11(9):e0162360. doi: 10.1371/journal.pone.0162360 (PMC5017681; doi:10.1371/journal.pone.0162360)
Supplement: S3 Dataset — See the respective attached file. (ZIP) [file pone.0162360.s003.zip › S3_inclusion_lws/clust_91_100.csv]

50000.0	50000.0	0
50005.83713481602	49993.280968672174	0
50001.12443877294	50002.94038312532	0
50004.48967049862	50009.87803618339	0
50014.53099825114	49992.22044562598	0
49994.82530141147	50000.16451443882	0
50010.4589196096	49996.03999675293	0
50018.2149037799	50000.21066760052	0
50008.08586038528	49994.71094210748	0
50008.936828060156	49996.61673629877	0
50014.94983376979	49988.786681476384	0
50018.46933854213	49993.8554702697	0
50011.58925015423	49998.11513877684	0
50000.88428493963	50005.70068823388	0
50015.58030491181	49998.917555959655	0
50009.4718499692	49995.44000616184	0
50021.193458055204	49985.225681648	0
50021.413904821406	49979.75696080034	0
50010.100749354795	49991.42392694246	0
49994.76895619402	50001.40611172298	0
49988.06258487189	49998.76840152412	0
49985.29202249338	49998.940740734564	0
49993.14686645007	50008.1375682673	0
50019.290915195124	49977.92750471076	0
50015.06418115242	50000.068615091885	0
50014.13017824349	49994.253094930704	0
50016.51956011994	49993.78858803314	0
50007.08202173182	49986.998177055575	0
50019.32588342561	49975.4242119596	0
50007.844906202205	50006.27608626506	0
50012.7000907052	49987.44525287354	0
49995.49342105043	50013.29634922211	0
50005.13790162656	49991.45152935209	0
50007.082932075806	49996.441953963855	0
50016.585769007244	49986.84440471123	0
50002.83418114664	49988.992466717245	0
49995.48635136234	49995.03181978486	0
50024.77210222248	49987.26818796391	0
50016.061040311164	50002.13748655931	0
49998.10217495186	50005.36260508198	0
50013.167830917206	49993.19964095961	0
50022.14159763361	49982.83076155788	0
50016.10399810654	49974.74415824642	0
49998.08776523715	50009.22821079052	0
50023.40450357533	49993.61172738369	0
50018.76775212044	49981.33086492498	0
49996.120792812355	50001.59421960543	0
50005.046774222115	49981.73340809357	0
49998.2990140224	49997.04291727956	0
50016.47214563919	50006.55446067109	0
50027.808527417794	49994.11873108403	0
50007.276988179576	49979.47005546184	0
49998.63505054116	49993.56495709598	0
49994.93196612812	50011.18394075017	0
50010.45876863076	49990.161010031814	0
50003.97266594857	50002.458794795784	0
50009.44591577367	49994.182815990534	0
50008.4991627827	49998.01859678256	0
50026.73402193849	49992.63956518364	0
50029.482584821504	49978.508912261066	0
50008.75765193132	50004.28392360544	0
50005.388412672575	49999.9900841207	0
49999.85042124614	50010.79623481914	0
50012.27171978171	49994.29867634941	0
49986.59482429784	50001.81226839865	0
50035.33648425852	49974.70002515035	0
50017.338649190744	49980.41742473275	0
49986.88719264082	49998.56909033515	0
50009.163364260836	50001.94105756399	0
50021.4902181036	49972.74675609031	0
50036.929303339406	49979.345099226695	0
50004.407389178654	50000.27660040396	0
50013.03458879436	49971.04161905141	0
49986.730068661935	49995.36881795393	0
50012.11734460939	50005.26852747503	0
49991.47266825221	50016.232713043595	0
50002.753656105124	50004.43811441385	0
50007.04795399476	49984.99209594952	0
50019.73260847298	49970.14971438379	0
50009.069330373226	49972.59046273163	0
50010.1511816557	49972.62455247978	0
50019.046855330045	49968.729659101475	0
50033.91819664266	49994.99795841096	0
50000.54061583774	50004.66301196818	0
50036.83356199175	49976.12178608589	0
49998.69355844842	50014.23779065819	0
49996.42385986143	49997.54201287753	0
49988.80355885187	49994.73949626766	0
49989.0000510483	49997.53362532931	0
50045.87877013	49979.65615874137	0
49991.13587895365	49996.52765682387	0
50019.30492580107	49999.88959458508	0
50012.46014286366	49988.74121117238	0
50001.54569032017	50001.71275774059	0
50012.15402410048	49992.55053785089	0
50000.12263336884	49977.47527241486	0
50002.22490471562	49999.61637121197	0
50010.51338572776	49998.152334640225	0
50014.73525587127	49997.20394473452	0
50012.79614643068	49996.9890215799	0
50004.87503193818	50001.461523248174	0
50006.03257514177	49990.03647625652	0
50005.54887962217	50004.81637949066	0
50002.56240120871	49979.99797606899	0
50021.887926901814	49996.062893511604	0
50006.32703857465	49991.544517300004	0
49990.439278598395	49994.24582331928	0
50001.873876585625	50007.141939034314	0
50003.305765154335	49993.86854020162	0
50013.200641945106	50005.08440088092	0
50012.12025455266	49978.84568753256	0
50006.64370623705	49983.02919293262	0
50008.49073917247	50010.12621010018	0
50013.861540388745	49978.21860787476	0
50031.058052643435	49986.99015643279	0
50014.94582985956	50012.05125135054	0
50035.5383608293	49983.566861656094	0
49991.030096193834	50022.15116813719	0
50005.46966937792	49970.62233159868	0
49988.44833133628	49989.976926240066	0
49994.354344094165	49979.72792732627	0
50016.53829730544	50000.329665277866	0
49985.69786667642	50003.08579045412	0
50005.04180405728	50003.54232518139	0
50007.49928405959	49988.58424591541	0
50017.031857151094	49968.94990008343	0
50002.98364475068	49981.342418066255	0
50008.75183400938	49981.63170455064	0
50003.74134074666	49968.98534518849	0
50014.184258887915	50004.34955588514	0
50016.66807349658	49978.153620903344	0
49991.49294660638	49999.08926920659	0
50006.07308943197	50012.02124499861	0
50018.18428017563	49975.5291185302	0
50003.744835537575	50005.03672033354	0
50017.0847617482	49967.71939797862	0
50001.364376995836	49995.92899192673	0
49999.015252295256	49984.51162121085	0
50022.88862056398	49978.140659149925	0
50010.12229608524	49981.63378355038	0
50006.924986869504	50014.2275570096	0
50018.62598055079	49995.02027975728	0
50001.4129379488	50011.1959501719	0
50029.762113352466	49981.23696473595	0
50017.34500124433	49994.69032148967	0
50001.66266675488	49990.137316034496	0
49998.9494254673	50003.01711792969	0
50001.198360199305	49999.86125242214	0
49988.285388029035	50000.56237796584	0
49999.6191912088	49994.81971262622	0
50026.604335600314	49978.8004165042	0
49995.32452230914	50007.39284060184	0
50008.4370145203	50012.41428319673	0
50020.588886059304	49984.00500895489	0
50018.196912976244	50013.52306138625	0
50024.68074206995	49980.89310460526	0
50032.11898991028	49977.87048802366	0
50033.392462679665	49988.90998566345	0
49989.34177680639	49998.66722062441	0
50011.053675528885	49993.308648700295	0
49998.23830095699	50010.57701642372	0
50011.79860805233	49985.78635422019	0
50018.22626641199	49998.34133937544	0
50006.87112494695	50000.55134256973	0
49996.53121272331	49985.20198091985	0
50025.086037284156	49985.91081937276	0
49996.70860588001	49979.26714558284	0
50029.50319168969	49973.20871567816	0
50016.4795935853	49979.64911345631	0
49996.10016635222	50004.113680559676	0
49999.640019379956	49996.08065681126	0
50008.223135130625	49962.391188099115	0
49993.37143664145	49981.26529963117	0
50018.00955082157	50001.454190036544	0
50014.05433731257	49987.786569162265	0
49999.49285722743	49986.030568801725	0
50010.892172060616	50002.890041918436	0
50018.264454430224	49979.08917698802	0
49999.254347866976	50004.12399906752	0
49996.37550174052	49996.18684061768	0
49988.48035736957	50002.11186367716	0
50017.57129535383	49985.64348910266	0
49993.48365932206	49995.32734283831	0
50004.25846664632	50013.69450265003	0
50015.17690187655	49969.07193670933	0
50010.90125225226	50010.77384091866	0
50017.00323091341	49995.94090178073	0
50012.86030348004	50017.03363351573	0
50005.31109678922	49962.92414232626	0
50006.08245865617	49996.396527964374	0
49990.01497238	49995.39866020564	0
50044.05046255765	49984.74864177708	0
50021.102182624454	49977.19055963324	0
49994.206855205164	50007.760510363725	0
50031.30952802601	49981.27880218403	0
49993.00874635992	49989.07987435498	0
50017.913044286935	50022.43697608902	0
50019.55630359528	49996.00874573291	0
49994.95845095134	50006.23146898167	0
49996.787999179345	49983.41672751876	0
49997.28862868989	50002.89962222195	0
50026.72239156424	49977.67029217016	0
50016.137442013125	49997.798828649495	0
50002.23822115556	49982.82918829433	0
50017.59004350971	49970.20078439211	0
50001.12616166738	49988.74985866253	0
50026.89126041569	49975.84217616462	0
50011.525842301904	50000.75636389602	0
49987.37936298576	50026.933915783564	0
49992.505563965504	49971.45927862612	0
50028.914669772326	49976.81093937099	0
50016.66006009913	50016.9698661116	0
50006.33442838227	50008.543010872665	0
49989.42131829412	49963.33901166855	0
50017.968238877926	49964.11063876047	0
50017.4053768407	49976.68234425749	0
50025.67918690619	49993.459769034926	0
50035.32946390554	49977.583204645154	0
50014.841863191876	50008.54154552255	0
50009.46842729731	50020.60487544357	0
50021.769537268505	49974.23178294885	0
50011.47451947896	50007.557284676805	0
49998.40507468729	49975.46325920858	0
50004.0943970568	50011.27871101463	0
50006.20179319582	49967.85017228331	0
50018.20829484094	50018.71730479123	0
50011.66556158528	49969.1858270797	0
50024.369657337156	50001.22008216415	0
49998.79584238994	50007.13689362251	0
49990.32820341346	50016.3961369657	0
50006.4435688108	49994.31053318997	0
50019.30929079813	49976.600336048316	0
50010.91845864008	49982.82898569856	0
49990.348907185224	50005.60903256387	0
50024.1522169357	49994.40200642497	0
50014.17381883133	50002.12589069574	0
50017.76507466728	49990.44779436663	0
50043.75520496807	49976.744641166486	0
50009.71324076425	50011.99337319459	0
50023.96064234873	49977.61049468709	0
50014.04709016834	49999.30956374218	0
50007.29837336337	50019.74476684009	0
50011.60148713441	49971.61552987652	0
50027.760664667345	49985.06088880161	0
49990.826783218356	50029.403764236886	0
50009.65654534305	49987.70137659851	0
50016.71099753911	50008.33824926107	0
50004.69951611002	49997.63286251777	0
49982.1008966819	50023.64881203237	0
49994.30528099292	50019.15648234574	0
49989.98803088486	50014.01842541414	0
49982.173661481924	50004.54955079803	0
50016.885314251995	49964.39033046427	0
50027.64624163003	49996.03948847316	0
50042.10921104765	49992.490067135564	0
50000.45721536013	50013.25586287379	0
50033.20667133846	49996.21933796846	0
50007.796617056236	49990.37827675556	0
50010.793185041024	49958.88394594061	0
49999.99657376707	50014.635139766775	0
49991.18720389596	50004.122235214636	0
49997.97220737339	49978.578237204354	0
50009.72613395662	50003.706107086124	0
50035.589999161806	49971.04844427833	0
50028.910800421785	49971.17023296352	0
49995.69536840814	50016.661631778	0
50031.87793942766	49984.378883366044	0
50018.940883947886	49955.17033129901	0
50009.73582475297	49963.47881328664	0
49982.62400587377	50000.491292449246	0
50011.69341869804	49995.72767945512	0
49995.16420949113	49998.835294507444	0
50006.40201665947	49988.39904736535	0
50016.4519561636	49990.38580699887	0
49999.09921373705	50015.27455799909	0
50015.71644487849	49981.890074185685	0
50011.95701241115	49981.49187185587	0
50013.74931920829	49997.47045144757	0
49991.916510602816	50012.525039104024	0
50009.99198977121	49984.8982441121	0
50018.44147401772	50003.16867861623	0
50020.82573912429	49974.82028027413	0
50015.49034966473	49990.85560334409	0
49999.87213701425	49997.90044027296	0
50043.79092621712	49982.05238273654	0
50017.433259612284	49987.72241035177	0
50031.953824946744	49994.884360510674	0
50008.88763657624	49985.631715698684	0
50033.254947874484	49991.54350118985	0
49999.46235900153	50001.37638187934	0
50015.18216152417	50016.60655961266	0
50013.100947890016	50010.369642319376	0
50023.76929210621	49996.469970804144	0
50009.1598565264	49970.37590584578	0
49995.85450226346	49992.452056001675	0
49999.94546654832	50008.59505416156	0
49990.82754118624	50010.245166916364	0
50031.77710339371	49975.60848126108	0
50034.230430251715	49972.200144816255	0
50022.386270717376	49979.00827023312	0
49992.64646736168	49980.25304717777	0
50026.42297673137	49997.453392527335	0
50019.618674445446	49958.86037352273	0
50026.41798040903	50001.05491525644	0
50019.38057683675	49973.42363685009	0
50009.54565436523	49966.28393480257	0
50009.01063384966	50014.73592736334	0
49999.644995925904	49993.78405371485	0
50009.81720632824	50005.97289784865	0
50008.14015398451	49992.284981156794	0
49996.346870602596	50006.735113702714	0
49992.318381946396	49996.34852900717	0
49975.57922029394	50007.543591302885	0
49991.7840052838	50030.47910280624	0
49997.821918389505	50003.78108682672	0
49981.759709777754	50020.590654198604	0
50004.689470503756	49982.915378003716	0
50003.63994292236	50003.52518030056	0
50003.33970531987	50010.21646316763	0
49991.72504012674	50009.66971456137	0
49993.51300644962	50021.990941999415	0
50008.57551745661	49967.72139152683	0
50021.960935687	49975.66542490558	0
50004.69583280455	49995.22104814737	0
49994.198399913046	50009.21217614481	0
49988.58142016513	50018.082290497325	0
50019.654252077045	49988.67324223183	0
49984.921162792794	50004.07854214962	0
49981.45671529846	49997.116122643434	0
49996.97783060522	49968.187741512134	0
50040.272093099156	50001.72669740148	0
50003.18794351524	49977.40589052669	0
49993.03311956979	49993.21018067425	0
49996.365427526835	50010.6317267545	0
50003.67053058538	49991.807151799425	0
50008.59006648891	50007.353603243646	0
50005.63922193674	49975.28807307995	0
50027.37674313698	50000.002662458595	0
50018.1694011894	49962.7431125476	0
50029.270615256304	49986.30585703274	0
50008.60891376488	50000.90645862579	0
50011.463217016535	49987.64651850302	0
50025.71492602243	49980.053609271316	0
50020.149261215425	49998.33740895269	0
49992.083382203666	49998.17325550986	0
49990.49038131797	49993.050099536056	0
49997.03459241107	49992.463299739306	0
50015.71638867133	49993.163487279846	0
50014.238258018595	49971.042525217876	0
50002.84440560835	49991.017650804875	0
50024.0421841673	49981.83583364768	0
50010.09122006389	49975.393998303785	0
50021.8599244461	49988.34879827413	0
50012.38490685176	49983.447845324255	0
50022.9978631254	49987.25227928762	0
50024.57481204676	49998.27303786978	0
49977.73435678939	50025.73142585185	0
50018.273526281984	49984.862890459626	0
50004.87977524304	49988.86417241439	0
50010.2994959495	49980.14878879698	0
50044.34040172747	49986.573763466644	0
49989.8854863132	50002.60089882142	0
50035.588236585834	49995.58540569962	0
50033.22995233338	49985.604815805105	0
50004.865841838946	49985.181879685035	0
50017.96032704124	50016.073713754304	0
49985.88742129509	50004.574260043635	0
50022.967400696645	49965.7199337937	0
50020.575116337925	49991.52741422425	0
50023.080497756	49990.82975304222	0
49971.19647388126	50028.90699982335	0
49988.378226405424	50020.15787642392	0
50041.256446369975	49975.58570536631	0
50026.2353198945	49963.63745814506	0
50006.09290812682	50003.86750193632	0
49999.10665106603	50019.81250362378	0
50017.08442806516	49999.00182927129	0
50044.3125068275	49991.881128169334	0
49989.69643205104	49979.90931636454	0
49983.447153874804	50012.92191009479	0
50007.09100776314	50002.0115516885	0
50002.39396832022	49992.540378176054	0
50030.089910534545	49998.491165232444	0
49997.30745483783	49998.59718904675	0
50007.318017293444	49975.875578960055	0
49993.248316773905	49978.191920323	0
50026.3666059615	49990.04335203911	0
49992.999485446875	50010.69994272801	0
50000.3856237368	49991.71250458948	0
50017.946030743726	49977.88631347146	0
50007.644142433375	49972.087069549	0
49993.66907959635	50011.765590085415	0
49994.8157511952	49986.98470323382	0
50008.38104781748	50019.90062105578	0
49993.26126408174	50000.11735477906	0
50007.22548173692	49977.57936703704	0
49992.06360483944	50018.0340425501	0
50039.28669048378	49963.65659707516	0
49985.753176636455	50020.735921212305	0
50011.566897029115	49967.6111754119	0
50033.987927820956	49979.86532365262	0
50034.92184460218	49993.68379887169	0
50031.1834662403	49978.546404806555	0
50008.49951727383	49977.61220145197	0
50000.0667014223	50006.61967936052	0
49984.729122934965	49988.46750636666	0
49981.21649061167	50003.70840084871	0
49990.47161684786	49965.01894314194	0
49986.85456251446	50017.47416794007	0
49993.14977565803	50012.76023205532	0
50047.74428540473	49991.24723405859	0
50041.76255014188	49978.46759680011	0
50009.81457879594	49978.21967923451	0
49998.4060908197	49999.35948248665	0
50018.373779276386	49996.34044717234	0
50013.52283959243	49995.467949927086	0
50027.67426593742	49970.10328410818	0
50014.319940503025	50017.38261971316	0
50009.11341404663	49999.653086728984	0
49973.127658974896	50000.05463673042	0
50024.172469884805	49992.833051163034	0
50012.72323837013	49986.30699232487	0
49986.20730487261	50000.10490423789	0
50011.977252020064	49976.793581167396	0
50000.00469857768	49987.66289570633	0
49995.85995538461	49973.097446555905	0
49981.89327689237	49986.981859026244	0
49990.188598212604	50018.50470183291	0
50019.26408681603	49991.079964753786	0
50026.90642246039	49980.55454640253	0
50004.02002875881	49980.06894821713	0
49985.89081506631	49985.65015807027	0
50002.19799961084	50013.56370140326	0
49983.7216195171	50005.075943525364	0
50011.56530235663	49984.67498436674	0
50002.327672652966	50016.16523425671	0
49997.71084800053	49989.345274387495	0
50021.098386776	49999.088229640256	0
50002.00890793094	50008.13368325376	0
50019.39518854666	49986.74799421681	0
49998.48583144695	49996.020842220816	0
50002.252645341825	50003.39034952211	0
50024.94934034694	49996.50973683712	0
49986.29125204934	50032.769984358754	0
50028.415156277806	49974.07285654163	0
49992.67148623997	50015.74501869495	0
49988.55427669218	50005.38882281116	0
50005.61269014103	49979.195057955585	0
50013.9253921519	49979.943606174034	0
50009.02263196153	49976.39397066565	0
50003.70383567812	50009.18776447736	0
49977.93538939688	50032.17827826552	0
50002.00143499088	49981.14772652258	0
49994.443343618565	49988.76168526796	0
50015.95192676042	49996.55369518609	0
49993.70826007408	50013.60625246535	0
50015.6171072625	49995.2344459176	0
49985.79584330067	50018.53873362033	0
50035.52685303456	49986.11691328954	0
50023.38477138606	50015.65881684924	0
50013.08957255942	49972.88909667436	0
50032.54434074573	49980.14024382478	0
50037.69766277613	49990.71977907857	0
50020.70132115987	49971.33918728332	0
49991.54871575323	49993.06958954638	0
50038.6876369777	49984.854015877136	0
49995.84975534837	49989.76380217891	0
50008.57260689861	49984.18248625825	0
50010.80116969428	49974.26868446372	0
50015.52442358418	49980.369654114074	0
49966.87956821088	50025.3566718717	0
50021.39298048806	49997.33513397521	0
49986.79280405464	50011.54457078656	0
50036.99569153763	49970.71384740837	0
50030.30006447288	49976.71936741601	0
50004.423067000935	50021.778925919774	0
50018.9524174718	49987.93459858724	0
50002.24446952885	50009.35885546801	0
49991.37241014676	49987.81286878255	0
50003.50800967785	49986.81399264767	0
50024.603400120206	49967.67607924221	0
50011.68653072118	49989.936086664326	0
50007.42317193211	50025.20821976098	0
49997.81359760099	49974.146066464906	0
50000.03202202254	49975.17501212602	0
50007.46899340166	50016.97950080779	0
50014.92720199672	49989.879107376546	0
49982.3621370405	49990.43294793265	0
49998.93112757086	49973.32114751587	0
49993.375437763934	49986.99815010414	0
50009.01048645396	50017.8185164767	0
49996.28983160131	49986.96341522962	0
50013.84358150482	49974.759725529235	0
49985.33335758784	50014.325262570404	0
49988.28920657882	49976.78881082798	0
50005.127349538976	49960.355245516366	0
49989.64002585986	50013.06228223937	0
49993.30132386803	49990.74232668886	0
50007.89248237768	50021.36047618287	0
49987.15178322575	50016.181793822885	0
50693.63004959985	50318.92687425367	90
50603.51414967657	50279.08522705316	90
50786.89729646016	50343.521833488165	90
50725.034288853094	50226.3314432005	90
50505.939415762456	50264.99309409122	90
50437.381414989475	50195.79315754627	90
50867.234315785325	50396.518588796214	90
50816.82156252644	50238.892001832406	90
50842.97979549184	50145.96345729881	90
50470.962263683425	50349.171066345116	90
50646.27064029255	50403.544120594655	90
50921.30740424622	50470.95695977823	90
50398.719950754414	50280.39303507139	90
50360.37898546355	50145.291838970326	90
50787.883732910464	50451.171383584406	90
50563.05072914471	50360.6990165168	90
50715.490553139134	50516.74521343596	90
50483.8435518067	50111.34999271866	90
50520.29852173417	50019.40426840683	90
50297.42765325142	50078.455572165374	90
50595.86264244543	50081.5407938961	90
50211.3667065457	50029.21635132647	90
50383.35737338495	50035.137853869026	90
50255.585589174465	49949.070897951024	90
50721.81809333107	50130.22004332409	90
50598.22392421341	50186.31956016415	90
50414.10746085378	49948.66570024909	90
50122.91234448553	49991.309050834345	90
50913.23164877266	50311.22304052715	90
50642.162613080094	50573.605880492025	90
50508.36500761747	49918.495539167496	90
50929.09017037651	50566.10957810302	90
50680.4832457587	50028.48967750597	90
50743.688074725884	50606.42595503387	90
50593.60588473038	49953.276790655706	90
50881.3560391666	50649.522352862434	90
50973.14512355683	50668.17001653505	90
50992.200882552585	50261.44282134137	90
50829.3234159031	50049.995475906704	90
50672.981122809775	49896.0799570587	90
50556.97825917684	50455.81400213142	90
50844.17107878008	50734.919714634765	90
50033.76235766174	49949.299553880664	90
50278.94138605993	50189.24979905492	90
50460.593889014475	50450.05710367079	90
50592.38662453316	49839.284254131606	90
50530.8157141488	49771.404409704526	90
50451.34543245024	49714.071762446394	90
50446.91547543071	49809.24595322893	90
50941.63783849506	50152.210873973614	90
50422.33948123844	49626.54621744595	90
51053.732103848124	50616.25136793174	90
51066.98470580135	50715.035602779215	90
51050.29444663226	50521.41979219449	90
50111.334772106406	49899.83081537445	90
50028.081701808114	49856.01883430747	90
51028.67360677064	50106.92309624445	90
50357.53351619613	49847.16873556312	90
50711.485792188876	49805.836743197	90
50503.48483172084	50537.41395873078	90
50144.38525776098	50094.59850605445	90
51163.46444049373	50738.28100275125	90
50054.238728508884	50071.649008180044	90
49971.556464063025	50031.53793312099	90
51118.25415157258	50080.40565253845	90
50994.50182099181	50021.76180144779	90
50973.8752559448	50394.57868926287	90
49944.95519038406	49925.4583998506	90
50940.604640312034	50757.56189094383	90
51165.31513123805	50835.84221497624	90
50008.308354970875	49758.028732762745	90
51253.46055300544	50797.65665233144	90
50983.29435255385	50839.841135457136	90
51052.44388429213	50343.20966484102	90
51070.09831959606	49971.07407719227	90
50268.02588737201	49817.20215161142	90
50319.72512224698	50335.73610736711	90
51128.17506789096	50471.51877087951	90
50161.84691013301	50187.050057152206	90
50104.74241856698	50259.11409208181	90
50957.90000084117	50933.017542006055	90
50748.419977336176	50734.08344188216	90
50407.5296106346	50534.5630390698	90
50486.62687519553	49552.41655904978	90
50571.52794823091	50641.86207246766	90
50223.05526483595	50349.131923893154	90
50939.71198556925	49942.00063208661	90
50272.118339616034	50426.34572437582	90
49856.097735553805	49948.906038306326	90
49922.695128682855	49725.59157549884	90
50876.05541586511	49874.85645411191	90
50782.386805702765	50827.00820298681	90
51140.01319206626	50572.98224057324	90
50706.603883853684	50885.413084268	90
51228.927028170125	50668.99770729083	90
51057.51523616809	50898.3520137053	90
51084.600134118016	50251.73600531261	90
49763.37722533048	49924.779839277435	90
50617.84834686308	49731.05131286925	90
50764.495176614044	49934.27254243085	90
51171.22296392878	50934.11393428841	90
49668.15330173728	49948.896160929304	90
50178.08523630614	50434.6734862116	90
50011.009804043715	50243.54150859132	90
51138.494787209595	50174.03314857534	90
50330.58817244936	49606.32871615641	90
49899.5387966854	49814.525147720386	90
49603.92778723993	49882.685682547955	90
51172.810810054034	50389.65268488018	90
49890.81954129416	50079.55239461229	90
50015.45979531327	49660.00117477053	90
50618.06038858808	50843.38973742526	90
49803.610521961105	50044.55524570455	90
50622.49018482868	49637.32409676665	90
49642.75846068815	50043.90256351014	90
49955.32799217445	50162.08795553463	90
50881.8992381133	49778.14759323662	90
50974.63599170571	49806.961292589905	90
51222.690159300124	50521.69718471104	90
51187.96341319945	50252.45242837436	90
50827.00828084272	50568.91654057245	90
50347.9571105474	49703.52162848396	90
49820.67866432393	50145.55061440909	90
50101.361877140225	50356.74074212311	90
50717.34147766326	50983.76539388758	90
51150.113276697026	49914.64281725185	90
50200.25663821383	49754.63474949235	90
51266.09776934457	50385.86836001709	90
50615.58276477346	49546.223017977994	90
51213.20469968723	49847.26409478626	90
50571.290826276265	50737.2754185693	90
50113.61900375753	49787.209655574195	90
50685.471987411824	49480.71800425984	90
49864.59006992475	50225.37645048198	90
50002.42638962315	50359.32765767623	90
49905.16611785079	50358.14033653673	90
49957.28679130763	49580.565115420184	90
51163.26504054825	49762.176515324754	90
50770.791882449375	51064.444836019036	90
51237.63177656217	49942.786861268534	90
50934.80602481841	49699.837949241606	90
51312.71517250286	49879.427252377034	90
51214.419752151625	49686.34604823063	90
50870.318782822585	49633.60899913744	90
50777.796034044375	49596.48002965446	90
51024.23210148578	49887.51135850058	90
50369.948642161675	49515.35565157777	90
50479.35806105626	50651.43497865775	90
49736.050030141436	49828.9299548789	90
50812.85468827153	50972.74504756661	90
49767.03025017508	50222.21473055324	90
49572.25093518663	50109.12458346871	90
50363.72232446048	50449.26496936827	90
50083.454327982276	50446.94512656719	90
50332.80898554375	49423.20930270427	90
51222.13690068102	50038.95656781073	90
51302.4189233757	50090.38033935055	90
50622.35927840835	50961.67361240731	90
51029.23665465486	49722.11204338896	90
50853.83284909921	50885.15973962764	90
49482.468673178766	50081.24181186307	90
51118.080497808965	49679.81831490977	90
51262.860716847776	50916.97466851062	90
50528.96454776868	50877.714410381544	90
49825.31695802551	49732.598700001465	90
50539.70010736993	49676.888390936816	90
51156.33797102379	51024.85417238455	90
50223.52480562203	50514.32467713835	90
49660.63647558789	50133.32916074994	90
51145.66729110995	51119.240248339105	90
49818.669390545474	49634.51789180463	90
49862.21255651219	49553.15077336184	90
51108.00527892678	49586.94113275444	90
50279.725271197574	49342.69746442254	90
50444.729494149855	49450.06957951512	90
51086.81870192959	51192.697935302516	90
50707.94969019979	49691.30249031834	90
49560.8522635368	50003.99344767246	90
50163.7268768388	50591.25372551323	90
50996.28027483322	51160.96097753852	90
51314.507875697745	50995.288309382704	90
50446.453489978376	50831.424656706426	90
49656.66654533513	49774.772493260265	90
51136.46711993079	51272.30228232443	90
51348.84144024141	50810.51485994603	90
51397.411631651856	51046.17286703651	90
51019.38650389189	49623.14610959838	90
49443.51183134066	49990.44396785969	90
49615.46167943181	49684.384793773046	90
49432.74867851182	49897.81750872703	90
51205.73526086832	49590.080937460676	90
50990.59854327085	51258.17669091469	90
49943.92122264585	49488.1017691822	90
49618.944453304735	50223.9673862527	90
51092.36318292053	49826.121446182304	90
50299.47394687241	50572.64104356958	90
50806.519599695086	49508.13301765167	90
51224.543672776505	49492.66522273934	90
49562.245286505735	49768.71022632539	90
49709.077534774064	49697.88734028462	90
49342.0028232579	49922.27658744482	90
51222.09371420995	51323.04192842069	90
51137.606997042145	49449.647359057315	90
50066.252759744966	50601.94104821122	90
51318.414619058305	50304.262784006016	90
51310.72575469853	51091.78990613614	90
50409.487972496725	50923.25568683891	90
50908.033946547956	51185.644867117204	90
51220.410032409505	49398.53987237771	90
50788.483086076136	49748.52697805905	90
50882.38806156135	49450.458484292736	90
50058.908057774235	49574.27867720681	90
50880.60316635037	51044.41533589946	90
51354.93980629654	50420.48661359708	90
51321.54800341026	49988.101521015	90
49771.86531484044	50318.58571745028	90
51289.07546053653	51259.96159643919	90
51235.13325161479	49303.20175459228	90
50973.70967732537	49448.51356077037	90
51299.20874103481	49624.80721022235	90
50347.60447904758	50999.894713966554	90
51407.23375544048	49869.30633084499	90
51390.027250902145	51141.31241802956	90
50995.75660478804	51024.40602642816	90
50238.116954009456	49591.86301901418	90
50677.357170628056	51079.64529683859	90
49525.28054778004	49664.71206963198	90
50962.95942013404	49548.70300695466	90
50538.51353662894	51008.782828768606	90
51494.00630646004	51030.183037809446	90
49446.543175137405	49805.35008394653	90
51515.23770131326	51127.56971201677	90
50543.57330910972	49436.022388318306	90
49428.31843271823	49709.53513854775	90
49915.920106891215	49398.59423088295	90
49704.404397046914	49599.73553633779	90
50359.449023690264	50645.53186896885	90
50186.42006281625	49326.72378059594	90
51381.73977055056	50140.72259186387	90
51227.84511494003	50145.316106819846	90
50248.937979321585	50654.11713335961	90
50148.914564693216	49633.506145003324	90
51311.96628892288	49406.85057588241	90
51472.88342661907	50178.7789280225	90
51288.487928945244	51385.547491361474	90
51526.18416196455	50936.66365770519	90
49827.9027648415	49362.528384833895	90
51369.78719939787	51343.91744496228	90
51361.34481057739	50901.0205005852	90
50031.55298885748	49442.84527256239	90
50125.392573756	49410.22054861212	90
51423.874464508765	50265.02119410229	90
51220.07900097815	51450.84541646752	90
50957.58152948877	51351.23472845773	90
50214.05551666343	50740.29754062806	90
51539.730178406375	51219.82520689417	90
49651.12977560089	50310.936794956746	90
50923.59144351047	49363.70855427562	90
50089.79041491714	49308.83963380262	90
51607.74892574568	51102.60929719003	90
51692.34971809732	51139.705071607794	90
51457.4185076358	51368.53316535189	90
50210.43015782124	49237.33408928827	90
51024.15952815526	51413.78228871885	90
50412.829788874216	50724.26927580815	90
51387.143339423164	49354.181916350324	90
49528.49316921323	49568.605355737476	90
51019.95012570251	49366.272717078	90
50252.558099849906	50823.95165312046	90
49619.259462838134	49553.53227258008	90
51261.4434859135	51171.39764168536	90
51634.422408613056	51220.42631161931	90
51319.53895489505	50537.15349143576	90
49335.95825254844	49697.72309380994	90
50372.62516570931	49306.88497366514	90
51462.48644250479	49795.81920278575	90
51452.054041703246	50871.368189661815	90
50777.49025448352	49413.51072236603	90
51392.56098627919	49465.249732572825	90
51407.92188706201	51446.12488890605	90
51254.707633055754	49207.9077898737	90
51692.569441156	51041.58801656134	90
49285.03676303333	49840.27112826981	90
50691.64919397105	51172.78580124647	90
50000.097789404135	49327.99822870665	90
51619.431457120496	50935.18724011701	90
50194.42531345606	49479.69134995662	90
49924.45588970167	50456.046661622466	90
50849.946349892045	51258.14848042511	90
50198.59790285246	49143.7710216386	90
49888.46961791792	50547.28010521138	90
49824.7791238261	49266.81485746277	90
51710.66906109869	50947.2415882604	90
49657.26542903611	49462.39083285725	90
51298.768915834466	50209.94131932871	90
50098.55600801683	49212.32197698799	90
51467.39021883679	49398.17458082195	90
51755.339336927274	50863.51585886351	90
50278.029346627685	50912.88295909931	90
49793.981883993816	50571.6206230583	90
49193.49566778348	49801.8014247926	90
51554.360844588766	49776.996195468935	90
51294.66981566298	49786.68850174573	90
49522.412384544914	50210.38293738866	90
49460.13607283701	50284.754955282646	90
50112.93018592916	49109.80136136145	90
50649.133017998174	49396.227681405006	90
50249.08273783639	51010.872651860234	90
49264.75448052573	49978.11007921081	90
51350.1576368554	49237.55412184451	90
51512.87934792976	49313.44005676598	90
51521.84984565834	50102.02463782367	90
49182.0738978651	49935.010706726076	90
50024.604134272886	49077.978208252876	90
51072.823836396776	50806.11652330297	90
51105.569677813946	49316.40962391473	90
51375.51902643456	50611.38440240016	90
49568.907499873065	50355.853909073594	90
49629.57671628526	49371.02430676239	90
49537.10036210518	49367.979882465945	90
50011.98009899066	49177.3138424831	90
49727.98494822983	49360.72219987547	90
49531.47431849299	49269.37290832451	90
50445.14533525785	49250.568071555565	90
51123.608607290655	49220.39171034622	90
51097.33433829616	51356.465062799856	90
51838.8117278585	50819.51506907344	90
49200.79895652752	49710.82929983827	90
49734.46662924118	50649.01248570538	90
49552.93783490329	50449.64885282391	90
49479.012959326916	49446.29485018046	90
51645.717267405664	49752.43234170148	90
49593.40500932534	49197.96686437285	90
51127.787121853915	51465.52206421293	90
51557.793701158094	50229.914597957126	90
51017.19178669056	49268.67108677448	90
50497.09715796469	49167.458748515775	90
51602.81170205642	49858.86958016874	90
50080.622623329305	50697.75190156067	90
51425.86802892013	50534.511013074334	90
51217.88717950931	51547.986225337285	90
49089.139157432386	49902.595107317335	90
50494.81393329033	49353.101084660484	90
49363.19798497317	50303.71424673321	90
51501.321877212446	49882.44101916008	90
50693.69306360711	49314.23779159079	90
51426.14899161965	50695.29277039184	90
49470.26103531255	50383.43672726893	90
51516.27957197707	50571.504559129135	90
49073.066176806315	49812.99759766451	90
51791.366497857736	51026.910313437584	90
51881.09365433218	51048.74169579736	90
49382.49982234212	50407.99609969096	90
51632.99645412906	49946.07883369481	90
49438.0862174963	49276.303627773406	90
51728.12526668542	49922.17263535988	90
50358.38374400407	50801.662628543876	90
49362.25629272143	49220.95814800932	90
51563.68437197501	49392.45886343084	90
51759.38559972849	49835.927693264304	90
51638.78783123226	50181.07961947672	90
50565.62820326049	49236.04190022829	90
50173.872007972226	50954.17472784025	90
50279.167774469664	49095.309190356034	90
50361.18977698421	49147.12904281933	90
51575.250820334615	50851.551168636746	90
49427.40445893718	50195.74444452958	90
51816.7345771625	50728.52989921465	90
49435.67794998926	49539.18774018524	90
49962.264214651084	50602.7457591435	90
51431.01728792089	50061.4520819746	90
50787.55639236273	49297.609957042165	90
51606.80360881032	50053.84155393981	90
51778.92454283855	51179.110430179506	90
49036.74174747977	49722.48699762091	90
51442.33006121772	49225.92840081155	90
51965.451599482934	51083.00067860426	90
51441.24378439893	50391.096404948745	90
51851.838415457525	49840.14446368387	90
50219.85678139272	51104.045750498175	90
50583.22786489901	51090.90234334198	90
51241.31291272509	49111.20787740394	90
49645.99867005271	50460.456320196325	90
51730.65264474615	50770.00872285534	90
51671.45984407938	50273.89462053979	90
51689.12024876763	50364.50745838989	90
51506.369156430505	50742.59357641884	90
50748.60476246799	49212.38509942386	90
51462.04372490947	49972.57994263183	90
50318.45293765067	51090.68790448246	90
51536.45579730385	49194.39843005961	90
49569.10201423371	50546.36680870338	90
51847.90249087599	49932.824944093016	90
49484.64511569688	49186.10538774357	90
51473.0500684482	49125.341737277704	90
51058.0881374451	49498.38144481654	90
49709.15485336026	50531.50365633416	90
49811.65188236087	50712.29305949432	90
49791.7101408529	49453.2015749922	90
49483.14702630313	50593.62233761207	90
51635.940906081414	49335.588299803014	90
51617.878543901075	51312.09425162404	90
49347.95423195199	49573.72555446038	90
52055.76485741043	51095.37830414517	90
51842.18236641451	50915.19311510526	90
51356.70675560359	49705.30222441169	90
49056.21965983356	49988.476438712576	90
51383.993750984664	51242.46677544441	90
51329.95625582814	49535.84818219468	90
51415.62690704823	49627.13177095966	90
51022.0928982921	49175.99084822381	90
49934.73440109377	49128.99912680549	90
51918.20325740293	51161.5736373392	90
50458.46804450596	51060.32295948389	90
51177.70929877733	51635.859968371915	90
49332.92378851049	50484.81496382393	90
51509.37022503646	51447.66188223703	90
51102.20800413907	51697.50563070378	90
51714.05982097783	51317.22686312437	90
51373.538643246706	49128.758319778426	90
50912.72137777005	49266.2661979161	90
49433.332080762375	49108.8083113925	90
51601.324705151645	51413.03720414137	90
50658.43109348319	50700.185136509484	90
51361.18281875341	49030.634619879966	90
51512.23927379537	49479.331856712495	90
49655.19403858998	49121.77644091155	90
51099.77460282145	49125.612787075515	90
49763.29472605995	50412.946482101004	90
50009.35693531688	50761.78102411491	90
51736.24109586771	50199.804161529726	90
50876.76018251775	51410.01044450592	90
50609.57930662043	51216.67489376063	90
51556.978033794	49684.500667594766	90
51668.1069846004	49429.06033637725	90
50785.42185398098	51184.3650274668	90
51614.396353949895	49504.66992860897	90
51933.095206705926	50803.58008184042	90
51191.3551637248	51729.38830923301	90
48978.15988279671	49647.75034951395	90
51125.56190070264	51792.844638425566	90
51825.753463235094	50222.26077689334	90
49373.015210538804	49030.300884524186	90
49558.05695743068	49104.83615651513	90
51730.692565082325	49339.378818775156	90
51888.439360656645	50296.3495782991	90
49790.01293996028	49175.4582553077	90
50868.662552463116	49176.69588759766	90
49258.070596158635	49610.99123186166	90
52022.73303995009	50825.88045878942	90
49275.732462793894	50564.47255167851	90
49366.694032771615	50589.8254794798	90
50031.00510758266	48984.96146856283	90
49472.14241062138	49016.672314089	90
49806.336750276176	49083.0019408335	90
51762.04623227813	50010.48534344854	90
51602.70537198746	49129.910440234045	90
50009.89316539741	50500.58072295481	90
50726.91499442428	51258.23253772357	90
50957.430456094604	49110.68771827325	90
51508.59264301648	49598.097122681094	90
51710.28371558005	49515.87166962967	90
49370.37521183879	50120.53263018241	90
50360.372993202654	49050.18025582161	90
51501.33945870096	51546.92692626043	90
50700.952961879106	51351.46815528919	90
51050.155313729774	51519.09324920524	90
49361.46122328757	49336.51391842175	90
49616.77409141588	49031.526034748844	90
50275.7060908348	51178.578037627274	90
51631.420724566524	50771.60730585837	90
50094.30955953741	51002.44835519903	90
51691.05100631936	49163.57886759249	90
48973.63115900418	49799.01836667376	90
50119.280709960505	51090.04575963386	90
51939.9162472467	50375.143844228936	90
50364.90729668127	51213.03735412316	90
50451.63107849441	49039.15240839448	90
48880.85899620518	49824.73162767489	90
49302.00302510598	48964.742034824485	90
51323.85970823785	50721.48883688153	90
48891.101722437335	49684.26591933337	90
52001.9902601462	51206.313577094574	90
51174.67974304258	51877.2136522998	90
49881.47060532368	50646.15024625641	90
49466.11222519788	50477.12689955729	90
52019.338210462	50727.15211251168	90
49066.72873624554	50085.02395294452	90
49160.84267364409	50100.649916544935	90
51431.44664145129	50960.36602647333	90
51161.75391153089	51975.45440591563	90
51646.74419549728	50447.54847534658	90
51702.12317354848	50114.4859539312	90
51740.23340667978	49731.298593244865	90
49513.28188751423	48934.48590974213	90
51556.27732166552	50659.01633450562	90
49712.892346283545	49047.30782805487	90
51658.705871548176	50537.96129495038	90
49276.72347848444	49056.71765106078	90
52035.0713852251	50370.79301996532	90
