# Supplementary material for: Abundant Topological Outliers in Social Media Data and Their Effect on Spatial Analysis
Source: PLoS One. 2016 Sep 9;11(9):e0162360. doi: 10.1371/journal.pone.0162360 (PMC5017681; doi:10.1371/journal.pone.0162360)
Supplement: S3 Dataset — See the respective attached file. (ZIP) [file pone.0162360.s003.zip › S3_inclusion_lws/numbers_of_included.csv]

122
123
122
118
119
110
80
71
62
59
49
43
39
35
33
31
29
28
25
24
24
23
22
20
20
18
20
19
17
17
16
16
16
16
14
15
15
13
13
13
15
13
12
12
12
11
11
11
11
10
11
11
11
11
10
10
9
10
10
9
10
10
10
9
9
8
9
8
9
8
9
8
9
8
8
7
8
8
8
7
7
8
8
8
7
8
6
7
7
8
