# Supplementary material for: Abundant Topological Outliers in Social Media Data and Their Effect on Spatial Analysis
Source: PLoS One. 2016 Sep 9;11(9):e0162360. doi: 10.1371/journal.pone.0162360 (PMC5017681; doi:10.1371/journal.pone.0162360)
Supplement: S4 Dataset — See the respective attached file. (ZIP) [file pone.0162360.s004.zip]

Archive with 93 entries (93 files):
- S4_inclusion_swl/clust_10_19.csv
- S4_inclusion_swl/clust_11_20.csv
- S4_inclusion_swl/clust_12_21.csv
- S4_inclusion_swl/clust_13_22.csv
- S4_inclusion_swl/clust_14_23.csv
- S4_inclusion_swl/clust_15_24.csv
- S4_inclusion_swl/clust_16_25.csv
- S4_inclusion_swl/clust_17_26.csv
- S4_inclusion_swl/clust_18_27.csv
- S4_inclusion_swl/clust_19_28.csv
- S4_inclusion_swl/clust_2_11.csv
- S4_inclusion_swl/clust_20_29.csv
- S4_inclusion_swl/clust_21_30.csv
- S4_inclusion_swl/clust_22_31.csv
- S4_inclusion_swl/clust_23_32.csv
- S4_inclusion_swl/clust_24_33.csv
- S4_inclusion_swl/clust_25_34.csv
- S4_inclusion_swl/clust_26_35.csv
- S4_inclusion_swl/clust_27_36.csv
- S4_inclusion_swl/clust_28_37.csv
- S4_inclusion_swl/clust_29_38.csv
- S4_inclusion_swl/clust_3_12.csv
- S4_inclusion_swl/clust_30_39.csv
- S4_inclusion_swl/clust_31_40.csv
- S4_inclusion_swl/clust_32_41.csv
- S4_inclusion_swl/clust_33_42.csv
- S4_inclusion_swl/clust_34_43.csv
- S4_inclusion_swl/clust_35_44.csv
- S4_inclusion_swl/clust_36_45.csv
- S4_inclusion_swl/clust_37_46.csv
- S4_inclusion_swl/clust_38_47.csv
- S4_inclusion_swl/clust_39_48.csv
- S4_inclusion_swl/clust_4_13.csv
- S4_inclusion_swl/clust_40_49.csv
- S4_inclusion_swl/clust_41_50.csv
- S4_inclusion_swl/clust_42_51.csv
- S4_inclusion_swl/clust_43_52.csv
- S4_inclusion_swl/clust_44_53.csv
- S4_inclusion_swl/clust_45_54.csv
- S4_inclusion_swl/clust_46_55.csv
- S4_inclusion_swl/clust_47_56.csv
- S4_inclusion_swl/clust_48_57.csv
- S4_inclusion_swl/clust_49_58.csv
- S4_inclusion_swl/clust_5_14.csv
- S4_inclusion_swl/clust_50_59.csv
- S4_inclusion_swl/clust_51_60.csv
- S4_inclusion_swl/clust_52_61.csv
- S4_inclusion_swl/clust_53_62.csv
- S4_inclusion_swl/clust_54_63.csv
- S4_inclusion_swl/clust_55_64.csv
- S4_inclusion_swl/clust_56_65.csv
- S4_inclusion_swl/clust_57_66.csv
- S4_inclusion_swl/clust_58_67.csv
- S4_inclusion_swl/clust_59_68.csv
- S4_inclusion_swl/clust_6_15.csv
- S4_inclusion_swl/clust_60_69.csv
- S4_inclusion_swl/clust_61_70.csv
- S4_inclusion_swl/clust_62_71.csv
- S4_inclusion_swl/clust_63_72.csv
- S4_inclusion_swl/clust_64_73.csv
- S4_inclusion_swl/clust_65_74.csv
- S4_inclusion_swl/clust_66_75.csv
- S4_inclusion_swl/clust_67_76.csv
- S4_inclusion_swl/clust_68_77.csv
- S4_inclusion_swl/clust_69_78.csv
- S4_inclusion_swl/clust_7_16.csv
- S4_inclusion_swl/clust_70_79.csv
- S4_inclusion_swl/clust_71_80.csv
- S4_inclusion_swl/clust_72_81.csv
- S4_inclusion_swl/clust_73_82.csv
- S4_inclusion_swl/clust_74_83.csv
- S4_inclusion_swl/clust_75_84.csv
- S4_inclusion_swl/clust_76_85.csv
- S4_inclusion_swl/clust_77_86.csv
- S4_inclusion_swl/clust_78_87.csv
- S4_inclusion_swl/clust_79_88.csv
- S4_inclusion_swl/clust_8_17.csv
- S4_inclusion_swl/clust_80_89.csv
- S4_inclusion_swl/clust_81_90.csv
- S4_inclusion_swl/clust_82_91.csv
- S4_inclusion_swl/clust_83_92.csv
- S4_inclusion_swl/clust_84_93.csv
- S4_inclusion_swl/clust_85_94.csv
- S4_inclusion_swl/clust_86_95.csv
- S4_inclusion_swl/clust_87_96.csv
- S4_inclusion_swl/clust_88_97.csv
- S4_inclusion_swl/clust_89_98.csv
- S4_inclusion_swl/clust_9_18.csv
- S4_inclusion_swl/clust_90_99.csv
- S4_inclusion_swl/clust_91_100.csv
- S4_inclusion_swl/numbers_of_included.csv
- S4_inclusion_swl/Readme_Inclusion_SWL.docx
- Readme_Inclusion.docx
