# Supplementary material for: Abundant Topological Outliers in Social Media Data and Their Effect on Spatial Analysis
Source: PLoS One. 2016 Sep 9;11(9):e0162360. doi: 10.1371/journal.pone.0162360 (PMC5017681; doi:10.1371/journal.pone.0162360)
Supplement: S4 Dataset — See the respective attached file. (ZIP) [file pone.0162360.s004.zip › S4_inclusion_swl/clust_10_19.csv]

50000.0	50000.0	0
49997.79043139506	49998.597076012185	0
49992.133447697015	50000.07879332946	0
49995.558133034945	50000.38009565156	0
49997.21745450375	49997.77212437529	0
49994.57180867038	50002.631066205395	0
49991.49888846195	49992.4613969998	0
49996.77201141029	50001.35825968003	0
50004.850999751936	50000.85693610015	0
49993.46797080403	50008.42654315858	0
49998.95035597973	49999.646175560476	0
49997.442896782326	49996.09302892505	0
49998.812795232036	50001.19449831629	0
50002.62075658079	49995.496073808055	0
50000.216125961226	49993.66178437633	0
50004.23648844592	49992.22940218959	0
49993.571381594695	49999.580818657516	0
49992.41923089483	49988.943020042476	0
49996.0527618576	49990.599080623244	0
50001.12000876341	49996.02035613251	0
50001.6019572125	49988.69191780159	0
50000.054173393626	49994.84507609227	0
49996.16393075302	49983.54171333091	0
49999.359585119164	49998.34690009942	0
49990.032259035645	49990.78718097332	0
50008.03801246034	50004.374756706806	0
49997.912305912	50002.05047237355	0
50003.47988321763	49993.052296422924	0
49985.51403302475	50003.33527065473	0
49998.6759818169	50008.21620234813	0
50007.88661690972	50006.75171072905	0
49992.84463948033	49996.02080521639	0
50005.353157945894	49996.63946390781	0
49993.56821679584	49997.757853689975	0
49984.727985152575	49992.42600786566	0
49987.897885826496	50000.432936200814	0
49995.41428427015	49998.58480619745	0
49998.23230755371	49984.27159425677	0
50001.56984675912	50003.70886639595	0
49987.949256951135	49986.671472371265	0
49993.69019385624	49988.42095948461	0
49990.60023029436	49996.84431148471	0
49989.8831856475	49998.5480773353	0
50004.031737429694	49998.13902404288	0
50003.4894029905	50003.09904140463	0
50008.61850962432	50008.21797879241	0
49999.591625836154	50002.031401449996	0
49997.03975814452	50009.348246719914	0
50004.44371639388	49993.891565456965	0
50003.34929151505	49985.56991203538	0
49992.16039029563	50006.06042632077	0
50007.15378653218	49999.26466668234	0
49996.16890274137	50002.738391335304	0
50005.92485061879	49988.330804757796	0
49998.38389391129	49993.62450756858	0
50005.06115385122	49997.67556213016	0
49988.91764942108	49997.5550046056	0
50007.51712024195	50001.36870839534	0
49988.1616042304	49983.63506917873	0
50009.485075860175	49997.87824772131	0
49996.04301541916	50008.734037925446	0
49992.10706594943	49998.709555552676	0
49998.05603662089	49976.85732034227	0
49998.23225417739	49988.04705525317	0
50003.29875263384	50010.79864165075	0
49988.8005706413	49988.888047156666	0
49998.633742805185	49985.74198749925	0
50012.26252845324	49989.043919917516	0
50001.71554240036	50008.23076770677	0
49990.4221963806	49980.08489794384	0
49996.7307457035	49986.75100088232	0
49996.95323201458	49991.31025767149	0
49996.627782278076	49999.704189140306	0
49993.783599509414	50001.9670468794	0
49995.547791910605	50007.16657583297	0
49994.541607082676	49998.032773452	0
49997.19536476392	49993.761534747864	0
49994.48619388764	49990.314267388865	0
50005.31953840113	50011.457951609125	0
50005.21838530439	49992.710027598725	0
50003.553832569996	49996.930528550794	0
50005.55622003214	50007.27952617764	0
50016.07253131363	49992.92009515851	0
49981.55975510632	49993.815413305005	0
49998.391760254424	50010.92338898061	0
50006.9610331696	49997.4371772649	0
50008.761052684844	49996.71402507769	0
49995.88335509951	49989.38185972829	0
49996.861110456084	50003.60591475201	0
50011.76083948491	50005.815023696225	0
50007.565205166386	49988.032658921504	0
50011.5472826698	49993.41279408204	0
49994.69598294172	49991.86267472745	0
50001.59297422699	49992.63184262959	0
50020.432728192354	49991.544523876044	0
49995.42836478101	49997.296746693275	0
49998.810270886876	49992.07105333187	0
49990.64479087334	50004.56734443546	0
49986.07489653561	49993.66150576665	0
49986.51012401545	49995.60849854692	0
49984.077954815686	49995.664388103614	0
50003.895467088914	49987.98694527446	0
49982.031325156546	50004.108411650275	0
50012.386007996894	50002.93416500153	0
49981.83577827261	50006.99544168797	0
50002.61358895062	50006.125868638286	0
49997.610187178936	50007.504993158815	0
50002.000247755146	49982.02566011666	0
50003.92467657114	50009.55221404131	0
50007.90022175466	50009.254849840996	0
50002.119076106625	49987.54881244561	0
50000.85755020047	49982.84260186325	0
50002.88920887537	49988.277816315385	0
50000.76418505607	49990.47633754719	0
49991.52221516297	50005.175687260315	0
49991.79441719219	49989.945528475415	0
49998.38903914623	49990.977596904035	0
50010.86443657174	50002.861853111826	0
49996.13310567727	49978.225416527945	0
50001.90323198772	50002.087447907405	0
50005.84584777947	49998.54566276328	0
50017.357289774474	50003.73442282242	0
50012.453241333955	50007.3589429362	0
49985.605250376015	50000.51473356919	0
49994.38328827558	49984.18899957935	0
50000.8403546126	50004.897730818215	0
50006.11194117808	49990.15992299432	0
49984.27524808013	50005.968591316036	0
50019.5490885488	49989.334775282514	0
50008.08135946473	49995.88210170539	0
50013.452588935026	49988.7082536488	0
49998.1854275154	49989.08493253287	0
49998.71774061969	50006.58240197167	0
49993.97049801827	50004.02511665101	0
50015.25622703696	49993.5720335993	0
50019.81418921928	49993.28277654077	0
49995.226166110464	49988.49803466768	0
49993.865175289255	50005.869898426434	0
49994.04884830762	49993.897956082816	0
50001.39258520028	50014.69304526826	0
49992.10381851385	49991.3367421365	0
50002.88349777745	49998.53556594982	0
49999.29465558944	50003.13800737407	0
50012.61582749915	49996.667967977366	0
50004.93898694684	49981.08544820314	0
49992.72674114008	49981.491918674365	0
49982.816725410885	50008.82887474503	0
49993.60548876865	49980.15138910854	0
49992.11360557294	49974.161871512435	0
50008.0641741181	49991.535682462476	0
49986.56975352135	49985.88537937111	0
49988.26397047004	50003.51104710496	0
49986.204012010814	49983.62403469558	0
50005.45533731321	50008.4777403098	0
50002.84202847576	50009.38788858975	0
50004.5110949025	50002.17592122478	0
49977.593176681534	49997.97886004455	0
50012.96296910729	49986.584380800676	0
50000.389708098875	50008.21378903525	0
49990.53693650669	49987.986221160616	0
50014.06684097054	49993.2541244715	0
49991.01998804747	50002.62396518842	0
49997.179664791176	49989.593964051295	0
50004.2950092968	50012.89350630644	0
49990.621701041644	49975.46767306921	0
49993.55678247852	49977.01456242952	0
49992.84959283164	49987.70268395018	0
50011.20404459958	49996.77816642178	0
50003.364540594666	50019.003513690965	0
49983.49823437399	50007.538690917216	0
50014.32975302772	49996.15686941403	0
50015.78410513641	49997.474112749405	0
50009.43197460551	49990.474738550445	0
50004.745906517455	50016.623646608256	0
50009.63416808849	50010.34807378314	0
49981.74271072933	50016.83610456045	0
50013.40609958293	50002.34463341224	0
50002.72985233878	50018.01678341299	0
50008.287622641416	49999.13161246651	0
49984.126513146795	49977.08224825575	0
50012.84333684762	49985.38424254539	0
49987.99532836726	49995.883448455505	0
49990.49563661924	49992.83144377475	0
50014.145828508044	50005.16808115428	0
50015.1384677496	50000.029878970345	0
50018.71002429644	49992.34413541518	0
50007.134924491525	50011.962310271636	0
49996.373515502455	49992.135994846685	0
50006.850693972374	50009.72264438309	0
50012.45941158673	50019.663471941465	0
49992.899397134126	49993.07508130361	0
50016.607641170005	50001.151601822945	0
50001.25747092277	50006.547656443894	0
50005.9345093647	49994.19009730721	0
50017.813944932546	50005.00005444524	0
49994.42296405501	50000.44724693628	0
49999.35940114721	49988.76188971461	0
50016.58884756132	49999.17895380054	0
49994.892938313336	49980.091849776516	0
49995.0510721457	49995.44024060015	0
49986.38053722962	50002.41536141428	0
49990.64707373581	50007.66669698612	0
49989.3412077137	49992.250863683475	0
49987.369434572014	49998.90669951169	0
49986.04730065185	50004.93889305151	0
50020.57281063565	49988.298296764944	0
50003.141428724506	49983.92680217168	0
50011.81226398315	50020.795317113116	0
50007.91702417866	49994.79261652382	0
49997.460358599514	49978.000531714766	0
50008.47322917809	49997.7998386602	0
49988.79105521255	49985.61885176348	0
49979.99668415866	49988.247550464446	0
50023.01450993598	49990.665766766455	0
50001.80863469015	50011.621492053586	0
50001.180707899926	50000.160397497704	0
50001.230491099064	50013.464722137476	0
50005.57916729151	49986.36478573439	0
50006.32386534526	50003.98689779463	0
49987.26417256439	49997.386262863576	0
49986.50969488265	49971.13079668079	0
49991.78560749561	49984.743248127874	0
50011.91064186316	49987.25857504851	0
49979.026179858774	49993.54009193787	0
49995.29197055855	50014.299317089695	0
50003.27528192292	49991.640484220654	0
50022.18687484511	49999.49876293456	0
50016.845165693354	49996.542146341235	0
50009.68184032617	49994.3223712722	0
50008.5689875515	49989.42745413995	0
49988.62882947315	49994.23153514448	0
49978.34352784749	49994.31806542327	0
49991.21899801028	50013.93786311992	0
50009.06545782055	49992.015826742805	0
49996.762495718875	49973.93491078354	0
50017.86968777505	49999.56646561498	0
49992.32209367812	50003.204802689404	0
50006.53972236025	50002.45568023364	0
49989.60527622023	49999.63902025744	0
49998.13606003267	50013.69500914624	0
49990.00921189547	50013.485931768155	0
49991.09537875763	49976.82180722324	0
50010.54800492425	49998.00514117209	0
49989.09032394753	49996.42852776032	0
49995.18505374276	49987.3120398817	0
49990.204920949844	49989.23957312068	0
49995.16332007578	49981.804981765024	0
49989.805555721876	49969.598178768865	0
50014.54160586519	50009.30971696948	0
50021.54580095918	50001.77225144148	0
50006.927652825536	49994.9504747572	0
49978.94516972163	49997.86333530433	0
49987.154837966766	49993.45593771072	0
50018.25094646333	49988.26745355924	0
50015.53809944499	50007.19757847838	0
50002.562234896366	50007.29734310244	0
50000.87592896443	50009.30557281569	0
49996.09835851055	49994.088565508806	0
50023.472574627034	49993.01831946304	0
50013.090661204544	49993.807025936294	0
49978.33498788711	49999.89226490378	0
50014.457860201575	50015.35471834229	0
50006.75642568968	49992.643689522236	0
50010.80395894891	49986.74763689218	0
50001.22972512284	50016.696412634854	0
50011.0865047758	49984.2383962155	0
49987.17750191979	49980.50113884318	0
49988.18126003159	50002.39534483807	0
50025.30879016485	50001.55626795164	0
50004.84985572731	50003.25131092541	0
49992.321169828596	49977.792669715236	0
50025.70679542769	49986.95657258604	0
49987.68618123762	49990.97637467728	0
50003.750755374844	50000.30182726468	0
49993.00738688821	50018.27374472574	0
49985.56049451298	49985.40564000354	0
50012.47559685164	49994.66869856204	0
49988.23073582163	50005.06016935864	0
50014.21137249285	49998.59916272567	0
49985.705947552444	49991.237555350046	0
50023.961762669176	49980.63716247672	0
50015.65901229553	50005.51123304655	0
50007.42018130532	49983.40923644637	0
50003.98929458173	50020.19652411129	0
49978.68685766216	49980.01706397409	0
50006.02554113342	49983.502716806615	0
50006.37104882755	50017.880156948675	0
49977.877792385596	50016.68462250551	0
49983.88778388111	50003.431641383904	0
50007.25930525301	50016.356386512496	0
49997.53870393056	50011.68337544323	0
50028.8876354843	49996.7961139601	0
49993.03313609062	50004.99403676527	0
49978.87460193789	49978.57901382944	0
49998.366406242945	49994.75751474936	0
50019.61622097593	49990.60713461233	0
50014.61533795304	49991.38028168589	0
50008.690952911136	50020.165591565055	0
50005.68511072025	50013.842987113785	0
49996.093953493786	49996.01996986774	0
49981.46397774686	50000.416395001106	0
50010.21667654521	49996.177030068495	0
49996.98762224401	50012.73618486243	0
49977.06413674297	49991.234642248426	0
49993.694214306066	49995.12567417274	0
49980.3192485011	49994.00326872188	0
50004.056211135474	50014.66353332076	0
50002.37956575776	49978.923750197646	0
50022.66685467963	50001.65038291576	0
49995.84149753014	49973.43350969119	0
49997.10356754586	50006.01006358804	0
50033.06942428801	49981.91341570461	0
49979.94679799229	50001.3323591304	0
50008.85047956283	50016.47355770598	0
49995.25060635962	50016.73726829858	0
50006.72266694603	50007.64404602325	0
49990.082384099696	49971.73324296739	0
49994.30142329103	49986.52147414055	0
49993.99083781493	50013.564340328594	0
49993.677025331424	50019.77453632753	0
50008.88873976937	49986.20754836948	0
49989.62043617076	49984.9066512741	0
49976.89101514203	49999.79555213243	0
50000.38365317644	49984.73866509687	0
49998.50301832688	50004.801049115755	0
50002.4775370339	49999.82692121468	0
50000.58614407058	50022.59126134004	0
49991.57997734524	49980.74466590062	0
49999.47619484948	49983.55135301644	0
49997.872176753845	49979.78767954166	0
49999.51034001347	50014.126163537476	0
49987.361610054635	49969.53376487578	0
50002.83973411616	50012.701877170904	0
50010.86774556764	49989.07944425918	0
50001.15748309764	49991.573961654765	0
50007.9913835416	50022.24041741338	0
49988.7503233546	49981.35012226887	0
49986.03608310234	49999.11861181681	0
49985.00637627702	49981.597648055234	0
49985.650089384144	50009.49023072368	0
49974.397243483145	49994.03644489316	0
50015.4345562129	50000.98678220005	0
49976.39001702552	49983.38478956387	0
49990.066594147334	50015.71113489241	0
49971.73204410394	50023.41744022993	0
49983.60830630746	50002.113752133686	0
50007.28364498836	50014.70157262982	0
49983.19737224199	49998.713609976796	0
49986.11467622116	49996.56995467928	0
50019.87293030292	49996.05067039871	0
50011.89569799317	50004.23689077273	0
49987.14195373493	50003.64643312917	0
50005.18617250356	49976.00707180303	0
50021.27295677253	49997.78060101359	0
49979.594871433575	50010.649888378335	0
49992.039268323744	49970.88771154867	0
49987.510827455895	49972.02581111281	0
49995.56040451604	49984.98989796355	0
49981.0822076258	49967.432359146966	0
49987.94058000065	49974.88526764987	0
50014.510866226876	50001.379604242626	0
50004.62877733578	49978.807454918766	0
50003.970018942	50018.124082947324	0
49993.62624373497	49978.81782578118	0
49981.3428510555	50003.34384201937	0
50018.167902045905	50002.34827142573	0
49981.71449227033	50012.160532840586	0
49993.51179022016	50011.8374166899	0
50006.51511528033	49980.31385758159	0
50023.53832016382	49982.224374854566	0
50017.194157851016	50024.83639285489	0
50016.97714463976	50008.12513798981	0
49990.94758817478	50010.165896359336	0
50029.3899666008	49984.93088934797	0
49985.95128382408	49973.39797252086	0
50021.498484812364	49991.903341270365	0
49977.56468768297	50006.68173366002	0
49997.40523162644	49985.00916248897	0
49999.45886393115	50015.993292540705	0
50004.07375902936	49990.19193619716	0
49974.26236635185	50000.19879209648	0
50019.180563178095	49997.94562009952	0
50009.890755981425	49980.265018184764	0
49989.29510405071	50002.724338880376	0
49996.426259186024	49985.51478007382	0
50007.493040620924	49989.19723968765	0
49981.384028675486	50010.62626959132	0
49991.6071713429	49988.028312631526	0
49984.6056899718	49996.65388554512	0
49989.978249538704	49976.34614928339	0
50009.06208482354	50007.05225252825	0
50015.12164949382	49987.54220632814	0
50013.02451351341	50012.6930640136	0
49983.72875331615	50005.03348698493	0
50030.322162535915	50008.764945724026	0
49988.07236480543	49973.30322159022	0
50021.17953770424	49993.40148768863	0
49977.9353266202	49988.32861394756	0
50017.55200453088	49989.686622262205	0
50009.41709683127	49982.94472538286	0
49993.517031380165	49985.624445562935	0
50024.23762702507	49990.057631149546	0
50006.59920691841	50013.173112278804	0
49996.36285869221	49979.65183355569	0
49996.46253639952	50010.35669178488	0
49986.346697934445	49975.77454466398	0
50017.36509094484	49994.05724041787	0
49977.54298608225	50015.26628060827	0
49987.665413008544	50009.961026873665	0
50004.20668245684	49986.92493821414	0
49991.240948939056	49995.09753900651	0
49990.672214701546	49969.02835953091	0
49986.80029992012	50019.193986685816	0
49987.05498610656	50015.276629584274	0
50013.29483279359	49990.93642424138	0
50003.07116470876	50004.790797890644	0
50019.96678142075	50005.286622233856	0
50016.410985050155	50026.64117403084	0
50022.381607964344	49994.78009458669	0
50032.55510401598	49988.476649386204	0
50019.84726886357	50008.03743254569	0
50018.55105006549	49996.125393120456	0
50005.72733228711	49984.65987424659	0
49990.724770951034	50001.10196901953	0
50007.556938279646	49979.396019758125	0
50022.078615100705	50000.813758113996	0
50004.55566149082	50023.60044291396	0
49998.4983155582	50015.035411197096	0
50004.21201548379	49979.89735732732	0
49998.41688966351	49982.0914605221	0
49996.9404056562	50019.45560997021	0
50024.824178134666	50003.82240284793	0
49981.59933546655	49988.22546023058	0
50006.68692081328	49991.29153867619	0
50030.92505047998	49986.73341575318	0
49987.02162812129	49999.91224158874	0
50025.59547838074	50004.8113040502	0
49988.90094384041	49975.40867859488	0
49990.23594971534	49994.96063345515	0
50017.1067611682	49986.79810538411	0
49995.74080340362	50018.56532930337	0
50002.31586199673	50000.83903672667	0
49985.91446985067	49977.111835945914	0
49967.44431902017	49989.53004316159	0
49991.32434972063	49993.81099808387	0
50030.49764698876	49999.80431681986	0
50027.8920230694	49984.61646596402	0
49974.05217655252	49991.63751974511	0
49986.350155817265	50008.71150109189	0
49979.786602864704	49996.93528004006	0
49980.638830733114	50014.78666042598	0
50018.94609729141	49984.38404056665	0
50016.86817008317	49983.479919210724	0
49990.923193534356	50019.067660158245	0
49984.68159875427	50012.00075993163	0
49982.58897476211	49987.25645410104	0
49977.860154341804	50025.185317880954	0
49980.36263354036	49976.54920293385	0
50030.175245270664	50013.83441614367	0
50030.65430217634	50010.08164100497	0
49970.65389870021	50027.10203048065	0
50034.9719228903	49978.647480672626	0
50017.85789347177	50007.327853458395	0
49989.376716702325	50005.95581601044	0
49972.54740722439	50004.26018838349	0
49999.90607349646	49987.24525022351	0
50016.33039841318	50011.26546094777	0
49992.406209525456	50011.43399184492	0
50035.72874323706	50015.82195458916	0
50005.41012807499	50025.2913505149	0
49983.81713803753	49983.79410119446	0
49999.77181508898	49967.689736443	0
49967.01115954832	50018.732933267005	0
50001.21111076006	49976.59515916633	0
50022.03660548448	50021.284900769926	0
49987.06820574467	50005.69981951918	0
50020.23576196077	49998.22890886206	0
49992.16903790663	50013.34050751537	0
49981.74734959878	49983.20071237331	0
49991.36824090871	49969.98461879516	0
50012.37766248718	49981.688403947286	0
49974.56224014572	50014.0804240969	0
50024.36097900612	49986.16457806206	0
49978.57637046901	50017.57258934513	0
50035.21616128849	49992.33085888675	0
49988.520182053304	49993.212740546805	0
49990.99456999804	50011.18036907362	0
50014.791241027175	49989.81083623396	0
49983.24235149588	49995.04380092772	0
50005.4078474971	49995.59320991545	0
50026.3538803164	50002.49773890014	0
50022.33425121599	49996.648774144	0
49985.706139208625	50015.893411702025	0
50001.12132970448	50026.977078791555	0
50032.16883876991	49997.22933410839	0
50000.78804212597	50010.92367463368	0
49997.79416111843	49992.046539810384	0
49989.86428037326	49986.360250281214	0
49991.50355130605	50019.933566887434	0
50028.340584949256	50004.80209150397	0
50173.0128417705	50123.44905298332	9
50163.57898329707	50134.179236366086	9
50183.4406458321	50111.75127204629	9
50155.46121007523	50148.41529690407	9
50170.195751682586	50106.64904210944	9
50152.75026522669	50138.39418462349	9
50187.24072158281	50132.64085152702	9
50160.45429307836	50100.81100910106	9
50160.87637908712	50117.94313440666	9
50142.10654414544	50136.79589605389	9
50149.80211612807	50120.59738649284	9
50167.856291774304	50155.88284845728	9
50172.15752802293	50142.45583532297	9
50197.925078539796	50139.57668217169	9
50186.891631712184	50096.84745698806	9
50138.89927584377	50149.38602756608	9
50174.65424381677	50093.25416625153	9
50184.519137582494	50149.571997490406	9
50192.18778464786	50088.20601045535	9
50162.226184553154	50088.34919014335	9
50200.76836469623	50109.58651204	9
50125.91706209665	50152.27434497898	9
50199.8358233337	50098.054898786766	9
50208.378368266924	50088.253037014714	9
50137.805155296555	50121.96029849156	9
50181.606470672166	50160.97355480596	9
50126.72229198292	50141.103268138	9
50171.24483237737	50169.19406547257	9
50195.439074952075	50150.94280698679	9
50125.32957715752	50108.41762263811	9
50185.60518939062	50175.920898897144	9
50196.24625233938	50127.36770343153	9
50216.86115949594	50096.29263833934	9
50193.60282670108	50168.19983708809	9
50148.13443487743	50092.011472594735	9
50208.5907923225	50174.582197883276	9
50215.44249771427	50139.28840251589	9
50110.179186043875	50097.022690776605	9
50183.730302820506	50192.45071530839	9
50210.305167926774	50157.45901415215	9
50127.55726616769	50118.78288422982	9
50182.90011750103	50121.75803155924	9
50146.98154218669	50164.375996653245	9
50114.2525998689	50118.97071980584	9
50159.91481580232	50164.56945648047	9
50211.11260417492	50186.40657321318	9
50149.83372343814	50076.27331202719	9
50137.15579259763	50161.443353135626	9
50110.0136540815	50152.762101016815	9
50186.39695589664	50207.843691806476	9
50121.36076082207	50129.34503664679	9
50136.701216286005	50086.81431856892	9
50102.80856403544	50113.31196469503	9
50151.69670359343	50105.773042646906	9
50215.328370438016	50106.860442844576	9
50174.22655381957	50182.60317763962	9
50211.28739240678	50127.61409403392	9
50160.3982154356	50077.595514537454	9
50164.024477622384	50176.61673171795	9
50173.86109955598	50074.99155460272	9
50134.80016390845	50179.14190102142	9
50186.75362742359	50077.379890839504	9
50224.164467974246	50164.90541867954	9
50108.70838518872	50129.28187158659	9
50132.30300622514	50095.84519522836	9
50120.52625019439	50170.245568041726	9
50199.76853356876	50201.04694805834	9
50134.19220843509	50070.9308816202	9
50122.747641037015	50186.594318204734	9
50228.933376976376	50095.98593467845	9
50123.728842072385	50067.87952182565	9
50112.23312628783	50109.030440209965	9
50110.4759078474	50086.707397094615	9
50199.061962786494	50187.61050830698	9
50091.480112831574	50099.89510163655	9
50149.07894917622	50065.20087542878	9
50162.21691857668	50060.14392646865	9
50223.850220761466	50149.4589966125	9
50221.96330568932	50190.425718657796	9
50203.9844186848	50078.63910182118	9
50230.729461793446	50110.25985651645	9
50230.9179018362	50202.50609409588	9
50117.84958913312	50202.17914303216	9
50167.93836321618	50197.77289112378	9
50219.59792778706	50205.64775954306	9
50134.78121815727	50198.17994655881	9
50098.6944139753	50126.68080449019	9
50183.89628519455	50061.595668223665	9
50220.707813990295	50121.465406712676	9
50079.90098507284	50099.32329381735	9
50229.26254844324	50135.240741200076	9
50098.82753384267	50157.36883699114	9
50193.68799708069	50068.5114523559	9
50123.20664772929	50078.11014907337	9
50115.87200792423	50161.198707511234	9
50223.15625028657	50086.62491871656	9
50177.67619750815	50052.73063558325	9
50121.47492862743	50098.429409779244	9
50244.109922542986	50119.6509029981	9
50178.832677304534	50218.38198956231	9
50241.44470025116	50206.920011054535	9
50101.61616849694	50192.90070255862	9
50090.457960875836	50149.064012542105	9
50064.495442894375	50096.16881484812	9
50156.2889740994	50189.21857726723	9
50196.99084254564	50220.10807520629	9
50167.3965884197	50214.69737443132	9
50157.32774356228	50228.32424556861	9
50116.24276412164	50056.67584220212	9
50233.76464854309	50124.294837062655	9
50111.63890266545	50142.56667097201	9
50138.58286205695	50107.65042201801	9
50260.92094088042	50116.8322241813	9
50153.930920748404	50240.66801169307	9
50231.26272657613	50078.01647125568	9
50091.758570781596	50199.97657941427	9
50138.20541435184	50246.39927271486	9
50126.275268352285	50044.968408655244	9
50139.48964293551	50039.08929507738	9
50187.596613269685	50039.697500315575	9
50091.65772799287	50086.1416409563	9
50074.51633802253	50197.598037996126	9
50209.5861519974	50117.364567852565	9
50097.60690497401	50182.572782832496	9
50239.879917127	50089.415772713866	9
50087.88385127597	50119.692414772	9
50051.06417588326	50102.499471739495	9
50239.985490631094	50104.3290973463	9
50128.60015079661	50032.505743032634	9
50218.11306282364	50077.19007586549	9
50149.272536778575	50181.86020854216	9
50146.48587365278	50223.90576407031	9
50155.119163342664	50052.95933302852	9
50079.34937901595	50143.3186825438	9
50078.15090747149	50157.952989250436	9
50139.27413688647	50232.08453196662	9
50072.815693639204	50087.901324144805	9
50163.60293685021	50044.35563292319	9
50122.5559909759	50231.89574219929	9
50139.72161248491	50049.61144288388	9
50209.09411163815	50209.299422913646	9
50231.90515937919	50221.140353849885	9
50109.21940038075	50170.73791083943	9
50147.341013484445	50199.893188782065	9
50083.94806646673	50180.91130101416	9
50100.50438660994	50143.29597016431	9
50241.19302627383	50074.78254187864	9
50131.87542044476	50212.417640703214	9
50218.21520290399	50220.50984746834	9
50156.03779655801	50258.47861126972	9
50064.370554303656	50181.943529068034	9
50105.74689531443	50211.68510275612	9
50138.26166789961	50028.04732617774	9
50236.208939995784	50148.171627442396	9
50113.11781890725	50183.30036464119	9
50125.22671059505	50245.31923570387	9
50051.26957918435	50088.0633180497	9
50168.489925954615	50236.03398135994	9
50210.73647039757	50198.97959160935	9
50054.75724009509	50186.41513888497	9
50104.35362382954	50076.95903437512	9
50262.51324385104	50101.017266108196	9
50157.38760678545	50210.794443840765	9
50225.3811653084	50175.70806800348	9
50162.15287590126	50273.86909737509	9
50104.80550484271	50060.5627790966	9
50119.9425259954	50213.80786829483	9
50127.392073794574	50057.09382654126	9
50273.60223229679	50103.59449939164	9
50178.3608245212	50230.367631590656	9
50085.95918033335	50135.35252202987	9
50057.51213977844	50118.407379987635	9
50084.614974352604	50207.4639529904	9
50149.54715883597	50031.67384473814	9
50070.38766079391	50212.541249138725	9
50247.48709492496	50158.45653975601	9
50241.38668606812	50138.01071676399	9
50107.88761932627	50223.93470455327	9
50048.280207612275	50073.59486665116	9
50091.71976284419	50075.6777201836	9
50143.83824933362	50210.21348724291	9
50064.19895491103	50193.962540552326	9
50045.93491402055	50120.18810698611	9
50169.08516190511	50246.382331458015	9
50180.76088837717	50244.52181793727	9
50095.09543534831	50231.76709343749	9
50252.54903792945	50105.692449410264	9
50180.09058878936	50022.950679928115	9
50230.75912283594	50184.82096804557	9
50051.91562370981	50204.574633393604	9
50144.67138330301	50016.247817084404	9
50174.95741983331	50005.16665003317	9
50179.031774430456	50268.54952882896	9
50190.6703621622	50000.97509157549	9
50257.31218252285	50202.890436875154	9
50253.131920742955	50128.56968225052	9
50070.860490738836	50124.46239499054	9
50067.03787965691	50112.85528829828	9
50043.88976254004	50059.837718915165	9
50171.38494003987	50260.73623398334	9
50249.42225144919	50171.97558208431	9
50173.66820965498	50064.30499041633	9
50087.94768576501	50248.52146222458	9
50060.70665186576	50081.66847149073	9
50078.99947926013	50073.44455634125	9
50264.134166677584	50165.06165265337	9
50083.59994174665	50220.12381643242	9
50095.02650796137	50220.07988364921	9
50048.74801627729	50050.83772544907	9
50158.27442953192	50013.97151537173	9
50238.269579439424	50168.1810726411	9
50111.0950503662	50239.35792614357	9
50114.09679635953	50033.815180018384	9
50058.94911337808	50172.27179128882	9
50108.2810052074	50250.79699223821	9
50171.25907667546	50280.97537497673	9
50048.58521823959	50171.53140555665	9
50134.445741076	50261.32949532916	9
50216.84644210493	50062.61286529695	9
50046.75787071625	50216.90042634068	9
50192.34739688833	50014.79900032898	9
50064.30300910846	50204.19385922694	9
50193.43126188475	50242.12903913987	9
50267.8051866117	50147.28253935053	9
50058.49202589844	50066.571106421194	9
50099.56153540657	50093.65067208276	9
50206.91002235557	50229.68229824814	9
50114.922899481215	50258.28205084887	9
50163.25047545631	49995.797281815976	9
50155.6535648335	49979.28773409181	9
50184.38570625774	50283.621046452565	9
50046.38827115534	50035.862833196574	9
50072.83720114629	50258.152559093694	9
50245.404687922965	50065.64509306081	9
50204.55464474273	50244.45691251074	9
50199.349202461985	50262.48210156958	9
50257.60851273409	50143.10690764748	9
50042.08628837202	50023.74281490933	9
50105.03946200922	50262.07869413346	9
50142.46460151711	50190.411737990384	9
50134.001595868605	50014.02452637612	9
50217.0260293194	50238.36745155807	9
50147.55654437449	50272.81100035702	9
50254.820475734785	50057.64201121478	9
50259.54324773212	50186.62680235092	9
50030.4937781843	50066.6407740227	9
50087.195906668494	50238.181617602975	9
50032.44680239442	50204.58795150091	9
50042.10868933849	50083.48508960819	9
50070.664982255315	50241.498447519065	9
50145.867245047004	50259.80875640851	9
50242.76350141182	50185.15859493003	9
50202.89986905687	50037.74884929025	9
50133.59843764875	50131.265692272165	9
50146.590058386915	49993.59349882419	9
50097.562010408044	50169.34573759345	9
50247.92171245118	50050.12369676264	9
50276.4289783228	50137.71027995782	9
50080.04596786814	50168.059936630576	9
50117.83155475123	50021.064106541984	9
50164.210907808796	50029.989322667476	9
50041.42250041485	50107.49445247092	9
50031.349342730464	50056.236087524354	9
50023.84310803115	50079.60905442069	9
50150.23058399388	50007.001492560456	9
50043.448076058165	50193.002275355626	9
50034.36888579731	50076.919080260675	9
50016.60430773951	50062.62290797868	9
50156.63316351735	50289.11339217076	9
50183.51092543185	50295.945892937816	9
50060.96686287672	50244.797442447	9
50098.0906431679	50253.652264145385	9
50269.648078518956	50175.80741662564	9
50069.11422052496	50147.45509184995	9
50229.26507100392	50067.28225643792	9
50249.93625566548	50092.843051992575	9
50262.54598072162	50088.32819582504	9
50142.63022337862	49976.385338458414	9
50283.518230952286	50108.529277916845	9
50193.55137654726	50049.332983912005	9
50123.217410668265	50005.5280849019	9
50057.61092534351	50161.75605271009	9
50214.199008655916	50272.163306467446	9
50188.73513706509	50231.56480991191	9
50133.739972253104	49967.22668188672	9
50268.08518397771	50064.9656425056	9
50040.44304874591	50179.94994891351	9
50019.45537234026	50196.02610597079	9
50172.57474571606	50292.192379966655	9
50179.87216592654	50309.170809509444	9
50045.13561377133	50242.256955059805	9
50065.81074933603	50223.89519995938	9
50105.77144377944	50044.8363801312	9
50271.30084710513	50207.41988454995	9
50009.02273932995	50073.38033942197	9
50201.34836589484	50279.54321549526	9
50102.77868070744	50011.803384496896	9
50271.01002232553	50078.80237415964	9
50190.54499752994	50029.87896531347	9
50195.299991086555	50303.28362617774	9
50038.55549141864	50128.87552948683	9
50113.62580954017	50011.18111383271	9
50038.67692149461	50146.65334576297	9
50251.05175386707	50212.550203106635	9
50162.71287892191	50312.86864877769	9
50267.95123018536	50196.78605096735	9
50276.83862426371	50125.461670621095	9
50169.86773984814	50224.5196047713	9
50253.24349220075	50077.287895443376	9
50133.39367102434	49981.668196754195	9
50095.11052190939	50018.89748651917	9
50012.05756496851	50092.56252112045	9
50049.99760941563	50140.60238400745	9
50087.31308610076	50265.146058385704	9
50230.412519301346	50053.88198835735	9
50026.61383464911	50097.976836054375	9
50206.22371751364	50007.81834016887	9
50053.15451907512	50028.405354578965	9
50279.589014236924	50199.313099400875	9
50054.66265687312	50259.896842996386	9
50220.533295350484	50012.716763737444	9
50209.52960086892	50293.17926812941	9
50038.51429028832	50168.31667384917	9
50293.56119913711	50143.15306811022	9
50162.327887279265	49961.5036141493	9
50044.203288215125	50230.42247825263	9
50293.668063313446	50133.128695093656	9
50177.77871729776	49992.75418627876	9
50280.34399021948	50151.311240770294	9
50136.47169291324	50000.55486925107	9
50076.274446856536	50018.896883827554	9
50307.138285652836	50141.14385993939	9
50304.470539242044	50125.721341572615	9
50033.69106872885	50225.69409949148	9
50204.38805191606	50066.64465241347	9
50065.401286495304	50032.95888455787	9
50126.044544618504	49991.83810776896	9
50231.1443302927	50265.356380601275	9
50097.042468397805	50242.18954798678	9
50060.93720331787	50015.47710427209	9
50088.76629661921	50005.45474413298	9
50213.2079097002	50028.736198057435	9
50098.666344410565	50002.24869857882	9
50123.95796121152	50263.669537014284	9
50229.016283387566	50281.00678997642	9
50000.10949800612	50063.0240267716	9
50163.03862168058	50299.845685868204	9
50240.83645648876	50196.84591674235	9
50237.6991672428	50295.3966106524	9
50019.13184878136	50042.353295118584	9
50098.36996145178	50271.367339425466	9
50280.25546200233	50182.30652418665	9
50087.480104362	50059.68794006144	9
50262.84606215263	50048.4445922901	9
50246.153898362434	50224.73801439918	9
49988.79903730121	50072.236263439525	9
50175.072027014285	50040.23875765893	9
50188.38725220352	50255.07608912	9
50299.26874816321	50103.39924710773	9
50078.52149224657	50113.9043409908	9
50029.825698162516	50122.00091326571	9
50074.412018117866	50008.307959742284	9
49976.80029208627	50057.58732356212	9
50202.18367579495	50018.689463397626	9
50251.589150191874	50194.107853685586	9
50198.16435281864	50289.07729437483	9
50206.146698165365	50053.747054890606	9
50007.579373073095	50053.69609940076	9
50279.35049805678	50087.217620470496	9
50214.900565607124	50308.45955848771	9
50080.13949136837	50273.202743987946	9
50073.51140219243	50044.75500347105	9
49983.84969762891	50087.1071340018	9
50292.140669424836	50120.59143798658	9
50146.93881363535	49966.92421910348	9
50133.17463288136	49952.45859993906	9
50221.25410704729	50317.654788198415	9
50274.83970323889	50162.307012814854	9
50223.73618582108	50040.213937853456	9
50050.12262690858	50153.62573177428	9
50114.149869942514	50268.4113348699	9
50216.98374697478	49994.927249179214	9
50107.47966377097	50025.05291327222	9
50175.22798746162	50206.28670962384	9
50020.99837944685	50032.046252948974	9
50155.049824474634	50319.69799054379	9
49973.96171254929	50072.09081930577	9
50015.681613872606	50110.656639680645	9
50000.68134508986	50044.497558446135	9
50037.189004312604	50261.58235157948	9
50020.94469770566	50216.99068495696	9
50125.88738778674	50276.29729509009	9
50266.10581206189	50218.590203910055	9
50051.857961409725	50273.39012152295	9
50141.60079753254	50289.2296316736	9
49972.646504107666	50084.77478285327	9
50096.73828582004	50036.68651426372	9
50291.89228115555	50195.482076280045	9
50076.741093844365	50030.37674965236	9
50222.12210744523	50298.97640293361	9
50249.48250635185	50237.48050963121	9
50234.14767908935	50235.257713477506	9
50028.40937898571	50181.72418054494	9
50138.069613889136	50277.72696597658	9
50056.59076378418	50219.75878694379	9
50150.27431976506	49953.17151512156	9
50069.18814401669	49991.5840205411	9
50275.26622642625	50229.11120277929	9
50294.391533006994	50080.88872150857	9
50109.329304978106	50285.453883356255	9
50150.89782728327	50305.79683917551	9
50170.93924148519	50321.28960536691	9
50067.90065706478	50159.49922259066	9
50067.183659559196	50273.24339432338	9
50138.18226627618	50299.64207489358	9
50108.30045398867	49998.02755075942	9
49991.15537848273	50100.43165472345	9
50028.15161725372	50169.74017376011	9
50001.3370456302	50100.30033631301	9
50028.136676620954	50266.66067224561	9
50177.41724639651	49960.65386518181	9
49986.92793634657	50057.28546049077	9
50230.43831008224	50026.68085243936	9
50213.22354071754	50282.52192621427	9
50021.34561202756	50014.488012545706	9
50193.33490880652	50272.954123341835	9
50072.65668340324	50176.148584980016	9
50086.76600529188	49988.4221781946	9
50010.23966537085	50171.48253455613	9
50281.397073241016	50047.96674230211	9
50300.820572993805	50115.256489710715	9
50141.90129933608	49944.888365085644	9
50077.651002965315	50230.83056582193	9
50289.42727141638	50207.177549523854	9
50045.57516858835	50252.66876765115	9
49977.31618824855	50045.69879801238	9
50010.73706433811	50022.191455120716	9
50231.75090101474	50309.66182016061	9
50107.04148447933	50201.47073190776	9
50142.32488729959	50317.58182303361	9
50059.38807160009	49998.40885560452	9
50233.39931684734	50010.6540341755	9
50093.921601394046	49980.806986869386	9
50060.56327637421	49979.79728946917	9
50249.19311192395	50298.66435488483	9
50030.05947017168	50043.31509633903	9
49957.320152069115	50076.02517763348	9
50293.2499054531	50175.671264098586	9
50085.31282708787	50043.28440171244	9
50123.28701951124	49941.42478547331	9
50118.674563758075	50300.024243399086	9
50166.70181402003	49950.5574151249	9
50238.621250012024	49995.89553730154	9
50120.388113042834	50287.2348747885	9
50108.858913107426	49976.60801024845	9
50302.49787605591	50209.72578487086	9
50248.90587870958	50000.401013412156	9
50188.991419550584	49960.778005440305	9
50063.19601377427	50049.208140984534	9
50221.75617235783	50328.40066699376	9
50278.66098692133	50216.09052763249	9
50205.60653072498	50315.86387929085	9
50041.82665336642	50002.45674290381	9
50122.26092101174	49974.45351635658	9
50049.288520871836	49977.92415328054	9
50249.638497204134	50313.91836314437	9
49966.12485417991	50061.95802022836	9
50257.26405986201	50153.120215229486	9
50067.85887556305	49962.672752306054	9
50029.3734883456	50004.98199691979	9
50155.955278011344	49940.77685429089	9
50267.68710348337	50001.43855110039	9
50094.18968323237	50052.07723921149	9
50051.49790286641	50011.713334373504	9
50132.05009516542	50222.71907232016	9
50124.05059249828	49962.046186275955	9
50005.20173534212	50111.60899572982	9
50087.740478010564	50028.562000703714	9
50138.87726326394	49932.954689506834	9
50307.32443667312	50083.79145271425	9
50169.65874085575	50019.751774270524	9
50193.05061905069	49989.38640762883	9
50265.5853653285	50017.90734601241	9
50186.66812673197	49945.57695250748	9
50162.06802694632	49924.804154705904	9
50029.54384391883	50024.70184715892	9
50026.85175250512	50285.218434921604	9
50246.41832217325	50284.329744616094	9
50070.78193435076	50065.803439062496	9
50148.81220315162	49926.48184139621	9
50004.69270339902	50008.62007824891	9
50212.96233839347	50333.252149902655	9
50283.65485039059	50029.35902081964	9
50297.85668486032	50218.58965344955	9
50315.41975071626	50120.81631552722	9
50234.493299252536	50339.73023492172	9
50110.53612578511	49947.43365586245	9
49971.0910938398	50095.64573943636	9
50130.21187566886	49925.450763004905	9
50314.96816479469	50133.71530874171	9
