# Supplementary material for: Abundant Topological Outliers in Social Media Data and Their Effect on Spatial Analysis
Source: PLoS One. 2016 Sep 9;11(9):e0162360. doi: 10.1371/journal.pone.0162360 (PMC5017681; doi:10.1371/journal.pone.0162360)
Supplement: S4 Dataset — See the respective attached file. (ZIP) [file pone.0162360.s004.zip › S4_inclusion_swl/clust_11_20.csv]

50000.0	50000.0	0
49997.79043139506	49998.597076012185	0
49992.133447697015	50000.07879332946	0
49995.558133034945	50000.38009565156	0
49997.21745450375	49997.77212437529	0
49994.57180867038	50002.631066205395	0
49991.49888846195	49992.4613969998	0
49996.77201141029	50001.35825968003	0
50004.850999751936	50000.85693610015	0
49993.46797080403	50008.42654315858	0
49998.95035597973	49999.646175560476	0
49997.442896782326	49996.09302892505	0
49998.812795232036	50001.19449831629	0
50002.62075658079	49995.496073808055	0
50000.216125961226	49993.66178437633	0
50004.23648844592	49992.22940218959	0
49993.571381594695	49999.580818657516	0
49992.41923089483	49988.943020042476	0
49996.0527618576	49990.599080623244	0
50001.12000876341	49996.02035613251	0
50001.6019572125	49988.69191780159	0
50000.054173393626	49994.84507609227	0
49996.16393075302	49983.54171333091	0
49999.359585119164	49998.34690009942	0
49990.032259035645	49990.78718097332	0
50008.03801246034	50004.374756706806	0
49997.912305912	50002.05047237355	0
50003.47988321763	49993.052296422924	0
49985.51403302475	50003.33527065473	0
49998.6759818169	50008.21620234813	0
50007.88661690972	50006.75171072905	0
49992.84463948033	49996.02080521639	0
50005.353157945894	49996.63946390781	0
49993.56821679584	49997.757853689975	0
49984.727985152575	49992.42600786566	0
49987.897885826496	50000.432936200814	0
49995.41428427015	49998.58480619745	0
49998.23230755371	49984.27159425677	0
50001.56984675912	50003.70886639595	0
49987.949256951135	49986.671472371265	0
49993.69019385624	49988.42095948461	0
49990.60023029436	49996.84431148471	0
49989.8831856475	49998.5480773353	0
50004.031737429694	49998.13902404288	0
50003.4894029905	50003.09904140463	0
50008.61850962432	50008.21797879241	0
49999.591625836154	50002.031401449996	0
49997.03975814452	50009.348246719914	0
50004.44371639388	49993.891565456965	0
50003.34929151505	49985.56991203538	0
49992.16039029563	50006.06042632077	0
50007.15378653218	49999.26466668234	0
49996.16890274137	50002.738391335304	0
50005.92485061879	49988.330804757796	0
49998.38389391129	49993.62450756858	0
50005.06115385122	49997.67556213016	0
49988.91764942108	49997.5550046056	0
50007.51712024195	50001.36870839534	0
49988.1616042304	49983.63506917873	0
50009.485075860175	49997.87824772131	0
49996.04301541916	50008.734037925446	0
49992.10706594943	49998.709555552676	0
49998.05603662089	49976.85732034227	0
49998.23225417739	49988.04705525317	0
50003.29875263384	50010.79864165075	0
49988.8005706413	49988.888047156666	0
49998.633742805185	49985.74198749925	0
50012.26252845324	49989.043919917516	0
50001.71554240036	50008.23076770677	0
49990.4221963806	49980.08489794384	0
49996.7307457035	49986.75100088232	0
49996.95323201458	49991.31025767149	0
49996.627782278076	49999.704189140306	0
49993.783599509414	50001.9670468794	0
49995.547791910605	50007.16657583297	0
49994.541607082676	49998.032773452	0
49997.19536476392	49993.761534747864	0
49994.48619388764	49990.314267388865	0
50005.31953840113	50011.457951609125	0
50005.21838530439	49992.710027598725	0
50003.553832569996	49996.930528550794	0
50005.55622003214	50007.27952617764	0
50016.07253131363	49992.92009515851	0
49981.55975510632	49993.815413305005	0
49998.391760254424	50010.92338898061	0
50006.9610331696	49997.4371772649	0
50008.761052684844	49996.71402507769	0
49995.88335509951	49989.38185972829	0
49996.861110456084	50003.60591475201	0
50011.76083948491	50005.815023696225	0
50007.565205166386	49988.032658921504	0
50011.5472826698	49993.41279408204	0
49994.69598294172	49991.86267472745	0
50001.59297422699	49992.63184262959	0
50020.432728192354	49991.544523876044	0
49995.42836478101	49997.296746693275	0
49998.810270886876	49992.07105333187	0
49990.64479087334	50004.56734443546	0
49986.07489653561	49993.66150576665	0
49986.51012401545	49995.60849854692	0
49984.077954815686	49995.664388103614	0
50003.895467088914	49987.98694527446	0
49982.031325156546	50004.108411650275	0
50012.386007996894	50002.93416500153	0
49981.83577827261	50006.99544168797	0
50002.61358895062	50006.125868638286	0
49997.610187178936	50007.504993158815	0
50002.000247755146	49982.02566011666	0
50003.92467657114	50009.55221404131	0
50007.90022175466	50009.254849840996	0
50002.119076106625	49987.54881244561	0
50000.85755020047	49982.84260186325	0
50002.88920887537	49988.277816315385	0
50000.76418505607	49990.47633754719	0
49991.52221516297	50005.175687260315	0
49991.79441719219	49989.945528475415	0
49998.38903914623	49990.977596904035	0
50010.86443657174	50002.861853111826	0
49996.13310567727	49978.225416527945	0
50001.90323198772	50002.087447907405	0
50005.84584777947	49998.54566276328	0
50017.357289774474	50003.73442282242	0
50012.453241333955	50007.3589429362	0
49985.605250376015	50000.51473356919	0
49994.38328827558	49984.18899957935	0
50000.8403546126	50004.897730818215	0
50006.11194117808	49990.15992299432	0
49984.27524808013	50005.968591316036	0
50019.5490885488	49989.334775282514	0
50008.08135946473	49995.88210170539	0
50013.452588935026	49988.7082536488	0
49998.1854275154	49989.08493253287	0
49998.71774061969	50006.58240197167	0
49993.97049801827	50004.02511665101	0
50015.25622703696	49993.5720335993	0
50019.81418921928	49993.28277654077	0
49995.226166110464	49988.49803466768	0
49993.865175289255	50005.869898426434	0
49994.04884830762	49993.897956082816	0
50001.39258520028	50014.69304526826	0
49992.10381851385	49991.3367421365	0
50002.88349777745	49998.53556594982	0
49999.29465558944	50003.13800737407	0
50012.61582749915	49996.667967977366	0
50004.93898694684	49981.08544820314	0
49992.72674114008	49981.491918674365	0
49982.816725410885	50008.82887474503	0
49993.60548876865	49980.15138910854	0
49992.11360557294	49974.161871512435	0
50008.0641741181	49991.535682462476	0
49986.56975352135	49985.88537937111	0
49988.26397047004	50003.51104710496	0
49986.204012010814	49983.62403469558	0
50005.45533731321	50008.4777403098	0
50002.84202847576	50009.38788858975	0
50004.5110949025	50002.17592122478	0
49977.593176681534	49997.97886004455	0
50012.96296910729	49986.584380800676	0
50000.389708098875	50008.21378903525	0
49990.53693650669	49987.986221160616	0
50014.06684097054	49993.2541244715	0
49991.01998804747	50002.62396518842	0
49997.179664791176	49989.593964051295	0
50004.2950092968	50012.89350630644	0
49990.621701041644	49975.46767306921	0
49993.55678247852	49977.01456242952	0
49992.84959283164	49987.70268395018	0
50011.20404459958	49996.77816642178	0
50003.364540594666	50019.003513690965	0
49983.49823437399	50007.538690917216	0
50014.32975302772	49996.15686941403	0
50015.78410513641	49997.474112749405	0
50009.43197460551	49990.474738550445	0
50004.745906517455	50016.623646608256	0
50009.63416808849	50010.34807378314	0
49981.74271072933	50016.83610456045	0
50013.40609958293	50002.34463341224	0
50002.72985233878	50018.01678341299	0
50008.287622641416	49999.13161246651	0
49984.126513146795	49977.08224825575	0
50012.84333684762	49985.38424254539	0
49987.99532836726	49995.883448455505	0
49990.49563661924	49992.83144377475	0
50014.145828508044	50005.16808115428	0
50015.1384677496	50000.029878970345	0
50018.71002429644	49992.34413541518	0
50007.134924491525	50011.962310271636	0
49996.373515502455	49992.135994846685	0
50006.850693972374	50009.72264438309	0
50012.45941158673	50019.663471941465	0
49992.899397134126	49993.07508130361	0
50016.607641170005	50001.151601822945	0
50001.25747092277	50006.547656443894	0
50005.9345093647	49994.19009730721	0
50017.813944932546	50005.00005444524	0
49994.42296405501	50000.44724693628	0
49999.35940114721	49988.76188971461	0
50016.58884756132	49999.17895380054	0
49994.892938313336	49980.091849776516	0
49995.0510721457	49995.44024060015	0
49986.38053722962	50002.41536141428	0
49990.64707373581	50007.66669698612	0
49989.3412077137	49992.250863683475	0
49987.369434572014	49998.90669951169	0
49986.04730065185	50004.93889305151	0
50020.57281063565	49988.298296764944	0
50003.141428724506	49983.92680217168	0
50011.81226398315	50020.795317113116	0
50007.91702417866	49994.79261652382	0
49997.460358599514	49978.000531714766	0
50008.47322917809	49997.7998386602	0
49988.79105521255	49985.61885176348	0
49979.99668415866	49988.247550464446	0
50023.01450993598	49990.665766766455	0
50001.80863469015	50011.621492053586	0
50001.180707899926	50000.160397497704	0
50001.230491099064	50013.464722137476	0
50005.57916729151	49986.36478573439	0
50006.32386534526	50003.98689779463	0
49987.26417256439	49997.386262863576	0
49986.50969488265	49971.13079668079	0
49991.78560749561	49984.743248127874	0
50011.91064186316	49987.25857504851	0
49979.026179858774	49993.54009193787	0
49995.29197055855	50014.299317089695	0
50003.27528192292	49991.640484220654	0
50022.18687484511	49999.49876293456	0
50016.845165693354	49996.542146341235	0
50009.68184032617	49994.3223712722	0
50008.5689875515	49989.42745413995	0
49988.62882947315	49994.23153514448	0
49978.34352784749	49994.31806542327	0
49991.21899801028	50013.93786311992	0
50009.06545782055	49992.015826742805	0
49996.762495718875	49973.93491078354	0
50017.86968777505	49999.56646561498	0
49992.32209367812	50003.204802689404	0
50006.53972236025	50002.45568023364	0
49989.60527622023	49999.63902025744	0
49998.13606003267	50013.69500914624	0
49990.00921189547	50013.485931768155	0
49991.09537875763	49976.82180722324	0
50010.54800492425	49998.00514117209	0
49989.09032394753	49996.42852776032	0
49995.18505374276	49987.3120398817	0
49990.204920949844	49989.23957312068	0
49995.16332007578	49981.804981765024	0
49989.805555721876	49969.598178768865	0
50014.54160586519	50009.30971696948	0
50021.54580095918	50001.77225144148	0
50006.927652825536	49994.9504747572	0
49978.94516972163	49997.86333530433	0
49987.154837966766	49993.45593771072	0
50018.25094646333	49988.26745355924	0
50015.53809944499	50007.19757847838	0
50002.562234896366	50007.29734310244	0
50000.87592896443	50009.30557281569	0
49996.09835851055	49994.088565508806	0
50023.472574627034	49993.01831946304	0
50013.090661204544	49993.807025936294	0
49978.33498788711	49999.89226490378	0
50014.457860201575	50015.35471834229	0
50006.75642568968	49992.643689522236	0
50010.80395894891	49986.74763689218	0
50001.22972512284	50016.696412634854	0
50011.0865047758	49984.2383962155	0
49987.17750191979	49980.50113884318	0
49988.18126003159	50002.39534483807	0
50025.30879016485	50001.55626795164	0
50004.84985572731	50003.25131092541	0
49992.321169828596	49977.792669715236	0
50025.70679542769	49986.95657258604	0
49987.68618123762	49990.97637467728	0
50003.750755374844	50000.30182726468	0
49993.00738688821	50018.27374472574	0
49985.56049451298	49985.40564000354	0
50012.47559685164	49994.66869856204	0
49988.23073582163	50005.06016935864	0
50014.21137249285	49998.59916272567	0
49985.705947552444	49991.237555350046	0
50023.961762669176	49980.63716247672	0
50015.65901229553	50005.51123304655	0
50007.42018130532	49983.40923644637	0
50003.98929458173	50020.19652411129	0
49978.68685766216	49980.01706397409	0
50006.02554113342	49983.502716806615	0
50006.37104882755	50017.880156948675	0
49977.877792385596	50016.68462250551	0
49983.88778388111	50003.431641383904	0
50007.25930525301	50016.356386512496	0
49997.53870393056	50011.68337544323	0
50028.8876354843	49996.7961139601	0
49993.03313609062	50004.99403676527	0
49978.87460193789	49978.57901382944	0
49998.366406242945	49994.75751474936	0
50019.61622097593	49990.60713461233	0
50014.61533795304	49991.38028168589	0
50008.690952911136	50020.165591565055	0
50005.68511072025	50013.842987113785	0
49996.093953493786	49996.01996986774	0
49981.46397774686	50000.416395001106	0
50010.21667654521	49996.177030068495	0
49996.98762224401	50012.73618486243	0
49977.06413674297	49991.234642248426	0
49993.694214306066	49995.12567417274	0
49980.3192485011	49994.00326872188	0
50004.056211135474	50014.66353332076	0
50002.37956575776	49978.923750197646	0
50022.66685467963	50001.65038291576	0
49995.84149753014	49973.43350969119	0
49997.10356754586	50006.01006358804	0
50033.06942428801	49981.91341570461	0
49979.94679799229	50001.3323591304	0
50008.85047956283	50016.47355770598	0
49995.25060635962	50016.73726829858	0
50006.72266694603	50007.64404602325	0
49990.082384099696	49971.73324296739	0
49994.30142329103	49986.52147414055	0
49993.99083781493	50013.564340328594	0
49993.677025331424	50019.77453632753	0
50008.88873976937	49986.20754836948	0
49989.62043617076	49984.9066512741	0
49976.89101514203	49999.79555213243	0
50000.38365317644	49984.73866509687	0
49998.50301832688	50004.801049115755	0
50002.4775370339	49999.82692121468	0
50000.58614407058	50022.59126134004	0
49991.57997734524	49980.74466590062	0
49999.47619484948	49983.55135301644	0
49997.872176753845	49979.78767954166	0
49999.51034001347	50014.126163537476	0
49987.361610054635	49969.53376487578	0
50002.83973411616	50012.701877170904	0
50010.86774556764	49989.07944425918	0
50001.15748309764	49991.573961654765	0
50007.9913835416	50022.24041741338	0
49988.7503233546	49981.35012226887	0
49986.03608310234	49999.11861181681	0
49985.00637627702	49981.597648055234	0
49985.650089384144	50009.49023072368	0
49974.397243483145	49994.03644489316	0
50015.4345562129	50000.98678220005	0
49976.39001702552	49983.38478956387	0
49990.066594147334	50015.71113489241	0
49971.73204410394	50023.41744022993	0
49983.60830630746	50002.113752133686	0
50007.28364498836	50014.70157262982	0
49983.19737224199	49998.713609976796	0
49986.11467622116	49996.56995467928	0
50019.87293030292	49996.05067039871	0
50011.89569799317	50004.23689077273	0
49987.14195373493	50003.64643312917	0
50005.18617250356	49976.00707180303	0
50021.27295677253	49997.78060101359	0
49979.594871433575	50010.649888378335	0
49992.039268323744	49970.88771154867	0
49987.510827455895	49972.02581111281	0
49995.56040451604	49984.98989796355	0
49981.0822076258	49967.432359146966	0
49987.94058000065	49974.88526764987	0
50014.510866226876	50001.379604242626	0
50004.62877733578	49978.807454918766	0
50003.970018942	50018.124082947324	0
49993.62624373497	49978.81782578118	0
49981.3428510555	50003.34384201937	0
50018.167902045905	50002.34827142573	0
49981.71449227033	50012.160532840586	0
49993.51179022016	50011.8374166899	0
50006.51511528033	49980.31385758159	0
50023.53832016382	49982.224374854566	0
50017.194157851016	50024.83639285489	0
50016.97714463976	50008.12513798981	0
49990.94758817478	50010.165896359336	0
50029.3899666008	49984.93088934797	0
49985.95128382408	49973.39797252086	0
50021.498484812364	49991.903341270365	0
49977.56468768297	50006.68173366002	0
49997.40523162644	49985.00916248897	0
49999.45886393115	50015.993292540705	0
50004.07375902936	49990.19193619716	0
49974.26236635185	50000.19879209648	0
50019.180563178095	49997.94562009952	0
50009.890755981425	49980.265018184764	0
49989.29510405071	50002.724338880376	0
49996.426259186024	49985.51478007382	0
50007.493040620924	49989.19723968765	0
49981.384028675486	50010.62626959132	0
49991.6071713429	49988.028312631526	0
49984.6056899718	49996.65388554512	0
49989.978249538704	49976.34614928339	0
50009.06208482354	50007.05225252825	0
50015.12164949382	49987.54220632814	0
50013.02451351341	50012.6930640136	0
49983.72875331615	50005.03348698493	0
50030.322162535915	50008.764945724026	0
49988.07236480543	49973.30322159022	0
50021.17953770424	49993.40148768863	0
49977.9353266202	49988.32861394756	0
50017.55200453088	49989.686622262205	0
50009.41709683127	49982.94472538286	0
49993.517031380165	49985.624445562935	0
50024.23762702507	49990.057631149546	0
50006.59920691841	50013.173112278804	0
49996.36285869221	49979.65183355569	0
49996.46253639952	50010.35669178488	0
49986.346697934445	49975.77454466398	0
50017.36509094484	49994.05724041787	0
49977.54298608225	50015.26628060827	0
49987.665413008544	50009.961026873665	0
50004.20668245684	49986.92493821414	0
49991.240948939056	49995.09753900651	0
49990.672214701546	49969.02835953091	0
49986.80029992012	50019.193986685816	0
49987.05498610656	50015.276629584274	0
50013.29483279359	49990.93642424138	0
50003.07116470876	50004.790797890644	0
50019.96678142075	50005.286622233856	0
50016.410985050155	50026.64117403084	0
50022.381607964344	49994.78009458669	0
50032.55510401598	49988.476649386204	0
50019.84726886357	50008.03743254569	0
50018.55105006549	49996.125393120456	0
50005.72733228711	49984.65987424659	0
49990.724770951034	50001.10196901953	0
50007.556938279646	49979.396019758125	0
50022.078615100705	50000.813758113996	0
50004.55566149082	50023.60044291396	0
49998.4983155582	50015.035411197096	0
50004.21201548379	49979.89735732732	0
49998.41688966351	49982.0914605221	0
49996.9404056562	50019.45560997021	0
50024.824178134666	50003.82240284793	0
49981.59933546655	49988.22546023058	0
50006.68692081328	49991.29153867619	0
50030.92505047998	49986.73341575318	0
49987.02162812129	49999.91224158874	0
50025.59547838074	50004.8113040502	0
49988.90094384041	49975.40867859488	0
49990.23594971534	49994.96063345515	0
50017.1067611682	49986.79810538411	0
49995.74080340362	50018.56532930337	0
50002.31586199673	50000.83903672667	0
49985.91446985067	49977.111835945914	0
49967.44431902017	49989.53004316159	0
49991.32434972063	49993.81099808387	0
50030.49764698876	49999.80431681986	0
50027.8920230694	49984.61646596402	0
49974.05217655252	49991.63751974511	0
49986.350155817265	50008.71150109189	0
49979.786602864704	49996.93528004006	0
49980.638830733114	50014.78666042598	0
50018.94609729141	49984.38404056665	0
50016.86817008317	49983.479919210724	0
49990.923193534356	50019.067660158245	0
49984.68159875427	50012.00075993163	0
49982.58897476211	49987.25645410104	0
49977.860154341804	50025.185317880954	0
49980.36263354036	49976.54920293385	0
50030.175245270664	50013.83441614367	0
50030.65430217634	50010.08164100497	0
49970.65389870021	50027.10203048065	0
50034.9719228903	49978.647480672626	0
50017.85789347177	50007.327853458395	0
49989.376716702325	50005.95581601044	0
49972.54740722439	50004.26018838349	0
49999.90607349646	49987.24525022351	0
50016.33039841318	50011.26546094777	0
49992.406209525456	50011.43399184492	0
50035.72874323706	50015.82195458916	0
50005.41012807499	50025.2913505149	0
49983.81713803753	49983.79410119446	0
49999.77181508898	49967.689736443	0
49967.01115954832	50018.732933267005	0
50001.21111076006	49976.59515916633	0
50022.03660548448	50021.284900769926	0
49987.06820574467	50005.69981951918	0
50020.23576196077	49998.22890886206	0
49992.16903790663	50013.34050751537	0
49981.74734959878	49983.20071237331	0
49991.36824090871	49969.98461879516	0
50012.37766248718	49981.688403947286	0
49974.56224014572	50014.0804240969	0
50024.36097900612	49986.16457806206	0
49978.57637046901	50017.57258934513	0
50035.21616128849	49992.33085888675	0
49988.520182053304	49993.212740546805	0
49990.99456999804	50011.18036907362	0
50014.791241027175	49989.81083623396	0
49983.24235149588	49995.04380092772	0
50005.4078474971	49995.59320991545	0
50026.3538803164	50002.49773890014	0
50022.33425121599	49996.648774144	0
49985.706139208625	50015.893411702025	0
50001.12132970448	50026.977078791555	0
50032.16883876991	49997.22933410839	0
50000.78804212597	50010.92367463368	0
49997.79416111843	49992.046539810384	0
49989.86428037326	49986.360250281214	0
49991.50355130605	50019.933566887434	0
50028.340584949256	50004.80209150397	0
50168.02432582579	50149.23434627981	10
50154.393527582186	50142.32861050308	10
50161.38752902538	50131.59780761507	10
50143.66150029766	50148.485202074255	10
50143.833800450324	50136.72702121911	10
50130.49266580892	50146.14073719396	10
50143.043549007816	50125.11163133204	10
50178.489104385146	50137.74322869192	10
50150.16689218266	50160.52186911873	10
50169.0167890076	50118.46503449658	10
50127.98858820915	50113.75909011861	10
50156.02264812358	50170.16062546891	10
50171.022483298315	50168.68202902538	10
50172.95116538468	50180.156172412564	10
50119.8979193233	50154.10535586386	10
50187.18244355082	50170.42501727624	10
50182.93337615154	50111.83604261308	10
50134.00672195299	50165.56044107973	10
50198.53502132573	50111.911564593516	10
50139.08439218142	50113.512639287925	10
50152.542391463125	50116.55328419767	10
50109.145893343746	50144.411839652086	10
50158.57453599817	50180.93706511653	10
50188.783612575506	50128.09982253317	10
50109.77091793312	50117.00251064797	10
50127.804626706486	50127.919896787964	10
50194.218115906195	50183.18440622491	10
50171.16806167842	50193.7912356881	10
50123.031611291764	50102.79947291221	10
50182.112587498275	50157.05934447347	10
50102.668989501624	50132.566887789006	10
50200.71230064498	50198.87603994821	10
50157.8503248908	50194.63717617448	10
50190.99634576178	50209.03823657958	10
50137.03063897381	50096.207398699175	10
50139.357612742264	50193.661775339	10
50157.58786912712	50106.23287045147	10
50169.22314342593	50101.880276868236	10
50186.36028366546	50093.070928213725	10
50143.45743917765	50175.76243080751	10
50192.46250919145	50144.58320629653	10
50171.3314167414	50082.65696103941	10
50116.466762678334	50133.786559510096	10
50220.09551786004	50201.06553698199	10
50227.75844399638	50214.72997961173	10
50203.229686487466	50209.79364883958	10
50238.26610441052	50208.69095209109	10
50240.619975836125	50224.24468445842	10
50206.501328513856	50143.2187966234	10
50213.72924003261	50133.47842489141	10
50147.49753817079	50203.152499418284	10
50215.760440319136	50226.80615473568	10
50161.43606557539	50158.075838195065	10
50130.592684776886	50077.798246938866	10
50161.51586988531	50092.12691023993	10
50183.25608078604	50196.98231578744	10
50142.74332574409	50069.46617223798	10
50125.30535832322	50173.57568047445	10
50202.108113946044	50096.11266939948	10
50225.09010938879	50140.6427587337	10
50215.49898162523	50159.23287650396	10
50233.1607349103	50233.35733586366	10
50213.08770914919	50242.54347434826	10
50241.41628686459	50196.524122164534	10
50207.08624024722	50083.19689596315	10
50178.615696493995	50218.61482706268	10
50130.48296185438	50055.52765332421	10
50207.08726113125	50169.6834599441	10
50209.10569319726	50122.45397791399	10
50213.24805620413	50071.9616252241	10
50094.127598479325	50149.34368211156	10
50219.60460409189	50115.77736078447	10
50096.924577099926	50112.67739629172	10
50191.21069391497	50080.88894118326	10
50147.95767013338	50059.32163772338	10
50258.69305804805	50188.62896552464	10
50234.43236294365	50133.77289237644	10
50240.767039804836	50185.17493758655	10
50133.35247926068	50204.01502908016	10
50159.73591072875	50077.10034915908	10
50142.37327145248	50217.40864768536	10
50178.16871035346	50073.63070166565	10
50254.29480744359	50218.084352387224	10
50228.1383694838	50169.350544731664	10
50245.89387613242	50132.63491521554	10
50084.34276920362	50141.027697426485	10
50274.30591453903	50185.793565427375	10
50197.96045848318	50242.029178246885	10
50237.31285847649	50146.0519379618	10
50088.50470135035	50121.94411945051	10
50074.522654362416	50134.70358336735	10
50237.64914943947	50246.804240625606	10
50164.376146177354	50212.570440868025	10
50251.71930149874	50147.3349093715	10
50075.11493875486	50148.14663488443	10
50229.82377082583	50186.65617299162	10
50245.789458678766	50174.01899271928	10
50259.15897520949	50172.397261444785	10
50206.11244420182	50258.94791772585	10
50195.694315071	50221.486678258996	10
50082.51252219304	50159.14667129297	10
50210.932758033	50186.83862963331	10
50087.74336100074	50102.21601365455	10
50062.57959287183	50163.40263601043	10
50243.79170235074	50257.866282584044	10
50247.985270998564	50238.43519335148	10
50146.00949223244	50039.609337013564	10
50074.66100968659	50118.1070449001	10
50223.62890170991	50256.90901627483	10
50251.56926122037	50207.31260549103	10
50213.50756000988	50272.15732564749	10
50099.78105200729	50166.371474495274	10
50192.76854224037	50265.41818620456	10
50173.51807680402	50260.299847147835	10
50132.47609601708	50035.34035710771	10
50202.306669367295	50159.202163277376	10
50110.82458190724	50163.67397307541	10
50119.41627275644	50062.32900642795	10
50177.65738344285	50273.252447885025	10
50171.43397671	50230.344196045	10
50112.68742751767	50045.8493624987	10
50202.03645917094	50065.74022373033	10
50230.31135272107	50064.547517700776	10
50191.42739673475	50278.31179295436	10
50186.91211417004	50233.85474626815	10
50221.68070633821	50082.93297866609	10
50091.67896142999	50182.429894079396	10
50074.9113895428	50095.545731063554	10
50059.15927796089	50102.59233223	10
50153.32440113191	50212.63267765732	10
50061.97833136882	50115.80628371601	10
50214.92492290321	50213.49317885379	10
50056.5705313577	50150.39566083902	10
50117.94822372053	50211.340335597415	10
50187.4712901109	50058.74275002048	10
50242.89790522735	50115.708431348714	10
50225.073241580176	50276.53727047742	10
50202.749307917315	50231.38029860602	10
50101.76011354342	50209.34324840217	10
50213.355616760135	50098.08602486834	10
50184.64604470713	50255.8175842172	10
50231.660178656944	50090.76238865264	10
50156.830506932965	50027.90006482129	10
50090.99050346213	50193.779128806236	10
50095.422334691524	50041.83460189626	10
50163.06136512773	50268.73175239527	10
50288.36893915432	50188.321861993325	10
50108.44046877743	50091.188392611926	10
50058.5547536993	50127.485474214176	10
50120.36990443374	50224.4069408543	10
50050.2725970365	50117.77533584032	10
50233.37614545787	50263.02704261486	10
50109.642257848376	50032.32337045207	10
50171.266103030095	50029.72010981725	10
50093.88696599729	50085.281059103094	10
50120.59121887397	50199.746553390905	10
50147.24997017243	50230.47546822175	10
50048.10639897081	50167.0369807915	10
50264.076281576345	50156.82588046694	10
50101.71734015629	50100.23648772726	10
50103.36263998721	50180.32707819399	10
50242.31055868645	50274.35870573629	10
50235.37663398649	50103.97255941268	10
50103.92090270065	50197.00227414922	10
50150.83408340637	50261.01000083906	10
50083.95677360788	50042.28977740703	10
50243.37169355656	50094.642492550345	10
50283.69711831939	50175.07440844969	10
50263.48568130378	50208.88563109191	10
50254.361809606926	50271.34157766437	10
50274.98613122528	50202.62780841917	10
50167.566449643935	50068.56542745106	10
50133.463642981325	50181.58182159683	10
50216.134187176205	50057.15544483856	10
50233.71589937663	50290.87799169807	10
50088.14169117153	50031.4566064163	10
50220.12358777715	50289.40415429583	10
50252.16888392891	50161.641958314685	10
50062.82459083261	50175.74857088114	10
50159.43149612079	50252.31731115715	10
50067.72554881032	50187.401950361185	10
50036.734648924095	50109.97182355057	10
50169.48133590619	50017.262315106964	10
50089.896584696886	50207.343784508965	10
50124.53365633505	50237.57148755401	10
50183.69770285614	50007.683132723556	10
50271.629860343244	50167.03936004435	10
50080.60320281779	50200.34624956918	10
50098.64803595426	50055.60997236386	10
50180.591486661186	50290.09080060872	10
50157.36409997271	50239.960724691664	10
50129.29246523455	50215.65742207198	10
50084.35123881613	50065.62611387266	10
50218.375984637234	50176.494752230166	10
50225.51821964389	50241.998623403575	10
50188.148836522916	50300.575160507186	10
50043.0380049728	50135.8543764413	10
50145.90816081789	50013.90713323325	10
50046.24095973878	50154.224710112656	10
50141.462609422546	50248.6377992166	10
50282.71753837116	50162.66533133639	10
50252.15246886624	50249.76410601587	10
50266.73240236165	50248.40191879359	10
50073.337626860826	50215.42118647448	10
50255.033623661475	50105.01090735367	10
50255.9469402153	50092.471862948434	10
50218.43913060427	50040.78305691752	10
50265.60643006257	50145.00940823971	10
50169.55543535117	50292.84208265781	10
50072.33240507151	50043.31520563275	10
50078.41938235054	50172.285692620055	10
50298.1458357138	50176.81154989583	10
50264.78194927508	50221.55652951603	10
50268.379868837175	50266.92424059687	10
50136.63444243243	50235.48735449222	10
50229.86976154066	50122.49875317128	10
50182.96343201147	50038.365897708594	10
50137.05854071813	50024.955770889865	10
50181.954574595635	50019.824838104745	10
50114.04956744198	50184.58074271891	10
50246.43061568325	50079.182957936646	10
50147.58086910667	50088.49909287607	10
50240.21867891754	50302.15439374767	10
50118.27774238223	50077.069110529	10
50208.64408169487	50282.68882668957	10
50253.082113896104	50295.35157113856	10
50100.894664461324	50221.273056039856	10
50061.10054870633	50140.18976058697	10
50122.3883202391	50090.671702066975	10
50159.002930488365	50009.45964218767	10
50150.96736487759	50299.81770392862	10
50040.844285227155	50094.62777150935	10
50140.55678748455	50000.361963347095	10
50033.406910914106	50169.18286632351	10
50025.70681059866	50111.39275335552	10
50066.12486941394	50026.34514025198	10
50061.28717355426	50036.8625433867	10
50069.72419085228	50203.17107931053	10
50266.346694205335	50097.98913266812	10
50162.18527046721	50283.21742891363	10
50031.92697663723	50083.33348448295	10
50292.5862527633	50203.53297231837	10
50159.38884571656	50052.32550980767	10
50019.64120621284	50087.09950161604	10
50052.53221576966	50180.46731157176	10
50140.4738078228	50303.16415183404	10
50050.15766223972	50038.4190837043	10
50262.90963813285	50235.697958186	10
50283.28361509211	50227.30603977198	10
50133.17075646074	50262.56995140014	10
50278.740667670805	50240.707229347005	10
50094.88921337598	50072.013480795984	10
50298.42204651615	50194.0424877241	10
50311.79893911387	50178.35826106702	10
50075.54526711238	50078.57242690341	10
50131.65860668677	50275.13728029165	10
50099.79560666025	50235.695891015544	10
50275.229822475434	50152.84928449203	10
50206.39692397915	50036.001258286626	10
50323.20869832514	50187.231810579935	10
50108.773405965476	50065.94824328694	10
50319.2932653197	50197.77484803663	10
50021.749090771744	50130.79253161526	10
50014.11506572258	50109.34298802556	10
50271.1987550506	50302.10871625323	10
50147.878506555746	50286.939427399106	10
50336.8041386858	50196.13950622566	10
50174.91015700694	50051.438668166105	10
50287.84857168756	50213.507231817784	10
50283.731179048846	50252.16792612757	10
50218.30757498822	50025.49200212017	10
50153.89763278591	49996.07768631877	10
50055.14532820329	50051.34947699338	10
50152.30217383118	50316.07509465922	10
50264.701026874776	50292.49278120529	10
50297.81566935946	50223.5189026031	10
50176.384515845035	50248.327497139326	10
50085.56925861214	50019.11267228014	10
50257.335157063186	50080.759195009116	10
50322.770575176786	50171.0306989141	10
50260.498066053246	50281.95229839634	10
50062.35734887421	50085.810858406985	10
50023.120486207124	50075.647838228644	10
50069.701216768575	50054.427922738185	10
50035.098079104704	50040.309900975706	10
49997.51561718293	50103.04125686004	10
50081.285488294896	50004.030798980275	10
50020.476282180425	50157.65552406067	10
50199.7543904842	50130.67268269298	10
50152.631014545084	50275.94982307105	10
50059.63283226979	50017.001890980195	10
50260.78150556842	50066.94157356008	10
49986.639213271555	50108.88646359888	10
50276.378887614126	50216.855337555244	10
50037.74724135272	50028.544724227315	10
50275.04320600057	50084.21465752742	10
50071.636299815385	50011.21059408035	10
50115.590591580345	50247.5745747825	10
50028.543905146376	50094.89381405641	10
50138.064622883074	49985.89158330057	10
50126.90011944373	50288.16442215728	10
50334.50630088393	50185.219964166616	10
50235.56357422374	50157.28732261588	10
50298.09758260748	50240.09302547452	10
50073.253505763336	49988.48139407992	10
50005.866200579636	50070.95947179753	10
50195.52823287845	50029.7338962679	10
50207.69924803301	50049.15948606376	10
50307.15473147441	50201.694077594744	10
50272.685158214226	50071.25603996487	10
50084.34921714039	50225.01858887079	10
50128.49592143092	50002.32410491601	10
50272.89401627274	50056.33471224548	10
50048.979519190216	50076.461688821124	10
50038.83773506439	50069.6974093257	10
50119.83049900864	50266.89588227743	10
50341.75839898596	50169.554021717224	10
50262.02882741106	50048.058849963054	10
50024.7750431509	50186.5036316359	10
50235.39583026171	50047.09278741395	10
50351.81912180303	50181.102879297214	10
50141.3612274352	50324.80541461189	10
50095.722720813195	50253.39437035005	10
50091.405388225314	49986.81642743551	10
50160.52175006215	49977.74392411151	10
50146.83031751754	49970.89951002212	10
50166.237599296524	49995.93448653448	10
50298.119670970314	50251.417804785146	10
49991.147364516524	50120.02523222492	10
49970.87932436136	50111.687374135436	10
50288.27421995019	50148.40029205035	10
50217.492377001035	50013.13064890523	10
50267.04211009709	50038.15721620151	10
50264.00784472584	50118.66086029074	10
50230.9306581852	50314.278313358314	10
50266.706621197634	50026.88343536168	10
50208.443835789054	50296.7404725469	10
50043.981748346145	50015.76267482899	10
50127.56692131308	50252.696660214424	10
50291.43701743067	50264.65802093324	10
49988.908615701934	50094.77979713209	10
50039.502333031	50124.49760386816	10
50056.99821383313	49999.6478358613	10
50193.59817162645	50015.543601300895	10
50131.00876920351	50014.467199073406	10
50000.26374689183	50090.09210875559	10
50276.4128385535	50136.716462146	10
50175.54751913047	50206.30865574616	10
50040.72368098445	50057.47905177565	10
50028.905544446454	50064.68820858362	10
50275.158927955046	50123.3340284179	10
50356.738031101304	50169.535615349705	10
50171.01214707522	49985.74030918062	10
50208.21095243197	50006.847707733636	10
50058.169328199954	50212.39610711602	10
50033.915880421235	50148.6442137349	10
50029.29098533548	50053.52313441048	10
50109.542313167745	50275.802163135806	10
50149.15487720937	49983.00575374796	10
50177.127812180115	50302.95744475646	10
50279.34975090312	50113.02537856321	10
50053.42621488503	49988.75232626112	10
50131.65547762656	49970.45950066929	10
50196.4689367613	50052.241268931604	10
50313.223341123485	50238.149616597904	10
50099.282207748445	50015.01831073151	10
50214.77922163606	50313.5167552333	10
50119.520991769736	49991.20323257092	10
50119.35334781582	49962.9969985584	10
50124.43049998603	50332.485006771334	10
50286.49007588767	50092.34991804813	10
50167.05944096438	50315.62206063543	10
50112.4949170913	50335.8290573893	10
50364.23821912143	50182.3852553969	10
50348.699562110596	50202.35250878074	10
50012.364786781225	50183.84028993256	10
50109.76162761833	50291.641775271506	10
50001.460059266385	50060.39978617107	10
50076.284090629895	49973.68812983923	10
50014.60596409304	50144.713066886994	10
50045.86254148359	50204.93967912088	10
50224.96266574927	50302.32678850596	10
50330.2143542583	50158.51617495925	10
50165.175352850136	49966.20367746696	10
50129.48224731536	50305.44634669493	10
50013.5779183978	50168.49172761279	10
50107.72371858374	49999.707306742224	10
50314.15963976444	50210.78594699422	10
49988.92241838683	50077.96775625939	10
50107.28653217237	49954.5569122036	10
50282.39237780636	50019.19948627213	10
50278.87821749395	50289.38969968108	10
50086.03493555085	50239.66743780769	10
50024.085707996994	50031.168468421725	10
50218.01945730168	49994.286861314824	10
50097.49351068077	50271.245253433204	10
50085.219558403354	50269.048386348324	10
50198.84504071088	49990.597654708436	10
50186.071877479204	49982.220223012235	10
50050.34523330781	50193.39219069034	10
50034.90774327793	50201.73760842726	10
50234.81010323379	50022.896320951986	10
49958.93222166445	50102.000906516616	10
50075.22905028133	50276.35848927418	10
50038.94230533826	49989.90128761518	10
50091.41162860514	50287.017410169574	10
50178.97112675589	49994.3931470119	10
50069.697322704655	50263.11374349683	10
50160.40009836893	50039.64830474327	10
50060.31038775857	50255.973821692525	10
50298.29987001038	50020.44697082051	10
50062.03880069511	50273.69662133903	10
50279.0257277817	50042.28233171934	10
50105.7000233786	49977.921984033615	10
50320.65863991528	50227.44333092697	10
50248.482074907915	50313.94667585374	10
50107.933972723724	50263.31658883153	10
50070.22670301881	50068.799603221014	10
50072.85869491624	50251.62089692668	10
50112.6514618735	50349.53194069381	10
50123.497114901584	49952.328206170525	10
50134.94144840111	50346.30488828989	10
50227.43251546239	50031.695653257615	10
50128.039921681746	50361.027960866195	10
50301.448198504055	50156.37193163276	10
50310.4411098362	50262.22027333765	10
50045.564850097486	50257.51435098487	10
50247.41807433553	50045.97963348788	10
50346.07881003488	50151.47242782285	10
50194.79560391454	50289.5540686981	10
50056.65839220661	50062.87156502073	10
50005.67374069212	50122.46870335471	10
50077.70724094988	50290.756816812995	10
50247.65829197584	50058.56056382384	10
50261.28917164115	50133.953731917645	10
50269.39153385413	50321.650434936564	10
50046.71673618218	50238.24136824634	10
49959.391371858605	50116.25837011913	10
49973.45026530038	50124.42882557383	10
50280.38573054624	50030.985110239	10
50102.95647463482	50355.73748227999	10
50290.25471787019	50297.71861463798	10
50098.86503524149	50335.385808005965	10
50132.37650236543	49943.94112190333	10
50033.95374313173	50005.75736432207	10
50121.341004197195	50026.813700632876	10
50125.622077675755	50316.523209818864	10
50019.30391814234	50018.271966868895	10
49999.52291169918	50186.91581631971	10
49984.21484246725	50130.12767873049	10
50064.90782845518	50240.07711017609	10
50028.725243889334	50242.12427448023	10
50335.95565903653	50145.094506015485	10
50196.41519309673	50004.491327572825	10
50117.48863048637	50007.67925285504	10
50097.0522513724	50366.593267724296	10
50369.56342207295	50167.53843988427	10
50096.39469692173	49997.09473768718	10
50362.546675834645	50199.1438628473	10
50012.11737675029	50199.888695673115	10
49991.30334081401	50051.332285337376	10
50000.96531216252	50168.39604818102	10
50025.38358866023	49990.14529242361	10
50010.73830467609	50242.54061995594	10
50049.38540282394	50025.944813716254	10
49987.747135162404	50148.5611458694	10
50328.63925162038	50204.63780587933	10
50306.96748928973	50137.38308714569	10
50094.55109310186	49973.526548953145	10
50286.687482032874	50077.666827018904	10
49997.49634880601	50034.928675304574	10
50008.625994220936	50033.45520394347	10
50112.76820174536	50324.72193196444	10
49952.97330577641	50088.4541847927	10
49947.886559659724	50073.69776582646	10
50002.545141433795	50142.3478946189	10
50022.73130524829	50232.09818009433	10
50160.58950756871	49955.62230872356	10
50276.81440282956	50275.842957872424	10
50068.25798967095	49961.34414041829	10
50299.51177573705	50313.23830230289	10
50284.39134722082	50309.8355116753	10
50386.024002773906	50174.875418491094	10
49945.093859251865	50057.155663454476	10
49947.12897219119	50039.76022202529	10
50029.97506791963	49979.72351052108	10
50247.42875342839	50325.59043536012	10
49932.71590001146	50081.566376911185	10
50015.96703575567	50065.03637233349	10
50286.22896151814	50063.22131652654	10
50001.634330948626	50045.19317597988	10
50005.489761397745	50156.46383887634	10
50014.8783003683	50050.067671948855	10
50302.88970305932	50003.02333811692	10
50256.248992497436	50333.85952474601	10
50112.53733933875	50313.05351869626	10
50289.89888709927	50040.36339958045	10
50298.545312465576	50085.53431233703	10
50013.22603857869	49990.165767133534	10
50063.30971077512	50226.33526859359	10
