# Supplementary material for: Abundant Topological Outliers in Social Media Data and Their Effect on Spatial Analysis
Source: PLoS One. 2016 Sep 9;11(9):e0162360. doi: 10.1371/journal.pone.0162360 (PMC5017681; doi:10.1371/journal.pone.0162360)
Supplement: S4 Dataset — See the respective attached file. (ZIP) [file pone.0162360.s004.zip › S4_inclusion_swl/clust_12_21.csv]

50000.0	50000.0	0
49997.79043139506	49998.597076012185	0
49992.133447697015	50000.07879332946	0
49995.558133034945	50000.38009565156	0
49997.21745450375	49997.77212437529	0
49994.57180867038	50002.631066205395	0
49991.49888846195	49992.4613969998	0
49996.77201141029	50001.35825968003	0
50004.850999751936	50000.85693610015	0
49993.46797080403	50008.42654315858	0
49998.95035597973	49999.646175560476	0
49997.442896782326	49996.09302892505	0
49998.812795232036	50001.19449831629	0
50002.62075658079	49995.496073808055	0
50000.216125961226	49993.66178437633	0
50004.23648844592	49992.22940218959	0
49993.571381594695	49999.580818657516	0
49992.41923089483	49988.943020042476	0
49996.0527618576	49990.599080623244	0
50001.12000876341	49996.02035613251	0
50001.6019572125	49988.69191780159	0
50000.054173393626	49994.84507609227	0
49996.16393075302	49983.54171333091	0
49999.359585119164	49998.34690009942	0
49990.032259035645	49990.78718097332	0
50008.03801246034	50004.374756706806	0
49997.912305912	50002.05047237355	0
50003.47988321763	49993.052296422924	0
49985.51403302475	50003.33527065473	0
49998.6759818169	50008.21620234813	0
50007.88661690972	50006.75171072905	0
49992.84463948033	49996.02080521639	0
50005.353157945894	49996.63946390781	0
49993.56821679584	49997.757853689975	0
49984.727985152575	49992.42600786566	0
49987.897885826496	50000.432936200814	0
49995.41428427015	49998.58480619745	0
49998.23230755371	49984.27159425677	0
50001.56984675912	50003.70886639595	0
49987.949256951135	49986.671472371265	0
49993.69019385624	49988.42095948461	0
49990.60023029436	49996.84431148471	0
49989.8831856475	49998.5480773353	0
50004.031737429694	49998.13902404288	0
50003.4894029905	50003.09904140463	0
50008.61850962432	50008.21797879241	0
49999.591625836154	50002.031401449996	0
49997.03975814452	50009.348246719914	0
50004.44371639388	49993.891565456965	0
50003.34929151505	49985.56991203538	0
49992.16039029563	50006.06042632077	0
50007.15378653218	49999.26466668234	0
49996.16890274137	50002.738391335304	0
50005.92485061879	49988.330804757796	0
49998.38389391129	49993.62450756858	0
50005.06115385122	49997.67556213016	0
49988.91764942108	49997.5550046056	0
50007.51712024195	50001.36870839534	0
49988.1616042304	49983.63506917873	0
50009.485075860175	49997.87824772131	0
49996.04301541916	50008.734037925446	0
49992.10706594943	49998.709555552676	0
49998.05603662089	49976.85732034227	0
49998.23225417739	49988.04705525317	0
50003.29875263384	50010.79864165075	0
49988.8005706413	49988.888047156666	0
49998.633742805185	49985.74198749925	0
50012.26252845324	49989.043919917516	0
50001.71554240036	50008.23076770677	0
49990.4221963806	49980.08489794384	0
49996.7307457035	49986.75100088232	0
49996.95323201458	49991.31025767149	0
49996.627782278076	49999.704189140306	0
49993.783599509414	50001.9670468794	0
49995.547791910605	50007.16657583297	0
49994.541607082676	49998.032773452	0
49997.19536476392	49993.761534747864	0
49994.48619388764	49990.314267388865	0
50005.31953840113	50011.457951609125	0
50005.21838530439	49992.710027598725	0
50003.553832569996	49996.930528550794	0
50005.55622003214	50007.27952617764	0
50016.07253131363	49992.92009515851	0
49981.55975510632	49993.815413305005	0
49998.391760254424	50010.92338898061	0
50006.9610331696	49997.4371772649	0
50008.761052684844	49996.71402507769	0
49995.88335509951	49989.38185972829	0
49996.861110456084	50003.60591475201	0
50011.76083948491	50005.815023696225	0
50007.565205166386	49988.032658921504	0
50011.5472826698	49993.41279408204	0
49994.69598294172	49991.86267472745	0
50001.59297422699	49992.63184262959	0
50020.432728192354	49991.544523876044	0
49995.42836478101	49997.296746693275	0
49998.810270886876	49992.07105333187	0
49990.64479087334	50004.56734443546	0
49986.07489653561	49993.66150576665	0
49986.51012401545	49995.60849854692	0
49984.077954815686	49995.664388103614	0
50003.895467088914	49987.98694527446	0
49982.031325156546	50004.108411650275	0
50012.386007996894	50002.93416500153	0
49981.83577827261	50006.99544168797	0
50002.61358895062	50006.125868638286	0
49997.610187178936	50007.504993158815	0
50002.000247755146	49982.02566011666	0
50003.92467657114	50009.55221404131	0
50007.90022175466	50009.254849840996	0
50002.119076106625	49987.54881244561	0
50000.85755020047	49982.84260186325	0
50002.88920887537	49988.277816315385	0
50000.76418505607	49990.47633754719	0
49991.52221516297	50005.175687260315	0
49991.79441719219	49989.945528475415	0
49998.38903914623	49990.977596904035	0
50010.86443657174	50002.861853111826	0
49996.13310567727	49978.225416527945	0
50001.90323198772	50002.087447907405	0
50005.84584777947	49998.54566276328	0
50017.357289774474	50003.73442282242	0
50012.453241333955	50007.3589429362	0
49985.605250376015	50000.51473356919	0
49994.38328827558	49984.18899957935	0
50000.8403546126	50004.897730818215	0
50006.11194117808	49990.15992299432	0
49984.27524808013	50005.968591316036	0
50019.5490885488	49989.334775282514	0
50008.08135946473	49995.88210170539	0
50013.452588935026	49988.7082536488	0
49998.1854275154	49989.08493253287	0
49998.71774061969	50006.58240197167	0
49993.97049801827	50004.02511665101	0
50015.25622703696	49993.5720335993	0
50019.81418921928	49993.28277654077	0
49995.226166110464	49988.49803466768	0
49993.865175289255	50005.869898426434	0
49994.04884830762	49993.897956082816	0
50001.39258520028	50014.69304526826	0
49992.10381851385	49991.3367421365	0
50002.88349777745	49998.53556594982	0
49999.29465558944	50003.13800737407	0
50012.61582749915	49996.667967977366	0
50004.93898694684	49981.08544820314	0
49992.72674114008	49981.491918674365	0
49982.816725410885	50008.82887474503	0
49993.60548876865	49980.15138910854	0
49992.11360557294	49974.161871512435	0
50008.0641741181	49991.535682462476	0
49986.56975352135	49985.88537937111	0
49988.26397047004	50003.51104710496	0
49986.204012010814	49983.62403469558	0
50005.45533731321	50008.4777403098	0
50002.84202847576	50009.38788858975	0
50004.5110949025	50002.17592122478	0
49977.593176681534	49997.97886004455	0
50012.96296910729	49986.584380800676	0
50000.389708098875	50008.21378903525	0
49990.53693650669	49987.986221160616	0
50014.06684097054	49993.2541244715	0
49991.01998804747	50002.62396518842	0
49997.179664791176	49989.593964051295	0
50004.2950092968	50012.89350630644	0
49990.621701041644	49975.46767306921	0
49993.55678247852	49977.01456242952	0
49992.84959283164	49987.70268395018	0
50011.20404459958	49996.77816642178	0
50003.364540594666	50019.003513690965	0
49983.49823437399	50007.538690917216	0
50014.32975302772	49996.15686941403	0
50015.78410513641	49997.474112749405	0
50009.43197460551	49990.474738550445	0
50004.745906517455	50016.623646608256	0
50009.63416808849	50010.34807378314	0
49981.74271072933	50016.83610456045	0
50013.40609958293	50002.34463341224	0
50002.72985233878	50018.01678341299	0
50008.287622641416	49999.13161246651	0
49984.126513146795	49977.08224825575	0
50012.84333684762	49985.38424254539	0
49987.99532836726	49995.883448455505	0
49990.49563661924	49992.83144377475	0
50014.145828508044	50005.16808115428	0
50015.1384677496	50000.029878970345	0
50018.71002429644	49992.34413541518	0
50007.134924491525	50011.962310271636	0
49996.373515502455	49992.135994846685	0
50006.850693972374	50009.72264438309	0
50012.45941158673	50019.663471941465	0
49992.899397134126	49993.07508130361	0
50016.607641170005	50001.151601822945	0
50001.25747092277	50006.547656443894	0
50005.9345093647	49994.19009730721	0
50017.813944932546	50005.00005444524	0
49994.42296405501	50000.44724693628	0
49999.35940114721	49988.76188971461	0
50016.58884756132	49999.17895380054	0
49994.892938313336	49980.091849776516	0
49995.0510721457	49995.44024060015	0
49986.38053722962	50002.41536141428	0
49990.64707373581	50007.66669698612	0
49989.3412077137	49992.250863683475	0
49987.369434572014	49998.90669951169	0
49986.04730065185	50004.93889305151	0
50020.57281063565	49988.298296764944	0
50003.141428724506	49983.92680217168	0
50011.81226398315	50020.795317113116	0
50007.91702417866	49994.79261652382	0
49997.460358599514	49978.000531714766	0
50008.47322917809	49997.7998386602	0
49988.79105521255	49985.61885176348	0
49979.99668415866	49988.247550464446	0
50023.01450993598	49990.665766766455	0
50001.80863469015	50011.621492053586	0
50001.180707899926	50000.160397497704	0
50001.230491099064	50013.464722137476	0
50005.57916729151	49986.36478573439	0
50006.32386534526	50003.98689779463	0
49987.26417256439	49997.386262863576	0
49986.50969488265	49971.13079668079	0
49991.78560749561	49984.743248127874	0
50011.91064186316	49987.25857504851	0
49979.026179858774	49993.54009193787	0
49995.29197055855	50014.299317089695	0
50003.27528192292	49991.640484220654	0
50022.18687484511	49999.49876293456	0
50016.845165693354	49996.542146341235	0
50009.68184032617	49994.3223712722	0
50008.5689875515	49989.42745413995	0
49988.62882947315	49994.23153514448	0
49978.34352784749	49994.31806542327	0
49991.21899801028	50013.93786311992	0
50009.06545782055	49992.015826742805	0
49996.762495718875	49973.93491078354	0
50017.86968777505	49999.56646561498	0
49992.32209367812	50003.204802689404	0
50006.53972236025	50002.45568023364	0
49989.60527622023	49999.63902025744	0
49998.13606003267	50013.69500914624	0
49990.00921189547	50013.485931768155	0
49991.09537875763	49976.82180722324	0
50010.54800492425	49998.00514117209	0
49989.09032394753	49996.42852776032	0
49995.18505374276	49987.3120398817	0
49990.204920949844	49989.23957312068	0
49995.16332007578	49981.804981765024	0
49989.805555721876	49969.598178768865	0
50014.54160586519	50009.30971696948	0
50021.54580095918	50001.77225144148	0
50006.927652825536	49994.9504747572	0
49978.94516972163	49997.86333530433	0
49987.154837966766	49993.45593771072	0
50018.25094646333	49988.26745355924	0
50015.53809944499	50007.19757847838	0
50002.562234896366	50007.29734310244	0
50000.87592896443	50009.30557281569	0
49996.09835851055	49994.088565508806	0
50023.472574627034	49993.01831946304	0
50013.090661204544	49993.807025936294	0
49978.33498788711	49999.89226490378	0
50014.457860201575	50015.35471834229	0
50006.75642568968	49992.643689522236	0
50010.80395894891	49986.74763689218	0
50001.22972512284	50016.696412634854	0
50011.0865047758	49984.2383962155	0
49987.17750191979	49980.50113884318	0
49988.18126003159	50002.39534483807	0
50025.30879016485	50001.55626795164	0
50004.84985572731	50003.25131092541	0
49992.321169828596	49977.792669715236	0
50025.70679542769	49986.95657258604	0
49987.68618123762	49990.97637467728	0
50003.750755374844	50000.30182726468	0
49993.00738688821	50018.27374472574	0
49985.56049451298	49985.40564000354	0
50012.47559685164	49994.66869856204	0
49988.23073582163	50005.06016935864	0
50014.21137249285	49998.59916272567	0
49985.705947552444	49991.237555350046	0
50023.961762669176	49980.63716247672	0
50015.65901229553	50005.51123304655	0
50007.42018130532	49983.40923644637	0
50003.98929458173	50020.19652411129	0
49978.68685766216	49980.01706397409	0
50006.02554113342	49983.502716806615	0
50006.37104882755	50017.880156948675	0
49977.877792385596	50016.68462250551	0
49983.88778388111	50003.431641383904	0
50007.25930525301	50016.356386512496	0
49997.53870393056	50011.68337544323	0
50028.8876354843	49996.7961139601	0
49993.03313609062	50004.99403676527	0
49978.87460193789	49978.57901382944	0
49998.366406242945	49994.75751474936	0
50019.61622097593	49990.60713461233	0
50014.61533795304	49991.38028168589	0
50008.690952911136	50020.165591565055	0
50005.68511072025	50013.842987113785	0
49996.093953493786	49996.01996986774	0
49981.46397774686	50000.416395001106	0
50010.21667654521	49996.177030068495	0
49996.98762224401	50012.73618486243	0
49977.06413674297	49991.234642248426	0
49993.694214306066	49995.12567417274	0
49980.3192485011	49994.00326872188	0
50004.056211135474	50014.66353332076	0
50002.37956575776	49978.923750197646	0
50022.66685467963	50001.65038291576	0
49995.84149753014	49973.43350969119	0
49997.10356754586	50006.01006358804	0
50033.06942428801	49981.91341570461	0
49979.94679799229	50001.3323591304	0
50008.85047956283	50016.47355770598	0
49995.25060635962	50016.73726829858	0
50006.72266694603	50007.64404602325	0
49990.082384099696	49971.73324296739	0
49994.30142329103	49986.52147414055	0
49993.99083781493	50013.564340328594	0
49993.677025331424	50019.77453632753	0
50008.88873976937	49986.20754836948	0
49989.62043617076	49984.9066512741	0
49976.89101514203	49999.79555213243	0
50000.38365317644	49984.73866509687	0
49998.50301832688	50004.801049115755	0
50002.4775370339	49999.82692121468	0
50000.58614407058	50022.59126134004	0
49991.57997734524	49980.74466590062	0
49999.47619484948	49983.55135301644	0
49997.872176753845	49979.78767954166	0
49999.51034001347	50014.126163537476	0
49987.361610054635	49969.53376487578	0
50002.83973411616	50012.701877170904	0
50010.86774556764	49989.07944425918	0
50001.15748309764	49991.573961654765	0
50007.9913835416	50022.24041741338	0
49988.7503233546	49981.35012226887	0
49986.03608310234	49999.11861181681	0
49985.00637627702	49981.597648055234	0
49985.650089384144	50009.49023072368	0
49974.397243483145	49994.03644489316	0
50015.4345562129	50000.98678220005	0
49976.39001702552	49983.38478956387	0
49990.066594147334	50015.71113489241	0
49971.73204410394	50023.41744022993	0
49983.60830630746	50002.113752133686	0
50007.28364498836	50014.70157262982	0
49983.19737224199	49998.713609976796	0
49986.11467622116	49996.56995467928	0
50019.87293030292	49996.05067039871	0
50011.89569799317	50004.23689077273	0
49987.14195373493	50003.64643312917	0
50005.18617250356	49976.00707180303	0
50021.27295677253	49997.78060101359	0
49979.594871433575	50010.649888378335	0
49992.039268323744	49970.88771154867	0
49987.510827455895	49972.02581111281	0
49995.56040451604	49984.98989796355	0
49981.0822076258	49967.432359146966	0
49987.94058000065	49974.88526764987	0
50014.510866226876	50001.379604242626	0
50004.62877733578	49978.807454918766	0
50003.970018942	50018.124082947324	0
49993.62624373497	49978.81782578118	0
49981.3428510555	50003.34384201937	0
50018.167902045905	50002.34827142573	0
49981.71449227033	50012.160532840586	0
49993.51179022016	50011.8374166899	0
50006.51511528033	49980.31385758159	0
50023.53832016382	49982.224374854566	0
50017.194157851016	50024.83639285489	0
50016.97714463976	50008.12513798981	0
49990.94758817478	50010.165896359336	0
50029.3899666008	49984.93088934797	0
49985.95128382408	49973.39797252086	0
50021.498484812364	49991.903341270365	0
49977.56468768297	50006.68173366002	0
49997.40523162644	49985.00916248897	0
49999.45886393115	50015.993292540705	0
50004.07375902936	49990.19193619716	0
49974.26236635185	50000.19879209648	0
50019.180563178095	49997.94562009952	0
50009.890755981425	49980.265018184764	0
49989.29510405071	50002.724338880376	0
49996.426259186024	49985.51478007382	0
50007.493040620924	49989.19723968765	0
49981.384028675486	50010.62626959132	0
49991.6071713429	49988.028312631526	0
49984.6056899718	49996.65388554512	0
49989.978249538704	49976.34614928339	0
50009.06208482354	50007.05225252825	0
50015.12164949382	49987.54220632814	0
50013.02451351341	50012.6930640136	0
49983.72875331615	50005.03348698493	0
50030.322162535915	50008.764945724026	0
49988.07236480543	49973.30322159022	0
50021.17953770424	49993.40148768863	0
49977.9353266202	49988.32861394756	0
50017.55200453088	49989.686622262205	0
50009.41709683127	49982.94472538286	0
49993.517031380165	49985.624445562935	0
50024.23762702507	49990.057631149546	0
50006.59920691841	50013.173112278804	0
49996.36285869221	49979.65183355569	0
49996.46253639952	50010.35669178488	0
49986.346697934445	49975.77454466398	0
50017.36509094484	49994.05724041787	0
49977.54298608225	50015.26628060827	0
49987.665413008544	50009.961026873665	0
50004.20668245684	49986.92493821414	0
49991.240948939056	49995.09753900651	0
49990.672214701546	49969.02835953091	0
49986.80029992012	50019.193986685816	0
49987.05498610656	50015.276629584274	0
50013.29483279359	49990.93642424138	0
50003.07116470876	50004.790797890644	0
50019.96678142075	50005.286622233856	0
50016.410985050155	50026.64117403084	0
50022.381607964344	49994.78009458669	0
50032.55510401598	49988.476649386204	0
50019.84726886357	50008.03743254569	0
50018.55105006549	49996.125393120456	0
50005.72733228711	49984.65987424659	0
49990.724770951034	50001.10196901953	0
50007.556938279646	49979.396019758125	0
50022.078615100705	50000.813758113996	0
50004.55566149082	50023.60044291396	0
49998.4983155582	50015.035411197096	0
50004.21201548379	49979.89735732732	0
49998.41688966351	49982.0914605221	0
49996.9404056562	50019.45560997021	0
50024.824178134666	50003.82240284793	0
49981.59933546655	49988.22546023058	0
50006.68692081328	49991.29153867619	0
50030.92505047998	49986.73341575318	0
49987.02162812129	49999.91224158874	0
50025.59547838074	50004.8113040502	0
49988.90094384041	49975.40867859488	0
49990.23594971534	49994.96063345515	0
50017.1067611682	49986.79810538411	0
49995.74080340362	50018.56532930337	0
50002.31586199673	50000.83903672667	0
49985.91446985067	49977.111835945914	0
49967.44431902017	49989.53004316159	0
49991.32434972063	49993.81099808387	0
50030.49764698876	49999.80431681986	0
50027.8920230694	49984.61646596402	0
49974.05217655252	49991.63751974511	0
49986.350155817265	50008.71150109189	0
49979.786602864704	49996.93528004006	0
49980.638830733114	50014.78666042598	0
50018.94609729141	49984.38404056665	0
50016.86817008317	49983.479919210724	0
49990.923193534356	50019.067660158245	0
49984.68159875427	50012.00075993163	0
49982.58897476211	49987.25645410104	0
49977.860154341804	50025.185317880954	0
49980.36263354036	49976.54920293385	0
50030.175245270664	50013.83441614367	0
50030.65430217634	50010.08164100497	0
49970.65389870021	50027.10203048065	0
50034.9719228903	49978.647480672626	0
50017.85789347177	50007.327853458395	0
49989.376716702325	50005.95581601044	0
49972.54740722439	50004.26018838349	0
49999.90607349646	49987.24525022351	0
50016.33039841318	50011.26546094777	0
49992.406209525456	50011.43399184492	0
50035.72874323706	50015.82195458916	0
50005.41012807499	50025.2913505149	0
49983.81713803753	49983.79410119446	0
49999.77181508898	49967.689736443	0
49967.01115954832	50018.732933267005	0
50001.21111076006	49976.59515916633	0
50022.03660548448	50021.284900769926	0
49987.06820574467	50005.69981951918	0
50020.23576196077	49998.22890886206	0
49992.16903790663	50013.34050751537	0
49981.74734959878	49983.20071237331	0
49991.36824090871	49969.98461879516	0
50012.37766248718	49981.688403947286	0
49974.56224014572	50014.0804240969	0
50024.36097900612	49986.16457806206	0
49978.57637046901	50017.57258934513	0
50035.21616128849	49992.33085888675	0
49988.520182053304	49993.212740546805	0
49990.99456999804	50011.18036907362	0
50014.791241027175	49989.81083623396	0
49983.24235149588	49995.04380092772	0
50005.4078474971	49995.59320991545	0
50026.3538803164	50002.49773890014	0
50022.33425121599	49996.648774144	0
49985.706139208625	50015.893411702025	0
50001.12132970448	50026.977078791555	0
50032.16883876991	49997.22933410839	0
50000.78804212597	50010.92367463368	0
49997.79416111843	49992.046539810384	0
49989.86428037326	49986.360250281214	0
49991.50355130605	50019.933566887434	0
50028.340584949256	50004.80209150397	0
50116.18821817981	50166.598589116606	11
50122.34647625091	50151.55756100789	11
50104.71567323427	50179.25562087773	11
50130.44157727601	50134.02591325214	11
50092.528313358445	50192.53859887413	11
50112.56253339413	50197.99572645979	11
50118.73774997888	50124.77811694064	11
50135.45094763836	50146.25903869298	11
50076.91746401788	50196.06980336063	11
50067.23144900137	50212.42448601104	11
50085.41343171351	50208.15494200293	11
50057.17855117996	50198.4703056116	11
50129.509609109	50203.7578835257	11
50152.04380152276	50134.50122521264	11
50118.118130730785	50210.399992036524	11
50140.73217027237	50209.59393052657	11
50040.2119293323	50192.43890061638	11
50087.94029355215	50180.06736227417	11
50079.66622115973	50163.06817749659	11
50080.312297036784	50221.24998867496	11
50119.74148509568	50185.88871462142	11
50069.983244794435	50149.59396771391	11
50043.989182907084	50212.07364987992	11
50149.05696120721	50146.65495862768	11
50032.779803350866	50173.75661218791	11
50116.1837396373	50104.37496727478	11
50125.5345904397	50222.18059447861	11
50093.556768856644	50228.98215579585	11
50098.80261169756	50164.09405133454	11
50051.451910175805	50171.69368336266	11
50137.35987311125	50159.214593511206	11
50102.071985138864	50112.50866896853	11
50122.86200436081	50087.26596419669	11
50141.28128608357	50229.20719043583	11
50129.56751510676	50178.51998822447	11
50151.36482919908	50203.43272749726	11
50100.63722841655	50091.66465751757	11
50139.13902682367	50190.351617609704	11
50134.89929713596	50099.63775147269	11
50096.168861536986	50078.61206083957	11
50097.951001777146	50061.68861198536	11
50105.15597604009	50134.55731535505	11
50158.08476330509	50123.32446350645	11
50100.96042465965	50207.76379690304	11
50172.18171690905	50125.637586940815	11
50109.59254182222	50232.806557667885	11
50063.06749314419	50174.83029482169	11
50085.362102624225	50101.94179335014	11
50071.04877764651	50099.806409129116	11
50109.525929603515	50148.965280559685	11
50073.14352195784	50114.663843980234	11
50165.31811644363	50146.120681994194	11
50085.09469548783	50072.600440683535	11
50073.45966680038	50084.56151775562	11
50145.823347420905	50123.35840017256	11
50085.5741057761	50087.687985702294	11
50161.26479901029	50185.12766069871	11
50092.97078215951	50128.545037055934	11
50157.68280023859	50224.47078759158	11
50028.38270822037	50203.83523893319	11
50122.95377782794	50238.9966781833	11
50067.097271478815	50229.969845852145	11
50084.41792638104	50244.0517942708	11
50029.88088138151	50161.29872015181	11
50162.814763073446	50213.5012299255	11
50166.65422163768	50233.7134540017	11
50051.817296605004	50228.33473173536	11
50055.67737422437	50148.614508719904	11
50014.78150429155	50177.49651607357	11
50078.378221996834	50126.462347154615	11
50094.530644853505	50145.42591603531	11
50154.693172384	50104.49986443465	11
50008.392212082406	50157.94429893032	11
50179.56139884642	50249.70544509897	11
50023.02128124457	50220.679419196706	11
50020.45274900673	50143.517413201	11
50156.73100704893	50165.43422301498	11
50043.174486889	50147.974321712936	11
50128.64136090622	50116.57638683075	11
50145.18948579859	50179.36638646824	11
50116.408683686015	50054.43817012685	11
50112.150138255245	50251.72728340539	11
50169.05895100344	50092.90727190928	11
50107.770866782834	50069.07480404433	11
50027.05262865218	50129.27682533323	11
50183.95218706544	50121.88905672933	11
50025.4980094794	50185.477533905236	11
50167.035289711	50109.14977054735	11
50179.843542202936	50105.98887189708	11
50184.932865864605	50261.2174087152	11
50175.65769123578	50172.850056721145	11
50100.57826614312	50045.8564524171	11
50163.95678161792	50252.17629976313	11
50179.1462844828	50185.527430776296	11
50061.13804234009	50130.19896343941	11
50190.76777930671	50172.61310336892	11
50058.66067154439	50075.82759794291	11
50070.80202667183	50071.1892800059	11
50181.806518673846	50273.554474780954	11
50180.585270414485	50211.98540724174	11
50001.21355882378	50136.66761534533	11
50006.92534205248	50223.920266372224	11
50151.37789120939	50241.30903578412	11
50056.82119705587	50113.38420835999	11
50048.264438289145	50158.992464328614	11
50193.958714825	50249.69744767756	11
50144.90345725657	50081.61597595259	11
49991.937434316234	50212.987897068466	11
50035.70726498735	50241.232654511965	11
50048.05153861303	50129.06044934145	11
50127.991171438356	50251.31162505735	11
50194.626455881546	50205.76790355613	11
50129.55954723105	50041.21136139839	11
50058.53091158927	50057.406261700984	11
50140.10603453004	50062.20391547936	11
50138.43806335471	50032.78343169115	11
50149.13450902469	50038.81757526031	11
49989.00694538426	50157.22735594568	11
50037.50275307366	50224.92728879094	11
50130.354789009885	50016.510329738514	11
50206.303835316336	50182.3280458609	11
50074.199290995595	50046.49778559626	11
50072.8122834976	50240.97733342736	11
50060.414215739685	50244.31342631679	11
49977.55925512259	50153.39782411089	11
50040.361326492304	50069.38231226602	11
50005.17993060194	50185.17359048535	11
50209.263344298655	50169.940399566534	11
50194.18557540794	50187.426020921885	11
50058.99484020131	50095.9101716902	11
50033.90340833883	50119.315295813605	11
50152.57009928897	50092.3985646934	11
50019.864124262014	50240.684504178316	11
50075.072926920475	50257.655391236854	11
50114.75432196421	50034.82243246572	11
50157.96662066245	50074.52476937013	11
49985.493475481235	50195.25818939903	11
50220.88590944933	50182.69315160182	11
49977.53162463614	50215.87376598116	11
50181.0221711617	50077.82003380834	11
50196.23868713796	50098.84665788301	11
50183.535211501294	50064.94479723183	11
50131.031685488866	50000.17434968791	11
50225.1204149174	50167.29411420226	11
50143.22083729918	49988.9410535116	11
50237.26873809868	50173.7097416341	11
50012.47417347098	50127.37212420429	11
50085.76962018912	50039.66827750109	11
50155.01884742495	50051.006319527565	11
50214.267508792705	50155.9704566265	11
50154.3663864826	49984.1584843827	11
50172.3198924238	50200.7404746289	11
50066.08709721013	50265.785622370284	11
50110.67331881032	50084.22645382827	11
50183.56596985923	50236.081271113624	11
50036.290697311815	50137.849608018136	11
50042.75685138926	50252.825819910446	11
50197.23086876147	50221.78220733588	11
50199.78139747024	50155.747437381346	11
50091.72212260889	50256.22488110716	11
50167.818915992895	50264.27207461307	11
50184.48649793812	50154.91974130847	11
49977.54495704071	50140.9088055769	11
50250.88751730068	50161.65545052364	11
50097.32523859314	50241.853923017465	11
50013.31655366458	50208.00259566069	11
50170.883685564804	50159.327145458396	11
50065.73055531641	50285.01398551974	11
50170.918059818876	50049.898049803654	11
50077.73448839377	50274.31544668222	11
50176.32929377171	50140.36609297797	11
50120.168700773436	50068.609771440824	11
50150.804815917	50262.093544382486	11
50139.16628385411	50257.23324653279	11
50212.72274453846	50144.00962031701	11
50142.02628641004	50008.84016922926	11
50258.40652282546	50146.12895669804	11
50165.81064208321	49995.426882019514	11
50203.71974101308	50197.8441952737	11
50200.202485254624	50126.6112162934	11
50231.01429180973	50146.73552330848	11
50140.16842759286	49975.55308772176	11
49974.09196511918	50171.09828846083	11
49985.01008671748	50124.2791326003	11
50027.15185831232	50251.523511287895	11
50015.58176434765	50258.069319150614	11
50047.566984255565	50292.21104887148	11
50126.654199339675	49980.26508815044	11
50059.574271236874	50296.17599341499	11
50061.99443621479	50160.59122316681	11
50029.65995269075	50099.588324545155	11
50003.02450053712	50273.80974700007	11
50197.39514639846	50262.80955638563	11
50000.6609096649	50197.50647678746	11
50245.162059720795	50192.55037989898	11
49987.55119427286	50226.384890981644	11
50131.50762195247	49961.34935568557	11
50254.67954475306	50202.94197374196	11
49988.63905453097	50175.374858096664	11
50254.38481962664	50218.68296851245	11
50253.37456860465	50183.471536100085	11
50174.57065686967	49980.41536240068	11
50022.214013448	50277.79573632696	11
50006.09174900925	50239.532156318826	11
50267.86316550878	50191.08169189278	11
50012.105797614655	50290.02479596382	11
50174.11554023763	50222.66744677135	11
50053.37901212378	50311.504403934436	11
50029.48005063088	50082.96410635951	11
50150.26476769084	49968.05760904402	11
50153.079113768435	50023.95450158755	11
50182.31812754999	49994.94740676423	11
50197.094429035606	50000.80837031445	11
50212.329074293404	50253.16932228297	11
50039.66537427246	50302.633414405165	11
50057.30198298802	50256.204536578916	11
50197.65823083533	50237.84495348064	11
50111.57262363232	50009.93690778393	11
50065.65442051426	50310.840459260835	11
50162.425474334894	50061.65647361273	11
50036.018198628284	50263.859952886225	11
50086.77428985607	50115.20292810491	11
50242.47015814843	50206.9030086275	11
50047.16823609908	50279.46864098591	11
50154.958987338534	50006.51841175862	11
50021.1139781723	50117.67706304125	11
50236.69420716515	50132.0464406066	11
50193.213283017336	50075.341585947404	11
50095.77883470043	50281.63230972494	11
50031.40944263013	50290.886181272224	11
50013.12651311633	50102.826774213485	11
49998.6399713542	50101.16911180519	11
50131.66723416709	50275.20236753629	11
49999.13755192697	50121.37066434694	11
50079.067382007575	50297.19562100504	11
49969.49179901709	50197.34814227707	11
49960.1523866756	50160.42966271603	11
50273.218583755406	50215.17989810819	11
50208.866463834034	50227.118992248696	11
50149.16313031879	50285.548024731084	11
50202.33134284541	50012.169534691755	11
50087.195567695286	50054.548660466615	11
49991.73250685133	50250.48180889122	11
50211.454228931354	50119.69782242666	11
50283.99494992985	50198.05089291971	11
50265.16501963728	50224.300694955244	11
50197.42651901539	50140.417623355555	11
49994.235518889975	50295.636867042995	11
50185.39724331165	50006.77759900897	11
50218.41441867871	50005.65696253879	11
50208.121429014514	50078.600740260874	11
50231.90465256717	50189.551720576834	11
49977.2169004515	50114.96965667743	11
50100.015525408984	50031.125910225106	11
50043.0613192771	50323.16486166935	11
50191.567339511945	49974.5625684527	11
50225.978421611326	50122.314652077715	11
50232.514906555305	50105.273911957425	11
50205.66339303279	49980.795481837886	11
50165.52522090776	50035.91194173231	11
50252.66627054249	50110.15090134843	11
50040.308356229405	50088.310860481484	11
50039.77564507386	50108.82107426074	11
50211.76437919667	49993.73870750472	11
50171.18996439209	50014.65342882199	11
50097.10034004273	50005.216438892145	11
49981.182534285894	50299.53334666554	11
50263.447689819004	50103.11993129123	11
50201.34035560502	50030.15589207833	11
50296.04035124476	50208.28147296391	11
50191.23141888498	50048.01768320023	11
50071.91064034304	50026.22966167854	11
50011.239172244714	50086.81171165773	11
49975.3465527562	50236.20569727155	11
49968.153685959594	50184.50504439526	11
50069.19128955377	50186.25737676587	11
50003.16652938666	50255.91935467368	11
50283.659611737174	50177.446202085746	11
50151.230607316546	49954.92661166962	11
50308.601805254395	50223.31047648748	11
49947.174217383035	50161.069488356516	11
50076.60722152799	50138.938213824855	11
50183.946156019716	50018.7753610989	11
50120.925855325826	50024.04307772237	11
50315.17826387321	50210.97522681053	11
50005.41264049781	50068.43607297461	11
50224.43591452511	50078.68815875231	11
50114.440022895855	49997.24347943102	11
50083.7241969475	50013.25655929082	11
50113.207809993975	50286.91295921802	11
50285.97445421541	50222.30196426338	11
50228.566072172885	50062.751026593454	11
50023.14633663074	50307.376702018235	11
49970.17635345295	50289.0016142087	11
50060.97703593244	50032.208110162974	11
49955.59863333643	50213.094895267495	11
50004.37721110801	50049.70701740582	11
50025.06136641028	50063.00983758774	11
50181.33685842976	50091.37091809433	11
50186.29994033865	49956.434962712476	11
50144.42214206605	50303.20796623835	11
50188.76005468402	50032.12702989461	11
50207.22987908946	50211.32303575886	11
49998.68778989275	50148.80861174958	11
50167.839980810975	49955.84947562781	11
50222.30395992403	50207.2889581961	11
49965.23207802701	50301.07027568463	11
50126.164189659416	50295.02843883994	11
50244.76985888939	50234.54239957701	11
50262.94186847687	50237.53656822904	11
49962.0958029803	50131.50028810452	11
50009.68081555369	50321.02924176716	11
50206.90801009851	50059.83617485758	11
50228.96862515173	50222.29956726019	11
50216.88118206539	50090.34476778629	11
50205.48866885922	50108.53080059341	11
50276.87788937341	50237.73775113419	11
49966.387764606356	50099.86540625254	11
49957.87794338538	50192.651625047874	11
50269.52957296663	50177.839830935336	11
50209.19076673807	50274.345993073344	11
49990.25092994108	50067.61348361306	11
50025.240479258646	50329.529295604945	11
50215.986738336884	50022.68124565372	11
49965.88883721297	50084.07955632695	11
50200.05535729345	49964.43544061163	11
50269.01191159663	50089.94298067515	11
50144.55128973317	49939.28539272523	11
50012.05125472299	50336.09241035911	11
50232.404542192984	50014.39913698956	11
49997.020450034724	50318.82001124157	11
49985.031443636064	50052.02811499136	11
50262.745442651394	50157.73638399828	11
50189.710878980855	49942.515760166185	11
49990.79465474704	50111.173747336565	11
50229.18104566113	50090.81904656138	11
50227.58955124375	50048.737256299624	11
50190.990940240335	50282.29702758869	11
50223.51755195254	50279.077909687876	11
50050.98148658863	50187.0923842698	11
49972.917250357175	50274.81457273078	11
50264.55672162824	50256.085053679046	11
50230.64350361291	50254.986386252625	11
49955.27675517847	50095.16243543146	11
50102.50082053579	50269.45043307844	11
49995.6719733835	50034.20238406503	11
49943.71743543746	50193.72280407647	11
50243.76710407551	50262.66780911573	11
49960.15674078002	50173.638425444784	11
50172.56500546612	49940.83029752494	11
50220.3533078113	50037.65076377768	11
49993.259988202706	50333.51751217636	11
50228.98791742747	50027.50849465709	11
50229.95327167657	49992.097396639794	11
50177.11295321768	50029.058111356455	11
50053.72354390153	50019.5275342942	11
50253.70875105083	50273.924659601296	11
50072.47775425488	50004.718448823514	11
50073.204010184076	50058.61415758067	11
50017.03678466917	50073.568922494815	11
50006.68903974969	50305.64313335494	11
50203.74487422363	49944.702110425445	11
50243.27629108947	50061.35235245125	11
50325.42869364906	50223.54640616051	11
50119.847839784794	50271.83603045999	11
50270.824323570916	50272.48128347581	11
50038.16318560932	50005.88713017753	11
50246.528463645926	50049.15688166587	11
50288.72031621754	50279.60025141578	11
50248.42250645973	50123.0600841968	11
50276.59607499277	50148.353841186115	11
50218.00165334148	50238.42662022503	11
49963.57880776303	50315.66678030248	11
50232.796701118175	50242.50213452056	11
50218.05172214814	50103.076096459525	11
50281.35202228949	50164.55377115353	11
50249.82183768906	50097.6089504215	11
50222.9561769503	50295.74541238481	11
50074.0978138939	49985.26601943347	11
50099.892512037266	50299.05416412868	11
50093.60017471106	50310.86772031393	11
50000.00331434911	50019.52656340723	11
50218.31509825122	49982.25982215614	11
50169.90705839876	50277.79930662347	11
50286.154715093035	50085.79551042686	11
50073.34208586177	50330.17413853125	11
49967.80453231675	50058.27507749934	11
50046.79802528473	49990.31339697674	11
50045.54734341427	50032.644381581995	11
50306.787119043656	50271.53784902801	11
50085.787448157054	50331.80449487588	11
50219.88563868732	49941.222660890526	11
50267.25366364063	50204.121428783285	11
50296.033375523984	50171.5870598397	11
50208.294284570526	50292.454564619664	11
50269.10081549983	50138.44047790947	11
49988.06582462439	50263.91494585693	11
50098.88571266386	50321.6813912361	11
50080.55947671047	50309.54859153506	11
50211.40259550884	50305.007691293315	11
49942.21273965204	50178.23127416548	11
50055.281568654136	49974.24648867816	11
50239.89863839462	50275.84648034983	11
50296.23449045702	50150.36107622126	11
49981.50857147712	50314.83887558281	11
50034.73832698339	50038.94213343105	11
50262.788191541265	50057.14468194144	11
50022.63793360894	50047.93402418064	11
49927.36706707404	50179.578825457094	11
49986.55963932125	50279.05861728774	11
50008.140750320366	50030.87552635717	11
50169.41277843912	50290.96814329275	11
50236.24531541027	50157.76691596574	11
50344.44174667399	50226.74315393279	11
50037.09340760316	50023.569722060754	11
50244.10172943937	50288.33756527516	11
50304.47581472408	50286.992203593356	11
50242.06387356592	50075.44727823442	11
50157.36591546836	50298.75011812543	11
49981.04395055482	50040.115112179126	11
49998.25403101431	50166.43678127154	11
50160.15677522795	50313.4575743989	11
50021.07508191541	50016.51628262683	11
50088.40591001244	50027.66934328206	11
50251.60551900853	50299.902750719506	11
50171.37397650563	50305.290873898346	11
49979.08574823102	50081.359555115276	11
49958.09506454491	50289.84206733062	11
50021.42923171092	49994.856821930305	11
50114.588737961145	49983.7472648386	11
50061.967509236114	49987.122765667635	11
49956.56032829029	50276.3462564442	11
50084.48543517354	49979.20135503864	11
50128.571461131876	49939.01134878279	11
50040.90908060161	49976.31314808974	11
49976.78112408054	50254.38722914709	11
49965.66287630131	50143.98760716655	11
50296.51721894767	50185.53958828721	11
50131.51929736211	50074.87188566552	11
50189.13832188012	49922.56903649125	11
49956.11958282446	50068.79369786215	11
50110.75579942011	50312.01857667011	11
50088.22744717566	50345.78075347311	11
49949.03901683744	50107.5710319575	11
50200.46505882892	49930.14648808064	11
50243.7982342658	50027.94816867705	11
49942.12227599125	50053.17770597896	11
50026.10512534362	50346.99566290989	11
49958.245304156946	50042.61759200014	11
50227.16447323732	49960.54108857007	11
50038.35059355899	49962.76043810177	11
50162.08715373672	49972.57072685299	11
50278.97926601824	50061.69146305461	11
50098.574697002354	50338.782343962936	11
50032.82467829202	49946.04684008686	11
50238.61809216113	50308.139286661564	11
49963.30143788153	50262.25695723913	11
49936.61751154898	50275.00125763721	11
50013.83462558654	49948.60459385914	11
50018.69609142148	49935.31383136834	11
49991.44437402932	50345.889241641205	11
50026.09360081779	49978.84318501059	11
49930.372767905785	50286.390643762854	11
49979.97611520388	50094.67543236986	11
50244.989510310916	50145.62922614876	11
50004.839074544856	49939.516038587746	11
50157.43582577008	49931.60802609735	11
50056.21284413065	50327.764673637845	11
49952.449906954374	50148.52404729365	11
50181.52624452528	50291.3924338058	11
50169.965422715235	50072.958396025104	11
50321.4590604112	50236.6944196763	11
50293.01718204358	50053.28240615654	11
50280.1268366512	50264.23368675425	11
50318.633192968286	50287.840856605326	11
50356.49960696081	50227.76773135136	11
50301.41406954659	50085.97697726423	11
50020.61883161038	50035.86644030854	11
50130.51726804709	50313.35524685696	11
50176.11329791178	49924.902122260115	11
50075.63388292284	50174.9733772243	11
50317.1532479127	50094.99768373572	11
50133.28124227566	50333.11869150611	11
50240.021754942914	50004.46509684065	11
50233.314474556304	49980.106477267036	11
50289.92055168733	50073.90298083562	11
50227.75752178858	50320.52006201485	11
50357.37283571133	50243.5410871815	11
50080.039764441666	49966.19258938235	11
50263.75698972257	50285.99256510595	11
50213.275672991076	49961.25980529064	11
50133.37256028182	50353.965353136366	11
49970.30615340477	50070.81193800558	11
50228.84830953744	50333.1240924729	11
50275.545861904226	50074.307573234015	11
50281.37039238876	50133.06757923555	11
50249.64215387574	49992.33395138874	11
50302.3352001673	50197.990873326584	11
49977.1642508235	50332.26282942693	11
49996.59535700639	49948.3610320396	11
