# Supplementary material for: Abundant Topological Outliers in Social Media Data and Their Effect on Spatial Analysis
Source: PLoS One. 2016 Sep 9;11(9):e0162360. doi: 10.1371/journal.pone.0162360 (PMC5017681; doi:10.1371/journal.pone.0162360)
Supplement: S4 Dataset — See the respective attached file. (ZIP) [file pone.0162360.s004.zip › S4_inclusion_swl/clust_13_22.csv]

50000.0	50000.0	0
49997.79043139506	49998.597076012185	0
49992.133447697015	50000.07879332946	0
49995.558133034945	50000.38009565156	0
49997.21745450375	49997.77212437529	0
49994.57180867038	50002.631066205395	0
49991.49888846195	49992.4613969998	0
49996.77201141029	50001.35825968003	0
50004.850999751936	50000.85693610015	0
49993.46797080403	50008.42654315858	0
49998.95035597973	49999.646175560476	0
49997.442896782326	49996.09302892505	0
49998.812795232036	50001.19449831629	0
50002.62075658079	49995.496073808055	0
50000.216125961226	49993.66178437633	0
50004.23648844592	49992.22940218959	0
49993.571381594695	49999.580818657516	0
49992.41923089483	49988.943020042476	0
49996.0527618576	49990.599080623244	0
50001.12000876341	49996.02035613251	0
50001.6019572125	49988.69191780159	0
50000.054173393626	49994.84507609227	0
49996.16393075302	49983.54171333091	0
49999.359585119164	49998.34690009942	0
49990.032259035645	49990.78718097332	0
50008.03801246034	50004.374756706806	0
49997.912305912	50002.05047237355	0
50003.47988321763	49993.052296422924	0
49985.51403302475	50003.33527065473	0
49998.6759818169	50008.21620234813	0
50007.88661690972	50006.75171072905	0
49992.84463948033	49996.02080521639	0
50005.353157945894	49996.63946390781	0
49993.56821679584	49997.757853689975	0
49984.727985152575	49992.42600786566	0
49987.897885826496	50000.432936200814	0
49995.41428427015	49998.58480619745	0
49998.23230755371	49984.27159425677	0
50001.56984675912	50003.70886639595	0
49987.949256951135	49986.671472371265	0
49993.69019385624	49988.42095948461	0
49990.60023029436	49996.84431148471	0
49989.8831856475	49998.5480773353	0
50004.031737429694	49998.13902404288	0
50003.4894029905	50003.09904140463	0
50008.61850962432	50008.21797879241	0
49999.591625836154	50002.031401449996	0
49997.03975814452	50009.348246719914	0
50004.44371639388	49993.891565456965	0
50003.34929151505	49985.56991203538	0
49992.16039029563	50006.06042632077	0
50007.15378653218	49999.26466668234	0
49996.16890274137	50002.738391335304	0
50005.92485061879	49988.330804757796	0
49998.38389391129	49993.62450756858	0
50005.06115385122	49997.67556213016	0
49988.91764942108	49997.5550046056	0
50007.51712024195	50001.36870839534	0
49988.1616042304	49983.63506917873	0
50009.485075860175	49997.87824772131	0
49996.04301541916	50008.734037925446	0
49992.10706594943	49998.709555552676	0
49998.05603662089	49976.85732034227	0
49998.23225417739	49988.04705525317	0
50003.29875263384	50010.79864165075	0
49988.8005706413	49988.888047156666	0
49998.633742805185	49985.74198749925	0
50012.26252845324	49989.043919917516	0
50001.71554240036	50008.23076770677	0
49990.4221963806	49980.08489794384	0
49996.7307457035	49986.75100088232	0
49996.95323201458	49991.31025767149	0
49996.627782278076	49999.704189140306	0
49993.783599509414	50001.9670468794	0
49995.547791910605	50007.16657583297	0
49994.541607082676	49998.032773452	0
49997.19536476392	49993.761534747864	0
49994.48619388764	49990.314267388865	0
50005.31953840113	50011.457951609125	0
50005.21838530439	49992.710027598725	0
50003.553832569996	49996.930528550794	0
50005.55622003214	50007.27952617764	0
50016.07253131363	49992.92009515851	0
49981.55975510632	49993.815413305005	0
49998.391760254424	50010.92338898061	0
50006.9610331696	49997.4371772649	0
50008.761052684844	49996.71402507769	0
49995.88335509951	49989.38185972829	0
49996.861110456084	50003.60591475201	0
50011.76083948491	50005.815023696225	0
50007.565205166386	49988.032658921504	0
50011.5472826698	49993.41279408204	0
49994.69598294172	49991.86267472745	0
50001.59297422699	49992.63184262959	0
50020.432728192354	49991.544523876044	0
49995.42836478101	49997.296746693275	0
49998.810270886876	49992.07105333187	0
49990.64479087334	50004.56734443546	0
49986.07489653561	49993.66150576665	0
49986.51012401545	49995.60849854692	0
49984.077954815686	49995.664388103614	0
50003.895467088914	49987.98694527446	0
49982.031325156546	50004.108411650275	0
50012.386007996894	50002.93416500153	0
49981.83577827261	50006.99544168797	0
50002.61358895062	50006.125868638286	0
49997.610187178936	50007.504993158815	0
50002.000247755146	49982.02566011666	0
50003.92467657114	50009.55221404131	0
50007.90022175466	50009.254849840996	0
50002.119076106625	49987.54881244561	0
50000.85755020047	49982.84260186325	0
50002.88920887537	49988.277816315385	0
50000.76418505607	49990.47633754719	0
49991.52221516297	50005.175687260315	0
49991.79441719219	49989.945528475415	0
49998.38903914623	49990.977596904035	0
50010.86443657174	50002.861853111826	0
49996.13310567727	49978.225416527945	0
50001.90323198772	50002.087447907405	0
50005.84584777947	49998.54566276328	0
50017.357289774474	50003.73442282242	0
50012.453241333955	50007.3589429362	0
49985.605250376015	50000.51473356919	0
49994.38328827558	49984.18899957935	0
50000.8403546126	50004.897730818215	0
50006.11194117808	49990.15992299432	0
49984.27524808013	50005.968591316036	0
50019.5490885488	49989.334775282514	0
50008.08135946473	49995.88210170539	0
50013.452588935026	49988.7082536488	0
49998.1854275154	49989.08493253287	0
49998.71774061969	50006.58240197167	0
49993.97049801827	50004.02511665101	0
50015.25622703696	49993.5720335993	0
50019.81418921928	49993.28277654077	0
49995.226166110464	49988.49803466768	0
49993.865175289255	50005.869898426434	0
49994.04884830762	49993.897956082816	0
50001.39258520028	50014.69304526826	0
49992.10381851385	49991.3367421365	0
50002.88349777745	49998.53556594982	0
49999.29465558944	50003.13800737407	0
50012.61582749915	49996.667967977366	0
50004.93898694684	49981.08544820314	0
49992.72674114008	49981.491918674365	0
49982.816725410885	50008.82887474503	0
49993.60548876865	49980.15138910854	0
49992.11360557294	49974.161871512435	0
50008.0641741181	49991.535682462476	0
49986.56975352135	49985.88537937111	0
49988.26397047004	50003.51104710496	0
49986.204012010814	49983.62403469558	0
50005.45533731321	50008.4777403098	0
50002.84202847576	50009.38788858975	0
50004.5110949025	50002.17592122478	0
49977.593176681534	49997.97886004455	0
50012.96296910729	49986.584380800676	0
50000.389708098875	50008.21378903525	0
49990.53693650669	49987.986221160616	0
50014.06684097054	49993.2541244715	0
49991.01998804747	50002.62396518842	0
49997.179664791176	49989.593964051295	0
50004.2950092968	50012.89350630644	0
49990.621701041644	49975.46767306921	0
49993.55678247852	49977.01456242952	0
49992.84959283164	49987.70268395018	0
50011.20404459958	49996.77816642178	0
50003.364540594666	50019.003513690965	0
49983.49823437399	50007.538690917216	0
50014.32975302772	49996.15686941403	0
50015.78410513641	49997.474112749405	0
50009.43197460551	49990.474738550445	0
50004.745906517455	50016.623646608256	0
50009.63416808849	50010.34807378314	0
49981.74271072933	50016.83610456045	0
50013.40609958293	50002.34463341224	0
50002.72985233878	50018.01678341299	0
50008.287622641416	49999.13161246651	0
49984.126513146795	49977.08224825575	0
50012.84333684762	49985.38424254539	0
49987.99532836726	49995.883448455505	0
49990.49563661924	49992.83144377475	0
50014.145828508044	50005.16808115428	0
50015.1384677496	50000.029878970345	0
50018.71002429644	49992.34413541518	0
50007.134924491525	50011.962310271636	0
49996.373515502455	49992.135994846685	0
50006.850693972374	50009.72264438309	0
50012.45941158673	50019.663471941465	0
49992.899397134126	49993.07508130361	0
50016.607641170005	50001.151601822945	0
50001.25747092277	50006.547656443894	0
50005.9345093647	49994.19009730721	0
50017.813944932546	50005.00005444524	0
49994.42296405501	50000.44724693628	0
49999.35940114721	49988.76188971461	0
50016.58884756132	49999.17895380054	0
49994.892938313336	49980.091849776516	0
49995.0510721457	49995.44024060015	0
49986.38053722962	50002.41536141428	0
49990.64707373581	50007.66669698612	0
49989.3412077137	49992.250863683475	0
49987.369434572014	49998.90669951169	0
49986.04730065185	50004.93889305151	0
50020.57281063565	49988.298296764944	0
50003.141428724506	49983.92680217168	0
50011.81226398315	50020.795317113116	0
50007.91702417866	49994.79261652382	0
49997.460358599514	49978.000531714766	0
50008.47322917809	49997.7998386602	0
49988.79105521255	49985.61885176348	0
49979.99668415866	49988.247550464446	0
50023.01450993598	49990.665766766455	0
50001.80863469015	50011.621492053586	0
50001.180707899926	50000.160397497704	0
50001.230491099064	50013.464722137476	0
50005.57916729151	49986.36478573439	0
50006.32386534526	50003.98689779463	0
49987.26417256439	49997.386262863576	0
49986.50969488265	49971.13079668079	0
49991.78560749561	49984.743248127874	0
50011.91064186316	49987.25857504851	0
49979.026179858774	49993.54009193787	0
49995.29197055855	50014.299317089695	0
50003.27528192292	49991.640484220654	0
50022.18687484511	49999.49876293456	0
50016.845165693354	49996.542146341235	0
50009.68184032617	49994.3223712722	0
50008.5689875515	49989.42745413995	0
49988.62882947315	49994.23153514448	0
49978.34352784749	49994.31806542327	0
49991.21899801028	50013.93786311992	0
50009.06545782055	49992.015826742805	0
49996.762495718875	49973.93491078354	0
50017.86968777505	49999.56646561498	0
49992.32209367812	50003.204802689404	0
50006.53972236025	50002.45568023364	0
49989.60527622023	49999.63902025744	0
49998.13606003267	50013.69500914624	0
49990.00921189547	50013.485931768155	0
49991.09537875763	49976.82180722324	0
50010.54800492425	49998.00514117209	0
49989.09032394753	49996.42852776032	0
49995.18505374276	49987.3120398817	0
49990.204920949844	49989.23957312068	0
49995.16332007578	49981.804981765024	0
49989.805555721876	49969.598178768865	0
50014.54160586519	50009.30971696948	0
50021.54580095918	50001.77225144148	0
50006.927652825536	49994.9504747572	0
49978.94516972163	49997.86333530433	0
49987.154837966766	49993.45593771072	0
50018.25094646333	49988.26745355924	0
50015.53809944499	50007.19757847838	0
50002.562234896366	50007.29734310244	0
50000.87592896443	50009.30557281569	0
49996.09835851055	49994.088565508806	0
50023.472574627034	49993.01831946304	0
50013.090661204544	49993.807025936294	0
49978.33498788711	49999.89226490378	0
50014.457860201575	50015.35471834229	0
50006.75642568968	49992.643689522236	0
50010.80395894891	49986.74763689218	0
50001.22972512284	50016.696412634854	0
50011.0865047758	49984.2383962155	0
49987.17750191979	49980.50113884318	0
49988.18126003159	50002.39534483807	0
50025.30879016485	50001.55626795164	0
50004.84985572731	50003.25131092541	0
49992.321169828596	49977.792669715236	0
50025.70679542769	49986.95657258604	0
49987.68618123762	49990.97637467728	0
50003.750755374844	50000.30182726468	0
49993.00738688821	50018.27374472574	0
49985.56049451298	49985.40564000354	0
50012.47559685164	49994.66869856204	0
49988.23073582163	50005.06016935864	0
50014.21137249285	49998.59916272567	0
49985.705947552444	49991.237555350046	0
50023.961762669176	49980.63716247672	0
50015.65901229553	50005.51123304655	0
50007.42018130532	49983.40923644637	0
50003.98929458173	50020.19652411129	0
49978.68685766216	49980.01706397409	0
50006.02554113342	49983.502716806615	0
50006.37104882755	50017.880156948675	0
49977.877792385596	50016.68462250551	0
49983.88778388111	50003.431641383904	0
50007.25930525301	50016.356386512496	0
49997.53870393056	50011.68337544323	0
50028.8876354843	49996.7961139601	0
49993.03313609062	50004.99403676527	0
49978.87460193789	49978.57901382944	0
49998.366406242945	49994.75751474936	0
50019.61622097593	49990.60713461233	0
50014.61533795304	49991.38028168589	0
50008.690952911136	50020.165591565055	0
50005.68511072025	50013.842987113785	0
49996.093953493786	49996.01996986774	0
49981.46397774686	50000.416395001106	0
50010.21667654521	49996.177030068495	0
49996.98762224401	50012.73618486243	0
49977.06413674297	49991.234642248426	0
49993.694214306066	49995.12567417274	0
49980.3192485011	49994.00326872188	0
50004.056211135474	50014.66353332076	0
50002.37956575776	49978.923750197646	0
50022.66685467963	50001.65038291576	0
49995.84149753014	49973.43350969119	0
49997.10356754586	50006.01006358804	0
50033.06942428801	49981.91341570461	0
49979.94679799229	50001.3323591304	0
50008.85047956283	50016.47355770598	0
49995.25060635962	50016.73726829858	0
50006.72266694603	50007.64404602325	0
49990.082384099696	49971.73324296739	0
49994.30142329103	49986.52147414055	0
49993.99083781493	50013.564340328594	0
49993.677025331424	50019.77453632753	0
50008.88873976937	49986.20754836948	0
49989.62043617076	49984.9066512741	0
49976.89101514203	49999.79555213243	0
50000.38365317644	49984.73866509687	0
49998.50301832688	50004.801049115755	0
50002.4775370339	49999.82692121468	0
50000.58614407058	50022.59126134004	0
49991.57997734524	49980.74466590062	0
49999.47619484948	49983.55135301644	0
49997.872176753845	49979.78767954166	0
49999.51034001347	50014.126163537476	0
49987.361610054635	49969.53376487578	0
50002.83973411616	50012.701877170904	0
50010.86774556764	49989.07944425918	0
50001.15748309764	49991.573961654765	0
50007.9913835416	50022.24041741338	0
49988.7503233546	49981.35012226887	0
49986.03608310234	49999.11861181681	0
49985.00637627702	49981.597648055234	0
49985.650089384144	50009.49023072368	0
49974.397243483145	49994.03644489316	0
50015.4345562129	50000.98678220005	0
49976.39001702552	49983.38478956387	0
49990.066594147334	50015.71113489241	0
49971.73204410394	50023.41744022993	0
49983.60830630746	50002.113752133686	0
50007.28364498836	50014.70157262982	0
49983.19737224199	49998.713609976796	0
49986.11467622116	49996.56995467928	0
50019.87293030292	49996.05067039871	0
50011.89569799317	50004.23689077273	0
49987.14195373493	50003.64643312917	0
50005.18617250356	49976.00707180303	0
50021.27295677253	49997.78060101359	0
49979.594871433575	50010.649888378335	0
49992.039268323744	49970.88771154867	0
49987.510827455895	49972.02581111281	0
49995.56040451604	49984.98989796355	0
49981.0822076258	49967.432359146966	0
49987.94058000065	49974.88526764987	0
50014.510866226876	50001.379604242626	0
50004.62877733578	49978.807454918766	0
50003.970018942	50018.124082947324	0
49993.62624373497	49978.81782578118	0
49981.3428510555	50003.34384201937	0
50018.167902045905	50002.34827142573	0
49981.71449227033	50012.160532840586	0
49993.51179022016	50011.8374166899	0
50006.51511528033	49980.31385758159	0
50023.53832016382	49982.224374854566	0
50017.194157851016	50024.83639285489	0
50016.97714463976	50008.12513798981	0
49990.94758817478	50010.165896359336	0
50029.3899666008	49984.93088934797	0
49985.95128382408	49973.39797252086	0
50021.498484812364	49991.903341270365	0
49977.56468768297	50006.68173366002	0
49997.40523162644	49985.00916248897	0
49999.45886393115	50015.993292540705	0
50004.07375902936	49990.19193619716	0
49974.26236635185	50000.19879209648	0
50019.180563178095	49997.94562009952	0
50009.890755981425	49980.265018184764	0
49989.29510405071	50002.724338880376	0
49996.426259186024	49985.51478007382	0
50007.493040620924	49989.19723968765	0
49981.384028675486	50010.62626959132	0
49991.6071713429	49988.028312631526	0
49984.6056899718	49996.65388554512	0
49989.978249538704	49976.34614928339	0
50009.06208482354	50007.05225252825	0
50015.12164949382	49987.54220632814	0
50013.02451351341	50012.6930640136	0
49983.72875331615	50005.03348698493	0
50030.322162535915	50008.764945724026	0
49988.07236480543	49973.30322159022	0
50021.17953770424	49993.40148768863	0
49977.9353266202	49988.32861394756	0
50017.55200453088	49989.686622262205	0
50009.41709683127	49982.94472538286	0
49993.517031380165	49985.624445562935	0
50024.23762702507	49990.057631149546	0
50006.59920691841	50013.173112278804	0
49996.36285869221	49979.65183355569	0
49996.46253639952	50010.35669178488	0
49986.346697934445	49975.77454466398	0
50017.36509094484	49994.05724041787	0
49977.54298608225	50015.26628060827	0
49987.665413008544	50009.961026873665	0
50004.20668245684	49986.92493821414	0
49991.240948939056	49995.09753900651	0
49990.672214701546	49969.02835953091	0
49986.80029992012	50019.193986685816	0
49987.05498610656	50015.276629584274	0
50013.29483279359	49990.93642424138	0
50003.07116470876	50004.790797890644	0
50019.96678142075	50005.286622233856	0
50016.410985050155	50026.64117403084	0
50022.381607964344	49994.78009458669	0
50032.55510401598	49988.476649386204	0
50019.84726886357	50008.03743254569	0
50018.55105006549	49996.125393120456	0
50005.72733228711	49984.65987424659	0
49990.724770951034	50001.10196901953	0
50007.556938279646	49979.396019758125	0
50022.078615100705	50000.813758113996	0
50004.55566149082	50023.60044291396	0
49998.4983155582	50015.035411197096	0
50004.21201548379	49979.89735732732	0
49998.41688966351	49982.0914605221	0
49996.9404056562	50019.45560997021	0
50024.824178134666	50003.82240284793	0
49981.59933546655	49988.22546023058	0
50006.68692081328	49991.29153867619	0
50030.92505047998	49986.73341575318	0
49987.02162812129	49999.91224158874	0
50025.59547838074	50004.8113040502	0
49988.90094384041	49975.40867859488	0
49990.23594971534	49994.96063345515	0
50017.1067611682	49986.79810538411	0
49995.74080340362	50018.56532930337	0
50002.31586199673	50000.83903672667	0
49985.91446985067	49977.111835945914	0
49967.44431902017	49989.53004316159	0
49991.32434972063	49993.81099808387	0
50030.49764698876	49999.80431681986	0
50027.8920230694	49984.61646596402	0
49974.05217655252	49991.63751974511	0
49986.350155817265	50008.71150109189	0
49979.786602864704	49996.93528004006	0
49980.638830733114	50014.78666042598	0
50018.94609729141	49984.38404056665	0
50016.86817008317	49983.479919210724	0
49990.923193534356	50019.067660158245	0
49984.68159875427	50012.00075993163	0
49982.58897476211	49987.25645410104	0
49977.860154341804	50025.185317880954	0
49980.36263354036	49976.54920293385	0
50030.175245270664	50013.83441614367	0
50030.65430217634	50010.08164100497	0
49970.65389870021	50027.10203048065	0
50034.9719228903	49978.647480672626	0
50017.85789347177	50007.327853458395	0
49989.376716702325	50005.95581601044	0
49972.54740722439	50004.26018838349	0
49999.90607349646	49987.24525022351	0
50016.33039841318	50011.26546094777	0
49992.406209525456	50011.43399184492	0
50035.72874323706	50015.82195458916	0
50005.41012807499	50025.2913505149	0
49983.81713803753	49983.79410119446	0
49999.77181508898	49967.689736443	0
49967.01115954832	50018.732933267005	0
50001.21111076006	49976.59515916633	0
50022.03660548448	50021.284900769926	0
49987.06820574467	50005.69981951918	0
50020.23576196077	49998.22890886206	0
49992.16903790663	50013.34050751537	0
49981.74734959878	49983.20071237331	0
49991.36824090871	49969.98461879516	0
50012.37766248718	49981.688403947286	0
49974.56224014572	50014.0804240969	0
50024.36097900612	49986.16457806206	0
49978.57637046901	50017.57258934513	0
50035.21616128849	49992.33085888675	0
49988.520182053304	49993.212740546805	0
49990.99456999804	50011.18036907362	0
50014.791241027175	49989.81083623396	0
49983.24235149588	49995.04380092772	0
50005.4078474971	49995.59320991545	0
50026.3538803164	50002.49773890014	0
50022.33425121599	49996.648774144	0
49985.706139208625	50015.893411702025	0
50001.12132970448	50026.977078791555	0
50032.16883876991	49997.22933410839	0
50000.78804212597	50010.92367463368	0
49997.79416111843	49992.046539810384	0
49989.86428037326	49986.360250281214	0
49991.50355130605	50019.933566887434	0
50028.340584949256	50004.80209150397	0
50113.1968692909	50089.04551003053	12
50130.35695629862	50090.80124593842	12
50131.53766115649	50073.29986826441	12
50129.21595709078	50111.51084567372	12
50112.366542194475	50108.67058244822	12
50117.393700856126	50074.992241376036	12
50137.22693156939	50123.31833512914	12
50123.41883811746	50053.45561953722	12
50142.68526162501	50097.94881274541	12
50140.89527400171	50053.444893349224	12
50093.22580255138	50087.39901126684	12
50117.5348348158	50127.830524423574	12
50117.07650134792	50142.98232827186	12
50099.07754387769	50104.64116476033	12
50083.85247326084	50099.62382066812	12
50148.90043767526	50109.887054889616	12
50073.34969425871	50114.33066990869	12
50126.23780793566	50157.4442915111	12
50113.74773289273	50163.36077344454	12
50140.75616436613	50154.08660741732	12
50159.540127710985	50102.12317403783	12
50064.13761017506	50096.603696321035	12
50075.98060267674	50085.1031024178	12
50104.73128116363	50064.56122908802	12
50095.37050183781	50142.27494341535	12
50118.56941573463	50039.12175591107	12
50169.56846977724	50111.10900428914	12
50117.78204701146	50020.832731123395	12
50159.82327276444	50122.49249003656	12
50152.676545446004	50085.31168653203	12
50166.472502427394	50136.02956044331	12
50154.84384638636	50143.57443274805	12
50075.515408875726	50129.435447603275	12
50099.80602874949	50025.59596438714	12
50154.54648181899	50068.36341408189	12
50103.09926805068	50042.96771973063	12
50057.514364874245	50136.53003467227	12
50131.24202012042	50021.02190864259	12
50155.173208843116	50161.29163935645	12
50179.466062684674	50096.012756752	12
50101.86374189256	50171.43662879118	12
50055.31221661117	50081.391531697845	12
50146.50630829963	50019.40146964241	12
50134.589848238706	50034.58677491295	12
50069.08211502279	50067.467538522	12
50181.86325455319	50131.2863440278	12
50083.206363773614	50160.88194433518	12
50141.91294778291	50168.772764241345	12
50155.88143048996	50050.53414136406	12
50172.74116385278	50147.62882568219	12
50047.44689919851	50103.69114958079	12
50122.16104795625	50006.445937985976	12
50087.42934839418	50180.801103268735	12
50029.32998974372	50097.618626183306	12
50194.085014059056	50102.9364795921	12
50143.64786376101	50136.268613251705	12
50212.98661134251	50100.45314104076	12
50169.340361325245	50172.17230474609	12
50219.249773786425	50089.03890396733	12
50127.59184632011	50175.65213547163	12
50102.85721769364	50125.98763935545	12
50170.72721080439	50079.889729528644	12
50138.09610303771	50007.782889353475	12
50073.387564949946	50053.30161022301	12
50152.82224471942	50001.66143605777	12
50151.28394242529	50036.55873275804	12
50169.01821822228	50051.526826932146	12
50186.006512509644	50184.327994777486	12
50059.95814403629	50113.40024498781	12
50074.58585602861	50142.84610967397	12
50164.88484628687	50039.050831165085	12
50088.396535936205	50123.49224975156	12
50126.53274209052	50189.410057896814	12
50215.10348750887	50119.179610851534	12
50188.760723129366	50081.73785548524	12
50164.9918997021	49994.52800787088	12
50135.933008357184	49986.91300298882	12
50182.99515930976	50158.03972580147	12
50099.47145137242	50198.70176269948	12
50202.996132487635	50087.84074528825	12
50189.392151216285	50054.232336035275	12
50058.114316938576	50049.00185156665	12
50041.89722410742	50144.605279088064	12
50065.689609235866	50173.0626134481	12
50101.82489771484	50153.991800071126	12
50178.62516006177	50197.442725460955	12
50229.69895644207	50127.683018808595	12
50085.24972682714	50206.69829898555	12
50209.379700151345	50138.07876883587	12
50154.29605804455	50178.29026062797	12
50036.40049601697	50079.87346116816	12
50222.44571775272	50069.220456989	12
50227.55477734118	50143.68335042347	12
50010.576229833554	50090.00872083613	12
50247.01402698832	50127.5229310522	12
50213.99829113129	50156.82330683871	12
50175.27226564649	50024.095473331225	12
50089.83260707566	50073.529214001486	12
50069.272755985345	50203.41588468681	12
50240.6235041855	50071.792057246246	12
50048.57095594145	50059.50257825052	12
50252.51298422928	50139.62143430615	12
50259.78712857434	50113.45702844481	12
50165.139423374894	49974.964847457646	12
50153.68605959924	49983.17635457446	12
50200.77133155951	50060.5195994014	12
50040.31505058983	50123.11702282391	12
50181.123109179556	50067.75187592041	12
50178.480744689245	49990.88608835369	12
50088.45225360042	50052.71307867365	12
50216.49156258238	50056.3041668861	12
50162.76623267665	50015.88115616524	12
50171.610162915225	50185.7527091962	12
50159.14883525099	50190.383725043765	12
50200.422450047	50151.79425091947	12
50232.61260286981	50108.47373599587	12
50052.98263252937	50201.99355006093	12
50191.70557205924	50171.61984166544	12
50263.89560984625	50129.48149214119	12
50202.37528240075	50115.79908718998	12
50019.803604298366	50080.654145296074	12
50026.44223893566	50062.6677993932	12
50223.40585750018	50168.58472346283	12
50207.23832531848	50040.455404092594	12
50012.47084019885	50066.14924184961	12
50185.0939727124	50040.83085133367	12
50186.315953728765	50119.06179114145	12
50251.89620343845	50056.204008096865	12
50246.691117422364	50152.66927596324	12
50261.85947368747	50158.368674951795	12
50168.986272218375	49956.150934181496	12
50195.20611608787	50132.76562254703	12
50087.51494963308	50020.90869496388	12
50048.45922738891	50182.82060821114	12
50169.42142114971	49942.93882246485	12
50000.28464965084	50080.674832688484	12
50052.789213207914	50028.48221428759	12
50110.42643050366	49991.48410204344	12
50184.239524886274	50009.36189008384	12
50188.52677799851	50024.27863049717	12
50043.631877865904	50167.95645350829	12
50038.12262380616	50191.85111717413	12
50199.80565245056	50007.893963180744	12
50038.59878325611	50207.151192559635	12
50030.95579093072	50133.93784454026	12
50067.60377273549	50022.12420557957	12
50145.49427889174	49971.694194475596	12
50094.865729615616	50222.08468272791	12
50268.93404075682	50172.10589284288	12
50251.98437529523	50180.09718077436	12
50196.87035459545	50205.10257829118	12
50113.86399976318	50230.709436919045	12
50040.01432313308	50039.23325768484	12
49998.88202331517	50065.14922417004	12
50206.21269279237	50215.62384860774	12
50201.718363277156	50022.18549353596	12
50235.82610544488	50054.58658624946	12
50282.498590087824	50155.339226497614	12
50222.334103069785	50041.07497723446	12
50243.93113094303	50036.38335673154	12
50089.30208071751	49993.87738019631	12
50284.46958287662	50179.77999818988	12
49982.94754242991	50064.92696774015	12
50062.85979435131	50220.1678087291	12
50222.926727156955	50189.88561709091	12
50239.7349525087	50088.98380219851	12
50001.71897146328	50101.42238165189	12
50195.42325624369	50228.473941288146	12
50106.33517459993	50243.297461749564	12
50107.13382381974	50216.698208604794	12
49966.9647693392	50066.54106664499	12
50241.61142233118	50169.448237381956	12
50203.198443816895	50191.80802619059	12
50269.4269722301	50187.708432227475	12
50102.10145741628	50009.245991657255	12
50139.781691589196	50187.07354818706	12
50261.37022282913	50085.780656082345	12
50297.40305626623	50173.60969028601	12
50276.37747649906	50116.343479393036	12
50247.55860165241	50195.04920199598	12
50007.561412934054	50051.439822856264	12
50079.909469562415	50005.32446118337	12
50248.723454099374	50102.689414959634	12
50010.70919792844	50036.78393818999	12
50312.46912504354	50189.60965529016	12
50213.82503419749	50200.79068515268	12
50262.893499097365	50065.296999826045	12
50075.45279921803	50186.431998491535	12
50283.86111492499	50200.901806689886	12
49984.298789070715	50113.49653076123	12
50187.06196474319	49929.888968435356	12
50182.78838701264	49943.50678784584	12
50106.48774585091	50184.79985710915	12
49991.23538070705	50047.902448290806	12
50289.77434604977	50212.96915134835	12
50273.990236382204	50138.45607587115	12
49970.2352920956	50122.26471309508	12
50070.84419516524	49986.244129541206	12
50135.36846133816	49962.769841463254	12
50181.35550288537	50240.21384536003	12
50184.3877191221	50211.441937295676	12
50045.27104211251	50090.48588591106	12
50058.741290989165	50001.781013087435	12
50216.50440206047	50028.89622970428	12
50195.696564997954	49940.36818043747	12
50090.3270813605	50237.785312664666	12
50196.91059024405	50249.46685274507	12
50243.59464334272	50215.68101026112	12
50233.87069207552	50158.933177779865	12
50277.343266442316	50063.358941011604	12
50227.98475414608	50208.37204809777	12
50129.93738468555	50139.61054415325	12
50261.85359783251	50044.78223059244	12
50072.23132520863	50230.49567086857	12
50229.95578205739	50012.4503597453	12
50096.91793205918	50259.199457750285	12
50197.60707766526	49981.153460635454	12
50273.05463125195	50218.283652091544	12
50027.369268738614	50216.483855353305	12
50207.75965169627	50174.74029682036	12
50207.638325053806	50238.289277876705	12
50225.80315987356	50229.8883280305	12
49972.72277884811	50047.52512593097	12
50295.244480219	50149.72236800697	12
49961.53404600422	50139.82399699853	12
49956.65881242792	50116.377821705566	12
50027.156205343854	50119.406828725834	12
50161.95432165876	50210.33330943983	12
50293.7219920919	50109.021674671705	12
50158.71875447731	49932.472318066415	12
50059.4876214967	50149.98441662034	12
50047.23653121199	50013.73483566602	12
50103.90042219396	50077.61278464227	12
50303.25337335012	50198.92487537735	12
50138.42569879315	49946.570737133676	12
50284.03638085119	50129.11586342381	12
50126.17672495574	50211.062621566845	12
50243.81755678735	50232.12992189351	12
50105.53103275048	49977.6697130282	12
50126.940906509946	49936.59441462728	12
49982.49972678639	50091.41750655758	12
50211.530240010776	49980.056993611935	12
50073.04596611558	50246.612625677895	12
50245.16449264783	50018.955408295355	12
50146.620918386834	50209.83230751927	12
50124.40853351652	49915.82741446758	12
50120.88162077962	49949.28042385184	12
50078.39606139484	50039.54992861238	12
50218.89817562377	50253.42662192426	12
50007.680725345184	50207.765948908884	12
50110.407140941126	49908.018497690806	12
50178.04998261119	49913.99198873028	12
50059.57420863537	50245.95380894983	12
50246.93494570665	50251.04381720183	12
50064.861353670196	50265.36002638658	12
50212.79941804018	49927.897999557674	12
50043.95123233341	50260.68150000354	12
50312.680111727925	50107.12017173054	12
50108.487419278375	49925.46704784035	12
50230.987874780956	49937.523055798476	12
50222.908900027825	49951.40904043809	12
50229.078549105136	49967.988803624605	12
50214.12578391987	49964.47355387298	12
49955.45345094669	50048.84862935156	12
50075.695995680275	50216.897985163254	12
50237.90431360176	50182.89529293796	12
50155.770076900786	50229.18244305455	12
50172.48772884381	49926.430618046405	12
50331.76919281849	50108.660901840514	12
50284.730104242546	50233.985475268775	12
50273.29568001017	50078.787440390915	12
50273.388676676645	50028.762505081	12
50277.795055100345	50099.04453195202	12
50023.68747739966	50049.55279801043	12
50210.33198875895	49947.81397417115	12
50030.390751538616	50168.71611955613	12
50315.46324477654	50168.37871899062	12
49950.587763945616	50065.00924099638	12
50325.04353027522	50123.14463317076	12
50219.540838413224	49994.309061343236	12
50198.06210455748	49956.19504382204	12
50213.06624730081	50269.12838012064	12
50183.406236604074	49975.55603329755	12
49937.03284681905	50058.92518464838	12
50065.51757231485	50279.21103708635	12
50027.447712918394	50260.35926985433	12
50078.639490467096	50262.69872444445	12
50302.69125495557	50093.15345715737	12
50015.587207698314	50231.35757322814	12
50259.51042908482	50025.0386057291	12
50291.792653265635	50074.38398920074	12
50091.69511455818	49965.36666751577	12
50283.59801960116	50014.33373649935	12
50202.09168491707	50279.94770048039	12
50192.20487261064	50267.83934357347	12
50231.918198714215	50250.9201543327	12
50012.966267941905	50249.275892898455	12
50310.11772195781	50121.411356538265	12
50090.778058812466	49950.12796655289	12
50311.98598080682	50153.79491579093	12
50083.55322608143	50277.247231523244	12
50329.70382244397	50161.02677346404	12
50336.61740392121	50149.21619085926	12
50341.16563032833	50123.151598244505	12
50178.31666566073	50258.194262058474	12
50018.51023961935	50108.213171696756	12
50055.08209560882	49982.261996240064	12
50147.05551940865	49956.614658093575	12
50078.84947546832	49975.220139474484	12
49942.07621615243	50123.580784619124	12
50062.35498114806	50188.54006119937	12
50012.399483569614	50175.30989790299	12
50196.811055569684	49919.59177964154	12
50295.46400593007	50122.53676740652	12
50123.26173236716	49980.85526058283	12
50008.09027179697	50158.394137685515	12
50171.77517320527	50222.120571768945	12
50000.59555726303	50019.30189601354	12
50114.695172807	50204.76630239215	12
50293.49905928942	50027.64465638712	12
50266.32935951438	50200.79522313441	12
50188.22115468582	49901.594709444886	12
50041.93738107439	50229.58749799318	12
50028.49326256384	50031.95903143265	12
50299.64733842912	50230.28433104416	12
50258.659306856345	50233.365028835	12
50285.86743899087	50046.67815787516	12
49949.8629758619	50079.75670440805	12
50254.5367310946	50001.79229417286	12
49977.86643060115	50148.905850924115	12
50301.54898161648	50134.83315084903	12
50075.128021205484	50290.26425450252	12
50343.889850981126	50162.98331342012	12
50306.91430221846	50213.21920516097	12
49996.33955283052	50031.79827274891	12
50187.49657810252	50293.112852306134	12
50237.72929583216	49978.61342804479	12
49921.482721619854	50126.3653779964	12
50130.6235915532	50237.000858060186	12
50153.80576573685	49944.54179003808	12
50261.767273455815	50254.50038709656	12
50332.76979001323	50174.38175204591	12
49990.71871338001	50196.07646491448	12
50141.397968466925	49930.305587814175	12
50043.72774037215	49990.545949954445	12
50312.85165724668	50228.69677108713	12
50035.23388203475	50008.02703106912	12
50270.458892549585	50004.906840003176	12
49921.1234150321	50060.64317223425	12
50050.23827501471	50281.45789476962	12
50072.522720394976	49946.73762097767	12
50127.13727199028	49895.178060088605	12
49976.66056332547	50134.05903299618	12
49992.66186021286	50124.6990424232	12
50284.0449793084	50253.740652881555	12
49986.76871687553	50164.118774646566	12
49963.72563459644	50102.4201640115	12
50111.041655708344	49958.35972138261	12
50015.07303281268	50013.534179801914	12
50210.89213860379	49910.79540129446	12
50329.050768544796	50136.598432201004	12
50091.74090250626	50302.60586591536	12
50353.4786461367	50148.596932623106	12
50260.778147225144	50213.23488383923	12
50329.80012366314	50233.674297385194	12
50333.61724169509	50192.74495564056	12
49988.357858526244	50182.66184196301	12
49940.01631229266	50106.3016585651	12
50324.461520697434	50209.47341088572	12
50247.55826852489	49965.46822194476	12
50311.070936805176	50077.51766069496	12
50100.90774673364	50313.40777664602	12
49938.087059054575	50042.153337197844	12
50045.76704284179	49969.62486398972	12
50362.84630876123	50164.649061353506	12
50141.269608889765	50224.04153968808	12
49949.166856886426	50030.15432384059	12
50113.872588124614	50258.708787724456	12
49920.267131088665	50104.60144188613	12
50023.61345159535	50151.352029040434	12
50225.33141950459	49914.96724456216	12
49966.3363047131	50017.00128938602	12
49995.538977038435	50213.97034719633	12
50160.79463734435	50249.58178533298	12
49905.060605846505	50134.25369249268	12
50346.910003736506	50198.050459714446	12
50061.20091518725	49963.192149154944	12
50345.369706318044	50181.67265495855	12
50085.246411351196	50328.504887441224	12
50148.185640822034	50240.15993985742	12
50243.95959002117	50268.18018648415	12
50086.94851035704	49921.376095786	12
50329.15037691795	50088.4726415476	12
50340.923577452995	50241.47222703986	12
50256.653685246194	49980.345112344796	12
50305.812276150595	50255.73608168021	12
50166.164758354374	50267.38120259919	12
49936.97364375161	50136.99411358626	12
49933.877447054285	50076.03633937576	12
50018.89371460204	50189.76029898346	12
50272.72522876156	50269.766759318714	12
50149.47607387648	50271.71324401816	12
50084.21704807239	50313.824613177865	12
50036.400176122916	49950.14996644072	12
49917.065418245315	50083.01185494291	12
50205.43976205665	50074.00317108641	12
49904.83501001887	50101.717713513724	12
50037.52444802597	50277.30416620044	12
50182.52944016258	50313.07099691898	12
50354.261510429365	50112.26200994139	12
50029.102153024316	50236.30803900516	12
50285.59182864893	50267.614676000696	12
49902.26907004717	50071.05833139388	12
50143.362994329356	49889.234053656306	12
49977.955674028635	50034.908019167175	12
50242.223621839585	49990.86010373558	12
50104.9514724302	50299.74936550893	12
49965.7417109059	50085.4743687896	12
49948.2210352647	50144.96922005739	12
50348.851009428174	50134.43031417072	12
50065.61951641176	50035.604610466966	12
49978.808892857276	50012.90364102561	12
50153.10583115266	49919.52350597956	12
50309.74076249449	50060.28289184188	12
49886.47048141152	50142.04449178617	12
49877.8914585851	50121.80886867803	12
50169.9061764013	50292.31171782529	12
50352.02611573837	50255.526411946026	12
49908.143407457654	50044.87133306907	12
50119.024028088534	50324.432035761485	12
50103.70347574427	50286.28396922694	12
50027.92673916271	49936.11322227291	12
49938.25236037489	50154.83147619337	12
49883.52608353334	50074.59414124192	12
50214.318441466035	50289.57962963241	12
50179.110996281364	50280.22356255113	12
49995.673426048794	50147.0895911563	12
49985.43687749905	50078.103979884276	12
50335.02649410512	50254.09817938321	12
50166.999694075545	50326.50228889853	12
50297.40168568873	50245.343774752684	12
49926.05840369758	50036.96533087618	12
49862.25873566902	50124.15065819081	12
50158.316049075074	49898.35541641686	12
50357.92874282312	50125.08028360897	12
50371.821195552846	50251.46250809764	12
50070.45646492689	49930.62945669561	12
50029.05387685988	49969.76044666121	12
50183.52411457015	49957.6312402759	12
50106.14672971497	49892.59855212096	12
49977.167088267015	50191.112890313976	12
50067.70252079321	50326.51355456146	12
50243.35836272223	49914.24149085009	12
49938.55940124779	50092.08131776558	12
50277.12589225758	50282.24188417525	12
49974.69586622683	50220.745881662755	12
50169.79885263562	50340.173100038	12
50074.79776602809	49916.73096553752	12
50340.87548913379	50215.550830529304	12
49965.6227461319	50203.8805380884	12
50345.46182001406	50080.13226756026	12
50087.98640594828	49894.46347572836	12
49953.59241405314	50190.75700662854	12
50274.228835767826	49979.09215729498	12
50112.37113817751	49938.12182720766	12
50358.66500519261	50189.24617474821	12
50372.481167116355	50141.86881993986	12
50325.59735898252	50062.16802336293	12
50048.759122163	49936.464215084976	12
50166.904920422276	50237.974967757764	12
49886.42165478268	50111.413639023864	12
49891.925424448884	50095.729691748194	12
49896.82476718975	50157.95828069958	12
50294.504121773025	50286.496564169945	12
49966.168332238485	50003.153285367014	12
50262.90064971319	49968.75961463271	12
50164.94862640359	50305.074904357476	12
50338.774949717124	50062.517990776614	12
50317.56113105824	50246.93488235886	12
50181.122906284596	50353.88134156202	12
50123.2814485201	49875.66822445521	12
50290.80979477186	49983.65776541432	12
49965.37448293119	50174.07377097258	12
50056.89442574642	49947.09037002309	12
50139.020205982604	50290.640043572275	12
50138.57687536721	49872.65304806559	12
50233.01382620099	50026.61529226538	12
50056.75318470549	50162.7544098654	12
50026.207229347674	49982.73164200382	12
49910.497994916914	50031.94018883872	12
49909.612733778726	50116.461261712524	12
49948.25655200616	50204.59151324443	12
50202.36225063447	49897.224916965715	12
49957.28361997601	50163.834167736735	12
50216.29751069554	49891.23562402487	12
50122.86605725119	50343.060469355456	12
49893.35920289897	50123.44933682319	12
50317.99666426528	50271.90424836779	12
50185.99284107647	50145.29724256139	12
50359.86315006523	50243.39341760028	12
