# Supplementary material for: Abundant Topological Outliers in Social Media Data and Their Effect on Spatial Analysis
Source: PLoS One. 2016 Sep 9;11(9):e0162360. doi: 10.1371/journal.pone.0162360 (PMC5017681; doi:10.1371/journal.pone.0162360)
Supplement: S4 Dataset — See the respective attached file. (ZIP) [file pone.0162360.s004.zip › S4_inclusion_swl/clust_14_23.csv]

50000.0	50000.0	0
49997.79043139506	49998.597076012185	0
49992.133447697015	50000.07879332946	0
49995.558133034945	50000.38009565156	0
49997.21745450375	49997.77212437529	0
49994.57180867038	50002.631066205395	0
49991.49888846195	49992.4613969998	0
49996.77201141029	50001.35825968003	0
50004.850999751936	50000.85693610015	0
49993.46797080403	50008.42654315858	0
49998.95035597973	49999.646175560476	0
49997.442896782326	49996.09302892505	0
49998.812795232036	50001.19449831629	0
50002.62075658079	49995.496073808055	0
50000.216125961226	49993.66178437633	0
50004.23648844592	49992.22940218959	0
49993.571381594695	49999.580818657516	0
49992.41923089483	49988.943020042476	0
49996.0527618576	49990.599080623244	0
50001.12000876341	49996.02035613251	0
50001.6019572125	49988.69191780159	0
50000.054173393626	49994.84507609227	0
49996.16393075302	49983.54171333091	0
49999.359585119164	49998.34690009942	0
49990.032259035645	49990.78718097332	0
50008.03801246034	50004.374756706806	0
49997.912305912	50002.05047237355	0
50003.47988321763	49993.052296422924	0
49985.51403302475	50003.33527065473	0
49998.6759818169	50008.21620234813	0
50007.88661690972	50006.75171072905	0
49992.84463948033	49996.02080521639	0
50005.353157945894	49996.63946390781	0
49993.56821679584	49997.757853689975	0
49984.727985152575	49992.42600786566	0
49987.897885826496	50000.432936200814	0
49995.41428427015	49998.58480619745	0
49998.23230755371	49984.27159425677	0
50001.56984675912	50003.70886639595	0
49987.949256951135	49986.671472371265	0
49993.69019385624	49988.42095948461	0
49990.60023029436	49996.84431148471	0
49989.8831856475	49998.5480773353	0
50004.031737429694	49998.13902404288	0
50003.4894029905	50003.09904140463	0
50008.61850962432	50008.21797879241	0
49999.591625836154	50002.031401449996	0
49997.03975814452	50009.348246719914	0
50004.44371639388	49993.891565456965	0
50003.34929151505	49985.56991203538	0
49992.16039029563	50006.06042632077	0
50007.15378653218	49999.26466668234	0
49996.16890274137	50002.738391335304	0
50005.92485061879	49988.330804757796	0
49998.38389391129	49993.62450756858	0
50005.06115385122	49997.67556213016	0
49988.91764942108	49997.5550046056	0
50007.51712024195	50001.36870839534	0
49988.1616042304	49983.63506917873	0
50009.485075860175	49997.87824772131	0
49996.04301541916	50008.734037925446	0
49992.10706594943	49998.709555552676	0
49998.05603662089	49976.85732034227	0
49998.23225417739	49988.04705525317	0
50003.29875263384	50010.79864165075	0
49988.8005706413	49988.888047156666	0
49998.633742805185	49985.74198749925	0
50012.26252845324	49989.043919917516	0
50001.71554240036	50008.23076770677	0
49990.4221963806	49980.08489794384	0
49996.7307457035	49986.75100088232	0
49996.95323201458	49991.31025767149	0
49996.627782278076	49999.704189140306	0
49993.783599509414	50001.9670468794	0
49995.547791910605	50007.16657583297	0
49994.541607082676	49998.032773452	0
49997.19536476392	49993.761534747864	0
49994.48619388764	49990.314267388865	0
50005.31953840113	50011.457951609125	0
50005.21838530439	49992.710027598725	0
50003.553832569996	49996.930528550794	0
50005.55622003214	50007.27952617764	0
50016.07253131363	49992.92009515851	0
49981.55975510632	49993.815413305005	0
49998.391760254424	50010.92338898061	0
50006.9610331696	49997.4371772649	0
50008.761052684844	49996.71402507769	0
49995.88335509951	49989.38185972829	0
49996.861110456084	50003.60591475201	0
50011.76083948491	50005.815023696225	0
50007.565205166386	49988.032658921504	0
50011.5472826698	49993.41279408204	0
49994.69598294172	49991.86267472745	0
50001.59297422699	49992.63184262959	0
50020.432728192354	49991.544523876044	0
49995.42836478101	49997.296746693275	0
49998.810270886876	49992.07105333187	0
49990.64479087334	50004.56734443546	0
49986.07489653561	49993.66150576665	0
49986.51012401545	49995.60849854692	0
49984.077954815686	49995.664388103614	0
50003.895467088914	49987.98694527446	0
49982.031325156546	50004.108411650275	0
50012.386007996894	50002.93416500153	0
49981.83577827261	50006.99544168797	0
50002.61358895062	50006.125868638286	0
49997.610187178936	50007.504993158815	0
50002.000247755146	49982.02566011666	0
50003.92467657114	50009.55221404131	0
50007.90022175466	50009.254849840996	0
50002.119076106625	49987.54881244561	0
50000.85755020047	49982.84260186325	0
50002.88920887537	49988.277816315385	0
50000.76418505607	49990.47633754719	0
49991.52221516297	50005.175687260315	0
49991.79441719219	49989.945528475415	0
49998.38903914623	49990.977596904035	0
50010.86443657174	50002.861853111826	0
49996.13310567727	49978.225416527945	0
50001.90323198772	50002.087447907405	0
50005.84584777947	49998.54566276328	0
50017.357289774474	50003.73442282242	0
50012.453241333955	50007.3589429362	0
49985.605250376015	50000.51473356919	0
49994.38328827558	49984.18899957935	0
50000.8403546126	50004.897730818215	0
50006.11194117808	49990.15992299432	0
49984.27524808013	50005.968591316036	0
50019.5490885488	49989.334775282514	0
50008.08135946473	49995.88210170539	0
50013.452588935026	49988.7082536488	0
49998.1854275154	49989.08493253287	0
49998.71774061969	50006.58240197167	0
49993.97049801827	50004.02511665101	0
50015.25622703696	49993.5720335993	0
50019.81418921928	49993.28277654077	0
49995.226166110464	49988.49803466768	0
49993.865175289255	50005.869898426434	0
49994.04884830762	49993.897956082816	0
50001.39258520028	50014.69304526826	0
49992.10381851385	49991.3367421365	0
50002.88349777745	49998.53556594982	0
49999.29465558944	50003.13800737407	0
50012.61582749915	49996.667967977366	0
50004.93898694684	49981.08544820314	0
49992.72674114008	49981.491918674365	0
49982.816725410885	50008.82887474503	0
49993.60548876865	49980.15138910854	0
49992.11360557294	49974.161871512435	0
50008.0641741181	49991.535682462476	0
49986.56975352135	49985.88537937111	0
49988.26397047004	50003.51104710496	0
49986.204012010814	49983.62403469558	0
50005.45533731321	50008.4777403098	0
50002.84202847576	50009.38788858975	0
50004.5110949025	50002.17592122478	0
49977.593176681534	49997.97886004455	0
50012.96296910729	49986.584380800676	0
50000.389708098875	50008.21378903525	0
49990.53693650669	49987.986221160616	0
50014.06684097054	49993.2541244715	0
49991.01998804747	50002.62396518842	0
49997.179664791176	49989.593964051295	0
50004.2950092968	50012.89350630644	0
49990.621701041644	49975.46767306921	0
49993.55678247852	49977.01456242952	0
49992.84959283164	49987.70268395018	0
50011.20404459958	49996.77816642178	0
50003.364540594666	50019.003513690965	0
49983.49823437399	50007.538690917216	0
50014.32975302772	49996.15686941403	0
50015.78410513641	49997.474112749405	0
50009.43197460551	49990.474738550445	0
50004.745906517455	50016.623646608256	0
50009.63416808849	50010.34807378314	0
49981.74271072933	50016.83610456045	0
50013.40609958293	50002.34463341224	0
50002.72985233878	50018.01678341299	0
50008.287622641416	49999.13161246651	0
49984.126513146795	49977.08224825575	0
50012.84333684762	49985.38424254539	0
49987.99532836726	49995.883448455505	0
49990.49563661924	49992.83144377475	0
50014.145828508044	50005.16808115428	0
50015.1384677496	50000.029878970345	0
50018.71002429644	49992.34413541518	0
50007.134924491525	50011.962310271636	0
49996.373515502455	49992.135994846685	0
50006.850693972374	50009.72264438309	0
50012.45941158673	50019.663471941465	0
49992.899397134126	49993.07508130361	0
50016.607641170005	50001.151601822945	0
50001.25747092277	50006.547656443894	0
50005.9345093647	49994.19009730721	0
50017.813944932546	50005.00005444524	0
49994.42296405501	50000.44724693628	0
49999.35940114721	49988.76188971461	0
50016.58884756132	49999.17895380054	0
49994.892938313336	49980.091849776516	0
49995.0510721457	49995.44024060015	0
49986.38053722962	50002.41536141428	0
49990.64707373581	50007.66669698612	0
49989.3412077137	49992.250863683475	0
49987.369434572014	49998.90669951169	0
49986.04730065185	50004.93889305151	0
50020.57281063565	49988.298296764944	0
50003.141428724506	49983.92680217168	0
50011.81226398315	50020.795317113116	0
50007.91702417866	49994.79261652382	0
49997.460358599514	49978.000531714766	0
50008.47322917809	49997.7998386602	0
49988.79105521255	49985.61885176348	0
49979.99668415866	49988.247550464446	0
50023.01450993598	49990.665766766455	0
50001.80863469015	50011.621492053586	0
50001.180707899926	50000.160397497704	0
50001.230491099064	50013.464722137476	0
50005.57916729151	49986.36478573439	0
50006.32386534526	50003.98689779463	0
49987.26417256439	49997.386262863576	0
49986.50969488265	49971.13079668079	0
49991.78560749561	49984.743248127874	0
50011.91064186316	49987.25857504851	0
49979.026179858774	49993.54009193787	0
49995.29197055855	50014.299317089695	0
50003.27528192292	49991.640484220654	0
50022.18687484511	49999.49876293456	0
50016.845165693354	49996.542146341235	0
50009.68184032617	49994.3223712722	0
50008.5689875515	49989.42745413995	0
49988.62882947315	49994.23153514448	0
49978.34352784749	49994.31806542327	0
49991.21899801028	50013.93786311992	0
50009.06545782055	49992.015826742805	0
49996.762495718875	49973.93491078354	0
50017.86968777505	49999.56646561498	0
49992.32209367812	50003.204802689404	0
50006.53972236025	50002.45568023364	0
49989.60527622023	49999.63902025744	0
49998.13606003267	50013.69500914624	0
49990.00921189547	50013.485931768155	0
49991.09537875763	49976.82180722324	0
50010.54800492425	49998.00514117209	0
49989.09032394753	49996.42852776032	0
49995.18505374276	49987.3120398817	0
49990.204920949844	49989.23957312068	0
49995.16332007578	49981.804981765024	0
49989.805555721876	49969.598178768865	0
50014.54160586519	50009.30971696948	0
50021.54580095918	50001.77225144148	0
50006.927652825536	49994.9504747572	0
49978.94516972163	49997.86333530433	0
49987.154837966766	49993.45593771072	0
50018.25094646333	49988.26745355924	0
50015.53809944499	50007.19757847838	0
50002.562234896366	50007.29734310244	0
50000.87592896443	50009.30557281569	0
49996.09835851055	49994.088565508806	0
50023.472574627034	49993.01831946304	0
50013.090661204544	49993.807025936294	0
49978.33498788711	49999.89226490378	0
50014.457860201575	50015.35471834229	0
50006.75642568968	49992.643689522236	0
50010.80395894891	49986.74763689218	0
50001.22972512284	50016.696412634854	0
50011.0865047758	49984.2383962155	0
49987.17750191979	49980.50113884318	0
49988.18126003159	50002.39534483807	0
50025.30879016485	50001.55626795164	0
50004.84985572731	50003.25131092541	0
49992.321169828596	49977.792669715236	0
50025.70679542769	49986.95657258604	0
49987.68618123762	49990.97637467728	0
50003.750755374844	50000.30182726468	0
49993.00738688821	50018.27374472574	0
49985.56049451298	49985.40564000354	0
50012.47559685164	49994.66869856204	0
49988.23073582163	50005.06016935864	0
50014.21137249285	49998.59916272567	0
49985.705947552444	49991.237555350046	0
50023.961762669176	49980.63716247672	0
50015.65901229553	50005.51123304655	0
50007.42018130532	49983.40923644637	0
50003.98929458173	50020.19652411129	0
49978.68685766216	49980.01706397409	0
50006.02554113342	49983.502716806615	0
50006.37104882755	50017.880156948675	0
49977.877792385596	50016.68462250551	0
49983.88778388111	50003.431641383904	0
50007.25930525301	50016.356386512496	0
49997.53870393056	50011.68337544323	0
50028.8876354843	49996.7961139601	0
49993.03313609062	50004.99403676527	0
49978.87460193789	49978.57901382944	0
49998.366406242945	49994.75751474936	0
50019.61622097593	49990.60713461233	0
50014.61533795304	49991.38028168589	0
50008.690952911136	50020.165591565055	0
50005.68511072025	50013.842987113785	0
49996.093953493786	49996.01996986774	0
49981.46397774686	50000.416395001106	0
50010.21667654521	49996.177030068495	0
49996.98762224401	50012.73618486243	0
49977.06413674297	49991.234642248426	0
49993.694214306066	49995.12567417274	0
49980.3192485011	49994.00326872188	0
50004.056211135474	50014.66353332076	0
50002.37956575776	49978.923750197646	0
50022.66685467963	50001.65038291576	0
49995.84149753014	49973.43350969119	0
49997.10356754586	50006.01006358804	0
50033.06942428801	49981.91341570461	0
49979.94679799229	50001.3323591304	0
50008.85047956283	50016.47355770598	0
49995.25060635962	50016.73726829858	0
50006.72266694603	50007.64404602325	0
49990.082384099696	49971.73324296739	0
49994.30142329103	49986.52147414055	0
49993.99083781493	50013.564340328594	0
49993.677025331424	50019.77453632753	0
50008.88873976937	49986.20754836948	0
49989.62043617076	49984.9066512741	0
49976.89101514203	49999.79555213243	0
50000.38365317644	49984.73866509687	0
49998.50301832688	50004.801049115755	0
50002.4775370339	49999.82692121468	0
50000.58614407058	50022.59126134004	0
49991.57997734524	49980.74466590062	0
49999.47619484948	49983.55135301644	0
49997.872176753845	49979.78767954166	0
49999.51034001347	50014.126163537476	0
49987.361610054635	49969.53376487578	0
50002.83973411616	50012.701877170904	0
50010.86774556764	49989.07944425918	0
50001.15748309764	49991.573961654765	0
50007.9913835416	50022.24041741338	0
49988.7503233546	49981.35012226887	0
49986.03608310234	49999.11861181681	0
49985.00637627702	49981.597648055234	0
49985.650089384144	50009.49023072368	0
49974.397243483145	49994.03644489316	0
50015.4345562129	50000.98678220005	0
49976.39001702552	49983.38478956387	0
49990.066594147334	50015.71113489241	0
49971.73204410394	50023.41744022993	0
49983.60830630746	50002.113752133686	0
50007.28364498836	50014.70157262982	0
49983.19737224199	49998.713609976796	0
49986.11467622116	49996.56995467928	0
50019.87293030292	49996.05067039871	0
50011.89569799317	50004.23689077273	0
49987.14195373493	50003.64643312917	0
50005.18617250356	49976.00707180303	0
50021.27295677253	49997.78060101359	0
49979.594871433575	50010.649888378335	0
49992.039268323744	49970.88771154867	0
49987.510827455895	49972.02581111281	0
49995.56040451604	49984.98989796355	0
49981.0822076258	49967.432359146966	0
49987.94058000065	49974.88526764987	0
50014.510866226876	50001.379604242626	0
50004.62877733578	49978.807454918766	0
50003.970018942	50018.124082947324	0
49993.62624373497	49978.81782578118	0
49981.3428510555	50003.34384201937	0
50018.167902045905	50002.34827142573	0
49981.71449227033	50012.160532840586	0
49993.51179022016	50011.8374166899	0
50006.51511528033	49980.31385758159	0
50023.53832016382	49982.224374854566	0
50017.194157851016	50024.83639285489	0
50016.97714463976	50008.12513798981	0
49990.94758817478	50010.165896359336	0
50029.3899666008	49984.93088934797	0
49985.95128382408	49973.39797252086	0
50021.498484812364	49991.903341270365	0
49977.56468768297	50006.68173366002	0
49997.40523162644	49985.00916248897	0
49999.45886393115	50015.993292540705	0
50004.07375902936	49990.19193619716	0
49974.26236635185	50000.19879209648	0
50019.180563178095	49997.94562009952	0
50009.890755981425	49980.265018184764	0
49989.29510405071	50002.724338880376	0
49996.426259186024	49985.51478007382	0
50007.493040620924	49989.19723968765	0
49981.384028675486	50010.62626959132	0
49991.6071713429	49988.028312631526	0
49984.6056899718	49996.65388554512	0
49989.978249538704	49976.34614928339	0
50009.06208482354	50007.05225252825	0
50015.12164949382	49987.54220632814	0
50013.02451351341	50012.6930640136	0
49983.72875331615	50005.03348698493	0
50030.322162535915	50008.764945724026	0
49988.07236480543	49973.30322159022	0
50021.17953770424	49993.40148768863	0
49977.9353266202	49988.32861394756	0
50017.55200453088	49989.686622262205	0
50009.41709683127	49982.94472538286	0
49993.517031380165	49985.624445562935	0
50024.23762702507	49990.057631149546	0
50006.59920691841	50013.173112278804	0
49996.36285869221	49979.65183355569	0
49996.46253639952	50010.35669178488	0
49986.346697934445	49975.77454466398	0
50017.36509094484	49994.05724041787	0
49977.54298608225	50015.26628060827	0
49987.665413008544	50009.961026873665	0
50004.20668245684	49986.92493821414	0
49991.240948939056	49995.09753900651	0
49990.672214701546	49969.02835953091	0
49986.80029992012	50019.193986685816	0
49987.05498610656	50015.276629584274	0
50013.29483279359	49990.93642424138	0
50003.07116470876	50004.790797890644	0
50019.96678142075	50005.286622233856	0
50016.410985050155	50026.64117403084	0
50022.381607964344	49994.78009458669	0
50032.55510401598	49988.476649386204	0
50019.84726886357	50008.03743254569	0
50018.55105006549	49996.125393120456	0
50005.72733228711	49984.65987424659	0
49990.724770951034	50001.10196901953	0
50007.556938279646	49979.396019758125	0
50022.078615100705	50000.813758113996	0
50004.55566149082	50023.60044291396	0
49998.4983155582	50015.035411197096	0
50004.21201548379	49979.89735732732	0
49998.41688966351	49982.0914605221	0
49996.9404056562	50019.45560997021	0
50024.824178134666	50003.82240284793	0
49981.59933546655	49988.22546023058	0
50006.68692081328	49991.29153867619	0
50030.92505047998	49986.73341575318	0
49987.02162812129	49999.91224158874	0
50025.59547838074	50004.8113040502	0
49988.90094384041	49975.40867859488	0
49990.23594971534	49994.96063345515	0
50017.1067611682	49986.79810538411	0
49995.74080340362	50018.56532930337	0
50002.31586199673	50000.83903672667	0
49985.91446985067	49977.111835945914	0
49967.44431902017	49989.53004316159	0
49991.32434972063	49993.81099808387	0
50030.49764698876	49999.80431681986	0
50027.8920230694	49984.61646596402	0
49974.05217655252	49991.63751974511	0
49986.350155817265	50008.71150109189	0
49979.786602864704	49996.93528004006	0
49980.638830733114	50014.78666042598	0
50018.94609729141	49984.38404056665	0
50016.86817008317	49983.479919210724	0
49990.923193534356	50019.067660158245	0
49984.68159875427	50012.00075993163	0
49982.58897476211	49987.25645410104	0
49977.860154341804	50025.185317880954	0
49980.36263354036	49976.54920293385	0
50030.175245270664	50013.83441614367	0
50030.65430217634	50010.08164100497	0
49970.65389870021	50027.10203048065	0
50034.9719228903	49978.647480672626	0
50017.85789347177	50007.327853458395	0
49989.376716702325	50005.95581601044	0
49972.54740722439	50004.26018838349	0
49999.90607349646	49987.24525022351	0
50016.33039841318	50011.26546094777	0
49992.406209525456	50011.43399184492	0
50035.72874323706	50015.82195458916	0
50005.41012807499	50025.2913505149	0
49983.81713803753	49983.79410119446	0
49999.77181508898	49967.689736443	0
49967.01115954832	50018.732933267005	0
50001.21111076006	49976.59515916633	0
50022.03660548448	50021.284900769926	0
49987.06820574467	50005.69981951918	0
50020.23576196077	49998.22890886206	0
49992.16903790663	50013.34050751537	0
49981.74734959878	49983.20071237331	0
49991.36824090871	49969.98461879516	0
50012.37766248718	49981.688403947286	0
49974.56224014572	50014.0804240969	0
50024.36097900612	49986.16457806206	0
49978.57637046901	50017.57258934513	0
50035.21616128849	49992.33085888675	0
49988.520182053304	49993.212740546805	0
49990.99456999804	50011.18036907362	0
50014.791241027175	49989.81083623396	0
49983.24235149588	49995.04380092772	0
50005.4078474971	49995.59320991545	0
50026.3538803164	50002.49773890014	0
50022.33425121599	49996.648774144	0
49985.706139208625	50015.893411702025	0
50001.12132970448	50026.977078791555	0
50032.16883876991	49997.22933410839	0
50000.78804212597	50010.92367463368	0
49997.79416111843	49992.046539810384	0
49989.86428037326	49986.360250281214	0
49991.50355130605	50019.933566887434	0
50028.340584949256	50004.80209150397	0
50186.195101122605	50141.819619978254	13
50204.2714054803	50144.2996685471	13
50181.79328450862	50160.90614650989	13
50183.34317579603	50181.29470521983	13
50168.83542975931	50182.813623534836	13
50203.03412240383	50173.76810874164	13
50146.84141271795	50186.59596499786	13
50166.489646565205	50165.047064886414	13
50174.27623588598	50131.818508989876	13
50179.05265799386	50195.25749196632	13
50168.745379043125	50148.0286748091	13
50143.075341414224	50203.75717707616	13
50215.55365734393	50182.37380601833	13
50233.545664456324	50180.48378565384	13
50150.08173689312	50152.365649650754	13
50154.3781012701	50138.60844596647	13
50244.401844677675	50198.702988127254	13
50196.358449040556	50128.9901967362	13
50133.860969820365	50149.51679385871	13
50206.37623751165	50116.67087884854	13
50163.479562377914	50198.404163465406	13
50255.41269887406	50179.8045045823	13
50131.07029486987	50127.03644643832	13
50193.703059882304	50107.93435924274	13
50213.114513387125	50132.28544417342	13
50169.66686615878	50214.58416698727	13
50185.87051787828	50226.1957388757	13
50164.15453308494	50112.89799126492	13
50122.687860229584	50113.72521241473	13
50214.00372297584	50161.47965887828	13
50239.93325676975	50166.67988086303	13
50225.19941908142	50140.649348716914	13
50202.024579336845	50223.91928449477	13
50264.545696246256	50193.66604700711	13
50222.93585775674	50232.37865761293	13
50119.83249930812	50163.67996799081	13
50224.16317457728	50122.78163599659	13
50189.17117464325	50086.28057818064	13
50196.21857310783	50159.52085445441	13
50208.06752084698	50081.71447198796	13
50188.8017016832	50240.19945653947	13
50230.66845157285	50155.69718036045	13
50130.936877231004	50186.646068485046	13
50107.77271504664	50122.611932206804	13
50237.63180264472	50221.182640434046	13
50216.280366402	50213.564504665475	13
50140.22159316486	50112.76032619752	13
50198.711881498166	50188.32904891038	13
50170.39139361861	50086.88657614672	13
50183.568843317655	50069.228358920736	13
50194.09086220295	50209.17832361656	13
50205.75557780231	50201.2161722828	13
50102.017017005484	50107.333097931405	13
50156.44929150681	50095.94654350377	13
50158.11382940035	50080.10557384408	13
50239.60177449963	50115.813292713014	13
50244.6240290924	50137.40087447816	13
50147.515242039044	50062.5697889735	13
50133.56838773036	50171.21444613891	13
50102.02794766599	50162.75075394751	13
50229.39306562246	50200.29681109765	13
50108.59314069177	50150.048094514415	13
50145.391276308044	50222.445670559304	13
50254.23767418873	50212.62729497616	13
50137.0844454662	50073.96487458663	13
50123.810953664106	50206.5175829022	13
50252.95012045271	50157.02840148998	13
50128.957240519005	50052.983506915494	13
50141.5498379079	50042.5073935506	13
50165.31096732737	50066.28125224266	13
50109.57424795987	50221.13447062213	13
50105.10954085342	50197.91037665298	13
50096.87804897097	50230.69328605857	13
50111.394919039456	50181.33948748842	13
50159.406586713805	50233.928668233035	13
50113.84956639244	50090.08841712679	13
50147.91141004823	50124.74938209568	13
50094.232917829344	50085.70414443084	13
50255.56659817985	50121.55777234192	13
50275.46575954133	50174.3494113063	13
50176.06771949155	50104.87530006703	13
50223.97513739871	50095.55663372678	13
50271.28571230717	50106.120419511004	13
50081.08694770825	50104.28163424203	13
50200.89020489906	50094.48186472275	13
50257.816670427106	50228.14275582406	13
50075.19661798216	50228.17792801921	13
50073.658253098954	50086.940103546156	13
50158.81859460964	50036.401870864654	13
50120.57321495314	50138.1913834417	13
50151.160602247546	50168.36349433043	13
50059.994592967574	50095.20165021761	13
50210.678528491335	50248.60892641867	13
50172.78563248848	50242.64609235597	13
50229.391376166466	50082.130152049125	13
50102.23556685746	50066.29507886121	13
50122.24945519805	50067.25191241355	13
50096.21843106396	50215.45588404283	13
50059.7210951821	50241.15892334274	13
50243.62844722554	50097.20937546909	13
50273.10028416799	50221.337466869416	13
50088.17464689389	50248.10609169861	13
50094.10887447778	50187.576583082264	13
50241.073895173395	50241.040471651366	13
50262.5263593673	50085.93866939423	13
50269.079421702234	50132.92777789261	13
50059.70143415711	50260.351019001515	13
50288.41164261526	50181.8268737112	13
50152.99472777181	50016.37538342309	13
50084.48152563499	50167.67091436216	13
50111.225340548845	50241.909418743766	13
50045.971662740885	50267.616808742445	13
50086.11709137574	50068.44383858676	13
50091.572173122484	50129.588713961435	13
50131.73603922281	50237.39308415251	13
50272.29594007217	50151.95889158272	13
50147.17991437749	50000.67402079191	13
50133.12409818604	50029.41511350407	13
50086.140200739275	50050.427403325666	13
50068.670119838316	50052.07900797075	13
50264.04563504022	50066.130322760306	13
50285.607505872234	50114.33818984474	13
50193.38668948646	50260.5464152112	13
50052.66358380311	50039.837827570824	13
50073.77695701006	50249.81659709187	13
50132.768605927624	50087.59527104179	13
50132.73993965894	50013.49946833584	13
50114.9355435414	50008.60720250539	13
50170.01682167086	50046.508397915706	13
50146.92371685319	50245.15445825293	13
50076.24165116303	50269.75915611471	13
50068.816000025996	50184.4113597	13
50067.63108061896	50112.32448881536	13
50059.19219787291	50214.82357607164	13
50062.83233842197	50065.055576457846	13
50281.2441935065	50201.95430110836	13
50080.03525573731	50154.10509019913	13
50080.12245513598	50213.587222442715	13
50187.11210443949	50033.01233405102	13
50258.500846457755	50247.73868100433	13
50108.4863379811	50255.77915556017	13
50036.25471905103	50039.63692078309	13
50051.94096652678	50194.857774154225	13
50129.058173842976	49999.285297434406	13
50201.65144116336	50065.27441396068	13
50308.51204790919	50171.337205435106	13
50300.232223621075	50130.964713359106	13
50281.91329265079	50094.69094112561	13
50065.6871356288	50026.86493314079	13
50065.5033992421	50199.64122581691	13
50113.40251522309	50049.39457814221	13
50051.04013993795	50110.621244677604	13
50127.20593152066	50223.562606955886	13
50052.64317550657	50081.398889033735	13
50060.83820656744	50167.754869853714	13
50042.61389416674	50208.47928941379	13
50272.549510359306	50250.62504327458	13
50037.362247320205	50118.3209120136	13
50184.74087067824	50120.35030968739	13
50171.2274410626	50022.56305040727	13
50032.52443918714	50133.87519865949	13
50214.91268621809	50052.39919718659	13
50294.381274784166	50160.78372418732	13
50149.10236072762	49985.539294664	13
50138.956427798126	49971.2665204555	13
50249.48243283422	50072.28763150969	13
50074.43719260118	50124.57886659527	13
50156.497080899346	50264.87614148504	13
50052.98452723274	50153.332771849586	13
50042.23359934578	50066.42940972461	13
50087.22569576452	50285.341100701145	13
50079.67355900936	50195.09609250741	13
50322.580743303304	50172.12400251886	13
50045.29648816062	50245.431750081865	13
50016.58717454345	50142.647371929146	13
50015.55778848687	50043.438878537825	13
50320.681892973014	50188.31642501543	13
50103.91503458035	50136.56823280981	13
50050.29462157126	50288.30568208268	13
50101.16807010236	50041.53006551346	13
50050.78733351265	50310.11383865012	13
50032.39158118098	50148.76324850971	13
50189.399105280376	50016.954730788144	13
50220.33803291396	50035.691883050094	13
50134.218174008165	50263.21309497338	13
50242.65646621962	50256.644185240846	13
50285.77748474189	50077.76742424257	13
50095.30820636113	50262.33483958576	13
50030.94353444724	50196.74808767267	13
50024.400804537705	50166.3100374748	13
50173.252551747035	50269.98444331241	13
50304.15269521488	50100.43872587649	13
50169.30491305065	50006.292469412045	13
50109.85379781598	50030.54855518001	13
50120.38225061086	49986.283265142585	13
50066.220499227864	50283.992345949424	13
50021.21799108989	50123.33925358112	13
50324.74375320367	50108.640751700965	13
50166.36372267291	49987.890668457694	13
50239.401399030314	50052.47295132225	13
50028.20308798329	50239.01707102637	13
50261.74571688374	50267.06797980572	13
50053.63387002305	50131.84148978708	13
50100.41030805737	50019.06917159741	13
50146.28285448024	50276.09297670635	13
50209.473806864815	50024.89351715612	13
50291.531868562626	50256.729234247396	13
50195.63633679511	50044.554207063775	13
50278.805230624836	50049.99362288935	13
50024.595217516115	50180.91717376458	13
50005.35249597036	50190.44256850566	13
50306.72780458538	50115.99909984105	13
50025.94068797898	50217.89363352598	13
50028.87353631082	50057.60035200204	13
50102.56233908318	49999.25187735334	13
50067.40934928136	50300.90120719001	13
50253.64416216005	50040.62530221951	13
50043.00412362671	50027.03574452183	13
50012.180568439384	50206.716932363495	13
50024.65516858958	50027.31002967037	13
50291.20325168636	50217.36364328684	13
50225.20542744918	50247.438220759526	13
50009.435544323984	50167.28247102618	13
50185.950337054586	50281.278839531165	13
49998.328466626386	50032.33362284712	13
50290.812027550004	50062.46533415745	13
50254.61788615569	50106.07362529895	13
50092.707879195004	49984.91932603705	13
50342.22651674075	50103.61700145453	13
50319.59265697214	50150.03659369456	13
49999.51871723543	50052.30553603003	13
49984.942356128326	50045.863583891725	13
50066.35246329956	50012.810219742205	13
50290.92699391513	50036.02211497588	13
50284.79159299168	50230.61428698948	13
50208.560288269764	50268.85540010598	13
49990.281195908	50161.28512126906	13
50174.432459062664	49972.22733072963	13
50067.810433049104	50324.6381060014	13
50119.77309835377	50272.63572494842	13
50258.491935779646	50289.470243334814	13
49965.459612858336	50050.65378025542	13
50339.05410232034	50173.217268805354	13
50301.82958780518	50197.683364396886	13
50189.74690905366	49995.94316332685	13
50104.890970038796	49972.941898154444	13
49978.247599105795	50025.7821739187	13
49983.10514796698	50142.46367226331	13
50166.2598599044	50283.68705054487	13
50154.28568225752	49958.2950719847	13
50101.82509909208	50295.85323801301	13
50116.94359159231	50287.30762186353	13
50181.24827658657	50300.498386806066	13
50086.12089094988	50030.351502065365	13
50050.882794940604	50228.01850005439	13
50322.428402361926	50124.75030565042	13
50176.49917541888	50315.721430188205	13
49990.085810569886	50178.70218339814	13
50045.792548245685	50180.28523998562	13
50147.24673817724	50290.46228281171	13
50064.158915377855	50143.19032228772	13
50162.19828990262	50307.72594667905	13
50102.68509852139	50277.6775953184	13
50046.02313101411	50012.561018636734	13
50237.37510074076	50289.664777886705	13
50320.520867854066	50088.7935374709	13
49946.32029570425	50056.73045226754	13
50354.42518277913	50170.12268389609	13
50311.60350631541	50216.87182011322	13
50372.15962987863	50171.889902525596	13
50241.89713590844	50031.21662382812	13
50283.52310931909	50130.68902233678	13
49962.419803670404	50141.457963075816	13
50288.118923964365	50017.20906849793	13
50035.28619810253	50097.30202608131	13
50354.430516883214	50190.40354727457	13
50259.96637621083	50307.144646597124	13
50336.88508845852	50149.804035986504	13
50223.42141982984	50064.604110860244	13
50198.08127190827	50308.088658155626	13
50334.4922062588	50205.99855130506	13
50082.4951421964	50005.1749066941	13
50020.16648267363	50069.17657167108	13
50009.021318387	50078.640226406504	13
50205.10609860291	50008.15139312822	13
50014.4655425296	50098.981406436615	13
49952.10467839444	50158.58869934586	13
50217.47686534542	49993.308946368554	13
50232.662569616325	50010.48661796685	13
50159.820237106695	49972.35856449554	13
50143.47801022809	49942.266510051915	13
50082.629074882716	50326.597720421705	13
49965.154630970086	50164.73604650821	13
50351.92008197606	50210.79325335012	13
50271.15274396251	50280.00052517009	13
50213.659283802015	50290.265209000165	13
50223.825655919914	50266.967599370655	13
50390.96497624442	50161.955465355604	13
50076.298712799166	49990.26992919296	13
50270.39719306508	50024.090915878936	13
50096.66274656988	50308.86768454137	13
50165.271679588914	50333.45440544941	13
50073.96936518802	50343.58503010426	13
50225.39095005391	50299.92372034482	13
50193.803259644876	49977.014783636376	13
49925.79328820183	50053.058353939574	13
50222.68079793612	49975.597735282536	13
50011.26853942993	50235.51921067483	13
50220.55484310316	50313.08699491328	13
49993.77599425413	50103.5501348789	13
50307.81790908264	50080.02009519598	13
50242.11118253887	49964.40352456847	13
50091.105065090494	50352.29793889813	13
50307.6639458839	50008.13280989453	13
50401.61056236316	50171.54863289205	13
50296.69357497931	50238.71516831388	13
50244.734731573815	50316.94875016127	13
50088.547784113	49959.543501198415	13
49956.00491803963	50071.607060795635	13
49987.06472725859	50063.64822949228	13
50248.32619289115	50017.847527072	13
50073.47228400146	49955.333176101514	13
50024.43742889992	50010.03165686926	13
50116.47843736341	50303.175267937586	13
50072.36732938264	49969.400322877416	13
50135.43450241271	50298.314681625394	13
49989.87753288343	50202.71776287309	13
50038.087651130445	50162.40536476165	13
49985.46213705025	50221.78288856803	13
50370.01942132317	50155.05090381444	13
50154.46463193472	50351.06544594902	13
50155.3794257357	50367.74539960796	13
50144.03796172174	50312.67115912844	13
50366.699426309046	50204.051930243215	13
50359.40820411706	50223.61755961514	13
50357.378738409134	50140.829340574885	13
50176.10086661609	50349.609732253826	13
50034.354990874584	50276.576142163576	13
49976.97092024701	50172.751774429256	13
50284.079783204324	50269.558522145315	13
50057.36497204206	49976.91835358791	13
50360.26587518229	50114.404017347115	13
49930.87197299783	50066.560450513316	13
50103.21290137597	50367.50053151879	13
49936.430811067024	50156.94087658017	13
50182.02350445626	50054.63477746825	13
50303.73396145774	50053.22161473944	13
50252.39854145413	50330.28034910134	13
50316.19816357161	50039.19512703392	13
49973.04146772603	50130.578055332255	13
50103.32286733962	50342.12899679102	13
50120.87693864371	49938.52982352988	13
50002.35982109382	50116.30720282732	13
50250.802359422734	50001.764407404	13
49997.84163239032	50228.79702357281	13
50205.221608989	49958.10462783643	13
50274.77403264827	50005.39790843631	13
50246.838544447026	50276.938630772	13
49985.78932522518	50084.78255027	13
50388.42634015847	50146.406006589066	13
50220.19340811831	49951.83477164727	13
50206.07860387663	50323.79453749281	13
50117.99394704731	49965.51087682901	13
50132.56105592012	49958.14917753142	13
50387.72207979416	50176.95045645779	13
50287.068955210314	49992.070406407074	13
49970.22755978877	50185.35551198085	13
50178.546529227075	49956.999206344415	13
50276.50151681723	50294.369198390326	13
49972.793959090435	50235.37674244095	13
49970.84931178503	50066.443003830136	13
50410.79480644649	50183.86241691933	13
50300.282960413795	49983.28400600623	13
50377.60170204856	50229.297964730904	13
50182.750774848704	50334.01111957366	13
49943.77343971108	50088.06199297894	13
50285.73235595839	50306.46270294	13
50267.54136896694	49984.110757640155	13
49961.24286393799	50092.53234981306	13
50371.97700493164	50131.11135168441	13
49940.66635253724	50137.70842283333	13
49915.148189515014	50041.663605885165	13
49953.058647706835	50182.17225979677	13
50256.72038576324	49963.23535563095	13
50402.83822581405	50142.662867640734	13
50194.66579661407	49947.34372276905	13
50341.80947102614	50228.79938845507	13
50248.738408172845	49983.53813416976	13
50133.811504997444	49923.729844098	13
50179.73461495089	49941.26446207609	13
49967.01674841756	50248.661309776275	13
50033.47289094637	50301.752978684635	13
50001.252680531514	50256.182090159346	13
49986.928729868225	50242.12265713831	13
50000.5018005688	50146.22253361385	13
50020.51852625225	50268.16820435037	13
50037.23115656786	50319.347947978364	13
50315.31939756138	50066.91522972313	13
50047.76819559482	49997.014600888506	13
49972.861702766444	50152.45897286752	13
50337.64479902651	50122.26673536597	13
50190.104050961636	50320.43977880554	13
50155.60503503597	50050.52089620497	13
50232.89102876966	50327.8154979981	13
50192.47847003602	50355.154972343305	13
50308.674395771835	50257.59403190815	13
50393.98854897427	50223.57156679404	13
50298.782266236616	50276.23322240804	13
50229.30699861762	50347.91741021082	13
50147.22937842624	50383.18187253326	13
49911.25242654585	50077.538509052545	13
49922.97944016519	50092.95244179333	13
50313.80098613076	50239.63395384847	13
50421.37259621478	50193.04739425062	13
50241.56049494399	50358.107454864636	13
50029.765334074546	49987.15386815901	13
50123.63660214438	50318.194587905105	13
50247.845307521915	49946.342290732355	13
50382.19415493594	50119.773166059356	13
49911.16487852998	50058.021331447635	13
50179.57084674167	49923.23367419731	13
49892.41385524641	50075.77429167102	13
50137.11888721064	50335.993895836815	13
50385.936537615795	50211.59328214728	13
49922.380901776385	50142.77934238342	13
50271.05247595666	50331.86882927043	13
49925.51764252727	50176.191139265095	13
50028.71904269751	50082.24965899204	13
49996.755861781065	50013.59595623566	13
50108.536208938815	50323.18029346838	13
50083.97569558748	50370.87416028686	13
50399.7519536775	50199.42941438061	13
49970.1685698708	50080.689533745724	13
49952.39679008004	50203.02114512518	13
49967.39828195801	50107.813406417896	13
50304.8365486524	50029.35305625167	13
50088.69710760225	49942.51292646985	13
50162.760850822415	49912.85183946673	13
49881.11941979163	50063.89646495163	13
50022.05851239048	50287.274692849875	13
50200.77816337202	50336.910583507306	13
50192.25519159587	49907.67123450077	13
50052.732312267006	50325.3994627614	13
50244.078500397816	49930.887519628544	13
49885.44085493421	50089.09711497138	13
50262.53150148217	49948.05695844583	13
50139.85988402498	49910.724347066	13
50261.618614671745	50360.130951481755	13
49876.366562403724	50042.44852883433	13
50375.55115114699	50191.61870170991	13
49942.966943643856	50040.110687421286	13
50421.34092835723	50215.29011093948	13
50137.84280063865	50363.95813103895	13
49886.871440173585	50103.499527640575	13
50239.484869824184	50378.58190304621	13
50385.76107204971	50097.13655624819	13
50302.682261468726	49965.02293230211	13
50289.50967047153	49970.347073687415	13
50439.33794731691	50200.14678931376	13
49982.77367568752	50257.92639524177	13
49984.150590628364	50121.106133350346	13
50181.77090699621	49897.97873447545	13
49961.42097086608	50264.926732908534	13
50077.83048254935	50139.21158946527	13
49867.56621826546	50055.60798371978	13
50137.201894990445	49894.342835306496	13
49859.40195546846	50038.54533902298	13
50208.589236211104	49911.281680549124	13
50033.972894524224	50337.94442809962	13
50174.00720129323	50370.88356251932	13
50337.33087492215	50191.38523334829	13
49932.69872854763	50214.248110051405	13
50323.388782529306	50020.69055747724	13
50045.071734259305	50352.443379289085	13
50244.28752192979	49911.59884316757	13
49951.22647979063	50028.302883245604	13
49935.92003653022	50192.609497157246	13
50262.249464112996	50346.10248772581	13
50304.870886390956	50146.649026842264	13
49905.73375507416	50091.05671733749	13
50424.433637196	50237.49766140819	13
50333.3671357661	50033.477901782644	13
49901.62928263549	50035.066441487026	13
50247.22686160871	50300.71320529238	13
50316.237414733405	49976.01202440079	13
50026.61257552811	50255.412648097205	13
50069.334841047115	50357.8215701341	13
49950.9254336636	50275.59395306001	13
50303.377441767836	50316.829213147794	13
50092.71905489968	50147.08003366843	13
49868.29905559671	50018.93370547175	13
50407.80883086009	50240.861889662745	13
50163.323572929985	49943.68170463906	13
49909.39172644638	50170.65990898797	13
50278.4220311995	50369.11957696478	13
50003.68643077598	50278.14610089181	13
50131.097865831296	50396.19155432112	13
50234.916632039465	49995.351534553534	13
49940.61274573934	50121.63580694477	13
50405.67981157447	50260.19863083797	13
