# Supplementary material for: Abundant Topological Outliers in Social Media Data and Their Effect on Spatial Analysis
Source: PLoS One. 2016 Sep 9;11(9):e0162360. doi: 10.1371/journal.pone.0162360 (PMC5017681; doi:10.1371/journal.pone.0162360)
Supplement: S4 Dataset — See the respective attached file. (ZIP) [file pone.0162360.s004.zip › S4_inclusion_swl/clust_15_24.csv]

50000.0	50000.0	0
49997.79043139506	49998.597076012185	0
49992.133447697015	50000.07879332946	0
49995.558133034945	50000.38009565156	0
49997.21745450375	49997.77212437529	0
49994.57180867038	50002.631066205395	0
49991.49888846195	49992.4613969998	0
49996.77201141029	50001.35825968003	0
50004.850999751936	50000.85693610015	0
49993.46797080403	50008.42654315858	0
49998.95035597973	49999.646175560476	0
49997.442896782326	49996.09302892505	0
49998.812795232036	50001.19449831629	0
50002.62075658079	49995.496073808055	0
50000.216125961226	49993.66178437633	0
50004.23648844592	49992.22940218959	0
49993.571381594695	49999.580818657516	0
49992.41923089483	49988.943020042476	0
49996.0527618576	49990.599080623244	0
50001.12000876341	49996.02035613251	0
50001.6019572125	49988.69191780159	0
50000.054173393626	49994.84507609227	0
49996.16393075302	49983.54171333091	0
49999.359585119164	49998.34690009942	0
49990.032259035645	49990.78718097332	0
50008.03801246034	50004.374756706806	0
49997.912305912	50002.05047237355	0
50003.47988321763	49993.052296422924	0
49985.51403302475	50003.33527065473	0
49998.6759818169	50008.21620234813	0
50007.88661690972	50006.75171072905	0
49992.84463948033	49996.02080521639	0
50005.353157945894	49996.63946390781	0
49993.56821679584	49997.757853689975	0
49984.727985152575	49992.42600786566	0
49987.897885826496	50000.432936200814	0
49995.41428427015	49998.58480619745	0
49998.23230755371	49984.27159425677	0
50001.56984675912	50003.70886639595	0
49987.949256951135	49986.671472371265	0
49993.69019385624	49988.42095948461	0
49990.60023029436	49996.84431148471	0
49989.8831856475	49998.5480773353	0
50004.031737429694	49998.13902404288	0
50003.4894029905	50003.09904140463	0
50008.61850962432	50008.21797879241	0
49999.591625836154	50002.031401449996	0
49997.03975814452	50009.348246719914	0
50004.44371639388	49993.891565456965	0
50003.34929151505	49985.56991203538	0
49992.16039029563	50006.06042632077	0
50007.15378653218	49999.26466668234	0
49996.16890274137	50002.738391335304	0
50005.92485061879	49988.330804757796	0
49998.38389391129	49993.62450756858	0
50005.06115385122	49997.67556213016	0
49988.91764942108	49997.5550046056	0
50007.51712024195	50001.36870839534	0
49988.1616042304	49983.63506917873	0
50009.485075860175	49997.87824772131	0
49996.04301541916	50008.734037925446	0
49992.10706594943	49998.709555552676	0
49998.05603662089	49976.85732034227	0
49998.23225417739	49988.04705525317	0
50003.29875263384	50010.79864165075	0
49988.8005706413	49988.888047156666	0
49998.633742805185	49985.74198749925	0
50012.26252845324	49989.043919917516	0
50001.71554240036	50008.23076770677	0
49990.4221963806	49980.08489794384	0
49996.7307457035	49986.75100088232	0
49996.95323201458	49991.31025767149	0
49996.627782278076	49999.704189140306	0
49993.783599509414	50001.9670468794	0
49995.547791910605	50007.16657583297	0
49994.541607082676	49998.032773452	0
49997.19536476392	49993.761534747864	0
49994.48619388764	49990.314267388865	0
50005.31953840113	50011.457951609125	0
50005.21838530439	49992.710027598725	0
50003.553832569996	49996.930528550794	0
50005.55622003214	50007.27952617764	0
50016.07253131363	49992.92009515851	0
49981.55975510632	49993.815413305005	0
49998.391760254424	50010.92338898061	0
50006.9610331696	49997.4371772649	0
50008.761052684844	49996.71402507769	0
49995.88335509951	49989.38185972829	0
49996.861110456084	50003.60591475201	0
50011.76083948491	50005.815023696225	0
50007.565205166386	49988.032658921504	0
50011.5472826698	49993.41279408204	0
49994.69598294172	49991.86267472745	0
50001.59297422699	49992.63184262959	0
50020.432728192354	49991.544523876044	0
49995.42836478101	49997.296746693275	0
49998.810270886876	49992.07105333187	0
49990.64479087334	50004.56734443546	0
49986.07489653561	49993.66150576665	0
49986.51012401545	49995.60849854692	0
49984.077954815686	49995.664388103614	0
50003.895467088914	49987.98694527446	0
49982.031325156546	50004.108411650275	0
50012.386007996894	50002.93416500153	0
49981.83577827261	50006.99544168797	0
50002.61358895062	50006.125868638286	0
49997.610187178936	50007.504993158815	0
50002.000247755146	49982.02566011666	0
50003.92467657114	50009.55221404131	0
50007.90022175466	50009.254849840996	0
50002.119076106625	49987.54881244561	0
50000.85755020047	49982.84260186325	0
50002.88920887537	49988.277816315385	0
50000.76418505607	49990.47633754719	0
49991.52221516297	50005.175687260315	0
49991.79441719219	49989.945528475415	0
49998.38903914623	49990.977596904035	0
50010.86443657174	50002.861853111826	0
49996.13310567727	49978.225416527945	0
50001.90323198772	50002.087447907405	0
50005.84584777947	49998.54566276328	0
50017.357289774474	50003.73442282242	0
50012.453241333955	50007.3589429362	0
49985.605250376015	50000.51473356919	0
49994.38328827558	49984.18899957935	0
50000.8403546126	50004.897730818215	0
50006.11194117808	49990.15992299432	0
49984.27524808013	50005.968591316036	0
50019.5490885488	49989.334775282514	0
50008.08135946473	49995.88210170539	0
50013.452588935026	49988.7082536488	0
49998.1854275154	49989.08493253287	0
49998.71774061969	50006.58240197167	0
49993.97049801827	50004.02511665101	0
50015.25622703696	49993.5720335993	0
50019.81418921928	49993.28277654077	0
49995.226166110464	49988.49803466768	0
49993.865175289255	50005.869898426434	0
49994.04884830762	49993.897956082816	0
50001.39258520028	50014.69304526826	0
49992.10381851385	49991.3367421365	0
50002.88349777745	49998.53556594982	0
49999.29465558944	50003.13800737407	0
50012.61582749915	49996.667967977366	0
50004.93898694684	49981.08544820314	0
49992.72674114008	49981.491918674365	0
49982.816725410885	50008.82887474503	0
49993.60548876865	49980.15138910854	0
49992.11360557294	49974.161871512435	0
50008.0641741181	49991.535682462476	0
49986.56975352135	49985.88537937111	0
49988.26397047004	50003.51104710496	0
49986.204012010814	49983.62403469558	0
50005.45533731321	50008.4777403098	0
50002.84202847576	50009.38788858975	0
50004.5110949025	50002.17592122478	0
49977.593176681534	49997.97886004455	0
50012.96296910729	49986.584380800676	0
50000.389708098875	50008.21378903525	0
49990.53693650669	49987.986221160616	0
50014.06684097054	49993.2541244715	0
49991.01998804747	50002.62396518842	0
49997.179664791176	49989.593964051295	0
50004.2950092968	50012.89350630644	0
49990.621701041644	49975.46767306921	0
49993.55678247852	49977.01456242952	0
49992.84959283164	49987.70268395018	0
50011.20404459958	49996.77816642178	0
50003.364540594666	50019.003513690965	0
49983.49823437399	50007.538690917216	0
50014.32975302772	49996.15686941403	0
50015.78410513641	49997.474112749405	0
50009.43197460551	49990.474738550445	0
50004.745906517455	50016.623646608256	0
50009.63416808849	50010.34807378314	0
49981.74271072933	50016.83610456045	0
50013.40609958293	50002.34463341224	0
50002.72985233878	50018.01678341299	0
50008.287622641416	49999.13161246651	0
49984.126513146795	49977.08224825575	0
50012.84333684762	49985.38424254539	0
49987.99532836726	49995.883448455505	0
49990.49563661924	49992.83144377475	0
50014.145828508044	50005.16808115428	0
50015.1384677496	50000.029878970345	0
50018.71002429644	49992.34413541518	0
50007.134924491525	50011.962310271636	0
49996.373515502455	49992.135994846685	0
50006.850693972374	50009.72264438309	0
50012.45941158673	50019.663471941465	0
49992.899397134126	49993.07508130361	0
50016.607641170005	50001.151601822945	0
50001.25747092277	50006.547656443894	0
50005.9345093647	49994.19009730721	0
50017.813944932546	50005.00005444524	0
49994.42296405501	50000.44724693628	0
49999.35940114721	49988.76188971461	0
50016.58884756132	49999.17895380054	0
49994.892938313336	49980.091849776516	0
49995.0510721457	49995.44024060015	0
49986.38053722962	50002.41536141428	0
49990.64707373581	50007.66669698612	0
49989.3412077137	49992.250863683475	0
49987.369434572014	49998.90669951169	0
49986.04730065185	50004.93889305151	0
50020.57281063565	49988.298296764944	0
50003.141428724506	49983.92680217168	0
50011.81226398315	50020.795317113116	0
50007.91702417866	49994.79261652382	0
49997.460358599514	49978.000531714766	0
50008.47322917809	49997.7998386602	0
49988.79105521255	49985.61885176348	0
49979.99668415866	49988.247550464446	0
50023.01450993598	49990.665766766455	0
50001.80863469015	50011.621492053586	0
50001.180707899926	50000.160397497704	0
50001.230491099064	50013.464722137476	0
50005.57916729151	49986.36478573439	0
50006.32386534526	50003.98689779463	0
49987.26417256439	49997.386262863576	0
49986.50969488265	49971.13079668079	0
49991.78560749561	49984.743248127874	0
50011.91064186316	49987.25857504851	0
49979.026179858774	49993.54009193787	0
49995.29197055855	50014.299317089695	0
50003.27528192292	49991.640484220654	0
50022.18687484511	49999.49876293456	0
50016.845165693354	49996.542146341235	0
50009.68184032617	49994.3223712722	0
50008.5689875515	49989.42745413995	0
49988.62882947315	49994.23153514448	0
49978.34352784749	49994.31806542327	0
49991.21899801028	50013.93786311992	0
50009.06545782055	49992.015826742805	0
49996.762495718875	49973.93491078354	0
50017.86968777505	49999.56646561498	0
49992.32209367812	50003.204802689404	0
50006.53972236025	50002.45568023364	0
49989.60527622023	49999.63902025744	0
49998.13606003267	50013.69500914624	0
49990.00921189547	50013.485931768155	0
49991.09537875763	49976.82180722324	0
50010.54800492425	49998.00514117209	0
49989.09032394753	49996.42852776032	0
49995.18505374276	49987.3120398817	0
49990.204920949844	49989.23957312068	0
49995.16332007578	49981.804981765024	0
49989.805555721876	49969.598178768865	0
50014.54160586519	50009.30971696948	0
50021.54580095918	50001.77225144148	0
50006.927652825536	49994.9504747572	0
49978.94516972163	49997.86333530433	0
49987.154837966766	49993.45593771072	0
50018.25094646333	49988.26745355924	0
50015.53809944499	50007.19757847838	0
50002.562234896366	50007.29734310244	0
50000.87592896443	50009.30557281569	0
49996.09835851055	49994.088565508806	0
50023.472574627034	49993.01831946304	0
50013.090661204544	49993.807025936294	0
49978.33498788711	49999.89226490378	0
50014.457860201575	50015.35471834229	0
50006.75642568968	49992.643689522236	0
50010.80395894891	49986.74763689218	0
50001.22972512284	50016.696412634854	0
50011.0865047758	49984.2383962155	0
49987.17750191979	49980.50113884318	0
49988.18126003159	50002.39534483807	0
50025.30879016485	50001.55626795164	0
50004.84985572731	50003.25131092541	0
49992.321169828596	49977.792669715236	0
50025.70679542769	49986.95657258604	0
49987.68618123762	49990.97637467728	0
50003.750755374844	50000.30182726468	0
49993.00738688821	50018.27374472574	0
49985.56049451298	49985.40564000354	0
50012.47559685164	49994.66869856204	0
49988.23073582163	50005.06016935864	0
50014.21137249285	49998.59916272567	0
49985.705947552444	49991.237555350046	0
50023.961762669176	49980.63716247672	0
50015.65901229553	50005.51123304655	0
50007.42018130532	49983.40923644637	0
50003.98929458173	50020.19652411129	0
49978.68685766216	49980.01706397409	0
50006.02554113342	49983.502716806615	0
50006.37104882755	50017.880156948675	0
49977.877792385596	50016.68462250551	0
49983.88778388111	50003.431641383904	0
50007.25930525301	50016.356386512496	0
49997.53870393056	50011.68337544323	0
50028.8876354843	49996.7961139601	0
49993.03313609062	50004.99403676527	0
49978.87460193789	49978.57901382944	0
49998.366406242945	49994.75751474936	0
50019.61622097593	49990.60713461233	0
50014.61533795304	49991.38028168589	0
50008.690952911136	50020.165591565055	0
50005.68511072025	50013.842987113785	0
49996.093953493786	49996.01996986774	0
49981.46397774686	50000.416395001106	0
50010.21667654521	49996.177030068495	0
49996.98762224401	50012.73618486243	0
49977.06413674297	49991.234642248426	0
49993.694214306066	49995.12567417274	0
49980.3192485011	49994.00326872188	0
50004.056211135474	50014.66353332076	0
50002.37956575776	49978.923750197646	0
50022.66685467963	50001.65038291576	0
49995.84149753014	49973.43350969119	0
49997.10356754586	50006.01006358804	0
50033.06942428801	49981.91341570461	0
49979.94679799229	50001.3323591304	0
50008.85047956283	50016.47355770598	0
49995.25060635962	50016.73726829858	0
50006.72266694603	50007.64404602325	0
49990.082384099696	49971.73324296739	0
49994.30142329103	49986.52147414055	0
49993.99083781493	50013.564340328594	0
49993.677025331424	50019.77453632753	0
50008.88873976937	49986.20754836948	0
49989.62043617076	49984.9066512741	0
49976.89101514203	49999.79555213243	0
50000.38365317644	49984.73866509687	0
49998.50301832688	50004.801049115755	0
50002.4775370339	49999.82692121468	0
50000.58614407058	50022.59126134004	0
49991.57997734524	49980.74466590062	0
49999.47619484948	49983.55135301644	0
49997.872176753845	49979.78767954166	0
49999.51034001347	50014.126163537476	0
49987.361610054635	49969.53376487578	0
50002.83973411616	50012.701877170904	0
50010.86774556764	49989.07944425918	0
50001.15748309764	49991.573961654765	0
50007.9913835416	50022.24041741338	0
49988.7503233546	49981.35012226887	0
49986.03608310234	49999.11861181681	0
49985.00637627702	49981.597648055234	0
49985.650089384144	50009.49023072368	0
49974.397243483145	49994.03644489316	0
50015.4345562129	50000.98678220005	0
49976.39001702552	49983.38478956387	0
49990.066594147334	50015.71113489241	0
49971.73204410394	50023.41744022993	0
49983.60830630746	50002.113752133686	0
50007.28364498836	50014.70157262982	0
49983.19737224199	49998.713609976796	0
49986.11467622116	49996.56995467928	0
50019.87293030292	49996.05067039871	0
50011.89569799317	50004.23689077273	0
49987.14195373493	50003.64643312917	0
50005.18617250356	49976.00707180303	0
50021.27295677253	49997.78060101359	0
49979.594871433575	50010.649888378335	0
49992.039268323744	49970.88771154867	0
49987.510827455895	49972.02581111281	0
49995.56040451604	49984.98989796355	0
49981.0822076258	49967.432359146966	0
49987.94058000065	49974.88526764987	0
50014.510866226876	50001.379604242626	0
50004.62877733578	49978.807454918766	0
50003.970018942	50018.124082947324	0
49993.62624373497	49978.81782578118	0
49981.3428510555	50003.34384201937	0
50018.167902045905	50002.34827142573	0
49981.71449227033	50012.160532840586	0
49993.51179022016	50011.8374166899	0
50006.51511528033	49980.31385758159	0
50023.53832016382	49982.224374854566	0
50017.194157851016	50024.83639285489	0
50016.97714463976	50008.12513798981	0
49990.94758817478	50010.165896359336	0
50029.3899666008	49984.93088934797	0
49985.95128382408	49973.39797252086	0
50021.498484812364	49991.903341270365	0
49977.56468768297	50006.68173366002	0
49997.40523162644	49985.00916248897	0
49999.45886393115	50015.993292540705	0
50004.07375902936	49990.19193619716	0
49974.26236635185	50000.19879209648	0
50019.180563178095	49997.94562009952	0
50009.890755981425	49980.265018184764	0
49989.29510405071	50002.724338880376	0
49996.426259186024	49985.51478007382	0
50007.493040620924	49989.19723968765	0
49981.384028675486	50010.62626959132	0
49991.6071713429	49988.028312631526	0
49984.6056899718	49996.65388554512	0
49989.978249538704	49976.34614928339	0
50009.06208482354	50007.05225252825	0
50015.12164949382	49987.54220632814	0
50013.02451351341	50012.6930640136	0
49983.72875331615	50005.03348698493	0
50030.322162535915	50008.764945724026	0
49988.07236480543	49973.30322159022	0
50021.17953770424	49993.40148768863	0
49977.9353266202	49988.32861394756	0
50017.55200453088	49989.686622262205	0
50009.41709683127	49982.94472538286	0
49993.517031380165	49985.624445562935	0
50024.23762702507	49990.057631149546	0
50006.59920691841	50013.173112278804	0
49996.36285869221	49979.65183355569	0
49996.46253639952	50010.35669178488	0
49986.346697934445	49975.77454466398	0
50017.36509094484	49994.05724041787	0
49977.54298608225	50015.26628060827	0
49987.665413008544	50009.961026873665	0
50004.20668245684	49986.92493821414	0
49991.240948939056	49995.09753900651	0
49990.672214701546	49969.02835953091	0
49986.80029992012	50019.193986685816	0
49987.05498610656	50015.276629584274	0
50013.29483279359	49990.93642424138	0
50003.07116470876	50004.790797890644	0
50019.96678142075	50005.286622233856	0
50016.410985050155	50026.64117403084	0
50022.381607964344	49994.78009458669	0
50032.55510401598	49988.476649386204	0
50019.84726886357	50008.03743254569	0
50018.55105006549	49996.125393120456	0
50005.72733228711	49984.65987424659	0
49990.724770951034	50001.10196901953	0
50007.556938279646	49979.396019758125	0
50022.078615100705	50000.813758113996	0
50004.55566149082	50023.60044291396	0
49998.4983155582	50015.035411197096	0
50004.21201548379	49979.89735732732	0
49998.41688966351	49982.0914605221	0
49996.9404056562	50019.45560997021	0
50024.824178134666	50003.82240284793	0
49981.59933546655	49988.22546023058	0
50006.68692081328	49991.29153867619	0
50030.92505047998	49986.73341575318	0
49987.02162812129	49999.91224158874	0
50025.59547838074	50004.8113040502	0
49988.90094384041	49975.40867859488	0
49990.23594971534	49994.96063345515	0
50017.1067611682	49986.79810538411	0
49995.74080340362	50018.56532930337	0
50002.31586199673	50000.83903672667	0
49985.91446985067	49977.111835945914	0
49967.44431902017	49989.53004316159	0
49991.32434972063	49993.81099808387	0
50030.49764698876	49999.80431681986	0
50027.8920230694	49984.61646596402	0
49974.05217655252	49991.63751974511	0
49986.350155817265	50008.71150109189	0
49979.786602864704	49996.93528004006	0
49980.638830733114	50014.78666042598	0
50018.94609729141	49984.38404056665	0
50016.86817008317	49983.479919210724	0
49990.923193534356	50019.067660158245	0
49984.68159875427	50012.00075993163	0
49982.58897476211	49987.25645410104	0
49977.860154341804	50025.185317880954	0
49980.36263354036	49976.54920293385	0
50030.175245270664	50013.83441614367	0
50030.65430217634	50010.08164100497	0
49970.65389870021	50027.10203048065	0
50034.9719228903	49978.647480672626	0
50017.85789347177	50007.327853458395	0
49989.376716702325	50005.95581601044	0
49972.54740722439	50004.26018838349	0
49999.90607349646	49987.24525022351	0
50016.33039841318	50011.26546094777	0
49992.406209525456	50011.43399184492	0
50035.72874323706	50015.82195458916	0
50005.41012807499	50025.2913505149	0
49983.81713803753	49983.79410119446	0
49999.77181508898	49967.689736443	0
49967.01115954832	50018.732933267005	0
50001.21111076006	49976.59515916633	0
50022.03660548448	50021.284900769926	0
49987.06820574467	50005.69981951918	0
50020.23576196077	49998.22890886206	0
49992.16903790663	50013.34050751537	0
49981.74734959878	49983.20071237331	0
49991.36824090871	49969.98461879516	0
50012.37766248718	49981.688403947286	0
49974.56224014572	50014.0804240969	0
50024.36097900612	49986.16457806206	0
49978.57637046901	50017.57258934513	0
50035.21616128849	49992.33085888675	0
49988.520182053304	49993.212740546805	0
49990.99456999804	50011.18036907362	0
50014.791241027175	49989.81083623396	0
49983.24235149588	49995.04380092772	0
50005.4078474971	49995.59320991545	0
50026.3538803164	50002.49773890014	0
50022.33425121599	49996.648774144	0
49985.706139208625	50015.893411702025	0
50001.12132970448	50026.977078791555	0
50032.16883876991	49997.22933410839	0
50000.78804212597	50010.92367463368	0
49997.79416111843	49992.046539810384	0
49989.86428037326	49986.360250281214	0
49991.50355130605	50019.933566887434	0
50028.340584949256	50004.80209150397	0
50162.12113156453	50168.77938100647	14
50146.292583436225	50157.79913188929	14
50177.489491232285	50179.498379295226	14
50167.34289554715	50196.96285790944	14
50163.88720517668	50213.90137428324	14
50156.41102523378	50230.784881898675	14
50191.6321251696	50189.58247970817	14
50131.0825348268	50150.64023678487	14
50135.37973054035	50231.462824368	14
50200.96723744189	50202.12590557954	14
50202.548253228	50218.93364859871	14
50144.80320302776	50212.19376816246	14
50112.88584218975	50143.750075743585	14
50125.926376449956	50201.80287577918	14
50138.23451708802	50190.62078125823	14
50200.62374657493	50240.946925971075	14
50154.054910305924	50187.86687167605	14
50118.37471401916	50246.079057056995	14
50112.94059729428	50227.5138956697	14
50128.877288237876	50129.79058850068	14
50137.908567620536	50172.103789292356	14
50212.23578707027	50230.928793173676	14
50224.51333303311	50204.0660876055	14
50208.50184112613	50260.87334527152	14
50133.93300972457	50250.75219614466	14
50176.32546019816	50235.964510968995	14
50146.8187313299	50117.74697299713	14
50108.967646537894	50191.12294146569	14
50107.33737500341	50126.28306026891	14
50179.457095875296	50215.79994499344	14
50105.43490010394	50106.839028830786	14
50145.55690165302	50138.96009733405	14
50115.24219027414	50164.522927315425	14
50127.237403702995	50108.16008468278	14
50225.891042111136	50246.903291349234	14
50234.51547243553	50186.95841336065	14
50102.11069071512	50238.946008145685	14
50084.0214135086	50248.20549472084	14
50229.13753211543	50171.788991693036	14
50240.793540102735	50259.590984860035	14
50162.93093172064	50107.28948554482	14
50192.15919521554	50168.22476697979	14
50177.63042019023	50157.246458667236	14
50204.54131083038	50177.80236719311	14
50194.33491785098	50147.36575939555	14
50122.11867384003	50179.58473709165	14
50244.97003372555	50171.784526009505	14
50173.707913153354	50120.03684934393	14
50180.6524437132	50095.02288957369	14
50085.400053513484	50094.57104707173	14
50092.37642344187	50140.28978675393	14
50186.27161962631	50074.92368435357	14
50172.185701519105	50251.30711211748	14
50083.31034293779	50077.8219640268	14
50260.56125514156	50181.83197822576	14
50188.24076577947	50250.72482276098	14
50229.175968916985	50225.03270630283	14
50227.192309907	50275.344005396466	14
50170.6204988024	50269.757217373415	14
50193.1884885028	50123.39108792054	14
50106.00747764759	50206.792441011195	14
50174.32281426096	50290.17813495897	14
50168.060845817214	50077.20030118384	14
50166.25902017697	50142.78743396162	14
50241.89048050088	50153.4504640847	14
50094.8485414319	50263.38482461365	14
50078.945768138816	50266.89138700397	14
50211.58082879507	50131.15801804399	14
50220.05636493071	50150.850991830295	14
50244.484264664075	50211.6244891829	14
50153.42374947759	50264.18658460413	14
50263.935198611114	50204.89079091041	14
50213.46914541722	50112.79286223937	14
50067.53029116337	50069.490422472336	14
50281.867763343726	50190.65664282037	14
50175.725421343195	50055.61291307775	14
50193.07139173652	50275.888482834904	14
50044.38479144184	50070.136083830665	14
50168.044170622416	50032.99827457062	14
50180.03151672521	50017.744890819	14
50215.33391985411	50096.99408170851	14
50216.14550045994	50073.32525906091	14
50197.390415400965	50087.5580497	14
50188.82336506935	50032.78698847095	14
50100.22837665642	50171.898277345645	14
50278.879809242884	50172.179124888804	14
50211.10012063401	50278.87501141268	14
50232.09844310944	50082.36530648387	14
50139.25682524202	50090.66676535154	14
50151.955394234916	50288.4666632208	14
50102.00142436373	50085.34443639363	14
50067.796807104874	50101.75868999672	14
50246.188778952586	50274.47137559023	14
50278.15217520421	50220.64404023019	14
50162.61984151408	50301.87343327146	14
50245.574894749465	50242.20399338646	14
50259.6954606863	50256.8463721935	14
50296.759219750355	50161.858897860984	14
50153.52090758355	50060.73561809424	14
50069.76228111033	50233.573905502504	14
50210.315535873575	50032.92160571138	14
50213.785007737504	50011.416700756534	14
50062.95938926254	50266.627698647906	14
50158.66991392116	50045.89312815659	14
50209.0896230639	49993.72308027837	14
50166.488430496334	50324.12333628125	14
50087.38954009901	50225.10024584527	14
50066.23956969581	50119.958834155375	14
50258.1197934676	50162.851014578766	14
50276.48081292242	50238.526788534946	14
50038.398003576855	50047.59603500949	14
50047.44692828461	50109.81665792267	14
50085.59881766004	50209.46879597718	14
50076.91236941593	50051.278031026275	14
50186.435447405885	50109.926571826036	14
50180.46609362195	50306.441404476565	14
50137.42708671716	50045.021696088705	14
50049.64957741624	50277.528642485435	14
50206.10412581233	49975.39266333732	14
50111.34321104101	50276.90787576089	14
50209.98883699364	49960.18404204176	14
50031.514098736654	50061.16267921915	14
50134.50334486252	50299.891182496875	14
50053.74792838384	50086.31439644998	14
50057.11250463581	50221.418339352975	14
50223.631939891544	50294.032491032915	14
50298.59201276374	50184.962453519656	14
50151.33102029676	50314.24296813933	14
50132.762388649826	50067.29592012918	14
50123.45959033424	50313.54193913142	14
50228.43456912582	50029.12321188245	14
50201.50730930444	50292.67142135918	14
50096.941159830865	50284.985897933926	14
50127.372987010036	50268.87973339285	14
50051.56207235487	50134.04045958957	14
50040.86023006887	50295.20404902571	14
50035.734746701746	50030.453803609475	14
50212.17591960234	50164.69745900988	14
50026.08789726524	50304.2942329498	14
50267.51966929436	50281.16560435837	14
50053.43710268453	50044.159891818985	14
50230.6524308178	50135.97411381696	14
50151.56057304437	50247.25621254871	14
50053.12359555155	50017.196873290224	14
50034.39376942368	50081.835385330785	14
50309.57410072442	50197.670579244696	14
50122.88494757503	50034.69513241107	14
50029.86173171663	50282.55320413923	14
50149.87303458967	50330.98524535858	14
50067.759970923136	50151.71466614659	14
50245.94937117155	50291.59413627721	14
50074.5890547263	50285.168739045395	14
50096.194694333964	50061.927553301044	14
50064.18853112574	50199.11601839866	14
50285.72450480743	50251.739899189786	14
50261.18296986871	50227.09458191358	14
50285.15697453071	50288.381004759176	14
50079.80392386079	50168.0975799823	14
50244.47350931749	50073.08291274492	14
50163.638585813314	50091.64045381216	14
50037.22542683852	50321.40210236837	14
50034.0197710994	50100.38945681112	14
50186.584095471575	49991.5447598823	14
50264.36064664458	50148.358575777	14
50110.978819089105	50297.31328237475	14
50033.79722775667	50344.4198056334	14
50240.15247662898	50010.88782527339	14
50201.70827807393	50065.32019078188	14
50298.50287429768	50220.98670465472	14
50251.42307226812	50087.74513780022	14
50012.8064319616	50068.58249879748	14
50050.371676102804	50355.43267612666	14
50046.30634250187	50154.02573036274	14
50066.82953358274	50024.73199557791	14
50232.065272076456	50113.164563433675	14
50260.97297841823	50299.37260295342	14
50091.55911978807	50302.10573653057	14
50238.76419512206	50098.337580533174	14
50197.93587530477	50049.78107293444	14
50244.95588049035	50041.520379594396	14
50081.743715684854	50322.838252878995	14
50020.87660591869	50034.72159294021	14
50265.19827865454	50081.26816163794	14
50153.600419709626	50347.52010202168	14
50289.59311617052	50208.089929997586	14
50044.74882421499	50212.597795708876	14
50014.80435718832	50332.65068411152	14
50260.40840993255	49999.89295932432	14
50056.41825700025	50242.27010186107	14
50235.16163399884	50060.597816856876	14
50216.95727948633	50049.864778624404	14
50258.34890765856	50058.855088460325	14
50147.173578498536	50025.734962095325	14
50149.4700106623	50077.263958814154	14
50016.618474671726	50053.56972322142	14
50173.348574772455	50341.93989163847	14
50191.012454136384	49956.15732937145	14
50263.74487346169	50103.667724767496	14
50088.998517648695	50114.9079425202	14
50278.5291351752	50108.97292654409	14
50123.46536645612	50086.832942785746	14
50060.61153764067	50000.576732065696	14
50245.12045733502	50120.97334461138	14
50073.42449663738	50339.73989031681	14
50251.81850944693	50027.59399637281	14
50168.74882817881	49964.68702268187	14
50030.00089133539	50219.596981944516	14
50080.40781888153	50036.680986646825	14
50189.76281386133	49973.07936789698	14
50099.505065797224	50333.56551350695	14
50051.239644249596	50328.51531826584	14
50245.29288466925	49987.489582717615	14
50219.76129370657	50313.98119717551	14
50089.290695837575	50192.332361997695	14
50240.8293857291	50312.8079134093	14
50028.316451440056	50157.23140849411	14
50272.361294856695	50042.94106782419	14
50069.86671770922	50359.37656828586	14
50176.1977165741	49950.96835502719	14
50281.221449270124	50088.313403516186	14
50259.50892259695	50316.25126638627	14
50183.84876829683	50322.7001843467	14
50039.85687663072	50124.19047752517	14
50227.810729911784	49999.07920280745	14
50155.67831914846	50013.037071673716	14
50134.93759747717	50335.61310437457	14
50125.71508277778	50286.975897293305	14
50078.62446737621	50134.25225855552	14
50105.87058409718	50314.34758884736	14
50230.22748585765	49983.35475329266	14
50115.45748029142	50346.355228377615	14
50308.02660015179	50172.0949722477	14
50281.10003249725	50062.084902203314	14
50250.29325928653	50332.762409051014	14
50120.462845410206	50331.28628372772	14
50169.549331974136	50004.44866340272	14
50216.11613338465	49940.91607443451	14
50018.5569533445	50116.942032652914	14
50157.94546180317	49948.35366212403	14
50008.297512992496	50351.57321732874	14
50140.2404779347	49955.80374461342	14
50220.121300850355	50330.315598647845	14
50237.249815039366	50344.18904755159	14
50255.6210176256	50134.13188146684	14
50111.204006335975	50260.62797958692	14
50271.11414388682	50127.04796820337	14
50112.458204875125	50064.70321837217	14
50298.74668625533	50281.03695084016	14
50128.90079685945	50017.02547514237	14
50297.17024900286	50262.65261112152	14
50253.95735065717	49965.62458627226	14
50303.41947462261	50237.0621885134	14
50314.19544535976	50212.03618191797	14
50035.0285729098	50234.137692063014	14
50108.7301224061	50048.45781159457	14
50267.574673555646	50024.23048776154	14
50036.07066264023	50014.990006519976	14
50041.79889006236	49993.65881284604	14
50072.33751932576	50184.50343530218	14
50302.28374357862	50110.7772536807	14
50325.73629644486	50226.412297278366	14
49991.719824628904	50355.546859163886	14
50267.30573176644	50345.81862238704	14
49974.32076474375	50359.821732214295	14
50275.13123576747	50311.56333835563	14
50040.371261301974	50264.743007687684	14
50024.8308479638	50134.98026558858	14
50300.32172225049	50076.93503230876	14
50268.85847535421	49970.26509920378	14
50014.43439371503	50275.812739054854	14
50167.37132233503	50355.944852953515	14
50232.926470991355	49926.74778744607	14
50027.4809912777	50256.880266407796	14
50324.014365121024	50167.300091826204	14
49992.536478111404	50280.74716079422	14
49979.13857096733	50296.91884606593	14
50005.101771687376	50316.62974633901	14
49995.72077818087	50334.836929253484	14
50068.45239868659	50374.98809528717	14
49961.983149305015	50345.69138402439	14
50315.64393565265	50268.98760683643	14
50008.34505235095	50222.352689355	14
50045.235565270414	49970.606573899066	14
49982.53355579453	50343.3944813427	14
50201.56994635938	50314.64861847028	14
50134.84318332966	50356.24383674009	14
50284.12693834103	50146.68062743331	14
49980.70669622493	50327.55044524487	14
50139.57619954938	50278.78566305476	14
50322.35606229387	50185.74142370234	14
50014.052198944984	50369.74214050315	14
50331.678702446006	50202.514371704616	14
50287.731005984155	50122.70934633304	14
50035.06590286816	50361.1508937772	14
49978.85348320152	50262.105653761086	14
50082.69070190894	50005.31503242905	14
49994.351129406576	50296.463438383034	14
50057.17721556153	50179.63535313967	14
50187.36883166874	50347.57615781529	14
50095.691730898776	50359.76393160568	14
50156.2578831827	49977.873090853034	14
50338.53150243737	50160.97516524564	14
50040.50683204797	50187.91842863939	14
50333.386378641015	50283.96655080958	14
50289.94689549531	50350.88225735329	14
50033.8173003973	49955.015713492234	14
49989.64165228758	50249.413179650735	14
50331.78872123344	50145.008383672524	14
50018.29111597136	50244.850823180284	14
50013.24892877107	50294.600242926404	14
50007.39324880799	50138.06994563006	14
50032.990548134796	50202.28216964114	14
50141.80195959753	49994.013777046865	14
50098.816467173296	49991.61382130429	14
50271.22810783711	49985.50098515782	14
50113.50034513807	49979.56357613333	14
50311.70166345471	50095.35926917569	14
50275.21399520415	50329.74467351644	14
50316.83414100336	50152.94473701256	14
50307.817368671786	50294.063993929216	14
50247.7213398389	50194.653382596814	14
50282.5217577833	50003.68840999174	14
50340.04940903452	50122.53713861372	14
50340.006564055344	50218.714963021725	14
50202.41151702711	50339.98746160932	14
50218.633357784674	49922.147743818496	14
50343.92925170517	50299.03096286402	14
50075.961692803896	50308.941694024325	14
50354.762669839045	50281.23259850728	14
50202.405918749355	49926.924991479485	14
50243.044522010176	50363.37364494171	14
50355.4394683197	50139.380875326904	14
50135.65352263221	49971.76082660341	14
49989.88614696919	50225.871389202024	14
50327.51554366596	50086.859600310214	14
50125.76793647784	50371.8549121692	14
50222.24257303171	50347.04837457685	14
50359.817375557366	50221.13653271454	14
50218.160130019125	50187.19376351126	14
50359.56345612418	50299.88759543297	14
50209.81702054173	50356.04739327875	14
50147.17199411487	50367.90485777242	14
50010.701748253676	50206.109968261735	14
50304.56004681555	50316.36470873572	14
50318.96348159643	50115.44074099906	14
50186.32606908592	50362.82203453373	14
50286.786805385535	50023.28413941749	14
50010.94970010336	50155.11152644802	14
50294.328144456835	50303.86275502607	14
50306.002999937526	50136.16749889409	14
50023.67929881572	50001.01593747658	14
50276.85634396374	50264.96864084346	14
50020.88717789179	50019.24652438512	14
50192.605143943154	50008.94245630656	14
50019.00217256678	50189.08711846079	14
50356.28210067055	50160.62208645998	14
49971.89376708776	50214.181780689716	14
50342.64315970326	50263.13429900995	14
50363.39458080513	50238.86146877553	14
49949.903581033315	50331.784559358224	14
50121.96901732634	49993.52077323555	14
50071.45615011314	49988.56127655933	14
50172.30747428892	50379.233812805665	14
50057.403866737164	50295.22034472987	14
50100.718876075945	49968.827651905594	14
50363.01488482751	50259.08554842396	14
50049.715704447335	50308.54340459633	14
50328.60904107033	50067.86802448425	14
50265.78333788703	50369.870708102055	14
50196.91642154784	49904.44124666399	14
50143.097878274944	49932.32925919995	14
50314.3116727536	50332.47027763749	14
50072.1007005462	49965.57123225813	14
50374.65335932607	50273.24140795743	14
50358.136267452035	50199.17000405628	14
50286.785152426804	49989.21010703565	14
50102.84671773825	50377.74226752833	14
50298.8096936892	50373.15724338236	14
50355.51548221804	50175.87818615542	14
50215.74559197648	49904.44695191025	14
50199.35108712636	50371.041461148874	14
50384.57680464942	50292.27137308191	14
50325.14374699801	50306.479496346736	14
50020.881745469174	50171.19262623515	14
50291.81445858102	50328.41679952967	14
50193.977042392245	50390.72227663088	14
50208.48649465431	50383.42758725511	14
50162.46239791168	49933.45672373095	14
50001.12892471114	50239.666959037604	14
49998.91117108064	50377.43982664011	14
50324.523384384076	50255.52075712208	14
50199.52618645726	50407.07313241591	14
49935.75871550731	50349.46909937903	14
50152.29474046545	50391.70397100637	14
50307.66019149591	50391.99248357852	14
50294.30226377503	50045.80339501103	14
50332.8524617894	50102.32968482407	14
50329.2493356952	50044.05962222322	14
50047.09415311231	50375.504329643045	14
50233.954224833455	49949.918125837605	14
50335.711189243266	50327.562974279834	14
50055.15737490628	49984.36299085736	14
50368.213499061414	50151.20773826785	14
49997.66821680919	50119.21073560261	14
50007.7945552671	50010.70196054225	14
50000.55291348539	50188.865756470965	14
50370.8277505192	50188.92003731564	14
50336.974557544956	50351.52036360137	14
50210.70617490409	50419.44005907256	14
49964.02774956819	50259.02188400833	14
50249.50417217616	49915.90635963927	14
50170.57208186814	49983.114223188975	14
50346.09836059951	50057.63785747053	14
50342.582015372434	50084.71346032863	14
50343.48443071955	50233.32389184363	14
50233.237880200555	49968.30700625401	14
50313.20127514265	50063.526152235914	14
50130.316294330536	49943.73039416546	14
49963.60238390594	50291.45519749764	14
49983.23252138666	50201.74404021211	14
50214.249034391345	50398.31619628155	14
50270.434019194305	49949.29148131457	14
50055.25227892545	50390.4655537544	14
50250.642776727094	49936.01628223417	14
50345.32755374495	50035.60372786969	14
50312.63877385295	50353.94081387623	14
50001.821216267264	50031.32114776037	14
50233.81775099584	50405.73052226869	14
49961.96334488579	50194.72144912462	14
50035.594091822786	50401.68727484493	14
50321.276934435846	50405.567975653765	14
50172.18814011237	50404.7937367548	14
50184.29356950074	50425.462192396284	14
50014.96015097116	50405.53772345735	14
50087.169734891235	49979.16425634606	14
50353.824053188255	50344.653029845154	14
49950.79536768301	50267.138994722976	14
49934.30242219616	50319.82068291409	14
50339.73704387194	50015.62995416743	14
50086.28512532043	50154.11838425624	14
49967.32688901773	50232.5450715568	14
50110.13088170938	50004.844867376145	14
50081.548328270124	50388.746780689034	14
50157.71388138154	50130.09574384864	14
50401.40806424553	50287.32218521198	14
50219.23018738865	50369.40628095925	14
50134.2492496196	50387.23903976019	14
50284.541294882394	49969.31857657019	14
50365.212927269335	50364.290128213564	14
50286.637967005154	50393.39804075578	14
50386.244484648196	50159.679432111516	14
50300.26066075594	49996.224253534245	14
50185.205989661416	49928.57681585742	14
50064.808934728455	49948.34397622877	14
49988.469588438915	50312.76865418541	14
50091.17435773902	50018.92113513823	14
50203.36538892385	50438.04807413547	14
50324.353194660674	50130.23935932686	14
50232.734337257076	49904.026048875545	14
50376.17920354821	50375.397382716525	14
50378.07380800885	50242.53752805069	14
50323.95926848234	50025.140218925866	14
50381.30743985507	50205.53485700776	14
50212.69653639432	49884.37951943761	14
50345.379190447544	50189.69352642376	14
50054.88639635788	50406.629688608264	14
50300.606103432314	49952.19635084778	14
50360.977944569066	50036.844129948	14
49999.98894970435	50049.495888242825	14
50269.94308052746	49908.44840844668	14
50112.41275174824	49929.646617580474	14
50125.250284433074	50216.87576568818	14
50331.01011350806	49997.37452539047	14
50295.89735291376	50411.194815138886	14
49956.76260514751	50369.29147414234	14
50114.30261809499	49906.62727304863	14
50354.9377575477	50109.89981920768	14
50109.863450224584	50021.778570592076	14
50378.382448016695	50349.32601842887	14
49933.651847747744	50372.22864299066	14
49985.19227659799	50137.25774622707	14
50391.1935410762	50312.8166112	14
50195.841019073356	49882.38435907556	14
49951.028563564905	50310.59532084929	14
50352.98068301843	50006.953632821635	14
50043.75924047126	50427.82756008145	14
50132.42941758196	49892.18205198486	14
50124.62196955023	49957.6366008063	14
50291.86199318305	49912.754880533794	14
50372.73258477642	50014.050749704686	14
49937.41504054103	50274.93544548283	14
49993.33941968534	50066.1506054636	14
49927.33183853984	50287.50253476979	14
50166.41562121786	50423.33487828158	14
50374.608540383866	50123.113262393155	14
50227.72089921171	50389.01319271735	14
50060.94322591882	50438.15003055207	14
50247.75763044412	50389.68232292853	14
50059.40165907304	50421.2920253125	14
50098.86124476159	49910.467332903565	14
