# Supplementary material for: Abundant Topological Outliers in Social Media Data and Their Effect on Spatial Analysis
Source: PLoS One. 2016 Sep 9;11(9):e0162360. doi: 10.1371/journal.pone.0162360 (PMC5017681; doi:10.1371/journal.pone.0162360)
Supplement: S4 Dataset — See the respective attached file. (ZIP) [file pone.0162360.s004.zip › S4_inclusion_swl/clust_16_25.csv]

50000.0	50000.0	0
49997.79043139506	49998.597076012185	0
49992.133447697015	50000.07879332946	0
49995.558133034945	50000.38009565156	0
49997.21745450375	49997.77212437529	0
49994.57180867038	50002.631066205395	0
49991.49888846195	49992.4613969998	0
49996.77201141029	50001.35825968003	0
50004.850999751936	50000.85693610015	0
49993.46797080403	50008.42654315858	0
49998.95035597973	49999.646175560476	0
49997.442896782326	49996.09302892505	0
49998.812795232036	50001.19449831629	0
50002.62075658079	49995.496073808055	0
50000.216125961226	49993.66178437633	0
50004.23648844592	49992.22940218959	0
49993.571381594695	49999.580818657516	0
49992.41923089483	49988.943020042476	0
49996.0527618576	49990.599080623244	0
50001.12000876341	49996.02035613251	0
50001.6019572125	49988.69191780159	0
50000.054173393626	49994.84507609227	0
49996.16393075302	49983.54171333091	0
49999.359585119164	49998.34690009942	0
49990.032259035645	49990.78718097332	0
50008.03801246034	50004.374756706806	0
49997.912305912	50002.05047237355	0
50003.47988321763	49993.052296422924	0
49985.51403302475	50003.33527065473	0
49998.6759818169	50008.21620234813	0
50007.88661690972	50006.75171072905	0
49992.84463948033	49996.02080521639	0
50005.353157945894	49996.63946390781	0
49993.56821679584	49997.757853689975	0
49984.727985152575	49992.42600786566	0
49987.897885826496	50000.432936200814	0
49995.41428427015	49998.58480619745	0
49998.23230755371	49984.27159425677	0
50001.56984675912	50003.70886639595	0
49987.949256951135	49986.671472371265	0
49993.69019385624	49988.42095948461	0
49990.60023029436	49996.84431148471	0
49989.8831856475	49998.5480773353	0
50004.031737429694	49998.13902404288	0
50003.4894029905	50003.09904140463	0
50008.61850962432	50008.21797879241	0
49999.591625836154	50002.031401449996	0
49997.03975814452	50009.348246719914	0
50004.44371639388	49993.891565456965	0
50003.34929151505	49985.56991203538	0
49992.16039029563	50006.06042632077	0
50007.15378653218	49999.26466668234	0
49996.16890274137	50002.738391335304	0
50005.92485061879	49988.330804757796	0
49998.38389391129	49993.62450756858	0
50005.06115385122	49997.67556213016	0
49988.91764942108	49997.5550046056	0
50007.51712024195	50001.36870839534	0
49988.1616042304	49983.63506917873	0
50009.485075860175	49997.87824772131	0
49996.04301541916	50008.734037925446	0
49992.10706594943	49998.709555552676	0
49998.05603662089	49976.85732034227	0
49998.23225417739	49988.04705525317	0
50003.29875263384	50010.79864165075	0
49988.8005706413	49988.888047156666	0
49998.633742805185	49985.74198749925	0
50012.26252845324	49989.043919917516	0
50001.71554240036	50008.23076770677	0
49990.4221963806	49980.08489794384	0
49996.7307457035	49986.75100088232	0
49996.95323201458	49991.31025767149	0
49996.627782278076	49999.704189140306	0
49993.783599509414	50001.9670468794	0
49995.547791910605	50007.16657583297	0
49994.541607082676	49998.032773452	0
49997.19536476392	49993.761534747864	0
49994.48619388764	49990.314267388865	0
50005.31953840113	50011.457951609125	0
50005.21838530439	49992.710027598725	0
50003.553832569996	49996.930528550794	0
50005.55622003214	50007.27952617764	0
50016.07253131363	49992.92009515851	0
49981.55975510632	49993.815413305005	0
49998.391760254424	50010.92338898061	0
50006.9610331696	49997.4371772649	0
50008.761052684844	49996.71402507769	0
49995.88335509951	49989.38185972829	0
49996.861110456084	50003.60591475201	0
50011.76083948491	50005.815023696225	0
50007.565205166386	49988.032658921504	0
50011.5472826698	49993.41279408204	0
49994.69598294172	49991.86267472745	0
50001.59297422699	49992.63184262959	0
50020.432728192354	49991.544523876044	0
49995.42836478101	49997.296746693275	0
49998.810270886876	49992.07105333187	0
49990.64479087334	50004.56734443546	0
49986.07489653561	49993.66150576665	0
49986.51012401545	49995.60849854692	0
49984.077954815686	49995.664388103614	0
50003.895467088914	49987.98694527446	0
49982.031325156546	50004.108411650275	0
50012.386007996894	50002.93416500153	0
49981.83577827261	50006.99544168797	0
50002.61358895062	50006.125868638286	0
49997.610187178936	50007.504993158815	0
50002.000247755146	49982.02566011666	0
50003.92467657114	50009.55221404131	0
50007.90022175466	50009.254849840996	0
50002.119076106625	49987.54881244561	0
50000.85755020047	49982.84260186325	0
50002.88920887537	49988.277816315385	0
50000.76418505607	49990.47633754719	0
49991.52221516297	50005.175687260315	0
49991.79441719219	49989.945528475415	0
49998.38903914623	49990.977596904035	0
50010.86443657174	50002.861853111826	0
49996.13310567727	49978.225416527945	0
50001.90323198772	50002.087447907405	0
50005.84584777947	49998.54566276328	0
50017.357289774474	50003.73442282242	0
50012.453241333955	50007.3589429362	0
49985.605250376015	50000.51473356919	0
49994.38328827558	49984.18899957935	0
50000.8403546126	50004.897730818215	0
50006.11194117808	49990.15992299432	0
49984.27524808013	50005.968591316036	0
50019.5490885488	49989.334775282514	0
50008.08135946473	49995.88210170539	0
50013.452588935026	49988.7082536488	0
49998.1854275154	49989.08493253287	0
49998.71774061969	50006.58240197167	0
49993.97049801827	50004.02511665101	0
50015.25622703696	49993.5720335993	0
50019.81418921928	49993.28277654077	0
49995.226166110464	49988.49803466768	0
49993.865175289255	50005.869898426434	0
49994.04884830762	49993.897956082816	0
50001.39258520028	50014.69304526826	0
49992.10381851385	49991.3367421365	0
50002.88349777745	49998.53556594982	0
49999.29465558944	50003.13800737407	0
50012.61582749915	49996.667967977366	0
50004.93898694684	49981.08544820314	0
49992.72674114008	49981.491918674365	0
49982.816725410885	50008.82887474503	0
49993.60548876865	49980.15138910854	0
49992.11360557294	49974.161871512435	0
50008.0641741181	49991.535682462476	0
49986.56975352135	49985.88537937111	0
49988.26397047004	50003.51104710496	0
49986.204012010814	49983.62403469558	0
50005.45533731321	50008.4777403098	0
50002.84202847576	50009.38788858975	0
50004.5110949025	50002.17592122478	0
49977.593176681534	49997.97886004455	0
50012.96296910729	49986.584380800676	0
50000.389708098875	50008.21378903525	0
49990.53693650669	49987.986221160616	0
50014.06684097054	49993.2541244715	0
49991.01998804747	50002.62396518842	0
49997.179664791176	49989.593964051295	0
50004.2950092968	50012.89350630644	0
49990.621701041644	49975.46767306921	0
49993.55678247852	49977.01456242952	0
49992.84959283164	49987.70268395018	0
50011.20404459958	49996.77816642178	0
50003.364540594666	50019.003513690965	0
49983.49823437399	50007.538690917216	0
50014.32975302772	49996.15686941403	0
50015.78410513641	49997.474112749405	0
50009.43197460551	49990.474738550445	0
50004.745906517455	50016.623646608256	0
50009.63416808849	50010.34807378314	0
49981.74271072933	50016.83610456045	0
50013.40609958293	50002.34463341224	0
50002.72985233878	50018.01678341299	0
50008.287622641416	49999.13161246651	0
49984.126513146795	49977.08224825575	0
50012.84333684762	49985.38424254539	0
49987.99532836726	49995.883448455505	0
49990.49563661924	49992.83144377475	0
50014.145828508044	50005.16808115428	0
50015.1384677496	50000.029878970345	0
50018.71002429644	49992.34413541518	0
50007.134924491525	50011.962310271636	0
49996.373515502455	49992.135994846685	0
50006.850693972374	50009.72264438309	0
50012.45941158673	50019.663471941465	0
49992.899397134126	49993.07508130361	0
50016.607641170005	50001.151601822945	0
50001.25747092277	50006.547656443894	0
50005.9345093647	49994.19009730721	0
50017.813944932546	50005.00005444524	0
49994.42296405501	50000.44724693628	0
49999.35940114721	49988.76188971461	0
50016.58884756132	49999.17895380054	0
49994.892938313336	49980.091849776516	0
49995.0510721457	49995.44024060015	0
49986.38053722962	50002.41536141428	0
49990.64707373581	50007.66669698612	0
49989.3412077137	49992.250863683475	0
49987.369434572014	49998.90669951169	0
49986.04730065185	50004.93889305151	0
50020.57281063565	49988.298296764944	0
50003.141428724506	49983.92680217168	0
50011.81226398315	50020.795317113116	0
50007.91702417866	49994.79261652382	0
49997.460358599514	49978.000531714766	0
50008.47322917809	49997.7998386602	0
49988.79105521255	49985.61885176348	0
49979.99668415866	49988.247550464446	0
50023.01450993598	49990.665766766455	0
50001.80863469015	50011.621492053586	0
50001.180707899926	50000.160397497704	0
50001.230491099064	50013.464722137476	0
50005.57916729151	49986.36478573439	0
50006.32386534526	50003.98689779463	0
49987.26417256439	49997.386262863576	0
49986.50969488265	49971.13079668079	0
49991.78560749561	49984.743248127874	0
50011.91064186316	49987.25857504851	0
49979.026179858774	49993.54009193787	0
49995.29197055855	50014.299317089695	0
50003.27528192292	49991.640484220654	0
50022.18687484511	49999.49876293456	0
50016.845165693354	49996.542146341235	0
50009.68184032617	49994.3223712722	0
50008.5689875515	49989.42745413995	0
49988.62882947315	49994.23153514448	0
49978.34352784749	49994.31806542327	0
49991.21899801028	50013.93786311992	0
50009.06545782055	49992.015826742805	0
49996.762495718875	49973.93491078354	0
50017.86968777505	49999.56646561498	0
49992.32209367812	50003.204802689404	0
50006.53972236025	50002.45568023364	0
49989.60527622023	49999.63902025744	0
49998.13606003267	50013.69500914624	0
49990.00921189547	50013.485931768155	0
49991.09537875763	49976.82180722324	0
50010.54800492425	49998.00514117209	0
49989.09032394753	49996.42852776032	0
49995.18505374276	49987.3120398817	0
49990.204920949844	49989.23957312068	0
49995.16332007578	49981.804981765024	0
49989.805555721876	49969.598178768865	0
50014.54160586519	50009.30971696948	0
50021.54580095918	50001.77225144148	0
50006.927652825536	49994.9504747572	0
49978.94516972163	49997.86333530433	0
49987.154837966766	49993.45593771072	0
50018.25094646333	49988.26745355924	0
50015.53809944499	50007.19757847838	0
50002.562234896366	50007.29734310244	0
50000.87592896443	50009.30557281569	0
49996.09835851055	49994.088565508806	0
50023.472574627034	49993.01831946304	0
50013.090661204544	49993.807025936294	0
49978.33498788711	49999.89226490378	0
50014.457860201575	50015.35471834229	0
50006.75642568968	49992.643689522236	0
50010.80395894891	49986.74763689218	0
50001.22972512284	50016.696412634854	0
50011.0865047758	49984.2383962155	0
49987.17750191979	49980.50113884318	0
49988.18126003159	50002.39534483807	0
50025.30879016485	50001.55626795164	0
50004.84985572731	50003.25131092541	0
49992.321169828596	49977.792669715236	0
50025.70679542769	49986.95657258604	0
49987.68618123762	49990.97637467728	0
50003.750755374844	50000.30182726468	0
49993.00738688821	50018.27374472574	0
49985.56049451298	49985.40564000354	0
50012.47559685164	49994.66869856204	0
49988.23073582163	50005.06016935864	0
50014.21137249285	49998.59916272567	0
49985.705947552444	49991.237555350046	0
50023.961762669176	49980.63716247672	0
50015.65901229553	50005.51123304655	0
50007.42018130532	49983.40923644637	0
50003.98929458173	50020.19652411129	0
49978.68685766216	49980.01706397409	0
50006.02554113342	49983.502716806615	0
50006.37104882755	50017.880156948675	0
49977.877792385596	50016.68462250551	0
49983.88778388111	50003.431641383904	0
50007.25930525301	50016.356386512496	0
49997.53870393056	50011.68337544323	0
50028.8876354843	49996.7961139601	0
49993.03313609062	50004.99403676527	0
49978.87460193789	49978.57901382944	0
49998.366406242945	49994.75751474936	0
50019.61622097593	49990.60713461233	0
50014.61533795304	49991.38028168589	0
50008.690952911136	50020.165591565055	0
50005.68511072025	50013.842987113785	0
49996.093953493786	49996.01996986774	0
49981.46397774686	50000.416395001106	0
50010.21667654521	49996.177030068495	0
49996.98762224401	50012.73618486243	0
49977.06413674297	49991.234642248426	0
49993.694214306066	49995.12567417274	0
49980.3192485011	49994.00326872188	0
50004.056211135474	50014.66353332076	0
50002.37956575776	49978.923750197646	0
50022.66685467963	50001.65038291576	0
49995.84149753014	49973.43350969119	0
49997.10356754586	50006.01006358804	0
50033.06942428801	49981.91341570461	0
49979.94679799229	50001.3323591304	0
50008.85047956283	50016.47355770598	0
49995.25060635962	50016.73726829858	0
50006.72266694603	50007.64404602325	0
49990.082384099696	49971.73324296739	0
49994.30142329103	49986.52147414055	0
49993.99083781493	50013.564340328594	0
49993.677025331424	50019.77453632753	0
50008.88873976937	49986.20754836948	0
49989.62043617076	49984.9066512741	0
49976.89101514203	49999.79555213243	0
50000.38365317644	49984.73866509687	0
49998.50301832688	50004.801049115755	0
50002.4775370339	49999.82692121468	0
50000.58614407058	50022.59126134004	0
49991.57997734524	49980.74466590062	0
49999.47619484948	49983.55135301644	0
49997.872176753845	49979.78767954166	0
49999.51034001347	50014.126163537476	0
49987.361610054635	49969.53376487578	0
50002.83973411616	50012.701877170904	0
50010.86774556764	49989.07944425918	0
50001.15748309764	49991.573961654765	0
50007.9913835416	50022.24041741338	0
49988.7503233546	49981.35012226887	0
49986.03608310234	49999.11861181681	0
49985.00637627702	49981.597648055234	0
49985.650089384144	50009.49023072368	0
49974.397243483145	49994.03644489316	0
50015.4345562129	50000.98678220005	0
49976.39001702552	49983.38478956387	0
49990.066594147334	50015.71113489241	0
49971.73204410394	50023.41744022993	0
49983.60830630746	50002.113752133686	0
50007.28364498836	50014.70157262982	0
49983.19737224199	49998.713609976796	0
49986.11467622116	49996.56995467928	0
50019.87293030292	49996.05067039871	0
50011.89569799317	50004.23689077273	0
49987.14195373493	50003.64643312917	0
50005.18617250356	49976.00707180303	0
50021.27295677253	49997.78060101359	0
49979.594871433575	50010.649888378335	0
49992.039268323744	49970.88771154867	0
49987.510827455895	49972.02581111281	0
49995.56040451604	49984.98989796355	0
49981.0822076258	49967.432359146966	0
49987.94058000065	49974.88526764987	0
50014.510866226876	50001.379604242626	0
50004.62877733578	49978.807454918766	0
50003.970018942	50018.124082947324	0
49993.62624373497	49978.81782578118	0
49981.3428510555	50003.34384201937	0
50018.167902045905	50002.34827142573	0
49981.71449227033	50012.160532840586	0
49993.51179022016	50011.8374166899	0
50006.51511528033	49980.31385758159	0
50023.53832016382	49982.224374854566	0
50017.194157851016	50024.83639285489	0
50016.97714463976	50008.12513798981	0
49990.94758817478	50010.165896359336	0
50029.3899666008	49984.93088934797	0
49985.95128382408	49973.39797252086	0
50021.498484812364	49991.903341270365	0
49977.56468768297	50006.68173366002	0
49997.40523162644	49985.00916248897	0
49999.45886393115	50015.993292540705	0
50004.07375902936	49990.19193619716	0
49974.26236635185	50000.19879209648	0
50019.180563178095	49997.94562009952	0
50009.890755981425	49980.265018184764	0
49989.29510405071	50002.724338880376	0
49996.426259186024	49985.51478007382	0
50007.493040620924	49989.19723968765	0
49981.384028675486	50010.62626959132	0
49991.6071713429	49988.028312631526	0
49984.6056899718	49996.65388554512	0
49989.978249538704	49976.34614928339	0
50009.06208482354	50007.05225252825	0
50015.12164949382	49987.54220632814	0
50013.02451351341	50012.6930640136	0
49983.72875331615	50005.03348698493	0
50030.322162535915	50008.764945724026	0
49988.07236480543	49973.30322159022	0
50021.17953770424	49993.40148768863	0
49977.9353266202	49988.32861394756	0
50017.55200453088	49989.686622262205	0
50009.41709683127	49982.94472538286	0
49993.517031380165	49985.624445562935	0
50024.23762702507	49990.057631149546	0
50006.59920691841	50013.173112278804	0
49996.36285869221	49979.65183355569	0
49996.46253639952	50010.35669178488	0
49986.346697934445	49975.77454466398	0
50017.36509094484	49994.05724041787	0
49977.54298608225	50015.26628060827	0
49987.665413008544	50009.961026873665	0
50004.20668245684	49986.92493821414	0
49991.240948939056	49995.09753900651	0
49990.672214701546	49969.02835953091	0
49986.80029992012	50019.193986685816	0
49987.05498610656	50015.276629584274	0
50013.29483279359	49990.93642424138	0
50003.07116470876	50004.790797890644	0
50019.96678142075	50005.286622233856	0
50016.410985050155	50026.64117403084	0
50022.381607964344	49994.78009458669	0
50032.55510401598	49988.476649386204	0
50019.84726886357	50008.03743254569	0
50018.55105006549	49996.125393120456	0
50005.72733228711	49984.65987424659	0
49990.724770951034	50001.10196901953	0
50007.556938279646	49979.396019758125	0
50022.078615100705	50000.813758113996	0
50004.55566149082	50023.60044291396	0
49998.4983155582	50015.035411197096	0
50004.21201548379	49979.89735732732	0
49998.41688966351	49982.0914605221	0
49996.9404056562	50019.45560997021	0
50024.824178134666	50003.82240284793	0
49981.59933546655	49988.22546023058	0
50006.68692081328	49991.29153867619	0
50030.92505047998	49986.73341575318	0
49987.02162812129	49999.91224158874	0
50025.59547838074	50004.8113040502	0
49988.90094384041	49975.40867859488	0
49990.23594971534	49994.96063345515	0
50017.1067611682	49986.79810538411	0
49995.74080340362	50018.56532930337	0
50002.31586199673	50000.83903672667	0
49985.91446985067	49977.111835945914	0
49967.44431902017	49989.53004316159	0
49991.32434972063	49993.81099808387	0
50030.49764698876	49999.80431681986	0
50027.8920230694	49984.61646596402	0
49974.05217655252	49991.63751974511	0
49986.350155817265	50008.71150109189	0
49979.786602864704	49996.93528004006	0
49980.638830733114	50014.78666042598	0
50018.94609729141	49984.38404056665	0
50016.86817008317	49983.479919210724	0
49990.923193534356	50019.067660158245	0
49984.68159875427	50012.00075993163	0
49982.58897476211	49987.25645410104	0
49977.860154341804	50025.185317880954	0
49980.36263354036	49976.54920293385	0
50030.175245270664	50013.83441614367	0
50030.65430217634	50010.08164100497	0
49970.65389870021	50027.10203048065	0
50034.9719228903	49978.647480672626	0
50017.85789347177	50007.327853458395	0
49989.376716702325	50005.95581601044	0
49972.54740722439	50004.26018838349	0
49999.90607349646	49987.24525022351	0
50016.33039841318	50011.26546094777	0
49992.406209525456	50011.43399184492	0
50035.72874323706	50015.82195458916	0
50005.41012807499	50025.2913505149	0
49983.81713803753	49983.79410119446	0
49999.77181508898	49967.689736443	0
49967.01115954832	50018.732933267005	0
50001.21111076006	49976.59515916633	0
50022.03660548448	50021.284900769926	0
49987.06820574467	50005.69981951918	0
50020.23576196077	49998.22890886206	0
49992.16903790663	50013.34050751537	0
49981.74734959878	49983.20071237331	0
49991.36824090871	49969.98461879516	0
50012.37766248718	49981.688403947286	0
49974.56224014572	50014.0804240969	0
50024.36097900612	49986.16457806206	0
49978.57637046901	50017.57258934513	0
50035.21616128849	49992.33085888675	0
49988.520182053304	49993.212740546805	0
49990.99456999804	50011.18036907362	0
50014.791241027175	49989.81083623396	0
49983.24235149588	49995.04380092772	0
50005.4078474971	49995.59320991545	0
50026.3538803164	50002.49773890014	0
50022.33425121599	49996.648774144	0
49985.706139208625	50015.893411702025	0
50001.12132970448	50026.977078791555	0
50032.16883876991	49997.22933410839	0
50000.78804212597	50010.92367463368	0
49997.79416111843	49992.046539810384	0
49989.86428037326	49986.360250281214	0
49991.50355130605	50019.933566887434	0
50028.340584949256	50004.80209150397	0
50182.489194674126	50207.79788794381	15
50166.24916758537	50195.68445181284	15
50181.838342896815	50190.39986339994	15
50173.97586213216	50168.2114275054	15
50201.29343168745	50196.80987451039	15
50165.25051570707	50225.72985916703	15
50149.330669336545	50214.36683695476	15
50155.937100530435	50246.15855100874	15
50188.36427825307	50157.65046091066	15
50143.456435475	50192.66708007309	15
50208.398450839	50166.618842296	15
50197.638223919224	50179.41222138973	15
50168.243242333745	50152.24474348517	15
50160.09875176478	50177.541618770556	15
50130.88641405748	50214.46128975469	15
50110.06817610876	50203.92119981024	15
50149.5844408586	50165.267328363676	15
50183.7093476649	50134.83069771763	15
50187.95218839948	50228.41699876707	15
50133.72051243068	50252.52206648366	15
50208.09370076304	50147.906984026486	15
50172.05096162241	50246.0039763408	15
50137.04766067095	50233.18450261571	15
50131.34363647	50159.1148979558	15
50204.80923037823	50130.35414084458	15
50206.054726740374	50225.510619705616	15
50135.88469772467	50178.5314715946	15
50222.35015632201	50219.319747071866	15
50224.24752294513	50197.594433815815	15
50114.90498520884	50142.7766299311	15
50188.02423702436	50252.1107705868	15
50134.68995444073	50142.98816464433	15
50202.54258010538	50242.88370245558	15
50152.9246972563	50138.420191718156	15
50102.07043869193	50130.077240437786	15
50200.85495891169	50270.28031580794	15
50203.929216241624	50112.932446133746	15
50227.124302809025	50155.481728453466	15
50245.38825672091	50194.6740057333	15
50228.36650607117	50237.135106645845	15
50188.58209578065	50284.202879757	15
50082.353163371125	50128.543697968984	15
50250.47108913705	50245.206478162414	15
50155.87169787549	50262.65152224889	15
50218.335882107385	50098.3834715506	15
50121.0702357868	50117.68409598393	15
50221.85266679422	50082.02850486956	15
50119.673941850895	50225.96750847874	15
50157.156639886656	50281.72758661067	15
50135.41674106469	50270.024197578816	15
50243.589543974624	50093.53742409487	15
50238.94763578656	50211.895694651015	15
50221.083806762166	50061.862814539796	15
50201.49463374465	50304.71878581622	15
50262.13964545249	50215.73057526544	15
50218.65565095836	50253.30801150071	15
50197.11525576135	50096.94805625552	15
50227.826039810694	50114.862725939776	15
50094.29174002616	50197.68418844436	15
50173.86205812771	50293.76357566999	15
50228.41262216259	50137.72820998646	15
50159.70389681583	50311.27042562596	15
50232.983919757804	50261.39055926804	15
50177.235195428235	50271.999651977094	15
50112.93556523749	50165.40003000505	15
50183.031932356054	50310.91412380484	15
50107.04950096596	50108.95994869938	15
50142.69124908711	50122.32107467362	15
50239.12432709846	50278.29394706966	15
50144.63850626593	50299.605196449076	15
50253.03774052064	50286.55200699711	15
50260.42071907607	50184.883897759246	15
50096.237702676604	50146.66379047954	15
50257.80153112936	50164.62435427257	15
50249.871846540875	50265.18899841663	15
50166.651680277486	50125.06485846268	15
50092.029619704794	50170.60804469299	15
50188.15979226286	50331.14690280174	15
50144.7088394715	50102.704091514155	15
50268.15514306825	50271.79999862711	15
50084.32412311933	50108.07549469481	15
50123.58454381428	50286.36437792197	15
50069.89517715705	50096.743960915046	15
50117.98747254542	50244.75737591327	15
50124.83432286017	50310.86091471924	15
50263.73183047609	50141.393444919275	15
50268.434680226885	50235.19945840627	15
50275.462769840466	50203.08078960425	15
50126.20747931353	50093.44811566609	15
50137.06174616748	50076.05432410019	15
50054.34148216085	50102.328640084605	15
50277.54018030943	50294.193804040704	15
50276.0753931899	50167.2854551224	15
50206.83074934944	50328.59678040709	15
50185.77867169797	50115.10508834572	15
50215.7369488988	50277.6436280157	15
50282.823091017024	50222.30495571689	15
50105.70968473872	50180.17542776318	15
50102.56414583727	50313.42775682393	15
50197.99582539108	50345.393788838606	15
50086.799734588356	50089.41154061628	15
50243.04912770412	50072.67927368822	15
50279.290720152254	50127.65866113891	15
50293.962834007325	50309.6462148492	15
50120.18436102086	50191.49513019609	15
50098.46292008147	50216.04220255494	15
50285.48132815596	50277.78651599773	15
50264.92473596135	50255.99061624844	15
50099.0468058991	50248.57383110579	15
50237.354037558616	50052.11432813018	15
50147.28492074482	50063.440636473584	15
50276.280239094114	50313.71642114627	15
50286.28672523144	50186.122283002456	15
50164.4136125757	50100.739278101275	15
50287.455970572584	50246.97119066138	15
50259.16901261355	50303.9981436373	15
50071.29970142992	50178.4136799216	15
50206.53651580123	50069.34488361123	15
50228.109275495735	50036.58823161147	15
50056.29034479727	50198.04335554987	15
50279.01485418711	50109.71326234743	15
50253.0408924949	50229.25725699905	15
50228.84179971243	50178.800876783236	15
50297.33054576713	50124.15605515169	15
50121.97170897802	50056.29968219945	15
50069.0621964391	50071.99324785347	15
50248.94912138653	50109.93178987528	15
50146.374655926265	50321.691984065044	15
50117.85117644863	50269.86677961566	15
50179.8228342927	50356.22445908806	15
50048.8397410211	50084.17203327067	15
50166.623125687714	50051.00995459795	15
50139.96857532045	50048.99345093743	15
50195.54161252598	50080.989071934906	15
50296.79138812242	50210.252903652035	15
50180.57317385984	50099.0319658077	15
50231.19990615558	50292.39049989248	15
50295.6438184212	50099.131367127215	15
50209.97373802657	50048.65717741702	15
50227.6853623973	50312.31260022114	15
50317.32019606094	50126.28600446954	15
50156.123819427725	50334.98367917614	15
50251.332819814095	50127.36313588906	15
50108.84790335096	50335.56546168383	15
50090.729939604855	50296.93120369548	15
50103.33935054596	50090.022178746985	15
50162.096506864145	50082.67697073624	15
50280.57482950387	50149.499884861405	15
50265.93309748244	50091.8515339582	15
50160.20418462772	50354.927132887264	15
50181.93509117206	50378.962590702045	15
50129.58252170615	50329.86032192486	15
50312.80351957772	50227.03080106679	15
50108.28683976858	50068.25563251325	15
50299.51714969707	50290.10806289622	15
50069.207886202494	50118.28672370931	15
50246.45169953009	50038.91438937134	15
50263.88439397103	50072.063124838474	15
50182.2909567556	50045.047146294746	15
50187.763970027976	50060.689195484825	15
50261.25039259415	50031.273327883144	15
50052.996530264296	50137.28447143374	15
50083.95945293071	50228.19983105819	15
50101.664093351195	50044.65821652401	15
50141.15232841259	50353.399004303275	15
50316.179024410616	50145.24061894381	15
50242.64422268795	50018.46347584933	15
50062.66717272967	50053.97727347034	15
50332.141540544035	50135.72949167129	15
50119.94411876792	50358.95820524279	15
50178.47180326271	50397.14306997625	15
50195.43391636478	50392.369747570025	15
50306.54031684205	50269.43572171798	15
50105.52509964394	50286.31064758892	15
50310.64444388763	50169.05436529601	15
50329.40970605006	50276.02730648863	15
50295.52546184062	50143.11662808723	15
50328.78577755611	50224.00559904296	15
50302.64049921615	50327.388502050344	15
50162.49812275217	50381.818813223595	15
50290.413350541945	50081.64122793247	15
50282.58069815721	50039.30778729638	15
50225.204835938035	50339.3962634566	15
50033.56445096117	50070.0243902117	15
50126.79276262941	50036.30266367267	15
50318.47927115113	50295.49177950435	15
50353.667330065815	50222.34796877221	15
50051.247345204356	50039.684029232965	15
50341.37692411332	50239.902859059235	15
50348.43775449508	50138.11490466305	15
50317.61009077723	50095.60115142561	15
50034.01333565471	50052.79768385965	15
50312.391817804055	50070.946521257145	15
50310.09642564346	50191.626874611065	15
50086.23031001954	50067.03082165267	15
50229.64093594146	50362.25559619304	15
50102.60786797158	50354.0342690277	15
50059.522160027285	50160.91950493345	15
50145.350050050874	50028.45484782861	15
50284.155819440995	50021.74191634944	15
50083.49483686124	50034.87432627243	15
50238.542480503704	49994.396917992446	15
50327.052666119554	50258.33599186741	15
50244.30324764888	50143.06986021021	15
50033.758755682866	50035.829200729866	15
50075.56808770823	50243.03982891598	15
50060.99811556941	50218.947066485154	15
50148.12243000045	50369.27135663644	15
50079.63790169312	50148.10258844812	15
50300.34780481074	50024.429837113676	15
50286.15281609386	50331.990735386345	15
50166.14160946652	50034.64059640023	15
50147.03423049606	50390.82006098877	15
50022.07702919503	50024.483379484685	15
50212.42620455622	50352.48321388948	15
50318.360954372074	50312.61050171297	15
50095.207175831274	50370.34903897649	15
50127.483510802056	50017.617660373035	15
50349.92592652319	50255.47842388344	15
50033.02106316403	50199.20323385734	15
50005.93142188835	50037.00298317172	15
50206.508116590296	50378.8065252174	15
50338.7989977292	50302.677845953294	15
50069.859622267904	50263.288727113024	15
50316.82464600258	50029.22198096274	15
50285.78939115125	50348.20462653292	15
50040.504341103486	50125.50213955013	15
50096.85715373234	50387.16727676992	15
50221.30646755184	50018.46653725524	15
50251.583181450864	50373.17952994624	15
50274.81119512873	50367.729395345996	15
50124.369918333185	50399.15813995665	15
50345.79435633384	50116.05081270933	15
50079.38102531843	50204.37099495998	15
50318.40600535732	50333.321637509755	15
50057.147305392034	50243.44872486801	15
50328.91402223264	50199.55140628417	15
50362.526992196756	50298.62558811516	15
50034.33715887223	50103.979684545644	15
50267.94198731395	50384.39267271042	15
50264.933816591	50053.3698572238	15
50013.03941515897	50083.85095445473	15
50291.10613501533	50062.879872427504	15
50326.722141172744	50047.10296999708	15
50043.31318783847	50234.315171196045	15
50265.64436945707	50335.98812661872	15
50370.767399362776	50243.294599224275	15
50172.415416483556	50066.17321750273	15
50255.35877235571	50005.142770822444	15
50336.92912944455	50067.641799823774	15
50286.51678460972	50386.070534756676	15
50266.23896839309	49984.8338908858	15
50155.541382787116	50009.593113742914	15
50077.00692971916	50399.43842409463	15
50338.48558412385	50032.306440493536	15
50369.03903124648	50140.61220091225	15
50305.926590738345	50351.42345520071	15
50092.77778381619	50267.54748751618	15
50049.87285572658	50173.85976447016	15
50129.38714566077	50375.76250919984	15
50140.20679297986	49998.50511588512	15
49989.40805913434	50082.5107421871	15
50079.925977820756	50381.337660845624	15
50205.913873903664	50026.364754397524	15
50236.667043540736	50380.48718189168	15
50017.560394874155	50051.08096278344	15
50321.69525769688	50356.534827962	15
50349.46749246174	50086.51223495645	15
50328.31191153885	50013.41377774455	15
50093.968549622325	50019.9995982972	15
50066.601946647264	50027.70969508734	15
50370.02164591593	50320.543584578176	15
50084.57062376349	50334.80983135316	15
50326.47602768201	50157.535113052494	15
50152.2532330082	49982.59277496049	15
50245.313551274136	50324.62434581081	15
50043.40228773156	50252.52125212955	15
50248.1596356852	49980.281697919614	15
50346.15817039048	50286.36715742727	15
50029.4151559472	50175.085479356094	15
50212.57458322737	50404.301297282516	15
50353.615886653315	50154.04726791732	15
50364.418735137755	50279.12098011344	15
50123.45370067677	49995.194025527286	15
50040.40318352521	50215.11840742069	15
50121.05621897289	49970.356471484054	15
50348.30008009903	50323.59022048168	15
50390.69543353646	50320.371887679095	15
50120.35880435253	50415.674301568455	15
50010.18614609215	50066.332100048436	15
50344.91313031402	50047.20260913039	15
50235.97188808053	50401.032569382725	15
50033.43356094387	50269.399019618104	15
50102.22082414715	49986.05817683139	15
50253.47513115827	50409.25332280578	15
50112.03835652295	50007.338027824684	15
49981.88610148007	50041.37321762195	15
49958.97823230758	50041.56560876354	15
49977.729530659315	50066.47837723859	15
50017.46434301356	50190.066841182204	15
50072.97339088719	50295.662421326255	15
50380.25268162909	50287.374754588316	15
50053.59956126198	50402.529867352234	15
50371.741703200736	50217.26123013717	15
50254.16125092312	50347.55060300502	15
50111.18232115978	50029.70587746757	15
50294.038380169564	50165.28557995578	15
50411.921558182235	50313.43453535973	15
50085.099048256714	49982.019335581484	15
50025.54955219464	50221.22463095387	15
50407.134937002564	50335.78926241857	15
50190.06042271328	50022.78495313887	15
50237.53971038933	49967.312050948145	15
50313.36229750919	50246.327541023515	15
50330.585417507195	50177.92433373586	15
50333.34508810047	50378.24707727418	15
50006.81611577606	50174.537120089735	15
50012.3658059735	50157.7590185279	15
50137.25612184264	49960.93660447071	15
50009.13197404543	50216.33694565649	15
50158.383029849916	50405.01383743281	15
50391.04916446354	50209.22373293696	15
50091.93571402536	49999.67904985663	15
50065.77863899232	49976.988968922145	15
50290.10845059051	50407.727345117004	15
50173.19043803749	50010.118153943346	15
50204.682676058736	50420.60962278968	15
50085.944357358676	50316.3194895213	15
49989.80012996645	50159.51698172797	15
50082.56489024532	50418.569441070504	15
50378.350615159594	50196.625903243184	15
50124.94433732419	49949.141936905	15
50106.909823428236	50403.53376361566	15
49992.156918836125	50186.43211648573	15
50072.063252620734	50350.260679488005	15
50262.1825708736	49962.25492149149	15
50002.68430089876	50236.536539241526	15
50302.40896928576	50047.824787805876	15
50111.08096459342	50378.36288921698	15
50016.011955259324	50257.82287892022	15
50391.12586940912	50175.95158810799	15
50063.20637297808	50317.83429799461	15
50366.14945720295	50120.16568207272	15
50412.714410232526	50169.836647173244	15
50171.84750616562	49984.63148495659	15
50382.89337366108	50269.42421326848	15
50398.24316412823	50151.92852213062	15
50275.750548516386	50005.875505682234	15
50170.00889377325	50420.070407694424	15
50427.92942898913	50151.01123429821	15
50232.599835455876	49944.94112267052	15
50391.88443493592	50300.94165182803	15
50235.66389769955	50424.295721425515	15
50300.11208571075	50007.88009094994	15
50341.39665487553	50346.892059060876	15
50005.21244531895	50270.8489378393	15
50046.09335624828	50019.38794523745	15
50400.51034745241	50350.60755187208	15
50067.12566561869	50369.490484365204	15
50047.697958715355	49960.65992735115	15
50063.82796870047	50424.40001199613	15
50362.63163662455	50200.91704456158	15
50399.26203180005	50277.745479020705	15
50100.09645866144	49966.583084828744	15
50389.46884452703	50336.39329697601	15
50046.2948269215	49978.5116380055	15
50229.949102445295	49929.14976204112	15
50110.07484854066	50435.93868441471	15
50060.6029261226	50386.13067542572	15
50053.4669726267	50289.98436336705	15
50186.90390050417	50426.03692923748	15
50138.08139036377	50412.71795508469	15
50024.79542684033	49958.43337447021	15
49982.759902007834	50022.18310389964	15
49973.60964155827	50096.299195919135	15
50023.795756316795	50118.17721472901	15
50372.46629217949	50089.5624354354	15
50026.547695668436	50285.96621751119	15
49969.199075529315	50180.461435554535	15
50307.19958493146	50378.24750648468	15
49991.13045853684	50284.383262024334	15
50294.03245681325	50366.60173011925	15
50288.6230427533	49990.088335077766	15
49969.174858575	50115.40931541321	15
50403.84504166932	50189.70604231999	15
49994.09072771962	50066.66351047226	15
50079.067643916795	49964.82755586339	15
50309.25186600388	49985.07091888987	15
50113.09170721618	49931.21651286691	15
50096.771178051116	50450.16319151213	15
50306.707254597124	50424.54120367326	15
50373.648897964835	50105.62557256779	15
50012.87084019418	50132.78482948786	15
50035.65522533584	50006.13730039231	15
50388.82950845132	50136.55948433893	15
50240.22784223718	50440.08478351478	15
50437.98423676648	50167.66532282587	15
50251.35019925539	49932.17280470678	15
50251.0515573078	49949.96345293034	15
50314.58979065896	49967.90988187516	15
50089.50439262823	50433.93605332669	15
50267.466960699996	49930.37908063841	15
50012.80262510376	50302.098838088205	15
50356.95568077767	50101.547771683785	15
50052.47138918582	50001.341027461065	15
50338.164983790746	49968.31968656936	15
50041.83526557552	50154.57478800057	15
50405.903469791934	50135.57768359355	15
50119.89718318845	50450.27602206592	15
50291.71586147917	49969.47180038472	15
50195.51228959077	50003.73084748405	15
50361.69452912167	50338.71385947401	15
50339.246134158224	50398.197613300224	15
49974.6163337434	50006.93441843862	15
50245.502743306075	50175.468218669135	15
50024.77256143291	50143.68087162221	15
50345.0802895749	50208.0129991096	15
50419.81449295241	50263.55539670915	15
50172.38456144309	50341.70488967848	15
50025.73644114505	49934.782645149724	15
50355.80400049417	50014.976069177275	15
50139.89072547073	50442.33897881301	15
50223.617523657	50390.72520002778	15
49959.90178250116	50087.70101569929	15
50044.48255791514	49941.312037882635	15
50030.310285391875	50087.51146113856	15
49959.967075550296	50022.230486042135	15
50081.439894849456	50466.49352140081	15
50380.44549170077	50070.58059780186	15
50217.270641258285	50001.63532678767	15
50363.21169210672	50168.25859598151	15
50380.5256579237	50354.85440052354	15
49966.878268148925	50279.09489736209	15
50074.45009716519	50013.01172089349	15
50053.65153542218	50067.377536320506	15
50419.820514366635	50187.26122080608	15
50014.47273273841	50104.93167950677	15
50321.873231954276	50411.32043606729	15
50374.692495460564	50156.05603784165	15
49971.94086290536	50157.4632286227	15
50126.149085396	50433.82043918578	15
50277.636987532904	50420.05628080767	15
50030.657188639925	50398.436902804475	15
50063.48446621087	49954.91441191797	15
50358.22020977853	50058.27125778551	15
50398.53357884341	50078.83082892404	15
50218.488205119065	49980.204292562834	15
50256.60438622112	50446.261185248426	15
50052.500450503154	50265.684702571656	15
50269.252832542654	49947.49169891896	15
50460.03362452314	50161.1028022	15
49987.13639427211	50211.892179433096	15
50198.50863169911	50445.830689097194	15
50054.25025974339	49925.934668800495	15
50366.558129218974	50367.83305550539	15
50384.105252132016	50370.74178069283	15
50181.75868546357	49968.987182496974	15
50450.586189516696	50144.367395584784	15
50073.431464829315	50448.26968734065	15
50284.87091365443	49913.47989298394	15
49986.062191437275	50232.126803923195	15
50421.63788534593	50204.88848676018	15
50002.4706732262	50014.701554178784	15
50257.6134132559	49913.836348282275	15
50104.754001563066	49912.53693366913	15
50413.12776888195	50061.933001807796	15
50063.01617412538	50335.43592043227	15
49991.87059941925	50253.905686081205	15
49953.83525535581	49996.451004659524	15
50335.01242866947	49989.435653243476	15
50426.84319785829	50326.36434243165	15
50390.279994113094	50105.47481598408	15
50220.21347267405	50450.436702171515	15
50129.53386393445	49929.738406985554	15
49975.31632433476	50254.38523352898	15
50401.68436617144	50383.31689662114	15
50159.60481066204	50448.10483154486	15
50012.69916629268	49922.26420271869	15
50240.22874421201	50457.70924853488	15
50064.996488239776	50470.57971922274	15
49975.79671736545	49983.64897382972	15
50086.931374260595	49917.713715738835	15
50290.005373557855	50438.362895841245	15
49995.49066767022	50135.274908349034	15
50250.3963230571	50392.27811874085	15
50101.05375217463	50473.32546307433	15
50043.72576235831	50386.027360449465	15
50192.464216333145	49985.84807215992	15
49967.64743903022	50204.511746020165	15
50428.11148925008	50347.09332460687	15
50404.05419206106	50117.40033020441	15
50116.17779191089	50487.99745595849	15
50298.24709244262	50454.57428524997	15
50020.37289207904	50241.711577567425	15
49948.70627826224	50180.24474133787	15
49964.542430068264	50141.33759077139	15
50411.60784241831	50222.20874146694	15
50307.65005874563	50109.78618349416	15
50134.30327229713	49981.68479427405	15
50312.6007599566	50397.90786141397	15
