# Supplementary material for: Abundant Topological Outliers in Social Media Data and Their Effect on Spatial Analysis
Source: PLoS One. 2016 Sep 9;11(9):e0162360. doi: 10.1371/journal.pone.0162360 (PMC5017681; doi:10.1371/journal.pone.0162360)
Supplement: S4 Dataset — See the respective attached file. (ZIP) [file pone.0162360.s004.zip › S4_inclusion_swl/clust_17_26.csv]

50000.0	50000.0	0
49997.79043139506	49998.597076012185	0
49992.133447697015	50000.07879332946	0
49995.558133034945	50000.38009565156	0
49997.21745450375	49997.77212437529	0
49994.57180867038	50002.631066205395	0
49991.49888846195	49992.4613969998	0
49996.77201141029	50001.35825968003	0
50004.850999751936	50000.85693610015	0
49993.46797080403	50008.42654315858	0
49998.95035597973	49999.646175560476	0
49997.442896782326	49996.09302892505	0
49998.812795232036	50001.19449831629	0
50002.62075658079	49995.496073808055	0
50000.216125961226	49993.66178437633	0
50004.23648844592	49992.22940218959	0
49993.571381594695	49999.580818657516	0
49992.41923089483	49988.943020042476	0
49996.0527618576	49990.599080623244	0
50001.12000876341	49996.02035613251	0
50001.6019572125	49988.69191780159	0
50000.054173393626	49994.84507609227	0
49996.16393075302	49983.54171333091	0
49999.359585119164	49998.34690009942	0
49990.032259035645	49990.78718097332	0
50008.03801246034	50004.374756706806	0
49997.912305912	50002.05047237355	0
50003.47988321763	49993.052296422924	0
49985.51403302475	50003.33527065473	0
49998.6759818169	50008.21620234813	0
50007.88661690972	50006.75171072905	0
49992.84463948033	49996.02080521639	0
50005.353157945894	49996.63946390781	0
49993.56821679584	49997.757853689975	0
49984.727985152575	49992.42600786566	0
49987.897885826496	50000.432936200814	0
49995.41428427015	49998.58480619745	0
49998.23230755371	49984.27159425677	0
50001.56984675912	50003.70886639595	0
49987.949256951135	49986.671472371265	0
49993.69019385624	49988.42095948461	0
49990.60023029436	49996.84431148471	0
49989.8831856475	49998.5480773353	0
50004.031737429694	49998.13902404288	0
50003.4894029905	50003.09904140463	0
50008.61850962432	50008.21797879241	0
49999.591625836154	50002.031401449996	0
49997.03975814452	50009.348246719914	0
50004.44371639388	49993.891565456965	0
50003.34929151505	49985.56991203538	0
49992.16039029563	50006.06042632077	0
50007.15378653218	49999.26466668234	0
49996.16890274137	50002.738391335304	0
50005.92485061879	49988.330804757796	0
49998.38389391129	49993.62450756858	0
50005.06115385122	49997.67556213016	0
49988.91764942108	49997.5550046056	0
50007.51712024195	50001.36870839534	0
49988.1616042304	49983.63506917873	0
50009.485075860175	49997.87824772131	0
49996.04301541916	50008.734037925446	0
49992.10706594943	49998.709555552676	0
49998.05603662089	49976.85732034227	0
49998.23225417739	49988.04705525317	0
50003.29875263384	50010.79864165075	0
49988.8005706413	49988.888047156666	0
49998.633742805185	49985.74198749925	0
50012.26252845324	49989.043919917516	0
50001.71554240036	50008.23076770677	0
49990.4221963806	49980.08489794384	0
49996.7307457035	49986.75100088232	0
49996.95323201458	49991.31025767149	0
49996.627782278076	49999.704189140306	0
49993.783599509414	50001.9670468794	0
49995.547791910605	50007.16657583297	0
49994.541607082676	49998.032773452	0
49997.19536476392	49993.761534747864	0
49994.48619388764	49990.314267388865	0
50005.31953840113	50011.457951609125	0
50005.21838530439	49992.710027598725	0
50003.553832569996	49996.930528550794	0
50005.55622003214	50007.27952617764	0
50016.07253131363	49992.92009515851	0
49981.55975510632	49993.815413305005	0
49998.391760254424	50010.92338898061	0
50006.9610331696	49997.4371772649	0
50008.761052684844	49996.71402507769	0
49995.88335509951	49989.38185972829	0
49996.861110456084	50003.60591475201	0
50011.76083948491	50005.815023696225	0
50007.565205166386	49988.032658921504	0
50011.5472826698	49993.41279408204	0
49994.69598294172	49991.86267472745	0
50001.59297422699	49992.63184262959	0
50020.432728192354	49991.544523876044	0
49995.42836478101	49997.296746693275	0
49998.810270886876	49992.07105333187	0
49990.64479087334	50004.56734443546	0
49986.07489653561	49993.66150576665	0
49986.51012401545	49995.60849854692	0
49984.077954815686	49995.664388103614	0
50003.895467088914	49987.98694527446	0
49982.031325156546	50004.108411650275	0
50012.386007996894	50002.93416500153	0
49981.83577827261	50006.99544168797	0
50002.61358895062	50006.125868638286	0
49997.610187178936	50007.504993158815	0
50002.000247755146	49982.02566011666	0
50003.92467657114	50009.55221404131	0
50007.90022175466	50009.254849840996	0
50002.119076106625	49987.54881244561	0
50000.85755020047	49982.84260186325	0
50002.88920887537	49988.277816315385	0
50000.76418505607	49990.47633754719	0
49991.52221516297	50005.175687260315	0
49991.79441719219	49989.945528475415	0
49998.38903914623	49990.977596904035	0
50010.86443657174	50002.861853111826	0
49996.13310567727	49978.225416527945	0
50001.90323198772	50002.087447907405	0
50005.84584777947	49998.54566276328	0
50017.357289774474	50003.73442282242	0
50012.453241333955	50007.3589429362	0
49985.605250376015	50000.51473356919	0
49994.38328827558	49984.18899957935	0
50000.8403546126	50004.897730818215	0
50006.11194117808	49990.15992299432	0
49984.27524808013	50005.968591316036	0
50019.5490885488	49989.334775282514	0
50008.08135946473	49995.88210170539	0
50013.452588935026	49988.7082536488	0
49998.1854275154	49989.08493253287	0
49998.71774061969	50006.58240197167	0
49993.97049801827	50004.02511665101	0
50015.25622703696	49993.5720335993	0
50019.81418921928	49993.28277654077	0
49995.226166110464	49988.49803466768	0
49993.865175289255	50005.869898426434	0
49994.04884830762	49993.897956082816	0
50001.39258520028	50014.69304526826	0
49992.10381851385	49991.3367421365	0
50002.88349777745	49998.53556594982	0
49999.29465558944	50003.13800737407	0
50012.61582749915	49996.667967977366	0
50004.93898694684	49981.08544820314	0
49992.72674114008	49981.491918674365	0
49982.816725410885	50008.82887474503	0
49993.60548876865	49980.15138910854	0
49992.11360557294	49974.161871512435	0
50008.0641741181	49991.535682462476	0
49986.56975352135	49985.88537937111	0
49988.26397047004	50003.51104710496	0
49986.204012010814	49983.62403469558	0
50005.45533731321	50008.4777403098	0
50002.84202847576	50009.38788858975	0
50004.5110949025	50002.17592122478	0
49977.593176681534	49997.97886004455	0
50012.96296910729	49986.584380800676	0
50000.389708098875	50008.21378903525	0
49990.53693650669	49987.986221160616	0
50014.06684097054	49993.2541244715	0
49991.01998804747	50002.62396518842	0
49997.179664791176	49989.593964051295	0
50004.2950092968	50012.89350630644	0
49990.621701041644	49975.46767306921	0
49993.55678247852	49977.01456242952	0
49992.84959283164	49987.70268395018	0
50011.20404459958	49996.77816642178	0
50003.364540594666	50019.003513690965	0
49983.49823437399	50007.538690917216	0
50014.32975302772	49996.15686941403	0
50015.78410513641	49997.474112749405	0
50009.43197460551	49990.474738550445	0
50004.745906517455	50016.623646608256	0
50009.63416808849	50010.34807378314	0
49981.74271072933	50016.83610456045	0
50013.40609958293	50002.34463341224	0
50002.72985233878	50018.01678341299	0
50008.287622641416	49999.13161246651	0
49984.126513146795	49977.08224825575	0
50012.84333684762	49985.38424254539	0
49987.99532836726	49995.883448455505	0
49990.49563661924	49992.83144377475	0
50014.145828508044	50005.16808115428	0
50015.1384677496	50000.029878970345	0
50018.71002429644	49992.34413541518	0
50007.134924491525	50011.962310271636	0
49996.373515502455	49992.135994846685	0
50006.850693972374	50009.72264438309	0
50012.45941158673	50019.663471941465	0
49992.899397134126	49993.07508130361	0
50016.607641170005	50001.151601822945	0
50001.25747092277	50006.547656443894	0
50005.9345093647	49994.19009730721	0
50017.813944932546	50005.00005444524	0
49994.42296405501	50000.44724693628	0
49999.35940114721	49988.76188971461	0
50016.58884756132	49999.17895380054	0
49994.892938313336	49980.091849776516	0
49995.0510721457	49995.44024060015	0
49986.38053722962	50002.41536141428	0
49990.64707373581	50007.66669698612	0
49989.3412077137	49992.250863683475	0
49987.369434572014	49998.90669951169	0
49986.04730065185	50004.93889305151	0
50020.57281063565	49988.298296764944	0
50003.141428724506	49983.92680217168	0
50011.81226398315	50020.795317113116	0
50007.91702417866	49994.79261652382	0
49997.460358599514	49978.000531714766	0
50008.47322917809	49997.7998386602	0
49988.79105521255	49985.61885176348	0
49979.99668415866	49988.247550464446	0
50023.01450993598	49990.665766766455	0
50001.80863469015	50011.621492053586	0
50001.180707899926	50000.160397497704	0
50001.230491099064	50013.464722137476	0
50005.57916729151	49986.36478573439	0
50006.32386534526	50003.98689779463	0
49987.26417256439	49997.386262863576	0
49986.50969488265	49971.13079668079	0
49991.78560749561	49984.743248127874	0
50011.91064186316	49987.25857504851	0
49979.026179858774	49993.54009193787	0
49995.29197055855	50014.299317089695	0
50003.27528192292	49991.640484220654	0
50022.18687484511	49999.49876293456	0
50016.845165693354	49996.542146341235	0
50009.68184032617	49994.3223712722	0
50008.5689875515	49989.42745413995	0
49988.62882947315	49994.23153514448	0
49978.34352784749	49994.31806542327	0
49991.21899801028	50013.93786311992	0
50009.06545782055	49992.015826742805	0
49996.762495718875	49973.93491078354	0
50017.86968777505	49999.56646561498	0
49992.32209367812	50003.204802689404	0
50006.53972236025	50002.45568023364	0
49989.60527622023	49999.63902025744	0
49998.13606003267	50013.69500914624	0
49990.00921189547	50013.485931768155	0
49991.09537875763	49976.82180722324	0
50010.54800492425	49998.00514117209	0
49989.09032394753	49996.42852776032	0
49995.18505374276	49987.3120398817	0
49990.204920949844	49989.23957312068	0
49995.16332007578	49981.804981765024	0
49989.805555721876	49969.598178768865	0
50014.54160586519	50009.30971696948	0
50021.54580095918	50001.77225144148	0
50006.927652825536	49994.9504747572	0
49978.94516972163	49997.86333530433	0
49987.154837966766	49993.45593771072	0
50018.25094646333	49988.26745355924	0
50015.53809944499	50007.19757847838	0
50002.562234896366	50007.29734310244	0
50000.87592896443	50009.30557281569	0
49996.09835851055	49994.088565508806	0
50023.472574627034	49993.01831946304	0
50013.090661204544	49993.807025936294	0
49978.33498788711	49999.89226490378	0
50014.457860201575	50015.35471834229	0
50006.75642568968	49992.643689522236	0
50010.80395894891	49986.74763689218	0
50001.22972512284	50016.696412634854	0
50011.0865047758	49984.2383962155	0
49987.17750191979	49980.50113884318	0
49988.18126003159	50002.39534483807	0
50025.30879016485	50001.55626795164	0
50004.84985572731	50003.25131092541	0
49992.321169828596	49977.792669715236	0
50025.70679542769	49986.95657258604	0
49987.68618123762	49990.97637467728	0
50003.750755374844	50000.30182726468	0
49993.00738688821	50018.27374472574	0
49985.56049451298	49985.40564000354	0
50012.47559685164	49994.66869856204	0
49988.23073582163	50005.06016935864	0
50014.21137249285	49998.59916272567	0
49985.705947552444	49991.237555350046	0
50023.961762669176	49980.63716247672	0
50015.65901229553	50005.51123304655	0
50007.42018130532	49983.40923644637	0
50003.98929458173	50020.19652411129	0
49978.68685766216	49980.01706397409	0
50006.02554113342	49983.502716806615	0
50006.37104882755	50017.880156948675	0
49977.877792385596	50016.68462250551	0
49983.88778388111	50003.431641383904	0
50007.25930525301	50016.356386512496	0
49997.53870393056	50011.68337544323	0
50028.8876354843	49996.7961139601	0
49993.03313609062	50004.99403676527	0
49978.87460193789	49978.57901382944	0
49998.366406242945	49994.75751474936	0
50019.61622097593	49990.60713461233	0
50014.61533795304	49991.38028168589	0
50008.690952911136	50020.165591565055	0
50005.68511072025	50013.842987113785	0
49996.093953493786	49996.01996986774	0
49981.46397774686	50000.416395001106	0
50010.21667654521	49996.177030068495	0
49996.98762224401	50012.73618486243	0
49977.06413674297	49991.234642248426	0
49993.694214306066	49995.12567417274	0
49980.3192485011	49994.00326872188	0
50004.056211135474	50014.66353332076	0
50002.37956575776	49978.923750197646	0
50022.66685467963	50001.65038291576	0
49995.84149753014	49973.43350969119	0
49997.10356754586	50006.01006358804	0
50033.06942428801	49981.91341570461	0
49979.94679799229	50001.3323591304	0
50008.85047956283	50016.47355770598	0
49995.25060635962	50016.73726829858	0
50006.72266694603	50007.64404602325	0
49990.082384099696	49971.73324296739	0
49994.30142329103	49986.52147414055	0
49993.99083781493	50013.564340328594	0
49993.677025331424	50019.77453632753	0
50008.88873976937	49986.20754836948	0
49989.62043617076	49984.9066512741	0
49976.89101514203	49999.79555213243	0
50000.38365317644	49984.73866509687	0
49998.50301832688	50004.801049115755	0
50002.4775370339	49999.82692121468	0
50000.58614407058	50022.59126134004	0
49991.57997734524	49980.74466590062	0
49999.47619484948	49983.55135301644	0
49997.872176753845	49979.78767954166	0
49999.51034001347	50014.126163537476	0
49987.361610054635	49969.53376487578	0
50002.83973411616	50012.701877170904	0
50010.86774556764	49989.07944425918	0
50001.15748309764	49991.573961654765	0
50007.9913835416	50022.24041741338	0
49988.7503233546	49981.35012226887	0
49986.03608310234	49999.11861181681	0
49985.00637627702	49981.597648055234	0
49985.650089384144	50009.49023072368	0
49974.397243483145	49994.03644489316	0
50015.4345562129	50000.98678220005	0
49976.39001702552	49983.38478956387	0
49990.066594147334	50015.71113489241	0
49971.73204410394	50023.41744022993	0
49983.60830630746	50002.113752133686	0
50007.28364498836	50014.70157262982	0
49983.19737224199	49998.713609976796	0
49986.11467622116	49996.56995467928	0
50019.87293030292	49996.05067039871	0
50011.89569799317	50004.23689077273	0
49987.14195373493	50003.64643312917	0
50005.18617250356	49976.00707180303	0
50021.27295677253	49997.78060101359	0
49979.594871433575	50010.649888378335	0
49992.039268323744	49970.88771154867	0
49987.510827455895	49972.02581111281	0
49995.56040451604	49984.98989796355	0
49981.0822076258	49967.432359146966	0
49987.94058000065	49974.88526764987	0
50014.510866226876	50001.379604242626	0
50004.62877733578	49978.807454918766	0
50003.970018942	50018.124082947324	0
49993.62624373497	49978.81782578118	0
49981.3428510555	50003.34384201937	0
50018.167902045905	50002.34827142573	0
49981.71449227033	50012.160532840586	0
49993.51179022016	50011.8374166899	0
50006.51511528033	49980.31385758159	0
50023.53832016382	49982.224374854566	0
50017.194157851016	50024.83639285489	0
50016.97714463976	50008.12513798981	0
49990.94758817478	50010.165896359336	0
50029.3899666008	49984.93088934797	0
49985.95128382408	49973.39797252086	0
50021.498484812364	49991.903341270365	0
49977.56468768297	50006.68173366002	0
49997.40523162644	49985.00916248897	0
49999.45886393115	50015.993292540705	0
50004.07375902936	49990.19193619716	0
49974.26236635185	50000.19879209648	0
50019.180563178095	49997.94562009952	0
50009.890755981425	49980.265018184764	0
49989.29510405071	50002.724338880376	0
49996.426259186024	49985.51478007382	0
50007.493040620924	49989.19723968765	0
49981.384028675486	50010.62626959132	0
49991.6071713429	49988.028312631526	0
49984.6056899718	49996.65388554512	0
49989.978249538704	49976.34614928339	0
50009.06208482354	50007.05225252825	0
50015.12164949382	49987.54220632814	0
50013.02451351341	50012.6930640136	0
49983.72875331615	50005.03348698493	0
50030.322162535915	50008.764945724026	0
49988.07236480543	49973.30322159022	0
50021.17953770424	49993.40148768863	0
49977.9353266202	49988.32861394756	0
50017.55200453088	49989.686622262205	0
50009.41709683127	49982.94472538286	0
49993.517031380165	49985.624445562935	0
50024.23762702507	49990.057631149546	0
50006.59920691841	50013.173112278804	0
49996.36285869221	49979.65183355569	0
49996.46253639952	50010.35669178488	0
49986.346697934445	49975.77454466398	0
50017.36509094484	49994.05724041787	0
49977.54298608225	50015.26628060827	0
49987.665413008544	50009.961026873665	0
50004.20668245684	49986.92493821414	0
49991.240948939056	49995.09753900651	0
49990.672214701546	49969.02835953091	0
49986.80029992012	50019.193986685816	0
49987.05498610656	50015.276629584274	0
50013.29483279359	49990.93642424138	0
50003.07116470876	50004.790797890644	0
50019.96678142075	50005.286622233856	0
50016.410985050155	50026.64117403084	0
50022.381607964344	49994.78009458669	0
50032.55510401598	49988.476649386204	0
50019.84726886357	50008.03743254569	0
50018.55105006549	49996.125393120456	0
50005.72733228711	49984.65987424659	0
49990.724770951034	50001.10196901953	0
50007.556938279646	49979.396019758125	0
50022.078615100705	50000.813758113996	0
50004.55566149082	50023.60044291396	0
49998.4983155582	50015.035411197096	0
50004.21201548379	49979.89735732732	0
49998.41688966351	49982.0914605221	0
49996.9404056562	50019.45560997021	0
50024.824178134666	50003.82240284793	0
49981.59933546655	49988.22546023058	0
50006.68692081328	49991.29153867619	0
50030.92505047998	49986.73341575318	0
49987.02162812129	49999.91224158874	0
50025.59547838074	50004.8113040502	0
49988.90094384041	49975.40867859488	0
49990.23594971534	49994.96063345515	0
50017.1067611682	49986.79810538411	0
49995.74080340362	50018.56532930337	0
50002.31586199673	50000.83903672667	0
49985.91446985067	49977.111835945914	0
49967.44431902017	49989.53004316159	0
49991.32434972063	49993.81099808387	0
50030.49764698876	49999.80431681986	0
50027.8920230694	49984.61646596402	0
49974.05217655252	49991.63751974511	0
49986.350155817265	50008.71150109189	0
49979.786602864704	49996.93528004006	0
49980.638830733114	50014.78666042598	0
50018.94609729141	49984.38404056665	0
50016.86817008317	49983.479919210724	0
49990.923193534356	50019.067660158245	0
49984.68159875427	50012.00075993163	0
49982.58897476211	49987.25645410104	0
49977.860154341804	50025.185317880954	0
49980.36263354036	49976.54920293385	0
50030.175245270664	50013.83441614367	0
50030.65430217634	50010.08164100497	0
49970.65389870021	50027.10203048065	0
50034.9719228903	49978.647480672626	0
50017.85789347177	50007.327853458395	0
49989.376716702325	50005.95581601044	0
49972.54740722439	50004.26018838349	0
49999.90607349646	49987.24525022351	0
50016.33039841318	50011.26546094777	0
49992.406209525456	50011.43399184492	0
50035.72874323706	50015.82195458916	0
50005.41012807499	50025.2913505149	0
49983.81713803753	49983.79410119446	0
49999.77181508898	49967.689736443	0
49967.01115954832	50018.732933267005	0
50001.21111076006	49976.59515916633	0
50022.03660548448	50021.284900769926	0
49987.06820574467	50005.69981951918	0
50020.23576196077	49998.22890886206	0
49992.16903790663	50013.34050751537	0
49981.74734959878	49983.20071237331	0
49991.36824090871	49969.98461879516	0
50012.37766248718	49981.688403947286	0
49974.56224014572	50014.0804240969	0
50024.36097900612	49986.16457806206	0
49978.57637046901	50017.57258934513	0
50035.21616128849	49992.33085888675	0
49988.520182053304	49993.212740546805	0
49990.99456999804	50011.18036907362	0
50014.791241027175	49989.81083623396	0
49983.24235149588	49995.04380092772	0
50005.4078474971	49995.59320991545	0
50026.3538803164	50002.49773890014	0
50022.33425121599	49996.648774144	0
49985.706139208625	50015.893411702025	0
50001.12132970448	50026.977078791555	0
50032.16883876991	49997.22933410839	0
50000.78804212597	50010.92367463368	0
49997.79416111843	49992.046539810384	0
49989.86428037326	49986.360250281214	0
49991.50355130605	50019.933566887434	0
50028.340584949256	50004.80209150397	0
50140.07448155592	50149.46280020812	16
50146.1096174003	50169.846683465024	16
50116.21489385538	50143.11287529018	16
50124.03438282682	50126.91414354881	16
50149.411669294765	50133.50450719428	16
50158.85750639035	50119.075568104774	16
50111.56286643794	50110.58087364831	16
50169.202029139444	50135.66473639557	16
50180.35065416645	50107.201382459054	16
50101.51554557063	50129.015451537955	16
50148.69450130631	50194.107707516254	16
50164.029031095066	50213.35228169336	16
50179.81447792609	50221.842882009456	16
50184.17976515041	50124.4744182889	16
50205.766688631644	50123.60403476514	16
50224.65659734132	50120.08419145673	16
50198.29695791316	50145.27047458373	16
50192.681697088956	50238.8703828679	16
50215.30532355797	50246.44788593619	16
50226.92062994898	50137.25578366993	16
50100.613098937916	50154.434024768416	16
50189.3201941574	50261.0636319499	16
50167.86783064689	50176.76946327633	16
50239.56207706492	50246.93024344034	16
50153.915803266114	50232.81314129783	16
50209.66809148521	50269.480642963106	16
50226.48587659396	50266.690477876466	16
50099.269579578286	50175.73038493258	16
50184.48793243247	50202.90585198491	16
50203.7595051405	50218.53229810137	16
50232.483660543105	50223.998297435646	16
50166.179147997296	50094.54028986872	16
50244.977774604384	50117.52617058177	16
50103.71324038431	50200.02919890097	16
50251.67357548362	50097.23099448367	16
50114.23174890614	50164.6830566967	16
50154.055068750364	50256.74796552648	16
50178.087893817574	50156.724065573864	16
50132.16605533219	50181.65250456208	16
50166.3965824724	50073.68783665682	16
50236.650688365684	50202.660656898115	16
50236.82229578931	50086.62429576404	16
50137.25470303098	50108.89210772824	16
50138.143976353895	50239.55226788809	16
50093.559371388816	50110.002779467104	16
50197.319587506965	50185.50354701128	16
50216.10086089484	50175.8241189004	16
50140.374413820726	50210.6205422217	16
50136.086221704085	50271.97894647484	16
50074.57649865042	50122.445273590805	16
50060.69533622244	50143.01647455152	16
50239.987375872675	50156.27585054476	16
50140.2456238681	50088.13187568213	16
50264.76015619508	50119.75138473314	16
50081.16396810808	50161.717662032555	16
50043.39374314371	50126.15380318759	16
50246.57601446007	50266.31980117446	16
50228.02895244359	50063.54998593709	16
50186.77081647709	50090.56741503314	16
50221.99741337241	50095.3021211552	16
50125.238663494914	50222.754749874286	16
50184.569994522215	50064.83486001691	16
50206.940004526376	50062.97556104619	16
50255.687018660195	50138.114326853545	16
50107.09524894016	50217.11464176691	16
50126.97872695393	50075.869257331186	16
50195.7281322852	50282.12441448277	16
50111.07486642657	50085.75637002833	16
50178.076669629685	50041.10979888637	16
50144.01869266137	50067.59271388603	16
50169.90260135892	50239.31334122779	16
50165.129399461475	50028.8393043641	16
50236.35617789841	50290.19743161436	16
50200.492250152674	50104.336883232216	16
50086.92714382322	50205.1022600354	16
50177.60837422335	50280.120303180105	16
50184.59111427307	50020.724059020555	16
50091.25500643547	50072.031552877364	16
50133.53392449784	50297.30742024561	16
50080.586096298204	50140.33525978611	16
50254.80924241452	50221.29766720382	16
50146.66941852065	50015.02418989241	16
50195.32430412511	50043.48133360471	16
50218.13775228052	50195.69589094628	16
50060.477038648234	50110.90055102237	16
50275.21676911097	50225.132384606266	16
50039.19406394967	50155.43106745959	16
50213.858979898476	50152.24823494396	16
50202.76630521906	50297.737985121516	16
50072.52335919169	50189.54666446179	16
50018.24809562862	50165.22705235181	16
50125.4157471053	50096.49486017819	16
50219.148906496426	50285.386024081454	16
50111.40404143565	50309.8537090577	16
50026.20237124497	50184.97440888638	16
50288.36538829665	50110.651962827615	16
50092.12088499082	50049.610446309314	16
50215.11509695889	50042.513395842216	16
50260.17509968622	50248.23044858315	16
50073.05285685427	50053.06077309468	16
50258.82596210433	50191.434201749566	16
50266.50274036596	50086.65359110178	16
50269.60346216887	50272.42360212869	16
50160.03265506397	50151.656368204065	16
50046.598860197286	50193.33819142902	16
50144.00218043223	49991.593621664266	16
50285.234795720105	50252.839068260866	16
50303.17213229077	50092.92042253233	16
50158.98458519902	50053.55732758181	16
50138.29379812626	49974.746903720494	16
50128.73657820318	50007.20244419971	16
50106.63623637162	50332.56888871581	16
50116.34967104384	50264.9574634283	16
50272.06442289627	50066.671133965945	16
50164.48765917413	49989.69847319056	16
50253.475003817424	50168.092699220986	16
50297.49539870681	50237.35015189154	16
50224.936224652636	50019.86896115945	16
50309.48471872097	50251.0567809079	16
50094.2025356339	50090.75241597388	16
50140.97525732012	50031.9760701663	16
50114.62855027333	50064.05727525776	16
50196.36898564236	50005.5213098203	16
50028.77746815905	50137.18671741432	16
50058.249616606015	50174.68603699544	16
50280.925582136	50286.438955844846	16
50100.82800453792	50288.6375498452	16
50298.65509535886	50073.2587582022	16
50234.556478080056	50044.960942617254	16
50126.32232967529	50199.18208966494	16
50076.331024506166	50085.582312266575	16
50160.46503710103	50294.73058866635	16
50085.721107141704	50319.0124713334	16
50145.17399824485	50314.35098837501	16
50267.0667537199	50297.45252718175	16
50235.503976263135	50174.452179104	16
50202.165718061864	50165.295763483555	16
50295.10162556942	50273.60243824966	16
50135.18483415367	50048.95609956658	16
50047.461886487436	50090.43639551359	16
50246.91916031122	50065.116799780684	16
50224.69045454871	50309.763982117285	16
50119.143996526	50238.86263052635	16
50122.67146342026	50339.793567262386	16
50073.73396539878	50305.42360055747	16
50319.99366611844	50096.82016398005	16
50254.527497284675	50032.44117219243	16
50205.89708065964	50325.23435262025	16
50288.21152531776	50059.43156793667	16
50240.72345779963	50005.90913235402	16
50272.89727589341	50178.55988239066	16
50247.5289791974	50312.78324734045	16
50012.425926170086	50202.095293298444	16
50161.27726827121	50273.499841393714	16
50024.60088969634	50120.61784966885	16
50107.74880925866	50041.87761604286	16
50066.307129693116	50207.325292616	16
50178.46931394982	50304.98420230775	16
50097.78556398375	50247.69268037948	16
50072.025286350334	50287.16879459391	16
50269.2619187472	50046.20410502011	16
50257.70731398048	50010.322791323815	16
50115.14513964178	49966.22146104075	16
50303.21060366813	50212.64343119002	16
50146.769816189255	49955.35153884683	16
50270.717979710935	50206.74559658625	16
50050.93711503538	50044.94301651013	16
50094.04250868223	49971.033066931115	16
50304.476071549485	50288.039459048516	16
50164.28468568729	50007.206169275676	16
50134.13313575187	49936.1530749765	16
50086.5888704098	50027.98087734365	16
50316.118460285565	50191.45685692669	16
50307.4445267223	50056.93594198434	16
50171.88261252076	50325.58789199254	16
50310.4065769156	50312.34464559715	16
50053.0174229516	50222.25146638947	16
50090.487358527826	50342.26130617409	16
50262.45517238084	49992.42643478045	16
50279.33468507121	49974.7218790736	16
50171.647895267844	49965.99937489179	16
50061.25857641017	50065.541038879055	16
50329.42268977597	50257.0354095099	16
50338.32678350346	50191.36142038523	16
50024.920060041564	50099.35996227532	16
50008.00282520097	50134.58413235053	16
50031.91142718774	50212.21199837953	16
50283.6959556363	49951.50618348728	16
50090.20287572168	49988.14927163645	16
50318.21261234665	50040.69862445836	16
50327.37971992192	50324.99702904216	16
50152.46419668312	50338.738994907595	16
50131.51017184	50255.48768182195	16
50016.208835452075	50227.15047864659	16
50087.584655089915	50223.233151084816	16
50296.47422624967	50026.881652670585	16
50140.52381377288	49917.84164312007	16
50030.86614116256	50075.27043459529	16
50036.25094231949	50235.683208857394	16
50117.89053325061	49912.92519360491	16
50000.33966720098	50107.05824360997	16
50158.34805576946	49928.67395373432	16
50069.04324685786	49976.89558022938	16
50291.16981697387	50197.709066805226	16
50048.18527661405	49972.240934183996	16
50169.77750746417	49915.90860841271	16
50093.60376586635	50269.25105751746	16
50057.24667189565	50240.627856965635	16
50309.35129576987	50113.924280079686	16
50056.07769200653	50271.514075275874	16
50266.82692090472	50317.5200061151	16
50077.95381127915	50007.03708057233	16
50117.60132235386	49989.70485675239	16
50283.44560621098	50309.723404955235	16
50201.67519381952	49983.42635412047	16
50170.184540030816	49947.95295955774	16
50071.13732781905	50259.90075460882	16
50108.29424607246	49934.01188737326	16
50244.40508242516	49981.90214061716	16
50324.528701341915	50073.12328383665	16
50266.00883301466	50152.19984169679	16
49989.543970492756	50193.380874543094	16
50308.34409777594	50010.64467066686	16
50287.14141541206	49933.72679576579	16
50320.52440929508	50343.617327586246	16
49999.71750739587	50151.28077882983	16
50311.7207719528	50169.79076901835	16
50131.79056305543	50354.48655542278	16
50288.7101618031	50328.52584927641	16
50096.37382887776	49900.562655929454	16
50058.24699841763	50029.17202510734	16
50072.62653218274	49890.291113814696	16
50333.36050849097	50110.23617501657	16
50279.12928777817	50019.383612083984	16
50203.21624276756	50021.82569286525	16
50287.74327175483	50157.58653391023	16
50245.318676104005	49960.39461026462	16
50226.327615346585	49963.16413215102	16
50335.25279026779	50046.60515742935	16
50337.278470691286	50305.43566244129	16
50000.16291228219	50171.8132764039	16
50321.17313918777	50229.096266912	16
50296.18894601654	49967.86907645877	16
49980.613013599286	50110.45725982502	16
50315.23958640502	50270.4031442417	16
50227.83206430713	49986.08817009436	16
50328.87060078915	50281.51213676713	16
50330.28926019007	50019.25023242237	16
50127.273295044855	49897.36020248121	16
50206.84494374835	49960.704426006865	16
50105.16965170676	50362.826210131665	16
50309.91863039956	50330.27770291579	16
50321.48286020294	50208.501452458535	16
50145.28879690189	49897.542827779296	16
50346.735414751	50279.16319183692	16
49971.645996697436	50089.087508571625	16
50351.8528921594	50121.029209885615	16
50196.82458320098	50076.84550701642	16
50283.09687652772	50138.084724792934	16
50341.5787450035	50092.349657517516	16
50304.63743419218	50358.96587959498	16
50222.639925039206	50329.86901200623	16
49962.93183566353	50074.4449465068	16
50035.34564515851	49960.12111926709	16
49977.194464303946	50149.331551747404	16
49999.19776738534	50221.24268013792	16
50304.49205611821	49936.15522664984	16
50113.9432242334	50022.565878951835	16
50089.418680236406	50382.248348565285	16
50212.889592986896	50350.25280698487	16
49951.66156140078	50098.655890144946	16
50078.20651509828	49961.825297561736	16
50080.249308022714	50365.623157468835	16
50286.489857723136	50370.71569158044	16
50042.35701517929	49943.57765305584	16
50338.13958105021	50167.30117942857	16
50074.82881066137	50234.66198628326	16
49985.216341707666	50077.683647913924	16
50360.86155779573	50093.627818581226	16
50034.245907099496	49925.86166233715	16
50122.08638789872	49877.81469120368	16
50040.694976699786	50028.818750194274	16
50150.375608291564	50359.129508758	16
50275.203004362746	50356.004967846835	16
50074.8499146046	50401.71791873277	16
50186.12982530765	49930.06319654848	16
50100.38476308243	49879.88736221935	16
50359.72818283281	50294.53097856791	16
50188.604683197955	49950.496118638475	16
50000.46848168006	50086.83366279802	16
49954.05994047286	50120.585034134594	16
50350.813640024775	50065.95002658684	16
50093.41227853813	49944.046602733615	16
50026.2355536722	50012.439471452184	16
50021.34283462254	49948.58859529318	16
50230.190671877244	50345.943743428026	16
50052.256329765645	50398.37682624159	16
50214.82931350522	49940.48996986498	16
50029.31823906043	50046.08894732632	16
50063.866697428864	50354.529261437856	16
50382.4360441378	50304.94978945105	16
50170.37485890453	50346.84968806376	16
50105.91733406295	50006.18656803012	16
50080.68395438493	49911.48824934131	16
50382.05970946364	50091.02050099472	16
50263.496045548665	50340.54702091666	16
50359.71399451088	50161.55763221338	16
50044.94770790247	50361.90860800357	16
50350.90521552852	50020.849990289236	16
50319.765226783355	50131.163765790145	16
50352.576829900965	50207.15660547985	16
50040.62452409627	49988.74829739267	16
49967.96738693368	50169.11570579572	16
50084.206184702416	49864.5468626264	16
50258.71709093631	50362.374112808255	16
50294.02128135948	50173.884720170085	16
50067.77854740248	50333.283050321275	16
50320.32248373412	49964.72045655565	16
50166.761470275706	50371.40664801884	16
50301.874529993445	49984.232688863274	16
50319.06820778247	49985.53296458407	16
50192.40622821882	49912.73321160938	16
50235.31115752305	50369.36972432361	16
50349.86192875452	50249.01141774686	16
50263.7979679013	49939.15094934375	16
50305.64617666818	50387.34733885652	16
50345.76956916188	49962.96416998701	16
50093.10873270137	49844.654628754484	16
50355.45555967539	50042.91607323759	16
50207.99579242031	49919.79297749494	16
50048.79752394668	50345.23027430196	16
50370.27435776896	50057.98449676431	16
49974.22741724698	50224.44643853461	16
50062.405537975945	50382.72845985697	16
50128.99197157039	50320.09660149451	16
50042.774187166455	50379.78711505593	16
50341.97069517208	50231.9244772082	16
49935.03159745636	50103.04846284659	16
50109.025600091794	50386.62167075955	16
50382.38026618134	50155.823828600594	16
50362.39740157678	50313.83178278213	16
49977.32629254021	50205.208150255006	16
49928.79963686281	50118.98556677927	16
50354.72244439406	50178.19870296419	16
49957.15401455777	50184.98810384875	16
50020.76369046814	50031.32531032333	16
49993.342405544296	50238.954891217174	16
50217.3792600186	50366.873780443064	16
50378.5411476119	50179.67481779247	16
50324.64536326778	50156.005940031784	16
50183.67493619667	49985.81859624728	16
49909.935192406105	50114.831607703985	16
50156.416582911326	49973.7397920497	16
50060.59229916414	49872.1071933175	16
50035.699435022565	50267.85642614745	16
50367.43229950695	50015.130638642804	16
50400.598577744146	50180.39023344747	16
50039.52797158076	49865.09782338838	16
50346.355119231586	50325.48767337958	16
50261.317458978854	49968.07485685751	16
49900.02274309547	50136.2986131867	16
50020.9900726343	49856.721990864215	16
50277.32866032048	50001.070370520196	16
50089.75086806739	50417.31016391538	16
50324.67565517854	49936.15710545901	16
49971.11366536098	50130.39451157033	16
49974.714392060145	50249.59144860563	16
50043.40514104542	50007.60667910237	16
50139.28916961559	49877.29954682725	16
50329.85605380969	49917.30450086121	16
50037.64436341671	50284.91387435896	16
50064.97901178988	49946.91450871293	16
50275.15951938669	50391.84362240449	16
49937.111071332045	50188.04310816751	16
49998.47628395801	50256.29995559696	16
50213.389853112356	50004.6986696649	16
50143.162445526556	49860.7121378393	16
49998.766779662954	50066.655625369625	16
49960.438382240696	50265.30490941894	16
50360.978280386196	50335.8682455296	16
50358.353330892416	49997.85831477996	16
49943.53019993255	50168.695793898805	16
50151.16890285571	49841.78626546922	16
50166.71054111072	49892.89295843598	16
50026.5209956006	50399.94319142413	16
50149.88738070642	50389.73251845996	16
50063.1629628418	49928.64695819486	16
50383.51323495807	49996.670816811835	16
50398.577717415195	50200.62710151014	16
50123.530776846754	49854.497231980306	16
50390.7625192159	50068.569804498955	16
50036.46675743972	49837.36190494031	16
50389.17302092048	50045.507480022665	16
49944.66401087938	50254.79307300232	16
50118.45461950591	49949.293639339936	16
50169.99085900946	49868.37792595328	16
49957.885985388384	50152.524054013025	16
50131.99566995422	50406.545952412205	16
50407.94737070523	50044.97520996804	16
49939.525957881706	50135.01593639452	16
50018.13351437405	50286.46807259229	16
50357.31159359623	50140.02651515212	16
50389.05657862675	50324.37534293219	16
50344.944729654664	50347.09972077696	16
49919.655905329826	50146.49926447719	16
50004.733065092805	50000.19578931887	16
49987.104617016026	50277.24095472408	16
50055.720595657935	49905.7167388239	16
50366.05942126593	49953.369367172185	16
50300.8770421772	50144.663096044686	16
49902.88684562248	50160.33259959167	16
50254.97744851418	50387.390277004815	16
50025.43763962489	50341.235402795086	16
50059.47954973596	49995.52683283367	16
50056.068158824615	49853.85431714972	16
50113.91146547471	50420.098604114464	16
49919.70627655272	50168.25253110756	16
50224.207258440154	49906.470907501076	16
50057.295224814385	50313.00960600217	16
50373.250974724935	50281.01753934901	16
50373.389717726546	50032.60039230153	16
50014.210130919295	49833.49710096764	16
50398.03033792076	50008.44822589	16
50002.17154354966	49872.34646603007	16
49888.055482165015	50106.70323673764	16
49950.44265108895	50282.80365859632	16
50077.16911374028	50433.04456049768	16
50405.09446328534	50301.698316128364	16
50017.899488016425	50250.243557002446	16
50337.146082006846	50137.12765536549	16
50339.89094171289	49988.23439426607	16
49865.75298096729	50108.43811735157	16
49976.93030803722	50057.66570904893	16
50317.82626173149	50401.56070435484	16
50308.19414706764	49913.012177081866	16
50405.76829260735	49991.27217388966	16
50360.879112956085	50263.323538553275	16
50337.09537057346	50368.07967009287	16
50029.91954170054	50307.98291798269	16
50034.84904649197	50325.60942568236	16
50426.80977229962	50027.23101829134	16
50100.5579946568	50431.1984515219	16
50058.492694505425	49834.17589366527	16
50153.934456023824	50411.78294682745	16
49908.327509296614	50094.738824087595	16
49922.90511344021	50256.245996428115	16
50040.77317427147	50419.275337594736	16
50060.877648225396	50427.41714805996	16
49989.52835495568	50133.002084904285	16
50191.60195139551	49887.02876867266	16
50416.52561082388	50192.564451566046	16
50009.40290638471	49921.22379392282	16
50352.05168634312	50378.251017379305	16
50019.45033409526	50421.01569728624	16
50430.8272771304	50050.42348790912	16
50360.9181725964	49934.57650971198	16
49889.04549328482	50180.06486762408	16
50378.709291503845	50130.83222336193	16
50127.92626214214	49834.58318172868	16
49987.25853802752	49915.89017993154	16
50096.48092983258	50451.284706504804	16
50408.47786371873	50333.060102304815	16
50033.34086348527	49814.637930223565	16
50189.03121589846	50340.87473569794	16
50133.87832796371	50424.81398153569	16
49912.489413242896	50190.04526686093	16
50371.079467394025	50109.833350996225	16
50359.28683144096	50233.612009911165	16
49990.62832781886	49941.29486755219	16
49954.415773801906	50209.553350615504	16
50379.29286752615	50226.01295296993	16
50257.68260445055	49917.81753615281	16
49969.89243668031	49943.17532954031	16
49965.81609786656	49926.634608706045	16
50002.94436114864	50399.42115953525	16
50450.858805674514	50034.30795654102	16
50034.66656964024	49883.99780222494	16
49987.58887228355	49856.380307070336	16
49946.66708799904	49942.98341617112	16
49841.881097110854	50103.5593053295	16
50360.61965111589	50399.92539302756	16
49895.70893374745	50076.70241716617	16
50140.84607571526	50443.0197636298	16
50189.97984912785	49852.33565693738	16
50247.996973194495	49895.97804903458	16
50205.26511860534	49843.56700884061	16
50284.41217971586	50406.41461483543	16
49977.45100572273	50034.87021072859	16
50094.560858803474	50469.89645940406	16
50009.44326930195	50444.623566542265	16
50420.94511980987	50288.511152859166	16
50236.36839771268	50394.62972187221	16
49936.62040868697	50079.21883583664	16
50379.498417428906	50197.44220232794	16
50344.590473786215	49943.330129114845	16
50014.48096137966	49902.39090135492	16
50381.96426864626	49972.52787036376	16
50414.811514406945	49976.77141213112	16
50290.07387970889	49898.301905747554	16
50384.87895742878	50254.7635423045	16
