# Supplementary material for: Abundant Topological Outliers in Social Media Data and Their Effect on Spatial Analysis
Source: PLoS One. 2016 Sep 9;11(9):e0162360. doi: 10.1371/journal.pone.0162360 (PMC5017681; doi:10.1371/journal.pone.0162360)
Supplement: S4 Dataset — See the respective attached file. (ZIP) [file pone.0162360.s004.zip › S4_inclusion_swl/clust_18_27.csv]

50000.0	50000.0	0
49997.79043139506	49998.597076012185	0
49992.133447697015	50000.07879332946	0
49995.558133034945	50000.38009565156	0
49997.21745450375	49997.77212437529	0
49994.57180867038	50002.631066205395	0
49991.49888846195	49992.4613969998	0
49996.77201141029	50001.35825968003	0
50004.850999751936	50000.85693610015	0
49993.46797080403	50008.42654315858	0
49998.95035597973	49999.646175560476	0
49997.442896782326	49996.09302892505	0
49998.812795232036	50001.19449831629	0
50002.62075658079	49995.496073808055	0
50000.216125961226	49993.66178437633	0
50004.23648844592	49992.22940218959	0
49993.571381594695	49999.580818657516	0
49992.41923089483	49988.943020042476	0
49996.0527618576	49990.599080623244	0
50001.12000876341	49996.02035613251	0
50001.6019572125	49988.69191780159	0
50000.054173393626	49994.84507609227	0
49996.16393075302	49983.54171333091	0
49999.359585119164	49998.34690009942	0
49990.032259035645	49990.78718097332	0
50008.03801246034	50004.374756706806	0
49997.912305912	50002.05047237355	0
50003.47988321763	49993.052296422924	0
49985.51403302475	50003.33527065473	0
49998.6759818169	50008.21620234813	0
50007.88661690972	50006.75171072905	0
49992.84463948033	49996.02080521639	0
50005.353157945894	49996.63946390781	0
49993.56821679584	49997.757853689975	0
49984.727985152575	49992.42600786566	0
49987.897885826496	50000.432936200814	0
49995.41428427015	49998.58480619745	0
49998.23230755371	49984.27159425677	0
50001.56984675912	50003.70886639595	0
49987.949256951135	49986.671472371265	0
49993.69019385624	49988.42095948461	0
49990.60023029436	49996.84431148471	0
49989.8831856475	49998.5480773353	0
50004.031737429694	49998.13902404288	0
50003.4894029905	50003.09904140463	0
50008.61850962432	50008.21797879241	0
49999.591625836154	50002.031401449996	0
49997.03975814452	50009.348246719914	0
50004.44371639388	49993.891565456965	0
50003.34929151505	49985.56991203538	0
49992.16039029563	50006.06042632077	0
50007.15378653218	49999.26466668234	0
49996.16890274137	50002.738391335304	0
50005.92485061879	49988.330804757796	0
49998.38389391129	49993.62450756858	0
50005.06115385122	49997.67556213016	0
49988.91764942108	49997.5550046056	0
50007.51712024195	50001.36870839534	0
49988.1616042304	49983.63506917873	0
50009.485075860175	49997.87824772131	0
49996.04301541916	50008.734037925446	0
49992.10706594943	49998.709555552676	0
49998.05603662089	49976.85732034227	0
49998.23225417739	49988.04705525317	0
50003.29875263384	50010.79864165075	0
49988.8005706413	49988.888047156666	0
49998.633742805185	49985.74198749925	0
50012.26252845324	49989.043919917516	0
50001.71554240036	50008.23076770677	0
49990.4221963806	49980.08489794384	0
49996.7307457035	49986.75100088232	0
49996.95323201458	49991.31025767149	0
49996.627782278076	49999.704189140306	0
49993.783599509414	50001.9670468794	0
49995.547791910605	50007.16657583297	0
49994.541607082676	49998.032773452	0
49997.19536476392	49993.761534747864	0
49994.48619388764	49990.314267388865	0
50005.31953840113	50011.457951609125	0
50005.21838530439	49992.710027598725	0
50003.553832569996	49996.930528550794	0
50005.55622003214	50007.27952617764	0
50016.07253131363	49992.92009515851	0
49981.55975510632	49993.815413305005	0
49998.391760254424	50010.92338898061	0
50006.9610331696	49997.4371772649	0
50008.761052684844	49996.71402507769	0
49995.88335509951	49989.38185972829	0
49996.861110456084	50003.60591475201	0
50011.76083948491	50005.815023696225	0
50007.565205166386	49988.032658921504	0
50011.5472826698	49993.41279408204	0
49994.69598294172	49991.86267472745	0
50001.59297422699	49992.63184262959	0
50020.432728192354	49991.544523876044	0
49995.42836478101	49997.296746693275	0
49998.810270886876	49992.07105333187	0
49990.64479087334	50004.56734443546	0
49986.07489653561	49993.66150576665	0
49986.51012401545	49995.60849854692	0
49984.077954815686	49995.664388103614	0
50003.895467088914	49987.98694527446	0
49982.031325156546	50004.108411650275	0
50012.386007996894	50002.93416500153	0
49981.83577827261	50006.99544168797	0
50002.61358895062	50006.125868638286	0
49997.610187178936	50007.504993158815	0
50002.000247755146	49982.02566011666	0
50003.92467657114	50009.55221404131	0
50007.90022175466	50009.254849840996	0
50002.119076106625	49987.54881244561	0
50000.85755020047	49982.84260186325	0
50002.88920887537	49988.277816315385	0
50000.76418505607	49990.47633754719	0
49991.52221516297	50005.175687260315	0
49991.79441719219	49989.945528475415	0
49998.38903914623	49990.977596904035	0
50010.86443657174	50002.861853111826	0
49996.13310567727	49978.225416527945	0
50001.90323198772	50002.087447907405	0
50005.84584777947	49998.54566276328	0
50017.357289774474	50003.73442282242	0
50012.453241333955	50007.3589429362	0
49985.605250376015	50000.51473356919	0
49994.38328827558	49984.18899957935	0
50000.8403546126	50004.897730818215	0
50006.11194117808	49990.15992299432	0
49984.27524808013	50005.968591316036	0
50019.5490885488	49989.334775282514	0
50008.08135946473	49995.88210170539	0
50013.452588935026	49988.7082536488	0
49998.1854275154	49989.08493253287	0
49998.71774061969	50006.58240197167	0
49993.97049801827	50004.02511665101	0
50015.25622703696	49993.5720335993	0
50019.81418921928	49993.28277654077	0
49995.226166110464	49988.49803466768	0
49993.865175289255	50005.869898426434	0
49994.04884830762	49993.897956082816	0
50001.39258520028	50014.69304526826	0
49992.10381851385	49991.3367421365	0
50002.88349777745	49998.53556594982	0
49999.29465558944	50003.13800737407	0
50012.61582749915	49996.667967977366	0
50004.93898694684	49981.08544820314	0
49992.72674114008	49981.491918674365	0
49982.816725410885	50008.82887474503	0
49993.60548876865	49980.15138910854	0
49992.11360557294	49974.161871512435	0
50008.0641741181	49991.535682462476	0
49986.56975352135	49985.88537937111	0
49988.26397047004	50003.51104710496	0
49986.204012010814	49983.62403469558	0
50005.45533731321	50008.4777403098	0
50002.84202847576	50009.38788858975	0
50004.5110949025	50002.17592122478	0
49977.593176681534	49997.97886004455	0
50012.96296910729	49986.584380800676	0
50000.389708098875	50008.21378903525	0
49990.53693650669	49987.986221160616	0
50014.06684097054	49993.2541244715	0
49991.01998804747	50002.62396518842	0
49997.179664791176	49989.593964051295	0
50004.2950092968	50012.89350630644	0
49990.621701041644	49975.46767306921	0
49993.55678247852	49977.01456242952	0
49992.84959283164	49987.70268395018	0
50011.20404459958	49996.77816642178	0
50003.364540594666	50019.003513690965	0
49983.49823437399	50007.538690917216	0
50014.32975302772	49996.15686941403	0
50015.78410513641	49997.474112749405	0
50009.43197460551	49990.474738550445	0
50004.745906517455	50016.623646608256	0
50009.63416808849	50010.34807378314	0
49981.74271072933	50016.83610456045	0
50013.40609958293	50002.34463341224	0
50002.72985233878	50018.01678341299	0
50008.287622641416	49999.13161246651	0
49984.126513146795	49977.08224825575	0
50012.84333684762	49985.38424254539	0
49987.99532836726	49995.883448455505	0
49990.49563661924	49992.83144377475	0
50014.145828508044	50005.16808115428	0
50015.1384677496	50000.029878970345	0
50018.71002429644	49992.34413541518	0
50007.134924491525	50011.962310271636	0
49996.373515502455	49992.135994846685	0
50006.850693972374	50009.72264438309	0
50012.45941158673	50019.663471941465	0
49992.899397134126	49993.07508130361	0
50016.607641170005	50001.151601822945	0
50001.25747092277	50006.547656443894	0
50005.9345093647	49994.19009730721	0
50017.813944932546	50005.00005444524	0
49994.42296405501	50000.44724693628	0
49999.35940114721	49988.76188971461	0
50016.58884756132	49999.17895380054	0
49994.892938313336	49980.091849776516	0
49995.0510721457	49995.44024060015	0
49986.38053722962	50002.41536141428	0
49990.64707373581	50007.66669698612	0
49989.3412077137	49992.250863683475	0
49987.369434572014	49998.90669951169	0
49986.04730065185	50004.93889305151	0
50020.57281063565	49988.298296764944	0
50003.141428724506	49983.92680217168	0
50011.81226398315	50020.795317113116	0
50007.91702417866	49994.79261652382	0
49997.460358599514	49978.000531714766	0
50008.47322917809	49997.7998386602	0
49988.79105521255	49985.61885176348	0
49979.99668415866	49988.247550464446	0
50023.01450993598	49990.665766766455	0
50001.80863469015	50011.621492053586	0
50001.180707899926	50000.160397497704	0
50001.230491099064	50013.464722137476	0
50005.57916729151	49986.36478573439	0
50006.32386534526	50003.98689779463	0
49987.26417256439	49997.386262863576	0
49986.50969488265	49971.13079668079	0
49991.78560749561	49984.743248127874	0
50011.91064186316	49987.25857504851	0
49979.026179858774	49993.54009193787	0
49995.29197055855	50014.299317089695	0
50003.27528192292	49991.640484220654	0
50022.18687484511	49999.49876293456	0
50016.845165693354	49996.542146341235	0
50009.68184032617	49994.3223712722	0
50008.5689875515	49989.42745413995	0
49988.62882947315	49994.23153514448	0
49978.34352784749	49994.31806542327	0
49991.21899801028	50013.93786311992	0
50009.06545782055	49992.015826742805	0
49996.762495718875	49973.93491078354	0
50017.86968777505	49999.56646561498	0
49992.32209367812	50003.204802689404	0
50006.53972236025	50002.45568023364	0
49989.60527622023	49999.63902025744	0
49998.13606003267	50013.69500914624	0
49990.00921189547	50013.485931768155	0
49991.09537875763	49976.82180722324	0
50010.54800492425	49998.00514117209	0
49989.09032394753	49996.42852776032	0
49995.18505374276	49987.3120398817	0
49990.204920949844	49989.23957312068	0
49995.16332007578	49981.804981765024	0
49989.805555721876	49969.598178768865	0
50014.54160586519	50009.30971696948	0
50021.54580095918	50001.77225144148	0
50006.927652825536	49994.9504747572	0
49978.94516972163	49997.86333530433	0
49987.154837966766	49993.45593771072	0
50018.25094646333	49988.26745355924	0
50015.53809944499	50007.19757847838	0
50002.562234896366	50007.29734310244	0
50000.87592896443	50009.30557281569	0
49996.09835851055	49994.088565508806	0
50023.472574627034	49993.01831946304	0
50013.090661204544	49993.807025936294	0
49978.33498788711	49999.89226490378	0
50014.457860201575	50015.35471834229	0
50006.75642568968	49992.643689522236	0
50010.80395894891	49986.74763689218	0
50001.22972512284	50016.696412634854	0
50011.0865047758	49984.2383962155	0
49987.17750191979	49980.50113884318	0
49988.18126003159	50002.39534483807	0
50025.30879016485	50001.55626795164	0
50004.84985572731	50003.25131092541	0
49992.321169828596	49977.792669715236	0
50025.70679542769	49986.95657258604	0
49987.68618123762	49990.97637467728	0
50003.750755374844	50000.30182726468	0
49993.00738688821	50018.27374472574	0
49985.56049451298	49985.40564000354	0
50012.47559685164	49994.66869856204	0
49988.23073582163	50005.06016935864	0
50014.21137249285	49998.59916272567	0
49985.705947552444	49991.237555350046	0
50023.961762669176	49980.63716247672	0
50015.65901229553	50005.51123304655	0
50007.42018130532	49983.40923644637	0
50003.98929458173	50020.19652411129	0
49978.68685766216	49980.01706397409	0
50006.02554113342	49983.502716806615	0
50006.37104882755	50017.880156948675	0
49977.877792385596	50016.68462250551	0
49983.88778388111	50003.431641383904	0
50007.25930525301	50016.356386512496	0
49997.53870393056	50011.68337544323	0
50028.8876354843	49996.7961139601	0
49993.03313609062	50004.99403676527	0
49978.87460193789	49978.57901382944	0
49998.366406242945	49994.75751474936	0
50019.61622097593	49990.60713461233	0
50014.61533795304	49991.38028168589	0
50008.690952911136	50020.165591565055	0
50005.68511072025	50013.842987113785	0
49996.093953493786	49996.01996986774	0
49981.46397774686	50000.416395001106	0
50010.21667654521	49996.177030068495	0
49996.98762224401	50012.73618486243	0
49977.06413674297	49991.234642248426	0
49993.694214306066	49995.12567417274	0
49980.3192485011	49994.00326872188	0
50004.056211135474	50014.66353332076	0
50002.37956575776	49978.923750197646	0
50022.66685467963	50001.65038291576	0
49995.84149753014	49973.43350969119	0
49997.10356754586	50006.01006358804	0
50033.06942428801	49981.91341570461	0
49979.94679799229	50001.3323591304	0
50008.85047956283	50016.47355770598	0
49995.25060635962	50016.73726829858	0
50006.72266694603	50007.64404602325	0
49990.082384099696	49971.73324296739	0
49994.30142329103	49986.52147414055	0
49993.99083781493	50013.564340328594	0
49993.677025331424	50019.77453632753	0
50008.88873976937	49986.20754836948	0
49989.62043617076	49984.9066512741	0
49976.89101514203	49999.79555213243	0
50000.38365317644	49984.73866509687	0
49998.50301832688	50004.801049115755	0
50002.4775370339	49999.82692121468	0
50000.58614407058	50022.59126134004	0
49991.57997734524	49980.74466590062	0
49999.47619484948	49983.55135301644	0
49997.872176753845	49979.78767954166	0
49999.51034001347	50014.126163537476	0
49987.361610054635	49969.53376487578	0
50002.83973411616	50012.701877170904	0
50010.86774556764	49989.07944425918	0
50001.15748309764	49991.573961654765	0
50007.9913835416	50022.24041741338	0
49988.7503233546	49981.35012226887	0
49986.03608310234	49999.11861181681	0
49985.00637627702	49981.597648055234	0
49985.650089384144	50009.49023072368	0
49974.397243483145	49994.03644489316	0
50015.4345562129	50000.98678220005	0
49976.39001702552	49983.38478956387	0
49990.066594147334	50015.71113489241	0
49971.73204410394	50023.41744022993	0
49983.60830630746	50002.113752133686	0
50007.28364498836	50014.70157262982	0
49983.19737224199	49998.713609976796	0
49986.11467622116	49996.56995467928	0
50019.87293030292	49996.05067039871	0
50011.89569799317	50004.23689077273	0
49987.14195373493	50003.64643312917	0
50005.18617250356	49976.00707180303	0
50021.27295677253	49997.78060101359	0
49979.594871433575	50010.649888378335	0
49992.039268323744	49970.88771154867	0
49987.510827455895	49972.02581111281	0
49995.56040451604	49984.98989796355	0
49981.0822076258	49967.432359146966	0
49987.94058000065	49974.88526764987	0
50014.510866226876	50001.379604242626	0
50004.62877733578	49978.807454918766	0
50003.970018942	50018.124082947324	0
49993.62624373497	49978.81782578118	0
49981.3428510555	50003.34384201937	0
50018.167902045905	50002.34827142573	0
49981.71449227033	50012.160532840586	0
49993.51179022016	50011.8374166899	0
50006.51511528033	49980.31385758159	0
50023.53832016382	49982.224374854566	0
50017.194157851016	50024.83639285489	0
50016.97714463976	50008.12513798981	0
49990.94758817478	50010.165896359336	0
50029.3899666008	49984.93088934797	0
49985.95128382408	49973.39797252086	0
50021.498484812364	49991.903341270365	0
49977.56468768297	50006.68173366002	0
49997.40523162644	49985.00916248897	0
49999.45886393115	50015.993292540705	0
50004.07375902936	49990.19193619716	0
49974.26236635185	50000.19879209648	0
50019.180563178095	49997.94562009952	0
50009.890755981425	49980.265018184764	0
49989.29510405071	50002.724338880376	0
49996.426259186024	49985.51478007382	0
50007.493040620924	49989.19723968765	0
49981.384028675486	50010.62626959132	0
49991.6071713429	49988.028312631526	0
49984.6056899718	49996.65388554512	0
49989.978249538704	49976.34614928339	0
50009.06208482354	50007.05225252825	0
50015.12164949382	49987.54220632814	0
50013.02451351341	50012.6930640136	0
49983.72875331615	50005.03348698493	0
50030.322162535915	50008.764945724026	0
49988.07236480543	49973.30322159022	0
50021.17953770424	49993.40148768863	0
49977.9353266202	49988.32861394756	0
50017.55200453088	49989.686622262205	0
50009.41709683127	49982.94472538286	0
49993.517031380165	49985.624445562935	0
50024.23762702507	49990.057631149546	0
50006.59920691841	50013.173112278804	0
49996.36285869221	49979.65183355569	0
49996.46253639952	50010.35669178488	0
49986.346697934445	49975.77454466398	0
50017.36509094484	49994.05724041787	0
49977.54298608225	50015.26628060827	0
49987.665413008544	50009.961026873665	0
50004.20668245684	49986.92493821414	0
49991.240948939056	49995.09753900651	0
49990.672214701546	49969.02835953091	0
49986.80029992012	50019.193986685816	0
49987.05498610656	50015.276629584274	0
50013.29483279359	49990.93642424138	0
50003.07116470876	50004.790797890644	0
50019.96678142075	50005.286622233856	0
50016.410985050155	50026.64117403084	0
50022.381607964344	49994.78009458669	0
50032.55510401598	49988.476649386204	0
50019.84726886357	50008.03743254569	0
50018.55105006549	49996.125393120456	0
50005.72733228711	49984.65987424659	0
49990.724770951034	50001.10196901953	0
50007.556938279646	49979.396019758125	0
50022.078615100705	50000.813758113996	0
50004.55566149082	50023.60044291396	0
49998.4983155582	50015.035411197096	0
50004.21201548379	49979.89735732732	0
49998.41688966351	49982.0914605221	0
49996.9404056562	50019.45560997021	0
50024.824178134666	50003.82240284793	0
49981.59933546655	49988.22546023058	0
50006.68692081328	49991.29153867619	0
50030.92505047998	49986.73341575318	0
49987.02162812129	49999.91224158874	0
50025.59547838074	50004.8113040502	0
49988.90094384041	49975.40867859488	0
49990.23594971534	49994.96063345515	0
50017.1067611682	49986.79810538411	0
49995.74080340362	50018.56532930337	0
50002.31586199673	50000.83903672667	0
49985.91446985067	49977.111835945914	0
49967.44431902017	49989.53004316159	0
49991.32434972063	49993.81099808387	0
50030.49764698876	49999.80431681986	0
50027.8920230694	49984.61646596402	0
49974.05217655252	49991.63751974511	0
49986.350155817265	50008.71150109189	0
49979.786602864704	49996.93528004006	0
49980.638830733114	50014.78666042598	0
50018.94609729141	49984.38404056665	0
50016.86817008317	49983.479919210724	0
49990.923193534356	50019.067660158245	0
49984.68159875427	50012.00075993163	0
49982.58897476211	49987.25645410104	0
49977.860154341804	50025.185317880954	0
49980.36263354036	49976.54920293385	0
50030.175245270664	50013.83441614367	0
50030.65430217634	50010.08164100497	0
49970.65389870021	50027.10203048065	0
50034.9719228903	49978.647480672626	0
50017.85789347177	50007.327853458395	0
49989.376716702325	50005.95581601044	0
49972.54740722439	50004.26018838349	0
49999.90607349646	49987.24525022351	0
50016.33039841318	50011.26546094777	0
49992.406209525456	50011.43399184492	0
50035.72874323706	50015.82195458916	0
50005.41012807499	50025.2913505149	0
49983.81713803753	49983.79410119446	0
49999.77181508898	49967.689736443	0
49967.01115954832	50018.732933267005	0
50001.21111076006	49976.59515916633	0
50022.03660548448	50021.284900769926	0
49987.06820574467	50005.69981951918	0
50020.23576196077	49998.22890886206	0
49992.16903790663	50013.34050751537	0
49981.74734959878	49983.20071237331	0
49991.36824090871	49969.98461879516	0
50012.37766248718	49981.688403947286	0
49974.56224014572	50014.0804240969	0
50024.36097900612	49986.16457806206	0
49978.57637046901	50017.57258934513	0
50035.21616128849	49992.33085888675	0
49988.520182053304	49993.212740546805	0
49990.99456999804	50011.18036907362	0
50014.791241027175	49989.81083623396	0
49983.24235149588	49995.04380092772	0
50005.4078474971	49995.59320991545	0
50026.3538803164	50002.49773890014	0
50022.33425121599	49996.648774144	0
49985.706139208625	50015.893411702025	0
50001.12132970448	50026.977078791555	0
50032.16883876991	49997.22933410839	0
50000.78804212597	50010.92367463368	0
49997.79416111843	49992.046539810384	0
49989.86428037326	49986.360250281214	0
49991.50355130605	50019.933566887434	0
50028.340584949256	50004.80209150397	0
50229.88575188749	50210.34564038058	17
50242.967103911986	50192.378598568306	17
50210.845404971245	50210.803447232436	17
50258.83844780637	50209.19108512764	17
50242.01906714203	50173.98691671902	17
50268.8967211653	50192.002329184266	17
50219.66212072099	50188.66994129186	17
50263.29825450716	50174.37822337214	17
50190.20405685132	50196.797194382954	17
50181.906544457306	50172.48742178985	17
50251.30658656724	50226.03607454556	17
50191.0895744452	50155.441230383265	17
50196.75937325334	50225.06085908203	17
50163.75863814717	50157.579044571605	17
50265.67280778802	50245.72414906274	17
50182.69430595041	50131.95634976021	17
50219.20929125008	50170.09958722825	17
50272.531364231145	50262.99491214177	17
50174.906886331526	50218.044384734356	17
50171.68462997963	50241.69365163148	17
50213.895128763565	50145.99423744261	17
50263.67536582008	50278.90982531661	17
50168.75965784229	50194.71463721533	17
50235.0873505322	50153.569505523665	17
50160.41496463796	50134.99104706662	17
50151.90530657702	50232.0806776061	17
50221.622911563645	50129.638383134086	17
50148.76082238468	50170.47601030164	17
50138.93253625165	50138.71244785022	17
50143.764508337765	50210.16904866316	17
50278.637528466876	50215.47419001638	17
50244.72467019552	50249.831316042575	17
50284.32949138927	50278.66494467105	17
50232.98645640969	50271.79270227424	17
50297.88911847593	50217.53829763115	17
50294.61620547792	50194.21385332157	17
50213.74036614729	50254.557697176024	17
50219.13724454643	50289.87556606276	17
50226.082285432654	50231.18052884612	17
50125.7915977605	50228.20615553928	17
50125.09029073878	50201.553499281334	17
50267.20679251945	50303.559040792454	17
50242.428597481296	50118.07512256754	17
50189.45263635576	50260.72399289126	17
50144.90490094313	50119.200672725354	17
50249.76769472564	50293.65021964912	17
50202.38274547391	50297.46740933211	17
50231.73843979322	50102.336198105935	17
50219.974147939334	50084.312340531586	17
50127.768264818704	50107.00964825058	17
50253.420055696806	50094.34398576738	17
50265.67687949346	50325.28415887994	17
50312.09963899312	50187.65790772652	17
50211.84446210702	50113.93368940757	17
50252.60416875819	50074.480202584644	17
50292.13416833453	50298.62461851225	17
50289.800176550096	50331.06249176091	17
50268.15078671311	50110.73425507042	17
50277.30915500778	50085.11165913545	17
50250.790507595906	50314.99230284107	17
50114.4619168112	50125.7133892688	17
50265.315300525086	50056.58305166357	17
50107.512303950934	50207.33708901612	17
50180.224519566116	50295.70904452607	17
50115.24416616189	50179.67519403651	17
50093.61367050531	50163.66922831076	17
50135.858300069885	50184.399884384264	17
50208.14332727408	50060.33135666766	17
50291.89655941552	50169.88858471379	17
50270.55533954261	50344.83602366822	17
50281.768414290455	50363.86754064029	17
50319.330151557486	50216.165833302584	17
50307.665065865534	50155.45261617495	17
50241.827596215604	50136.19612842056	17
50121.92501989897	50150.10570348023	17
50112.26585007117	50097.53404515297	17
50265.23895698075	50380.737218778544	17
50304.11431126145	50314.549484531446	17
50254.47040588644	50354.210284045075	17
50157.9974338583	50296.970063455505	17
50232.75981084278	50327.5364640271	17
50133.72465320426	50289.7567645304	17
50284.84150274039	50382.70073369027	17
50174.665254386346	50114.26434219024	17
50295.125116678304	50248.710361567486	17
50261.714138644515	50036.19723321919	17
50185.9617595951	50069.19950494118	17
50141.39733135882	50309.132357826085	17
50175.94423266691	50088.989327295705	17
50296.88088804655	50137.00730454839	17
50328.633015093576	50306.22268314392	17
50086.97242611874	50143.76123595588	17
50306.89031662157	50278.51417438073	17
50199.400618706146	50083.86195477474	17
50303.658014864675	50364.78318277085	17
50145.30415701556	50329.67431851138	17
50069.15335546999	50164.47044024795	17
50286.555328549555	50102.892924891945	17
50321.23523137563	50137.4330889611	17
50214.933778648876	50320.49799719571	17
50140.447787838624	50254.716545557356	17
50277.2886147549	50018.90241101573	17
50134.66798084128	50089.8085386285	17
50146.045301801394	50351.87486649052	17
50325.7869751996	50279.22070634744	17
50299.7791257816	50016.565985481095	17
50086.89211650057	50194.52520404147	17
50240.66242617343	50051.31669209362	17
50068.31141607561	50137.898180335855	17
50317.59285580428	50262.557729105334	17
50121.441339690566	50346.77250928686	17
50170.1931924584	50355.89863646244	17
50121.45870819416	50323.73482710996	17
50190.30011580306	50103.3651101582	17
50290.085666759864	50061.9853150524	17
50120.15112077273	50077.71322594901	17
50150.868744185325	50099.444136905746	17
50308.56187481484	50341.956034881056	17
50319.779719826874	50009.74780840271	17
50112.10734482737	50248.954256750745	17
50190.16370778353	50051.33742831375	17
50215.6466203193	50347.636205000235	17
50099.01707556734	50081.151087458486	17
50192.483333640084	50317.728432213364	17
50255.40857927147	50157.21188082281	17
50204.804572398556	50034.009829880386	17
50141.481499634705	50062.1316750095	17
50345.39278494923	50271.063962301916	17
50128.5478964668	50269.97044449794	17
50257.94837424338	50010.99029285614	17
50045.5789901997	50161.15902607051	17
50034.43995301637	50178.525137431716	17
50012.64421877203	50174.088663534756	17
50197.1954108365	50277.60613787569	17
49993.895652182866	50177.860532867955	17
50152.35630415092	50081.37858185264	17
50167.528774060505	50320.67745615554	17
50113.453829208906	50369.39997352207	17
50308.542446884065	50054.95334637831	17
50298.59113984973	49998.45827577168	17
50081.70805737665	50120.79967713289	17
50309.33656301713	50236.96650622864	17
50220.44101225486	50012.34754872248	17
50337.15438509848	50027.41203170346	17
50091.95693215859	50256.3222743912	17
50058.18950713397	50117.366638243766	17
50287.50627351345	50036.75617720581	17
50243.5029715664	50373.295553528784	17
50230.622806114	50357.749297193346	17
50343.85761817504	50010.70249712201	17
50113.57652044765	50284.8879852321	17
50274.50066642137	50405.3877300652	17
50369.86313643235	50281.0853657955	17
50279.45422450777	50000.56302765542	17
50325.698590367945	50049.33669188612	17
50392.67163303232	50289.223456688705	17
50091.41624790419	50234.82642987698	17
50359.79901521751	50026.584397402505	17
50339.25091148303	50218.13103369336	17
49978.62011569917	50189.247375887615	17
50072.99360400077	50246.128582412	17
50103.395310312626	50352.391655831954	17
50086.08505048657	50362.44386760998	17
50047.9412149415	50134.06287173915	17
50170.14536004692	50059.298783035054	17
50335.86114621014	50115.54183256131	17
50036.78476381022	50203.1334414027	17
50189.1999576984	50349.483180296396	17
50338.526164133444	49990.38961793026	17
50084.44524422877	50213.532210858226	17
50282.17686325445	49982.35243679318	17
50117.43313809086	50388.05630607221	17
50352.42338214173	50289.651601315665	17
50285.08161176902	50232.717825841115	17
50201.08428571777	49999.12239860829	17
50373.89993304201	50014.4886300104	17
49994.64527111595	50208.30371246886	17
50267.49475001219	50140.593835054184	17
50351.930465314144	50099.17105412211	17
50101.46012582434	50316.50140867651	17
50292.79902578486	49963.89311685612	17
50049.948165636015	50100.34654271187	17
50120.79254742911	50303.809286649885	17
50360.38157832818	49997.572998303825	17
50181.22418658868	49993.456422935415	17
50030.249208133406	50125.69397936072	17
50411.682014589365	50285.6355594596	17
50319.056470868854	50100.08065414855	17
50176.16786079066	50015.263927400156	17
50230.3994448875	50394.03143986255	17
50284.161343716834	50427.97618950802	17
50174.50441503038	50277.568162245734	17
50031.39028435663	50143.6992815055	17
50306.199539153924	50395.9030242645	17
50359.30800420302	50308.583135008594	17
50057.419976370526	50262.99372051261	17
50254.31440577873	50406.93731909143	17
50187.06575221735	50370.430771359526	17
49954.19008624098	50194.647941456686	17
50310.03787309438	50296.517531796635	17
50045.10898680648	50076.497182179315	17
50325.2519061322	50395.36592793057	17
50352.41613718036	50073.93077320232	17
50298.7149741392	50082.94413523585	17
50135.72183757339	50388.68305131577	17
50152.59826973643	50039.79272072907	17
49980.03179316933	50162.06299502954	17
49965.51843150558	50209.74831351195	17
50371.96537562055	49980.404670733435	17
50021.668830350754	50085.95016362394	17
50240.15973188934	49991.503629413666	17
50399.43006551553	50013.30215092089	17
50062.74258141274	50082.77364369605	17
50096.75948103975	50294.8834206804	17
50298.81837643184	50414.94437695777	17
50384.184341090964	49997.24832636911	17
50422.10859488939	50027.639864944475	17
50324.254925933084	50327.71251902176	17
50157.508526359954	50005.27288858934	17
50224.78683391588	50041.00239358472	17
50071.68464479415	50182.32108829725	17
50369.80287142313	50109.24320240998	17
50349.8794659765	50048.86195103432	17
50343.94715216341	50193.08744197313	17
50149.15048458712	50272.44808276298	17
50393.9964910117	50268.346913944704	17
50016.400289667356	50201.671019057736	17
50355.07769943639	50128.371744017204	17
50314.45955985767	50027.39543899614	17
50108.52539534221	50062.09430409528	17
50318.975046829706	49991.115748259275	17
50165.96715682685	50373.52704949163	17
50370.728329794976	50058.57880418569	17
50306.49572949271	50438.82393777075	17
50054.30969108612	50176.98766763018	17
50140.837744430326	50017.98389614475	17
50169.07701515669	50392.32337883118	17
50375.41136876104	50037.00430582319	17
50048.08300309234	50243.71140831254	17
50376.48602611611	50088.86561649938	17
50125.05354083553	50042.2557281613	17
49999.61271289633	50079.09520019668	17
49981.55841221001	50225.09281672811	17
50088.682681481296	50059.255332086446	17
50088.33213234247	50033.220586050265	17
50319.487090760995	50075.39554649856	17
50024.10255212306	50219.30967814718	17
50347.11903763055	50332.657678131516	17
50003.469547144385	50235.488705111464	17
50026.83915473958	50065.184784911435	17
50241.71270275853	50020.45602970757	17
50370.064002817555	50142.94735971885	17
49965.75554230011	50238.63982020421	17
50258.35468670366	49990.54674775082	17
50013.26324200516	50144.08075626119	17
49953.85904040779	50160.14741298252	17
49965.48437829437	50137.31385572163	17
50164.79300778878	49978.5130539132	17
50209.497323014824	50393.39195729164	17
50070.54935546491	50099.27589575465	17
49982.80787897782	50142.88405713875	17
50324.0891853018	49973.58427685196	17
50037.803374321185	50279.38297416133	17
50220.23006428621	50377.79406095327	17
50156.55164175528	50408.35778152007	17
50058.63212497886	50288.27114010318	17
50389.15458268057	50101.89880116634	17
50026.97027416646	50103.40684626412	17
50005.31585553932	50123.47093344178	17
50303.87155440942	50118.35572625777	17
50408.786715677394	49989.69756591484	17
50318.92822874306	50460.338585443016	17
49944.853671350495	50232.66755610615	17
50068.10858025263	50353.958086323604	17
50272.655381172066	49946.63223495593	17
49934.49492932024	50163.80045032736	17
50304.66930377027	49977.77316092033	17
49997.10013612985	50099.16148269199	17
50393.367190438476	50314.709160597355	17
49937.48266647882	50202.861962179006	17
50346.099422955995	49964.717505436834	17
49916.94327171197	50208.53922510051	17
50047.31716591049	50356.52962188666	17
50325.838664001865	50356.147738054664	17
49927.61452080374	50181.4341291715	17
50331.20120912166	50250.41502099939	17
50056.09426823849	50372.77366320583	17
50328.78064350223	50437.61155714492	17
50060.299303845015	50064.85575190679	17
49995.620632294995	50060.03605347617	17
50433.737202839744	49979.503681249225	17
49965.674818263025	50261.05116846136	17
49952.39114036979	50115.4963808007	17
50027.45445749898	50340.90257478101	17
50124.41544823864	50406.356401240104	17
50318.805799869195	50414.6509478382	17
50266.06192471762	50431.72280173178	17
49971.769676348114	50053.22306744107	17
50068.11511421481	50046.39386848588	17
50065.05499909575	50305.250041917985	17
50417.99927583804	50262.093347614114	17
50132.63297272175	50365.311702906605	17
50046.367837316546	50221.27519631515	17
50274.8617992071	49925.51967159694	17
50021.79444897591	50238.31387169821	17
49956.17750845606	50093.11135783019	17
50049.81917845955	50032.70808795678	17
50290.13863315571	50446.62810988686	17
50368.8252550526	50189.554014750436	17
50392.803018348684	50125.19019645986	17
49970.69380266379	50104.8205092393	17
50083.617061154066	50310.478975145175	17
49947.34864936204	50253.80553410488	17
50081.40293089337	50282.80898239401	17
50060.64404739568	50210.14377698042	17
50219.34149723108	49987.97940354865	17
50340.27297547732	50367.935678854206	17
49895.06486933431	50207.02059053047	17
50393.52702761675	50070.1190018859	17
49922.67670834958	50147.822266127885	17
50391.72608989866	49966.942019621565	17
50214.18751539562	49964.45285953201	17
50306.98411675621	50479.77078753571	17
50395.404531317865	50039.94806929017	17
50174.28948415828	49962.588529758425	17
50370.46271770423	50331.600695829875	17
50095.905002502725	50386.534037952835	17
50031.11383776694	50025.23085015196	17
50188.72891353197	50399.80718430155	17
50326.42485133664	49948.405025076994	17
50257.85868952785	49912.62324538605	17
50354.84775029361	50354.975123939745	17
50176.86544410302	50036.56741903423	17
50392.48035849131	50339.03177216607	17
50042.78939717355	50327.98396763316	17
49971.70612259331	50072.87623454034	17
50342.19770700125	50464.25864365519	17
49961.751477374986	50035.57585834523	17
50388.320319690014	50191.753543394574	17
50376.062831093346	49946.98947398244	17
50234.8731875516	50069.25084762861	17
50078.34925377923	50337.999435703474	17
50349.67725447021	50447.69376286946	17
50078.36596783893	50402.57146726787	17
50035.318236889594	50257.79469917685	17
50415.07886060114	50079.37641224792	17
50105.53047362423	50404.88426003631	17
50052.40130974543	50397.712801867136	17
50314.178382545964	49926.90673940212	17
50426.285443054716	50006.670969572864	17
50394.53175207423	49934.280284283275	17
50007.13059611004	50014.69246089248	17
50224.991006440505	50412.10406991589	17
50416.777842999945	50309.89339667879	17
50034.45681631625	50297.413037254744	17
50074.80967656792	50381.83798826728	17
50267.53618284448	49965.716804580756	17
50201.04788321571	50176.89810364224	17
50096.34831160382	50333.85091571103	17
50444.651625337974	50018.54289437183	17
49899.04734447391	50227.92035264003	17
50298.34452768943	49940.835946568135	17
50097.00089133541	50422.14767992459	17
50255.125745088895	49934.61036298465	17
50459.53124347538	50005.11798336821	17
49980.24834301813	50026.427786881104	17
50022.704629342225	50002.60917904699	17
50138.86355724481	49993.844854653486	17
50115.65059892659	50025.519556750034	17
50120.211302077754	50428.880906340455	17
50351.25627452486	50250.90942350849	17
50025.93805585243	50370.90850943278	17
50334.366661860164	50483.00199148127	17
50195.198975646665	49978.10310277767	17
50031.42624615848	50396.73647116095	17
50204.42544484334	50362.78742698973	17
50394.201325206486	50150.03687069252	17
50043.11203932778	49996.30114175621	17
50164.4812342758	50425.13652259172	17
50294.9290678603	49922.91675590437	17
50280.19779595896	50481.25492122593	17
50431.039383058815	50280.48458449893	17
50447.71613598867	50262.566675595896	17
50006.07746507689	50040.81900411025	17
50058.17928435189	50009.98558364765	17
50009.98904628463	50348.9068417854	17
49897.187407195204	50143.31421200639	17
50018.02443653405	50286.15019987103	17
50361.15365563516	50208.89625941732	17
50457.81442095568	50040.595662240674	17
50312.13080924506	50503.508575664	17
50434.44707267505	50306.093139176504	17
50371.55510751598	50436.00513233139	17
50479.96442096489	49995.15820059488	17
50292.31254427514	49904.5667655713	17
50202.91100331431	50420.954989800164	17
50029.40416265485	50415.58144009642	17
50016.65362316506	50262.82158883254	17
50378.598352803194	49918.529476931464	17
50218.86921157764	50432.42109103074	17
50360.79287613608	50373.79321777773	17
50251.67220086673	49955.55372106156	17
49935.580262996584	50122.040750375025	17
49879.78626947924	50235.85475817596	17
50455.214750246596	49982.88167315767	17
49984.74835073194	50120.74685960104	17
50111.00697552214	50448.809607042494	17
50200.51142497031	50446.384164534924	17
50379.14913994484	50381.37551511688	17
49853.78111202136	50234.170475166786	17
50376.78519122523	50297.77259800216	17
50387.68158381358	49894.163683836836	17
50163.13311575546	50258.52095671289	17
50415.19638130883	50055.35559793176	17
49943.31665729924	50037.74679343252	17
50016.67316082082	50309.759062415826	17
50384.624870665066	50210.1486412992	17
50356.35622181911	49918.02951823608	17
50109.518604873796	49999.744166900375	17
50350.89559082157	50171.03066437511	17
50090.74194431442	50440.53085954071	17
49900.789025531354	50245.9590059796	17
50007.45611576931	50400.60873324835	17
50409.595959778686	50326.45215039404	17
50432.52201825517	50328.708685840196	17
50194.22025921459	49948.800475824275	17
50318.25949651685	50378.50915479464	17
50237.92547446702	49908.27177073621	17
50233.49349670892	50303.3372567118	17
50118.82554514989	49983.28188365451	17
50060.084042783004	50417.374854046604	17
50339.61145710361	50153.419453174916	17
50382.54876146018	50165.15718916103	17
49923.26317111146	50237.97884170471	17
50407.76173642747	50109.04964134241	17
50069.99365640769	49988.75191354716	17
50377.57687782657	50410.555856154024	17
50395.95310991073	50420.922423505006	17
50414.04657548907	50126.13181727543	17
50213.45796507544	49939.96849371701	17
50090.20036657581	50102.63391048789	17
50088.63253267104	49997.10694350477	17
49872.443473445404	50199.23602686127	17
50226.36353143572	50457.181047469974	17
50415.607139333144	49966.752818557674	17
49994.47826644697	50263.493575591296	17
50129.98479356673	49967.78828705364	17
50412.740078779934	50149.07567404333	17
49951.63051340252	50279.30727750602	17
49979.13392637444	50276.56403722845	17
50503.27314414772	49991.12450720383	17
50396.81522053604	50401.21640626381	17
49973.803796272914	50008.75938571514	17
50107.18803237726	50267.20751102528	17
50409.27423415945	49906.05740272619	17
50150.658141036474	50437.06823432799	17
50067.31271602848	49963.43113694225	17
50370.60462597272	50241.536459731426	17
50521.3361834852	49985.717361444	17
49902.327121677576	50122.54645197926	17
50066.52671085817	50323.63313992314	17
50070.949915937046	50227.64694826485	17
50526.96351933027	49962.086252377325	17
50356.32073796294	50481.07363199783	17
50454.5708119365	49957.274526890185	17
50358.773819587994	50503.59243064799	17
50235.20672803249	50440.45650258614	17
50538.95879076401	49991.10684104472	17
50412.566349077795	50238.13440648382	17
50438.92129074222	50040.12590287851	17
50471.59093603642	50250.212276680184	17
50202.31440707368	50129.40918256043	17
50132.50897989753	50446.3063976499	17
50494.43753232624	50017.38522149023	17
49888.894449015366	50268.35770919043	17
49997.664691094375	50301.200584442755	17
50465.02838885728	50272.59293725722	17
50008.80570062289	50424.475510376	17
50427.33631162657	49910.7963795749	17
49868.73035654122	50220.14036649091	17
50341.47561706313	49935.11327583031	17
49950.658097249594	50018.208030339076	17
50356.86088648443	50419.64362329578	17
50364.14341614086	49880.94195897964	17
50233.6111805571	49954.93551610067	17
50077.600545292626	50422.385722551364	17
50343.099037868975	49885.96012765821	17
50063.760411876785	50439.665412369104	17
50407.57643009026	50197.66757141451	17
50425.714091728165	50184.42815124401	17
50533.487958681275	50015.65687646991	17
50435.50918627847	50060.62072008112	17
50452.638608176785	50245.1823306484	17
50292.024698334455	50495.59859740913	17
50198.25664091264	50465.05603890105	17
49983.94943882633	50434.72273305653	17
50271.64001779941	50499.38141674503	17
50169.10960663701	50448.631550594284	17
50281.98812394972	50124.570117922936	17
50048.807685084656	49951.573964546726	17
