# Supplementary material for: Abundant Topological Outliers in Social Media Data and Their Effect on Spatial Analysis
Source: PLoS One. 2016 Sep 9;11(9):e0162360. doi: 10.1371/journal.pone.0162360 (PMC5017681; doi:10.1371/journal.pone.0162360)
Supplement: S4 Dataset — See the respective attached file. (ZIP) [file pone.0162360.s004.zip › S4_inclusion_swl/clust_19_28.csv]

50000.0	50000.0	0
49997.79043139506	49998.597076012185	0
49992.133447697015	50000.07879332946	0
49995.558133034945	50000.38009565156	0
49997.21745450375	49997.77212437529	0
49994.57180867038	50002.631066205395	0
49991.49888846195	49992.4613969998	0
49996.77201141029	50001.35825968003	0
50004.850999751936	50000.85693610015	0
49993.46797080403	50008.42654315858	0
49998.95035597973	49999.646175560476	0
49997.442896782326	49996.09302892505	0
49998.812795232036	50001.19449831629	0
50002.62075658079	49995.496073808055	0
50000.216125961226	49993.66178437633	0
50004.23648844592	49992.22940218959	0
49993.571381594695	49999.580818657516	0
49992.41923089483	49988.943020042476	0
49996.0527618576	49990.599080623244	0
50001.12000876341	49996.02035613251	0
50001.6019572125	49988.69191780159	0
50000.054173393626	49994.84507609227	0
49996.16393075302	49983.54171333091	0
49999.359585119164	49998.34690009942	0
49990.032259035645	49990.78718097332	0
50008.03801246034	50004.374756706806	0
49997.912305912	50002.05047237355	0
50003.47988321763	49993.052296422924	0
49985.51403302475	50003.33527065473	0
49998.6759818169	50008.21620234813	0
50007.88661690972	50006.75171072905	0
49992.84463948033	49996.02080521639	0
50005.353157945894	49996.63946390781	0
49993.56821679584	49997.757853689975	0
49984.727985152575	49992.42600786566	0
49987.897885826496	50000.432936200814	0
49995.41428427015	49998.58480619745	0
49998.23230755371	49984.27159425677	0
50001.56984675912	50003.70886639595	0
49987.949256951135	49986.671472371265	0
49993.69019385624	49988.42095948461	0
49990.60023029436	49996.84431148471	0
49989.8831856475	49998.5480773353	0
50004.031737429694	49998.13902404288	0
50003.4894029905	50003.09904140463	0
50008.61850962432	50008.21797879241	0
49999.591625836154	50002.031401449996	0
49997.03975814452	50009.348246719914	0
50004.44371639388	49993.891565456965	0
50003.34929151505	49985.56991203538	0
49992.16039029563	50006.06042632077	0
50007.15378653218	49999.26466668234	0
49996.16890274137	50002.738391335304	0
50005.92485061879	49988.330804757796	0
49998.38389391129	49993.62450756858	0
50005.06115385122	49997.67556213016	0
49988.91764942108	49997.5550046056	0
50007.51712024195	50001.36870839534	0
49988.1616042304	49983.63506917873	0
50009.485075860175	49997.87824772131	0
49996.04301541916	50008.734037925446	0
49992.10706594943	49998.709555552676	0
49998.05603662089	49976.85732034227	0
49998.23225417739	49988.04705525317	0
50003.29875263384	50010.79864165075	0
49988.8005706413	49988.888047156666	0
49998.633742805185	49985.74198749925	0
50012.26252845324	49989.043919917516	0
50001.71554240036	50008.23076770677	0
49990.4221963806	49980.08489794384	0
49996.7307457035	49986.75100088232	0
49996.95323201458	49991.31025767149	0
49996.627782278076	49999.704189140306	0
49993.783599509414	50001.9670468794	0
49995.547791910605	50007.16657583297	0
49994.541607082676	49998.032773452	0
49997.19536476392	49993.761534747864	0
49994.48619388764	49990.314267388865	0
50005.31953840113	50011.457951609125	0
50005.21838530439	49992.710027598725	0
50003.553832569996	49996.930528550794	0
50005.55622003214	50007.27952617764	0
50016.07253131363	49992.92009515851	0
49981.55975510632	49993.815413305005	0
49998.391760254424	50010.92338898061	0
50006.9610331696	49997.4371772649	0
50008.761052684844	49996.71402507769	0
49995.88335509951	49989.38185972829	0
49996.861110456084	50003.60591475201	0
50011.76083948491	50005.815023696225	0
50007.565205166386	49988.032658921504	0
50011.5472826698	49993.41279408204	0
49994.69598294172	49991.86267472745	0
50001.59297422699	49992.63184262959	0
50020.432728192354	49991.544523876044	0
49995.42836478101	49997.296746693275	0
49998.810270886876	49992.07105333187	0
49990.64479087334	50004.56734443546	0
49986.07489653561	49993.66150576665	0
49986.51012401545	49995.60849854692	0
49984.077954815686	49995.664388103614	0
50003.895467088914	49987.98694527446	0
49982.031325156546	50004.108411650275	0
50012.386007996894	50002.93416500153	0
49981.83577827261	50006.99544168797	0
50002.61358895062	50006.125868638286	0
49997.610187178936	50007.504993158815	0
50002.000247755146	49982.02566011666	0
50003.92467657114	50009.55221404131	0
50007.90022175466	50009.254849840996	0
50002.119076106625	49987.54881244561	0
50000.85755020047	49982.84260186325	0
50002.88920887537	49988.277816315385	0
50000.76418505607	49990.47633754719	0
49991.52221516297	50005.175687260315	0
49991.79441719219	49989.945528475415	0
49998.38903914623	49990.977596904035	0
50010.86443657174	50002.861853111826	0
49996.13310567727	49978.225416527945	0
50001.90323198772	50002.087447907405	0
50005.84584777947	49998.54566276328	0
50017.357289774474	50003.73442282242	0
50012.453241333955	50007.3589429362	0
49985.605250376015	50000.51473356919	0
49994.38328827558	49984.18899957935	0
50000.8403546126	50004.897730818215	0
50006.11194117808	49990.15992299432	0
49984.27524808013	50005.968591316036	0
50019.5490885488	49989.334775282514	0
50008.08135946473	49995.88210170539	0
50013.452588935026	49988.7082536488	0
49998.1854275154	49989.08493253287	0
49998.71774061969	50006.58240197167	0
49993.97049801827	50004.02511665101	0
50015.25622703696	49993.5720335993	0
50019.81418921928	49993.28277654077	0
49995.226166110464	49988.49803466768	0
49993.865175289255	50005.869898426434	0
49994.04884830762	49993.897956082816	0
50001.39258520028	50014.69304526826	0
49992.10381851385	49991.3367421365	0
50002.88349777745	49998.53556594982	0
49999.29465558944	50003.13800737407	0
50012.61582749915	49996.667967977366	0
50004.93898694684	49981.08544820314	0
49992.72674114008	49981.491918674365	0
49982.816725410885	50008.82887474503	0
49993.60548876865	49980.15138910854	0
49992.11360557294	49974.161871512435	0
50008.0641741181	49991.535682462476	0
49986.56975352135	49985.88537937111	0
49988.26397047004	50003.51104710496	0
49986.204012010814	49983.62403469558	0
50005.45533731321	50008.4777403098	0
50002.84202847576	50009.38788858975	0
50004.5110949025	50002.17592122478	0
49977.593176681534	49997.97886004455	0
50012.96296910729	49986.584380800676	0
50000.389708098875	50008.21378903525	0
49990.53693650669	49987.986221160616	0
50014.06684097054	49993.2541244715	0
49991.01998804747	50002.62396518842	0
49997.179664791176	49989.593964051295	0
50004.2950092968	50012.89350630644	0
49990.621701041644	49975.46767306921	0
49993.55678247852	49977.01456242952	0
49992.84959283164	49987.70268395018	0
50011.20404459958	49996.77816642178	0
50003.364540594666	50019.003513690965	0
49983.49823437399	50007.538690917216	0
50014.32975302772	49996.15686941403	0
50015.78410513641	49997.474112749405	0
50009.43197460551	49990.474738550445	0
50004.745906517455	50016.623646608256	0
50009.63416808849	50010.34807378314	0
49981.74271072933	50016.83610456045	0
50013.40609958293	50002.34463341224	0
50002.72985233878	50018.01678341299	0
50008.287622641416	49999.13161246651	0
49984.126513146795	49977.08224825575	0
50012.84333684762	49985.38424254539	0
49987.99532836726	49995.883448455505	0
49990.49563661924	49992.83144377475	0
50014.145828508044	50005.16808115428	0
50015.1384677496	50000.029878970345	0
50018.71002429644	49992.34413541518	0
50007.134924491525	50011.962310271636	0
49996.373515502455	49992.135994846685	0
50006.850693972374	50009.72264438309	0
50012.45941158673	50019.663471941465	0
49992.899397134126	49993.07508130361	0
50016.607641170005	50001.151601822945	0
50001.25747092277	50006.547656443894	0
50005.9345093647	49994.19009730721	0
50017.813944932546	50005.00005444524	0
49994.42296405501	50000.44724693628	0
49999.35940114721	49988.76188971461	0
50016.58884756132	49999.17895380054	0
49994.892938313336	49980.091849776516	0
49995.0510721457	49995.44024060015	0
49986.38053722962	50002.41536141428	0
49990.64707373581	50007.66669698612	0
49989.3412077137	49992.250863683475	0
49987.369434572014	49998.90669951169	0
49986.04730065185	50004.93889305151	0
50020.57281063565	49988.298296764944	0
50003.141428724506	49983.92680217168	0
50011.81226398315	50020.795317113116	0
50007.91702417866	49994.79261652382	0
49997.460358599514	49978.000531714766	0
50008.47322917809	49997.7998386602	0
49988.79105521255	49985.61885176348	0
49979.99668415866	49988.247550464446	0
50023.01450993598	49990.665766766455	0
50001.80863469015	50011.621492053586	0
50001.180707899926	50000.160397497704	0
50001.230491099064	50013.464722137476	0
50005.57916729151	49986.36478573439	0
50006.32386534526	50003.98689779463	0
49987.26417256439	49997.386262863576	0
49986.50969488265	49971.13079668079	0
49991.78560749561	49984.743248127874	0
50011.91064186316	49987.25857504851	0
49979.026179858774	49993.54009193787	0
49995.29197055855	50014.299317089695	0
50003.27528192292	49991.640484220654	0
50022.18687484511	49999.49876293456	0
50016.845165693354	49996.542146341235	0
50009.68184032617	49994.3223712722	0
50008.5689875515	49989.42745413995	0
49988.62882947315	49994.23153514448	0
49978.34352784749	49994.31806542327	0
49991.21899801028	50013.93786311992	0
50009.06545782055	49992.015826742805	0
49996.762495718875	49973.93491078354	0
50017.86968777505	49999.56646561498	0
49992.32209367812	50003.204802689404	0
50006.53972236025	50002.45568023364	0
49989.60527622023	49999.63902025744	0
49998.13606003267	50013.69500914624	0
49990.00921189547	50013.485931768155	0
49991.09537875763	49976.82180722324	0
50010.54800492425	49998.00514117209	0
49989.09032394753	49996.42852776032	0
49995.18505374276	49987.3120398817	0
49990.204920949844	49989.23957312068	0
49995.16332007578	49981.804981765024	0
49989.805555721876	49969.598178768865	0
50014.54160586519	50009.30971696948	0
50021.54580095918	50001.77225144148	0
50006.927652825536	49994.9504747572	0
49978.94516972163	49997.86333530433	0
49987.154837966766	49993.45593771072	0
50018.25094646333	49988.26745355924	0
50015.53809944499	50007.19757847838	0
50002.562234896366	50007.29734310244	0
50000.87592896443	50009.30557281569	0
49996.09835851055	49994.088565508806	0
50023.472574627034	49993.01831946304	0
50013.090661204544	49993.807025936294	0
49978.33498788711	49999.89226490378	0
50014.457860201575	50015.35471834229	0
50006.75642568968	49992.643689522236	0
50010.80395894891	49986.74763689218	0
50001.22972512284	50016.696412634854	0
50011.0865047758	49984.2383962155	0
49987.17750191979	49980.50113884318	0
49988.18126003159	50002.39534483807	0
50025.30879016485	50001.55626795164	0
50004.84985572731	50003.25131092541	0
49992.321169828596	49977.792669715236	0
50025.70679542769	49986.95657258604	0
49987.68618123762	49990.97637467728	0
50003.750755374844	50000.30182726468	0
49993.00738688821	50018.27374472574	0
49985.56049451298	49985.40564000354	0
50012.47559685164	49994.66869856204	0
49988.23073582163	50005.06016935864	0
50014.21137249285	49998.59916272567	0
49985.705947552444	49991.237555350046	0
50023.961762669176	49980.63716247672	0
50015.65901229553	50005.51123304655	0
50007.42018130532	49983.40923644637	0
50003.98929458173	50020.19652411129	0
49978.68685766216	49980.01706397409	0
50006.02554113342	49983.502716806615	0
50006.37104882755	50017.880156948675	0
49977.877792385596	50016.68462250551	0
49983.88778388111	50003.431641383904	0
50007.25930525301	50016.356386512496	0
49997.53870393056	50011.68337544323	0
50028.8876354843	49996.7961139601	0
49993.03313609062	50004.99403676527	0
49978.87460193789	49978.57901382944	0
49998.366406242945	49994.75751474936	0
50019.61622097593	49990.60713461233	0
50014.61533795304	49991.38028168589	0
50008.690952911136	50020.165591565055	0
50005.68511072025	50013.842987113785	0
49996.093953493786	49996.01996986774	0
49981.46397774686	50000.416395001106	0
50010.21667654521	49996.177030068495	0
49996.98762224401	50012.73618486243	0
49977.06413674297	49991.234642248426	0
49993.694214306066	49995.12567417274	0
49980.3192485011	49994.00326872188	0
50004.056211135474	50014.66353332076	0
50002.37956575776	49978.923750197646	0
50022.66685467963	50001.65038291576	0
49995.84149753014	49973.43350969119	0
49997.10356754586	50006.01006358804	0
50033.06942428801	49981.91341570461	0
49979.94679799229	50001.3323591304	0
50008.85047956283	50016.47355770598	0
49995.25060635962	50016.73726829858	0
50006.72266694603	50007.64404602325	0
49990.082384099696	49971.73324296739	0
49994.30142329103	49986.52147414055	0
49993.99083781493	50013.564340328594	0
49993.677025331424	50019.77453632753	0
50008.88873976937	49986.20754836948	0
49989.62043617076	49984.9066512741	0
49976.89101514203	49999.79555213243	0
50000.38365317644	49984.73866509687	0
49998.50301832688	50004.801049115755	0
50002.4775370339	49999.82692121468	0
50000.58614407058	50022.59126134004	0
49991.57997734524	49980.74466590062	0
49999.47619484948	49983.55135301644	0
49997.872176753845	49979.78767954166	0
49999.51034001347	50014.126163537476	0
49987.361610054635	49969.53376487578	0
50002.83973411616	50012.701877170904	0
50010.86774556764	49989.07944425918	0
50001.15748309764	49991.573961654765	0
50007.9913835416	50022.24041741338	0
49988.7503233546	49981.35012226887	0
49986.03608310234	49999.11861181681	0
49985.00637627702	49981.597648055234	0
49985.650089384144	50009.49023072368	0
49974.397243483145	49994.03644489316	0
50015.4345562129	50000.98678220005	0
49976.39001702552	49983.38478956387	0
49990.066594147334	50015.71113489241	0
49971.73204410394	50023.41744022993	0
49983.60830630746	50002.113752133686	0
50007.28364498836	50014.70157262982	0
49983.19737224199	49998.713609976796	0
49986.11467622116	49996.56995467928	0
50019.87293030292	49996.05067039871	0
50011.89569799317	50004.23689077273	0
49987.14195373493	50003.64643312917	0
50005.18617250356	49976.00707180303	0
50021.27295677253	49997.78060101359	0
49979.594871433575	50010.649888378335	0
49992.039268323744	49970.88771154867	0
49987.510827455895	49972.02581111281	0
49995.56040451604	49984.98989796355	0
49981.0822076258	49967.432359146966	0
49987.94058000065	49974.88526764987	0
50014.510866226876	50001.379604242626	0
50004.62877733578	49978.807454918766	0
50003.970018942	50018.124082947324	0
49993.62624373497	49978.81782578118	0
49981.3428510555	50003.34384201937	0
50018.167902045905	50002.34827142573	0
49981.71449227033	50012.160532840586	0
49993.51179022016	50011.8374166899	0
50006.51511528033	49980.31385758159	0
50023.53832016382	49982.224374854566	0
50017.194157851016	50024.83639285489	0
50016.97714463976	50008.12513798981	0
49990.94758817478	50010.165896359336	0
50029.3899666008	49984.93088934797	0
49985.95128382408	49973.39797252086	0
50021.498484812364	49991.903341270365	0
49977.56468768297	50006.68173366002	0
49997.40523162644	49985.00916248897	0
49999.45886393115	50015.993292540705	0
50004.07375902936	49990.19193619716	0
49974.26236635185	50000.19879209648	0
50019.180563178095	49997.94562009952	0
50009.890755981425	49980.265018184764	0
49989.29510405071	50002.724338880376	0
49996.426259186024	49985.51478007382	0
50007.493040620924	49989.19723968765	0
49981.384028675486	50010.62626959132	0
49991.6071713429	49988.028312631526	0
49984.6056899718	49996.65388554512	0
49989.978249538704	49976.34614928339	0
50009.06208482354	50007.05225252825	0
50015.12164949382	49987.54220632814	0
50013.02451351341	50012.6930640136	0
49983.72875331615	50005.03348698493	0
50030.322162535915	50008.764945724026	0
49988.07236480543	49973.30322159022	0
50021.17953770424	49993.40148768863	0
49977.9353266202	49988.32861394756	0
50017.55200453088	49989.686622262205	0
50009.41709683127	49982.94472538286	0
49993.517031380165	49985.624445562935	0
50024.23762702507	49990.057631149546	0
50006.59920691841	50013.173112278804	0
49996.36285869221	49979.65183355569	0
49996.46253639952	50010.35669178488	0
49986.346697934445	49975.77454466398	0
50017.36509094484	49994.05724041787	0
49977.54298608225	50015.26628060827	0
49987.665413008544	50009.961026873665	0
50004.20668245684	49986.92493821414	0
49991.240948939056	49995.09753900651	0
49990.672214701546	49969.02835953091	0
49986.80029992012	50019.193986685816	0
49987.05498610656	50015.276629584274	0
50013.29483279359	49990.93642424138	0
50003.07116470876	50004.790797890644	0
50019.96678142075	50005.286622233856	0
50016.410985050155	50026.64117403084	0
50022.381607964344	49994.78009458669	0
50032.55510401598	49988.476649386204	0
50019.84726886357	50008.03743254569	0
50018.55105006549	49996.125393120456	0
50005.72733228711	49984.65987424659	0
49990.724770951034	50001.10196901953	0
50007.556938279646	49979.396019758125	0
50022.078615100705	50000.813758113996	0
50004.55566149082	50023.60044291396	0
49998.4983155582	50015.035411197096	0
50004.21201548379	49979.89735732732	0
49998.41688966351	49982.0914605221	0
49996.9404056562	50019.45560997021	0
50024.824178134666	50003.82240284793	0
49981.59933546655	49988.22546023058	0
50006.68692081328	49991.29153867619	0
50030.92505047998	49986.73341575318	0
49987.02162812129	49999.91224158874	0
50025.59547838074	50004.8113040502	0
49988.90094384041	49975.40867859488	0
49990.23594971534	49994.96063345515	0
50017.1067611682	49986.79810538411	0
49995.74080340362	50018.56532930337	0
50002.31586199673	50000.83903672667	0
49985.91446985067	49977.111835945914	0
49967.44431902017	49989.53004316159	0
49991.32434972063	49993.81099808387	0
50030.49764698876	49999.80431681986	0
50027.8920230694	49984.61646596402	0
49974.05217655252	49991.63751974511	0
49986.350155817265	50008.71150109189	0
49979.786602864704	49996.93528004006	0
49980.638830733114	50014.78666042598	0
50018.94609729141	49984.38404056665	0
50016.86817008317	49983.479919210724	0
49990.923193534356	50019.067660158245	0
49984.68159875427	50012.00075993163	0
49982.58897476211	49987.25645410104	0
49977.860154341804	50025.185317880954	0
49980.36263354036	49976.54920293385	0
50030.175245270664	50013.83441614367	0
50030.65430217634	50010.08164100497	0
49970.65389870021	50027.10203048065	0
50034.9719228903	49978.647480672626	0
50017.85789347177	50007.327853458395	0
49989.376716702325	50005.95581601044	0
49972.54740722439	50004.26018838349	0
49999.90607349646	49987.24525022351	0
50016.33039841318	50011.26546094777	0
49992.406209525456	50011.43399184492	0
50035.72874323706	50015.82195458916	0
50005.41012807499	50025.2913505149	0
49983.81713803753	49983.79410119446	0
49999.77181508898	49967.689736443	0
49967.01115954832	50018.732933267005	0
50001.21111076006	49976.59515916633	0
50022.03660548448	50021.284900769926	0
49987.06820574467	50005.69981951918	0
50020.23576196077	49998.22890886206	0
49992.16903790663	50013.34050751537	0
49981.74734959878	49983.20071237331	0
49991.36824090871	49969.98461879516	0
50012.37766248718	49981.688403947286	0
49974.56224014572	50014.0804240969	0
50024.36097900612	49986.16457806206	0
49978.57637046901	50017.57258934513	0
50035.21616128849	49992.33085888675	0
49988.520182053304	49993.212740546805	0
49990.99456999804	50011.18036907362	0
50014.791241027175	49989.81083623396	0
49983.24235149588	49995.04380092772	0
50005.4078474971	49995.59320991545	0
50026.3538803164	50002.49773890014	0
50022.33425121599	49996.648774144	0
49985.706139208625	50015.893411702025	0
50001.12132970448	50026.977078791555	0
50032.16883876991	49997.22933410839	0
50000.78804212597	50010.92367463368	0
49997.79416111843	49992.046539810384	0
49989.86428037326	49986.360250281214	0
49991.50355130605	50019.933566887434	0
50028.340584949256	50004.80209150397	0
50196.39157198365	50209.50019931981	18
50218.2629421026	50217.302705550246	18
50212.76583367431	50190.25121017553	18
50201.93168547318	50166.31911945053	18
50222.374897019385	50242.556673365536	18
50237.904968194875	50193.22063463625	18
50249.08212618241	50209.74570992929	18
50207.35186017849	50260.38223695424	18
50240.767898316444	50252.6166008677	18
50266.43841016963	50222.27251693692	18
50247.82720008321	50234.81092706594	18
50211.82222592829	50287.380151121826	18
50199.12321790195	50241.74944049697	18
50183.07933001581	50148.11484318958	18
50191.60506492254	50127.986187828436	18
50212.31735738482	50128.173548746745	18
50285.820365672895	50228.75022518991	18
50178.23336676983	50255.93848267523	18
50228.60476189904	50272.651454974985	18
50173.41193095157	50232.49005985058	18
50196.53534655471	50100.93763052331	18
50291.5791847726	50251.809017104286	18
50234.36028229318	50133.24587054105	18
50212.24828564895	50148.82138655883	18
50266.88098771796	50248.96859859953	18
50190.32702312816	50277.12970095006	18
50300.07503438443	50272.13876235008	18
50319.2110366571	50265.43491179596	18
50179.283051549304	50172.818812580226	18
50278.5028702237	50207.208197134285	18
50277.88203163209	50278.097699522084	18
50170.35436906116	50107.336877389476	18
50155.409280851294	50089.92906172636	18
50312.792522041935	50228.80138119471	18
50171.37209861526	50278.65454896759	18
50235.031089069904	50154.316552119075	18
50149.55312500372	50247.10412071502	18
50136.138163659256	50229.635525651815	18
50231.88689312418	50111.84909147086	18
50162.17462920114	50070.548216902076	18
50184.42850019247	50297.68076722892	18
50127.83628613162	50261.387780781115	18
50237.44127777648	50090.575538853336	18
50266.40865998201	50186.941079200864	18
50216.743147782894	50092.90069971648	18
50325.729499624096	50212.766121785695	18
50303.911598674305	50209.80446966903	18
50149.20344881202	50205.480917262175	18
50207.91274725965	50308.07163883318	18
50256.084872800944	50275.07996127353	18
50222.22600264983	50171.563028215984	18
50175.68306541265	50318.80996780622	18
50163.37939802387	50145.8510126441	18
50322.817267280894	50246.59709634142	18
50174.77278651473	50208.781197830685	18
50231.00984732719	50063.71734945926	18
50143.67028643673	50109.030543713205	18
50149.71652978081	50271.91874974278	18
50249.73220038932	50172.79272451009	18
50292.17023537343	50188.027429797185	18
50152.384594543975	50165.53463457953	18
50312.68023328218	50185.00671795276	18
50127.817561310214	50212.5510477059	18
50182.022047153296	50086.360796136534	18
50261.54964965646	50129.82664548411	18
50302.117948082545	50166.40320378172	18
50118.09183581083	50114.82480959517	18
50131.68346470887	50165.1379106487	18
50124.991028732664	50090.48475685839	18
50111.468789116836	50162.6708039731	18
50266.59586249753	50298.079840419414	18
50314.8801433207	50292.648624954105	18
50142.81911141728	50187.50154976326	18
50117.105402635505	50189.384005528154	18
50187.89806519091	50343.87802843082	18
50181.05388056852	50064.30241077416	18
50094.98626323911	50185.96695738273	18
50215.6724021567	50327.000586093476	18
50201.794425743596	50079.854969003936	18
50339.84533375473	50297.9029502393	18
50105.03035919446	50078.04423520849	18
50315.82879633517	50149.45109663609	18
50271.836496429285	50155.28126062019	18
50282.090432663834	50124.96278525511	18
50255.23356075672	50060.60355397225	18
50091.8771470025	50058.575106628785	18
50253.67994818483	50112.242956613925	18
50066.624066325894	50049.32955755129	18
50298.65740501393	50139.896005811264	18
50336.69414355313	50146.327119174486	18
50343.45479808236	50227.85019138578	18
50302.934204948266	50313.90879564552	18
50364.4628377021	50297.87145192937	18
50106.84287979833	50270.09811342679	18
50332.602886474364	50185.84742397584	18
50226.435446961186	50039.90262030212	18
50092.762241998265	50147.79827967377	18
50158.40529990133	50296.496617101504	18
50096.452300681136	50208.05633311049	18
50310.71987492088	50124.549715241235	18
50288.96240480962	50298.244383279234	18
50259.57407122259	50081.580292779414	18
50335.251905312536	50277.83019563978	18
50327.056203308806	50104.916723435155	18
50087.39906081418	50030.592710345234	18
50107.97664700308	50038.633707216955	18
50087.51894902061	50166.98535590312	18
50138.805714487746	50135.546895960964	18
50312.51406386034	50334.521631558986	18
50063.886748088786	50178.11268812984	18
50210.44518099627	50060.101948913856	18
50144.859064496486	50054.29986851805	18
50092.58833480979	50094.769553710845	18
50108.8854815659	50294.601383691035	18
50364.3298511227	50323.7666368571	18
50238.037890243046	50339.76423020901	18
50163.39029343817	50189.29873099532	18
50156.832027105746	50322.90965378308	18
50324.42437780565	50314.256399729355	18
50134.40414186662	50285.16972714131	18
50050.020843539205	50038.94946613344	18
50176.54259787169	50366.84698360967	18
50177.497077910506	50389.04672012283	18
50112.77811113821	50315.41374500054	18
50155.7641000802	50372.905082471116	18
50078.111684822594	50012.94065129394	18
50081.37689229054	50119.665374889526	18
50307.1664715088	50101.477945603154	18
50138.56284472307	50314.90586115208	18
50208.121319360784	50027.29192969644	18
50237.68640765533	50317.27174048735	18
50224.28589834478	50016.81133430352	18
50263.0903095399	50320.87961381116	18
50192.2344317154	50041.37332972556	18
50147.81921803269	50031.77381576086	18
50383.21849852048	50314.52156169353	18
50204.76045261681	50004.320538712214	18
50092.20500353468	50232.94903877931	18
50062.7226656787	50114.48531064528	18
50059.09102792169	50068.060977290734	18
50067.20590565331	50202.97514845637	18
50133.722718371355	50012.73372708604	18
50253.18621350482	50038.3247572895	18
50340.14160508552	50119.710784927636	18
50143.480344777185	50353.64825888561	18
50373.38750519581	50281.01043140143	18
50172.76369016219	50042.19296256999	18
50117.57904020272	50141.95722304048	18
50190.10321277215	50020.105644368254	18
50142.44884144745	50389.697042228596	18
50098.70549698125	50014.82414099617	18
50203.24069357294	49985.108390467874	18
50113.55374221827	50238.6428431387	18
50389.22587566154	50295.432757506525	18
50050.32744556164	50097.36330428195	18
50083.49371752811	50298.57080653248	18
50131.68955441656	50337.89835139054	18
50023.47687086311	50099.56619939278	18
50343.58948657195	50339.22602854285	18
50129.02124635201	50375.83020402474	18
50360.89021052399	50123.13573828326	18
50013.37088716568	50078.61392197834	18
50363.6732006603	50142.76731878215	18
50394.6773497556	50266.237209912826	18
50063.270846621985	50308.06504918351	18
50092.295159404035	50317.10177925678	18
50035.00737014756	50078.291951726744	18
50051.76921755921	50130.047125828016	18
50417.91422012175	50259.200607474784	18
50158.77017251172	50123.78494025218	18
50041.227929595996	50211.380167420495	18
50363.96929551055	50343.112978725316	18
50079.76268198911	50332.717274401635	18
50413.30580475408	50307.70790543831	18
50035.170423300624	50057.11661481918	18
50118.95078222254	50400.11060506972	18
50108.64960302558	50374.237126981025	18
50071.66175348508	50139.688424463704	18
50200.5473104204	50387.71194265528	18
50060.823012881265	50228.97142211103	18
50165.88192337097	50022.55751117196	18
50084.153912868824	50268.30674340796	18
50115.33770407921	50354.33937655458	18
50055.96635869828	50009.807236448316	18
50118.43289330834	50062.00505244322	18
50147.797637004995	49993.72727182765	18
50386.73521195972	50135.69656058724	18
50101.10359565818	50411.59774246004	18
50217.46421997625	50408.64345178737	18
50167.47865306355	50341.39862631506	18
50420.724407013055	50282.57653248832	18
50277.69599300006	50075.18277246571	18
50197.84426946193	50366.72280744476	18
50081.5257232677	50379.53764384167	18
50226.62815211178	49994.02882576744	18
50099.43741948987	50128.811144399864	18
50377.010883683535	50252.91384005543	18
50284.496971780405	50335.337825916016	18
50220.33925150048	50364.00826939294	18
50251.572934623604	50354.44717960351	18
50103.54255775487	50337.83081850343	18
50178.17710606182	49975.687343681144	18
50423.2641428374	50329.07560179096	18
50120.59984916024	49996.139076816675	18
50022.82255251077	50206.461686056275	18
50089.46667410768	50355.42623708465	18
50191.87701259685	50412.03517854324	18
50211.3989273138	50426.78498925047	18
50060.542844492185	50264.28636223919	18
50245.889653200145	50018.85993969677	18
50362.747299377304	50240.143839706056	18
50041.29434993846	50248.516255114504	18
50329.029136399215	50164.540232027444	18
49998.05033188461	50107.01804242573	18
50304.73706611204	50081.25677405934	18
50275.53639897551	50096.13894740629	18
50057.18019343375	50337.84809414872	18
50044.569508194785	50156.92918626103	18
50248.19774737831	49980.17468007722	18
50091.540318680265	50437.72474716963	18
50047.07604474801	50188.11389242267	18
49990.17905584547	50068.266792730086	18
50083.39345790707	50419.14562073777	18
50433.43973337761	50312.82990632844	18
50262.97173316421	49997.1204293293	18
50269.70655148715	49976.65479737623	18
50140.05122841988	50076.73886001212	18
49980.35358956588	50119.11363837016	18
50447.22757147936	50332.298360880675	18
50029.33767065149	50128.13870704898	18
50196.46606878765	50443.324527844416	18
50100.5832571574	49977.38549989461	18
50351.82704150441	50208.806203799024	18
50167.81351341102	50412.64400503991	18
50305.26912576495	50352.90894606477	18
50384.507045321916	50348.70852580865	18
50399.004904810194	50332.30126883902	18
50076.6399624347	50454.911598453524	18
50233.88130391725	50397.424752046856	18
50284.126640470444	50356.6881506593	18
50349.07693814653	50366.43818007136	18
50061.409737323746	50283.35145779925	18
49973.27326890673	50137.543932925146	18
50012.95423287128	50040.432664728854	18
49977.41932277619	50164.35964681003	18
50169.927709344774	50441.63574578972	18
50042.45206786097	50352.44557448712	18
50240.00600122674	50375.808052232715	18
49975.45177040976	50086.851205662606	18
50008.057845039424	50126.74282707537	18
50023.25296319433	50228.08288614037	18
50415.307442244535	50236.787317295384	18
50289.0331751456	49994.44204363965	18
49975.6694055601	50190.417776492264	18
50150.783650769845	50429.27514006852	18
50021.1544769918	50250.779726083005	18
50436.49331280833	50349.55745798909	18
50237.41892808621	50420.137457568126	18
50065.94540942619	50362.44757129045	18
49956.648954704484	50186.79539054006	18
50034.17747197916	50270.92480034238	18
49977.14129309919	50213.52797053712	18
50440.63231748335	50269.38348971044	18
50436.948777988575	50245.252220037335	18
50340.8076064639	50386.27428985831	18
50219.46839159709	50449.520435918355	18
50285.0009034375	50376.084591614046	18
50355.5743093438	50163.05001838107	18
50240.86997246614	50446.42521491173	18
50457.04286917982	50310.96184989867	18
50359.72984445508	50265.03312539681	18
50129.605187189154	50436.51195975373	18
50277.93914980011	50027.82567112091	18
50029.41323037069	50292.416357351416	18
50371.72272183307	50223.35245809914	18
49998.319015543566	50245.16611346789	18
50410.20294462216	50142.90391323535	18
50333.53148319641	50404.95417659535	18
50006.36522249481	50307.02341452417	18
50044.4807080681	50377.16383929055	18
49982.44524119626	50321.2764980111	18
50126.72135417749	50459.407581031446	18
49977.369081007	50348.412863858954	18
49959.71411399287	50357.161256689986	18
50030.31845304212	50013.68291573099	18
50440.5200047919	50220.61249276007	18
50314.91707562223	50057.93936670642	18
50432.24228971687	50132.22470562828	18
50016.35408703731	50150.21321141565	18
50319.12047330942	50385.22329868767	18
50348.163003879345	50425.52038991978	18
49955.21454150836	50162.8270882858	18
49999.197900700005	50217.14602245938	18
49938.678822756934	50177.79361339255	18
50009.522501672946	50332.21557288688	18
50390.845519351686	50161.0580722007	18
49957.82367658395	50309.20496609808	18
50444.19581504877	50107.919347029645	18
49995.965239144025	50157.29067031954	18
50066.1249869007	50028.819189449896	18
50030.18013880519	50329.16570102762	18
50114.3743248846	50480.15877721782	18
50182.527984819986	50000.76010149724	18
49939.58432918996	50151.857972207195	18
50302.839522468625	50016.250544786955	18
49965.15438387309	50377.49422338388	18
49985.99221441029	50033.44351601717	18
50442.93432540432	50294.936055422535	18
50363.55980593081	50188.66068797588	18
50082.61637803635	50249.35505104327	18
50062.93430902554	49983.25753331293	18
50325.530456337336	50355.88881515653	18
50295.134261412386	50062.56590155273	18
50096.756594242106	50392.282597884405	18
50074.09664538963	49964.46336723369	18
50368.64253387115	50363.785813139766	18
50151.47925093467	50455.445556910134	18
49990.3936176577	50268.2262970328	18
50086.280923280516	49993.41574692458	18
49942.03840020821	50376.55586922876	18
49960.606447615435	50036.23190731388	18
50148.28275550147	50409.564859346814	18
50055.730705475864	50441.840027646285	18
50458.2420675021	50256.424556161335	18
50341.47831947976	50064.84243701519	18
50073.965709407	50402.05409701957	18
50414.95808154369	50346.39514393936	18
49996.72744383484	50183.80868176945	18
50152.13020151417	50478.60342066177	18
50046.07101924001	50415.91812959674	18
50404.19036274525	50178.669012322156	18
49985.49237625438	50373.504733652735	18
50021.95154808306	50351.484321854674	18
50009.79594616776	50280.85972722717	18
50451.620979261876	50204.7247654045	18
50175.326046405964	50466.53767661615	18
50073.642726686085	50098.74099339114	18
50192.2504316865	49959.71987283282	18
50120.43104396858	49968.718385087064	18
50361.37955853708	50051.173929986195	18
50303.94888346148	49982.212276377235	18
50029.86652993569	50399.21355548759	18
50194.916021626435	50464.95314965076	18
50453.5651271859	50361.96881601789	18
50432.91923974832	50083.32591381422	18
50176.219007942076	50493.64814744137	18
49933.68603539166	50306.37291845045	18
50095.637919435736	50471.251273545815	18
49926.74357093699	50361.76582280072	18
49943.03002096796	50336.535896288704	18
49963.88849007809	50105.16785236992	18
50304.38976145748	49958.00410737651	18
50109.42224418178	50500.38890343423	18
50342.49888118704	50084.50693386409	18
50461.83306565607	50098.815248011495	18
50401.4898862757	50361.77468242782	18
50218.818955728406	49959.777532268556	18
49907.0178160846	50352.621540498716	18
50185.9458584855	50191.15808531944	18
49945.09385554049	50122.88678808432	18
50261.25264818283	50400.15993936771	18
50213.14934158955	49938.66732338182	18
50123.89688192978	50520.512475817115	18
50390.091669732225	50230.68873538362	18
50383.25228018148	50191.3877796687	18
49935.670123202086	50034.43721958525	18
50472.47037911268	50354.765429225714	18
50296.09274321031	50399.83435112653	18
50470.530608312794	50374.17656094689	18
50325.69993707052	50006.15923427652	18
50364.95006353823	50391.08244209669	18
50361.64611114787	50446.9209403903	18
50466.426457819915	50220.617659194766	18
50349.61076838395	50034.75172948157	18
49936.300361246205	50099.58104888113	18
50369.99532961292	50068.30036182435	18
50023.36121057617	50186.385962942986	18
50142.222314707105	49955.6158754559	18
50432.59680420216	50158.780568819624	18
50311.69536895964	50414.118718730315	18
50363.42356119799	50099.09744085242	18
49947.952660882795	50207.561868486955	18
50132.80390813287	50488.64156504642	18
50475.72870263436	50329.10669092833	18
50444.40921942262	50063.80045991506	18
50380.60618209211	50050.886020274505	18
50408.38405689719	50202.7886125243	18
50441.64360226397	50377.316210322744	18
50321.01278761602	50032.317625826974	18
50167.54914888561	49951.60018674017	18
50290.47002289259	49935.85953405374	18
50145.54140593112	50509.115061696466	18
50491.824390109876	50384.27560036165	18
50479.805543420116	50253.95240784614	18
50505.8755608519	50253.886510712604	18
50528.722918492655	50263.4084105608	18
50314.16050001099	49932.06321132079	18
50008.348159491936	50375.56344627102	18
50186.26450409699	49937.82097801431	18
50077.709714756515	50073.18998289357	18
50390.87178292968	50391.605632299084	18
50487.77972471071	50223.299683562866	18
50070.393559890574	50474.278273505086	18
50159.50700930778	49971.4798002351	18
50496.227730008926	50405.22039818799	18
50423.13601859494	50103.66345643828	18
49965.949848589225	50069.82640617281	18
50232.69556057292	49937.663601559936	18
50094.566999948285	50517.223413551365	18
49909.709562988646	50094.396750620814	18
50085.18007036714	50495.05317950881	18
50116.28204207409	50544.31777478226	18
50456.38490620688	50184.30302734275	18
50295.159510715996	50043.50322747513	18
50384.68302700932	50110.07521822666	18
50108.815732568284	50566.86945160359	18
50323.342338989416	50439.20668272058	18
49996.614210247855	50050.15229527639	18
50482.676003212655	50178.18942428473	18
50465.15100849925	50047.404852391905	18
50408.97102219461	50086.26647191108	18
49950.00589569102	50011.91743318024	18
50452.75087008852	50401.3738352907	18
50240.08390441612	50466.81030677399	18
50051.36322456883	49963.744542590684	18
50057.252711976165	50498.584872317486	18
50494.627035341175	50311.779733889314	18
50499.06441965872	50360.26277181546	18
49977.62895669341	50245.44894277168	18
50360.89131800496	50015.75385616196	18
50412.32084069541	50405.45594813296	18
50290.10598998305	49911.63878127078	18
50507.36047459616	50275.37845170973	18
50187.09316458405	49915.34859278076	18
50000.56122098612	50020.10119074643	18
49918.127073752104	50335.48126681079	18
50519.54209320558	50310.80318877587	18
50043.66359634053	50314.901579481775	18
49918.19846011461	50114.30707997849	18
50002.39293533064	50399.43451253574	18
50389.4619225627	50211.20224214542	18
50271.35544263088	49926.412262355545	18
50286.91001170561	49968.52170398638	18
49924.74167039565	50198.578618084364	18
50464.73113455838	50071.65624808259	18
50495.56023496593	50335.81305793919	18
50068.27354700204	50517.18009349206	18
49938.02312649225	50060.59191776338	18
49919.427831903165	50076.391949975	18
50354.24290403705	49989.3252239346	18
50511.95816862449	50234.67300809394	18
50302.88966565694	50455.32153930581	18
50013.64141052588	50169.46087278876	18
50307.46998347974	49890.77548923454	18
50549.97629023848	50272.37407897631	18
50339.80483693212	49973.83102734123	18
50474.84916795779	50409.554264940925	18
50373.606884369154	50463.083086112405	18
50210.80202370842	49911.484865699735	18
50516.484806323606	50407.627510544415	18
50431.218610201766	50403.08659951815	18
50120.37075801408	49948.65710884681	18
49920.459224065315	50382.41672420769	18
50128.273070795876	50039.09429660052	18
50026.122985521215	49992.89454883938	18
50272.177718663246	49953.816596503544	18
50385.659328462294	50085.21540580729	18
50423.33606186256	50186.41201697962	18
50404.199375254946	50114.98838344717	18
50541.30242728138	50247.2580482645	18
50240.275711753064	50295.19855210458	18
50002.41601752024	50357.23831402693	18
50445.45040759344	50421.687275785014	18
50322.42752953471	49910.35189616322	18
50302.11725548686	49871.413584170434	18
50366.17281723929	50413.00867026659	18
50519.99213154286	50348.34291817507	18
50484.839762288655	50069.19148863362	18
49892.763612546885	50118.42576410464	18
50421.16495682335	50429.76065837006	18
50542.93373691042	50292.733926854235	18
50165.69971422231	49920.39727036189	18
49982.16687405076	50301.87131584183	18
49981.55386046089	50012.59975774958	18
50508.691344903236	50428.76020302581	18
50398.27918574306	50476.10066386679	18
50245.27723126684	50487.77746282341	18
50107.70389889913	50450.899301794045	18
50398.24784253456	50061.451244871496	18
50389.954545658795	50501.715714881495	18
50199.80347950639	50489.947011495	18
50486.939195715815	50431.253514957105	18
49899.059908684445	50321.058634494286	18
50365.44220719691	50507.543826060704	18
50083.592038143564	50540.60788671109	18
50276.77998772115	49867.66493802403	18
50330.84980453202	49954.30420008465	18
50343.72888585366	50254.16332602632	18
49921.607602400196	50404.3783740209	18
50415.79927207106	50452.57747467556	18
