# Supplementary material for: Abundant Topological Outliers in Social Media Data and Their Effect on Spatial Analysis
Source: PLoS One. 2016 Sep 9;11(9):e0162360. doi: 10.1371/journal.pone.0162360 (PMC5017681; doi:10.1371/journal.pone.0162360)
Supplement: S4 Dataset — See the respective attached file. (ZIP) [file pone.0162360.s004.zip › S4_inclusion_swl/clust_2_11.csv]

50000.0	50000.0	0
49997.79043139506	49998.597076012185	0
49992.133447697015	50000.07879332946	0
49995.558133034945	50000.38009565156	0
49997.21745450375	49997.77212437529	0
49994.57180867038	50002.631066205395	0
49991.49888846195	49992.4613969998	0
49996.77201141029	50001.35825968003	0
50004.850999751936	50000.85693610015	0
49993.46797080403	50008.42654315858	0
49998.95035597973	49999.646175560476	0
49997.442896782326	49996.09302892505	0
49998.812795232036	50001.19449831629	0
50002.62075658079	49995.496073808055	0
50000.216125961226	49993.66178437633	0
50004.23648844592	49992.22940218959	0
49993.571381594695	49999.580818657516	0
49992.41923089483	49988.943020042476	0
49996.0527618576	49990.599080623244	0
50001.12000876341	49996.02035613251	0
50001.6019572125	49988.69191780159	0
50000.054173393626	49994.84507609227	0
49996.16393075302	49983.54171333091	0
49999.359585119164	49998.34690009942	0
49990.032259035645	49990.78718097332	0
50008.03801246034	50004.374756706806	0
49997.912305912	50002.05047237355	0
50003.47988321763	49993.052296422924	0
49985.51403302475	50003.33527065473	0
49998.6759818169	50008.21620234813	0
50007.88661690972	50006.75171072905	0
49992.84463948033	49996.02080521639	0
50005.353157945894	49996.63946390781	0
49993.56821679584	49997.757853689975	0
49984.727985152575	49992.42600786566	0
49987.897885826496	50000.432936200814	0
49995.41428427015	49998.58480619745	0
49998.23230755371	49984.27159425677	0
50001.56984675912	50003.70886639595	0
49987.949256951135	49986.671472371265	0
49993.69019385624	49988.42095948461	0
49990.60023029436	49996.84431148471	0
49989.8831856475	49998.5480773353	0
50004.031737429694	49998.13902404288	0
50003.4894029905	50003.09904140463	0
50008.61850962432	50008.21797879241	0
49999.591625836154	50002.031401449996	0
49997.03975814452	50009.348246719914	0
50004.44371639388	49993.891565456965	0
50003.34929151505	49985.56991203538	0
49992.16039029563	50006.06042632077	0
50007.15378653218	49999.26466668234	0
49996.16890274137	50002.738391335304	0
50005.92485061879	49988.330804757796	0
49998.38389391129	49993.62450756858	0
50005.06115385122	49997.67556213016	0
49988.91764942108	49997.5550046056	0
50007.51712024195	50001.36870839534	0
49988.1616042304	49983.63506917873	0
50009.485075860175	49997.87824772131	0
49996.04301541916	50008.734037925446	0
49992.10706594943	49998.709555552676	0
49998.05603662089	49976.85732034227	0
49998.23225417739	49988.04705525317	0
50003.29875263384	50010.79864165075	0
49988.8005706413	49988.888047156666	0
49998.633742805185	49985.74198749925	0
50012.26252845324	49989.043919917516	0
50001.71554240036	50008.23076770677	0
49990.4221963806	49980.08489794384	0
49996.7307457035	49986.75100088232	0
49996.95323201458	49991.31025767149	0
49996.627782278076	49999.704189140306	0
49993.783599509414	50001.9670468794	0
49995.547791910605	50007.16657583297	0
49994.541607082676	49998.032773452	0
49997.19536476392	49993.761534747864	0
49994.48619388764	49990.314267388865	0
50005.31953840113	50011.457951609125	0
50005.21838530439	49992.710027598725	0
50003.553832569996	49996.930528550794	0
50005.55622003214	50007.27952617764	0
50016.07253131363	49992.92009515851	0
49981.55975510632	49993.815413305005	0
49998.391760254424	50010.92338898061	0
50006.9610331696	49997.4371772649	0
50008.761052684844	49996.71402507769	0
49995.88335509951	49989.38185972829	0
49996.861110456084	50003.60591475201	0
50011.76083948491	50005.815023696225	0
50007.565205166386	49988.032658921504	0
50011.5472826698	49993.41279408204	0
49994.69598294172	49991.86267472745	0
50001.59297422699	49992.63184262959	0
50020.432728192354	49991.544523876044	0
49995.42836478101	49997.296746693275	0
49998.810270886876	49992.07105333187	0
49990.64479087334	50004.56734443546	0
49986.07489653561	49993.66150576665	0
49986.51012401545	49995.60849854692	0
49984.077954815686	49995.664388103614	0
50003.895467088914	49987.98694527446	0
49982.031325156546	50004.108411650275	0
50012.386007996894	50002.93416500153	0
49981.83577827261	50006.99544168797	0
50002.61358895062	50006.125868638286	0
49997.610187178936	50007.504993158815	0
50002.000247755146	49982.02566011666	0
50003.92467657114	50009.55221404131	0
50007.90022175466	50009.254849840996	0
50002.119076106625	49987.54881244561	0
50000.85755020047	49982.84260186325	0
50002.88920887537	49988.277816315385	0
50000.76418505607	49990.47633754719	0
49991.52221516297	50005.175687260315	0
49991.79441719219	49989.945528475415	0
49998.38903914623	49990.977596904035	0
50010.86443657174	50002.861853111826	0
49996.13310567727	49978.225416527945	0
50001.90323198772	50002.087447907405	0
50005.84584777947	49998.54566276328	0
50017.357289774474	50003.73442282242	0
50012.453241333955	50007.3589429362	0
49985.605250376015	50000.51473356919	0
49994.38328827558	49984.18899957935	0
50000.8403546126	50004.897730818215	0
50006.11194117808	49990.15992299432	0
49984.27524808013	50005.968591316036	0
50019.5490885488	49989.334775282514	0
50008.08135946473	49995.88210170539	0
50013.452588935026	49988.7082536488	0
49998.1854275154	49989.08493253287	0
49998.71774061969	50006.58240197167	0
49993.97049801827	50004.02511665101	0
50015.25622703696	49993.5720335993	0
50019.81418921928	49993.28277654077	0
49995.226166110464	49988.49803466768	0
49993.865175289255	50005.869898426434	0
49994.04884830762	49993.897956082816	0
50001.39258520028	50014.69304526826	0
49992.10381851385	49991.3367421365	0
50002.88349777745	49998.53556594982	0
49999.29465558944	50003.13800737407	0
50012.61582749915	49996.667967977366	0
50004.93898694684	49981.08544820314	0
49992.72674114008	49981.491918674365	0
49982.816725410885	50008.82887474503	0
49993.60548876865	49980.15138910854	0
49992.11360557294	49974.161871512435	0
50008.0641741181	49991.535682462476	0
49986.56975352135	49985.88537937111	0
49988.26397047004	50003.51104710496	0
49986.204012010814	49983.62403469558	0
50005.45533731321	50008.4777403098	0
50002.84202847576	50009.38788858975	0
50004.5110949025	50002.17592122478	0
49977.593176681534	49997.97886004455	0
50012.96296910729	49986.584380800676	0
50000.389708098875	50008.21378903525	0
49990.53693650669	49987.986221160616	0
50014.06684097054	49993.2541244715	0
49991.01998804747	50002.62396518842	0
49997.179664791176	49989.593964051295	0
50004.2950092968	50012.89350630644	0
49990.621701041644	49975.46767306921	0
49993.55678247852	49977.01456242952	0
49992.84959283164	49987.70268395018	0
50011.20404459958	49996.77816642178	0
50003.364540594666	50019.003513690965	0
49983.49823437399	50007.538690917216	0
50014.32975302772	49996.15686941403	0
50015.78410513641	49997.474112749405	0
50009.43197460551	49990.474738550445	0
50004.745906517455	50016.623646608256	0
50009.63416808849	50010.34807378314	0
49981.74271072933	50016.83610456045	0
50013.40609958293	50002.34463341224	0
50002.72985233878	50018.01678341299	0
50008.287622641416	49999.13161246651	0
49984.126513146795	49977.08224825575	0
50012.84333684762	49985.38424254539	0
49987.99532836726	49995.883448455505	0
49990.49563661924	49992.83144377475	0
50014.145828508044	50005.16808115428	0
50015.1384677496	50000.029878970345	0
50018.71002429644	49992.34413541518	0
50007.134924491525	50011.962310271636	0
49996.373515502455	49992.135994846685	0
50006.850693972374	50009.72264438309	0
50012.45941158673	50019.663471941465	0
49992.899397134126	49993.07508130361	0
50016.607641170005	50001.151601822945	0
50001.25747092277	50006.547656443894	0
50005.9345093647	49994.19009730721	0
50017.813944932546	50005.00005444524	0
49994.42296405501	50000.44724693628	0
49999.35940114721	49988.76188971461	0
50016.58884756132	49999.17895380054	0
49994.892938313336	49980.091849776516	0
49995.0510721457	49995.44024060015	0
49986.38053722962	50002.41536141428	0
49990.64707373581	50007.66669698612	0
49989.3412077137	49992.250863683475	0
49987.369434572014	49998.90669951169	0
49986.04730065185	50004.93889305151	0
50020.57281063565	49988.298296764944	0
50003.141428724506	49983.92680217168	0
50011.81226398315	50020.795317113116	0
50007.91702417866	49994.79261652382	0
49997.460358599514	49978.000531714766	0
50008.47322917809	49997.7998386602	0
49988.79105521255	49985.61885176348	0
49979.99668415866	49988.247550464446	0
50023.01450993598	49990.665766766455	0
50001.80863469015	50011.621492053586	0
50001.180707899926	50000.160397497704	0
50001.230491099064	50013.464722137476	0
50005.57916729151	49986.36478573439	0
50006.32386534526	50003.98689779463	0
49987.26417256439	49997.386262863576	0
49986.50969488265	49971.13079668079	0
49991.78560749561	49984.743248127874	0
50011.91064186316	49987.25857504851	0
49979.026179858774	49993.54009193787	0
49995.29197055855	50014.299317089695	0
50003.27528192292	49991.640484220654	0
50022.18687484511	49999.49876293456	0
50016.845165693354	49996.542146341235	0
50009.68184032617	49994.3223712722	0
50008.5689875515	49989.42745413995	0
49988.62882947315	49994.23153514448	0
49978.34352784749	49994.31806542327	0
49991.21899801028	50013.93786311992	0
50009.06545782055	49992.015826742805	0
49996.762495718875	49973.93491078354	0
50017.86968777505	49999.56646561498	0
49992.32209367812	50003.204802689404	0
50006.53972236025	50002.45568023364	0
49989.60527622023	49999.63902025744	0
49998.13606003267	50013.69500914624	0
49990.00921189547	50013.485931768155	0
49991.09537875763	49976.82180722324	0
50010.54800492425	49998.00514117209	0
49989.09032394753	49996.42852776032	0
49995.18505374276	49987.3120398817	0
49990.204920949844	49989.23957312068	0
49995.16332007578	49981.804981765024	0
49989.805555721876	49969.598178768865	0
50014.54160586519	50009.30971696948	0
50021.54580095918	50001.77225144148	0
50006.927652825536	49994.9504747572	0
49978.94516972163	49997.86333530433	0
49987.154837966766	49993.45593771072	0
50018.25094646333	49988.26745355924	0
50015.53809944499	50007.19757847838	0
50002.562234896366	50007.29734310244	0
50000.87592896443	50009.30557281569	0
49996.09835851055	49994.088565508806	0
50023.472574627034	49993.01831946304	0
50013.090661204544	49993.807025936294	0
49978.33498788711	49999.89226490378	0
50014.457860201575	50015.35471834229	0
50006.75642568968	49992.643689522236	0
50010.80395894891	49986.74763689218	0
50001.22972512284	50016.696412634854	0
50011.0865047758	49984.2383962155	0
49987.17750191979	49980.50113884318	0
49988.18126003159	50002.39534483807	0
50025.30879016485	50001.55626795164	0
50004.84985572731	50003.25131092541	0
49992.321169828596	49977.792669715236	0
50025.70679542769	49986.95657258604	0
49987.68618123762	49990.97637467728	0
50003.750755374844	50000.30182726468	0
49993.00738688821	50018.27374472574	0
49985.56049451298	49985.40564000354	0
50012.47559685164	49994.66869856204	0
49988.23073582163	50005.06016935864	0
50014.21137249285	49998.59916272567	0
49985.705947552444	49991.237555350046	0
50023.961762669176	49980.63716247672	0
50015.65901229553	50005.51123304655	0
50007.42018130532	49983.40923644637	0
50003.98929458173	50020.19652411129	0
49978.68685766216	49980.01706397409	0
50006.02554113342	49983.502716806615	0
50006.37104882755	50017.880156948675	0
49977.877792385596	50016.68462250551	0
49983.88778388111	50003.431641383904	0
50007.25930525301	50016.356386512496	0
49997.53870393056	50011.68337544323	0
50028.8876354843	49996.7961139601	0
49993.03313609062	50004.99403676527	0
49978.87460193789	49978.57901382944	0
49998.366406242945	49994.75751474936	0
50019.61622097593	49990.60713461233	0
50014.61533795304	49991.38028168589	0
50008.690952911136	50020.165591565055	0
50005.68511072025	50013.842987113785	0
49996.093953493786	49996.01996986774	0
49981.46397774686	50000.416395001106	0
50010.21667654521	49996.177030068495	0
49996.98762224401	50012.73618486243	0
49977.06413674297	49991.234642248426	0
49993.694214306066	49995.12567417274	0
49980.3192485011	49994.00326872188	0
50004.056211135474	50014.66353332076	0
50002.37956575776	49978.923750197646	0
50022.66685467963	50001.65038291576	0
49995.84149753014	49973.43350969119	0
49997.10356754586	50006.01006358804	0
50033.06942428801	49981.91341570461	0
49979.94679799229	50001.3323591304	0
50008.85047956283	50016.47355770598	0
49995.25060635962	50016.73726829858	0
50006.72266694603	50007.64404602325	0
49990.082384099696	49971.73324296739	0
49994.30142329103	49986.52147414055	0
49993.99083781493	50013.564340328594	0
49993.677025331424	50019.77453632753	0
50008.88873976937	49986.20754836948	0
49989.62043617076	49984.9066512741	0
49976.89101514203	49999.79555213243	0
50000.38365317644	49984.73866509687	0
49998.50301832688	50004.801049115755	0
50002.4775370339	49999.82692121468	0
50000.58614407058	50022.59126134004	0
49991.57997734524	49980.74466590062	0
49999.47619484948	49983.55135301644	0
49997.872176753845	49979.78767954166	0
49999.51034001347	50014.126163537476	0
49987.361610054635	49969.53376487578	0
50002.83973411616	50012.701877170904	0
50010.86774556764	49989.07944425918	0
50001.15748309764	49991.573961654765	0
50007.9913835416	50022.24041741338	0
49988.7503233546	49981.35012226887	0
49986.03608310234	49999.11861181681	0
49985.00637627702	49981.597648055234	0
49985.650089384144	50009.49023072368	0
49974.397243483145	49994.03644489316	0
50015.4345562129	50000.98678220005	0
49976.39001702552	49983.38478956387	0
49990.066594147334	50015.71113489241	0
49971.73204410394	50023.41744022993	0
49983.60830630746	50002.113752133686	0
50007.28364498836	50014.70157262982	0
49983.19737224199	49998.713609976796	0
49986.11467622116	49996.56995467928	0
50019.87293030292	49996.05067039871	0
50011.89569799317	50004.23689077273	0
49987.14195373493	50003.64643312917	0
50005.18617250356	49976.00707180303	0
50021.27295677253	49997.78060101359	0
49979.594871433575	50010.649888378335	0
49992.039268323744	49970.88771154867	0
49987.510827455895	49972.02581111281	0
49995.56040451604	49984.98989796355	0
49981.0822076258	49967.432359146966	0
49987.94058000065	49974.88526764987	0
50014.510866226876	50001.379604242626	0
50004.62877733578	49978.807454918766	0
50003.970018942	50018.124082947324	0
49993.62624373497	49978.81782578118	0
49981.3428510555	50003.34384201937	0
50018.167902045905	50002.34827142573	0
49981.71449227033	50012.160532840586	0
49993.51179022016	50011.8374166899	0
50006.51511528033	49980.31385758159	0
50023.53832016382	49982.224374854566	0
50017.194157851016	50024.83639285489	0
50016.97714463976	50008.12513798981	0
49990.94758817478	50010.165896359336	0
50029.3899666008	49984.93088934797	0
49985.95128382408	49973.39797252086	0
50021.498484812364	49991.903341270365	0
49977.56468768297	50006.68173366002	0
49997.40523162644	49985.00916248897	0
49999.45886393115	50015.993292540705	0
50004.07375902936	49990.19193619716	0
49974.26236635185	50000.19879209648	0
50019.180563178095	49997.94562009952	0
50009.890755981425	49980.265018184764	0
49989.29510405071	50002.724338880376	0
49996.426259186024	49985.51478007382	0
50007.493040620924	49989.19723968765	0
49981.384028675486	50010.62626959132	0
49991.6071713429	49988.028312631526	0
49984.6056899718	49996.65388554512	0
49989.978249538704	49976.34614928339	0
50009.06208482354	50007.05225252825	0
50015.12164949382	49987.54220632814	0
50013.02451351341	50012.6930640136	0
49983.72875331615	50005.03348698493	0
50030.322162535915	50008.764945724026	0
49988.07236480543	49973.30322159022	0
50021.17953770424	49993.40148768863	0
49977.9353266202	49988.32861394756	0
50017.55200453088	49989.686622262205	0
50009.41709683127	49982.94472538286	0
49993.517031380165	49985.624445562935	0
50024.23762702507	49990.057631149546	0
50006.59920691841	50013.173112278804	0
49996.36285869221	49979.65183355569	0
49996.46253639952	50010.35669178488	0
49986.346697934445	49975.77454466398	0
50017.36509094484	49994.05724041787	0
49977.54298608225	50015.26628060827	0
49987.665413008544	50009.961026873665	0
50004.20668245684	49986.92493821414	0
49991.240948939056	49995.09753900651	0
49990.672214701546	49969.02835953091	0
49986.80029992012	50019.193986685816	0
49987.05498610656	50015.276629584274	0
50013.29483279359	49990.93642424138	0
50003.07116470876	50004.790797890644	0
50019.96678142075	50005.286622233856	0
50016.410985050155	50026.64117403084	0
50022.381607964344	49994.78009458669	0
50032.55510401598	49988.476649386204	0
50019.84726886357	50008.03743254569	0
50018.55105006549	49996.125393120456	0
50005.72733228711	49984.65987424659	0
49990.724770951034	50001.10196901953	0
50007.556938279646	49979.396019758125	0
50022.078615100705	50000.813758113996	0
50004.55566149082	50023.60044291396	0
49998.4983155582	50015.035411197096	0
50004.21201548379	49979.89735732732	0
49998.41688966351	49982.0914605221	0
49996.9404056562	50019.45560997021	0
50024.824178134666	50003.82240284793	0
49981.59933546655	49988.22546023058	0
50006.68692081328	49991.29153867619	0
50030.92505047998	49986.73341575318	0
49987.02162812129	49999.91224158874	0
50025.59547838074	50004.8113040502	0
49988.90094384041	49975.40867859488	0
49990.23594971534	49994.96063345515	0
50017.1067611682	49986.79810538411	0
49995.74080340362	50018.56532930337	0
50002.31586199673	50000.83903672667	0
49985.91446985067	49977.111835945914	0
49967.44431902017	49989.53004316159	0
49991.32434972063	49993.81099808387	0
50030.49764698876	49999.80431681986	0
50027.8920230694	49984.61646596402	0
49974.05217655252	49991.63751974511	0
49986.350155817265	50008.71150109189	0
49979.786602864704	49996.93528004006	0
49980.638830733114	50014.78666042598	0
50018.94609729141	49984.38404056665	0
50016.86817008317	49983.479919210724	0
49990.923193534356	50019.067660158245	0
49984.68159875427	50012.00075993163	0
49982.58897476211	49987.25645410104	0
49977.860154341804	50025.185317880954	0
49980.36263354036	49976.54920293385	0
50030.175245270664	50013.83441614367	0
50030.65430217634	50010.08164100497	0
49970.65389870021	50027.10203048065	0
50034.9719228903	49978.647480672626	0
50017.85789347177	50007.327853458395	0
49989.376716702325	50005.95581601044	0
49972.54740722439	50004.26018838349	0
49999.90607349646	49987.24525022351	0
50016.33039841318	50011.26546094777	0
49992.406209525456	50011.43399184492	0
50035.72874323706	50015.82195458916	0
50005.41012807499	50025.2913505149	0
49983.81713803753	49983.79410119446	0
49999.77181508898	49967.689736443	0
49967.01115954832	50018.732933267005	0
50001.21111076006	49976.59515916633	0
50022.03660548448	50021.284900769926	0
49987.06820574467	50005.69981951918	0
50020.23576196077	49998.22890886206	0
49992.16903790663	50013.34050751537	0
49981.74734959878	49983.20071237331	0
49991.36824090871	49969.98461879516	0
50012.37766248718	49981.688403947286	0
49974.56224014572	50014.0804240969	0
50024.36097900612	49986.16457806206	0
49978.57637046901	50017.57258934513	0
50035.21616128849	49992.33085888675	0
49988.520182053304	49993.212740546805	0
49990.99456999804	50011.18036907362	0
50014.791241027175	49989.81083623396	0
49983.24235149588	49995.04380092772	0
50005.4078474971	49995.59320991545	0
50026.3538803164	50002.49773890014	0
50022.33425121599	49996.648774144	0
49985.706139208625	50015.893411702025	0
50001.12132970448	50026.977078791555	0
50032.16883876991	49997.22933410839	0
50000.78804212597	50010.92367463368	0
49997.79416111843	49992.046539810384	0
49989.86428037326	49986.360250281214	0
49991.50355130605	50019.933566887434	0
50028.340584949256	50004.80209150397	0
50046.0494033654	50038.089480022194	1
50042.80136865833	50036.46992821378	1
50051.93016400652	50033.1993252071	1
50044.24697658038	50033.17666364367	1
50035.03497847709	50038.521406158405	1
50060.69822019287	50038.3545900958	1
50047.727723324606	50041.4129853207	1
50049.38421191309	50039.263045050786	1
50061.613838164514	50031.36591597563	1
50044.82099541937	50043.567453029515	1
50055.26244903298	50047.263562914035	1
50043.25176335748	50029.79534815544	1
50045.249482796535	50026.77319364806	1
50044.180303162255	50052.993907032724	1
50041.20414655038	50031.01854728518	1
50039.68219867281	50043.93891910804	1
50035.4399099983	50035.470335689126	1
50047.88425378216	50033.18170955481	1
50046.60810840966	50055.57661480322	1
50051.96227760299	50039.36387031448	1
50059.191273423676	50042.11403730328	1
50066.91488796364	50034.684008541895	1
50036.33307086288	50044.90125025872	1
50051.41578135682	50054.41454996852	1
50044.2309112879	50039.50978056762	1
50041.44220983793	50033.540165790444	1
50052.3928270683	50048.611529415124	1
50029.30774437161	50041.195322187974	1
50031.166146483934	50033.2986413653	1
50032.57518758062	50030.860168766405	1
50029.956861634324	50031.10874357459	1
50072.30377859727	50033.18074832126	1
50044.75609643035	50022.79053143306	1
50045.38090554996	50029.082432013645	1
50026.62335867137	50036.34243851652	1
50057.301022392414	50036.34553938978	1
50022.568554079946	50034.86344498117	1
50048.32576639123	50045.340976285035	1
50038.753580941404	50026.42818639741	1
50038.59706077989	50021.89178852001	1
50025.57381174499	50031.44250297239	1
50064.23296478974	50043.95608768014	1
50042.292267075194	50016.00498754438	1
50026.15413809323	50033.942085189105	1
50040.19825809451	50029.08629948612	1
50023.627557659	50025.434832426276	1
50049.47401371349	50031.464056207864	1
50045.4094011548	50065.075753092024	1
50032.27834479188	50025.01128500803	1
50057.18876890458	50051.9284517624	1
50050.33502610366	50019.921990836476	1
50054.3724648818	50050.92879121469	1
50048.196582699136	50036.678382031045	1
50037.95413740307	50037.32659084119	1
50044.87856827692	50019.39252067332	1
50052.06281591036	50035.803022765926	1
50026.86261968723	50048.98697885471	1
50074.73910585164	50034.83645195293	1
50060.438225036225	50018.030386539605	1
50021.833268796574	50048.32427025668	1
50038.46511628033	50039.99647459898	1
50058.26578755951	50030.67268195855	1
50038.842769088194	50034.304181798216	1
50021.50343598682	50044.00337746353	1
50058.48469436742	50038.68400958354	1
50030.13900231476	50028.22946002256	1
50025.94803568868	50039.890301060164	1
50046.59100370464	50067.49087418556	1
50043.54171913169	50012.27442138609	1
50035.4585443972	50052.7200875414	1
50049.89775362051	50026.05809499088	1
50042.28330889695	50060.88955238924	1
50041.26471476517	50026.14316104611	1
50060.72225214583	50014.310225547204	1
50041.022655190834	50018.29782881429	1
50017.864606783456	50047.835219592256	1
50035.58625163436	50022.2588360743	1
50023.0528483435	50051.77784460612	1
50027.637383509	50031.0857336527	1
50048.438523617195	50029.292066867434	1
50053.33210404836	50037.812471029014	1
50036.84831327598	50034.02666352459	1
50040.57229782107	50039.498547880736	1
50039.08866633841	50005.63882206172	1
50036.354497998305	50065.648191779896	1
50022.59305602173	50031.83739473801	1
50019.98559444792	50046.1507457774	1
50050.006625495174	50015.998019341605	1
50064.11157673068	50022.99874077512	1
50053.59819610619	50020.0920900616	1
50035.75644812795	50041.514336142754	1
50057.88406958878	50018.87497004175	1
50043.58033772394	50041.69157759414	1
50034.38050687261	50010.45113720926	1
50050.86600615683	50050.752264429946	1
50061.494288849026	50053.00984240909	1
50067.707264863166	50018.187580326936	1
50039.68781661966	50046.42573842352	1
50022.24090996321	50046.183360029994	1
50035.88705725371	50030.438229339394	1
50014.456755305095	50049.046258087765	1
50052.98741642876	50044.43912924278	1
50046.713101747	50015.03746498008	1
50056.060144964686	50005.643244978	1
50044.69694938737	50050.69444947739	1
50034.30888471946	50062.25205913327	1
50027.28848028382	50043.22522079717	1
50073.081810947755	50036.27072902877	1
50047.43626027009	49998.87655600539	1
50011.86300089448	50052.19384914425	1
50063.15448426924	50060.197792022234	1
50051.40373616557	50024.45242804742	1
50022.60243648253	50028.93534447175	1
50050.53691603074	50044.87289933149	1
50057.8869643458	50065.79484000554	1
50032.9393338527	50043.81734785721	1
50046.77982054775	50050.81422454822	1
50033.255044977166	50033.105574196285	1
50044.87019059243	50047.22765298359	1
50035.009593120994	50024.42601793807	1
50040.188888676246	50054.82981484855	1
50058.9525575836	50050.02349731784	1
50062.3241273092	50070.42112603594	1
50055.26955871356	50033.885206430015	1
50068.12792210969	50012.828787561084	1
50054.504006045936	50042.157376963805	1
50029.61977880935	50025.19515093506	1
50070.98339326312	50027.70342318188	1
50061.5458183031	50027.64224853481	1
50070.63801444012	50019.490771118835	1
50041.91512692702	50047.28054317528	1
50016.8213770386	50044.39550353403	1
50048.23439694295	50047.81795844591	1
50076.9842235435	50036.93432555211	1
50036.082758523	50049.17659160732	1
50053.63883376665	50024.80489199422	1
50047.72671027126	50026.136381742646	1
50038.76484672866	50019.46182008023	1
50018.74024035766	50032.91899385627	1
50038.70688198249	50031.35636099447	1
50057.94796407483	50033.26472737604	1
50047.06441546178	50021.17379602687	1
50027.93682237078	50017.4280020505	1
50059.6734193806	50064.28261535533	1
50048.787599612995	50023.766276417045	1
50072.22745681938	50022.66066527816	1
50063.996761657494	50063.20834080735	1
50041.82617650362	50013.68934901502	1
50061.09551459189	50059.50530312522	1
50059.29562897329	50047.077848592584	1
50061.35729818739	50066.6018827463	1
50030.55972323743	50058.37378112818	1
50055.3826903674	50025.80615680519	1
50026.78077765353	50046.86150188215	1
50070.14646944492	50067.64845688753	1
50023.60582447317	50037.51778199024	1
50073.50290146918	50029.71468176538	1
50048.80680821976	50053.63426541091	1
50065.874759804974	50016.66740975427	1
50065.552198202815	50057.635425434964	1
50032.54683503736	50039.45939928857	1
50054.00327578814	50029.76696283881	1
50049.373285906164	50060.60936374878	1
50032.96887037161	50046.47158759203	1
50076.991583329094	50044.51074536125	1
50063.71818393547	50027.8624049698	1
50022.249717691986	50059.54169753865	1
50057.39397009861	50023.64131163428	1
50043.33424811893	50055.81128284671	1
50019.11745736588	50040.58670951471	1
50024.77408075785	50021.26814051205	1
50074.15992841	50027.02247861605	1
50050.357667402546	50037.174892414114	1
50058.94831053452	50057.66781999981	1
50031.45061796946	50016.44986962849	1
50020.71480643257	50026.66841819838	1
50056.49105419788	50014.13199189716	1
50067.02042276548	50032.07546667575	1
50067.48010597315	50021.0664505794	1
50048.86511995715	50072.34194212836	1
50061.8458752981	50034.91112195929	1
50029.21190072921	50035.36368898314	1
50025.65309399196	50024.312766476265	1
50029.31232742098	50065.13069675748	1
50069.47032339386	50072.44429785995	1
50068.59017411649	50070.27744170333	1
50053.11892724563	50014.5780059669	1
50040.595789332234	50049.37834965996	1
50055.692893291045	50056.224322741306	1
50050.77282012247	50028.98614218418	1
50013.25920309383	50057.67995049047	1
50064.691948123356	50013.25135689172	1
50018.12471951164	50025.80760210161	1
50033.505283320446	50067.718807467914	1
50062.89733589039	50039.137034148785	1
50056.2031659858	50031.91004702529	1
50021.31610851351	50039.20627556083	1
50065.83000007569	50068.594296983756	1
50042.19669274832	50021.33142765611	1
50060.960311322444	50020.247978774074	1
50059.856580719774	50054.90005638465	1
50073.151457748674	50062.27054704294	1
50058.68015507171	50072.057393696574	1
50079.261157988425	50037.3392221943	1
50056.88758310888	50020.80321260841	1
50066.756732818794	50045.5105348831	1
50052.2145589429	50022.192177959696	1
50066.297765546544	50028.36070128044	1
50061.01069639742	50023.89934306063	1
50012.51604889265	50029.29068563482	1
50058.08615459001	50044.26415198485	1
50038.82039059252	50063.25654488311	1
50076.0226782208	50065.5791324819	1
50076.693284401896	50028.38088018221	1
50069.87798445891	50057.9150711521	1
50042.33703409161	50071.143793941854	1
50066.467839641846	50062.75735821156	1
50062.07261496347	50008.83690428852	1
50064.26335504997	50031.14509657861	1
50069.721576271586	50062.19597937767	1
50055.35708093627	50039.83861184089	1
50065.482309561026	50039.06265224756	1
50048.45496998667	50043.340828723725	1
50033.92640840738	50055.17700199181	1
50019.38337370024	50038.070168035185	1
50016.042862903974	50041.21688838565	1
50076.63796973468	50015.99381480423	1
50037.253850397836	50046.73589542705	1
50081.5885504499	50027.951116984674	1
50055.89775233171	50044.362648866176	1
50059.2153998383	50026.72558769179	1
50050.79777387878	50057.07237436855	1
50051.419049386765	50061.92987198838	1
50028.89651238506	50069.570213823856	1
50042.97665909085	50058.03685698886	1
50037.62740039297	50061.503175786194	1
50052.53854264589	50076.85243961355	1
50032.04556877634	50010.39615613879	1
50030.89500844498	50055.916473706406	1
50068.87989407457	50040.444800549034	1
50030.29705796659	50049.93298640449	1
50035.018056935674	50026.91830109449	1
50053.7682185288	49999.19675326467	1
50030.488832669704	50043.60489403845	1
50055.98931186207	50060.2195038409	1
50025.032293617456	50045.68479824896	1
50035.551436406684	50019.61512862151	1
50059.96561565421	50062.06543768711	1
50063.0883822587	50075.63677953839	1
50077.529330807214	50039.59454618095	1
50040.574434033086	50011.852338431105	1
50069.02544637958	50023.905086624625	1
50063.46460385754	50045.81770526291	1
50062.01621909627	50041.17911909672	1
50046.73639722593	49995.20573533089	1
50056.885838745526	50062.60001266173	1
50079.50167517504	50033.805443732475	1
50068.50384944473	50043.871928236775	1
50046.42957740305	50035.59426312923	1
50005.319086564195	50052.72380939072	1
50020.15186806106	50030.452172169775	1
50066.06802487756	50042.26706778106	1
50030.89229176402	50004.27308265413	1
50013.33740677717	50043.02537865814	1
50074.73136545745	50060.07165722576	1
50080.458546107984	50040.23573313773	1
50058.850335299576	49998.258280844035	1
50065.893149215364	50077.374257874624	1
50084.65465026318	50027.616481354205	1
50065.84778026585	50036.407601209445	1
50011.83836603621	50049.05040095396	1
50074.00123786907	50071.968987469525	1
50014.89698106894	50031.82076423331	1
50042.393793358715	49991.213790093556	1
50062.47592312524	50015.386184714385	1
50063.66759698251	50080.19775306104	1
50030.974550966646	50053.66237090362	1
50026.02970169072	50065.80485628475	1
50024.48354761089	50056.87317823393	1
50052.09455901841	50018.494639421755	1
50062.7897504941	50088.025005935546	1
50051.046900673326	50042.21363327104	1
50061.58864686571	50043.82000716018	1
50042.86942705944	50044.44994245967	1
50042.84115001471	50008.681624824865	1
50066.711081629575	50072.18833138897	1
50003.77892454549	50049.1834442034	1
50057.156109130665	50040.874788980436	1
50073.67189065161	50064.81628233795	1
50058.35263490289	50013.08798358574	1
50031.70863769351	50063.00446992844	1
50025.17567386083	50028.852424362034	1
50068.64769975779	50033.3067035056	1
50091.23432808412	50019.805124563834	1
50027.018296993	50020.96238325212	1
50042.75703637446	50019.2973382053	1
50046.80361423575	50060.15514093731	1
50040.51313844785	50004.06519265243	1
50069.84120690188	50065.29813340086	1
50065.57839155998	50024.99436677748	1
50060.75758693845	50011.00120836087	1
50011.82668522355	50046.35804748118	1
50074.6368343986	50068.65274160586	1
50054.518304743164	50066.672179202615	1
50069.338308120015	50055.22315311047	1
50017.20034959825	50027.79217052522	1
50069.028502790294	49997.34392658626	1
50060.53318673441	50083.14330287604	1
50066.44060736918	50075.058932860666	1
50034.220867239725	49997.996646369036	1
50029.63927758735	50072.92733358011	1
50085.13463505197	50016.54400685312	1
50046.17289034387	50024.206275480516	1
50071.80577554398	50054.82851244168	1
50048.405202696886	50065.78935978775	1
50005.85884985965	50043.294648400166	1
50024.85123964542	50008.81682030839	1
50064.58553160267	50066.08703344262	1
50030.81932310476	50037.64926886935	1
50060.1981292978	50002.37968874916	1
50049.473515691294	50013.61678060247	1
50027.91120475732	50062.31067232703	1
50031.50724068265	50018.522947688696	1
50075.5169770864	50078.0535678535	1
50027.914397443405	50038.81839280631	1
50056.60777570326	50072.30950811651	1
50063.30296329956	50006.96709701832	1
50083.33034247787	50046.787601882395	1
50041.95494358477	50053.50517071908	1
50014.45556641864	50039.52647870447	1
50076.789923854216	50020.679711819546	1
50076.17840347614	50042.15739292046	1
50033.46964165342	50014.970960937724	1
50014.38493853174	50017.30325272107	1
50026.082436948294	50052.78274871594	1
50038.05026118789	50053.873354896336	1
50058.68612427369	50068.64734929828	1
50027.1509516499	50009.448935430555	1
50001.096152476865	50047.948717904655	1
50059.66060955433	50005.31970854258	1
50027.49243843744	50025.120444960136	1
50061.303575680286	50048.29126665581	1
50075.83272688205	50032.55902717403	1
50028.03100099523	49994.11210011155	1
50071.35316508007	50051.23387464446	1
50019.522984791874	50053.477972284374	1
50051.8740792414	50005.717325626574	1
50070.14120595857	50011.97065156479	1
50025.404970215786	50076.433877309544	1
50091.49882131285	50014.39872791049	1
50060.17300471809	49996.03066246508	1
50067.89031482497	50047.97923123719	1
50069.76942869168	50016.704368426464	1
50078.66239700262	50064.608478144386	1
50065.3211534406	50033.20189985519	1
50062.50485415693	50049.98572471526	1
50041.63985559197	50066.898317264124	1
50079.98308979217	50015.645639193186	1
50035.53212859843	50000.398208862774	1
50062.45419956171	50077.8997815774	1
50040.92115577386	50080.88358208891	1
50060.36213454501	50077.74388178003	1
50078.47773064552	50043.04228069215	1
50075.164875595714	50024.80178045955	1
50027.44341842581	50058.52561229239	1
50007.99322511282	50056.987580932066	1
50032.002500936105	50065.4092512098	1
50080.64397139699	50031.08621565562	1
50039.53807734334	49997.60488161589	1
50033.053342833395	50023.1340053196	1
50027.51020809521	50027.893318791925	1
50056.6060253054	50002.84131623755	1
50067.680723046265	50066.03215199278	1
50071.06134959349	50069.98433765158	1
50082.33228614369	50041.03859706596	1
50076.906383882626	50055.70215090139	1
50079.02283047592	50022.414876804665	1
50053.272950100734	50064.61410390797	1
50031.80595242058	49995.650424311476	1
50077.56927746447	50070.39021132048	1
50062.272277560565	50013.01634842571	1
50029.126956716194	50033.35743973376	1
50058.76380754338	50079.63526190161	1
50029.950376998844	50046.563640425826	1
50064.760448726716	50004.15526447573	1
50041.015099691154	50059.01335114876	1
50007.757378646675	50035.98467123719	1
50044.67176523193	50010.18592853603	1
50014.072849471195	50045.43507682459	1
50087.40564117076	50018.43446867213	1
50067.941639416036	50006.17572286378	1
50024.82793202547	50048.745759948986	1
50071.28838478462	50083.35868813148	1
50006.93957292254	50031.5872182048	1
50021.96274264567	50064.06892427221	1
50081.822123091966	50069.66153689835	1
50077.624641122864	50013.415179137344	1
50074.24135065691	50054.71913738673	1
50060.390960308665	49992.75334769037	1
50052.718040791755	50068.98020363296	1
50055.89258320401	49991.854424698286	1
50067.71415250789	49998.890265809576	1
50084.64218032797	50013.526526268295	1
50053.039948692385	50057.53431858653	1
50074.941802664536	50013.481102889666	1
50074.79336696953	50049.033155520345	1
50075.228095101746	50022.645496858946	1
50002.29960712019	50062.36165809718	1
50018.8805743371	49995.22542964285	1
50048.94980162863	50063.54733432768	1
49992.921114941586	50067.882163855495	1
50001.34174173981	50051.18866790431	1
50062.955460086305	50068.030378808435	1
50067.18796225514	49995.31830579076	1
50031.54157635913	50035.78226878428	1
50023.34807837056	50061.98982171714	1
50071.861621557364	49998.71604648711	1
50058.733594017795	50074.35076939626	1
50071.23437532116	50047.60019888895	1
50048.31338995632	49996.617861877974	1
50016.87022335404	50031.487879709624	1
50064.32359718122	50055.865241963824	1
50079.100246263726	50083.88097282163	1
50054.8327414089	50022.30091778545	1
50077.02589843806	50053.429169061405	1
50019.089125533574	50022.30668747092	1
50004.75666595185	50045.10571970424	1
50068.916887275656	50026.464414080416	1
50056.826694893556	49997.34639586222	1
50085.392638173325	50045.285182250256	1
50033.61371183324	50049.40454438952	1
50081.86900760043	50025.8115031744	1
49985.118695072226	50063.52662861972	1
50070.609095923326	50014.12529931493	1
50052.30597419311	49986.040307384006	1
50051.6695029598	50065.90541831313	1
50070.637623019655	50003.19132114346	1
50083.386321140606	50055.606932048344	1
50080.975213093974	50074.13470129454	1
50087.58078279363	50054.8773755193	1
50031.505424476585	49992.405217882166	1
50070.26509518848	50032.11033500231	1
50031.74615799776	50041.80935318201	1
50059.33402924113	50052.041666821984	1
50004.51900131185	50036.52237399159	1
50090.65120812514	50048.99345622127	1
50037.00688939883	50014.117545241024	1
50064.30473557383	50084.68943022709	1
50030.673741848535	50000.93466087906	1
50056.6068047379	49994.09353544998	1
50047.567650857105	49991.25069798123	1
50037.06561404137	50058.36488828595	1
50078.89121777151	50073.277445474734	1
50070.83202265062	50060.19098148442	1
50022.581387061065	50008.34036020518	1
50025.43391429802	50079.996324701235	1
50089.363316643496	50050.6705700398	1
50088.17708332356	50078.36367880001	1
50054.79817145323	50062.68002449777	1
50017.51370588306	50062.34362671043	1
50079.167003222334	50027.71235181894	1
50030.554961200745	50014.20678842263	1
50084.57511110406	50053.96921183368	1
50057.41120869154	49989.94787464562	1
50038.11427281948	50012.295422382114	1
50009.67523054032	50025.19868715327	1
50020.96142275572	50073.484539513796	1
50002.93201870753	50022.94262051284	1
50045.20895739261	50076.04092825317	1
50071.18049369743	50039.76769249313	1
50020.91564350645	50036.330874808504	1
50065.95834173191	50009.438035216794	1
50046.831492034406	50008.70951484198	1
50059.0693641648	49978.54836375228	1
50087.57123729898	50064.6357330006	1
50088.929347600926	50088.410009836836	1
50035.59723439552	50076.817787719716	1
50023.92519945154	50041.43999073339	1
50068.32115636096	50063.85556142368	1
50021.00889834453	50024.21709974688	1
50015.55783678449	50026.14933935488	1
50038.91479713326	50016.860185135476	1
50002.34160512787	50038.09948194321	1
50067.5565670847	50003.2021668651	1
50039.96439612404	50072.3991236924	1
50051.361557894605	50071.359882688776	1
50047.07548746886	50001.945737556474	1
50054.771989443405	50007.330955204125	1
50087.01384515368	50080.23641551858	1
50093.62120771314	50091.98602587534	1
50091.718087034234	50055.37324587868	1
50016.06185481838	50078.23224161898	1
50037.25232781755	50007.073010973276	1
50040.78379443646	50037.27656827479	1
50079.68345633183	50066.902457187476	1
50056.899850837326	50080.80843501034	1
50087.44392457737	50048.669950342664	1
50048.726042909766	50055.776480538116	1
50080.96644067692	50056.44640475347	1
50077.027249166844	50060.54605688166	1
