# Supplementary material for: Abundant Topological Outliers in Social Media Data and Their Effect on Spatial Analysis
Source: PLoS One. 2016 Sep 9;11(9):e0162360. doi: 10.1371/journal.pone.0162360 (PMC5017681; doi:10.1371/journal.pone.0162360)
Supplement: S4 Dataset — See the respective attached file. (ZIP) [file pone.0162360.s004.zip › S4_inclusion_swl/clust_20_29.csv]

50000.0	50000.0	0
49997.79043139506	49998.597076012185	0
49992.133447697015	50000.07879332946	0
49995.558133034945	50000.38009565156	0
49997.21745450375	49997.77212437529	0
49994.57180867038	50002.631066205395	0
49991.49888846195	49992.4613969998	0
49996.77201141029	50001.35825968003	0
50004.850999751936	50000.85693610015	0
49993.46797080403	50008.42654315858	0
49998.95035597973	49999.646175560476	0
49997.442896782326	49996.09302892505	0
49998.812795232036	50001.19449831629	0
50002.62075658079	49995.496073808055	0
50000.216125961226	49993.66178437633	0
50004.23648844592	49992.22940218959	0
49993.571381594695	49999.580818657516	0
49992.41923089483	49988.943020042476	0
49996.0527618576	49990.599080623244	0
50001.12000876341	49996.02035613251	0
50001.6019572125	49988.69191780159	0
50000.054173393626	49994.84507609227	0
49996.16393075302	49983.54171333091	0
49999.359585119164	49998.34690009942	0
49990.032259035645	49990.78718097332	0
50008.03801246034	50004.374756706806	0
49997.912305912	50002.05047237355	0
50003.47988321763	49993.052296422924	0
49985.51403302475	50003.33527065473	0
49998.6759818169	50008.21620234813	0
50007.88661690972	50006.75171072905	0
49992.84463948033	49996.02080521639	0
50005.353157945894	49996.63946390781	0
49993.56821679584	49997.757853689975	0
49984.727985152575	49992.42600786566	0
49987.897885826496	50000.432936200814	0
49995.41428427015	49998.58480619745	0
49998.23230755371	49984.27159425677	0
50001.56984675912	50003.70886639595	0
49987.949256951135	49986.671472371265	0
49993.69019385624	49988.42095948461	0
49990.60023029436	49996.84431148471	0
49989.8831856475	49998.5480773353	0
50004.031737429694	49998.13902404288	0
50003.4894029905	50003.09904140463	0
50008.61850962432	50008.21797879241	0
49999.591625836154	50002.031401449996	0
49997.03975814452	50009.348246719914	0
50004.44371639388	49993.891565456965	0
50003.34929151505	49985.56991203538	0
49992.16039029563	50006.06042632077	0
50007.15378653218	49999.26466668234	0
49996.16890274137	50002.738391335304	0
50005.92485061879	49988.330804757796	0
49998.38389391129	49993.62450756858	0
50005.06115385122	49997.67556213016	0
49988.91764942108	49997.5550046056	0
50007.51712024195	50001.36870839534	0
49988.1616042304	49983.63506917873	0
50009.485075860175	49997.87824772131	0
49996.04301541916	50008.734037925446	0
49992.10706594943	49998.709555552676	0
49998.05603662089	49976.85732034227	0
49998.23225417739	49988.04705525317	0
50003.29875263384	50010.79864165075	0
49988.8005706413	49988.888047156666	0
49998.633742805185	49985.74198749925	0
50012.26252845324	49989.043919917516	0
50001.71554240036	50008.23076770677	0
49990.4221963806	49980.08489794384	0
49996.7307457035	49986.75100088232	0
49996.95323201458	49991.31025767149	0
49996.627782278076	49999.704189140306	0
49993.783599509414	50001.9670468794	0
49995.547791910605	50007.16657583297	0
49994.541607082676	49998.032773452	0
49997.19536476392	49993.761534747864	0
49994.48619388764	49990.314267388865	0
50005.31953840113	50011.457951609125	0
50005.21838530439	49992.710027598725	0
50003.553832569996	49996.930528550794	0
50005.55622003214	50007.27952617764	0
50016.07253131363	49992.92009515851	0
49981.55975510632	49993.815413305005	0
49998.391760254424	50010.92338898061	0
50006.9610331696	49997.4371772649	0
50008.761052684844	49996.71402507769	0
49995.88335509951	49989.38185972829	0
49996.861110456084	50003.60591475201	0
50011.76083948491	50005.815023696225	0
50007.565205166386	49988.032658921504	0
50011.5472826698	49993.41279408204	0
49994.69598294172	49991.86267472745	0
50001.59297422699	49992.63184262959	0
50020.432728192354	49991.544523876044	0
49995.42836478101	49997.296746693275	0
49998.810270886876	49992.07105333187	0
49990.64479087334	50004.56734443546	0
49986.07489653561	49993.66150576665	0
49986.51012401545	49995.60849854692	0
49984.077954815686	49995.664388103614	0
50003.895467088914	49987.98694527446	0
49982.031325156546	50004.108411650275	0
50012.386007996894	50002.93416500153	0
49981.83577827261	50006.99544168797	0
50002.61358895062	50006.125868638286	0
49997.610187178936	50007.504993158815	0
50002.000247755146	49982.02566011666	0
50003.92467657114	50009.55221404131	0
50007.90022175466	50009.254849840996	0
50002.119076106625	49987.54881244561	0
50000.85755020047	49982.84260186325	0
50002.88920887537	49988.277816315385	0
50000.76418505607	49990.47633754719	0
49991.52221516297	50005.175687260315	0
49991.79441719219	49989.945528475415	0
49998.38903914623	49990.977596904035	0
50010.86443657174	50002.861853111826	0
49996.13310567727	49978.225416527945	0
50001.90323198772	50002.087447907405	0
50005.84584777947	49998.54566276328	0
50017.357289774474	50003.73442282242	0
50012.453241333955	50007.3589429362	0
49985.605250376015	50000.51473356919	0
49994.38328827558	49984.18899957935	0
50000.8403546126	50004.897730818215	0
50006.11194117808	49990.15992299432	0
49984.27524808013	50005.968591316036	0
50019.5490885488	49989.334775282514	0
50008.08135946473	49995.88210170539	0
50013.452588935026	49988.7082536488	0
49998.1854275154	49989.08493253287	0
49998.71774061969	50006.58240197167	0
49993.97049801827	50004.02511665101	0
50015.25622703696	49993.5720335993	0
50019.81418921928	49993.28277654077	0
49995.226166110464	49988.49803466768	0
49993.865175289255	50005.869898426434	0
49994.04884830762	49993.897956082816	0
50001.39258520028	50014.69304526826	0
49992.10381851385	49991.3367421365	0
50002.88349777745	49998.53556594982	0
49999.29465558944	50003.13800737407	0
50012.61582749915	49996.667967977366	0
50004.93898694684	49981.08544820314	0
49992.72674114008	49981.491918674365	0
49982.816725410885	50008.82887474503	0
49993.60548876865	49980.15138910854	0
49992.11360557294	49974.161871512435	0
50008.0641741181	49991.535682462476	0
49986.56975352135	49985.88537937111	0
49988.26397047004	50003.51104710496	0
49986.204012010814	49983.62403469558	0
50005.45533731321	50008.4777403098	0
50002.84202847576	50009.38788858975	0
50004.5110949025	50002.17592122478	0
49977.593176681534	49997.97886004455	0
50012.96296910729	49986.584380800676	0
50000.389708098875	50008.21378903525	0
49990.53693650669	49987.986221160616	0
50014.06684097054	49993.2541244715	0
49991.01998804747	50002.62396518842	0
49997.179664791176	49989.593964051295	0
50004.2950092968	50012.89350630644	0
49990.621701041644	49975.46767306921	0
49993.55678247852	49977.01456242952	0
49992.84959283164	49987.70268395018	0
50011.20404459958	49996.77816642178	0
50003.364540594666	50019.003513690965	0
49983.49823437399	50007.538690917216	0
50014.32975302772	49996.15686941403	0
50015.78410513641	49997.474112749405	0
50009.43197460551	49990.474738550445	0
50004.745906517455	50016.623646608256	0
50009.63416808849	50010.34807378314	0
49981.74271072933	50016.83610456045	0
50013.40609958293	50002.34463341224	0
50002.72985233878	50018.01678341299	0
50008.287622641416	49999.13161246651	0
49984.126513146795	49977.08224825575	0
50012.84333684762	49985.38424254539	0
49987.99532836726	49995.883448455505	0
49990.49563661924	49992.83144377475	0
50014.145828508044	50005.16808115428	0
50015.1384677496	50000.029878970345	0
50018.71002429644	49992.34413541518	0
50007.134924491525	50011.962310271636	0
49996.373515502455	49992.135994846685	0
50006.850693972374	50009.72264438309	0
50012.45941158673	50019.663471941465	0
49992.899397134126	49993.07508130361	0
50016.607641170005	50001.151601822945	0
50001.25747092277	50006.547656443894	0
50005.9345093647	49994.19009730721	0
50017.813944932546	50005.00005444524	0
49994.42296405501	50000.44724693628	0
49999.35940114721	49988.76188971461	0
50016.58884756132	49999.17895380054	0
49994.892938313336	49980.091849776516	0
49995.0510721457	49995.44024060015	0
49986.38053722962	50002.41536141428	0
49990.64707373581	50007.66669698612	0
49989.3412077137	49992.250863683475	0
49987.369434572014	49998.90669951169	0
49986.04730065185	50004.93889305151	0
50020.57281063565	49988.298296764944	0
50003.141428724506	49983.92680217168	0
50011.81226398315	50020.795317113116	0
50007.91702417866	49994.79261652382	0
49997.460358599514	49978.000531714766	0
50008.47322917809	49997.7998386602	0
49988.79105521255	49985.61885176348	0
49979.99668415866	49988.247550464446	0
50023.01450993598	49990.665766766455	0
50001.80863469015	50011.621492053586	0
50001.180707899926	50000.160397497704	0
50001.230491099064	50013.464722137476	0
50005.57916729151	49986.36478573439	0
50006.32386534526	50003.98689779463	0
49987.26417256439	49997.386262863576	0
49986.50969488265	49971.13079668079	0
49991.78560749561	49984.743248127874	0
50011.91064186316	49987.25857504851	0
49979.026179858774	49993.54009193787	0
49995.29197055855	50014.299317089695	0
50003.27528192292	49991.640484220654	0
50022.18687484511	49999.49876293456	0
50016.845165693354	49996.542146341235	0
50009.68184032617	49994.3223712722	0
50008.5689875515	49989.42745413995	0
49988.62882947315	49994.23153514448	0
49978.34352784749	49994.31806542327	0
49991.21899801028	50013.93786311992	0
50009.06545782055	49992.015826742805	0
49996.762495718875	49973.93491078354	0
50017.86968777505	49999.56646561498	0
49992.32209367812	50003.204802689404	0
50006.53972236025	50002.45568023364	0
49989.60527622023	49999.63902025744	0
49998.13606003267	50013.69500914624	0
49990.00921189547	50013.485931768155	0
49991.09537875763	49976.82180722324	0
50010.54800492425	49998.00514117209	0
49989.09032394753	49996.42852776032	0
49995.18505374276	49987.3120398817	0
49990.204920949844	49989.23957312068	0
49995.16332007578	49981.804981765024	0
49989.805555721876	49969.598178768865	0
50014.54160586519	50009.30971696948	0
50021.54580095918	50001.77225144148	0
50006.927652825536	49994.9504747572	0
49978.94516972163	49997.86333530433	0
49987.154837966766	49993.45593771072	0
50018.25094646333	49988.26745355924	0
50015.53809944499	50007.19757847838	0
50002.562234896366	50007.29734310244	0
50000.87592896443	50009.30557281569	0
49996.09835851055	49994.088565508806	0
50023.472574627034	49993.01831946304	0
50013.090661204544	49993.807025936294	0
49978.33498788711	49999.89226490378	0
50014.457860201575	50015.35471834229	0
50006.75642568968	49992.643689522236	0
50010.80395894891	49986.74763689218	0
50001.22972512284	50016.696412634854	0
50011.0865047758	49984.2383962155	0
49987.17750191979	49980.50113884318	0
49988.18126003159	50002.39534483807	0
50025.30879016485	50001.55626795164	0
50004.84985572731	50003.25131092541	0
49992.321169828596	49977.792669715236	0
50025.70679542769	49986.95657258604	0
49987.68618123762	49990.97637467728	0
50003.750755374844	50000.30182726468	0
49993.00738688821	50018.27374472574	0
49985.56049451298	49985.40564000354	0
50012.47559685164	49994.66869856204	0
49988.23073582163	50005.06016935864	0
50014.21137249285	49998.59916272567	0
49985.705947552444	49991.237555350046	0
50023.961762669176	49980.63716247672	0
50015.65901229553	50005.51123304655	0
50007.42018130532	49983.40923644637	0
50003.98929458173	50020.19652411129	0
49978.68685766216	49980.01706397409	0
50006.02554113342	49983.502716806615	0
50006.37104882755	50017.880156948675	0
49977.877792385596	50016.68462250551	0
49983.88778388111	50003.431641383904	0
50007.25930525301	50016.356386512496	0
49997.53870393056	50011.68337544323	0
50028.8876354843	49996.7961139601	0
49993.03313609062	50004.99403676527	0
49978.87460193789	49978.57901382944	0
49998.366406242945	49994.75751474936	0
50019.61622097593	49990.60713461233	0
50014.61533795304	49991.38028168589	0
50008.690952911136	50020.165591565055	0
50005.68511072025	50013.842987113785	0
49996.093953493786	49996.01996986774	0
49981.46397774686	50000.416395001106	0
50010.21667654521	49996.177030068495	0
49996.98762224401	50012.73618486243	0
49977.06413674297	49991.234642248426	0
49993.694214306066	49995.12567417274	0
49980.3192485011	49994.00326872188	0
50004.056211135474	50014.66353332076	0
50002.37956575776	49978.923750197646	0
50022.66685467963	50001.65038291576	0
49995.84149753014	49973.43350969119	0
49997.10356754586	50006.01006358804	0
50033.06942428801	49981.91341570461	0
49979.94679799229	50001.3323591304	0
50008.85047956283	50016.47355770598	0
49995.25060635962	50016.73726829858	0
50006.72266694603	50007.64404602325	0
49990.082384099696	49971.73324296739	0
49994.30142329103	49986.52147414055	0
49993.99083781493	50013.564340328594	0
49993.677025331424	50019.77453632753	0
50008.88873976937	49986.20754836948	0
49989.62043617076	49984.9066512741	0
49976.89101514203	49999.79555213243	0
50000.38365317644	49984.73866509687	0
49998.50301832688	50004.801049115755	0
50002.4775370339	49999.82692121468	0
50000.58614407058	50022.59126134004	0
49991.57997734524	49980.74466590062	0
49999.47619484948	49983.55135301644	0
49997.872176753845	49979.78767954166	0
49999.51034001347	50014.126163537476	0
49987.361610054635	49969.53376487578	0
50002.83973411616	50012.701877170904	0
50010.86774556764	49989.07944425918	0
50001.15748309764	49991.573961654765	0
50007.9913835416	50022.24041741338	0
49988.7503233546	49981.35012226887	0
49986.03608310234	49999.11861181681	0
49985.00637627702	49981.597648055234	0
49985.650089384144	50009.49023072368	0
49974.397243483145	49994.03644489316	0
50015.4345562129	50000.98678220005	0
49976.39001702552	49983.38478956387	0
49990.066594147334	50015.71113489241	0
49971.73204410394	50023.41744022993	0
49983.60830630746	50002.113752133686	0
50007.28364498836	50014.70157262982	0
49983.19737224199	49998.713609976796	0
49986.11467622116	49996.56995467928	0
50019.87293030292	49996.05067039871	0
50011.89569799317	50004.23689077273	0
49987.14195373493	50003.64643312917	0
50005.18617250356	49976.00707180303	0
50021.27295677253	49997.78060101359	0
49979.594871433575	50010.649888378335	0
49992.039268323744	49970.88771154867	0
49987.510827455895	49972.02581111281	0
49995.56040451604	49984.98989796355	0
49981.0822076258	49967.432359146966	0
49987.94058000065	49974.88526764987	0
50014.510866226876	50001.379604242626	0
50004.62877733578	49978.807454918766	0
50003.970018942	50018.124082947324	0
49993.62624373497	49978.81782578118	0
49981.3428510555	50003.34384201937	0
50018.167902045905	50002.34827142573	0
49981.71449227033	50012.160532840586	0
49993.51179022016	50011.8374166899	0
50006.51511528033	49980.31385758159	0
50023.53832016382	49982.224374854566	0
50017.194157851016	50024.83639285489	0
50016.97714463976	50008.12513798981	0
49990.94758817478	50010.165896359336	0
50029.3899666008	49984.93088934797	0
49985.95128382408	49973.39797252086	0
50021.498484812364	49991.903341270365	0
49977.56468768297	50006.68173366002	0
49997.40523162644	49985.00916248897	0
49999.45886393115	50015.993292540705	0
50004.07375902936	49990.19193619716	0
49974.26236635185	50000.19879209648	0
50019.180563178095	49997.94562009952	0
50009.890755981425	49980.265018184764	0
49989.29510405071	50002.724338880376	0
49996.426259186024	49985.51478007382	0
50007.493040620924	49989.19723968765	0
49981.384028675486	50010.62626959132	0
49991.6071713429	49988.028312631526	0
49984.6056899718	49996.65388554512	0
49989.978249538704	49976.34614928339	0
50009.06208482354	50007.05225252825	0
50015.12164949382	49987.54220632814	0
50013.02451351341	50012.6930640136	0
49983.72875331615	50005.03348698493	0
50030.322162535915	50008.764945724026	0
49988.07236480543	49973.30322159022	0
50021.17953770424	49993.40148768863	0
49977.9353266202	49988.32861394756	0
50017.55200453088	49989.686622262205	0
50009.41709683127	49982.94472538286	0
49993.517031380165	49985.624445562935	0
50024.23762702507	49990.057631149546	0
50006.59920691841	50013.173112278804	0
49996.36285869221	49979.65183355569	0
49996.46253639952	50010.35669178488	0
49986.346697934445	49975.77454466398	0
50017.36509094484	49994.05724041787	0
49977.54298608225	50015.26628060827	0
49987.665413008544	50009.961026873665	0
50004.20668245684	49986.92493821414	0
49991.240948939056	49995.09753900651	0
49990.672214701546	49969.02835953091	0
49986.80029992012	50019.193986685816	0
49987.05498610656	50015.276629584274	0
50013.29483279359	49990.93642424138	0
50003.07116470876	50004.790797890644	0
50019.96678142075	50005.286622233856	0
50016.410985050155	50026.64117403084	0
50022.381607964344	49994.78009458669	0
50032.55510401598	49988.476649386204	0
50019.84726886357	50008.03743254569	0
50018.55105006549	49996.125393120456	0
50005.72733228711	49984.65987424659	0
49990.724770951034	50001.10196901953	0
50007.556938279646	49979.396019758125	0
50022.078615100705	50000.813758113996	0
50004.55566149082	50023.60044291396	0
49998.4983155582	50015.035411197096	0
50004.21201548379	49979.89735732732	0
49998.41688966351	49982.0914605221	0
49996.9404056562	50019.45560997021	0
50024.824178134666	50003.82240284793	0
49981.59933546655	49988.22546023058	0
50006.68692081328	49991.29153867619	0
50030.92505047998	49986.73341575318	0
49987.02162812129	49999.91224158874	0
50025.59547838074	50004.8113040502	0
49988.90094384041	49975.40867859488	0
49990.23594971534	49994.96063345515	0
50017.1067611682	49986.79810538411	0
49995.74080340362	50018.56532930337	0
50002.31586199673	50000.83903672667	0
49985.91446985067	49977.111835945914	0
49967.44431902017	49989.53004316159	0
49991.32434972063	49993.81099808387	0
50030.49764698876	49999.80431681986	0
50027.8920230694	49984.61646596402	0
49974.05217655252	49991.63751974511	0
49986.350155817265	50008.71150109189	0
49979.786602864704	49996.93528004006	0
49980.638830733114	50014.78666042598	0
50018.94609729141	49984.38404056665	0
50016.86817008317	49983.479919210724	0
49990.923193534356	50019.067660158245	0
49984.68159875427	50012.00075993163	0
49982.58897476211	49987.25645410104	0
49977.860154341804	50025.185317880954	0
49980.36263354036	49976.54920293385	0
50030.175245270664	50013.83441614367	0
50030.65430217634	50010.08164100497	0
49970.65389870021	50027.10203048065	0
50034.9719228903	49978.647480672626	0
50017.85789347177	50007.327853458395	0
49989.376716702325	50005.95581601044	0
49972.54740722439	50004.26018838349	0
49999.90607349646	49987.24525022351	0
50016.33039841318	50011.26546094777	0
49992.406209525456	50011.43399184492	0
50035.72874323706	50015.82195458916	0
50005.41012807499	50025.2913505149	0
49983.81713803753	49983.79410119446	0
49999.77181508898	49967.689736443	0
49967.01115954832	50018.732933267005	0
50001.21111076006	49976.59515916633	0
50022.03660548448	50021.284900769926	0
49987.06820574467	50005.69981951918	0
50020.23576196077	49998.22890886206	0
49992.16903790663	50013.34050751537	0
49981.74734959878	49983.20071237331	0
49991.36824090871	49969.98461879516	0
50012.37766248718	49981.688403947286	0
49974.56224014572	50014.0804240969	0
50024.36097900612	49986.16457806206	0
49978.57637046901	50017.57258934513	0
50035.21616128849	49992.33085888675	0
49988.520182053304	49993.212740546805	0
49990.99456999804	50011.18036907362	0
50014.791241027175	49989.81083623396	0
49983.24235149588	49995.04380092772	0
50005.4078474971	49995.59320991545	0
50026.3538803164	50002.49773890014	0
50022.33425121599	49996.648774144	0
49985.706139208625	50015.893411702025	0
50001.12132970448	50026.977078791555	0
50032.16883876991	49997.22933410839	0
50000.78804212597	50010.92367463368	0
49997.79416111843	49992.046539810384	0
49989.86428037326	49986.360250281214	0
49991.50355130605	50019.933566887434	0
50028.340584949256	50004.80209150397	0
50170.50100731113	50150.450545270585	19
50169.144966114225	50174.63078071677	19
50187.98307905978	50162.532394443675	19
50162.582051838115	50196.89535448179	19
50145.06146121481	50149.666331982655	19
50151.03221373137	50124.02074091382	19
50126.716757225935	50124.333830741896	19
50105.18307529203	50132.799074947034	19
50184.45629300797	50204.80149876987	19
50144.5417278855	50173.338022577984	19
50123.41920660315	50190.059316979394	19
50121.6587813045	50147.77002886978	19
50197.23641602178	50184.631546133794	19
50218.51295346824	50192.29605218535	19
50149.557759600015	50220.23192480982	19
50123.978553904126	50210.34680607876	19
50206.00163603431	50142.128055011905	19
50231.43155897388	50132.702841935905	19
50105.59017313217	50231.451522720105	19
50242.8060309953	50154.24815763166	19
50267.18108520823	50151.38488221994	19
50116.25827842991	50248.56836709831	19
50115.3167352281	50272.63758167142	19
50137.81529525836	50262.875984878636	19
50199.71147166302	50114.86026065465	19
50109.520428280186	50110.56034349563	19
50238.848417192894	50189.885975157646	19
50104.341046537054	50088.40671952637	19
50097.63288372655	50066.6604971589	19
50083.172013546755	50236.60355484814	19
50083.66574409412	50081.451153027294	19
50115.39309817464	50294.26310100957	19
50155.96692285003	50277.54471856974	19
50096.508519653	50284.83291780937	19
50076.44330914975	50056.75161008151	19
50067.584962167	50260.305929173155	19
50089.3873529	50040.453560542446	19
50112.41221845129	50027.980567979044	19
50172.69578805155	50123.599564074706	19
50228.45876877394	50110.695823085574	19
50093.83823114638	50212.00295777077	19
50058.88665471473	50034.40044421137	19
50103.590752664444	50173.05429374426	19
50135.4715628943	50235.99019442273	19
50212.78898549071	50215.05938116452	19
50244.96502120204	50095.80948622012	19
50090.8566955771	50190.14099131274	19
50170.96867214818	50221.103637724395	19
50093.4112435109	50257.49802120478	19
50192.59410970702	50088.13771561563	19
50118.82264887835	50004.480776185155	19
50137.0091153308	50106.48707024368	19
50142.16761641275	50298.439774513456	19
50043.87855485616	50274.76985673568	19
50065.35836204212	50102.374154464866	19
50224.02022668581	50088.86852866145	19
50265.62766464077	50196.32741611889	19
50268.57233310717	50216.70148318822	19
50125.232173594704	50084.73957126041	19
50147.33385187176	50087.18990440116	19
50172.327597577474	50096.84407885728	19
50130.80349850213	50318.13769465133	19
50218.42013086993	50242.92590704369	19
50071.32825841354	50195.90356065498	19
50160.670581276965	50241.72078093415	19
50040.33225468599	50251.920212302575	19
50279.920516117076	50128.88094492356	19
50098.45611496838	50151.646239723246	19
50083.113210570635	50122.145441211556	19
50141.20336569511	50002.41134168595	19
50075.70469158772	50012.852255308266	19
50194.169884143885	50225.42388742084	19
50058.45448902837	50066.138322885316	19
50093.336784166284	50309.19783471955	19
50287.327583169725	50189.680542795475	19
50232.39757521337	50224.35124549851	19
50144.285607887454	50064.57094573722	19
50218.285225960106	50171.306588563835	19
50034.11617888876	50075.21598260513	19
50076.945024003	50278.92226474937	19
50080.43031971583	50326.550996337144	19
50051.97996017784	50228.469786278314	19
50064.173659453954	50303.68500184363	19
50082.546650586046	49992.910113089914	19
50183.8036619714	50281.62054459522	19
50171.099353454134	50056.531128857096	19
50126.84322484855	50054.30244053541	19
50040.005230924406	50208.09003736815	19
50060.37838025327	50179.03852576046	19
50268.07843936917	50173.918634431146	19
50140.65213022099	50023.45012459096	19
50181.289911728505	50258.22688599682	19
50288.73596524163	50235.123266747454	19
50109.10955977547	50326.95306799894	19
50296.95794042917	50111.347518488554	19
50162.22546221169	49988.05860451171	19
50097.607738602775	50006.998772351675	19
50304.80404065396	50173.045775322214	19
50221.102435052664	50268.001294202	19
50256.82157228989	50131.18353687955	19
50166.11371875849	50009.1838791046	19
50291.42982541613	50092.065112261975	19
50166.87005672642	50029.606711995606	19
50243.77370299143	50248.23177935754	19
50042.0181692495	50050.687970311796	19
50018.13680961911	50269.69726653618	19
50265.586417294275	50105.1850612989	19
50183.09780431389	49994.979118204414	19
50308.68311885709	50202.74140084837	19
50226.87343218617	50062.81449974427	19
50198.92870926119	49978.385850325634	19
50102.1108525442	49975.002621586376	19
50186.439874353346	50301.72788922375	19
50289.273994790936	50158.481548681346	19
50147.35176515672	50336.12423619843	19
50311.85185063509	50239.38435481837	19
50196.647597287956	50323.26005995987	19
50103.84505650136	50349.403621397425	19
50331.55228425214	50254.492593162315	19
50059.050453904936	50127.50529958669	19
50016.13691861945	50195.23919782889	19
50068.90210419863	49973.543006700536	19
50207.24287762675	50042.97591817869	19
50173.981485137534	49968.91501350519	19
50080.29781853004	49956.93957850019	19
49995.80735633018	50271.11995774202	19
50213.36127110775	49994.18298851339	19
50289.40400747934	50213.80282132655	19
50351.488224642606	50247.28092331159	19
50032.41896439275	50172.77835013951	19
50319.5087880939	50124.813661179134	19
50261.08988084453	50080.25717326664	19
50236.36631973434	50007.357303324	19
50085.93733766842	50366.832961902444	19
50167.51586871802	50347.02253525775	19
50269.87702243644	50244.51009037303	19
50196.412751453514	49958.41131823949	19
50126.56077295688	50343.53877333896	19
49982.61557948123	50287.635987514295	19
50220.17304089444	49959.30971338995	19
49962.487585224524	50282.20286727429	19
50355.39009781039	50226.349867592944	19
50227.08095713401	49939.21036998047	19
50137.091557625536	49978.09599853763	19
50043.22592002717	50316.17960518165	19
50018.71014413856	50308.870891725535	19
50150.19885982658	50360.359183753346	19
50188.08466101457	50068.376411185716	19
50234.843833169136	49918.08876512372	19
50025.09395782813	50328.08898446902	19
49971.12062812648	50313.46216979169	19
50267.15370010663	50265.060263707855	19
50191.161513901214	50022.24043659836	19
49972.92988488325	50333.56799865	19
50242.00208967614	49977.20760040915	19
50249.08897722385	49958.424724407654	19
50171.982327002945	50321.20616951038	19
50331.70305478366	50275.88160241064	19
50314.22135509321	50096.92081997638	19
50273.248392312926	49971.78965380238	19
50323.6347049737	50145.29608496321	19
50122.98251798717	50369.85266588071	19
50215.25119778675	50311.79040001294	19
50342.89031343041	50129.32391151751	19
50050.775894272374	50012.78309537561	19
50140.583514014026	50383.49267741426	19
49957.638236653824	50257.86574439262	19
50258.65066913247	49932.12270747304	19
50245.7363096097	50050.52919575094	19
50044.10200985709	50109.87943606041	19
50098.11590380009	49942.39636873957	19
49985.33277989982	50249.50639582577	19
50046.27898868578	50157.750486156634	19
50323.13832214395	50221.831381545686	19
50011.89533917316	50246.37251070061	19
50246.611189759504	50026.42178650954	19
50294.96261918423	50257.76368043643	19
50226.212784154464	50035.11724882093	19
50070.120882500145	50351.106742520795	19
50016.90823181024	50226.00687097317	19
50025.79070655276	50099.93406037899	19
50119.670321084086	49956.49513169986	19
50104.26318495476	50382.24013312573	19
50020.21676920967	50149.67401613823	19
50279.06132496983	49940.13665401645	19
50000.88891849939	50114.53516714418	19
50054.019409537505	50366.120166611065	19
50026.563190424415	50290.37823879488	19
50330.117746217125	50188.00783288227	19
50373.0216404854	50248.529129148694	19
50308.03197749454	50280.81240216461	19
50297.35043097881	50139.76324541101	19
50299.3275763968	50302.97737570972	19
49998.093930748415	50174.451164377024	19
50282.832569575	50071.320347061046	19
50128.017703491976	50408.782505220974	19
50150.74147033084	50401.054919180686	19
49982.23574504951	50099.18050925005	19
50274.16461037244	50000.14397198745	19
50265.442320645736	49907.402227470106	19
50047.70730009443	50345.462519546076	19
50218.61174676597	50335.77482266728	19
50345.21904454778	50162.11943302245	19
50044.95729361788	49962.9707686734	19
50122.208932164125	49931.94913195565	19
49983.05174951854	50187.72822842559	19
50267.090845493956	50053.69587440685	19
49974.292182533805	50208.96668003886	19
50244.72856903881	50337.39855468419	19
50029.58378318077	50363.73708193409	19
50144.81933964869	49953.598292549395	19
50166.2765365822	50298.21607465375	19
50372.19928436622	50154.08667006472	19
50341.00966135482	50103.80056342578	19
49932.61699471581	50270.95410174314	19
50364.177105875584	50183.448038548166	19
50319.473953399436	50301.54769907148	19
50018.07738537844	50060.474989201415	19
50086.90024821096	50102.286691016845	19
49994.735073257594	50231.79143888834	19
50025.50028078573	49957.60290716931	19
50316.06177938091	50328.919634675374	19
49944.88431449472	50338.23665656038	19
50294.19323686026	50019.09897920958	19
50201.40252394857	50271.77275995748	19
50314.12920126844	50034.21601107568	19
50196.07585911515	50346.629076202895	19
50244.9384371073	50278.90922273606	19
49930.539167502844	50356.178123096906	19
50001.85543318114	50092.271694550436	19
50072.330129591755	49937.72896649514	19
50170.373412075016	50384.89042609159	19
50282.00382710165	49885.91493268317	19
50340.57928458338	50206.208971574815	19
49962.38258033305	50171.7356104373	19
49959.688942536035	50194.96633584724	19
50295.62208127777	49987.197671341	19
49952.884108280734	50363.650928106465	19
49940.679584112804	50291.92356237382	19
49926.87655039453	50246.80571710268	19
49937.745793524206	50225.641605535624	19
50395.46919607167	50171.29683045221	19
50077.69405442944	50141.66628439769	19
50392.91162725132	50251.88434780433	19
50172.07194002622	50409.75730827225	19
50049.47040355839	50090.084585862205	19
50385.62945404742	50226.5146988347	19
50395.044028392826	50148.17363612799	19
50101.95310641654	49915.83844387484	19
50099.341468769424	49893.93585153859	19
50415.503150697594	50259.25211834876	19
50030.92588051717	49995.46139924412	19
50293.65875935793	49965.04096481566	19
50406.105666996504	50230.721232096206	19
50315.447845874696	49981.98230539676	19
50013.02647675237	49933.08444461663	19
50311.65202313287	50349.092023382356	19
50364.86713919841	50130.725822665154	19
50415.36831260128	50281.177790720845	19
50395.781067414326	50273.95325449691	19
50002.468282385846	50137.465473790435	19
50255.80774474038	50298.03858889769	19
50036.849212499415	49940.666958802416	19
50291.319544643506	50333.52631011153	19
50355.75110637137	50282.26432645725	19
50120.731180329785	49901.75476165558	19
50421.62125363733	50163.78296741508	19
50011.992191351936	50381.74466770021	19
50315.3643341538	49960.166482701425	19
50002.99589962607	49911.04919548907	19
50426.23956075958	50142.38095820359	19
50181.562297702214	50361.73038536676	19
50293.52219261198	49922.57249951612	19
50442.457035373656	50174.88511402699	19
49982.12620286987	50357.36324783337	19
49958.134425820695	50092.41489127218	19
50393.16496213683	50302.47939124115	19
50444.91814337916	50197.64962073337	19
49963.66745220592	50230.7140162725	19
50277.23986703858	50313.342406827906	19
49982.05253495798	50158.58914292813	19
50365.461254869275	50204.04074895873	19
50208.98510943099	50368.588690453566	19
50230.27074916949	50294.659332799776	19
50262.96250198865	49878.30795742673	19
49925.06413313546	50319.05108711661	19
50298.15436090722	49869.41404176035	19
50428.78092386222	50241.23953982097	19
50261.24017336537	50325.62254659764	19
49996.44886360311	50317.14576783306	19
49978.35993145847	50136.99609867465	19
50070.29296102316	50389.066185758675	19
50033.20237925578	50032.096987249904	19
49901.421856444314	50334.07068724188	19
50434.46608915745	50290.0455444102	19
50305.735428510234	49893.96602934368	19
49935.1597349617	50380.30787803999	19
50032.5189988182	49917.209251783424	19
50413.93544982973	50317.2029078121	19
49937.075794828634	50091.97072294996	19
49997.86353000867	50204.8859769861	19
49991.53866822756	50396.90540445651	19
49906.430939056096	50359.578969330316	19
49901.66182763474	50310.25212862065	19
50325.27241236144	49886.61943687435	19
50036.31179763569	50390.2389410378	19
49992.033511444766	50067.83835411605	19
49998.99217964441	49886.85580358134	19
49949.20303749673	50119.24054275418	19
50394.31358971948	50326.429498696816	19
50081.88116778902	49914.79975286128	19
50053.2987066445	49925.12330464331	19
50106.49329174944	50418.26316821993	19
49987.25353418618	49864.724371959564	19
50302.051360378624	49942.55156073991	19
49925.252867396084	50119.742519251515	19
49910.87597466888	50232.98003140483	19
50139.72764055405	49921.78811217362	19
50012.48349040333	50349.614752276735	19
50232.489338849286	50383.68855671222	19
50329.68938670716	49907.754984971754	19
50357.48534259517	50087.68032579659	19
50384.0456612985	50083.28416109915	19
49914.04593082097	50074.46774142656	19
50381.62104551278	50104.81540157798	19
49966.32751278476	50387.83468872498	19
50192.41779158936	50408.88710977492	19
50453.171024498166	50302.24945004387	19
50239.96263447762	50410.4810068642	19
50330.44561950527	50081.53480157728	19
49966.1005766418	49867.6820170777	19
50320.24354776469	50062.650804495104	19
50009.465872004075	50002.10810322603	19
49879.38327776895	50331.86679531574	19
50082.419970420575	50429.424636397336	19
50145.23699101758	49898.43530227478	19
49982.65980360558	49900.51956722861	19
50175.00434503252	49948.55829346723	19
50015.57692462429	50411.35940444023	19
50284.63610315499	50282.366570362	19
50058.57944911016	49992.956643631645	19
50033.53472298327	50128.75984700833	19
49943.100667718965	49881.866187295935	19
50453.42321828652	50240.90219382405	19
50447.11200417268	50219.87053720482	19
50330.06883101041	49867.160999881686	19
50464.90038207734	50199.44441158984	19
50299.42592507699	50365.77602513928	19
50324.9701022479	49929.450400839174	19
50109.17177188325	50439.89221052352	19
50064.311677704565	50415.69652865678	19
50000.2305803506	50425.45851008503	19
50289.826806070414	50044.24850162592	19
50252.371547005285	50368.19932637663	19
50392.01762857226	50192.82442915619	19
49913.132477315696	50384.32874530948	19
50406.73120848473	50343.09755393572	19
50407.99603145542	50370.62912968107	19
50476.80187113643	50317.866452827926	19
50452.79366747158	50151.427810137364	19
49883.849385074085	50371.76771629534	19
49893.480565469385	50215.19466280151	19
50009.84933270281	50027.48344836956	19
49915.838050078266	50289.59106008756	19
49950.82355970349	50147.42642936711	19
49855.83028386786	50316.231255380306	19
49896.70376568181	50396.70772546059	19
49930.65582127811	50199.64939772393	19
50351.163975175004	49887.28622326533	19
50010.27632748413	49867.569231975016	19
50275.86960297674	50348.916624429665	19
49987.44162434006	49929.83229912995	19
50448.00873395138	50126.90605704517	19
50414.62346412079	50395.37605971206	19
50263.07348193325	50391.52810231644	19
50322.18310878365	50007.19117633292	19
50166.079250083916	49927.324413498856	19
50213.3847493021	50398.272861265505	19
49903.36481028957	50262.70530120111	19
50348.51212014772	50309.37664946231	19
49916.92268446938	50097.774314098555	19
50354.26474994115	49914.66428312572	19
50464.01648200894	50259.637483004095	19
50476.823772101096	50139.21169068409	19
49967.23542625279	50413.76903493654	19
49913.429384053714	50210.52899477961	19
49928.2139400319	50400.39849283241	19
50004.86535557211	49959.65776010583	19
49855.08334860436	50338.12994710806	19
50167.87417285469	50437.13945339391	19
49866.48420486985	50225.47347207544	19
50420.10647299584	50205.34308939204	19
50069.79053662715	50450.492842404965	19
50151.22606789099	50423.58971810156	19
50131.88455212873	50434.1655868059	19
50436.45474573854	50367.18527803214	19
50090.04386674565	50404.817903177944	19
49936.88875889876	50069.73451146401	19
49889.33248312621	50292.0310463856	19
50338.49682744273	49962.07374387689	19
49890.94595518974	50058.098065850056	19
50090.86314333926	50452.24999446045	19
50440.75840631147	50268.94253267108	19
50022.32569074746	49844.74743313811	19
50484.63200265466	50249.85433683061	19
50208.98237254477	50075.51168127761	19
50080.071953322746	50161.548963047106	19
50104.15841086301	50468.7095775422	19
49887.60596884539	50245.54566006799	19
49897.18554359498	50086.194559179836	19
50274.88986049237	50025.489875187806	19
49890.2435638406	50189.987218107366	19
50362.362391079565	50110.86724680495	19
49844.25120173589	50360.513647539075	19
49950.73562697843	50311.146932695716	19
49959.65181780486	50071.758459684905	19
50494.805418797136	50295.267247198426	19
49952.35516649195	49902.123627506255	19
50046.96392070463	49854.54169004771	19
50326.456323613194	50370.856833636426	19
50042.180794781394	50422.04192128697	19
50428.4353131541	50414.9643736302	19
50432.67986174798	50340.957177957105	19
50386.82111821095	50370.75685591118	19
49943.33377916204	50419.36523968697	19
50345.87356243595	50062.15251024264	19
50342.0272777976	50014.6483795506	19
50372.422800654014	50305.30108606335	19
49978.874336723595	50441.67309687187	19
50369.15394333389	50010.061495570095	19
49868.36277944884	50251.740175667444	19
49863.34830699603	50296.083404271565	19
50426.43390211653	50435.49440706787	19
50081.49580817175	49882.419157137505	19
50354.73448245095	49862.73709457837	19
49962.30885706346	49842.71669795034	19
50274.975607724155	49857.72472598461	19
50371.55934555258	50060.999102375674	19
49841.673811766916	50258.51637473128	19
50108.713391092104	49868.3567699839	19
49955.4652162061	50436.70634264236	19
50071.52756667683	49846.083585980574	19
50341.28180560411	50353.26013007407	19
50083.9628922371	50474.45980606311	19
50447.54565367695	50402.40663138396	19
49828.395505094886	50318.45906133658	19
50165.50599277877	50464.030049954556	19
49932.24707925204	50178.18681498123	19
50379.289931261555	49910.03173911706	19
50211.19699473074	50421.23799980063	19
50437.18810219119	50315.04242947915	19
49809.318986924656	50299.94953307546	19
49840.393552685215	50302.28825464804	19
49976.647241804334	50464.69755584985	19
50249.824506778205	49856.41327777367	19
49829.267147510036	50342.79784443776	19
50052.9121365743	49901.67432110924	19
49793.93448398824	50283.08521644911	19
50389.26178950001	50396.59205571671	19
50082.08235038582	50500.04480519634	19
50274.8305648745	50373.98679473002	19
50375.83206690889	49874.710650378685	19
50481.142566038136	50111.76743533866	19
50378.77854261823	49985.82471019715	19
49971.95750966963	49824.31647138449	19
49875.06323105379	50390.02578160747	19
49853.71013845107	50382.49496471729	19
49902.85943347561	50114.79985825558	19
50461.70479374188	50372.22303249864	19
49962.376307315455	49802.32016425997	19
49853.506409491754	50402.50560445272	19
49904.40247775647	50171.42370299384	19
50474.04449343501	50339.25729833591	19
50235.92951224956	49891.67525411918	19
49881.30155938753	50126.726545001926	19
49883.156487414424	50104.39380876891	19
50400.006316808955	50430.53331654712	19
50241.54911518391	50314.33381154143	19
50468.49741829787	50177.616827955266	19
50129.67676010025	49883.0409135325	19
49977.956883548046	50042.86039509763	19
49877.41745900773	50034.03202112855	19
50395.901039572	50454.709518152726	19
50435.927413755315	50454.80184817723	19
50336.21857175476	50329.21494925168	19
49828.42705493404	50385.103931622965	19
49938.832776122625	49857.73909433749	19
50462.853249252854	50446.03437139058	19
49947.38186224692	50455.43135260312	19
50233.91013600054	50356.837374302784	19
50128.581059975855	50477.34649450863	19
50398.988234271164	49976.232335141234	19
50115.10014806949	49849.11155667094	19
50456.96460193554	50350.44790238432	19
49966.08054343932	49923.21744853153	19
49968.31115129542	49780.489584431285	19
49866.888619197984	50274.10685561184	19
50455.9381247993	50472.38189344123	19
50373.70975980312	50270.652850029845	19
50386.42417446363	49955.11744172599	19
