# Supplementary material for: Abundant Topological Outliers in Social Media Data and Their Effect on Spatial Analysis
Source: PLoS One. 2016 Sep 9;11(9):e0162360. doi: 10.1371/journal.pone.0162360 (PMC5017681; doi:10.1371/journal.pone.0162360)
Supplement: S4 Dataset — See the respective attached file. (ZIP) [file pone.0162360.s004.zip › S4_inclusion_swl/clust_21_30.csv]

50000.0	50000.0	0
49997.79043139506	49998.597076012185	0
49992.133447697015	50000.07879332946	0
49995.558133034945	50000.38009565156	0
49997.21745450375	49997.77212437529	0
49994.57180867038	50002.631066205395	0
49991.49888846195	49992.4613969998	0
49996.77201141029	50001.35825968003	0
50004.850999751936	50000.85693610015	0
49993.46797080403	50008.42654315858	0
49998.95035597973	49999.646175560476	0
49997.442896782326	49996.09302892505	0
49998.812795232036	50001.19449831629	0
50002.62075658079	49995.496073808055	0
50000.216125961226	49993.66178437633	0
50004.23648844592	49992.22940218959	0
49993.571381594695	49999.580818657516	0
49992.41923089483	49988.943020042476	0
49996.0527618576	49990.599080623244	0
50001.12000876341	49996.02035613251	0
50001.6019572125	49988.69191780159	0
50000.054173393626	49994.84507609227	0
49996.16393075302	49983.54171333091	0
49999.359585119164	49998.34690009942	0
49990.032259035645	49990.78718097332	0
50008.03801246034	50004.374756706806	0
49997.912305912	50002.05047237355	0
50003.47988321763	49993.052296422924	0
49985.51403302475	50003.33527065473	0
49998.6759818169	50008.21620234813	0
50007.88661690972	50006.75171072905	0
49992.84463948033	49996.02080521639	0
50005.353157945894	49996.63946390781	0
49993.56821679584	49997.757853689975	0
49984.727985152575	49992.42600786566	0
49987.897885826496	50000.432936200814	0
49995.41428427015	49998.58480619745	0
49998.23230755371	49984.27159425677	0
50001.56984675912	50003.70886639595	0
49987.949256951135	49986.671472371265	0
49993.69019385624	49988.42095948461	0
49990.60023029436	49996.84431148471	0
49989.8831856475	49998.5480773353	0
50004.031737429694	49998.13902404288	0
50003.4894029905	50003.09904140463	0
50008.61850962432	50008.21797879241	0
49999.591625836154	50002.031401449996	0
49997.03975814452	50009.348246719914	0
50004.44371639388	49993.891565456965	0
50003.34929151505	49985.56991203538	0
49992.16039029563	50006.06042632077	0
50007.15378653218	49999.26466668234	0
49996.16890274137	50002.738391335304	0
50005.92485061879	49988.330804757796	0
49998.38389391129	49993.62450756858	0
50005.06115385122	49997.67556213016	0
49988.91764942108	49997.5550046056	0
50007.51712024195	50001.36870839534	0
49988.1616042304	49983.63506917873	0
50009.485075860175	49997.87824772131	0
49996.04301541916	50008.734037925446	0
49992.10706594943	49998.709555552676	0
49998.05603662089	49976.85732034227	0
49998.23225417739	49988.04705525317	0
50003.29875263384	50010.79864165075	0
49988.8005706413	49988.888047156666	0
49998.633742805185	49985.74198749925	0
50012.26252845324	49989.043919917516	0
50001.71554240036	50008.23076770677	0
49990.4221963806	49980.08489794384	0
49996.7307457035	49986.75100088232	0
49996.95323201458	49991.31025767149	0
49996.627782278076	49999.704189140306	0
49993.783599509414	50001.9670468794	0
49995.547791910605	50007.16657583297	0
49994.541607082676	49998.032773452	0
49997.19536476392	49993.761534747864	0
49994.48619388764	49990.314267388865	0
50005.31953840113	50011.457951609125	0
50005.21838530439	49992.710027598725	0
50003.553832569996	49996.930528550794	0
50005.55622003214	50007.27952617764	0
50016.07253131363	49992.92009515851	0
49981.55975510632	49993.815413305005	0
49998.391760254424	50010.92338898061	0
50006.9610331696	49997.4371772649	0
50008.761052684844	49996.71402507769	0
49995.88335509951	49989.38185972829	0
49996.861110456084	50003.60591475201	0
50011.76083948491	50005.815023696225	0
50007.565205166386	49988.032658921504	0
50011.5472826698	49993.41279408204	0
49994.69598294172	49991.86267472745	0
50001.59297422699	49992.63184262959	0
50020.432728192354	49991.544523876044	0
49995.42836478101	49997.296746693275	0
49998.810270886876	49992.07105333187	0
49990.64479087334	50004.56734443546	0
49986.07489653561	49993.66150576665	0
49986.51012401545	49995.60849854692	0
49984.077954815686	49995.664388103614	0
50003.895467088914	49987.98694527446	0
49982.031325156546	50004.108411650275	0
50012.386007996894	50002.93416500153	0
49981.83577827261	50006.99544168797	0
50002.61358895062	50006.125868638286	0
49997.610187178936	50007.504993158815	0
50002.000247755146	49982.02566011666	0
50003.92467657114	50009.55221404131	0
50007.90022175466	50009.254849840996	0
50002.119076106625	49987.54881244561	0
50000.85755020047	49982.84260186325	0
50002.88920887537	49988.277816315385	0
50000.76418505607	49990.47633754719	0
49991.52221516297	50005.175687260315	0
49991.79441719219	49989.945528475415	0
49998.38903914623	49990.977596904035	0
50010.86443657174	50002.861853111826	0
49996.13310567727	49978.225416527945	0
50001.90323198772	50002.087447907405	0
50005.84584777947	49998.54566276328	0
50017.357289774474	50003.73442282242	0
50012.453241333955	50007.3589429362	0
49985.605250376015	50000.51473356919	0
49994.38328827558	49984.18899957935	0
50000.8403546126	50004.897730818215	0
50006.11194117808	49990.15992299432	0
49984.27524808013	50005.968591316036	0
50019.5490885488	49989.334775282514	0
50008.08135946473	49995.88210170539	0
50013.452588935026	49988.7082536488	0
49998.1854275154	49989.08493253287	0
49998.71774061969	50006.58240197167	0
49993.97049801827	50004.02511665101	0
50015.25622703696	49993.5720335993	0
50019.81418921928	49993.28277654077	0
49995.226166110464	49988.49803466768	0
49993.865175289255	50005.869898426434	0
49994.04884830762	49993.897956082816	0
50001.39258520028	50014.69304526826	0
49992.10381851385	49991.3367421365	0
50002.88349777745	49998.53556594982	0
49999.29465558944	50003.13800737407	0
50012.61582749915	49996.667967977366	0
50004.93898694684	49981.08544820314	0
49992.72674114008	49981.491918674365	0
49982.816725410885	50008.82887474503	0
49993.60548876865	49980.15138910854	0
49992.11360557294	49974.161871512435	0
50008.0641741181	49991.535682462476	0
49986.56975352135	49985.88537937111	0
49988.26397047004	50003.51104710496	0
49986.204012010814	49983.62403469558	0
50005.45533731321	50008.4777403098	0
50002.84202847576	50009.38788858975	0
50004.5110949025	50002.17592122478	0
49977.593176681534	49997.97886004455	0
50012.96296910729	49986.584380800676	0
50000.389708098875	50008.21378903525	0
49990.53693650669	49987.986221160616	0
50014.06684097054	49993.2541244715	0
49991.01998804747	50002.62396518842	0
49997.179664791176	49989.593964051295	0
50004.2950092968	50012.89350630644	0
49990.621701041644	49975.46767306921	0
49993.55678247852	49977.01456242952	0
49992.84959283164	49987.70268395018	0
50011.20404459958	49996.77816642178	0
50003.364540594666	50019.003513690965	0
49983.49823437399	50007.538690917216	0
50014.32975302772	49996.15686941403	0
50015.78410513641	49997.474112749405	0
50009.43197460551	49990.474738550445	0
50004.745906517455	50016.623646608256	0
50009.63416808849	50010.34807378314	0
49981.74271072933	50016.83610456045	0
50013.40609958293	50002.34463341224	0
50002.72985233878	50018.01678341299	0
50008.287622641416	49999.13161246651	0
49984.126513146795	49977.08224825575	0
50012.84333684762	49985.38424254539	0
49987.99532836726	49995.883448455505	0
49990.49563661924	49992.83144377475	0
50014.145828508044	50005.16808115428	0
50015.1384677496	50000.029878970345	0
50018.71002429644	49992.34413541518	0
50007.134924491525	50011.962310271636	0
49996.373515502455	49992.135994846685	0
50006.850693972374	50009.72264438309	0
50012.45941158673	50019.663471941465	0
49992.899397134126	49993.07508130361	0
50016.607641170005	50001.151601822945	0
50001.25747092277	50006.547656443894	0
50005.9345093647	49994.19009730721	0
50017.813944932546	50005.00005444524	0
49994.42296405501	50000.44724693628	0
49999.35940114721	49988.76188971461	0
50016.58884756132	49999.17895380054	0
49994.892938313336	49980.091849776516	0
49995.0510721457	49995.44024060015	0
49986.38053722962	50002.41536141428	0
49990.64707373581	50007.66669698612	0
49989.3412077137	49992.250863683475	0
49987.369434572014	49998.90669951169	0
49986.04730065185	50004.93889305151	0
50020.57281063565	49988.298296764944	0
50003.141428724506	49983.92680217168	0
50011.81226398315	50020.795317113116	0
50007.91702417866	49994.79261652382	0
49997.460358599514	49978.000531714766	0
50008.47322917809	49997.7998386602	0
49988.79105521255	49985.61885176348	0
49979.99668415866	49988.247550464446	0
50023.01450993598	49990.665766766455	0
50001.80863469015	50011.621492053586	0
50001.180707899926	50000.160397497704	0
50001.230491099064	50013.464722137476	0
50005.57916729151	49986.36478573439	0
50006.32386534526	50003.98689779463	0
49987.26417256439	49997.386262863576	0
49986.50969488265	49971.13079668079	0
49991.78560749561	49984.743248127874	0
50011.91064186316	49987.25857504851	0
49979.026179858774	49993.54009193787	0
49995.29197055855	50014.299317089695	0
50003.27528192292	49991.640484220654	0
50022.18687484511	49999.49876293456	0
50016.845165693354	49996.542146341235	0
50009.68184032617	49994.3223712722	0
50008.5689875515	49989.42745413995	0
49988.62882947315	49994.23153514448	0
49978.34352784749	49994.31806542327	0
49991.21899801028	50013.93786311992	0
50009.06545782055	49992.015826742805	0
49996.762495718875	49973.93491078354	0
50017.86968777505	49999.56646561498	0
49992.32209367812	50003.204802689404	0
50006.53972236025	50002.45568023364	0
49989.60527622023	49999.63902025744	0
49998.13606003267	50013.69500914624	0
49990.00921189547	50013.485931768155	0
49991.09537875763	49976.82180722324	0
50010.54800492425	49998.00514117209	0
49989.09032394753	49996.42852776032	0
49995.18505374276	49987.3120398817	0
49990.204920949844	49989.23957312068	0
49995.16332007578	49981.804981765024	0
49989.805555721876	49969.598178768865	0
50014.54160586519	50009.30971696948	0
50021.54580095918	50001.77225144148	0
50006.927652825536	49994.9504747572	0
49978.94516972163	49997.86333530433	0
49987.154837966766	49993.45593771072	0
50018.25094646333	49988.26745355924	0
50015.53809944499	50007.19757847838	0
50002.562234896366	50007.29734310244	0
50000.87592896443	50009.30557281569	0
49996.09835851055	49994.088565508806	0
50023.472574627034	49993.01831946304	0
50013.090661204544	49993.807025936294	0
49978.33498788711	49999.89226490378	0
50014.457860201575	50015.35471834229	0
50006.75642568968	49992.643689522236	0
50010.80395894891	49986.74763689218	0
50001.22972512284	50016.696412634854	0
50011.0865047758	49984.2383962155	0
49987.17750191979	49980.50113884318	0
49988.18126003159	50002.39534483807	0
50025.30879016485	50001.55626795164	0
50004.84985572731	50003.25131092541	0
49992.321169828596	49977.792669715236	0
50025.70679542769	49986.95657258604	0
49987.68618123762	49990.97637467728	0
50003.750755374844	50000.30182726468	0
49993.00738688821	50018.27374472574	0
49985.56049451298	49985.40564000354	0
50012.47559685164	49994.66869856204	0
49988.23073582163	50005.06016935864	0
50014.21137249285	49998.59916272567	0
49985.705947552444	49991.237555350046	0
50023.961762669176	49980.63716247672	0
50015.65901229553	50005.51123304655	0
50007.42018130532	49983.40923644637	0
50003.98929458173	50020.19652411129	0
49978.68685766216	49980.01706397409	0
50006.02554113342	49983.502716806615	0
50006.37104882755	50017.880156948675	0
49977.877792385596	50016.68462250551	0
49983.88778388111	50003.431641383904	0
50007.25930525301	50016.356386512496	0
49997.53870393056	50011.68337544323	0
50028.8876354843	49996.7961139601	0
49993.03313609062	50004.99403676527	0
49978.87460193789	49978.57901382944	0
49998.366406242945	49994.75751474936	0
50019.61622097593	49990.60713461233	0
50014.61533795304	49991.38028168589	0
50008.690952911136	50020.165591565055	0
50005.68511072025	50013.842987113785	0
49996.093953493786	49996.01996986774	0
49981.46397774686	50000.416395001106	0
50010.21667654521	49996.177030068495	0
49996.98762224401	50012.73618486243	0
49977.06413674297	49991.234642248426	0
49993.694214306066	49995.12567417274	0
49980.3192485011	49994.00326872188	0
50004.056211135474	50014.66353332076	0
50002.37956575776	49978.923750197646	0
50022.66685467963	50001.65038291576	0
49995.84149753014	49973.43350969119	0
49997.10356754586	50006.01006358804	0
50033.06942428801	49981.91341570461	0
49979.94679799229	50001.3323591304	0
50008.85047956283	50016.47355770598	0
49995.25060635962	50016.73726829858	0
50006.72266694603	50007.64404602325	0
49990.082384099696	49971.73324296739	0
49994.30142329103	49986.52147414055	0
49993.99083781493	50013.564340328594	0
49993.677025331424	50019.77453632753	0
50008.88873976937	49986.20754836948	0
49989.62043617076	49984.9066512741	0
49976.89101514203	49999.79555213243	0
50000.38365317644	49984.73866509687	0
49998.50301832688	50004.801049115755	0
50002.4775370339	49999.82692121468	0
50000.58614407058	50022.59126134004	0
49991.57997734524	49980.74466590062	0
49999.47619484948	49983.55135301644	0
49997.872176753845	49979.78767954166	0
49999.51034001347	50014.126163537476	0
49987.361610054635	49969.53376487578	0
50002.83973411616	50012.701877170904	0
50010.86774556764	49989.07944425918	0
50001.15748309764	49991.573961654765	0
50007.9913835416	50022.24041741338	0
49988.7503233546	49981.35012226887	0
49986.03608310234	49999.11861181681	0
49985.00637627702	49981.597648055234	0
49985.650089384144	50009.49023072368	0
49974.397243483145	49994.03644489316	0
50015.4345562129	50000.98678220005	0
49976.39001702552	49983.38478956387	0
49990.066594147334	50015.71113489241	0
49971.73204410394	50023.41744022993	0
49983.60830630746	50002.113752133686	0
50007.28364498836	50014.70157262982	0
49983.19737224199	49998.713609976796	0
49986.11467622116	49996.56995467928	0
50019.87293030292	49996.05067039871	0
50011.89569799317	50004.23689077273	0
49987.14195373493	50003.64643312917	0
50005.18617250356	49976.00707180303	0
50021.27295677253	49997.78060101359	0
49979.594871433575	50010.649888378335	0
49992.039268323744	49970.88771154867	0
49987.510827455895	49972.02581111281	0
49995.56040451604	49984.98989796355	0
49981.0822076258	49967.432359146966	0
49987.94058000065	49974.88526764987	0
50014.510866226876	50001.379604242626	0
50004.62877733578	49978.807454918766	0
50003.970018942	50018.124082947324	0
49993.62624373497	49978.81782578118	0
49981.3428510555	50003.34384201937	0
50018.167902045905	50002.34827142573	0
49981.71449227033	50012.160532840586	0
49993.51179022016	50011.8374166899	0
50006.51511528033	49980.31385758159	0
50023.53832016382	49982.224374854566	0
50017.194157851016	50024.83639285489	0
50016.97714463976	50008.12513798981	0
49990.94758817478	50010.165896359336	0
50029.3899666008	49984.93088934797	0
49985.95128382408	49973.39797252086	0
50021.498484812364	49991.903341270365	0
49977.56468768297	50006.68173366002	0
49997.40523162644	49985.00916248897	0
49999.45886393115	50015.993292540705	0
50004.07375902936	49990.19193619716	0
49974.26236635185	50000.19879209648	0
50019.180563178095	49997.94562009952	0
50009.890755981425	49980.265018184764	0
49989.29510405071	50002.724338880376	0
49996.426259186024	49985.51478007382	0
50007.493040620924	49989.19723968765	0
49981.384028675486	50010.62626959132	0
49991.6071713429	49988.028312631526	0
49984.6056899718	49996.65388554512	0
49989.978249538704	49976.34614928339	0
50009.06208482354	50007.05225252825	0
50015.12164949382	49987.54220632814	0
50013.02451351341	50012.6930640136	0
49983.72875331615	50005.03348698493	0
50030.322162535915	50008.764945724026	0
49988.07236480543	49973.30322159022	0
50021.17953770424	49993.40148768863	0
49977.9353266202	49988.32861394756	0
50017.55200453088	49989.686622262205	0
50009.41709683127	49982.94472538286	0
49993.517031380165	49985.624445562935	0
50024.23762702507	49990.057631149546	0
50006.59920691841	50013.173112278804	0
49996.36285869221	49979.65183355569	0
49996.46253639952	50010.35669178488	0
49986.346697934445	49975.77454466398	0
50017.36509094484	49994.05724041787	0
49977.54298608225	50015.26628060827	0
49987.665413008544	50009.961026873665	0
50004.20668245684	49986.92493821414	0
49991.240948939056	49995.09753900651	0
49990.672214701546	49969.02835953091	0
49986.80029992012	50019.193986685816	0
49987.05498610656	50015.276629584274	0
50013.29483279359	49990.93642424138	0
50003.07116470876	50004.790797890644	0
50019.96678142075	50005.286622233856	0
50016.410985050155	50026.64117403084	0
50022.381607964344	49994.78009458669	0
50032.55510401598	49988.476649386204	0
50019.84726886357	50008.03743254569	0
50018.55105006549	49996.125393120456	0
50005.72733228711	49984.65987424659	0
49990.724770951034	50001.10196901953	0
50007.556938279646	49979.396019758125	0
50022.078615100705	50000.813758113996	0
50004.55566149082	50023.60044291396	0
49998.4983155582	50015.035411197096	0
50004.21201548379	49979.89735732732	0
49998.41688966351	49982.0914605221	0
49996.9404056562	50019.45560997021	0
50024.824178134666	50003.82240284793	0
49981.59933546655	49988.22546023058	0
50006.68692081328	49991.29153867619	0
50030.92505047998	49986.73341575318	0
49987.02162812129	49999.91224158874	0
50025.59547838074	50004.8113040502	0
49988.90094384041	49975.40867859488	0
49990.23594971534	49994.96063345515	0
50017.1067611682	49986.79810538411	0
49995.74080340362	50018.56532930337	0
50002.31586199673	50000.83903672667	0
49985.91446985067	49977.111835945914	0
49967.44431902017	49989.53004316159	0
49991.32434972063	49993.81099808387	0
50030.49764698876	49999.80431681986	0
50027.8920230694	49984.61646596402	0
49974.05217655252	49991.63751974511	0
49986.350155817265	50008.71150109189	0
49979.786602864704	49996.93528004006	0
49980.638830733114	50014.78666042598	0
50018.94609729141	49984.38404056665	0
50016.86817008317	49983.479919210724	0
49990.923193534356	50019.067660158245	0
49984.68159875427	50012.00075993163	0
49982.58897476211	49987.25645410104	0
49977.860154341804	50025.185317880954	0
49980.36263354036	49976.54920293385	0
50030.175245270664	50013.83441614367	0
50030.65430217634	50010.08164100497	0
49970.65389870021	50027.10203048065	0
50034.9719228903	49978.647480672626	0
50017.85789347177	50007.327853458395	0
49989.376716702325	50005.95581601044	0
49972.54740722439	50004.26018838349	0
49999.90607349646	49987.24525022351	0
50016.33039841318	50011.26546094777	0
49992.406209525456	50011.43399184492	0
50035.72874323706	50015.82195458916	0
50005.41012807499	50025.2913505149	0
49983.81713803753	49983.79410119446	0
49999.77181508898	49967.689736443	0
49967.01115954832	50018.732933267005	0
50001.21111076006	49976.59515916633	0
50022.03660548448	50021.284900769926	0
49987.06820574467	50005.69981951918	0
50020.23576196077	49998.22890886206	0
49992.16903790663	50013.34050751537	0
49981.74734959878	49983.20071237331	0
49991.36824090871	49969.98461879516	0
50012.37766248718	49981.688403947286	0
49974.56224014572	50014.0804240969	0
50024.36097900612	49986.16457806206	0
49978.57637046901	50017.57258934513	0
50035.21616128849	49992.33085888675	0
49988.520182053304	49993.212740546805	0
49990.99456999804	50011.18036907362	0
50014.791241027175	49989.81083623396	0
49983.24235149588	49995.04380092772	0
50005.4078474971	49995.59320991545	0
50026.3538803164	50002.49773890014	0
50022.33425121599	49996.648774144	0
49985.706139208625	50015.893411702025	0
50001.12132970448	50026.977078791555	0
50032.16883876991	49997.22933410839	0
50000.78804212597	50010.92367463368	0
49997.79416111843	49992.046539810384	0
49989.86428037326	49986.360250281214	0
49991.50355130605	50019.933566887434	0
50028.340584949256	50004.80209150397	0
50201.83297889339	50269.493624485665	20
50177.285588712344	50275.257484621136	20
50189.89214840772	50244.20978991715	20
50151.53118008094	50265.94482042463	20
50170.937059293785	50234.91916644282	20
50148.25947705651	50235.89507025637	20
50227.60329582367	50256.92741719419	20
50190.17558574151	50217.28852098514	20
50122.30059706615	50268.11942876245	20
50221.546273712716	50289.813053472935	20
50127.633777302384	50244.54841884814	20
50161.719288045715	50291.07880716647	20
50207.33992028942	50315.464581958964	20
50149.70026499565	50311.154192406655	20
50158.76021871391	50336.95277442901	20
50131.407825557726	50219.17615585548	20
50214.706673327775	50209.08766804386	20
50095.56593250521	50256.57318662021	20
50070.036038722814	50264.45970119101	20
50239.81987829888	50275.686693672884	20
50084.57784351794	50284.7400838639	20
50147.5727398995	50355.40425951462	20
50181.51457243227	50343.08204745838	20
50126.275616447114	50350.70889135626	20
50157.17027580638	50209.01669930423	20
50108.0081271572	50363.0001181733	20
50184.220951798394	50307.1988633119	20
50227.91347622923	50231.827522502994	20
50124.86246667435	50318.075104746116	20
50110.20089590239	50203.62370242484	20
50229.91717419079	50311.81356293235	20
50253.10105454505	50259.31697092206	20
50090.959800382356	50349.57746532201	20
50095.3749614158	50234.78486438256	20
50082.62583430627	50211.6934344919	20
50049.5826718122	50282.901079497584	20
50142.869147151054	50188.723974210996	20
50192.97524545837	50195.47093678809	20
50024.46372551589	50289.68385103892	20
50070.028046919346	50358.67411503412	20
50106.45182736382	50180.31309006674	20
50088.07213817779	50167.329453073	20
50195.67272249087	50170.29769609214	20
50050.3964584922	50244.68371784787	20
50274.040046309856	50254.84847235435	20
50178.65796855419	50156.29184334806	20
50049.155305071814	50346.44089188401	20
50202.37488844652	50345.64858066555	20
50022.214780919465	50247.3675622306	20
50086.21618230871	50374.5428416059	20
50113.39432504624	50288.188148697336	20
50103.02904358861	50323.869254059566	20
50111.344375869565	50383.99548738233	20
50295.54208514986	50265.146163360616	20
50104.42767264141	50146.46009144457	20
50124.60582819046	50163.45887964819	20
50084.76504683907	50124.73493804374	20
50225.308384040465	50358.85562220515	20
50210.87760203956	50375.76432782339	20
50287.58393400945	50238.26235958887	20
50215.24867544448	50147.752714288414	20
50172.46177476909	50364.59738809703	20
50028.09334109636	50354.257398701186	20
50237.40023772399	50196.152718321464	20
50100.659817082174	50110.15339587387	20
50007.5320728942	50362.47495023457	20
50296.14085591238	50217.820251188525	20
50135.007695204615	50377.01625802181	20
50081.33933830872	50098.958617785975	20
50286.41026454546	50284.673480364516	20
50067.577287214626	50080.33786898373	20
50317.048796991636	50258.697970968264	20
50062.45727050684	50225.23547192809	20
50260.34756109517	50237.030324318395	20
50124.44126236147	50123.36162015942	20
50035.261803765985	50317.187230739495	20
50193.523659784376	50136.58164067529	20
50239.46908087522	50337.82646445123	20
50234.648856292915	50378.40069323718	20
50151.84592975274	50116.1875309216	20
50335.106010070376	50274.92598188126	20
50028.46222169108	50383.596224074085	20
50082.436342447785	50145.987436767995	20
50171.26089942855	50099.13730539055	20
50066.37351535666	50187.96918443575	20
50058.862068619455	50058.30466084617	20
50157.41697378388	50169.52412898745	20
50253.33518041672	50363.373495395135	20
50344.55743964948	50254.106912518364	20
50268.93023474603	50347.88723171804	20
50339.66721272461	50297.64175485985	20
50038.35969234335	50044.761935719216	20
50050.19162554726	50096.92284166731	20
50080.904104525776	50326.184349375195	20
50310.63235170211	50294.618635727194	20
50290.10811313818	50340.84055722913	20
50037.2692592907	50409.08612765358	20
50011.67850008164	50326.150977626996	20
50125.45850857469	50098.4442633825	20
50280.77505137782	50371.822259698754	20
50160.920585516986	50391.657838141844	20
50030.85572076075	50071.50280604923	20
50008.36128807406	50226.15581677172	20
50193.7899389131	50097.41385652678	20
50062.30436878142	50409.23351027694	20
50222.513895286465	50120.401369147556	20
50359.90843421014	50272.87145070317	20
50067.72334110297	50033.45510229744	20
49997.482619092334	50302.741504752536	20
50299.285943893025	50361.3525035803	20
50094.67483289341	50398.34820128972	20
50062.88842881491	50009.36436362953	20
50220.91304260106	50088.960230193225	20
50004.26936750059	50060.79310779647	20
50148.34799194808	50140.72132907146	20
50287.64345683243	50194.776237287406	20
50325.84762807827	50356.193330776645	20
50027.1871799531	50101.61058401598	20
50010.1357498595	50203.15583271969	20
50165.624988354604	50078.70819542103	20
50250.57922384645	50216.99853558703	20
50221.61067052906	50180.81236527782	20
50239.39866492374	50107.325103640076	20
50032.22351688141	50217.6226209963	20
50047.3082374323	50371.541493208264	20
50005.98849665247	50386.00017816518	20
50171.317449213115	50193.064593068615	20
49980.22294037974	50353.14789907655	20
49960.58144809627	50366.67113672381	20
50332.54138719028	50377.93252839099	20
50140.64294722082	50284.828551948114	20
50273.05424492321	50326.15694680351	20
50088.62403909969	50075.35300777771	20
50239.22852627444	50158.60521957484	20
50139.761362647616	50072.57281654369	20
50355.316117543036	50352.7195892384	20
50314.401104697616	50331.490720533475	20
50256.17118419815	50388.835413141525	20
50089.22858338602	49998.68155854502	20
50171.904672667755	50131.44940532916	20
50106.5178201871	50054.769957321565	20
50043.919212253044	50170.2762040493	20
50011.557230653045	50422.87130931787	20
50106.73586353727	50021.852189720455	20
50035.80805622246	50120.97982244345	20
50374.18243006163	50364.86908832613	20
50030.826963663	50196.39868901498	20
50369.06905276888	50240.51041694845	20
50037.10645013549	50435.32954306173	20
49947.89756397849	50345.989322273	20
50003.42489483622	50258.21771427101	20
50130.380418325476	50052.435138649475	20
49984.73450643648	50279.72735901824	20
50155.4846468857	50039.20462648998	20
50264.59652355581	50194.89571838597	20
50063.58275667161	50307.9883229365	20
50005.448337813956	50104.026991848055	20
50011.34960805119	50447.78747700188	20
50075.497621096394	50243.0908827014	20
50103.278067443935	49978.461644117146	20
50086.506869265526	50425.77025398847	20
50261.043288222434	50302.179723090914	20
50060.28983800392	50136.8427423912	20
50096.84358276095	49953.01227067189	20
50394.22098177788	50227.02642935278	20
50293.906401550106	50312.62370268277	20
50367.06993154214	50305.61640458631	20
49978.658991886514	50325.940715015946	20
49980.273571703845	50380.255805538116	20
49987.468419176315	50238.556487027294	20
49987.80321445479	50403.721661871954	20
50297.434799246446	50170.11792858653	20
50155.25353226157	50014.92239546569	20
50149.32524361111	50092.030931825546	20
50247.45299186834	50085.51676382123	20
50031.727079134536	50146.23836607472	20
50118.88342087516	49997.994623712126	20
50016.48932318683	50164.10626584416	20
50211.98275255621	50398.13722853375	20
50305.354250993034	50387.529270943596	20
50343.468327512484	50404.242671218475	20
50311.68149473659	50409.98880332845	20
50190.27934368583	50403.856528959936	20
49971.5830110861	50224.249796085045	20
50378.61973472404	50212.600048294844	20
49972.48610633083	50297.81057283708	20
50039.75959636902	50456.38528298537	20
50370.60783114301	50331.94857257151	20
50261.62808316408	50167.597968971095	20
50356.40905618717	50378.67775427238	20
50077.37130049884	49938.21013520175	20
50121.754075948484	49942.82181591631	20
50140.414763730514	50411.70901236407	20
50064.76761756639	49919.22268494514	20
49977.03570799641	50101.496062075836	20
50278.04334158235	50153.64697333217	20
50073.83875151511	49981.9991435758	20
50179.61884053373	49999.40859223374	20
50120.374477382604	50428.88240590572	20
49965.407805398994	50080.89148537662	20
50026.962600004474	50474.60991699405	20
49991.64064822073	50122.54513989799	20
50074.60345692501	49959.893355310734	20
50207.03829786787	50009.39743554053	20
49924.341176275215	50348.69387782223	20
49970.81096713327	50130.64062627423	20
50086.25838967067	49916.563959037754	20
50398.26704317609	50382.68489611417	20
50189.17165382242	50069.915366814734	20
50419.99077898391	50378.25624875623	20
50323.97535064001	50311.874422742534	20
50311.62984149613	50234.50552468011	20
50021.74360476263	50027.53939216288	20
50344.13677177138	50323.3117835501	20
50209.77917634501	50060.09014544253	20
50317.221844564105	50205.33889047628	20
50302.22837434892	50144.05435313223	20
50232.74243067244	50000.78600590007	20
50244.88402829798	50064.12912496003	20
50063.6808828441	50114.74205455114	20
49917.99649922589	50373.958831053686	20
49909.148558271896	50331.367628798	20
50338.91099776589	50220.51758309053	20
50255.14540479883	50138.86484763274	20
50112.27122829567	50078.170787160045	20
50384.18946368271	50265.14492827208	20
50178.14410368204	50032.96233347304	20
50045.83192690677	49936.066464670286	20
50382.15230437908	50185.869344679806	20
50130.02745132972	50020.76845409969	20
50009.44831705534	50138.44270673657	20
50083.944393278456	50047.94568100395	20
50394.952209068804	50404.41136537595	20
49969.07052918723	50256.507665434845	20
50069.57988741579	49894.77202543209	20
50373.11140667877	50161.95263410656	20
49988.36831327893	50082.12468290454	20
50063.47197711598	49872.40669133735	20
50318.02065122357	50181.73337230508	20
49970.25967226249	50202.63382590252	20
50018.02228404426	50496.70379494765	20
49992.79208243419	50496.44536728926	20
50420.445137654424	50352.91872284412	20
50390.92243606823	50433.98899613978	20
50306.575561421436	50122.72214287594	20
50425.59035384492	50324.76186167019	20
50061.21963228894	50475.220168664935	20
50401.118227276376	50167.47020176238	20
50372.016039991846	50413.286208944635	20
50174.2758363684	50419.91975656983	20
50444.63169885988	50346.414804151624	20
49969.673872210195	50491.1372978255	20
49943.165528888705	50202.44544570401	20
50090.68611542935	50455.13501158735	20
50127.15664737219	49918.603443939544	20
50003.97877797752	50473.22731326281	20
50056.03939081667	49849.00283166301	20
50342.70355782459	50171.91924693254	20
49989.463623844444	50041.432996774965	20
50405.403726138	50254.37300196222	20
50044.76860480182	49962.70645928336	20
50066.29270733291	50166.71915540842	20
49949.82721432142	50109.80744365941	20
50045.02380319032	49892.226352013626	20
49951.16355599875	50291.929424862596	20
50032.02996470095	49988.62858048327	20
49933.93604848189	50084.938169490284	20
49988.13619191707	50189.828711477196	20
50350.33070917258	50195.367165442716	20
50111.23451719001	50466.62497846192	20
50392.6309222228	50342.626759594365	20
50022.62376624618	50268.64597896689	20
50258.24681410418	50046.90663156672	20
49992.51388161223	50436.62643961703	20
50062.77789459441	50432.0244225359	20
50448.839722835226	50380.267406670944	20
50277.14508012094	50062.7611043786	20
49957.98211207169	50180.80821406846	20
50019.25300028861	49944.96224636401	20
49944.610774264846	50483.35092758505	20
50319.83692026789	50159.275091781354	20
50039.47781271833	49914.88345802426	20
50147.46595618079	49930.115827149784	20
50228.00180882654	50049.37962926872	20
50445.39003378736	50404.04925994552	20
50207.41981448456	50424.55055004464	20
50022.11652964943	49899.4873598425	20
50462.783952715385	50356.98897495235	20
49923.47948952713	50107.84475973873	20
50028.01636629693	49848.904126122914	20
50144.230551080735	49984.80890952903	20
50094.406376314146	49883.79310160639	20
49909.505515929915	50088.448160339445	20
49941.651050786095	50252.10334706428	20
50235.281621431204	50424.397439009466	20
49994.40301200926	50161.35062077507	20
49898.88345619887	50120.99360475338	20
50326.36596536895	50138.93056856651	20
50112.26918354753	49870.922772702084	20
50125.23749632097	49972.604758052454	20
50079.825212552474	49857.43539304524	20
50176.771250810016	49974.915259277834	20
50200.32877776415	50036.03830449688	20
50065.442400334854	50384.74380581347	20
50174.91085861741	49945.291817397745	20
50012.543851293856	50082.99807552763	20
50375.16312983687	50451.50179666946	20
49965.87105702948	50401.372382930924	20
50356.73607610284	50436.29459715872	20
49937.02584475552	50223.11058232709	20
50405.19975181551	50454.06221279728	20
50119.62934386604	49895.1847754393	20
50201.41093226259	49960.1382906364	20
50012.75112204873	49966.85896076714	20
50419.11927359247	50215.35658592194	20
50354.006888013304	50137.50093001291	20
50399.213500436	50477.46425734037	20
50384.7732837959	50286.19038397902	20
50006.93317661389	49832.356992263834	20
50441.56583998345	50200.55802230641	20
50275.090762942535	50213.53309014865	20
50326.27728759716	50106.11959708357	20
50093.744681647004	50482.636432715786	20
49966.18636356983	50052.231892728174	20
49913.82844371727	50239.28668997801	20
49969.87165040962	50462.83215880671	20
50479.02073513583	50371.112254174586	20
49986.98508384573	49818.19656921428	20
50238.595191299966	50029.935123985604	20
50103.99706802605	49927.82918995242	20
50033.40971260981	50519.38565674549	20
50470.08901645102	50393.06024177876	20
50154.62030362367	49904.78330042658	20
49879.055622006745	50140.8595230267	20
49957.594916143724	50326.7299053339	20
50350.83266744129	50111.643834852075	20
49901.25113523744	50265.2397692047	20
49991.73262000485	49794.08753036309	20
49934.79461533362	50175.1901501218	20
50480.51242733859	50417.743716514065	20
49891.474707641995	50385.0482636649	20
50292.7669930831	50105.11126320973	20
50133.46180225936	49875.979022706844	20
50398.799559942345	50313.82137952784	20
50374.784372032715	50126.92454996445	20
50188.89229153155	50443.62999134615	20
49939.23863003704	50454.24657021465	20
50274.79140749095	50409.99513918811	20
50213.59275054142	50449.03008311374	20
50015.64934477706	50003.10023918871	20
49944.84027317087	50064.716908534334	20
49921.55868282301	50279.452208894785	20
49928.99844278902	50039.48532992382	20
49880.58341556972	50247.55615394281	20
49920.92819606986	50306.20672218155	20
49960.500822002585	49819.06053600439	20
50504.24758428987	50401.09319610748	20
50028.679352506246	49816.80072268864	20
50213.259379140145	49983.47185602001	20
49862.31574424786	50157.33874008587	20
50045.07434118141	50492.26293418748	20
50517.069187872235	50418.159530172685	20
50060.331561605766	50521.04196347043	20
49913.64275159636	50157.1267867052	20
50373.09073158426	50476.92595104687	20
50389.47926295954	50502.742852774936	20
50061.73625954486	50549.38102864778	20
49927.871824213704	50399.009987490695	20
50041.02689593555	49866.52465032256	20
49886.88822885796	50286.04900942694	20
49876.464148283754	50311.373579580795	20
50123.23543918935	50485.27107768955	20
49889.83255184853	50159.51361128425	20
49969.77830692603	50429.592451853045	20
49950.334861052346	50031.979000867694	20
49906.916372832515	50184.149981789335	20
50367.33241469926	50510.43779887822	20
49880.61080646329	50084.37203636764	20
49933.22466964083	49831.52061441319	20
49885.530129534054	50337.671656231476	20
50013.34891679382	49924.72451698565	20
50266.12438912199	50433.37146458555	20
50416.53322952678	50400.51319856393	20
49894.41991581558	50064.29246672997	20
49901.20374648953	50040.43496785447	20
50454.045213471705	50319.09003264625	20
49912.958319471225	49811.054383498136	20
50053.56753790544	49813.804442642206	20
50505.29193321644	50379.55923148451	20
50431.902429064015	50421.72347488242	20
49939.046016974164	50129.64503868922	20
50540.528452735445	50410.99424845091	20
49919.74375932325	50064.57806358942	20
49975.903493292615	49771.1457892958	20
49895.78621311715	49829.71683688882	20
50156.9421904022	49879.723034689174	20
49859.47637792303	50094.94336096776	20
50480.4591062674	50334.14211090257	20
50264.74882518032	50102.33768859926	20
50221.972083248416	49947.82736206099	20
49876.68873535558	50113.569046625205	20
49933.331919649645	50329.43809206091	20
50132.95901466234	49853.27265901427	20
50522.84895267907	50443.07851411507	20
49915.07129113666	50453.236389964884	20
49869.143364552394	50387.16367118863	20
50403.016309919076	50133.713562513745	20
50400.08059997317	50201.95347928333	20
50283.38932330367	50128.947011252836	20
50315.43003723432	50432.44031700496	20
49919.574734408336	50485.153017181445	20
49872.04163004631	50064.46529446096	20
50255.63671653102	50001.88767222474	20
49916.504693053175	50215.489950258445	20
49937.21267803617	50152.1636710031	20
50427.55709077806	50467.72591136665	20
49888.32814219784	50206.625759543305	20
49866.53473107236	50416.81064067424	20
50139.529236312774	50503.26218110704	20
50273.643756238984	50017.116598378954	20
50140.76560825953	49957.00834367688	20
49835.10659305956	50163.44822285667	20
50039.373694530914	50013.40672607587	20
50290.18470206611	50426.16221604071	20
49879.33802815191	50365.197254861436	20
50079.75672458111	50504.80780535708	20
49952.93074405	50006.06606215415	20
49976.320489391925	50513.82991312865	20
50417.71113105085	50189.09293618402	20
50176.40772977569	49922.17749547391	20
49856.538312953606	50231.28443878788	20
50243.86082062701	50443.907714321955	20
49865.21200197539	50204.30930319025	20
49917.56577783328	50016.5613127649	20
50520.94685430288	50469.80592347011	20
50374.58968202794	50390.00307438077	20
50531.759267808295	50377.06852631532	20
49955.64975915896	49848.5706100727	20
49857.54057259441	50283.12438533054	20
50246.686713947565	50466.738769902055	20
49828.84656212121	50240.399876391464	20
50310.90425653224	50082.26262816311	20
49852.940546426675	50434.104851420954	20
50284.21472905173	50083.24291151591	20
50306.78049902606	50059.06879833682	20
50434.610006888295	50173.90952618	20
49824.86910131699	50268.68668586413	20
50499.02007635417	50351.62112181393	20
50346.57285753328	50499.44319143122	20
49996.229291466276	49940.33258093307	20
50185.602984328805	50381.828407077504	20
49860.48309118974	50457.14390764126	20
50268.64660916976	50467.21627440707	20
50443.56442602915	50444.60791417778	20
50151.827982134826	50437.87956557702	20
49881.23568993777	50448.47287395115	20
50203.33718347649	49926.554681278016	20
49877.32679401138	50035.641784774525	20
49835.94716596251	50451.33650146865	20
49973.274597373456	50026.85669438021	20
50150.65217411241	49831.102678890726	20
50041.55601142426	49796.526126344696	20
50171.84371918568	50458.50466000465	20
49920.29467605553	49848.58130177284	20
49927.261913275244	49992.595438260694	20
49812.21145004993	50158.48201465607	20
50182.198679581496	49878.59958045895	20
49843.50888325838	50184.86054970709	20
49842.41351276383	50478.042302586844	20
49903.92896490597	49863.53830031752	20
49993.49321364828	49903.91836604388	20
49854.94411104578	50347.985131746726	20
50236.499245744875	49925.53634976626	20
50456.71736832522	50467.10963732688	20
49826.69794384577	50137.53045687848	20
50439.14893127978	50227.03504276525	20
50335.89726455729	50441.01429903047	20
50105.58809540182	49844.25982406897	20
50454.53260947733	50424.48277123997	20
49948.89848420672	50421.00058528467	20
50431.199242176954	50250.82742264477	20
50067.3235596098	50573.38860033182	20
49982.71018426411	50539.46833307761	20
50125.58745808582	49829.735268283424	20
49994.20401292633	50018.453333636884	20
49958.484343721684	50535.76748497545	20
49815.39743554244	50287.662723737034	20
50141.221802739616	50463.06922809344	20
50251.56547265865	49948.8474373825	20
49819.59661525602	50482.241500151096	20
49938.58159673952	50380.476677384424	20
49972.47045693074	49921.813440653576	20
49954.000123724356	49934.030511526944	20
50205.00720692695	49898.198834968345	20
50415.70118302196	50293.0184749941	20
49907.92539455983	50421.32458662135	20
50461.83654382466	50293.77021392306	20
49873.212858129904	50178.22770879223	20
50225.704174744955	50471.81409972749	20
50340.72130741193	50520.96169206095	20
