# Supplementary material for: Abundant Topological Outliers in Social Media Data and Their Effect on Spatial Analysis
Source: PLoS One. 2016 Sep 9;11(9):e0162360. doi: 10.1371/journal.pone.0162360 (PMC5017681; doi:10.1371/journal.pone.0162360)
Supplement: S4 Dataset — See the respective attached file. (ZIP) [file pone.0162360.s004.zip › S4_inclusion_swl/clust_22_31.csv]

50000.0	50000.0	0
49997.79043139506	49998.597076012185	0
49992.133447697015	50000.07879332946	0
49995.558133034945	50000.38009565156	0
49997.21745450375	49997.77212437529	0
49994.57180867038	50002.631066205395	0
49991.49888846195	49992.4613969998	0
49996.77201141029	50001.35825968003	0
50004.850999751936	50000.85693610015	0
49993.46797080403	50008.42654315858	0
49998.95035597973	49999.646175560476	0
49997.442896782326	49996.09302892505	0
49998.812795232036	50001.19449831629	0
50002.62075658079	49995.496073808055	0
50000.216125961226	49993.66178437633	0
50004.23648844592	49992.22940218959	0
49993.571381594695	49999.580818657516	0
49992.41923089483	49988.943020042476	0
49996.0527618576	49990.599080623244	0
50001.12000876341	49996.02035613251	0
50001.6019572125	49988.69191780159	0
50000.054173393626	49994.84507609227	0
49996.16393075302	49983.54171333091	0
49999.359585119164	49998.34690009942	0
49990.032259035645	49990.78718097332	0
50008.03801246034	50004.374756706806	0
49997.912305912	50002.05047237355	0
50003.47988321763	49993.052296422924	0
49985.51403302475	50003.33527065473	0
49998.6759818169	50008.21620234813	0
50007.88661690972	50006.75171072905	0
49992.84463948033	49996.02080521639	0
50005.353157945894	49996.63946390781	0
49993.56821679584	49997.757853689975	0
49984.727985152575	49992.42600786566	0
49987.897885826496	50000.432936200814	0
49995.41428427015	49998.58480619745	0
49998.23230755371	49984.27159425677	0
50001.56984675912	50003.70886639595	0
49987.949256951135	49986.671472371265	0
49993.69019385624	49988.42095948461	0
49990.60023029436	49996.84431148471	0
49989.8831856475	49998.5480773353	0
50004.031737429694	49998.13902404288	0
50003.4894029905	50003.09904140463	0
50008.61850962432	50008.21797879241	0
49999.591625836154	50002.031401449996	0
49997.03975814452	50009.348246719914	0
50004.44371639388	49993.891565456965	0
50003.34929151505	49985.56991203538	0
49992.16039029563	50006.06042632077	0
50007.15378653218	49999.26466668234	0
49996.16890274137	50002.738391335304	0
50005.92485061879	49988.330804757796	0
49998.38389391129	49993.62450756858	0
50005.06115385122	49997.67556213016	0
49988.91764942108	49997.5550046056	0
50007.51712024195	50001.36870839534	0
49988.1616042304	49983.63506917873	0
50009.485075860175	49997.87824772131	0
49996.04301541916	50008.734037925446	0
49992.10706594943	49998.709555552676	0
49998.05603662089	49976.85732034227	0
49998.23225417739	49988.04705525317	0
50003.29875263384	50010.79864165075	0
49988.8005706413	49988.888047156666	0
49998.633742805185	49985.74198749925	0
50012.26252845324	49989.043919917516	0
50001.71554240036	50008.23076770677	0
49990.4221963806	49980.08489794384	0
49996.7307457035	49986.75100088232	0
49996.95323201458	49991.31025767149	0
49996.627782278076	49999.704189140306	0
49993.783599509414	50001.9670468794	0
49995.547791910605	50007.16657583297	0
49994.541607082676	49998.032773452	0
49997.19536476392	49993.761534747864	0
49994.48619388764	49990.314267388865	0
50005.31953840113	50011.457951609125	0
50005.21838530439	49992.710027598725	0
50003.553832569996	49996.930528550794	0
50005.55622003214	50007.27952617764	0
50016.07253131363	49992.92009515851	0
49981.55975510632	49993.815413305005	0
49998.391760254424	50010.92338898061	0
50006.9610331696	49997.4371772649	0
50008.761052684844	49996.71402507769	0
49995.88335509951	49989.38185972829	0
49996.861110456084	50003.60591475201	0
50011.76083948491	50005.815023696225	0
50007.565205166386	49988.032658921504	0
50011.5472826698	49993.41279408204	0
49994.69598294172	49991.86267472745	0
50001.59297422699	49992.63184262959	0
50020.432728192354	49991.544523876044	0
49995.42836478101	49997.296746693275	0
49998.810270886876	49992.07105333187	0
49990.64479087334	50004.56734443546	0
49986.07489653561	49993.66150576665	0
49986.51012401545	49995.60849854692	0
49984.077954815686	49995.664388103614	0
50003.895467088914	49987.98694527446	0
49982.031325156546	50004.108411650275	0
50012.386007996894	50002.93416500153	0
49981.83577827261	50006.99544168797	0
50002.61358895062	50006.125868638286	0
49997.610187178936	50007.504993158815	0
50002.000247755146	49982.02566011666	0
50003.92467657114	50009.55221404131	0
50007.90022175466	50009.254849840996	0
50002.119076106625	49987.54881244561	0
50000.85755020047	49982.84260186325	0
50002.88920887537	49988.277816315385	0
50000.76418505607	49990.47633754719	0
49991.52221516297	50005.175687260315	0
49991.79441719219	49989.945528475415	0
49998.38903914623	49990.977596904035	0
50010.86443657174	50002.861853111826	0
49996.13310567727	49978.225416527945	0
50001.90323198772	50002.087447907405	0
50005.84584777947	49998.54566276328	0
50017.357289774474	50003.73442282242	0
50012.453241333955	50007.3589429362	0
49985.605250376015	50000.51473356919	0
49994.38328827558	49984.18899957935	0
50000.8403546126	50004.897730818215	0
50006.11194117808	49990.15992299432	0
49984.27524808013	50005.968591316036	0
50019.5490885488	49989.334775282514	0
50008.08135946473	49995.88210170539	0
50013.452588935026	49988.7082536488	0
49998.1854275154	49989.08493253287	0
49998.71774061969	50006.58240197167	0
49993.97049801827	50004.02511665101	0
50015.25622703696	49993.5720335993	0
50019.81418921928	49993.28277654077	0
49995.226166110464	49988.49803466768	0
49993.865175289255	50005.869898426434	0
49994.04884830762	49993.897956082816	0
50001.39258520028	50014.69304526826	0
49992.10381851385	49991.3367421365	0
50002.88349777745	49998.53556594982	0
49999.29465558944	50003.13800737407	0
50012.61582749915	49996.667967977366	0
50004.93898694684	49981.08544820314	0
49992.72674114008	49981.491918674365	0
49982.816725410885	50008.82887474503	0
49993.60548876865	49980.15138910854	0
49992.11360557294	49974.161871512435	0
50008.0641741181	49991.535682462476	0
49986.56975352135	49985.88537937111	0
49988.26397047004	50003.51104710496	0
49986.204012010814	49983.62403469558	0
50005.45533731321	50008.4777403098	0
50002.84202847576	50009.38788858975	0
50004.5110949025	50002.17592122478	0
49977.593176681534	49997.97886004455	0
50012.96296910729	49986.584380800676	0
50000.389708098875	50008.21378903525	0
49990.53693650669	49987.986221160616	0
50014.06684097054	49993.2541244715	0
49991.01998804747	50002.62396518842	0
49997.179664791176	49989.593964051295	0
50004.2950092968	50012.89350630644	0
49990.621701041644	49975.46767306921	0
49993.55678247852	49977.01456242952	0
49992.84959283164	49987.70268395018	0
50011.20404459958	49996.77816642178	0
50003.364540594666	50019.003513690965	0
49983.49823437399	50007.538690917216	0
50014.32975302772	49996.15686941403	0
50015.78410513641	49997.474112749405	0
50009.43197460551	49990.474738550445	0
50004.745906517455	50016.623646608256	0
50009.63416808849	50010.34807378314	0
49981.74271072933	50016.83610456045	0
50013.40609958293	50002.34463341224	0
50002.72985233878	50018.01678341299	0
50008.287622641416	49999.13161246651	0
49984.126513146795	49977.08224825575	0
50012.84333684762	49985.38424254539	0
49987.99532836726	49995.883448455505	0
49990.49563661924	49992.83144377475	0
50014.145828508044	50005.16808115428	0
50015.1384677496	50000.029878970345	0
50018.71002429644	49992.34413541518	0
50007.134924491525	50011.962310271636	0
49996.373515502455	49992.135994846685	0
50006.850693972374	50009.72264438309	0
50012.45941158673	50019.663471941465	0
49992.899397134126	49993.07508130361	0
50016.607641170005	50001.151601822945	0
50001.25747092277	50006.547656443894	0
50005.9345093647	49994.19009730721	0
50017.813944932546	50005.00005444524	0
49994.42296405501	50000.44724693628	0
49999.35940114721	49988.76188971461	0
50016.58884756132	49999.17895380054	0
49994.892938313336	49980.091849776516	0
49995.0510721457	49995.44024060015	0
49986.38053722962	50002.41536141428	0
49990.64707373581	50007.66669698612	0
49989.3412077137	49992.250863683475	0
49987.369434572014	49998.90669951169	0
49986.04730065185	50004.93889305151	0
50020.57281063565	49988.298296764944	0
50003.141428724506	49983.92680217168	0
50011.81226398315	50020.795317113116	0
50007.91702417866	49994.79261652382	0
49997.460358599514	49978.000531714766	0
50008.47322917809	49997.7998386602	0
49988.79105521255	49985.61885176348	0
49979.99668415866	49988.247550464446	0
50023.01450993598	49990.665766766455	0
50001.80863469015	50011.621492053586	0
50001.180707899926	50000.160397497704	0
50001.230491099064	50013.464722137476	0
50005.57916729151	49986.36478573439	0
50006.32386534526	50003.98689779463	0
49987.26417256439	49997.386262863576	0
49986.50969488265	49971.13079668079	0
49991.78560749561	49984.743248127874	0
50011.91064186316	49987.25857504851	0
49979.026179858774	49993.54009193787	0
49995.29197055855	50014.299317089695	0
50003.27528192292	49991.640484220654	0
50022.18687484511	49999.49876293456	0
50016.845165693354	49996.542146341235	0
50009.68184032617	49994.3223712722	0
50008.5689875515	49989.42745413995	0
49988.62882947315	49994.23153514448	0
49978.34352784749	49994.31806542327	0
49991.21899801028	50013.93786311992	0
50009.06545782055	49992.015826742805	0
49996.762495718875	49973.93491078354	0
50017.86968777505	49999.56646561498	0
49992.32209367812	50003.204802689404	0
50006.53972236025	50002.45568023364	0
49989.60527622023	49999.63902025744	0
49998.13606003267	50013.69500914624	0
49990.00921189547	50013.485931768155	0
49991.09537875763	49976.82180722324	0
50010.54800492425	49998.00514117209	0
49989.09032394753	49996.42852776032	0
49995.18505374276	49987.3120398817	0
49990.204920949844	49989.23957312068	0
49995.16332007578	49981.804981765024	0
49989.805555721876	49969.598178768865	0
50014.54160586519	50009.30971696948	0
50021.54580095918	50001.77225144148	0
50006.927652825536	49994.9504747572	0
49978.94516972163	49997.86333530433	0
49987.154837966766	49993.45593771072	0
50018.25094646333	49988.26745355924	0
50015.53809944499	50007.19757847838	0
50002.562234896366	50007.29734310244	0
50000.87592896443	50009.30557281569	0
49996.09835851055	49994.088565508806	0
50023.472574627034	49993.01831946304	0
50013.090661204544	49993.807025936294	0
49978.33498788711	49999.89226490378	0
50014.457860201575	50015.35471834229	0
50006.75642568968	49992.643689522236	0
50010.80395894891	49986.74763689218	0
50001.22972512284	50016.696412634854	0
50011.0865047758	49984.2383962155	0
49987.17750191979	49980.50113884318	0
49988.18126003159	50002.39534483807	0
50025.30879016485	50001.55626795164	0
50004.84985572731	50003.25131092541	0
49992.321169828596	49977.792669715236	0
50025.70679542769	49986.95657258604	0
49987.68618123762	49990.97637467728	0
50003.750755374844	50000.30182726468	0
49993.00738688821	50018.27374472574	0
49985.56049451298	49985.40564000354	0
50012.47559685164	49994.66869856204	0
49988.23073582163	50005.06016935864	0
50014.21137249285	49998.59916272567	0
49985.705947552444	49991.237555350046	0
50023.961762669176	49980.63716247672	0
50015.65901229553	50005.51123304655	0
50007.42018130532	49983.40923644637	0
50003.98929458173	50020.19652411129	0
49978.68685766216	49980.01706397409	0
50006.02554113342	49983.502716806615	0
50006.37104882755	50017.880156948675	0
49977.877792385596	50016.68462250551	0
49983.88778388111	50003.431641383904	0
50007.25930525301	50016.356386512496	0
49997.53870393056	50011.68337544323	0
50028.8876354843	49996.7961139601	0
49993.03313609062	50004.99403676527	0
49978.87460193789	49978.57901382944	0
49998.366406242945	49994.75751474936	0
50019.61622097593	49990.60713461233	0
50014.61533795304	49991.38028168589	0
50008.690952911136	50020.165591565055	0
50005.68511072025	50013.842987113785	0
49996.093953493786	49996.01996986774	0
49981.46397774686	50000.416395001106	0
50010.21667654521	49996.177030068495	0
49996.98762224401	50012.73618486243	0
49977.06413674297	49991.234642248426	0
49993.694214306066	49995.12567417274	0
49980.3192485011	49994.00326872188	0
50004.056211135474	50014.66353332076	0
50002.37956575776	49978.923750197646	0
50022.66685467963	50001.65038291576	0
49995.84149753014	49973.43350969119	0
49997.10356754586	50006.01006358804	0
50033.06942428801	49981.91341570461	0
49979.94679799229	50001.3323591304	0
50008.85047956283	50016.47355770598	0
49995.25060635962	50016.73726829858	0
50006.72266694603	50007.64404602325	0
49990.082384099696	49971.73324296739	0
49994.30142329103	49986.52147414055	0
49993.99083781493	50013.564340328594	0
49993.677025331424	50019.77453632753	0
50008.88873976937	49986.20754836948	0
49989.62043617076	49984.9066512741	0
49976.89101514203	49999.79555213243	0
50000.38365317644	49984.73866509687	0
49998.50301832688	50004.801049115755	0
50002.4775370339	49999.82692121468	0
50000.58614407058	50022.59126134004	0
49991.57997734524	49980.74466590062	0
49999.47619484948	49983.55135301644	0
49997.872176753845	49979.78767954166	0
49999.51034001347	50014.126163537476	0
49987.361610054635	49969.53376487578	0
50002.83973411616	50012.701877170904	0
50010.86774556764	49989.07944425918	0
50001.15748309764	49991.573961654765	0
50007.9913835416	50022.24041741338	0
49988.7503233546	49981.35012226887	0
49986.03608310234	49999.11861181681	0
49985.00637627702	49981.597648055234	0
49985.650089384144	50009.49023072368	0
49974.397243483145	49994.03644489316	0
50015.4345562129	50000.98678220005	0
49976.39001702552	49983.38478956387	0
49990.066594147334	50015.71113489241	0
49971.73204410394	50023.41744022993	0
49983.60830630746	50002.113752133686	0
50007.28364498836	50014.70157262982	0
49983.19737224199	49998.713609976796	0
49986.11467622116	49996.56995467928	0
50019.87293030292	49996.05067039871	0
50011.89569799317	50004.23689077273	0
49987.14195373493	50003.64643312917	0
50005.18617250356	49976.00707180303	0
50021.27295677253	49997.78060101359	0
49979.594871433575	50010.649888378335	0
49992.039268323744	49970.88771154867	0
49987.510827455895	49972.02581111281	0
49995.56040451604	49984.98989796355	0
49981.0822076258	49967.432359146966	0
49987.94058000065	49974.88526764987	0
50014.510866226876	50001.379604242626	0
50004.62877733578	49978.807454918766	0
50003.970018942	50018.124082947324	0
49993.62624373497	49978.81782578118	0
49981.3428510555	50003.34384201937	0
50018.167902045905	50002.34827142573	0
49981.71449227033	50012.160532840586	0
49993.51179022016	50011.8374166899	0
50006.51511528033	49980.31385758159	0
50023.53832016382	49982.224374854566	0
50017.194157851016	50024.83639285489	0
50016.97714463976	50008.12513798981	0
49990.94758817478	50010.165896359336	0
50029.3899666008	49984.93088934797	0
49985.95128382408	49973.39797252086	0
50021.498484812364	49991.903341270365	0
49977.56468768297	50006.68173366002	0
49997.40523162644	49985.00916248897	0
49999.45886393115	50015.993292540705	0
50004.07375902936	49990.19193619716	0
49974.26236635185	50000.19879209648	0
50019.180563178095	49997.94562009952	0
50009.890755981425	49980.265018184764	0
49989.29510405071	50002.724338880376	0
49996.426259186024	49985.51478007382	0
50007.493040620924	49989.19723968765	0
49981.384028675486	50010.62626959132	0
49991.6071713429	49988.028312631526	0
49984.6056899718	49996.65388554512	0
49989.978249538704	49976.34614928339	0
50009.06208482354	50007.05225252825	0
50015.12164949382	49987.54220632814	0
50013.02451351341	50012.6930640136	0
49983.72875331615	50005.03348698493	0
50030.322162535915	50008.764945724026	0
49988.07236480543	49973.30322159022	0
50021.17953770424	49993.40148768863	0
49977.9353266202	49988.32861394756	0
50017.55200453088	49989.686622262205	0
50009.41709683127	49982.94472538286	0
49993.517031380165	49985.624445562935	0
50024.23762702507	49990.057631149546	0
50006.59920691841	50013.173112278804	0
49996.36285869221	49979.65183355569	0
49996.46253639952	50010.35669178488	0
49986.346697934445	49975.77454466398	0
50017.36509094484	49994.05724041787	0
49977.54298608225	50015.26628060827	0
49987.665413008544	50009.961026873665	0
50004.20668245684	49986.92493821414	0
49991.240948939056	49995.09753900651	0
49990.672214701546	49969.02835953091	0
49986.80029992012	50019.193986685816	0
49987.05498610656	50015.276629584274	0
50013.29483279359	49990.93642424138	0
50003.07116470876	50004.790797890644	0
50019.96678142075	50005.286622233856	0
50016.410985050155	50026.64117403084	0
50022.381607964344	49994.78009458669	0
50032.55510401598	49988.476649386204	0
50019.84726886357	50008.03743254569	0
50018.55105006549	49996.125393120456	0
50005.72733228711	49984.65987424659	0
49990.724770951034	50001.10196901953	0
50007.556938279646	49979.396019758125	0
50022.078615100705	50000.813758113996	0
50004.55566149082	50023.60044291396	0
49998.4983155582	50015.035411197096	0
50004.21201548379	49979.89735732732	0
49998.41688966351	49982.0914605221	0
49996.9404056562	50019.45560997021	0
50024.824178134666	50003.82240284793	0
49981.59933546655	49988.22546023058	0
50006.68692081328	49991.29153867619	0
50030.92505047998	49986.73341575318	0
49987.02162812129	49999.91224158874	0
50025.59547838074	50004.8113040502	0
49988.90094384041	49975.40867859488	0
49990.23594971534	49994.96063345515	0
50017.1067611682	49986.79810538411	0
49995.74080340362	50018.56532930337	0
50002.31586199673	50000.83903672667	0
49985.91446985067	49977.111835945914	0
49967.44431902017	49989.53004316159	0
49991.32434972063	49993.81099808387	0
50030.49764698876	49999.80431681986	0
50027.8920230694	49984.61646596402	0
49974.05217655252	49991.63751974511	0
49986.350155817265	50008.71150109189	0
49979.786602864704	49996.93528004006	0
49980.638830733114	50014.78666042598	0
50018.94609729141	49984.38404056665	0
50016.86817008317	49983.479919210724	0
49990.923193534356	50019.067660158245	0
49984.68159875427	50012.00075993163	0
49982.58897476211	49987.25645410104	0
49977.860154341804	50025.185317880954	0
49980.36263354036	49976.54920293385	0
50030.175245270664	50013.83441614367	0
50030.65430217634	50010.08164100497	0
49970.65389870021	50027.10203048065	0
50034.9719228903	49978.647480672626	0
50017.85789347177	50007.327853458395	0
49989.376716702325	50005.95581601044	0
49972.54740722439	50004.26018838349	0
49999.90607349646	49987.24525022351	0
50016.33039841318	50011.26546094777	0
49992.406209525456	50011.43399184492	0
50035.72874323706	50015.82195458916	0
50005.41012807499	50025.2913505149	0
49983.81713803753	49983.79410119446	0
49999.77181508898	49967.689736443	0
49967.01115954832	50018.732933267005	0
50001.21111076006	49976.59515916633	0
50022.03660548448	50021.284900769926	0
49987.06820574467	50005.69981951918	0
50020.23576196077	49998.22890886206	0
49992.16903790663	50013.34050751537	0
49981.74734959878	49983.20071237331	0
49991.36824090871	49969.98461879516	0
50012.37766248718	49981.688403947286	0
49974.56224014572	50014.0804240969	0
50024.36097900612	49986.16457806206	0
49978.57637046901	50017.57258934513	0
50035.21616128849	49992.33085888675	0
49988.520182053304	49993.212740546805	0
49990.99456999804	50011.18036907362	0
50014.791241027175	49989.81083623396	0
49983.24235149588	49995.04380092772	0
50005.4078474971	49995.59320991545	0
50026.3538803164	50002.49773890014	0
50022.33425121599	49996.648774144	0
49985.706139208625	50015.893411702025	0
50001.12132970448	50026.977078791555	0
50032.16883876991	49997.22933410839	0
50000.78804212597	50010.92367463368	0
49997.79416111843	49992.046539810384	0
49989.86428037326	49986.360250281214	0
49991.50355130605	50019.933566887434	0
50028.340584949256	50004.80209150397	0
50276.27170529253	50323.66574128919	21
50301.95924240208	50329.00998836685	21
50266.22685887024	50347.33348793661	21
50291.86947892603	50364.165164733255	21
50238.30142335289	50339.04734656698	21
50310.49991657276	50379.0411351817	21
50265.90998945212	50296.79255189619	21
50236.07070299892	50304.99489436877	21
50294.2194271185	50304.823450378004	21
50213.75403569564	50285.28884695094	21
50231.51026574861	50268.89745476034	21
50244.54970771976	50361.807114171075	21
50318.36669641496	50304.18254164516	21
50329.051381507794	50354.74890492062	21
50211.36391401553	50344.12091638322	21
50204.53933251063	50314.3519046598	21
50221.262011265	50244.3589231456	21
50185.44141576711	50327.33331612617	21
50338.84866017465	50385.43613808459	21
50184.52416689792	50357.46659948127	21
50242.603936815416	50224.0209425384	21
50261.54112492561	50204.95108174974	21
50196.11065645407	50241.550226113315	21
50175.14865495165	50224.609782710504	21
50257.994209426535	50272.82484084096	21
50150.51250546095	50219.830014236155	21
50209.58228308315	50220.95353794388	21
50309.88229479489	50283.63908428981	21
50129.83265566532	50206.78224668064	21
50234.60214912273	50194.73189331786	21
50173.988553258765	50302.29534043486	21
50187.01881169495	50281.185064731995	21
50177.97582071909	50384.189066816834	21
50308.89050212256	50405.35721730456	21
50330.86494924257	50264.50341905477	21
50161.699806064884	50280.93270241033	21
50178.36555861623	50411.6674377994	21
50171.15476413239	50249.572441249	21
50189.973030320165	50205.06508711754	21
50321.09517313142	50237.332930585995	21
50343.610377566074	50296.312274492804	21
50271.12232099155	50249.22856193785	21
50102.56658906666	50214.11715073096	21
50329.81872358397	50325.028589260175	21
50298.60153871518	50236.444685352966	21
50306.31833602175	50431.589863598325	21
50280.84084718283	50220.07733476097	21
50309.13798339991	50260.09584899997	21
50252.255804559354	50320.79279188012	21
50205.515305222434	50264.67245929446	21
50136.25123064704	50184.47222009004	21
50168.64377297384	50187.52967389131	21
50145.25274162959	50298.0534604813	21
50159.984963481125	50434.290816797555	21
50358.41369894248	50272.355661496076	21
50164.27672263923	50157.23503148831	21
50154.02122311512	50353.16612977613	21
50105.12947887713	50236.19017730521	21
50286.16955169169	50452.92414635255	21
50084.447801939474	50226.966693350056	21
50364.22902772819	50384.52925580101	21
50359.34447136341	50313.87641151553	21
50152.64687707983	50411.19006846577	21
50140.679859983255	50248.52095247629	21
50279.9640380155	50417.379027172086	21
50283.03080932862	50392.917824297045	21
50257.66972007245	50384.51211305434	21
50262.704890514986	50441.480854293266	21
50353.36073788565	50408.93029274351	21
50346.23812804718	50340.953510675994	21
50376.98832109304	50419.95962097512	21
50136.86766295655	50390.26467263407	21
50209.81911147815	50191.28812710201	21
50385.56943264953	50315.94140449878	21
50386.1180299508	50363.28358481683	21
50167.47537311692	50462.06677877224	21
50376.10414832056	50289.54490802137	21
50112.57667058381	50262.38894702339	21
50412.3656652666	50346.87589885786	21
50379.72965580872	50264.974813272245	21
50194.13032364233	50152.420649822714	21
50385.15839385409	50239.38359864958	21
50126.21322711137	50164.28846810135	21
50434.09346451561	50327.921428054775	21
50264.94135084194	50468.95881803408	21
50196.975086428574	50395.57133330169	21
50208.12131047038	50367.29390458448	21
50230.968054139	50379.75462592628	21
50187.11222245049	50451.69018209481	21
50214.18270639115	50441.695378484044	21
50387.273244836986	50399.945132161236	21
50411.544215224734	50245.054329046616	21
50460.463862594515	50339.31631834965	21
50294.3101598237	50477.85239752172	21
50333.41780101193	50444.21521277877	21
50351.91308229007	50249.45262904811	21
50375.37071166103	50444.505116501656	21
50244.62225266552	50456.8224090101	21
50250.838664640294	50172.74538297211	21
50414.544420974664	50310.207533095796	21
50364.943987947314	50221.3582603811	21
50301.31380017644	50500.22134306504	21
50401.61447249499	50289.181186793045	21
50228.30490942333	50472.31093958544	21
50088.506049254866	50194.13252773982	21
50435.92132724562	50302.3655609722	21
50203.44359790131	50471.3304093509	21
50232.34595406628	50424.421496777024	21
50210.62298709286	50415.15151105885	21
50064.677656797365	50213.226220881705	21
50102.55253395541	50160.795205427734	21
50190.19020443266	50175.68086757463	21
50251.00722488544	50494.64843524369	21
50338.41551072116	50218.21916098446	21
50182.187092372274	50481.59092590851	21
50259.7997176835	50520.46852822776	21
50131.877415507	50273.72802038504	21
50481.670885258995	50360.02547262801	21
50129.76432637795	50347.51211518601	21
50145.62457573207	50328.07656354155	21
50400.276281457685	50457.313891633035	21
50454.42124033124	50364.52318413818	21
50275.12361213848	50182.15694417316	21
50103.85660928651	50346.82412365359	21
50409.87200996281	50432.44333825315	21
50080.95208980794	50149.73574424153	21
50116.9944819862	50369.33108717431	21
50041.70957260381	50211.4251120739	21
50130.14346451848	50414.25838996775	21
50290.499658370056	50520.497349176185	21
50405.49495454144	50218.05440854312	21
50152.02355275441	50134.4343213272	21
50115.01274340588	50138.12203580802	21
50297.59428366068	50167.083179842884	21
50238.792475533286	50152.55890336286	21
50154.527141436665	50106.58378645044	21
50417.32257871513	50397.83224986821	21
50431.02251233983	50211.840060534	21
50424.1821128773	50459.531893928484	21
50382.78445086709	50341.37226227156	21
50268.35545249189	50146.52491104688	21
50215.15184491397	50497.88075426137	21
50481.20787259668	50384.623674038034	21
50144.83392589997	50472.534470310435	21
50432.19998828259	50236.926505345444	21
50109.01699546389	50423.4219716917	21
50045.44299416702	50182.39913065552	21
50319.5329511196	50464.27817170511	21
50503.09567250308	50377.50158480495	21
50233.431960351445	50401.63386859772	21
50029.398973025316	50239.05426806016	21
50107.60673058158	50289.23470984821	21
50455.94821182342	50314.503509970506	21
50356.84528485306	50457.4022434279	21
50007.365995470245	50234.952307217674	21
50089.70830558968	50309.18148045392	21
50430.24576902558	50182.855242643345	21
50328.267920581384	50191.79022821535	21
50074.36490363965	50171.328880866444	21
50310.83538345113	50213.76061427205	21
50204.56661694565	50518.77875296568	21
50262.97734968078	50544.82190452439	21
50179.173342473514	50532.207110923344	21
50400.95801469427	50382.712524896175	21
50461.44136313781	50292.610156696865	21
50085.970643312365	50423.484028426625	21
50522.58486222278	50388.05270379018	21
50278.70636503704	50501.22807803896	21
50535.05372082065	50412.32513809759	21
50397.45466072249	50479.7074056787	21
50124.015311884934	50489.83710223685	21
50457.63240965764	50224.22825016264	21
50159.66473407581	50488.854444963945	21
50422.625956636635	50276.84786756894	21
50053.68144014317	50138.55870456072	21
50071.912101876194	50246.29759782485	21
50323.13972997537	50491.612555323656	21
50126.63112420382	50111.71629927755	21
50530.42635230696	50365.09189798822	21
50503.61243386914	50406.8905892142	21
50055.31491717571	50265.2056651293	21
50445.40861894873	50452.243781696336	21
50030.67990471483	50164.44810896622	21
50299.06774643395	50191.31959236998	21
50482.167801647985	50227.162078669106	21
50447.52363861795	50388.1867000268	21
50508.72462367715	50234.09567519407	21
50340.98907273023	50164.902742095845	21
50473.005837265446	50205.46952566004	21
50355.67702122431	50184.09567601207	21
50165.53314703781	50557.32166566371	21
50178.6416367929	50090.800312174506	21
50329.80476162269	50414.94779928975	21
50425.84798560307	50372.80064374104	21
50074.403696718844	50443.15010517175	21
50117.95130468319	50311.79888560951	21
50351.45742538632	50487.96697607579	21
50071.39631297515	50116.16817041491	21
50102.40304013582	50094.907897584206	21
50019.62728128007	50187.027994277465	21
50408.58507544589	50498.92991583751	21
50384.495010663944	50197.462811139405	21
50448.82324827661	50410.519109045395	21
50202.15255942022	50548.51459241819	21
50097.86044801712	50500.93218434707	21
50118.93500935294	50460.13222531092	21
50138.34545754336	50090.22955405921	21
50002.57092989282	50168.549221819834	21
50229.617103116674	50517.241180337725	21
50481.89108098512	50178.83038350123	21
50446.41488088906	50479.13188855054	21
50467.580263812044	50458.2470789817	21
50352.580925172835	50515.742094674984	21
50286.05235012699	50548.55652365528	21
50375.758397294245	50507.530474415355	21
50132.06580387599	50437.003628252816	21
50131.56928386898	50514.51980990958	21
50096.56472906962	50476.60399927435	21
50229.94934475832	50551.929009831314	21
50148.13591969288	50530.67429081349	21
50026.794365409325	50129.80576808738	21
50048.402964920955	50110.787793221105	21
50067.75372683122	50311.549899328944	21
50422.20023506526	50524.150827999074	21
50233.75875305747	50582.19087444128	21
50260.90814127429	50567.41241043526	21
50444.380829140064	50510.88080617751	21
50409.56386521208	50162.1543207742	21
50244.28287040527	50602.27067947302	21
50477.23059333401	50413.40023639986	21
50094.578568504556	50368.84520995686	21
50455.56357002067	50269.38748306478	21
50467.25608594719	50249.43303335471	21
50075.927825138126	50278.12800535835	21
50202.656273336695	50079.178942687584	21
50360.26490559502	50538.40414854989	21
50408.089652937844	50193.95379661328	21
50498.19509386605	50437.27328822678	21
50055.56058136827	50084.74231868821	21
50166.27184498335	50514.03893021052	21
50098.94259531514	50400.287684859504	21
50388.75355956606	50170.10230581845	21
49990.23475461475	50146.67769397168	21
50481.35310710802	50323.303208801335	21
50102.850050961926	50069.51577860691	21
50146.307838024695	50067.696198745594	21
50068.762151685616	50472.94079464718	21
50072.742271728544	50069.40430959185	21
50364.20602944043	50359.56292501508	21
50250.29785521531	50124.40514922504	21
50548.84426481989	50345.234398870445	21
50049.99180504916	50449.894857694264	21
50462.88312058757	50430.601921978174	21
50110.759534198274	50191.34604254293	21
50035.55088375812	50277.114481504024	21
50325.44455684526	50517.396975557785	21
50178.22929342108	50134.98114131003	21
50307.849899405	50538.73911365763	21
50126.38973040295	50537.292123150284	21
50218.82974652568	50141.788679356796	21
50469.08260158676	50525.72212893832	21
50069.92002557425	50371.07107741961	21
50553.32903344377	50390.32647761686	21
50387.42205117564	50142.25878922192	21
50393.969938340255	50521.73551980895	21
50102.94925957036	50539.381130273476	21
50558.44577884664	50418.85838500278	21
50466.053096581076	50162.9485545683	21
50064.60380111126	50044.1984204152	21
50228.42669091954	50103.214333440694	21
50493.70120506389	50518.456973834676	21
50009.5428648672	50263.985492324886	21
50206.40692961987	50109.65870069975	21
50449.962040188584	50194.342521304265	21
50000.595060032974	50284.57658108386	21
50054.0137933043	50292.14979348997	21
50040.51416614512	50025.97098089787	21
50068.19893156344	50346.45675768111	21
50498.893015595364	50208.45295785524	21
50143.02500563598	50574.945748264436	21
50372.09508145031	50474.14767807307	21
49984.10828547809	50246.51692508761	21
50575.549503954775	50403.31347410344	21
50403.150539606715	50543.074592085824	21
49978.64786033119	50280.908549722204	21
50495.991254447086	50492.59333272456	21
50278.63087928745	50581.55108116629	21
50443.18926292569	50533.77347604604	21
50030.38121930747	50468.70716404452	21
50214.60244972637	50604.26830270664	21
50116.09808657116	50573.44165070658	21
50273.853741527164	50112.439629434404	21
50518.48732487006	50254.27998104251	21
50540.43649813813	50264.94781930468	21
50493.2369019297	50253.58114681448	21
50028.17674883606	50309.02440840153	21
50096.74260187872	50125.47792627915	21
50507.82368129748	50279.33535692754	21
50468.80315571834	50483.40291990697	21
50302.42759296259	50588.47165654044	21
50459.898927819275	50140.23919476124	21
50040.16429329309	50060.46971311362	21
50307.53196951669	50566.094509198105	21
49987.55189054631	50217.80341515482	21
50056.99733764116	50008.205928212985	21
50601.81144634966	50409.44723099301	21
50565.08681306343	50268.412676207445	21
50517.00693335567	50476.687311495276	21
50273.86061258887	50086.51184973864	21
49962.8311220545	50155.11332148129	21
50427.34077433479	50549.49823769391	21
49960.0430446153	50178.821962343936	21
50482.6712306798	50285.70227400174	21
50279.67263402996	50278.97404587079	21
50531.15194852528	50225.51223222451	21
50046.31944259474	50330.15483196741	21
50576.25809706649	50431.93233527447	21
50093.60714503347	50563.37014579035	21
50089.71467908188	50045.259281538565	21
50122.29852050541	50052.80983153312	21
50065.71341296299	50399.042047617426	21
49939.97685519047	50139.71249436573	21
50424.55404556002	50482.72729142017	21
50030.65196332655	50005.21044688988	21
50088.87781904555	50588.24907312891	21
50112.88189967932	50027.104821471024	21
50273.62706284458	50057.62061509002	21
49974.41357097086	50306.59487519951	21
50304.528917453776	50084.41516611594	21
50556.29631617192	50441.65090177305	21
49952.406066903604	50200.570788405894	21
50327.05693427555	50584.40845360637	21
50059.12129123145	50588.55269806919	21
50625.78914118958	50406.881033221565	21
50587.10582046559	50377.370385432325	21
50461.14967553449	50114.28628994623	21
50303.75935571374	50118.18801509743	21
50557.08798954421	50218.535284735786	21
50516.3163943881	50510.938677883576	21
50288.46364462111	50137.49963104117	21
50387.51692232326	50113.980834541595	21
50530.81197511711	50453.57281642093	21
50439.38195056527	50131.52472461498	21
50030.31854154548	50081.90728351194	21
50411.09586460689	50095.43791246659	21
50187.42672750095	50504.41648368257	21
50142.353619323025	50041.38548011177	21
50075.2417999413	50020.88993086705	21
50507.6642105202	50544.8063464602	21
50570.31587752724	50357.433399144786	21
50192.301495985266	50571.23411684416	21
49959.04242559923	50230.98828165081	21
50603.40447560204	50357.91383228191	21
50096.39892779601	50011.645104337826	21
50223.881156437885	50062.39171163271	21
50195.12969833719	50615.55220972765	21
50040.29652099137	50388.52275402474	21
50176.52402754732	50065.75368746195	21
50014.694953098544	50327.84028621285	21
50020.108077753204	50048.52836307713	21
50365.036511873855	50562.56364758585	21
50044.2289515886	50571.97321637411	21
50042.407354324714	50353.18699281018	21
50018.53375435961	50107.35903445533	21
50077.48104086469	50529.96633952397	21
50059.47237422051	50424.331391092484	21
50202.8085768411	50043.96718741804	21
50496.77233128239	50305.751309827174	21
50090.16583322568	50260.95508196073	21
50567.2788983401	50321.52616151293	21
49958.17599252025	50121.540237948124	21
50483.45645252962	50134.33923098227	21
50436.43692953889	50159.984606084785	21
50340.399616925875	50555.24662259315	21
50534.091520058966	50197.93507026519	21
50015.09050221756	50023.31852323189	21
50299.05609251461	50043.08505887871	21
50514.357248806285	50568.417625838716	21
50055.89397254466	50523.227868998045	21
50170.964118037766	50592.636935190785	21
50251.3781151253	50101.7513810965	21
50233.23577798843	50624.37514090469	21
50327.95643781293	50087.3870741571	21
50362.80175544688	50149.882682399584	21
49933.82289109903	50164.13933717774	21
50539.17298234614	50505.79358147731	21
50044.308408796824	49985.98414223133	21
50115.381591476405	50595.74226760163	21
50392.64739141256	50562.645255446696	21
50246.31175954603	50077.83541608299	21
50326.24542438385	50057.06920279231	21
49932.328401905645	50229.46048744779	21
50184.326670469876	50026.20402314143	21
50210.77386912876	50018.85156707027	21
50163.53029865291	50047.58604690004	21
50014.731511953134	50388.5387236908	21
50440.48973408065	50093.78769031168	21
50383.31315931339	50083.34094474606	21
50339.43110877419	50602.89179764763	21
50480.16707986419	50554.01236857015	21
50247.5941399268	50246.404113442644	21
50258.84028483919	50031.781294743996	21
50164.51359387417	50617.379032749974	21
50522.38536013005	50175.14665971866	21
50026.99987855599	50414.01288309588	21
49953.48052579919	50294.34778197147	21
50497.41064522106	50110.66192900585	21
50548.18337937345	50529.867771192185	21
50065.31961593903	50564.19413580841	21
50621.967964949006	50429.08479651481	21
49992.84193289291	50045.24270579067	21
50613.94418656685	50382.81788658262	21
50233.544241250005	50654.65717216369	21
50358.39424652219	50120.35342113146	21
50507.81474205903	50149.21462032396	21
50562.897833760275	50243.08009935102	21
50076.04611657827	50504.80205908798	21
50374.97307705489	50586.07237222579	21
50570.36790582711	50518.78429185696	21
50127.072758239105	50620.292811238854	21
50132.60309332935	50643.87531605005	21
50316.89109224805	50028.316322351915	21
50626.07478944075	50354.834349141536	21
49982.47244934285	50191.25970938683	21
50497.11818145144	50466.16191958008	21
50605.16178840853	50334.20333307833	21
49928.86473855118	50254.51233056369	21
50598.68113404829	50519.54898458369	21
50518.13495216325	50122.356728928724	21
50350.36100074607	50038.84014672446	21
50331.829008301356	50012.020434953694	21
50622.61853185062	50515.95509487936	21
49928.058114831016	50111.26873547533	21
50343.20057113531	50137.96452517196	21
50579.87247279303	50217.58147769447	21
50567.14042068884	50191.604928256056	21
49970.85297557342	50054.80275713672	21
50494.193579107356	50577.58136190863	21
50007.79210176455	50472.105103940004	21
50414.90231828521	50121.40676172821	21
50647.11198888547	50419.023333388104	21
50005.40062469188	50067.03354728623	21
50116.773450025146	50660.28765603415	21
50039.959199841585	50491.04219368928	21
50015.64824646785	50496.28787246132	21
50644.16215417589	50334.51108959876	21
49981.40972255207	50103.070626597524	21
49956.30593750218	50252.9229760144	21
50658.50872452148	50361.8807019582	21
50602.14017611982	50491.8266753938	21
50096.33459467259	50617.551402800265	21
50519.744315775664	50098.308423632996	21
49908.622580782605	50128.420555822784	21
50563.73734674122	50297.01386790595	21
50538.52019011979	50572.36990746695	21
50216.33127607493	49996.619542950015	21
50649.79511273479	50501.70219857763	21
49997.72783358446	50372.8406284462	21
50530.69550495192	50549.311702113846	21
50587.14326893924	50311.905676681	21
50024.09915952581	50559.84013552283	21
49926.4871940593	50186.29894284674	21
50285.10091993299	50604.008390158895	21
50302.42326501541	50619.37665141734	21
50357.58909314128	50616.048399152416	21
50137.418360986885	50015.705177135875	21
50567.57194717298	50495.257988706006	21
50688.44325568304	50355.15062379948	21
50630.85291646857	50488.5584647107	21
49925.398020535904	50282.48966302916	21
50498.28735751073	50343.946801465936	21
50066.0983181241	49969.30381932449	21
50144.00920930331	50602.611205534435	21
50009.35397903258	49983.98691241681	21
50030.36442092677	50518.40147522143	21
50045.219331630076	50610.48251131063	21
50605.11233953952	50469.112359534076	21
50679.88539120935	50332.36848226785	21
50015.0012292987	50433.051206819386	21
50714.934878288615	50342.185167716554	21
50532.74742062528	50151.21813072383	21
50104.28774420171	50640.3241665505	21
50632.77436275091	50535.63764868212	21
50265.2872159622	50002.40080375406	21
50726.11732200277	50321.075274606876	21
49990.70143787494	50017.37465995724	21
50098.321933717656	50448.3278546916	21
50055.05413836703	49949.81658951323	21
50672.61756499753	50429.742247540795	21
50319.642603845336	50143.849754043935	21
50087.98698164246	49988.83724592881	21
50524.21172799278	50596.090594351575	21
50009.88074923793	50526.72984999642	21
50346.402631372395	50641.92760831774	21
49979.93094324611	50483.849852646694	21
49973.95039217425	50032.35683554623	21
49952.224328626144	50025.68756202907	21
50286.714407201034	49989.87956510799	21
50217.288799742666	50676.71780011438	21
50610.15142992815	50546.332119146224	21
