# Supplementary material for: Abundant Topological Outliers in Social Media Data and Their Effect on Spatial Analysis
Source: PLoS One. 2016 Sep 9;11(9):e0162360. doi: 10.1371/journal.pone.0162360 (PMC5017681; doi:10.1371/journal.pone.0162360)
Supplement: S4 Dataset — See the respective attached file. (ZIP) [file pone.0162360.s004.zip › S4_inclusion_swl/clust_23_32.csv]

50000.0	50000.0	0
49997.79043139506	49998.597076012185	0
49992.133447697015	50000.07879332946	0
49995.558133034945	50000.38009565156	0
49997.21745450375	49997.77212437529	0
49994.57180867038	50002.631066205395	0
49991.49888846195	49992.4613969998	0
49996.77201141029	50001.35825968003	0
50004.850999751936	50000.85693610015	0
49993.46797080403	50008.42654315858	0
49998.95035597973	49999.646175560476	0
49997.442896782326	49996.09302892505	0
49998.812795232036	50001.19449831629	0
50002.62075658079	49995.496073808055	0
50000.216125961226	49993.66178437633	0
50004.23648844592	49992.22940218959	0
49993.571381594695	49999.580818657516	0
49992.41923089483	49988.943020042476	0
49996.0527618576	49990.599080623244	0
50001.12000876341	49996.02035613251	0
50001.6019572125	49988.69191780159	0
50000.054173393626	49994.84507609227	0
49996.16393075302	49983.54171333091	0
49999.359585119164	49998.34690009942	0
49990.032259035645	49990.78718097332	0
50008.03801246034	50004.374756706806	0
49997.912305912	50002.05047237355	0
50003.47988321763	49993.052296422924	0
49985.51403302475	50003.33527065473	0
49998.6759818169	50008.21620234813	0
50007.88661690972	50006.75171072905	0
49992.84463948033	49996.02080521639	0
50005.353157945894	49996.63946390781	0
49993.56821679584	49997.757853689975	0
49984.727985152575	49992.42600786566	0
49987.897885826496	50000.432936200814	0
49995.41428427015	49998.58480619745	0
49998.23230755371	49984.27159425677	0
50001.56984675912	50003.70886639595	0
49987.949256951135	49986.671472371265	0
49993.69019385624	49988.42095948461	0
49990.60023029436	49996.84431148471	0
49989.8831856475	49998.5480773353	0
50004.031737429694	49998.13902404288	0
50003.4894029905	50003.09904140463	0
50008.61850962432	50008.21797879241	0
49999.591625836154	50002.031401449996	0
49997.03975814452	50009.348246719914	0
50004.44371639388	49993.891565456965	0
50003.34929151505	49985.56991203538	0
49992.16039029563	50006.06042632077	0
50007.15378653218	49999.26466668234	0
49996.16890274137	50002.738391335304	0
50005.92485061879	49988.330804757796	0
49998.38389391129	49993.62450756858	0
50005.06115385122	49997.67556213016	0
49988.91764942108	49997.5550046056	0
50007.51712024195	50001.36870839534	0
49988.1616042304	49983.63506917873	0
50009.485075860175	49997.87824772131	0
49996.04301541916	50008.734037925446	0
49992.10706594943	49998.709555552676	0
49998.05603662089	49976.85732034227	0
49998.23225417739	49988.04705525317	0
50003.29875263384	50010.79864165075	0
49988.8005706413	49988.888047156666	0
49998.633742805185	49985.74198749925	0
50012.26252845324	49989.043919917516	0
50001.71554240036	50008.23076770677	0
49990.4221963806	49980.08489794384	0
49996.7307457035	49986.75100088232	0
49996.95323201458	49991.31025767149	0
49996.627782278076	49999.704189140306	0
49993.783599509414	50001.9670468794	0
49995.547791910605	50007.16657583297	0
49994.541607082676	49998.032773452	0
49997.19536476392	49993.761534747864	0
49994.48619388764	49990.314267388865	0
50005.31953840113	50011.457951609125	0
50005.21838530439	49992.710027598725	0
50003.553832569996	49996.930528550794	0
50005.55622003214	50007.27952617764	0
50016.07253131363	49992.92009515851	0
49981.55975510632	49993.815413305005	0
49998.391760254424	50010.92338898061	0
50006.9610331696	49997.4371772649	0
50008.761052684844	49996.71402507769	0
49995.88335509951	49989.38185972829	0
49996.861110456084	50003.60591475201	0
50011.76083948491	50005.815023696225	0
50007.565205166386	49988.032658921504	0
50011.5472826698	49993.41279408204	0
49994.69598294172	49991.86267472745	0
50001.59297422699	49992.63184262959	0
50020.432728192354	49991.544523876044	0
49995.42836478101	49997.296746693275	0
49998.810270886876	49992.07105333187	0
49990.64479087334	50004.56734443546	0
49986.07489653561	49993.66150576665	0
49986.51012401545	49995.60849854692	0
49984.077954815686	49995.664388103614	0
50003.895467088914	49987.98694527446	0
49982.031325156546	50004.108411650275	0
50012.386007996894	50002.93416500153	0
49981.83577827261	50006.99544168797	0
50002.61358895062	50006.125868638286	0
49997.610187178936	50007.504993158815	0
50002.000247755146	49982.02566011666	0
50003.92467657114	50009.55221404131	0
50007.90022175466	50009.254849840996	0
50002.119076106625	49987.54881244561	0
50000.85755020047	49982.84260186325	0
50002.88920887537	49988.277816315385	0
50000.76418505607	49990.47633754719	0
49991.52221516297	50005.175687260315	0
49991.79441719219	49989.945528475415	0
49998.38903914623	49990.977596904035	0
50010.86443657174	50002.861853111826	0
49996.13310567727	49978.225416527945	0
50001.90323198772	50002.087447907405	0
50005.84584777947	49998.54566276328	0
50017.357289774474	50003.73442282242	0
50012.453241333955	50007.3589429362	0
49985.605250376015	50000.51473356919	0
49994.38328827558	49984.18899957935	0
50000.8403546126	50004.897730818215	0
50006.11194117808	49990.15992299432	0
49984.27524808013	50005.968591316036	0
50019.5490885488	49989.334775282514	0
50008.08135946473	49995.88210170539	0
50013.452588935026	49988.7082536488	0
49998.1854275154	49989.08493253287	0
49998.71774061969	50006.58240197167	0
49993.97049801827	50004.02511665101	0
50015.25622703696	49993.5720335993	0
50019.81418921928	49993.28277654077	0
49995.226166110464	49988.49803466768	0
49993.865175289255	50005.869898426434	0
49994.04884830762	49993.897956082816	0
50001.39258520028	50014.69304526826	0
49992.10381851385	49991.3367421365	0
50002.88349777745	49998.53556594982	0
49999.29465558944	50003.13800737407	0
50012.61582749915	49996.667967977366	0
50004.93898694684	49981.08544820314	0
49992.72674114008	49981.491918674365	0
49982.816725410885	50008.82887474503	0
49993.60548876865	49980.15138910854	0
49992.11360557294	49974.161871512435	0
50008.0641741181	49991.535682462476	0
49986.56975352135	49985.88537937111	0
49988.26397047004	50003.51104710496	0
49986.204012010814	49983.62403469558	0
50005.45533731321	50008.4777403098	0
50002.84202847576	50009.38788858975	0
50004.5110949025	50002.17592122478	0
49977.593176681534	49997.97886004455	0
50012.96296910729	49986.584380800676	0
50000.389708098875	50008.21378903525	0
49990.53693650669	49987.986221160616	0
50014.06684097054	49993.2541244715	0
49991.01998804747	50002.62396518842	0
49997.179664791176	49989.593964051295	0
50004.2950092968	50012.89350630644	0
49990.621701041644	49975.46767306921	0
49993.55678247852	49977.01456242952	0
49992.84959283164	49987.70268395018	0
50011.20404459958	49996.77816642178	0
50003.364540594666	50019.003513690965	0
49983.49823437399	50007.538690917216	0
50014.32975302772	49996.15686941403	0
50015.78410513641	49997.474112749405	0
50009.43197460551	49990.474738550445	0
50004.745906517455	50016.623646608256	0
50009.63416808849	50010.34807378314	0
49981.74271072933	50016.83610456045	0
50013.40609958293	50002.34463341224	0
50002.72985233878	50018.01678341299	0
50008.287622641416	49999.13161246651	0
49984.126513146795	49977.08224825575	0
50012.84333684762	49985.38424254539	0
49987.99532836726	49995.883448455505	0
49990.49563661924	49992.83144377475	0
50014.145828508044	50005.16808115428	0
50015.1384677496	50000.029878970345	0
50018.71002429644	49992.34413541518	0
50007.134924491525	50011.962310271636	0
49996.373515502455	49992.135994846685	0
50006.850693972374	50009.72264438309	0
50012.45941158673	50019.663471941465	0
49992.899397134126	49993.07508130361	0
50016.607641170005	50001.151601822945	0
50001.25747092277	50006.547656443894	0
50005.9345093647	49994.19009730721	0
50017.813944932546	50005.00005444524	0
49994.42296405501	50000.44724693628	0
49999.35940114721	49988.76188971461	0
50016.58884756132	49999.17895380054	0
49994.892938313336	49980.091849776516	0
49995.0510721457	49995.44024060015	0
49986.38053722962	50002.41536141428	0
49990.64707373581	50007.66669698612	0
49989.3412077137	49992.250863683475	0
49987.369434572014	49998.90669951169	0
49986.04730065185	50004.93889305151	0
50020.57281063565	49988.298296764944	0
50003.141428724506	49983.92680217168	0
50011.81226398315	50020.795317113116	0
50007.91702417866	49994.79261652382	0
49997.460358599514	49978.000531714766	0
50008.47322917809	49997.7998386602	0
49988.79105521255	49985.61885176348	0
49979.99668415866	49988.247550464446	0
50023.01450993598	49990.665766766455	0
50001.80863469015	50011.621492053586	0
50001.180707899926	50000.160397497704	0
50001.230491099064	50013.464722137476	0
50005.57916729151	49986.36478573439	0
50006.32386534526	50003.98689779463	0
49987.26417256439	49997.386262863576	0
49986.50969488265	49971.13079668079	0
49991.78560749561	49984.743248127874	0
50011.91064186316	49987.25857504851	0
49979.026179858774	49993.54009193787	0
49995.29197055855	50014.299317089695	0
50003.27528192292	49991.640484220654	0
50022.18687484511	49999.49876293456	0
50016.845165693354	49996.542146341235	0
50009.68184032617	49994.3223712722	0
50008.5689875515	49989.42745413995	0
49988.62882947315	49994.23153514448	0
49978.34352784749	49994.31806542327	0
49991.21899801028	50013.93786311992	0
50009.06545782055	49992.015826742805	0
49996.762495718875	49973.93491078354	0
50017.86968777505	49999.56646561498	0
49992.32209367812	50003.204802689404	0
50006.53972236025	50002.45568023364	0
49989.60527622023	49999.63902025744	0
49998.13606003267	50013.69500914624	0
49990.00921189547	50013.485931768155	0
49991.09537875763	49976.82180722324	0
50010.54800492425	49998.00514117209	0
49989.09032394753	49996.42852776032	0
49995.18505374276	49987.3120398817	0
49990.204920949844	49989.23957312068	0
49995.16332007578	49981.804981765024	0
49989.805555721876	49969.598178768865	0
50014.54160586519	50009.30971696948	0
50021.54580095918	50001.77225144148	0
50006.927652825536	49994.9504747572	0
49978.94516972163	49997.86333530433	0
49987.154837966766	49993.45593771072	0
50018.25094646333	49988.26745355924	0
50015.53809944499	50007.19757847838	0
50002.562234896366	50007.29734310244	0
50000.87592896443	50009.30557281569	0
49996.09835851055	49994.088565508806	0
50023.472574627034	49993.01831946304	0
50013.090661204544	49993.807025936294	0
49978.33498788711	49999.89226490378	0
50014.457860201575	50015.35471834229	0
50006.75642568968	49992.643689522236	0
50010.80395894891	49986.74763689218	0
50001.22972512284	50016.696412634854	0
50011.0865047758	49984.2383962155	0
49987.17750191979	49980.50113884318	0
49988.18126003159	50002.39534483807	0
50025.30879016485	50001.55626795164	0
50004.84985572731	50003.25131092541	0
49992.321169828596	49977.792669715236	0
50025.70679542769	49986.95657258604	0
49987.68618123762	49990.97637467728	0
50003.750755374844	50000.30182726468	0
49993.00738688821	50018.27374472574	0
49985.56049451298	49985.40564000354	0
50012.47559685164	49994.66869856204	0
49988.23073582163	50005.06016935864	0
50014.21137249285	49998.59916272567	0
49985.705947552444	49991.237555350046	0
50023.961762669176	49980.63716247672	0
50015.65901229553	50005.51123304655	0
50007.42018130532	49983.40923644637	0
50003.98929458173	50020.19652411129	0
49978.68685766216	49980.01706397409	0
50006.02554113342	49983.502716806615	0
50006.37104882755	50017.880156948675	0
49977.877792385596	50016.68462250551	0
49983.88778388111	50003.431641383904	0
50007.25930525301	50016.356386512496	0
49997.53870393056	50011.68337544323	0
50028.8876354843	49996.7961139601	0
49993.03313609062	50004.99403676527	0
49978.87460193789	49978.57901382944	0
49998.366406242945	49994.75751474936	0
50019.61622097593	49990.60713461233	0
50014.61533795304	49991.38028168589	0
50008.690952911136	50020.165591565055	0
50005.68511072025	50013.842987113785	0
49996.093953493786	49996.01996986774	0
49981.46397774686	50000.416395001106	0
50010.21667654521	49996.177030068495	0
49996.98762224401	50012.73618486243	0
49977.06413674297	49991.234642248426	0
49993.694214306066	49995.12567417274	0
49980.3192485011	49994.00326872188	0
50004.056211135474	50014.66353332076	0
50002.37956575776	49978.923750197646	0
50022.66685467963	50001.65038291576	0
49995.84149753014	49973.43350969119	0
49997.10356754586	50006.01006358804	0
50033.06942428801	49981.91341570461	0
49979.94679799229	50001.3323591304	0
50008.85047956283	50016.47355770598	0
49995.25060635962	50016.73726829858	0
50006.72266694603	50007.64404602325	0
49990.082384099696	49971.73324296739	0
49994.30142329103	49986.52147414055	0
49993.99083781493	50013.564340328594	0
49993.677025331424	50019.77453632753	0
50008.88873976937	49986.20754836948	0
49989.62043617076	49984.9066512741	0
49976.89101514203	49999.79555213243	0
50000.38365317644	49984.73866509687	0
49998.50301832688	50004.801049115755	0
50002.4775370339	49999.82692121468	0
50000.58614407058	50022.59126134004	0
49991.57997734524	49980.74466590062	0
49999.47619484948	49983.55135301644	0
49997.872176753845	49979.78767954166	0
49999.51034001347	50014.126163537476	0
49987.361610054635	49969.53376487578	0
50002.83973411616	50012.701877170904	0
50010.86774556764	49989.07944425918	0
50001.15748309764	49991.573961654765	0
50007.9913835416	50022.24041741338	0
49988.7503233546	49981.35012226887	0
49986.03608310234	49999.11861181681	0
49985.00637627702	49981.597648055234	0
49985.650089384144	50009.49023072368	0
49974.397243483145	49994.03644489316	0
50015.4345562129	50000.98678220005	0
49976.39001702552	49983.38478956387	0
49990.066594147334	50015.71113489241	0
49971.73204410394	50023.41744022993	0
49983.60830630746	50002.113752133686	0
50007.28364498836	50014.70157262982	0
49983.19737224199	49998.713609976796	0
49986.11467622116	49996.56995467928	0
50019.87293030292	49996.05067039871	0
50011.89569799317	50004.23689077273	0
49987.14195373493	50003.64643312917	0
50005.18617250356	49976.00707180303	0
50021.27295677253	49997.78060101359	0
49979.594871433575	50010.649888378335	0
49992.039268323744	49970.88771154867	0
49987.510827455895	49972.02581111281	0
49995.56040451604	49984.98989796355	0
49981.0822076258	49967.432359146966	0
49987.94058000065	49974.88526764987	0
50014.510866226876	50001.379604242626	0
50004.62877733578	49978.807454918766	0
50003.970018942	50018.124082947324	0
49993.62624373497	49978.81782578118	0
49981.3428510555	50003.34384201937	0
50018.167902045905	50002.34827142573	0
49981.71449227033	50012.160532840586	0
49993.51179022016	50011.8374166899	0
50006.51511528033	49980.31385758159	0
50023.53832016382	49982.224374854566	0
50017.194157851016	50024.83639285489	0
50016.97714463976	50008.12513798981	0
49990.94758817478	50010.165896359336	0
50029.3899666008	49984.93088934797	0
49985.95128382408	49973.39797252086	0
50021.498484812364	49991.903341270365	0
49977.56468768297	50006.68173366002	0
49997.40523162644	49985.00916248897	0
49999.45886393115	50015.993292540705	0
50004.07375902936	49990.19193619716	0
49974.26236635185	50000.19879209648	0
50019.180563178095	49997.94562009952	0
50009.890755981425	49980.265018184764	0
49989.29510405071	50002.724338880376	0
49996.426259186024	49985.51478007382	0
50007.493040620924	49989.19723968765	0
49981.384028675486	50010.62626959132	0
49991.6071713429	49988.028312631526	0
49984.6056899718	49996.65388554512	0
49989.978249538704	49976.34614928339	0
50009.06208482354	50007.05225252825	0
50015.12164949382	49987.54220632814	0
50013.02451351341	50012.6930640136	0
49983.72875331615	50005.03348698493	0
50030.322162535915	50008.764945724026	0
49988.07236480543	49973.30322159022	0
50021.17953770424	49993.40148768863	0
49977.9353266202	49988.32861394756	0
50017.55200453088	49989.686622262205	0
50009.41709683127	49982.94472538286	0
49993.517031380165	49985.624445562935	0
50024.23762702507	49990.057631149546	0
50006.59920691841	50013.173112278804	0
49996.36285869221	49979.65183355569	0
49996.46253639952	50010.35669178488	0
49986.346697934445	49975.77454466398	0
50017.36509094484	49994.05724041787	0
49977.54298608225	50015.26628060827	0
49987.665413008544	50009.961026873665	0
50004.20668245684	49986.92493821414	0
49991.240948939056	49995.09753900651	0
49990.672214701546	49969.02835953091	0
49986.80029992012	50019.193986685816	0
49987.05498610656	50015.276629584274	0
50013.29483279359	49990.93642424138	0
50003.07116470876	50004.790797890644	0
50019.96678142075	50005.286622233856	0
50016.410985050155	50026.64117403084	0
50022.381607964344	49994.78009458669	0
50032.55510401598	49988.476649386204	0
50019.84726886357	50008.03743254569	0
50018.55105006549	49996.125393120456	0
50005.72733228711	49984.65987424659	0
49990.724770951034	50001.10196901953	0
50007.556938279646	49979.396019758125	0
50022.078615100705	50000.813758113996	0
50004.55566149082	50023.60044291396	0
49998.4983155582	50015.035411197096	0
50004.21201548379	49979.89735732732	0
49998.41688966351	49982.0914605221	0
49996.9404056562	50019.45560997021	0
50024.824178134666	50003.82240284793	0
49981.59933546655	49988.22546023058	0
50006.68692081328	49991.29153867619	0
50030.92505047998	49986.73341575318	0
49987.02162812129	49999.91224158874	0
50025.59547838074	50004.8113040502	0
49988.90094384041	49975.40867859488	0
49990.23594971534	49994.96063345515	0
50017.1067611682	49986.79810538411	0
49995.74080340362	50018.56532930337	0
50002.31586199673	50000.83903672667	0
49985.91446985067	49977.111835945914	0
49967.44431902017	49989.53004316159	0
49991.32434972063	49993.81099808387	0
50030.49764698876	49999.80431681986	0
50027.8920230694	49984.61646596402	0
49974.05217655252	49991.63751974511	0
49986.350155817265	50008.71150109189	0
49979.786602864704	49996.93528004006	0
49980.638830733114	50014.78666042598	0
50018.94609729141	49984.38404056665	0
50016.86817008317	49983.479919210724	0
49990.923193534356	50019.067660158245	0
49984.68159875427	50012.00075993163	0
49982.58897476211	49987.25645410104	0
49977.860154341804	50025.185317880954	0
49980.36263354036	49976.54920293385	0
50030.175245270664	50013.83441614367	0
50030.65430217634	50010.08164100497	0
49970.65389870021	50027.10203048065	0
50034.9719228903	49978.647480672626	0
50017.85789347177	50007.327853458395	0
49989.376716702325	50005.95581601044	0
49972.54740722439	50004.26018838349	0
49999.90607349646	49987.24525022351	0
50016.33039841318	50011.26546094777	0
49992.406209525456	50011.43399184492	0
50035.72874323706	50015.82195458916	0
50005.41012807499	50025.2913505149	0
49983.81713803753	49983.79410119446	0
49999.77181508898	49967.689736443	0
49967.01115954832	50018.732933267005	0
50001.21111076006	49976.59515916633	0
50022.03660548448	50021.284900769926	0
49987.06820574467	50005.69981951918	0
50020.23576196077	49998.22890886206	0
49992.16903790663	50013.34050751537	0
49981.74734959878	49983.20071237331	0
49991.36824090871	49969.98461879516	0
50012.37766248718	49981.688403947286	0
49974.56224014572	50014.0804240969	0
50024.36097900612	49986.16457806206	0
49978.57637046901	50017.57258934513	0
50035.21616128849	49992.33085888675	0
49988.520182053304	49993.212740546805	0
49990.99456999804	50011.18036907362	0
50014.791241027175	49989.81083623396	0
49983.24235149588	49995.04380092772	0
50005.4078474971	49995.59320991545	0
50026.3538803164	50002.49773890014	0
50022.33425121599	49996.648774144	0
49985.706139208625	50015.893411702025	0
50001.12132970448	50026.977078791555	0
50032.16883876991	49997.22933410839	0
50000.78804212597	50010.92367463368	0
49997.79416111843	49992.046539810384	0
49989.86428037326	49986.360250281214	0
49991.50355130605	50019.933566887434	0
50028.340584949256	50004.80209150397	0
50204.795269300696	50125.853693920035	22
50207.013153408516	50152.9975887324	22
50211.97496437952	50100.97937364765	22
50233.57793950444	50092.0575826479	22
50219.611007702384	50179.589665870524	22
50177.090387220465	50114.37988992793	22
50195.03116041528	50175.74280537665	22
50165.52145663122	50166.91795507374	22
50230.985502391806	50157.72288079136	22
50235.664720174886	50135.00670173773	22
50174.71471864276	50195.17799705279	22
50149.11914258446	50121.003432000594	22
50147.7856266954	50187.64618033391	22
50185.4246666988	50089.427747658585	22
50128.02572189282	50172.851236172566	22
50214.04789380834	50077.64824696732	22
50245.97630041992	50175.95888029988	22
50176.23349003172	50141.35164557246	22
50263.986857661876	50149.37321227651	22
50179.9289342492	50225.933751286386	22
50206.77332750938	50238.033937702705	22
50280.79742529985	50130.22168065149	22
50226.27592778166	50256.87420191403	22
50155.94738944546	50211.87851833361	22
50255.52433813578	50262.21364684208	22
50125.09190222338	50124.60319081246	22
50183.73113339012	50249.003020897915	22
50266.88676590471	50195.78698843693	22
50129.22415552319	50219.78742866318	22
50142.81284242117	50244.36795907313	22
50278.94839824826	50218.476449695525	22
50106.28171257733	50158.993951934484	22
50242.06125820144	50066.90463538598	22
50200.808340703115	50206.0102097911	22
50272.55312189558	50058.45022495569	22
50280.34397163628	50252.27510515629	22
50100.404458941004	50136.4556246504	22
50097.46443144382	50184.95641885322	22
50279.333479477296	50101.101055885316	22
50299.59834996212	50267.88049056866	22
50307.77999994791	50209.733173604465	22
50111.26148547065	50105.821837932075	22
50272.90011236673	50280.08541889416	22
50148.48801044738	50147.602337096025	22
50307.257588234614	50101.12056374816	22
50310.634101732605	50129.522072272746	22
50081.85608286603	50167.38245833045	22
50268.79681617142	50308.34301312726	22
50236.11354288749	50203.46918047378	22
50296.84791616029	50073.38241154578	22
50259.699351214236	50120.443157277026	22
50163.76471777097	50263.30216410223	22
50261.4666859808	50080.58706373224	22
50179.4917878747	50289.66908401272	22
50148.5320480326	50097.871218322216	22
50073.73749618187	50195.51831637431	22
50264.410976963416	50338.10440760948	22
50293.124280926095	50043.238319451164	22
50119.84663384176	50256.15023179276	22
50188.608887154944	50065.93900400273	22
50229.28738697436	50231.21223022075	22
50316.57770140676	50043.49533473209	22
50204.92139424726	50290.48993077241	22
50333.18758360268	50104.43662187936	22
50090.65299027959	50094.626650134414	22
50236.59082692879	50352.46870674992	22
50341.12729876564	50077.58940937254	22
50219.2959367638	50376.88789670553	22
50070.42278224873	50106.59454238147	22
50334.73630090439	50130.18067925184	22
50361.89032376835	50056.68770168816	22
50331.148733083675	50154.9645050757	22
50258.6013893556	50039.53006317802	22
50228.16933578717	50283.36106511219	22
50314.492695369576	50181.43693867058	22
50359.00515638194	50147.008063726986	22
50323.49285383787	50280.82832066844	22
50289.82905471913	50162.94914393988	22
50379.134121035255	50078.52758287803	22
50055.03581634485	50162.44531016642	22
50263.389354562605	50364.20068296424	22
50080.73732702609	50065.96345254168	22
50314.935940624935	50310.15995551627	22
50403.88257117373	50069.783596708636	22
50075.3663730809	50143.45445217784	22
50322.96925049274	50249.493197935604	22
50133.97495277612	50277.2863735826	22
50042.79351181597	50094.8515779368	22
50037.6750967478	50179.16039046524	22
50042.01847538695	50137.36818102004	22
50415.12578964691	50044.017468509766	22
50151.38641760268	50294.8457508471	22
50019.56886511794	50131.280580617866	22
50056.84660594273	50217.457155975644	22
50384.84963379139	50036.45142326436	22
50128.118973661556	50302.919268888014	22
50014.0599412487	50106.0879182135	22
50153.33723698842	50067.86667279036	22
50345.156544272955	50031.23292856977	22
50369.9986077144	50123.803220333095	22
50292.35627205819	50367.23571381106	22
50305.26956953584	50386.362529924336	22
50230.75914416102	50030.16780532954	22
50293.40698053353	50411.701287365875	22
50100.84141523843	50277.38138880215	22
50179.40248331365	50314.877168517734	22
50339.612148464825	50002.59749796759	22
50060.758848884245	50245.86721331117	22
50290.717008759166	50343.4163760879	22
50148.61295795528	50321.52277319797	22
50262.20063862027	50234.76129726995	22
50350.88157033378	50241.643955252905	22
50157.68778222232	50351.97087320171	22
50196.44229879104	50338.57052551338	22
50351.56707090269	50215.87013552579	22
50313.92395777261	50346.4586938557	22
50225.744449738406	50330.57532911432	22
50268.76075748326	50387.18211855887	22
50390.07145643307	50140.970651396994	22
50026.02620255844	50078.689195908766	22
50028.0562973784	50229.71906669858	22
50201.49010510746	50030.18448131153	22
50184.78681652985	50360.860703785394	22
50054.45326856693	50070.64481074012	22
50318.53157525361	50407.064590025046	22
50436.89817839651	50060.3562837697	22
50309.87401776681	50431.1141281765	22
50430.49883274777	50085.55132212098	22
50347.351789554676	50277.39517785193	22
50420.32058452492	50111.181001488585	22
50098.2940466543	50208.51867215232	22
50105.19369004338	50057.17448529224	22
50172.88004439392	50382.336166636174	22
50366.29059856286	50297.99152653622	22
50377.59943579306	50010.918536732446	22
50019.076048555384	50201.865322916994	22
49996.78206892455	50211.70139202242	22
50123.74024776934	50330.12820489242	22
49995.70097543045	50120.951127403154	22
50287.82759064255	50018.338766814784	22
50248.84547974259	50294.489209768064	22
50381.87598362658	50323.29104076974	22
49992.13639949278	50097.33011457381	22
49980.44778194166	50236.354333632735	22
50182.563594918785	50014.18135841073	22
50276.351803436984	50432.52252129852	22
50373.42515947339	49980.02915511582	22
50097.68016563588	50245.97312519126	22
50223.94189215529	50404.58108237344	22
50075.88592673831	50280.839452414046	22
50373.38750397826	50264.24149671555	22
50314.580879915375	50457.535455159974	22
50378.231360559155	50237.6020817938	22
50320.480040876675	50481.03916795104	22
50328.75426655917	50508.74906755956	22
50320.02955408252	50368.70563134264	22
50006.845970644	50057.44249783241	22
50403.26212210468	50234.37568055722	22
50371.7088636343	49952.38304527126	22
50427.74302660641	50225.84657197467	22
50360.5959731837	50101.42148699588	22
50204.29098072231	50264.549451823594	22
50355.91041501625	50321.50971779179	22
50228.551645930274	50307.308582007245	22
50029.70887005668	50047.64064477354	22
50257.224968234936	50419.21177471306	22
50093.24631938836	50328.774542138475	22
50006.13430324723	50026.75489912984	22
50295.90032760367	50294.37205319087	22
50197.59858430087	50395.327777954655	22
50404.51159032025	50207.84266142288	22
50210.7220356337	50052.43260734031	22
50260.780036811135	50453.907236533596	22
50460.5003222622	50081.73425197164	22
50316.98839282478	50018.57910618332	22
50007.05023570067	50175.52832669269	22
49973.74646634111	50133.75521292263	22
49951.66527234884	50145.14325352955	22
50461.41056603402	50111.097441067366	22
50366.84300964783	50198.6541327313	22
50132.50278056786	50357.69776730572	22
50469.94319384276	50132.70696016561	22
50290.36680473546	50452.85229676208	22
50441.67751570811	50130.099943243506	22
50180.291405746655	49986.706119865405	22
49983.321879419804	50060.82610633512	22
49987.082463507155	50158.118607408316	22
50177.33234123279	50040.762343970804	22
50046.00570072492	50028.80584858887	22
49938.57128967938	50123.24587167265	22
50338.69232884121	50389.52273511184	22
50403.448385321055	50178.84226038349	22
50344.30177940822	50179.09621515384	22
50201.34741101869	49970.10389176123	22
50149.99695573544	49996.51439239718	22
50398.016818339216	50092.93682867087	22
50342.963940043715	49974.05721575621	22
50351.54835309231	50487.933115033484	22
50130.344620289965	50019.298851856016	22
50427.21334931249	50159.31489288601	22
50093.718441051475	50036.129762543416	22
49989.536157340364	50267.03172887659	22
50473.777655427875	50062.903008733854	22
50337.38180107622	50425.613021744524	22
50045.652872473685	50280.05242572387	22
50052.667898161184	50308.07550534814	22
50396.44080642091	49970.41545835596	22
50373.187484808455	49924.52207619683	22
50496.68204428894	50125.53478563125	22
49924.72061215873	50158.09334566512	22
50204.08359565084	49997.69084080369	22
50007.437700599265	50251.61158691478	22
50131.17667526808	50043.848188364056	22
49933.40556152237	50182.78489603355	22
49974.37161638178	50284.5054249623	22
50122.865601005455	50078.07917872174	22
50261.38646897812	50479.260355293736	22
50258.48058337268	50510.20555163941	22
50504.77438297095	50058.804230036156	22
49982.495390312564	50035.583719930655	22
49980.33353530033	50184.79721655214	22
50034.63597417603	50006.9460505069	22
50101.52312448197	50365.68279404097	22
49959.23000802214	50100.89596844334	22
49960.95794868864	50050.86031402541	22
50390.0518521468	50287.6333003352	22
50460.17016557598	50041.945762357456	22
50079.10406658375	50231.071176899655	22
50278.53334470499	50525.69656923002	22
50536.14309771161	50061.39192166662	22
50380.18077293105	50163.72246012985	22
49928.96780735662	50101.60555995198	22
49911.03627011874	50137.85882418449	22
50397.77314330607	50118.29121435102	22
50446.30849897951	50251.264624919095	22
50058.12260268463	50335.100991335086	22
50258.15176990918	50008.588474381635	22
50415.23787478938	49984.525645277994	22
50031.82191310729	50327.67479543642	22
50261.73554666044	49985.52576909563	22
50454.89378939648	50150.99298653841	22
50439.396255746164	50020.60065384357	22
50089.06414725191	50301.488121380826	22
50233.487302505804	50493.56443984826	22
49948.76634504483	50201.93666971893	22
50068.69965665587	50039.141832025234	22
50506.39635342634	50149.99202595781	22
50309.03683007507	50523.06161173598	22
50404.246839263615	50306.22695880542	22
50170.24721138167	50405.50907867604	22
50119.04879979909	50197.06010283162	22
49961.81767500969	50016.84069211677	22
50425.08502495653	50195.05266666349	22
49914.32575453586	50208.001391898535	22
50352.5756653742	50370.50180401901	22
50448.999084168536	50173.264950668854	22
50180.9107694014	49954.29973888224	22
50028.74758657846	50156.17780329135	22
50012.51524014093	49986.97323011969	22
50078.66761871623	50350.73241673834	22
50042.54916697138	49980.91353119903	22
50266.834483566476	49961.723749802106	22
49900.191889766196	50112.588176826306	22
50462.65097061703	50001.58556063054	22
50338.82260563881	50529.79361791662	22
50350.915034112106	49934.987632995995	22
50532.91938421062	50150.355998523504	22
50465.99394646124	49975.87865631838	22
50133.26227330758	50389.24439389521	22
50285.42662702701	49976.861264780564	22
50153.98366084237	50036.847715315285	22
50007.96798856957	50318.06889622285	22
50047.47919305084	50358.752844539275	22
50490.293349900654	50007.20915844296	22
50367.67346987685	50540.945196121946	22
50019.8682435206	50354.457245744736	22
50236.753171868215	50528.53715186622	22
50067.28873583897	50012.54506574565	22
49966.01765445453	50254.74526309521	22
50296.410190775525	50552.17778334317	22
50477.432150887355	50158.69037516161	22
50451.265485990545	50211.79143535501	22
50362.35576556113	50421.86896633593	22
49943.01424883661	50071.623157995135	22
50391.95280018782	50419.5512695279	22
50558.05329321453	50145.572659158366	22
50158.51818205082	49939.362708357636	22
50414.88444623937	50408.48863884129	22
50219.365954903944	50473.099717442994	22
50201.344197577586	50457.587990010186	22
50019.10900585916	50273.06914737456	22
50398.99381870047	50262.29870300666	22
50284.88559643716	50495.505298173994	22
49902.43252649902	50175.80349374593	22
49890.23866681859	50199.25341797483	22
50544.113113314044	50123.970414957264	22
50380.456143413445	50568.21281975486	22
50076.1711333078	49983.96700661444	22
50437.73110440805	50397.093986437765	22
50258.78659790192	50543.77954849021	22
50371.29694031528	50446.3860394106	22
50235.56598488776	50554.731183832446	22
50205.665851402206	50425.61133691492	22
50076.06325497878	50376.39081267624	22
49972.62251465291	50311.51512709458	22
49986.53941126288	49971.26454571653	22
49869.30001959489	50114.572994052854	22
50104.33666008094	50393.6814383865	22
50472.71595871717	50184.17058163354	22
49877.47894854683	50156.885578150825	22
49933.15467837233	50020.34536871884	22
50469.46405503798	50249.42879923647	22
49999.53200940877	50378.02630550948	22
49940.007794170735	49990.3404798209	22
50351.604599494116	50346.40830217622	22
50327.11859800702	50226.13932785201	22
50309.82570895691	50580.68589104363	22
50320.77896223595	50066.60037175329	22
49952.32122889137	50292.62218545352	22
50030.23418738275	50380.82893772824	22
50228.44611548034	50442.495554593246	22
50313.59107984675	49968.10400993974	22
49948.05303211676	50232.89358529197	22
49949.453874758205	49962.97440539175	22
50525.96882225249	50172.62167212247	22
50356.00554376179	49908.812467307696	22
50490.0237396664	49982.335477067485	22
50541.699426738654	50034.174665013205	22
49910.37047766126	50023.82553322998	22
50052.20170131954	50390.67416684717	22
50510.90565083369	50099.82731599148	22
50376.09501875848	49889.53109161488	22
50055.839513808234	50413.78889859675	22
50492.58164713311	50083.843339279614	22
50328.16512743467	50558.112417743985	22
49882.91023374101	50038.03511852302	22
50375.65818343703	50599.195993938796	22
50453.79096303831	50278.86873037189	22
50542.573575476	50086.509145017626	22
50338.36685168308	50453.10431814986	22
49903.77009872756	50228.65677496408	22
50271.67875109621	49931.10815077752	22
50187.19869529925	50481.64941529093	22
50035.991779405405	50257.117013022915	22
50489.42146990096	50267.495981508306	22
50132.60980913362	49970.06466045879	22
49916.668820080195	50257.91303462121	22
49956.21796334922	49937.249814621435	22
49913.51950334318	49996.42531788714	22
49986.70463013818	50350.67624686902	22
50506.80122867403	50188.39260690762	22
50487.70144681236	50042.29192068864	22
49917.72040850532	50078.5149250605	22
50382.17418254342	50473.058995057414	22
50420.77062791108	50283.1011339103	22
50120.33430386067	50413.6367438476	22
50439.35703739155	50307.11660860297	22
50549.91536032522	50172.22084035384	22
50157.48916049946	49971.27639904506	22
49964.923823613855	49987.84281521557	22
49861.542301590765	50137.76594743515	22
50202.66172159896	49942.69347119474	22
49964.968471589214	50340.70289441582	22
50374.77799844964	50389.23624696388	22
49927.99681990762	49934.56925189605	22
49905.49774414417	50049.76804752784	22
50345.926282600856	50598.26801357727	22
50489.52355942571	49958.81124007966	22
50209.71707795284	50521.16292264085	22
50022.33391454499	50297.80951192576	22
49997.60300841129	50295.87270713129	22
49913.67613893811	49962.0362865834	22
49931.47945617542	50308.47383007422	22
50244.18830101609	50388.38657894628	22
49883.66663896887	49971.14008263497	22
50228.404837678245	49960.03223908825	22
50316.18114328175	49942.83873030407	22
50213.70552878544	50544.66544600735	22
50008.30607902393	49962.70052349163	22
50400.353077338725	50449.84653004446	22
50575.8778755773	50170.975733719075	22
50412.69252991292	50014.117232467404	22
50376.5989573599	50352.7268181729	22
50401.60538415043	50337.40072051428	22
50125.38580426196	49993.797639941804	22
50481.72287188124	50207.87247130032	22
50185.77574985052	50520.796510095446	22
50559.284746565	50194.931198261256	22
50425.3030173713	50461.12095524887	22
50102.129618156745	49978.9313810067	22
50143.777171065274	49918.682995034884	22
50401.65641685933	49880.0214770334	22
50420.084839781935	49864.1427335932	22
50607.15955985622	50176.9809664253	22
50372.31189112832	50515.82422022365	22
50065.198859543205	49961.16230163715	22
50059.846693531195	50439.91365940897	22
50514.166151050806	49976.213272474415	22
50420.57412834429	49956.34698508105	22
50446.723291349015	50418.80827375153	22
50028.69556677391	50405.812245828	22
49888.33574948537	49944.60649904898	22
49942.137124781424	50344.690655195256	22
50300.27180217486	50232.162661278264	22
50584.62633967723	50208.36122217022	22
49948.14961572152	49914.98309900379	22
50143.22318888186	50417.20106772591	22
50587.47233805269	50146.57158229246	22
50176.70485654812	50434.9828295332	22
50405.83309947744	50587.276385471305	22
50092.00637298632	49954.10327960693	22
50305.987134866824	49997.42694067949	22
49854.93205112179	50170.04547364369	22
49971.045760921246	49895.71954066643	22
50242.65410828843	49929.64295183432	22
50101.49702533906	50007.15224254763	22
50307.23534167601	49912.793686718825	22
50257.500368645524	49904.73826210104	22
49937.35489151611	50044.88850685692	22
50207.101597722845	50496.09327903274	22
49985.77541596952	49942.8931209714	22
50198.95016900573	49915.546175334355	22
50096.00588512102	49927.16726898904	22
49883.81120821518	49917.65584296581	22
49953.7269782602	49879.636856651596	22
50610.26430201371	50203.2730907211	22
50227.34994871187	50002.4644040736	22
50574.880348360006	50235.18432810148	22
50259.64563998794	49879.830754645795	22
50296.55045312578	50601.90069085623	22
49994.15888951171	49908.36944732614	22
49858.43994233429	49912.68348844992	22
49863.22859937095	49937.06060563955	22
49875.003689925805	49999.24700465838	22
50536.381983999665	50201.65326174288	22
49873.12221756602	49889.246640967125	22
50550.78808283283	50243.34662020323	22
50637.73245031293	50211.1158537613	22
49939.59858447403	50270.67013663084	22
50000.15838333919	49884.806039316216	22
50510.021262569135	49937.468671190974	22
49899.720501544885	49895.61939370116	22
50467.461418554034	50297.86982887888	22
50022.49313004621	49896.070619073114	22
49977.89279281534	49859.20874028559	22
49850.07164227838	50017.49945204017	22
50116.127722652804	49953.26538053379	22
50443.30190812142	49969.527453773204	22
49955.7161216762	49850.22117059127	22
50384.039380354254	50623.256418824574	22
50390.567349399425	49853.03932563926	22
50227.780245226335	49908.865319392535	22
50419.50544341685	50136.95950788228	22
50598.29042812341	50118.09217976496	22
50312.143275220136	50622.92392620473	22
49848.5977601086	49891.56949186437	22
50396.021332248776	50370.012368689	22
50445.547499270506	50329.683248001544	22
50413.11038835487	49929.01591028203	22
50291.14732897664	50318.78628938446	22
50022.96956623239	50435.51063498503	22
50287.318127121755	49873.90675127007	22
50468.95854877266	50321.43085155655	22
50497.48567310575	50229.301491824575	22
50036.41410761021	50462.75345697388	22
50555.74947032092	50220.519462823795	22
50293.0833635712	50639.82228461315	22
49840.036836324936	49929.60128982854	22
50039.225265646564	49877.11985068427	22
50536.153934799106	49996.932026084214	22
50274.44476611019	50611.9557320244	22
49845.24227934501	50105.719897853276	22
50349.12366052671	50573.746206772914	22
50330.85110013192	50202.91743846854	22
50056.781323929106	49930.65484554446	22
50452.15637601061	50470.72492741975	22
50000.741731174894	50420.731653173745	22
49885.58474813792	50062.195821692825	22
49818.0744341562	50118.08188119036	22
50662.013313467716	50226.171607927245	22
50423.61275440004	50433.88747708701	22
49931.66178529462	49846.71210501448	22
50312.82428444062	49885.16472039286	22
49879.75128015284	50222.81430151266	22
50399.44168384317	50498.95384918623	22
50531.72534288669	50226.815108943636	22
50463.5220651836	49948.598314086375	22
50490.95456532127	50302.65059308617	22
50533.52655948561	49958.58952666417	22
50035.62118720952	49919.47729137197	22
50027.70186756552	49941.42180063517	22
50236.99775362103	49869.723375368725	22
50444.97333832757	49859.78249158836	22
50668.610187290484	50195.384826191934	22
50432.65370451815	50355.02433907658	22
50430.955812839755	50602.939955602196	22
50336.59668264272	49890.96209830726	22
50424.199762153024	50259.201984514795	22
50676.66546862917	50250.115703350115	22
50564.449891644916	50015.85637053258	22
