# Supplementary material for: Abundant Topological Outliers in Social Media Data and Their Effect on Spatial Analysis
Source: PLoS One. 2016 Sep 9;11(9):e0162360. doi: 10.1371/journal.pone.0162360 (PMC5017681; doi:10.1371/journal.pone.0162360)
Supplement: S4 Dataset — See the respective attached file. (ZIP) [file pone.0162360.s004.zip › S4_inclusion_swl/clust_24_33.csv]

50000.0	50000.0	0
49997.79043139506	49998.597076012185	0
49992.133447697015	50000.07879332946	0
49995.558133034945	50000.38009565156	0
49997.21745450375	49997.77212437529	0
49994.57180867038	50002.631066205395	0
49991.49888846195	49992.4613969998	0
49996.77201141029	50001.35825968003	0
50004.850999751936	50000.85693610015	0
49993.46797080403	50008.42654315858	0
49998.95035597973	49999.646175560476	0
49997.442896782326	49996.09302892505	0
49998.812795232036	50001.19449831629	0
50002.62075658079	49995.496073808055	0
50000.216125961226	49993.66178437633	0
50004.23648844592	49992.22940218959	0
49993.571381594695	49999.580818657516	0
49992.41923089483	49988.943020042476	0
49996.0527618576	49990.599080623244	0
50001.12000876341	49996.02035613251	0
50001.6019572125	49988.69191780159	0
50000.054173393626	49994.84507609227	0
49996.16393075302	49983.54171333091	0
49999.359585119164	49998.34690009942	0
49990.032259035645	49990.78718097332	0
50008.03801246034	50004.374756706806	0
49997.912305912	50002.05047237355	0
50003.47988321763	49993.052296422924	0
49985.51403302475	50003.33527065473	0
49998.6759818169	50008.21620234813	0
50007.88661690972	50006.75171072905	0
49992.84463948033	49996.02080521639	0
50005.353157945894	49996.63946390781	0
49993.56821679584	49997.757853689975	0
49984.727985152575	49992.42600786566	0
49987.897885826496	50000.432936200814	0
49995.41428427015	49998.58480619745	0
49998.23230755371	49984.27159425677	0
50001.56984675912	50003.70886639595	0
49987.949256951135	49986.671472371265	0
49993.69019385624	49988.42095948461	0
49990.60023029436	49996.84431148471	0
49989.8831856475	49998.5480773353	0
50004.031737429694	49998.13902404288	0
50003.4894029905	50003.09904140463	0
50008.61850962432	50008.21797879241	0
49999.591625836154	50002.031401449996	0
49997.03975814452	50009.348246719914	0
50004.44371639388	49993.891565456965	0
50003.34929151505	49985.56991203538	0
49992.16039029563	50006.06042632077	0
50007.15378653218	49999.26466668234	0
49996.16890274137	50002.738391335304	0
50005.92485061879	49988.330804757796	0
49998.38389391129	49993.62450756858	0
50005.06115385122	49997.67556213016	0
49988.91764942108	49997.5550046056	0
50007.51712024195	50001.36870839534	0
49988.1616042304	49983.63506917873	0
50009.485075860175	49997.87824772131	0
49996.04301541916	50008.734037925446	0
49992.10706594943	49998.709555552676	0
49998.05603662089	49976.85732034227	0
49998.23225417739	49988.04705525317	0
50003.29875263384	50010.79864165075	0
49988.8005706413	49988.888047156666	0
49998.633742805185	49985.74198749925	0
50012.26252845324	49989.043919917516	0
50001.71554240036	50008.23076770677	0
49990.4221963806	49980.08489794384	0
49996.7307457035	49986.75100088232	0
49996.95323201458	49991.31025767149	0
49996.627782278076	49999.704189140306	0
49993.783599509414	50001.9670468794	0
49995.547791910605	50007.16657583297	0
49994.541607082676	49998.032773452	0
49997.19536476392	49993.761534747864	0
49994.48619388764	49990.314267388865	0
50005.31953840113	50011.457951609125	0
50005.21838530439	49992.710027598725	0
50003.553832569996	49996.930528550794	0
50005.55622003214	50007.27952617764	0
50016.07253131363	49992.92009515851	0
49981.55975510632	49993.815413305005	0
49998.391760254424	50010.92338898061	0
50006.9610331696	49997.4371772649	0
50008.761052684844	49996.71402507769	0
49995.88335509951	49989.38185972829	0
49996.861110456084	50003.60591475201	0
50011.76083948491	50005.815023696225	0
50007.565205166386	49988.032658921504	0
50011.5472826698	49993.41279408204	0
49994.69598294172	49991.86267472745	0
50001.59297422699	49992.63184262959	0
50020.432728192354	49991.544523876044	0
49995.42836478101	49997.296746693275	0
49998.810270886876	49992.07105333187	0
49990.64479087334	50004.56734443546	0
49986.07489653561	49993.66150576665	0
49986.51012401545	49995.60849854692	0
49984.077954815686	49995.664388103614	0
50003.895467088914	49987.98694527446	0
49982.031325156546	50004.108411650275	0
50012.386007996894	50002.93416500153	0
49981.83577827261	50006.99544168797	0
50002.61358895062	50006.125868638286	0
49997.610187178936	50007.504993158815	0
50002.000247755146	49982.02566011666	0
50003.92467657114	50009.55221404131	0
50007.90022175466	50009.254849840996	0
50002.119076106625	49987.54881244561	0
50000.85755020047	49982.84260186325	0
50002.88920887537	49988.277816315385	0
50000.76418505607	49990.47633754719	0
49991.52221516297	50005.175687260315	0
49991.79441719219	49989.945528475415	0
49998.38903914623	49990.977596904035	0
50010.86443657174	50002.861853111826	0
49996.13310567727	49978.225416527945	0
50001.90323198772	50002.087447907405	0
50005.84584777947	49998.54566276328	0
50017.357289774474	50003.73442282242	0
50012.453241333955	50007.3589429362	0
49985.605250376015	50000.51473356919	0
49994.38328827558	49984.18899957935	0
50000.8403546126	50004.897730818215	0
50006.11194117808	49990.15992299432	0
49984.27524808013	50005.968591316036	0
50019.5490885488	49989.334775282514	0
50008.08135946473	49995.88210170539	0
50013.452588935026	49988.7082536488	0
49998.1854275154	49989.08493253287	0
49998.71774061969	50006.58240197167	0
49993.97049801827	50004.02511665101	0
50015.25622703696	49993.5720335993	0
50019.81418921928	49993.28277654077	0
49995.226166110464	49988.49803466768	0
49993.865175289255	50005.869898426434	0
49994.04884830762	49993.897956082816	0
50001.39258520028	50014.69304526826	0
49992.10381851385	49991.3367421365	0
50002.88349777745	49998.53556594982	0
49999.29465558944	50003.13800737407	0
50012.61582749915	49996.667967977366	0
50004.93898694684	49981.08544820314	0
49992.72674114008	49981.491918674365	0
49982.816725410885	50008.82887474503	0
49993.60548876865	49980.15138910854	0
49992.11360557294	49974.161871512435	0
50008.0641741181	49991.535682462476	0
49986.56975352135	49985.88537937111	0
49988.26397047004	50003.51104710496	0
49986.204012010814	49983.62403469558	0
50005.45533731321	50008.4777403098	0
50002.84202847576	50009.38788858975	0
50004.5110949025	50002.17592122478	0
49977.593176681534	49997.97886004455	0
50012.96296910729	49986.584380800676	0
50000.389708098875	50008.21378903525	0
49990.53693650669	49987.986221160616	0
50014.06684097054	49993.2541244715	0
49991.01998804747	50002.62396518842	0
49997.179664791176	49989.593964051295	0
50004.2950092968	50012.89350630644	0
49990.621701041644	49975.46767306921	0
49993.55678247852	49977.01456242952	0
49992.84959283164	49987.70268395018	0
50011.20404459958	49996.77816642178	0
50003.364540594666	50019.003513690965	0
49983.49823437399	50007.538690917216	0
50014.32975302772	49996.15686941403	0
50015.78410513641	49997.474112749405	0
50009.43197460551	49990.474738550445	0
50004.745906517455	50016.623646608256	0
50009.63416808849	50010.34807378314	0
49981.74271072933	50016.83610456045	0
50013.40609958293	50002.34463341224	0
50002.72985233878	50018.01678341299	0
50008.287622641416	49999.13161246651	0
49984.126513146795	49977.08224825575	0
50012.84333684762	49985.38424254539	0
49987.99532836726	49995.883448455505	0
49990.49563661924	49992.83144377475	0
50014.145828508044	50005.16808115428	0
50015.1384677496	50000.029878970345	0
50018.71002429644	49992.34413541518	0
50007.134924491525	50011.962310271636	0
49996.373515502455	49992.135994846685	0
50006.850693972374	50009.72264438309	0
50012.45941158673	50019.663471941465	0
49992.899397134126	49993.07508130361	0
50016.607641170005	50001.151601822945	0
50001.25747092277	50006.547656443894	0
50005.9345093647	49994.19009730721	0
50017.813944932546	50005.00005444524	0
49994.42296405501	50000.44724693628	0
49999.35940114721	49988.76188971461	0
50016.58884756132	49999.17895380054	0
49994.892938313336	49980.091849776516	0
49995.0510721457	49995.44024060015	0
49986.38053722962	50002.41536141428	0
49990.64707373581	50007.66669698612	0
49989.3412077137	49992.250863683475	0
49987.369434572014	49998.90669951169	0
49986.04730065185	50004.93889305151	0
50020.57281063565	49988.298296764944	0
50003.141428724506	49983.92680217168	0
50011.81226398315	50020.795317113116	0
50007.91702417866	49994.79261652382	0
49997.460358599514	49978.000531714766	0
50008.47322917809	49997.7998386602	0
49988.79105521255	49985.61885176348	0
49979.99668415866	49988.247550464446	0
50023.01450993598	49990.665766766455	0
50001.80863469015	50011.621492053586	0
50001.180707899926	50000.160397497704	0
50001.230491099064	50013.464722137476	0
50005.57916729151	49986.36478573439	0
50006.32386534526	50003.98689779463	0
49987.26417256439	49997.386262863576	0
49986.50969488265	49971.13079668079	0
49991.78560749561	49984.743248127874	0
50011.91064186316	49987.25857504851	0
49979.026179858774	49993.54009193787	0
49995.29197055855	50014.299317089695	0
50003.27528192292	49991.640484220654	0
50022.18687484511	49999.49876293456	0
50016.845165693354	49996.542146341235	0
50009.68184032617	49994.3223712722	0
50008.5689875515	49989.42745413995	0
49988.62882947315	49994.23153514448	0
49978.34352784749	49994.31806542327	0
49991.21899801028	50013.93786311992	0
50009.06545782055	49992.015826742805	0
49996.762495718875	49973.93491078354	0
50017.86968777505	49999.56646561498	0
49992.32209367812	50003.204802689404	0
50006.53972236025	50002.45568023364	0
49989.60527622023	49999.63902025744	0
49998.13606003267	50013.69500914624	0
49990.00921189547	50013.485931768155	0
49991.09537875763	49976.82180722324	0
50010.54800492425	49998.00514117209	0
49989.09032394753	49996.42852776032	0
49995.18505374276	49987.3120398817	0
49990.204920949844	49989.23957312068	0
49995.16332007578	49981.804981765024	0
49989.805555721876	49969.598178768865	0
50014.54160586519	50009.30971696948	0
50021.54580095918	50001.77225144148	0
50006.927652825536	49994.9504747572	0
49978.94516972163	49997.86333530433	0
49987.154837966766	49993.45593771072	0
50018.25094646333	49988.26745355924	0
50015.53809944499	50007.19757847838	0
50002.562234896366	50007.29734310244	0
50000.87592896443	50009.30557281569	0
49996.09835851055	49994.088565508806	0
50023.472574627034	49993.01831946304	0
50013.090661204544	49993.807025936294	0
49978.33498788711	49999.89226490378	0
50014.457860201575	50015.35471834229	0
50006.75642568968	49992.643689522236	0
50010.80395894891	49986.74763689218	0
50001.22972512284	50016.696412634854	0
50011.0865047758	49984.2383962155	0
49987.17750191979	49980.50113884318	0
49988.18126003159	50002.39534483807	0
50025.30879016485	50001.55626795164	0
50004.84985572731	50003.25131092541	0
49992.321169828596	49977.792669715236	0
50025.70679542769	49986.95657258604	0
49987.68618123762	49990.97637467728	0
50003.750755374844	50000.30182726468	0
49993.00738688821	50018.27374472574	0
49985.56049451298	49985.40564000354	0
50012.47559685164	49994.66869856204	0
49988.23073582163	50005.06016935864	0
50014.21137249285	49998.59916272567	0
49985.705947552444	49991.237555350046	0
50023.961762669176	49980.63716247672	0
50015.65901229553	50005.51123304655	0
50007.42018130532	49983.40923644637	0
50003.98929458173	50020.19652411129	0
49978.68685766216	49980.01706397409	0
50006.02554113342	49983.502716806615	0
50006.37104882755	50017.880156948675	0
49977.877792385596	50016.68462250551	0
49983.88778388111	50003.431641383904	0
50007.25930525301	50016.356386512496	0
49997.53870393056	50011.68337544323	0
50028.8876354843	49996.7961139601	0
49993.03313609062	50004.99403676527	0
49978.87460193789	49978.57901382944	0
49998.366406242945	49994.75751474936	0
50019.61622097593	49990.60713461233	0
50014.61533795304	49991.38028168589	0
50008.690952911136	50020.165591565055	0
50005.68511072025	50013.842987113785	0
49996.093953493786	49996.01996986774	0
49981.46397774686	50000.416395001106	0
50010.21667654521	49996.177030068495	0
49996.98762224401	50012.73618486243	0
49977.06413674297	49991.234642248426	0
49993.694214306066	49995.12567417274	0
49980.3192485011	49994.00326872188	0
50004.056211135474	50014.66353332076	0
50002.37956575776	49978.923750197646	0
50022.66685467963	50001.65038291576	0
49995.84149753014	49973.43350969119	0
49997.10356754586	50006.01006358804	0
50033.06942428801	49981.91341570461	0
49979.94679799229	50001.3323591304	0
50008.85047956283	50016.47355770598	0
49995.25060635962	50016.73726829858	0
50006.72266694603	50007.64404602325	0
49990.082384099696	49971.73324296739	0
49994.30142329103	49986.52147414055	0
49993.99083781493	50013.564340328594	0
49993.677025331424	50019.77453632753	0
50008.88873976937	49986.20754836948	0
49989.62043617076	49984.9066512741	0
49976.89101514203	49999.79555213243	0
50000.38365317644	49984.73866509687	0
49998.50301832688	50004.801049115755	0
50002.4775370339	49999.82692121468	0
50000.58614407058	50022.59126134004	0
49991.57997734524	49980.74466590062	0
49999.47619484948	49983.55135301644	0
49997.872176753845	49979.78767954166	0
49999.51034001347	50014.126163537476	0
49987.361610054635	49969.53376487578	0
50002.83973411616	50012.701877170904	0
50010.86774556764	49989.07944425918	0
50001.15748309764	49991.573961654765	0
50007.9913835416	50022.24041741338	0
49988.7503233546	49981.35012226887	0
49986.03608310234	49999.11861181681	0
49985.00637627702	49981.597648055234	0
49985.650089384144	50009.49023072368	0
49974.397243483145	49994.03644489316	0
50015.4345562129	50000.98678220005	0
49976.39001702552	49983.38478956387	0
49990.066594147334	50015.71113489241	0
49971.73204410394	50023.41744022993	0
49983.60830630746	50002.113752133686	0
50007.28364498836	50014.70157262982	0
49983.19737224199	49998.713609976796	0
49986.11467622116	49996.56995467928	0
50019.87293030292	49996.05067039871	0
50011.89569799317	50004.23689077273	0
49987.14195373493	50003.64643312917	0
50005.18617250356	49976.00707180303	0
50021.27295677253	49997.78060101359	0
49979.594871433575	50010.649888378335	0
49992.039268323744	49970.88771154867	0
49987.510827455895	49972.02581111281	0
49995.56040451604	49984.98989796355	0
49981.0822076258	49967.432359146966	0
49987.94058000065	49974.88526764987	0
50014.510866226876	50001.379604242626	0
50004.62877733578	49978.807454918766	0
50003.970018942	50018.124082947324	0
49993.62624373497	49978.81782578118	0
49981.3428510555	50003.34384201937	0
50018.167902045905	50002.34827142573	0
49981.71449227033	50012.160532840586	0
49993.51179022016	50011.8374166899	0
50006.51511528033	49980.31385758159	0
50023.53832016382	49982.224374854566	0
50017.194157851016	50024.83639285489	0
50016.97714463976	50008.12513798981	0
49990.94758817478	50010.165896359336	0
50029.3899666008	49984.93088934797	0
49985.95128382408	49973.39797252086	0
50021.498484812364	49991.903341270365	0
49977.56468768297	50006.68173366002	0
49997.40523162644	49985.00916248897	0
49999.45886393115	50015.993292540705	0
50004.07375902936	49990.19193619716	0
49974.26236635185	50000.19879209648	0
50019.180563178095	49997.94562009952	0
50009.890755981425	49980.265018184764	0
49989.29510405071	50002.724338880376	0
49996.426259186024	49985.51478007382	0
50007.493040620924	49989.19723968765	0
49981.384028675486	50010.62626959132	0
49991.6071713429	49988.028312631526	0
49984.6056899718	49996.65388554512	0
49989.978249538704	49976.34614928339	0
50009.06208482354	50007.05225252825	0
50015.12164949382	49987.54220632814	0
50013.02451351341	50012.6930640136	0
49983.72875331615	50005.03348698493	0
50030.322162535915	50008.764945724026	0
49988.07236480543	49973.30322159022	0
50021.17953770424	49993.40148768863	0
49977.9353266202	49988.32861394756	0
50017.55200453088	49989.686622262205	0
50009.41709683127	49982.94472538286	0
49993.517031380165	49985.624445562935	0
50024.23762702507	49990.057631149546	0
50006.59920691841	50013.173112278804	0
49996.36285869221	49979.65183355569	0
49996.46253639952	50010.35669178488	0
49986.346697934445	49975.77454466398	0
50017.36509094484	49994.05724041787	0
49977.54298608225	50015.26628060827	0
49987.665413008544	50009.961026873665	0
50004.20668245684	49986.92493821414	0
49991.240948939056	49995.09753900651	0
49990.672214701546	49969.02835953091	0
49986.80029992012	50019.193986685816	0
49987.05498610656	50015.276629584274	0
50013.29483279359	49990.93642424138	0
50003.07116470876	50004.790797890644	0
50019.96678142075	50005.286622233856	0
50016.410985050155	50026.64117403084	0
50022.381607964344	49994.78009458669	0
50032.55510401598	49988.476649386204	0
50019.84726886357	50008.03743254569	0
50018.55105006549	49996.125393120456	0
50005.72733228711	49984.65987424659	0
49990.724770951034	50001.10196901953	0
50007.556938279646	49979.396019758125	0
50022.078615100705	50000.813758113996	0
50004.55566149082	50023.60044291396	0
49998.4983155582	50015.035411197096	0
50004.21201548379	49979.89735732732	0
49998.41688966351	49982.0914605221	0
49996.9404056562	50019.45560997021	0
50024.824178134666	50003.82240284793	0
49981.59933546655	49988.22546023058	0
50006.68692081328	49991.29153867619	0
50030.92505047998	49986.73341575318	0
49987.02162812129	49999.91224158874	0
50025.59547838074	50004.8113040502	0
49988.90094384041	49975.40867859488	0
49990.23594971534	49994.96063345515	0
50017.1067611682	49986.79810538411	0
49995.74080340362	50018.56532930337	0
50002.31586199673	50000.83903672667	0
49985.91446985067	49977.111835945914	0
49967.44431902017	49989.53004316159	0
49991.32434972063	49993.81099808387	0
50030.49764698876	49999.80431681986	0
50027.8920230694	49984.61646596402	0
49974.05217655252	49991.63751974511	0
49986.350155817265	50008.71150109189	0
49979.786602864704	49996.93528004006	0
49980.638830733114	50014.78666042598	0
50018.94609729141	49984.38404056665	0
50016.86817008317	49983.479919210724	0
49990.923193534356	50019.067660158245	0
49984.68159875427	50012.00075993163	0
49982.58897476211	49987.25645410104	0
49977.860154341804	50025.185317880954	0
49980.36263354036	49976.54920293385	0
50030.175245270664	50013.83441614367	0
50030.65430217634	50010.08164100497	0
49970.65389870021	50027.10203048065	0
50034.9719228903	49978.647480672626	0
50017.85789347177	50007.327853458395	0
49989.376716702325	50005.95581601044	0
49972.54740722439	50004.26018838349	0
49999.90607349646	49987.24525022351	0
50016.33039841318	50011.26546094777	0
49992.406209525456	50011.43399184492	0
50035.72874323706	50015.82195458916	0
50005.41012807499	50025.2913505149	0
49983.81713803753	49983.79410119446	0
49999.77181508898	49967.689736443	0
49967.01115954832	50018.732933267005	0
50001.21111076006	49976.59515916633	0
50022.03660548448	50021.284900769926	0
49987.06820574467	50005.69981951918	0
50020.23576196077	49998.22890886206	0
49992.16903790663	50013.34050751537	0
49981.74734959878	49983.20071237331	0
49991.36824090871	49969.98461879516	0
50012.37766248718	49981.688403947286	0
49974.56224014572	50014.0804240969	0
50024.36097900612	49986.16457806206	0
49978.57637046901	50017.57258934513	0
50035.21616128849	49992.33085888675	0
49988.520182053304	49993.212740546805	0
49990.99456999804	50011.18036907362	0
50014.791241027175	49989.81083623396	0
49983.24235149588	49995.04380092772	0
50005.4078474971	49995.59320991545	0
50026.3538803164	50002.49773890014	0
50022.33425121599	49996.648774144	0
49985.706139208625	50015.893411702025	0
50001.12132970448	50026.977078791555	0
50032.16883876991	49997.22933410839	0
50000.78804212597	50010.92367463368	0
49997.79416111843	49992.046539810384	0
49989.86428037326	49986.360250281214	0
49991.50355130605	50019.933566887434	0
50028.340584949256	50004.80209150397	0
50290.51826965892	50281.09459522124	23
50264.17904629337	50291.255400204456	23
50286.34885379238	50306.82742060237	23
50308.14200245075	50328.304000398835	23
50325.3054789829	50356.47805538299	23
50279.01739226257	50255.678808328914	23
50339.07070121963	50328.31361781512	23
50320.38291224076	50273.30797286189	23
50302.60280888062	50251.051923350606	23
50330.31590224456	50380.345052355304	23
50271.2684653139	50232.129301092624	23
50254.62451627698	50256.50959294492	23
50315.404296369	50226.113009014756	23
50270.81287901453	50201.501753574026	23
50243.81915703402	50200.0053473493	23
50283.848637291674	50342.88962465035	23
50299.42823947312	50205.80541504322	23
50224.24439165747	50260.202209759955	23
50339.58150663598	50239.41455335327	23
50350.06182548704	50351.480914756015	23
50237.86209465998	50174.67809679656	23
50303.62624671877	50381.07237546291	23
50365.48873849858	50370.1436708969	23
50369.39603252182	50328.188965153175	23
50211.414769328534	50166.02297348048	23
50326.5242241604	50303.5505297663	23
50213.58735859645	50138.955162490995	23
50346.60256092623	50280.87128690531	23
50366.932456909664	50295.86188744304	23
50391.97411416346	50374.279449199305	23
50266.734518158955	50172.57616562349	23
50343.31817113014	50410.42378772107	23
50233.4925390178	50124.539326066806	23
50384.233634667835	50397.66053858159	23
50392.26607090575	50425.18057177418	23
50371.789619865245	50264.81334102307	23
50424.318059972844	50426.255683883115	23
50400.09274154943	50325.07762870704	23
50296.975866596316	50163.62434026944	23
50235.0089858875	50302.44550506603	23
50242.424191665166	50225.16885850611	23
50385.8542990871	50448.74217785509	23
50300.53608786195	50139.49723857392	23
50407.58626014989	50471.761227480885	23
50318.17119327292	50175.82441732814	23
50449.575617512244	50424.836747874586	23
50398.31718263145	50292.811693096904	23
50259.5994824425	50321.661412690744	23
50362.86822667214	50459.493835133515	23
50411.43264327514	50405.5337961943	23
50202.835217766406	50244.74632924078	23
50286.99813641704	50119.487139775374	23
50220.83527680485	50209.36606659164	23
50270.849454934694	50364.42619684014	23
50306.65892648544	50405.22552678961	23
50296.83180646027	50433.22337713427	23
50261.426616808654	50114.457678652936	23
50273.764911594495	50147.5255600398	23
50358.661490941224	50431.485744710524	23
50253.31640421633	50346.72191078479	23
50225.86505574219	50345.79935036672	23
50260.668513380464	50395.05870184501	23
50350.563216963616	50481.972652955024	23
50343.293981752715	50176.97368498509	23
50225.411833760045	50099.37690025107	23
50273.109913563836	50420.23358471598	23
50238.75449470329	50376.39944264857	23
50349.941242206034	50506.36560904443	23
50191.021854240855	50122.958259292594	23
50329.482577235074	50135.61108730487	23
50173.46206849375	50251.56209477689	23
50311.48899346352	50105.80205448066	23
50456.50239712975	50448.03721788319	23
50202.92295203924	50088.53336884445	23
50197.90617854893	50352.99005314477	23
50431.09396301775	50390.25805465573	23
50175.994392891844	50278.143500406826	23
50473.554655736785	50426.27960046892	23
50332.470684961525	50199.76427997179	23
50397.528293722906	50264.18099235452	23
50459.81007895378	50401.15087864961	23
50414.93101942099	50362.53300901776	23
50414.01512423526	50500.18753505716	23
50143.956873122785	50263.73247522442	23
50192.93359505246	50304.4760124416	23
50389.81584838285	50504.8232366166	23
50365.5776952287	50221.30005323479	23
50425.288768438506	50268.20495135376	23
50165.18734837537	50307.60382985175	23
50322.23269880127	50423.90915849859	23
50309.33393200508	50454.22684027003	23
50396.61367052751	50213.08512680119	23
50187.97348013994	50183.14683247549	23
50430.255449059725	50526.41212158632	23
50208.71096606875	50328.99188148858	23
50193.529323528965	50062.23144646903	23
50165.54938471387	50133.982123009104	23
50426.16258996813	50310.82618879539	23
50374.60442529081	50524.519799487156	23
50287.47576546491	50089.90322703722	23
50437.0806985476	50338.92666257278	23
50452.99648372115	50314.53005980577	23
50326.435138838024	50476.204892310976	23
50484.712581866646	50452.929345239085	23
50189.98666863447	50150.466020519954	23
50186.84106316126	50381.75275704855	23
50363.99218299289	50192.36747590785	23
50157.97887320902	50108.216797861656	23
50143.60891361119	50151.9694068248	23
50448.65223445912	50259.97622660169	23
50166.61645888648	50340.13702775268	23
50247.56133635196	50087.68018947032	23
50466.60441120973	50335.79569071538	23
50161.58230962381	50184.32242154065	23
50421.49794681417	50205.05506629308	23
50211.33553662381	50381.01353706725	23
50386.114161038146	50554.25021642955	23
50411.89074655286	50173.89747380388	23
50152.145832275746	50078.23468655471	23
50355.76903628683	50548.38317034114	23
50274.711099684086	50069.10432360928	23
50346.4038244903	50109.32787557352	23
50383.017462725504	50473.330477853706	23
50138.96483599257	50334.23928385325	23
50474.60687953661	50302.55052570174	23
50125.86123858247	50076.66586539466	23
50136.40192302106	50201.64792541082	23
50143.240499289306	50230.82922061001	23
50397.540233846354	50149.63226811642	23
50176.19450097306	50082.296099410945	23
50148.87748990961	50358.42504571736	23
50108.24706398107	50334.3044553579	23
50170.078734690906	50046.19445828459	23
50139.46271020135	50289.66522371687	23
50234.42521204891	50064.3901413105	23
50152.858422983576	50382.821673923805	23
50275.705864814554	50042.67495511456	23
50347.0424665855	50153.05999796735	23
50127.08915644535	50390.87711816202	23
50256.8928604007	50021.66102234302	23
50430.00843411889	50450.53432613074	23
50335.76770597691	50454.04797494236	23
50269.06339701068	50449.59889777117	23
50449.211643002025	50210.566004529595	23
50390.28365328446	50238.21883596002	23
50379.56534097234	50170.291662227064	23
50137.13888531992	50048.87608945121	23
50337.22935537089	50083.19411530108	23
50477.97913663298	50204.45511768529	23
50297.50592056509	50055.64972472812	23
50116.30323193269	50362.327115011256	23
50448.1410457221	50546.17491833215	23
50363.75933961216	50092.47129644612	23
50198.99100812445	50411.59426400577	23
50487.98115003116	50391.955186776766	23
50468.63672213753	50177.34396038489	23
50370.90598186586	50138.4101097421	23
50136.06774371219	50122.72998177483	23
50443.78320652774	50368.47909640873	23
50498.57234520716	50230.06475386821	23
50105.357269565284	50112.66478165554	23
50465.133815021094	50564.829213895864	23
50444.124538530086	50502.857901667805	23
50430.63675470906	50229.4066879537	23
50436.256684599044	50162.06705518123	23
50427.79083983859	50561.25887535691	23
50118.05987049611	50154.92317229089	23
50336.44703207556	50527.170244650726	23
50444.998282288936	50579.41954182548	23
50489.143867754006	50354.73389582015	23
50517.950765724585	50355.89207897868	23
50544.02102300518	50353.41350329124	23
50222.05347268546	50035.532290358475	23
50312.4769676702	50541.34017189859	23
50491.162492799056	50575.85617017169	23
50111.42477291259	50409.26245166839	23
50470.63004327531	50601.174096375704	23
50322.65814505292	50502.1306339289	23
50464.91310203424	50631.89598305487	23
50518.595776119204	50387.214629744536	23
50240.43530649221	50150.61250991957	23
50094.614386566194	50084.84919532273	23
50118.94213170899	50246.24732446703	23
50473.105791367285	50516.354000848834	23
50097.57615623395	50268.002787309844	23
50098.310466417555	50222.81167490121	23
50491.96323530255	50615.14679607642	23
50495.30481343383	50184.73072011952	23
50463.51694559413	50477.60851161079	23
50393.266034014305	50121.01449507915	23
50502.18945927344	50641.57430588635	23
50278.33078360293	50472.19961666357	23
50443.655431247105	50185.035006599144	23
50313.34933896444	50079.1650043562	23
50513.835466242555	50329.319888059865	23
50568.01848243178	50349.10777217605	23
50527.744203268085	50224.95034810914	23
50162.113845996166	50213.226651123	23
50445.82780856788	50135.211618832596	23
50421.06546157172	50602.09033438656	23
50443.83667402316	50111.06889719378	23
50088.655995256064	50373.565570218685	23
50540.69272398341	50328.32213023823	23
50525.26246279104	50188.79427938337	23
50499.54077725663	50418.7934285626	23
50076.60904478811	50289.03455255342	23
50053.32023920036	50299.0476638454	23
50486.20281101741	50664.39461321322	23
50073.02059149837	50095.69215579763	23
50199.26083925992	50269.766704717396	23
50049.81137089212	50109.41396965209	23
50156.57894019705	50019.864157512864	23
50459.82580707381	50664.7795823959	23
50242.49421523165	50426.360365095534	23
50533.642467359095	50650.54722827043	23
50042.087258690546	50133.10243141307	23
50561.02626216926	50378.36686415295	23
50109.349681619286	50186.243153852134	23
50466.10671494293	50232.57233684674	23
50536.862530247	50161.00462026211	23
50439.090085519536	50619.53609289614	23
50386.94134637517	50069.81679123583	23
50088.46080611501	50312.828069433584	23
50256.12746607175	50485.08213182433	23
50133.224879422305	50433.865113492735	23
50120.43080131179	50308.25038862398	23
50421.57724728261	50137.575849050125	23
50196.911312180644	50205.618703967055	23
50288.47083108773	50558.40278948346	23
50561.37099501033	50633.47545887902	23
50107.06136739864	50061.4299443563	23
50124.548847233295	50463.32581190194	23
50085.95589755969	50413.625111479036	23
50160.13482674787	49995.00338106673	23
50401.32635721251	50621.44702252013	23
50192.1826162221	50033.07327270357	23
50079.65905319497	50065.790875189894	23
50279.348879834695	49998.74802558046	23
50266.454265401655	50576.13616050188	23
50510.493063221154	50143.121217092325	23
50326.495171640076	50562.78913095076	23
50322.392098167635	50034.34259625393	23
50408.435343460376	50047.23498474721	23
50565.90644601686	50661.122093752914	23
50568.02822585912	50688.74705102176	23
50550.44620639608	50214.34817539377	23
50051.98465076506	50083.91329372094	23
50559.02774581482	50601.953710777176	23
50057.553830185636	50408.777939257925	23
50537.447136437855	50691.32988640012	23
50071.07191350342	50435.80609775822	23
50535.792511890555	50620.1129275687	23
50077.722483695616	50039.53960365922	23
50245.62965873926	50455.75949934697	23
50069.87054844038	50007.593723619044	23
50537.53790727767	50588.28986857395	23
50591.97728412437	50329.4880425125	23
50166.846198705935	50160.20257930989	23
50302.07771543439	50582.016078292036	23
50519.49867078849	50567.432773096574	23
50353.51300864432	50060.655655197064	23
50576.9649989244	50201.3249315918	23
50499.26967145804	50259.98944609858	23
50587.70364063264	50703.271174842244	23
50473.20730244243	50540.577397884095	23
50515.11780821478	50600.1209886547	23
50481.389868743645	50689.67292571862	23
50035.85746193711	50272.98903928198	23
50277.816778402936	50509.4818272326	23
50559.25350675403	50572.89526929234	23
50369.937608988024	50582.43874310528	23
50050.331873674615	49992.728958894746	23
50583.07767302317	50592.75721638359	23
50608.878108237375	50691.21576182221	23
50027.524681121045	50242.76859061126	23
50407.98737983347	50535.81066088539	23
50490.22927142302	50128.51111016499	23
50499.74769450956	50543.27972262566	23
50096.456501637556	50022.23761366498	23
50317.81677685783	50005.36826608867	23
50424.2423089365	50643.537809574584	23
50581.35630237467	50563.436344515845	23
50547.83454273535	50719.08579638396	23
50527.066642729784	50542.45273105237	23
50124.48048910482	50490.4676320462	23
50075.5464492453	50124.80223516588	23
50530.91214118839	50738.231243056594	23
50170.52840413009	49969.16751655899	23
50058.09576539054	50249.88753285909	23
50505.28529088526	50701.07684455253	23
50547.53001776248	50305.06234396621	23
50446.56606417325	50687.935582330145	23
50404.004471691354	50092.25029433777	23
50044.95963638572	50386.05491693543	23
50037.626232319955	50058.19145201317	23
50047.498985073216	50033.942894020605	23
50036.22520001527	50214.684761176635	23
50237.29484373516	50005.12116373824	23
50018.72952888584	50188.17870399555	23
50470.345810413906	50373.16669183659	23
50563.66999502245	50287.08274278922	23
50351.30422928219	50033.01819006647	23
50024.665895395236	50088.32558711057	23
50587.237205009806	50732.79871391609	23
50627.36486669045	50708.37025074249	23
50594.14224168955	50281.59936174604	23
50298.7726830081	50486.773610503704	23
50372.69167896132	50046.09437149129	23
50133.2036518045	49980.9731964417	23
50017.994415216504	50387.017684363236	23
50377.3394181428	50617.41365248452	23
50484.59503063567	50154.81228917508	23
50016.63743428232	50130.50411420853	23
50257.06096988748	50599.57673274943	23
50085.066500116474	50187.87488676837	23
50354.248959639495	50008.62715767892	23
50551.70746338617	50400.66023876021	23
50472.087426135186	50109.78031704072	23
50519.12641459542	50671.666718546265	23
50568.14370892786	50176.68868313051	23
50137.13727457926	50515.48249635872	23
50409.21300050289	50671.57393537623	23
50520.16103007291	50295.21865989719	23
50397.577941543066	50583.40527582485	23
50534.845931969736	50517.25272874143	23
50489.18220656616	50082.69188755333	23
50389.33812963856	50024.36086939277	23
50095.96658648708	50439.911563924026	23
50610.895069391896	50345.22049883936	23
50415.20428156493	50696.48289388461	23
50438.01080179991	50039.82170706327	23
50190.42968586116	50000.26812997213	23
50028.4121106769	50015.7867580504	23
50609.64738130811	50581.434479177246	23
50009.6629322183	50362.927118466156	23
50184.570099876546	49945.49501378451	23
50510.30328446985	50513.25733928636	23
50639.08597172422	50574.98075957273	23
50233.65259396424	49979.501591974826	23
50061.1789618928	50211.43238771165	23
50524.766333882435	50413.90230702299	23
49993.356618977064	50386.542521415795	23
50130.04172266897	50019.21265977079	23
50664.63095022096	50575.94347848511	23
50684.711494004114	50596.274232891265	23
50583.72318657068	50624.70151553149	23
50045.170911120105	50437.82992898384	23
50639.12757684896	50545.596480066466	23
50532.9230389702	50440.955629725424	23
50079.41685319431	49978.24105714446	23
50384.53926965267	50648.46603132975	23
50676.44379557873	50551.88847501278	23
50003.79966739961	49994.055638492966	23
50527.66554976766	50253.46931596025	23
50438.68188964646	50476.74371118246	23
50102.13838365404	50136.7853290383	23
50175.56126058368	50403.68465134476	23
50505.24029281537	50109.021476745824	23
50129.81038154547	49956.40542034814	23
50565.40418512466	50260.056115222935	23
50092.50189258647	50162.65000479015	23
50038.60608860877	50358.02912646845	23
50433.052485976456	50014.60319183356	23
50098.36316882426	49946.771138153745	23
50005.77461918472	50030.36136465294	23
50696.00552876964	50574.84135247292	23
50610.92522228743	50313.187774424456	23
50439.84182820072	50072.09643779914	23
50451.60562251727	49996.15197377926	23
50036.67791257544	49970.38878386872	23
50556.05627968078	50741.85738192001	23
50007.87481233123	50410.610215772256	23
50001.49912175298	50066.821346467885	23
50654.88460660652	50606.80417264828	23
50319.95422166309	50599.06971083987	23
50198.3671147372	49923.97476665056	23
50062.99336600953	50350.27183437234	23
50497.162425272916	50487.752862811736	23
50511.302901266456	50753.17792027885	23
50096.83860874583	50465.08817246709	23
50588.25377785975	50531.73981308747	23
50223.65143600451	49941.52631509684	23
50543.90288860812	50272.51925860052	23
50483.41239881214	50754.372474599106	23
50461.8725524836	50086.57014766443	23
49981.208472754755	50361.941577035555	23
50056.58827655726	50325.93295972594	23
50711.79935437876	50593.39996227832	23
50462.71836412497	50028.892065802334	23
50348.158942577385	50611.99572992972	23
50447.06404277392	50289.58890223323	23
50204.95646862073	49897.96737459494	23
50430.366488295826	50716.66209506391	23
50606.13537593867	50512.696169758994	23
50556.52967971578	50500.92152393984	23
50296.877224443335	50619.713034412685	23
49990.9774483131	50336.51036853553	23
50108.30029818214	49988.1166448083	23
50612.401272201234	50621.755807133726	23
50004.10199202246	50214.09322050182	23
50552.298943271344	50540.727027769746	23
50005.62543990796	50438.97623616953	23
50251.77332075725	50551.85157691122	23
50475.0190342843	50260.327086238955	23
50227.53352277865	49917.009455433414	23
50210.61344917958	49986.858884273315	23
50135.890421172815	49928.17169269833	23
50074.558447443625	50481.32298744779	23
50594.534303492415	50184.162506667555	23
50590.261079962875	50358.67288461308	23
50261.97902808278	49972.21200273448	23
50110.77278512176	50534.58609525335	23
50556.49945236296	50427.13070723314	23
50046.87061798941	50177.62220128169	23
50641.27048729466	50352.57514208465	23
50177.92148839074	49909.133152364215	23
50225.047184979296	50547.6354563653	23
50638.45786313741	50677.422346351996	23
50065.714079611025	50157.5599657345	23
50071.26790800481	50512.70785347522	23
50010.33151394214	49960.83353716305	23
50052.08348335761	50534.01084444034	23
50651.92548951341	50516.78804742923	23
50656.40268750014	50700.88501422078	23
50701.67159024102	50546.718692495204	23
50287.409734796885	49967.671995782825	23
50191.50219262456	50438.36694304976	23
50720.36952533736	50520.45759431911	23
50587.75403243921	50763.271063589804	23
50231.37565111969	50594.951517775204	23
50032.597298043125	50407.78352766009	23
50416.352475056316	49993.975396020964	23
50248.55362489454	49935.390670514054	23
50152.855742957916	50475.83015500799	23
50670.25759271812	50356.14116574097	23
50456.63764005416	50725.02493398506	23
50695.994241362874	50360.801753047606	23
50582.095263293915	50413.30897693852	23
50216.249983200934	50452.64077068499	23
50601.9784458461	50784.333744237985	23
50082.20420397059	50540.95349372224	23
49981.22488620035	49964.01907769707	23
50635.46713802332	50734.58685536456	23
50740.31997562405	50535.00310515364	23
50002.24682562212	50243.20920444576	23
50034.824847042306	50557.0632853416	23
50385.74774010223	49989.47931269998	23
49984.381120094135	50084.902981990694	23
50228.1193229223	50500.174262984365	23
50001.25694453963	50105.353468462476	23
50592.07482666176	50666.03011837787	23
50135.193693745845	49903.25969067316	23
50572.980093323116	50229.502580916494	23
50554.84363823981	50452.8954479806	23
50619.82569716629	50187.62430327049	23
50614.456790123804	50805.806570093795	23
50230.00358404555	50402.61577293795	23
50655.68139466387	50753.32522719359	23
50068.88730630477	49956.04781527074	23
50003.53372557509	50267.42064789836	23
50687.33282423214	50699.71434790719	23
50608.22169133349	50377.89443614764	23
50710.323194730096	50717.9748868077	23
50032.34137198715	50588.67902306664	23
50638.78508350331	50802.569444772955	23
50198.18340208165	50489.58683310346	23
50483.128337846596	50057.78204136119	23
50636.17549058275	50827.800478393634	23
50548.51994429894	50767.0702472809	23
50733.387616365	50616.47770892899	23
50708.188057909196	50625.21883089123	23
50507.570502184804	50206.00090938768	23
50663.67648309047	50839.88057910993	23
50037.49327067931	50613.62645448949	23
50045.49531778028	50462.159582012326	23
50683.14315490259	50639.46431314958	23
50266.540587161835	49914.502952724346	23
50023.2010472212	50161.582335378655	23
50749.53143003062	50589.24586921544	23
50433.3264044735	50747.84212476361	23
50080.83770528318	50241.70616242551	23
50659.88444604032	50330.452498240404	23
50273.24140963186	49882.653810517695	23
50657.251198347614	50650.53173168101	23
50438.1101029677	49974.827636246184	23
50629.21181715921	50496.35866249067	23
50292.50832615705	49906.275454914256	23
50730.517781875315	50642.3622623555	23
50017.65849303481	50333.504220059236	23
50059.25190615768	50588.433742660345	23
50523.01452656941	50471.38053040088	23
50614.081182632246	50757.434218038856	23
50624.36443090884	50281.127231214195	23
50488.25593536344	50031.54761507486	23
50648.716350933326	50472.71769007741	23
50606.821708631665	50208.350512090525	23
50155.21056809446	49950.44353669327	23
50658.26226547226	50778.66068052317	23
50701.561813355576	50502.443593684024	23
50366.33094010373	50668.37219811814	23
