# Supplementary material for: Abundant Topological Outliers in Social Media Data and Their Effect on Spatial Analysis
Source: PLoS One. 2016 Sep 9;11(9):e0162360. doi: 10.1371/journal.pone.0162360 (PMC5017681; doi:10.1371/journal.pone.0162360)
Supplement: S4 Dataset — See the respective attached file. (ZIP) [file pone.0162360.s004.zip › S4_inclusion_swl/clust_25_34.csv]

50000.0	50000.0	0
49997.79043139506	49998.597076012185	0
49992.133447697015	50000.07879332946	0
49995.558133034945	50000.38009565156	0
49997.21745450375	49997.77212437529	0
49994.57180867038	50002.631066205395	0
49991.49888846195	49992.4613969998	0
49996.77201141029	50001.35825968003	0
50004.850999751936	50000.85693610015	0
49993.46797080403	50008.42654315858	0
49998.95035597973	49999.646175560476	0
49997.442896782326	49996.09302892505	0
49998.812795232036	50001.19449831629	0
50002.62075658079	49995.496073808055	0
50000.216125961226	49993.66178437633	0
50004.23648844592	49992.22940218959	0
49993.571381594695	49999.580818657516	0
49992.41923089483	49988.943020042476	0
49996.0527618576	49990.599080623244	0
50001.12000876341	49996.02035613251	0
50001.6019572125	49988.69191780159	0
50000.054173393626	49994.84507609227	0
49996.16393075302	49983.54171333091	0
49999.359585119164	49998.34690009942	0
49990.032259035645	49990.78718097332	0
50008.03801246034	50004.374756706806	0
49997.912305912	50002.05047237355	0
50003.47988321763	49993.052296422924	0
49985.51403302475	50003.33527065473	0
49998.6759818169	50008.21620234813	0
50007.88661690972	50006.75171072905	0
49992.84463948033	49996.02080521639	0
50005.353157945894	49996.63946390781	0
49993.56821679584	49997.757853689975	0
49984.727985152575	49992.42600786566	0
49987.897885826496	50000.432936200814	0
49995.41428427015	49998.58480619745	0
49998.23230755371	49984.27159425677	0
50001.56984675912	50003.70886639595	0
49987.949256951135	49986.671472371265	0
49993.69019385624	49988.42095948461	0
49990.60023029436	49996.84431148471	0
49989.8831856475	49998.5480773353	0
50004.031737429694	49998.13902404288	0
50003.4894029905	50003.09904140463	0
50008.61850962432	50008.21797879241	0
49999.591625836154	50002.031401449996	0
49997.03975814452	50009.348246719914	0
50004.44371639388	49993.891565456965	0
50003.34929151505	49985.56991203538	0
49992.16039029563	50006.06042632077	0
50007.15378653218	49999.26466668234	0
49996.16890274137	50002.738391335304	0
50005.92485061879	49988.330804757796	0
49998.38389391129	49993.62450756858	0
50005.06115385122	49997.67556213016	0
49988.91764942108	49997.5550046056	0
50007.51712024195	50001.36870839534	0
49988.1616042304	49983.63506917873	0
50009.485075860175	49997.87824772131	0
49996.04301541916	50008.734037925446	0
49992.10706594943	49998.709555552676	0
49998.05603662089	49976.85732034227	0
49998.23225417739	49988.04705525317	0
50003.29875263384	50010.79864165075	0
49988.8005706413	49988.888047156666	0
49998.633742805185	49985.74198749925	0
50012.26252845324	49989.043919917516	0
50001.71554240036	50008.23076770677	0
49990.4221963806	49980.08489794384	0
49996.7307457035	49986.75100088232	0
49996.95323201458	49991.31025767149	0
49996.627782278076	49999.704189140306	0
49993.783599509414	50001.9670468794	0
49995.547791910605	50007.16657583297	0
49994.541607082676	49998.032773452	0
49997.19536476392	49993.761534747864	0
49994.48619388764	49990.314267388865	0
50005.31953840113	50011.457951609125	0
50005.21838530439	49992.710027598725	0
50003.553832569996	49996.930528550794	0
50005.55622003214	50007.27952617764	0
50016.07253131363	49992.92009515851	0
49981.55975510632	49993.815413305005	0
49998.391760254424	50010.92338898061	0
50006.9610331696	49997.4371772649	0
50008.761052684844	49996.71402507769	0
49995.88335509951	49989.38185972829	0
49996.861110456084	50003.60591475201	0
50011.76083948491	50005.815023696225	0
50007.565205166386	49988.032658921504	0
50011.5472826698	49993.41279408204	0
49994.69598294172	49991.86267472745	0
50001.59297422699	49992.63184262959	0
50020.432728192354	49991.544523876044	0
49995.42836478101	49997.296746693275	0
49998.810270886876	49992.07105333187	0
49990.64479087334	50004.56734443546	0
49986.07489653561	49993.66150576665	0
49986.51012401545	49995.60849854692	0
49984.077954815686	49995.664388103614	0
50003.895467088914	49987.98694527446	0
49982.031325156546	50004.108411650275	0
50012.386007996894	50002.93416500153	0
49981.83577827261	50006.99544168797	0
50002.61358895062	50006.125868638286	0
49997.610187178936	50007.504993158815	0
50002.000247755146	49982.02566011666	0
50003.92467657114	50009.55221404131	0
50007.90022175466	50009.254849840996	0
50002.119076106625	49987.54881244561	0
50000.85755020047	49982.84260186325	0
50002.88920887537	49988.277816315385	0
50000.76418505607	49990.47633754719	0
49991.52221516297	50005.175687260315	0
49991.79441719219	49989.945528475415	0
49998.38903914623	49990.977596904035	0
50010.86443657174	50002.861853111826	0
49996.13310567727	49978.225416527945	0
50001.90323198772	50002.087447907405	0
50005.84584777947	49998.54566276328	0
50017.357289774474	50003.73442282242	0
50012.453241333955	50007.3589429362	0
49985.605250376015	50000.51473356919	0
49994.38328827558	49984.18899957935	0
50000.8403546126	50004.897730818215	0
50006.11194117808	49990.15992299432	0
49984.27524808013	50005.968591316036	0
50019.5490885488	49989.334775282514	0
50008.08135946473	49995.88210170539	0
50013.452588935026	49988.7082536488	0
49998.1854275154	49989.08493253287	0
49998.71774061969	50006.58240197167	0
49993.97049801827	50004.02511665101	0
50015.25622703696	49993.5720335993	0
50019.81418921928	49993.28277654077	0
49995.226166110464	49988.49803466768	0
49993.865175289255	50005.869898426434	0
49994.04884830762	49993.897956082816	0
50001.39258520028	50014.69304526826	0
49992.10381851385	49991.3367421365	0
50002.88349777745	49998.53556594982	0
49999.29465558944	50003.13800737407	0
50012.61582749915	49996.667967977366	0
50004.93898694684	49981.08544820314	0
49992.72674114008	49981.491918674365	0
49982.816725410885	50008.82887474503	0
49993.60548876865	49980.15138910854	0
49992.11360557294	49974.161871512435	0
50008.0641741181	49991.535682462476	0
49986.56975352135	49985.88537937111	0
49988.26397047004	50003.51104710496	0
49986.204012010814	49983.62403469558	0
50005.45533731321	50008.4777403098	0
50002.84202847576	50009.38788858975	0
50004.5110949025	50002.17592122478	0
49977.593176681534	49997.97886004455	0
50012.96296910729	49986.584380800676	0
50000.389708098875	50008.21378903525	0
49990.53693650669	49987.986221160616	0
50014.06684097054	49993.2541244715	0
49991.01998804747	50002.62396518842	0
49997.179664791176	49989.593964051295	0
50004.2950092968	50012.89350630644	0
49990.621701041644	49975.46767306921	0
49993.55678247852	49977.01456242952	0
49992.84959283164	49987.70268395018	0
50011.20404459958	49996.77816642178	0
50003.364540594666	50019.003513690965	0
49983.49823437399	50007.538690917216	0
50014.32975302772	49996.15686941403	0
50015.78410513641	49997.474112749405	0
50009.43197460551	49990.474738550445	0
50004.745906517455	50016.623646608256	0
50009.63416808849	50010.34807378314	0
49981.74271072933	50016.83610456045	0
50013.40609958293	50002.34463341224	0
50002.72985233878	50018.01678341299	0
50008.287622641416	49999.13161246651	0
49984.126513146795	49977.08224825575	0
50012.84333684762	49985.38424254539	0
49987.99532836726	49995.883448455505	0
49990.49563661924	49992.83144377475	0
50014.145828508044	50005.16808115428	0
50015.1384677496	50000.029878970345	0
50018.71002429644	49992.34413541518	0
50007.134924491525	50011.962310271636	0
49996.373515502455	49992.135994846685	0
50006.850693972374	50009.72264438309	0
50012.45941158673	50019.663471941465	0
49992.899397134126	49993.07508130361	0
50016.607641170005	50001.151601822945	0
50001.25747092277	50006.547656443894	0
50005.9345093647	49994.19009730721	0
50017.813944932546	50005.00005444524	0
49994.42296405501	50000.44724693628	0
49999.35940114721	49988.76188971461	0
50016.58884756132	49999.17895380054	0
49994.892938313336	49980.091849776516	0
49995.0510721457	49995.44024060015	0
49986.38053722962	50002.41536141428	0
49990.64707373581	50007.66669698612	0
49989.3412077137	49992.250863683475	0
49987.369434572014	49998.90669951169	0
49986.04730065185	50004.93889305151	0
50020.57281063565	49988.298296764944	0
50003.141428724506	49983.92680217168	0
50011.81226398315	50020.795317113116	0
50007.91702417866	49994.79261652382	0
49997.460358599514	49978.000531714766	0
50008.47322917809	49997.7998386602	0
49988.79105521255	49985.61885176348	0
49979.99668415866	49988.247550464446	0
50023.01450993598	49990.665766766455	0
50001.80863469015	50011.621492053586	0
50001.180707899926	50000.160397497704	0
50001.230491099064	50013.464722137476	0
50005.57916729151	49986.36478573439	0
50006.32386534526	50003.98689779463	0
49987.26417256439	49997.386262863576	0
49986.50969488265	49971.13079668079	0
49991.78560749561	49984.743248127874	0
50011.91064186316	49987.25857504851	0
49979.026179858774	49993.54009193787	0
49995.29197055855	50014.299317089695	0
50003.27528192292	49991.640484220654	0
50022.18687484511	49999.49876293456	0
50016.845165693354	49996.542146341235	0
50009.68184032617	49994.3223712722	0
50008.5689875515	49989.42745413995	0
49988.62882947315	49994.23153514448	0
49978.34352784749	49994.31806542327	0
49991.21899801028	50013.93786311992	0
50009.06545782055	49992.015826742805	0
49996.762495718875	49973.93491078354	0
50017.86968777505	49999.56646561498	0
49992.32209367812	50003.204802689404	0
50006.53972236025	50002.45568023364	0
49989.60527622023	49999.63902025744	0
49998.13606003267	50013.69500914624	0
49990.00921189547	50013.485931768155	0
49991.09537875763	49976.82180722324	0
50010.54800492425	49998.00514117209	0
49989.09032394753	49996.42852776032	0
49995.18505374276	49987.3120398817	0
49990.204920949844	49989.23957312068	0
49995.16332007578	49981.804981765024	0
49989.805555721876	49969.598178768865	0
50014.54160586519	50009.30971696948	0
50021.54580095918	50001.77225144148	0
50006.927652825536	49994.9504747572	0
49978.94516972163	49997.86333530433	0
49987.154837966766	49993.45593771072	0
50018.25094646333	49988.26745355924	0
50015.53809944499	50007.19757847838	0
50002.562234896366	50007.29734310244	0
50000.87592896443	50009.30557281569	0
49996.09835851055	49994.088565508806	0
50023.472574627034	49993.01831946304	0
50013.090661204544	49993.807025936294	0
49978.33498788711	49999.89226490378	0
50014.457860201575	50015.35471834229	0
50006.75642568968	49992.643689522236	0
50010.80395894891	49986.74763689218	0
50001.22972512284	50016.696412634854	0
50011.0865047758	49984.2383962155	0
49987.17750191979	49980.50113884318	0
49988.18126003159	50002.39534483807	0
50025.30879016485	50001.55626795164	0
50004.84985572731	50003.25131092541	0
49992.321169828596	49977.792669715236	0
50025.70679542769	49986.95657258604	0
49987.68618123762	49990.97637467728	0
50003.750755374844	50000.30182726468	0
49993.00738688821	50018.27374472574	0
49985.56049451298	49985.40564000354	0
50012.47559685164	49994.66869856204	0
49988.23073582163	50005.06016935864	0
50014.21137249285	49998.59916272567	0
49985.705947552444	49991.237555350046	0
50023.961762669176	49980.63716247672	0
50015.65901229553	50005.51123304655	0
50007.42018130532	49983.40923644637	0
50003.98929458173	50020.19652411129	0
49978.68685766216	49980.01706397409	0
50006.02554113342	49983.502716806615	0
50006.37104882755	50017.880156948675	0
49977.877792385596	50016.68462250551	0
49983.88778388111	50003.431641383904	0
50007.25930525301	50016.356386512496	0
49997.53870393056	50011.68337544323	0
50028.8876354843	49996.7961139601	0
49993.03313609062	50004.99403676527	0
49978.87460193789	49978.57901382944	0
49998.366406242945	49994.75751474936	0
50019.61622097593	49990.60713461233	0
50014.61533795304	49991.38028168589	0
50008.690952911136	50020.165591565055	0
50005.68511072025	50013.842987113785	0
49996.093953493786	49996.01996986774	0
49981.46397774686	50000.416395001106	0
50010.21667654521	49996.177030068495	0
49996.98762224401	50012.73618486243	0
49977.06413674297	49991.234642248426	0
49993.694214306066	49995.12567417274	0
49980.3192485011	49994.00326872188	0
50004.056211135474	50014.66353332076	0
50002.37956575776	49978.923750197646	0
50022.66685467963	50001.65038291576	0
49995.84149753014	49973.43350969119	0
49997.10356754586	50006.01006358804	0
50033.06942428801	49981.91341570461	0
49979.94679799229	50001.3323591304	0
50008.85047956283	50016.47355770598	0
49995.25060635962	50016.73726829858	0
50006.72266694603	50007.64404602325	0
49990.082384099696	49971.73324296739	0
49994.30142329103	49986.52147414055	0
49993.99083781493	50013.564340328594	0
49993.677025331424	50019.77453632753	0
50008.88873976937	49986.20754836948	0
49989.62043617076	49984.9066512741	0
49976.89101514203	49999.79555213243	0
50000.38365317644	49984.73866509687	0
49998.50301832688	50004.801049115755	0
50002.4775370339	49999.82692121468	0
50000.58614407058	50022.59126134004	0
49991.57997734524	49980.74466590062	0
49999.47619484948	49983.55135301644	0
49997.872176753845	49979.78767954166	0
49999.51034001347	50014.126163537476	0
49987.361610054635	49969.53376487578	0
50002.83973411616	50012.701877170904	0
50010.86774556764	49989.07944425918	0
50001.15748309764	49991.573961654765	0
50007.9913835416	50022.24041741338	0
49988.7503233546	49981.35012226887	0
49986.03608310234	49999.11861181681	0
49985.00637627702	49981.597648055234	0
49985.650089384144	50009.49023072368	0
49974.397243483145	49994.03644489316	0
50015.4345562129	50000.98678220005	0
49976.39001702552	49983.38478956387	0
49990.066594147334	50015.71113489241	0
49971.73204410394	50023.41744022993	0
49983.60830630746	50002.113752133686	0
50007.28364498836	50014.70157262982	0
49983.19737224199	49998.713609976796	0
49986.11467622116	49996.56995467928	0
50019.87293030292	49996.05067039871	0
50011.89569799317	50004.23689077273	0
49987.14195373493	50003.64643312917	0
50005.18617250356	49976.00707180303	0
50021.27295677253	49997.78060101359	0
49979.594871433575	50010.649888378335	0
49992.039268323744	49970.88771154867	0
49987.510827455895	49972.02581111281	0
49995.56040451604	49984.98989796355	0
49981.0822076258	49967.432359146966	0
49987.94058000065	49974.88526764987	0
50014.510866226876	50001.379604242626	0
50004.62877733578	49978.807454918766	0
50003.970018942	50018.124082947324	0
49993.62624373497	49978.81782578118	0
49981.3428510555	50003.34384201937	0
50018.167902045905	50002.34827142573	0
49981.71449227033	50012.160532840586	0
49993.51179022016	50011.8374166899	0
50006.51511528033	49980.31385758159	0
50023.53832016382	49982.224374854566	0
50017.194157851016	50024.83639285489	0
50016.97714463976	50008.12513798981	0
49990.94758817478	50010.165896359336	0
50029.3899666008	49984.93088934797	0
49985.95128382408	49973.39797252086	0
50021.498484812364	49991.903341270365	0
49977.56468768297	50006.68173366002	0
49997.40523162644	49985.00916248897	0
49999.45886393115	50015.993292540705	0
50004.07375902936	49990.19193619716	0
49974.26236635185	50000.19879209648	0
50019.180563178095	49997.94562009952	0
50009.890755981425	49980.265018184764	0
49989.29510405071	50002.724338880376	0
49996.426259186024	49985.51478007382	0
50007.493040620924	49989.19723968765	0
49981.384028675486	50010.62626959132	0
49991.6071713429	49988.028312631526	0
49984.6056899718	49996.65388554512	0
49989.978249538704	49976.34614928339	0
50009.06208482354	50007.05225252825	0
50015.12164949382	49987.54220632814	0
50013.02451351341	50012.6930640136	0
49983.72875331615	50005.03348698493	0
50030.322162535915	50008.764945724026	0
49988.07236480543	49973.30322159022	0
50021.17953770424	49993.40148768863	0
49977.9353266202	49988.32861394756	0
50017.55200453088	49989.686622262205	0
50009.41709683127	49982.94472538286	0
49993.517031380165	49985.624445562935	0
50024.23762702507	49990.057631149546	0
50006.59920691841	50013.173112278804	0
49996.36285869221	49979.65183355569	0
49996.46253639952	50010.35669178488	0
49986.346697934445	49975.77454466398	0
50017.36509094484	49994.05724041787	0
49977.54298608225	50015.26628060827	0
49987.665413008544	50009.961026873665	0
50004.20668245684	49986.92493821414	0
49991.240948939056	49995.09753900651	0
49990.672214701546	49969.02835953091	0
49986.80029992012	50019.193986685816	0
49987.05498610656	50015.276629584274	0
50013.29483279359	49990.93642424138	0
50003.07116470876	50004.790797890644	0
50019.96678142075	50005.286622233856	0
50016.410985050155	50026.64117403084	0
50022.381607964344	49994.78009458669	0
50032.55510401598	49988.476649386204	0
50019.84726886357	50008.03743254569	0
50018.55105006549	49996.125393120456	0
50005.72733228711	49984.65987424659	0
49990.724770951034	50001.10196901953	0
50007.556938279646	49979.396019758125	0
50022.078615100705	50000.813758113996	0
50004.55566149082	50023.60044291396	0
49998.4983155582	50015.035411197096	0
50004.21201548379	49979.89735732732	0
49998.41688966351	49982.0914605221	0
49996.9404056562	50019.45560997021	0
50024.824178134666	50003.82240284793	0
49981.59933546655	49988.22546023058	0
50006.68692081328	49991.29153867619	0
50030.92505047998	49986.73341575318	0
49987.02162812129	49999.91224158874	0
50025.59547838074	50004.8113040502	0
49988.90094384041	49975.40867859488	0
49990.23594971534	49994.96063345515	0
50017.1067611682	49986.79810538411	0
49995.74080340362	50018.56532930337	0
50002.31586199673	50000.83903672667	0
49985.91446985067	49977.111835945914	0
49967.44431902017	49989.53004316159	0
49991.32434972063	49993.81099808387	0
50030.49764698876	49999.80431681986	0
50027.8920230694	49984.61646596402	0
49974.05217655252	49991.63751974511	0
49986.350155817265	50008.71150109189	0
49979.786602864704	49996.93528004006	0
49980.638830733114	50014.78666042598	0
50018.94609729141	49984.38404056665	0
50016.86817008317	49983.479919210724	0
49990.923193534356	50019.067660158245	0
49984.68159875427	50012.00075993163	0
49982.58897476211	49987.25645410104	0
49977.860154341804	50025.185317880954	0
49980.36263354036	49976.54920293385	0
50030.175245270664	50013.83441614367	0
50030.65430217634	50010.08164100497	0
49970.65389870021	50027.10203048065	0
50034.9719228903	49978.647480672626	0
50017.85789347177	50007.327853458395	0
49989.376716702325	50005.95581601044	0
49972.54740722439	50004.26018838349	0
49999.90607349646	49987.24525022351	0
50016.33039841318	50011.26546094777	0
49992.406209525456	50011.43399184492	0
50035.72874323706	50015.82195458916	0
50005.41012807499	50025.2913505149	0
49983.81713803753	49983.79410119446	0
49999.77181508898	49967.689736443	0
49967.01115954832	50018.732933267005	0
50001.21111076006	49976.59515916633	0
50022.03660548448	50021.284900769926	0
49987.06820574467	50005.69981951918	0
50020.23576196077	49998.22890886206	0
49992.16903790663	50013.34050751537	0
49981.74734959878	49983.20071237331	0
49991.36824090871	49969.98461879516	0
50012.37766248718	49981.688403947286	0
49974.56224014572	50014.0804240969	0
50024.36097900612	49986.16457806206	0
49978.57637046901	50017.57258934513	0
50035.21616128849	49992.33085888675	0
49988.520182053304	49993.212740546805	0
49990.99456999804	50011.18036907362	0
50014.791241027175	49989.81083623396	0
49983.24235149588	49995.04380092772	0
50005.4078474971	49995.59320991545	0
50026.3538803164	50002.49773890014	0
50022.33425121599	49996.648774144	0
49985.706139208625	50015.893411702025	0
50001.12132970448	50026.977078791555	0
50032.16883876991	49997.22933410839	0
50000.78804212597	50010.92367463368	0
49997.79416111843	49992.046539810384	0
49989.86428037326	49986.360250281214	0
49991.50355130605	50019.933566887434	0
50028.340584949256	50004.80209150397	0
50201.88809000566	50223.64821734754	24
50184.08767205008	50200.46599362018	24
50185.14412047352	50174.24019355874	24
50218.60551349959	50245.55323648848	24
50210.0635022325	50154.50654002243	24
50157.316785812356	50180.47981136512	24
50218.457834702545	50197.54927206305	24
50146.745306470875	50211.29614838441	24
50234.12134610789	50219.19979966356	24
50129.80508568772	50186.06586184738	24
50156.096958796035	50239.13102567592	24
50108.55705454673	50202.36424303585	24
50084.60757511902	50178.98126127753	24
50251.38601728667	50196.50785962023	24
50139.471626066486	50153.49385032534	24
50238.653933420326	50160.72042595672	24
50180.40086288475	50145.39621788711	24
50121.83927766856	50124.935876881755	24
50117.97577735081	50227.013905244356	24
50087.52411682608	50146.96841619575	24
50192.98719610197	50253.75885744395	24
50058.770509303795	50199.75405808734	24
50103.75301105005	50252.193952025744	24
50066.70554068647	50232.25960073272	24
50158.48845730403	50124.59769113227	24
50164.60028557057	50265.68668179843	24
50264.144914209945	50234.746490155114	24
50278.561465715764	50191.76038686973	24
50270.655259449006	50263.02215407241	24
50297.91431250989	50267.13019223807	24
50146.456121162635	50097.63210123884	24
50180.34412661979	50103.8849912742	24
50241.82224249098	50264.954544336935	24
50308.65785106241	50188.07815690462	24
50091.9096715813	50275.83964064783	24
50109.249493837495	50102.14151282142	24
50286.76262745237	50295.86643286995	24
50046.846276018136	50254.89516001342	24
50303.63255346368	50236.24692254024	24
50337.10172021382	50193.89522485279	24
50325.831059843484	50250.574329833384	24
50254.95633763492	50290.91188673221	24
50137.81397187428	50275.49771640983	24
50069.53980951976	50293.68184584482	24
50103.7911877132	50298.68456208918	24
50088.634429987746	50218.00853795166	24
50166.34022526755	50074.454759382555	24
50079.43476159285	50116.56726508813	24
50333.10384819964	50168.475474775965	24
50291.01320678221	50327.91737871205	24
50025.550483324245	50204.04651970067	24
50039.05290421888	50281.853896985	24
50052.55841914193	50101.03615200734	24
50284.2640353181	50167.37331788462	24
50265.65652815136	50334.48764192141	24
50227.059406502325	50290.219602948135	24
50346.86838307394	50274.63040630663	24
50191.52481308387	50069.87803371145	24
50232.25687220063	50338.04409337788	24
50209.49401208158	50317.12177587043	24
50100.74211224221	50073.209341542584	24
50195.062601852886	50037.311381593965	24
50215.8809713756	50061.15134137257	24
50147.63953268103	50307.78007689922	24
50022.350734804466	50233.03897269602	24
50149.83078106709	50339.54980363951	24
50356.46329518766	50218.21983280508	24
50241.46293123877	50079.25537336773	24
50348.909452674816	50306.808253907686	24
50358.282083998565	50173.62120915769	24
50023.09420377563	50116.29138084974	24
50371.781754400974	50288.06803152608	24
50029.34501904399	50090.05221268863	24
50394.45347470568	50262.980657462074	24
50399.18931041019	50304.894497613066	24
50170.98875303933	50297.50225287601	24
50195.93378658322	50285.54064121878	24
50174.88581712946	50021.6435455741	24
49999.52588681411	50091.99488182412	24
50316.76941532731	50321.49407014422	24
50014.04237460355	50172.28230200226	24
50240.631532534666	50053.10663628156	24
49984.86925749615	50175.703267194236	24
50154.95928113672	49998.229631528215	24
50386.884121856194	50230.85779941223	24
50112.96345284266	50164.45903479486	24
50219.81447264766	50019.79047361364	24
50323.05785208369	50136.105836995695	24
50211.077706322314	50090.90757483254	24
50200.67169782921	50121.766784899984	24
50237.20509694795	50133.77093506131	24
50330.68140330387	50104.84002788906	24
50046.077277724595	50307.62599913228	24
50180.01545767875	49981.00536448338	24
50103.95161848237	50047.87242115516	24
50341.426187660705	50341.97836956658	24
50269.809958618556	50141.90478662685	24
50006.560565267086	50288.376479068116	24
50325.871764724565	50294.43134600184	24
50297.031444132524	50142.718459980795	24
49983.78522953483	50308.94509557247	24
50072.68233712048	50079.840898118106	24
50244.652181811885	50022.8856153809	24
49950.9279180396	50175.609445519665	24
49993.02008510174	50127.632331150475	24
50265.96310171363	50365.51743074704	24
50030.44029064113	50335.12337468372	24
50045.32870675262	50176.799971384964	24
50403.96217605818	50332.8995681783	24
50209.61293644035	49977.44841138322	24
49968.51895365989	50150.78683724112	24
49951.83600254861	50123.82965433328	24
50252.9400708098	50392.47258872819	24
50129.11760020257	49991.72775135489	24
50050.53533406817	50127.82386517502	24
50303.99400467107	50098.20112576576	24
50029.05196953488	50147.381998220204	24
50238.766810232715	50108.33684276426	24
50076.501181565916	50255.263134834684	24
50270.07732794047	50031.62515493851	24
50080.127109088826	50320.69490251692	24
50374.53705669138	50192.87182735139	24
49955.036900596635	50306.253930135754	24
50283.293126090124	50384.151151025995	24
49929.9108768748	50157.163292432015	24
49985.638832864046	50264.76059102876	24
50417.95619471857	50281.03280031584	24
50413.31008570759	50245.826161255536	24
50320.5286820049	50076.95488502027	24
50137.906550738146	49959.17480645852	24
49939.68300284485	50328.977028522415	24
50000.95013687984	50350.29044438108	24
50062.42725764472	50342.26418628599	24
50170.021592718775	50047.52223401587	24
50340.49444540533	50059.78478996211	24
49960.28848356505	50274.15405063956	24
50315.536377223034	50045.5854755868	24
50182.99385230516	50336.93395606525	24
49934.1523226016	50194.64828902494	24
50131.48686418405	50057.44860164979	24
50370.16080796341	50254.732550579014	24
50420.82234079254	50358.997791264985	24
50110.42818251777	50324.19696942448	24
49978.85084784511	50068.239192887784	24
50422.897955155684	50217.06932449916	24
50371.281750598966	50320.172311655144	24
50148.58816807771	49929.19663764111	24
49979.64971541756	50232.085154372086	24
50290.376708551965	50358.51305859181	24
49951.05707480572	50353.04684409772	24
50227.68952176299	50376.116888252014	24
50200.87602635527	50001.07726847893	24
50228.140855869555	49994.92177160283	24
50286.56025860562	50118.52298865157	24
50397.04892417497	50180.26300323902	24
49918.001501794584	50344.953584885756	24
49955.983546600815	50095.801331662566	24
49902.212859141204	50189.72818123126	24
50244.538153582325	49969.898705933745	24
49954.91949593886	50052.45037506269	24
50198.94228066782	50359.449640417995	24
50407.74618419734	50389.3099746461	24
50350.08391223312	50126.92850349242	24
49932.585181789254	50261.41241564262	24
49914.96129410817	50281.494822090244	24
50020.35505881519	50368.25829509917	24
50167.17118586013	50361.71621411966	24
50141.66099092516	50027.094148485456	24
50051.25861326522	50066.78722770975	24
50237.29668844206	50419.746623912055	24
50266.72641761785	49956.20970039411	24
50175.35534246636	49913.76804285939	24
50453.36396711672	50352.42225706545	24
49917.52520614535	50315.240658523326	24
50231.69062039278	49947.036769623504	24
50336.203780393844	50029.993671649434	24
49961.19663915496	50212.216513942774	24
49942.662378486515	50074.428137028786	24
50376.0557083629	50350.51496380741	24
50393.121989296495	50153.98863297028	24
50206.583362782156	50429.676059172234	24
50311.67162984273	50007.832900721995	24
50253.45673020377	49931.71569029779	24
49954.91370519597	50239.747801222475	24
50322.89485015126	50217.58636073479	24
49907.782642051665	50215.89487728397	24
50362.266763910186	50373.913248552104	24
50101.030426852434	49981.27416997699	24
50089.18430543163	50021.00703598137	24
49895.340623643424	50329.91285853955	24
49902.50218436931	50144.49752452523	24
50015.00397844709	50396.57053691258	24
50004.34177151887	50054.74218281464	24
50291.33129311857	50059.219281921934	24
50314.35672633563	50346.85860982859	24
50329.7599810092	50377.703052467456	24
50445.723045963394	50380.52010282513	24
50274.75019753448	50411.28002328005	24
50058.82218870841	50034.80581191817	24
50173.334964996124	49952.480051591825	24
50207.96542666641	49927.88555181125	24
50276.94383422037	50438.29547148935	24
49988.207718886406	50203.73443404419	24
49877.67911064369	50204.469101506635	24
49896.47908078725	50361.48917348377	24
50440.602808468495	50323.11483754353	24
50375.76766959003	50402.07480974324	24
50393.94206094622	50423.579462320246	24
50473.62686086362	50374.142218303314	24
49994.04125308163	50375.75190779666	24
49874.32309823832	50235.537312628745	24
50197.37051784079	49895.217134974395	24
49929.491574155705	50109.249994509904	24
50111.50354242301	49945.19354505461	24
50263.24065794319	50467.64320673495	24
50120.940635600164	49916.905747924255	24
50090.338688301876	50347.24142020953	24
50362.61829921178	50027.295241505366	24
50218.06364344696	49880.96721721303	24
49894.79807225544	50116.5921059774	24
50290.143387961885	49965.58817521453	24
50361.42377196953	50103.76326463946	24
50254.63963565388	49998.97927287777	24
49868.734714693135	50111.69079278386	24
50030.70548862252	50041.37724938002	24
50500.45632035186	50375.99212035254	24
49936.16953727087	50221.51953915621	24
50194.8675918269	50454.20470134394	24
50452.20874313698	50230.899776050246	24
49856.933432807695	50186.50476938056	24
50443.671764874394	50294.92124454554	24
50437.541028472195	50408.72413004168	24
49889.5876753257	50289.94666532823	24
50468.62268969225	50406.48530198031	24
50134.85870505545	50361.85260753434	24
49857.74549047236	50262.48729033092	24
49914.2477047697	50080.34345674008	24
49839.761409357685	50161.20668726403	24
49875.33894740733	50082.30695519977	24
49865.21254805041	50344.786998982614	24
50512.6661071108	50347.45117624388	24
50218.93516781044	50401.90051959364	24
50457.74661332788	50261.10420124612	24
49842.91995951282	50097.27884663989	24
49846.103607441466	50072.15156940613	24
49972.14723158232	50335.916818833546	24
49962.02536002828	50025.114909008844	24
50289.7067219082	49993.208382432	24
50160.340381794624	50389.23513118776	24
50363.64078660874	49999.319941157206	24
50422.06584561967	50150.551668934546	24
50237.77005744905	50447.01713594726	24
50133.687172172766	50250.363434515864	24
50062.560297286975	50154.76747201512	24
49864.228328642355	50288.53400250481	24
50247.43180697365	49900.22810762231	24
49932.88950548166	50028.43317715579	24
50532.026651661035	50325.28097571926	24
49843.465427044495	50307.544464039296	24
50450.8241611179	50204.34003045124	24
49830.75306864886	50260.87109500829	24
49904.064884998006	50054.07038147358	24
50371.724197848445	50054.35279384631	24
50080.90226809044	49931.608271653124	24
50521.98926560438	50389.568163498836	24
50181.76337253457	50402.78642139325	24
49915.219457282226	50242.225935080205	24
49815.93251852249	50295.649658208626	24
50315.83726978769	49981.17558548308	24
50075.37190731368	49965.03948024985	24
50288.981482354895	50466.04709378754	24
50346.594098527	50401.8291810384	24
49793.62780697635	50314.578166354884	24
49874.78021230737	50055.4126152057	24
50320.69240919374	50422.61300178208	24
49786.93696117203	50289.325021085766	24
49989.2675437487	50020.47728373537	24
50465.54116314893	50320.875734862166	24
49956.71586213102	50000.201293707396	24
50153.524702700925	49891.54524343212	24
50552.91433981491	50307.83998451416	24
50470.8174006362	50186.30384175974	24
50337.02177580636	50003.72833151771	24
50071.88746380056	50372.68601171093	24
50139.329471152065	49868.059488995204	24
50252.331658585405	49875.1021773787	24
50564.650497792914	50335.76810193254	24
49870.84056164061	50139.64151227878	24
50534.48551430667	50416.28403012944	24
50481.53388420532	50433.226812329456	24
50480.635386413	50345.903950222746	24
49881.43481329561	50171.84264883091	24
50496.8759652024	50405.06753969172	24
49802.88000820374	50343.435771734985	24
49998.19277353747	50424.25486415407	24
50588.360038124345	50325.22312549249	24
50018.613690108075	50263.73878158364	24
50049.91784376069	49973.39545770002	24
49773.772350781335	50331.42472302005	24
49962.70160897763	49974.09345871487	24
50577.81594683072	50294.92222353476	24
49832.299131792475	50045.72395698398	24
50497.37904180843	50454.75057506773	24
49893.232834800576	50259.29864212168	24
50499.61119830161	50486.83437509288	24
50010.07161858415	50316.9917241794	24
50506.66107336716	50430.253604115656	24
50341.03646184898	49962.063875278436	24
49829.56665538116	50138.33754656044	24
50399.55771893038	50121.44726799016	24
49859.29288963503	50027.771618156796	24
50362.68907481614	49946.88539423498	24
50454.60077745441	50435.485131200374	24
49906.59132133004	50023.160764500135	24
50508.24411424783	50301.09727183426	24
50023.78978587704	49980.97647774155	24
50315.64972061043	50456.009441484726	24
50037.963965662544	50415.959889805876	24
50600.90399864207	50349.3571614663	24
50560.135674399346	50417.480039841845	24
50393.72351559038	50031.79110300024	24
50053.7303605178	49918.47188382362	24
50402.99814519038	50063.49433224986	24
50365.78486922181	49973.48188704609	24
50104.246960261095	50372.399070058054	24
49929.19436715219	50000.910657544904	24
50153.595501377145	49845.67055030904	24
49992.94488985544	49976.754814613	24
50582.45320252579	50395.67427622566	24
49896.13519100564	49998.86392465244	24
50065.39975053728	49891.27665800812	24
49981.61869602293	50400.88147235207	24
50421.89175067342	50037.312619926575	24
50293.51383601176	49938.39306034862	24
50570.83713141721	50441.965909210725	24
49873.44567282269	50379.32267078428	24
50116.893026422345	50400.48730085735	24
50311.210651402136	50481.86795468721	24
50409.42535261416	50008.7041818381	24
49820.021500754454	50233.87303990204	24
50511.69989428419	50273.30172709645	24
50525.105899377246	50450.12486133095	24
50268.21982703772	50098.47519549338	24
50055.6204928705	49946.88896224274	24
49864.86588189957	49999.00845640052	24
49873.245218213655	50317.313502821766	24
49827.93988140333	50331.05290737712	24
49969.05164040926	50374.74713562716	24
50079.13742715498	50053.256913918995	24
49795.2277449669	50229.83102021445	24
49813.31076071915	50062.6727266754	24
50074.10173677302	49994.74117817837	24
49769.395777414036	50268.113357470414	24
49795.81134446016	50256.40956430789	24
50466.62809956949	50457.53103124059	24
50539.44645783743	50283.54359162545	24
50422.34217553469	49981.7700440884	24
50423.92644422833	50436.62217137587	24
50475.33306104574	50220.316470892714	24
50398.4323053435	50453.83846662767	24
50065.81839118483	50413.22229270053	24
50563.402373934114	50361.027543581906	24
49769.79740225681	50238.97660734069	24
50479.46953663187	50503.55957667119	24
50452.26256332368	50147.8847454499	24
50284.9678607321	50218.71938020762	24
50195.24019729522	50483.20036277724	24
49783.1985743512	50072.123463058604	24
50091.06456199227	50401.17937409732	24
50017.38941041142	50011.03511203641	24
50095.767817486616	49906.47894411291	24
50553.39309145422	50256.410909802624	24
50527.878224532644	50498.41694616944	24
50000.168861223	49946.62553949054	24
50178.665004547955	50505.50670044686	24
50043.50121465192	50382.65317300489	24
50514.25582171346	50522.74129752006	24
49811.494880575396	50164.82357185241	24
49848.74087296825	50222.28381877566	24
49911.76109227673	50383.20965380469	24
49782.5845271684	50101.01050535035	24
50535.93498850162	50229.928914844146	24
50185.51944395373	49872.79272775078	24
50585.255701950155	50263.770236981516	24
50152.02668174364	50507.80486257091	24
50384.5078306868	50088.256056038255	24
50527.74075626543	50204.990997563014	24
50621.591859220185	50323.184339915366	24
50337.52584013672	50485.19578416583	24
50166.25872252313	50432.29773828071	24
50429.42082439126	50119.30321554318	24
50180.1812832238	49828.21961335434	24
50369.040187072846	50436.80114011556	24
50287.90980781639	49912.430331904055	24
49909.57003992353	49974.32121043136	24
50478.04302302701	50296.172380524025	24
50454.555109915425	50036.227148907725	24
49762.79777486742	50307.445426052844	24
50224.10974386935	50486.77942258583	24
50333.813458129276	50516.134112206324	24
50435.96457558329	50063.0481943441	24
49741.51135795863	50277.04573415242	24
50457.0346676987	50077.32937759611	24
50267.78010184862	50071.9113725613	24
50193.299381832614	50527.463272905065	24
49941.76043089494	50376.5248516385	24
50284.70055380677	50499.51183812241	24
50040.62038031184	50441.80723905136	24
50485.32201603635	50078.454411515486	24
49968.11046736041	49948.77886379116	24
50440.681397516535	50176.70348351481	24
50416.069538947944	50473.24345716212	24
50428.442155292745	50093.49937849782	24
50478.81397651329	50052.05095034535	24
49861.760305714735	50410.79520930659	24
49814.99571413951	50107.89904620212	24
50473.23628883255	50129.80071764775	24
50278.3980937253	49861.42197319544	24
50117.17472210755	50021.56097901995	24
50334.20169782108	50542.34705064742	24
50421.658856701215	50503.18772987799	24
50326.5164730415	49938.68414500694	24
50248.007000378835	49847.183730250144	24
50584.69525419053	50232.75485667913	24
50356.83599813998	50554.467352452346	24
50490.101499283905	50108.74211007288	24
50043.67052777566	49871.37965025234	24
49871.349880385904	50434.30476642034	24
50355.888912885326	49913.58795754399	24
50509.51349762182	50060.46641748707	24
50306.77298269995	50396.141918574926	24
50112.025844730146	50426.353588481674	24
50339.51033899948	50444.51797211647	24
50025.96199746979	49935.35052942968	24
50615.382940164745	50267.108947503104	24
50151.060883768994	49819.59117785006	24
50138.782255624006	49791.68342875411	24
50121.699632808275	49768.17384068595	24
49884.52626478326	49976.444755333316	24
50182.25636795374	50552.899162788395	24
50301.35198203273	50519.961754225114	24
50501.67069873117	50206.016803349004	24
50365.836216154275	50466.68395238862	24
50135.891924384145	49739.68129025741	24
49743.0417453161	50344.33817886487	24
50485.73917081185	50266.750646780834	24
50280.74006049201	49832.69020476985	24
49794.105406191	50043.69814990978	24
50503.50128866613	50236.82603919026	24
50123.67493256865	50493.102934529496	24
50137.03247965632	50441.58731996718	24
49712.51978931278	50336.09312150737	24
49820.27933705626	50195.23804447125	24
50489.06388565137	50023.56014033764	24
50346.380577268625	50579.9363771481	24
49709.14804356518	50280.672150816106	24
49934.141444679684	49949.731131068984	24
50454.40052281912	50519.864699638936	24
50538.57373864504	50542.93006924081	24
50153.40854073136	50462.479016898695	24
49888.44569550871	49950.7557837748	24
50513.303536497886	50031.07230209529	24
50497.01640137208	49999.27708462442	24
49958.20055215173	49918.11325653291	24
50525.54965836327	50176.76062815594	24
50568.8123037595	50205.60966451047	24
50443.82142949876	49995.1108318183	24
49857.29909008469	49970.06671291424	24
49761.00447010268	50040.18263435972	24
50108.67882762812	49739.98938970657	24
49751.782745883414	50078.59734124296	24
50437.130130817575	50458.138866652786	24
49902.19009599514	50428.9534865748	24
50126.699170602245	49892.08111957882	24
50093.23464383227	49872.5815912797	24
50155.35016034895	50532.88471972669	24
50110.96238282023	49851.070259829	24
50068.69548064012	49857.84978678204	24
50507.89246932147	50554.37060607304	24
49778.916592619	50160.35079852293	24
50369.289732903235	50146.37418700278	24
50482.091592981335	50533.220216138616	24
49929.47371500355	49912.25094364702	24
49784.215496008204	50365.46689653914	24
49774.48991932037	50018.19755469788	24
50440.05744282355	50541.67255348433	24
50619.85457710599	50376.833712838175	24
50167.00713463745	49791.73788299831	24
50084.65938258077	50443.49162326438	24
50279.351717294456	50545.546856203335	24
50424.823509900336	50567.60050620511	24
49790.09522297922	49993.66223548774	24
49737.56826368562	50053.43348862049	24
50395.14020204322	50574.41559127154	24
50521.8274766715	49982.416959434166	24
50248.06219841653	50316.446338018715	24
50043.09532748392	50468.430504253265	24
50564.361268341025	50561.38604713987	24
50368.29692122305	50529.64941170629	24
50580.14389606776	50582.85309937021	24
