# Supplementary material for: Abundant Topological Outliers in Social Media Data and Their Effect on Spatial Analysis
Source: PLoS One. 2016 Sep 9;11(9):e0162360. doi: 10.1371/journal.pone.0162360 (PMC5017681; doi:10.1371/journal.pone.0162360)
Supplement: S4 Dataset — See the respective attached file. (ZIP) [file pone.0162360.s004.zip › S4_inclusion_swl/clust_26_35.csv]

50000.0	50000.0	0
49997.79043139506	49998.597076012185	0
49992.133447697015	50000.07879332946	0
49995.558133034945	50000.38009565156	0
49997.21745450375	49997.77212437529	0
49994.57180867038	50002.631066205395	0
49991.49888846195	49992.4613969998	0
49996.77201141029	50001.35825968003	0
50004.850999751936	50000.85693610015	0
49993.46797080403	50008.42654315858	0
49998.95035597973	49999.646175560476	0
49997.442896782326	49996.09302892505	0
49998.812795232036	50001.19449831629	0
50002.62075658079	49995.496073808055	0
50000.216125961226	49993.66178437633	0
50004.23648844592	49992.22940218959	0
49993.571381594695	49999.580818657516	0
49992.41923089483	49988.943020042476	0
49996.0527618576	49990.599080623244	0
50001.12000876341	49996.02035613251	0
50001.6019572125	49988.69191780159	0
50000.054173393626	49994.84507609227	0
49996.16393075302	49983.54171333091	0
49999.359585119164	49998.34690009942	0
49990.032259035645	49990.78718097332	0
50008.03801246034	50004.374756706806	0
49997.912305912	50002.05047237355	0
50003.47988321763	49993.052296422924	0
49985.51403302475	50003.33527065473	0
49998.6759818169	50008.21620234813	0
50007.88661690972	50006.75171072905	0
49992.84463948033	49996.02080521639	0
50005.353157945894	49996.63946390781	0
49993.56821679584	49997.757853689975	0
49984.727985152575	49992.42600786566	0
49987.897885826496	50000.432936200814	0
49995.41428427015	49998.58480619745	0
49998.23230755371	49984.27159425677	0
50001.56984675912	50003.70886639595	0
49987.949256951135	49986.671472371265	0
49993.69019385624	49988.42095948461	0
49990.60023029436	49996.84431148471	0
49989.8831856475	49998.5480773353	0
50004.031737429694	49998.13902404288	0
50003.4894029905	50003.09904140463	0
50008.61850962432	50008.21797879241	0
49999.591625836154	50002.031401449996	0
49997.03975814452	50009.348246719914	0
50004.44371639388	49993.891565456965	0
50003.34929151505	49985.56991203538	0
49992.16039029563	50006.06042632077	0
50007.15378653218	49999.26466668234	0
49996.16890274137	50002.738391335304	0
50005.92485061879	49988.330804757796	0
49998.38389391129	49993.62450756858	0
50005.06115385122	49997.67556213016	0
49988.91764942108	49997.5550046056	0
50007.51712024195	50001.36870839534	0
49988.1616042304	49983.63506917873	0
50009.485075860175	49997.87824772131	0
49996.04301541916	50008.734037925446	0
49992.10706594943	49998.709555552676	0
49998.05603662089	49976.85732034227	0
49998.23225417739	49988.04705525317	0
50003.29875263384	50010.79864165075	0
49988.8005706413	49988.888047156666	0
49998.633742805185	49985.74198749925	0
50012.26252845324	49989.043919917516	0
50001.71554240036	50008.23076770677	0
49990.4221963806	49980.08489794384	0
49996.7307457035	49986.75100088232	0
49996.95323201458	49991.31025767149	0
49996.627782278076	49999.704189140306	0
49993.783599509414	50001.9670468794	0
49995.547791910605	50007.16657583297	0
49994.541607082676	49998.032773452	0
49997.19536476392	49993.761534747864	0
49994.48619388764	49990.314267388865	0
50005.31953840113	50011.457951609125	0
50005.21838530439	49992.710027598725	0
50003.553832569996	49996.930528550794	0
50005.55622003214	50007.27952617764	0
50016.07253131363	49992.92009515851	0
49981.55975510632	49993.815413305005	0
49998.391760254424	50010.92338898061	0
50006.9610331696	49997.4371772649	0
50008.761052684844	49996.71402507769	0
49995.88335509951	49989.38185972829	0
49996.861110456084	50003.60591475201	0
50011.76083948491	50005.815023696225	0
50007.565205166386	49988.032658921504	0
50011.5472826698	49993.41279408204	0
49994.69598294172	49991.86267472745	0
50001.59297422699	49992.63184262959	0
50020.432728192354	49991.544523876044	0
49995.42836478101	49997.296746693275	0
49998.810270886876	49992.07105333187	0
49990.64479087334	50004.56734443546	0
49986.07489653561	49993.66150576665	0
49986.51012401545	49995.60849854692	0
49984.077954815686	49995.664388103614	0
50003.895467088914	49987.98694527446	0
49982.031325156546	50004.108411650275	0
50012.386007996894	50002.93416500153	0
49981.83577827261	50006.99544168797	0
50002.61358895062	50006.125868638286	0
49997.610187178936	50007.504993158815	0
50002.000247755146	49982.02566011666	0
50003.92467657114	50009.55221404131	0
50007.90022175466	50009.254849840996	0
50002.119076106625	49987.54881244561	0
50000.85755020047	49982.84260186325	0
50002.88920887537	49988.277816315385	0
50000.76418505607	49990.47633754719	0
49991.52221516297	50005.175687260315	0
49991.79441719219	49989.945528475415	0
49998.38903914623	49990.977596904035	0
50010.86443657174	50002.861853111826	0
49996.13310567727	49978.225416527945	0
50001.90323198772	50002.087447907405	0
50005.84584777947	49998.54566276328	0
50017.357289774474	50003.73442282242	0
50012.453241333955	50007.3589429362	0
49985.605250376015	50000.51473356919	0
49994.38328827558	49984.18899957935	0
50000.8403546126	50004.897730818215	0
50006.11194117808	49990.15992299432	0
49984.27524808013	50005.968591316036	0
50019.5490885488	49989.334775282514	0
50008.08135946473	49995.88210170539	0
50013.452588935026	49988.7082536488	0
49998.1854275154	49989.08493253287	0
49998.71774061969	50006.58240197167	0
49993.97049801827	50004.02511665101	0
50015.25622703696	49993.5720335993	0
50019.81418921928	49993.28277654077	0
49995.226166110464	49988.49803466768	0
49993.865175289255	50005.869898426434	0
49994.04884830762	49993.897956082816	0
50001.39258520028	50014.69304526826	0
49992.10381851385	49991.3367421365	0
50002.88349777745	49998.53556594982	0
49999.29465558944	50003.13800737407	0
50012.61582749915	49996.667967977366	0
50004.93898694684	49981.08544820314	0
49992.72674114008	49981.491918674365	0
49982.816725410885	50008.82887474503	0
49993.60548876865	49980.15138910854	0
49992.11360557294	49974.161871512435	0
50008.0641741181	49991.535682462476	0
49986.56975352135	49985.88537937111	0
49988.26397047004	50003.51104710496	0
49986.204012010814	49983.62403469558	0
50005.45533731321	50008.4777403098	0
50002.84202847576	50009.38788858975	0
50004.5110949025	50002.17592122478	0
49977.593176681534	49997.97886004455	0
50012.96296910729	49986.584380800676	0
50000.389708098875	50008.21378903525	0
49990.53693650669	49987.986221160616	0
50014.06684097054	49993.2541244715	0
49991.01998804747	50002.62396518842	0
49997.179664791176	49989.593964051295	0
50004.2950092968	50012.89350630644	0
49990.621701041644	49975.46767306921	0
49993.55678247852	49977.01456242952	0
49992.84959283164	49987.70268395018	0
50011.20404459958	49996.77816642178	0
50003.364540594666	50019.003513690965	0
49983.49823437399	50007.538690917216	0
50014.32975302772	49996.15686941403	0
50015.78410513641	49997.474112749405	0
50009.43197460551	49990.474738550445	0
50004.745906517455	50016.623646608256	0
50009.63416808849	50010.34807378314	0
49981.74271072933	50016.83610456045	0
50013.40609958293	50002.34463341224	0
50002.72985233878	50018.01678341299	0
50008.287622641416	49999.13161246651	0
49984.126513146795	49977.08224825575	0
50012.84333684762	49985.38424254539	0
49987.99532836726	49995.883448455505	0
49990.49563661924	49992.83144377475	0
50014.145828508044	50005.16808115428	0
50015.1384677496	50000.029878970345	0
50018.71002429644	49992.34413541518	0
50007.134924491525	50011.962310271636	0
49996.373515502455	49992.135994846685	0
50006.850693972374	50009.72264438309	0
50012.45941158673	50019.663471941465	0
49992.899397134126	49993.07508130361	0
50016.607641170005	50001.151601822945	0
50001.25747092277	50006.547656443894	0
50005.9345093647	49994.19009730721	0
50017.813944932546	50005.00005444524	0
49994.42296405501	50000.44724693628	0
49999.35940114721	49988.76188971461	0
50016.58884756132	49999.17895380054	0
49994.892938313336	49980.091849776516	0
49995.0510721457	49995.44024060015	0
49986.38053722962	50002.41536141428	0
49990.64707373581	50007.66669698612	0
49989.3412077137	49992.250863683475	0
49987.369434572014	49998.90669951169	0
49986.04730065185	50004.93889305151	0
50020.57281063565	49988.298296764944	0
50003.141428724506	49983.92680217168	0
50011.81226398315	50020.795317113116	0
50007.91702417866	49994.79261652382	0
49997.460358599514	49978.000531714766	0
50008.47322917809	49997.7998386602	0
49988.79105521255	49985.61885176348	0
49979.99668415866	49988.247550464446	0
50023.01450993598	49990.665766766455	0
50001.80863469015	50011.621492053586	0
50001.180707899926	50000.160397497704	0
50001.230491099064	50013.464722137476	0
50005.57916729151	49986.36478573439	0
50006.32386534526	50003.98689779463	0
49987.26417256439	49997.386262863576	0
49986.50969488265	49971.13079668079	0
49991.78560749561	49984.743248127874	0
50011.91064186316	49987.25857504851	0
49979.026179858774	49993.54009193787	0
49995.29197055855	50014.299317089695	0
50003.27528192292	49991.640484220654	0
50022.18687484511	49999.49876293456	0
50016.845165693354	49996.542146341235	0
50009.68184032617	49994.3223712722	0
50008.5689875515	49989.42745413995	0
49988.62882947315	49994.23153514448	0
49978.34352784749	49994.31806542327	0
49991.21899801028	50013.93786311992	0
50009.06545782055	49992.015826742805	0
49996.762495718875	49973.93491078354	0
50017.86968777505	49999.56646561498	0
49992.32209367812	50003.204802689404	0
50006.53972236025	50002.45568023364	0
49989.60527622023	49999.63902025744	0
49998.13606003267	50013.69500914624	0
49990.00921189547	50013.485931768155	0
49991.09537875763	49976.82180722324	0
50010.54800492425	49998.00514117209	0
49989.09032394753	49996.42852776032	0
49995.18505374276	49987.3120398817	0
49990.204920949844	49989.23957312068	0
49995.16332007578	49981.804981765024	0
49989.805555721876	49969.598178768865	0
50014.54160586519	50009.30971696948	0
50021.54580095918	50001.77225144148	0
50006.927652825536	49994.9504747572	0
49978.94516972163	49997.86333530433	0
49987.154837966766	49993.45593771072	0
50018.25094646333	49988.26745355924	0
50015.53809944499	50007.19757847838	0
50002.562234896366	50007.29734310244	0
50000.87592896443	50009.30557281569	0
49996.09835851055	49994.088565508806	0
50023.472574627034	49993.01831946304	0
50013.090661204544	49993.807025936294	0
49978.33498788711	49999.89226490378	0
50014.457860201575	50015.35471834229	0
50006.75642568968	49992.643689522236	0
50010.80395894891	49986.74763689218	0
50001.22972512284	50016.696412634854	0
50011.0865047758	49984.2383962155	0
49987.17750191979	49980.50113884318	0
49988.18126003159	50002.39534483807	0
50025.30879016485	50001.55626795164	0
50004.84985572731	50003.25131092541	0
49992.321169828596	49977.792669715236	0
50025.70679542769	49986.95657258604	0
49987.68618123762	49990.97637467728	0
50003.750755374844	50000.30182726468	0
49993.00738688821	50018.27374472574	0
49985.56049451298	49985.40564000354	0
50012.47559685164	49994.66869856204	0
49988.23073582163	50005.06016935864	0
50014.21137249285	49998.59916272567	0
49985.705947552444	49991.237555350046	0
50023.961762669176	49980.63716247672	0
50015.65901229553	50005.51123304655	0
50007.42018130532	49983.40923644637	0
50003.98929458173	50020.19652411129	0
49978.68685766216	49980.01706397409	0
50006.02554113342	49983.502716806615	0
50006.37104882755	50017.880156948675	0
49977.877792385596	50016.68462250551	0
49983.88778388111	50003.431641383904	0
50007.25930525301	50016.356386512496	0
49997.53870393056	50011.68337544323	0
50028.8876354843	49996.7961139601	0
49993.03313609062	50004.99403676527	0
49978.87460193789	49978.57901382944	0
49998.366406242945	49994.75751474936	0
50019.61622097593	49990.60713461233	0
50014.61533795304	49991.38028168589	0
50008.690952911136	50020.165591565055	0
50005.68511072025	50013.842987113785	0
49996.093953493786	49996.01996986774	0
49981.46397774686	50000.416395001106	0
50010.21667654521	49996.177030068495	0
49996.98762224401	50012.73618486243	0
49977.06413674297	49991.234642248426	0
49993.694214306066	49995.12567417274	0
49980.3192485011	49994.00326872188	0
50004.056211135474	50014.66353332076	0
50002.37956575776	49978.923750197646	0
50022.66685467963	50001.65038291576	0
49995.84149753014	49973.43350969119	0
49997.10356754586	50006.01006358804	0
50033.06942428801	49981.91341570461	0
49979.94679799229	50001.3323591304	0
50008.85047956283	50016.47355770598	0
49995.25060635962	50016.73726829858	0
50006.72266694603	50007.64404602325	0
49990.082384099696	49971.73324296739	0
49994.30142329103	49986.52147414055	0
49993.99083781493	50013.564340328594	0
49993.677025331424	50019.77453632753	0
50008.88873976937	49986.20754836948	0
49989.62043617076	49984.9066512741	0
49976.89101514203	49999.79555213243	0
50000.38365317644	49984.73866509687	0
49998.50301832688	50004.801049115755	0
50002.4775370339	49999.82692121468	0
50000.58614407058	50022.59126134004	0
49991.57997734524	49980.74466590062	0
49999.47619484948	49983.55135301644	0
49997.872176753845	49979.78767954166	0
49999.51034001347	50014.126163537476	0
49987.361610054635	49969.53376487578	0
50002.83973411616	50012.701877170904	0
50010.86774556764	49989.07944425918	0
50001.15748309764	49991.573961654765	0
50007.9913835416	50022.24041741338	0
49988.7503233546	49981.35012226887	0
49986.03608310234	49999.11861181681	0
49985.00637627702	49981.597648055234	0
49985.650089384144	50009.49023072368	0
49974.397243483145	49994.03644489316	0
50015.4345562129	50000.98678220005	0
49976.39001702552	49983.38478956387	0
49990.066594147334	50015.71113489241	0
49971.73204410394	50023.41744022993	0
49983.60830630746	50002.113752133686	0
50007.28364498836	50014.70157262982	0
49983.19737224199	49998.713609976796	0
49986.11467622116	49996.56995467928	0
50019.87293030292	49996.05067039871	0
50011.89569799317	50004.23689077273	0
49987.14195373493	50003.64643312917	0
50005.18617250356	49976.00707180303	0
50021.27295677253	49997.78060101359	0
49979.594871433575	50010.649888378335	0
49992.039268323744	49970.88771154867	0
49987.510827455895	49972.02581111281	0
49995.56040451604	49984.98989796355	0
49981.0822076258	49967.432359146966	0
49987.94058000065	49974.88526764987	0
50014.510866226876	50001.379604242626	0
50004.62877733578	49978.807454918766	0
50003.970018942	50018.124082947324	0
49993.62624373497	49978.81782578118	0
49981.3428510555	50003.34384201937	0
50018.167902045905	50002.34827142573	0
49981.71449227033	50012.160532840586	0
49993.51179022016	50011.8374166899	0
50006.51511528033	49980.31385758159	0
50023.53832016382	49982.224374854566	0
50017.194157851016	50024.83639285489	0
50016.97714463976	50008.12513798981	0
49990.94758817478	50010.165896359336	0
50029.3899666008	49984.93088934797	0
49985.95128382408	49973.39797252086	0
50021.498484812364	49991.903341270365	0
49977.56468768297	50006.68173366002	0
49997.40523162644	49985.00916248897	0
49999.45886393115	50015.993292540705	0
50004.07375902936	49990.19193619716	0
49974.26236635185	50000.19879209648	0
50019.180563178095	49997.94562009952	0
50009.890755981425	49980.265018184764	0
49989.29510405071	50002.724338880376	0
49996.426259186024	49985.51478007382	0
50007.493040620924	49989.19723968765	0
49981.384028675486	50010.62626959132	0
49991.6071713429	49988.028312631526	0
49984.6056899718	49996.65388554512	0
49989.978249538704	49976.34614928339	0
50009.06208482354	50007.05225252825	0
50015.12164949382	49987.54220632814	0
50013.02451351341	50012.6930640136	0
49983.72875331615	50005.03348698493	0
50030.322162535915	50008.764945724026	0
49988.07236480543	49973.30322159022	0
50021.17953770424	49993.40148768863	0
49977.9353266202	49988.32861394756	0
50017.55200453088	49989.686622262205	0
50009.41709683127	49982.94472538286	0
49993.517031380165	49985.624445562935	0
50024.23762702507	49990.057631149546	0
50006.59920691841	50013.173112278804	0
49996.36285869221	49979.65183355569	0
49996.46253639952	50010.35669178488	0
49986.346697934445	49975.77454466398	0
50017.36509094484	49994.05724041787	0
49977.54298608225	50015.26628060827	0
49987.665413008544	50009.961026873665	0
50004.20668245684	49986.92493821414	0
49991.240948939056	49995.09753900651	0
49990.672214701546	49969.02835953091	0
49986.80029992012	50019.193986685816	0
49987.05498610656	50015.276629584274	0
50013.29483279359	49990.93642424138	0
50003.07116470876	50004.790797890644	0
50019.96678142075	50005.286622233856	0
50016.410985050155	50026.64117403084	0
50022.381607964344	49994.78009458669	0
50032.55510401598	49988.476649386204	0
50019.84726886357	50008.03743254569	0
50018.55105006549	49996.125393120456	0
50005.72733228711	49984.65987424659	0
49990.724770951034	50001.10196901953	0
50007.556938279646	49979.396019758125	0
50022.078615100705	50000.813758113996	0
50004.55566149082	50023.60044291396	0
49998.4983155582	50015.035411197096	0
50004.21201548379	49979.89735732732	0
49998.41688966351	49982.0914605221	0
49996.9404056562	50019.45560997021	0
50024.824178134666	50003.82240284793	0
49981.59933546655	49988.22546023058	0
50006.68692081328	49991.29153867619	0
50030.92505047998	49986.73341575318	0
49987.02162812129	49999.91224158874	0
50025.59547838074	50004.8113040502	0
49988.90094384041	49975.40867859488	0
49990.23594971534	49994.96063345515	0
50017.1067611682	49986.79810538411	0
49995.74080340362	50018.56532930337	0
50002.31586199673	50000.83903672667	0
49985.91446985067	49977.111835945914	0
49967.44431902017	49989.53004316159	0
49991.32434972063	49993.81099808387	0
50030.49764698876	49999.80431681986	0
50027.8920230694	49984.61646596402	0
49974.05217655252	49991.63751974511	0
49986.350155817265	50008.71150109189	0
49979.786602864704	49996.93528004006	0
49980.638830733114	50014.78666042598	0
50018.94609729141	49984.38404056665	0
50016.86817008317	49983.479919210724	0
49990.923193534356	50019.067660158245	0
49984.68159875427	50012.00075993163	0
49982.58897476211	49987.25645410104	0
49977.860154341804	50025.185317880954	0
49980.36263354036	49976.54920293385	0
50030.175245270664	50013.83441614367	0
50030.65430217634	50010.08164100497	0
49970.65389870021	50027.10203048065	0
50034.9719228903	49978.647480672626	0
50017.85789347177	50007.327853458395	0
49989.376716702325	50005.95581601044	0
49972.54740722439	50004.26018838349	0
49999.90607349646	49987.24525022351	0
50016.33039841318	50011.26546094777	0
49992.406209525456	50011.43399184492	0
50035.72874323706	50015.82195458916	0
50005.41012807499	50025.2913505149	0
49983.81713803753	49983.79410119446	0
49999.77181508898	49967.689736443	0
49967.01115954832	50018.732933267005	0
50001.21111076006	49976.59515916633	0
50022.03660548448	50021.284900769926	0
49987.06820574467	50005.69981951918	0
50020.23576196077	49998.22890886206	0
49992.16903790663	50013.34050751537	0
49981.74734959878	49983.20071237331	0
49991.36824090871	49969.98461879516	0
50012.37766248718	49981.688403947286	0
49974.56224014572	50014.0804240969	0
50024.36097900612	49986.16457806206	0
49978.57637046901	50017.57258934513	0
50035.21616128849	49992.33085888675	0
49988.520182053304	49993.212740546805	0
49990.99456999804	50011.18036907362	0
50014.791241027175	49989.81083623396	0
49983.24235149588	49995.04380092772	0
50005.4078474971	49995.59320991545	0
50026.3538803164	50002.49773890014	0
50022.33425121599	49996.648774144	0
49985.706139208625	50015.893411702025	0
50001.12132970448	50026.977078791555	0
50032.16883876991	49997.22933410839	0
50000.78804212597	50010.92367463368	0
49997.79416111843	49992.046539810384	0
49989.86428037326	49986.360250281214	0
49991.50355130605	50019.933566887434	0
50028.340584949256	50004.80209150397	0
50003.613519144375	50062.11847666269	25
50026.0140969029	50041.86301211304	25
50048.42826939469	50023.892679397235	25
50080.7737198422	50024.8218152126	25
50037.139414780875	49999.84497574069	25
50049.75241434489	49968.65688584555	25
50065.39846098901	49998.67454346005	25
50058.58205417197	50049.27474668338	25
50023.216307877985	50080.78630696469	25
50091.41969762195	50000.80489130942	25
50081.59379662531	49955.256730932386	25
50011.038691354006	50112.85820120102	25
50023.030107323444	49969.76459280401	25
50044.02507462107	50113.87086263929	25
50054.23922171919	50080.92757547569	25
50007.354638633435	49997.844445729184	25
50037.11079900481	50143.117522357745	25
50072.526492841556	50114.8216590922	25
50089.28741327661	50089.4357329869	25
50105.57132452238	50042.55489327605	25
50134.823168489325	50051.16036815297	25
50086.44606277159	49929.06765990054	25
50083.63227734271	49898.30866079019	25
50167.08376876165	50058.83353646676	25
50058.77552453782	49910.46303474239	25
50172.73267847054	50087.33822425321	25
49990.13071671132	50026.113399975635	25
50037.02777328434	49894.224086178845	25
50063.22498474041	50159.261373822774	25
49987.39311997382	50093.81666031397	25
49964.59179994994	50036.162795874465	25
50038.62987274924	50175.38664892319	25
50103.23460085589	50119.09683295163	25
49968.51747828558	50065.56938508048	25
50020.60687379961	50204.04667683038	25
49947.480974365855	50089.49545749294	25
50038.79944963836	49861.04121192425	25
50145.1996171701	50078.75006827964	25
50095.72059456756	50147.34382267575	25
49961.57925048132	50006.32672867346	25
50132.47674859703	50105.255239843515	25
50102.86638802481	50181.536213137646	25
50090.19776920791	49870.199400755184	25
50119.23891367344	49889.52634120762	25
50101.10146819616	49845.993078395695	25
50103.13717332962	49977.21351660308	25
49935.98225210172	50016.444936180626	25
50009.62658410304	50165.03128257417	25
50151.886028880115	49895.111309208834	25
49971.096335463546	49979.05395169941	25
49992.178920457656	49962.176948991604	25
49992.85789324568	50201.902010078455	25
49970.50624655066	50226.67163961404	25
49964.94391749696	49943.03186631884	25
49944.41059109002	50119.574806971454	25
50035.28430469588	49927.721615681534	25
50198.44207923392	50071.926186962715	25
50059.55682507365	49941.403741775044	25
49984.37768018558	50125.341679545534	25
50225.3959253048	50059.21956866882	25
50082.45055839402	50059.71064660398	25
50131.56163848436	50186.30980528029	25
50251.38370261629	50081.384759333465	25
50009.9410079325	49906.68978563823	25
50065.66865961858	49843.00253024824	25
49903.036210911574	50010.38479902152	25
49939.53814033945	49963.9192855041	25
49925.679661774695	49986.303032528354	25
50033.26674190427	49830.670622190075	25
50012.43433414696	49803.49092342054	25
50162.09227965781	50173.00882007844	25
50117.80021574929	49998.90218795808	25
50161.05414924738	50030.251832988055	25
50185.59218522436	50010.07549526191	25
50156.51064927591	50117.84354232612	25
50129.636518073035	49865.020505749344	25
49914.56186643712	50111.180591787255	25
50040.38590752126	50221.69230646331	25
50218.64409078176	50028.798791293935	25
49983.2117359418	49909.67511427169	25
50139.04039818454	50158.30127181607	25
50090.075035795184	50210.11185073754	25
49915.373531307596	50077.8071983282	25
50114.304674070554	49917.423365479066	25
50150.567688543895	49921.72874787649	25
49948.786706255785	50211.39390884584	25
50008.64756385912	50232.665811083905	25
50064.60923678255	50243.17538382616	25
49928.23145682248	50045.65405725128	25
50154.13010644481	50004.04025058438	25
50258.18779311352	50049.825593369045	25
50186.104630563415	49979.26830498171	25
50196.76872212299	50100.255572439826	25
50155.62752616	49975.97176917599	25
50110.66627015279	49944.95096516856	25
50192.46994622872	50161.65276081812	25
50286.786476680565	50062.26848200689	25
49959.763929437	49892.0913397951	25
49989.14625009433	49789.95790007034	25
50004.88648166139	49768.653921788486	25
49932.39249222974	49901.835224411145	25
50176.04656931032	50135.874292602646	25
50058.87655826843	49811.9003417978	25
49919.67693487716	50141.18848467739	25
49883.14874711901	50125.238157864915	25
50190.921633486796	49949.57166259271	25
49979.845650766605	49759.828265997385	25
50157.91692238643	49947.867038075376	25
50175.16502484035	50196.78491256757	25
50182.91179492244	49898.79288070773	25
49960.70309475264	50253.24427872206	25
50309.52354198679	50076.90649131672	25
50160.654333277664	50227.99122302805	25
50156.18000567924	49857.76826113801	25
50131.51868099676	49838.74508180933	25
50063.528587147535	50208.64154892598	25
50212.21642889418	49909.40009483359	25
50111.31298644186	50072.53526669044	25
50131.47935373663	50214.30639886366	25
50222.99829480222	49940.29487280875	25
50297.553365167274	50104.88603287591	25
50006.39175640129	49935.721923411795	25
49976.21855111128	50168.61579119994	25
50239.942358272936	49919.28423702477	25
50076.68647357403	49792.01390741428	25
49895.11574629355	50053.18507942371	25
50137.11215857085	50245.55026750317	25
50267.657462182164	49927.48070340368	25
49940.45605699372	50280.089224587806	25
49962.005738750726	49786.91105635782	25
50240.46900382141	50004.7175653418	25
49925.58744513253	50234.95019288238	25
50196.32354108198	49867.5515572922	25
49950.90716458335	49746.17663348014	25
50221.32726871481	50155.00703290336	25
49956.19482817169	50142.76860907519	25
50101.65667459309	49818.855311831285	25
50244.54981035279	50166.82841044798	25
50109.91230359434	50229.59375846238	25
49921.12808089285	50308.73048189761	25
50029.73684806338	49780.40294037792	25
50028.6615272088	50251.0896618555	25
49866.27958014521	50069.24088435249	25
49941.73109967826	50181.366330436314	25
49915.700479714076	50170.60076340909	25
50243.55907723685	50134.51852998486	25
50253.29963222737	49896.38886333273	25
49880.0738538074	50095.67177711173	25
49916.091639451566	50259.36997873267	25
49834.334099996435	50064.062814641125	25
49931.0613838731	49793.36904950214	25
49937.921267784324	49719.347030107696	25
50278.12064484466	50137.13258696369	25
49869.97606351701	50150.73245083158	25
49942.523792361746	50327.654547606806	25
49850.875930373375	50041.35299092644	25
49997.1390047973	49876.77046248872	25
50103.318422986515	49791.29089720177	25
50169.47488033136	50257.025597899374	25
50201.03970830666	50247.939468588724	25
50233.33062015451	50246.1127808561	25
49849.71019696285	50133.5616181081	25
49936.60952825697	49867.35128594391	25
50266.789353004526	50181.105184812404	25
49988.66325676183	49850.16075463836	25
50326.09234986436	50106.74608940415	25
49968.7023852654	49825.69858882413	25
50115.344233118725	50268.231639743804	25
50332.413078401834	50053.82937419542	25
50264.0775111917	50246.510176355456	25
49826.030514420825	50108.93061880929	25
50168.11447318943	50286.46472666422	25
49921.65938299762	50197.95044532534	25
50182.774022624384	49845.29981331621	25
50028.299483090166	50279.779016599074	25
50311.58628975374	50029.547436038876	25
50230.63087537142	49875.39617128625	25
50221.33987386566	50269.645846397034	25
49969.90395821757	50282.464712971196	25
50292.74156112042	50168.51408173394	25
50026.676968504624	49749.02626109361	25
49955.33871917638	50304.73652171875	25
49922.61804941262	49755.043010331814	25
50054.66857658785	50269.674886849105	25
49818.81971516696	50135.3848867269	25
49996.383368016606	50298.27547186422	25
50250.88420153592	49953.568374804614	25
49918.71047596008	50338.62630106026	25
50327.399072943714	50135.79855050043	25
50221.85835750093	50220.819288670646	25
49810.472870425976	50087.13889968544	25
50217.44881470292	50118.8976045483	25
49850.96432873904	50169.35208045432	25
49897.72853455403	49898.07155924001	25
50208.68578122144	50187.17880363206	25
49873.47828188298	50025.79329228239	25
49902.21796137166	49798.757585848616	25
50221.76605120631	49849.784727846694	25
50029.0079633006	50310.26984853512	25
50265.75525289428	50111.19007860543	25
49913.85016964161	49957.36498255692	25
50293.791060987125	49909.64192176691	25
49971.84702510024	50331.00782347524	25
50186.909688417756	50223.219908399995	25
50204.52044425169	49825.613263195846	25
49896.837742011296	49866.32540968255	25
50308.42563573884	50197.48551501205	25
49902.70044794699	50367.59661640886	25
50133.202129391546	49961.26407038321	25
50267.80383080021	50275.611267434535	25
50084.86414299725	50266.544412302166	25
50238.3592794256	50292.32158489313	25
50151.85954372515	50311.044198881245	25
49838.003906542035	50195.573832586815	25
50283.61149439399	49881.565425542976	25
49924.760836613794	49927.741107664275	25
50169.253755789985	50333.069352439044	25
50127.28642537861	50025.806490534924	25
49965.72642355017	49866.29668344335	25
49789.54511864995	50059.19600888169	25
50059.219999804176	49748.24307019231	25
50261.38337383081	50020.80170787752	25
50214.78838510198	49988.257447290176	25
50011.90796188945	50340.799457287445	25
49811.559924738125	50206.95041160673	25
49888.407340916994	50338.87033174713	25
49850.85088809416	50096.76213264363	25
49897.57166152623	50286.82820953955	25
49882.31566343525	49780.65111750015	25
50147.57559335301	50359.797083650476	25
50122.618946075374	50136.78659038093	25
50017.945020679996	50371.351900900896	25
50357.95147423591	50101.28059817171	25
50198.3104544953	50282.53619313289	25
50145.465046178455	50389.80414691959	25
50272.31029735299	49992.61578423604	25
49968.43799446133	49703.01346390942	25
50278.32692842358	50306.81079519786	25
50340.59591394379	50210.60224157859	25
50062.7826632255	49876.87613488758	25
50069.18176941732	50293.7736136158	25
49983.810408449666	49729.81878488426	25
49794.0600092004	50116.17132368753	25
49941.55866189987	49820.28319281733	25
49795.76244695258	50178.02213170541	25
50356.46522429706	50142.35328122796	25
50121.24647496997	50355.53606894235	25
49855.15881635839	50338.10921998478	25
49943.132897423646	50357.34090820666	25
49883.49832204756	50387.67421643724	25
50312.2828335	49998.190542947734	25
50385.02977990946	50099.9659340978	25
49907.02301760019	49725.030259957515	25
49886.498487308534	49938.8677012982	25
49861.539237322366	50217.080611493744	25
49903.330981531835	49833.6207247451	25
50257.81744648942	49859.497909173	25
50141.14603703216	50280.46272507639	25
49865.049835837235	49760.92444657706	25
50094.38689530458	50368.33466264777	25
49758.69321538314	50062.935202095694	25
49774.50615208245	50200.53979940698	25
49877.53349045394	50179.900056103565	25
50341.44769807881	50004.983230253696	25
50227.852856423466	50319.48259663223	25
50346.795088787156	50179.16561486542	25
50295.176193317566	50278.1504091951	25
50132.037511466486	50330.27982203758	25
50192.94100099207	50037.03653865583	25
50234.44324885098	49821.01773901956	25
49888.43030418198	50421.195456935675	25
50323.905586670524	50269.21022318061	25
49866.273258190384	49907.57384589557	25
49979.386908387074	50357.45758535002	25
50403.34719946379	50125.9530052795	25
49888.00179852893	50261.79480269024	25
49954.520233233285	49918.62306054383	25
49768.01833101527	50231.98298801162	25
50129.923550843094	49793.519607344184	25
50353.95504298663	50029.66894804586	25
50283.87681537522	49847.806622440454	25
50069.12035585259	50357.07669833649	25
50315.45427856924	50298.181961380826	25
49779.25055245824	50028.65061843414	25
50255.21363119844	50320.70541643111	25
49901.31928620836	50220.56693890098	25
50041.704825972134	49722.111064743534	25
49917.39883139561	49699.68592995903	25
50346.472132947274	50247.14643841867	25
50319.95379689256	50232.882802202024	25
50176.82855402453	49927.07994116747	25
49873.533303127304	50311.31217106271	25
49830.47476424574	50019.07910068398	25
50285.13523812324	50222.32722750924	25
49878.62558156603	49820.27383539081	25
49729.7625272925	50055.17315150583	25
49698.97022277731	50067.50506444854	25
49818.49009884014	50043.192213097114	25
50251.712029362796	49795.355615299384	25
50177.43533344862	49806.09409811385	25
50196.05239012461	50352.024532161886	25
49720.050248822066	50083.516646915334	25
50301.070949993555	49935.73105996191	25
49994.84450379428	50384.23679477059	25
50379.47885339127	50188.218733931055	25
49896.1124014838	49978.896254942745	25
49832.091815135514	49755.85686432447	25
50279.46596837599	49786.369267183014	25
50046.286758121	50382.26316126976	25
50119.48286818654	50304.47049005156	25
49814.34792797786	49992.552658911	25
49867.02354269215	50277.906829559965	25
50177.16846786384	50376.36418863249	25
50092.12941606507	49737.99424933142	25
50354.139356802	50072.1788246227	25
49886.94276959769	50448.273789253944	25
49869.35038377291	50363.75466689335	25
50004.01268998823	50415.35060703042	25
50240.22855298189	50343.395696368694	25
50272.11953631983	49756.69719571641	25
50015.86573531362	49699.333506338895	25
50301.24084738067	50252.799443136144	25
49914.84924386995	50444.91274297087	25
50118.38467516201	49756.48439098378	25
50054.020232510244	50318.43237862122	25
50004.1441490854	50264.18642004645	25
50024.850285534325	50398.63551046294	25
49778.81496437671	50140.3953285705	25
49691.78281545167	50100.522214211305	25
50303.67087281794	49830.57771646199	25
49947.48729262933	49687.46406360836	25
49852.31028349135	49733.595945001616	25
49860.55619105606	50401.11324672742	25
50080.959812893256	50333.73464218793	25
50042.64682192103	50349.53360841743	25
49969.40216473548	50394.73816114973	25
49920.6773733356	49673.16309693081	25
50413.357113965205	50190.32379169781	25
49666.30061067257	50086.34671632698	25
49923.89383155556	50388.11010103363	25
49856.40668620067	49835.415684633896	25
50054.54969673158	49698.4785932204	25
49785.01362860243	49996.53219203768	25
49758.43190707722	50174.1953615372	25
50082.16034664183	49762.0807088894	25
49972.35564453174	49673.25066642163	25
49663.47472426235	50116.59141530715	25
49846.17428371682	50375.934517461326	25
49831.49514115797	50348.93970142441	25
50053.64459458977	49665.859745938316	25
50198.73658401782	50321.89428477142	25
50427.912973634266	50108.063982923944	25
50225.45846036124	50092.815652213954	25
50371.11593665278	50001.48047832671	25
50374.236394145	50247.80545254432	25
50183.83934381348	49778.728301554635	25
49865.71769041716	49864.478216804404	25
49772.55854960811	50090.61110975615	25
49748.48726273547	50256.05710264847	25
50243.92074686821	50198.473368371444	25
50321.68680590507	50169.388231300545	25
50277.00193117802	49965.37607655772	25
49841.94990033714	50422.498846072034	25
49872.27034912076	49999.59563766497	25
50371.0254400393	50220.38691559059	25
50027.34094785423	49653.84607596456	25
50231.29840010395	49777.6395022091	25
49852.160012592656	49799.21806017244	25
50122.1843811356	49727.35638741531	25
50260.635382829685	49820.024377411675	25
50206.70286408759	50375.93928288532	25
50421.407856331054	50080.03398634425	25
49717.824695349045	50026.3425458272	25
50350.417737626914	49979.11556551485	25
49824.93672036128	49725.62959057341	25
50069.99162939855	49645.544444022664	25
50395.63897970542	50158.12204694813	25
49748.956086457394	50212.62187943705	25
50311.07812920694	50327.141453784745	25
49817.57150954162	50411.093576902604	25
50151.548874549895	49721.94528411416	25
49746.8602438729	50012.48785272976	25
49883.88954459736	49712.30278462862	25
49894.690812702436	49681.31926938118	25
49822.21906777865	49966.14085877398	25
50405.22717106923	50217.194158742735	25
50206.940015550375	49797.68817271583	25
49825.41988473674	49817.10614602903	25
49900.82880050325	50475.26739086756	25
49794.251001835335	50431.94865092171	25
50084.58215471361	49615.46305181132	25
50272.81896242317	50343.03099019806	25
49835.72658138212	49911.86301163959	25
49702.148759159325	50002.565799703574	25
50186.78870430756	49750.867276868805	25
50263.37542324881	50372.16234328668	25
49743.676210574435	50146.91186358162	25
49841.56598581288	50312.151530911906	25
50095.504405506596	49710.15791362716	25
49669.759701368166	50015.44983556418	25
50314.84517780862	49861.167970686096	25
49965.8978230134	49644.66481030076	25
49760.57420345486	50433.15671272702	25
49681.136337790886	50045.21106887192	25
49725.63370220909	50119.58362098073	25
50439.44042905022	50204.3941311138	25
49758.154505583574	50122.75275163052	25
49783.7619620245	50405.82743895152	25
50119.41872262843	49696.46930285765	25
49841.84328751254	49882.35896495931	25
49943.547102343895	50439.419165788364	25
49708.858514978216	49973.13838483604	25
49987.1346375972	49622.45996068128	25
49638.89580467509	50084.27053549607	25
50175.20962269749	50405.79289629334	25
49820.6439141962	50166.931244712054	25
50444.78063390836	50178.90274447353	25
50341.07999135104	50322.35907730775	25
50311.89070536098	49804.109238662575	25
49681.69729612949	50137.941892963754	25
49680.77525396264	49960.74970722811	25
49834.953775304726	50276.4263639337	25
50015.33979390847	49624.57164182468	25
49905.095316023806	49643.250141594996	25
49859.4920199816	49969.22115184156	25
49726.5933585676	50238.58877940774	25
49800.0241294873	50356.535955256535	25
49860.722997672405	50462.551331910596	25
49869.61518331963	49668.17722544688	25
49775.25489437782	50261.85742621979	25
49745.96952939112	50459.57266232311	25
50337.398135760115	49839.76438567495	25
50257.86057829498	50406.56868807448	25
49618.199159881595	50061.584935766565	25
49974.920938464784	50436.44171313911	25
49816.23957438977	49888.13423688049	25
49839.93283730035	50479.01936759564	25
49945.90072256802	50471.23006248544	25
49987.877795422	50468.003603597026	25
49642.442787522035	50047.560561598424	25
50290.452174997976	50370.60780749021	25
50375.95255979818	49964.69495194456	25
50035.70292687586	50429.4737269329	25
50226.95537791876	49744.04133132765	25
49796.60742605574	49718.25147439257	25
50144.5565740145	49815.11551045071	25
49843.0142503033	49939.42723239042	25
50082.43076328306	49584.65477561181	25
49654.76385688036	49940.77231876101	25
50315.05264655573	49890.123529526405	25
50011.70223575681	50446.494591152274	25
50330.79452282722	49913.99635713911	25
50444.159205736476	50055.90680837717	25
49768.835937377604	50356.70250332223	25
49924.42781258819	50415.217918983304	25
49813.099192510694	50477.44216544569	25
50256.52069295326	49733.338005235746	25
50051.82528760638	49591.46608190555	25
49916.85422712946	49619.42864030094	25
50105.03612273478	49667.60846390335	25
50221.351300353366	49718.20443963368	25
50361.92225935558	49923.12780931154	25
49812.330037382955	50381.68803873369	25
49790.686783132	49870.9558283256	25
49659.65223181546	49984.91937576407	25
50402.29676947835	50060.91663750124	25
49857.71822835563	49696.07329467289	25
50024.80774273662	50469.63211098914	25
50244.41739011281	49694.10756845254	25
49895.68674455559	49753.36933976047	25
50079.04399658227	49682.57561061224	25
50455.25605906174	50110.29332007196	25
50353.54885918016	49949.821150751195	25
50390.078429140485	49941.892900384424	25
49762.28229622247	49981.816181023554	25
50225.314396721005	50415.912923195385	25
49840.331581399354	50242.303563467074	25
49805.851212040536	49916.80612555827	25
49728.015883674845	50437.37638098397	25
49933.9868549333	49642.571972222264	25
50466.54074290377	50085.0196414483	25
49695.55995945082	50441.53123660185	25
50319.291873226946	50386.201719051234	25
49753.50042192397	50406.74442640794	25
49866.80940439707	50491.87961401581	25
50363.95633954996	49823.89479776366	25
50318.671348361335	49964.66288110593	25
49664.95563203605	50450.27964575598	25
49697.48717854619	50409.21296814621	25
50440.435836570105	50236.25191319853	25
50354.07560992776	50384.11777690687	25
49815.36664580156	49782.70483581626	25
49793.18511701841	49824.71629921107	25
49788.293580193706	49691.45533586728	25
50349.9153137986	49872.076077128906	25
50408.31931837916	50034.1093939561	25
49715.438377511666	50468.525625319	25
49793.12442017903	50327.71159276723	25
50115.209585061275	49638.3213721072	25
50284.258992105984	50402.21244196864	25
