# Supplementary material for: Abundant Topological Outliers in Social Media Data and Their Effect on Spatial Analysis
Source: PLoS One. 2016 Sep 9;11(9):e0162360. doi: 10.1371/journal.pone.0162360 (PMC5017681; doi:10.1371/journal.pone.0162360)
Supplement: S4 Dataset — See the respective attached file. (ZIP) [file pone.0162360.s004.zip › S4_inclusion_swl/clust_27_36.csv]

50000.0	50000.0	0
49997.79043139506	49998.597076012185	0
49992.133447697015	50000.07879332946	0
49995.558133034945	50000.38009565156	0
49997.21745450375	49997.77212437529	0
49994.57180867038	50002.631066205395	0
49991.49888846195	49992.4613969998	0
49996.77201141029	50001.35825968003	0
50004.850999751936	50000.85693610015	0
49993.46797080403	50008.42654315858	0
49998.95035597973	49999.646175560476	0
49997.442896782326	49996.09302892505	0
49998.812795232036	50001.19449831629	0
50002.62075658079	49995.496073808055	0
50000.216125961226	49993.66178437633	0
50004.23648844592	49992.22940218959	0
49993.571381594695	49999.580818657516	0
49992.41923089483	49988.943020042476	0
49996.0527618576	49990.599080623244	0
50001.12000876341	49996.02035613251	0
50001.6019572125	49988.69191780159	0
50000.054173393626	49994.84507609227	0
49996.16393075302	49983.54171333091	0
49999.359585119164	49998.34690009942	0
49990.032259035645	49990.78718097332	0
50008.03801246034	50004.374756706806	0
49997.912305912	50002.05047237355	0
50003.47988321763	49993.052296422924	0
49985.51403302475	50003.33527065473	0
49998.6759818169	50008.21620234813	0
50007.88661690972	50006.75171072905	0
49992.84463948033	49996.02080521639	0
50005.353157945894	49996.63946390781	0
49993.56821679584	49997.757853689975	0
49984.727985152575	49992.42600786566	0
49987.897885826496	50000.432936200814	0
49995.41428427015	49998.58480619745	0
49998.23230755371	49984.27159425677	0
50001.56984675912	50003.70886639595	0
49987.949256951135	49986.671472371265	0
49993.69019385624	49988.42095948461	0
49990.60023029436	49996.84431148471	0
49989.8831856475	49998.5480773353	0
50004.031737429694	49998.13902404288	0
50003.4894029905	50003.09904140463	0
50008.61850962432	50008.21797879241	0
49999.591625836154	50002.031401449996	0
49997.03975814452	50009.348246719914	0
50004.44371639388	49993.891565456965	0
50003.34929151505	49985.56991203538	0
49992.16039029563	50006.06042632077	0
50007.15378653218	49999.26466668234	0
49996.16890274137	50002.738391335304	0
50005.92485061879	49988.330804757796	0
49998.38389391129	49993.62450756858	0
50005.06115385122	49997.67556213016	0
49988.91764942108	49997.5550046056	0
50007.51712024195	50001.36870839534	0
49988.1616042304	49983.63506917873	0
50009.485075860175	49997.87824772131	0
49996.04301541916	50008.734037925446	0
49992.10706594943	49998.709555552676	0
49998.05603662089	49976.85732034227	0
49998.23225417739	49988.04705525317	0
50003.29875263384	50010.79864165075	0
49988.8005706413	49988.888047156666	0
49998.633742805185	49985.74198749925	0
50012.26252845324	49989.043919917516	0
50001.71554240036	50008.23076770677	0
49990.4221963806	49980.08489794384	0
49996.7307457035	49986.75100088232	0
49996.95323201458	49991.31025767149	0
49996.627782278076	49999.704189140306	0
49993.783599509414	50001.9670468794	0
49995.547791910605	50007.16657583297	0
49994.541607082676	49998.032773452	0
49997.19536476392	49993.761534747864	0
49994.48619388764	49990.314267388865	0
50005.31953840113	50011.457951609125	0
50005.21838530439	49992.710027598725	0
50003.553832569996	49996.930528550794	0
50005.55622003214	50007.27952617764	0
50016.07253131363	49992.92009515851	0
49981.55975510632	49993.815413305005	0
49998.391760254424	50010.92338898061	0
50006.9610331696	49997.4371772649	0
50008.761052684844	49996.71402507769	0
49995.88335509951	49989.38185972829	0
49996.861110456084	50003.60591475201	0
50011.76083948491	50005.815023696225	0
50007.565205166386	49988.032658921504	0
50011.5472826698	49993.41279408204	0
49994.69598294172	49991.86267472745	0
50001.59297422699	49992.63184262959	0
50020.432728192354	49991.544523876044	0
49995.42836478101	49997.296746693275	0
49998.810270886876	49992.07105333187	0
49990.64479087334	50004.56734443546	0
49986.07489653561	49993.66150576665	0
49986.51012401545	49995.60849854692	0
49984.077954815686	49995.664388103614	0
50003.895467088914	49987.98694527446	0
49982.031325156546	50004.108411650275	0
50012.386007996894	50002.93416500153	0
49981.83577827261	50006.99544168797	0
50002.61358895062	50006.125868638286	0
49997.610187178936	50007.504993158815	0
50002.000247755146	49982.02566011666	0
50003.92467657114	50009.55221404131	0
50007.90022175466	50009.254849840996	0
50002.119076106625	49987.54881244561	0
50000.85755020047	49982.84260186325	0
50002.88920887537	49988.277816315385	0
50000.76418505607	49990.47633754719	0
49991.52221516297	50005.175687260315	0
49991.79441719219	49989.945528475415	0
49998.38903914623	49990.977596904035	0
50010.86443657174	50002.861853111826	0
49996.13310567727	49978.225416527945	0
50001.90323198772	50002.087447907405	0
50005.84584777947	49998.54566276328	0
50017.357289774474	50003.73442282242	0
50012.453241333955	50007.3589429362	0
49985.605250376015	50000.51473356919	0
49994.38328827558	49984.18899957935	0
50000.8403546126	50004.897730818215	0
50006.11194117808	49990.15992299432	0
49984.27524808013	50005.968591316036	0
50019.5490885488	49989.334775282514	0
50008.08135946473	49995.88210170539	0
50013.452588935026	49988.7082536488	0
49998.1854275154	49989.08493253287	0
49998.71774061969	50006.58240197167	0
49993.97049801827	50004.02511665101	0
50015.25622703696	49993.5720335993	0
50019.81418921928	49993.28277654077	0
49995.226166110464	49988.49803466768	0
49993.865175289255	50005.869898426434	0
49994.04884830762	49993.897956082816	0
50001.39258520028	50014.69304526826	0
49992.10381851385	49991.3367421365	0
50002.88349777745	49998.53556594982	0
49999.29465558944	50003.13800737407	0
50012.61582749915	49996.667967977366	0
50004.93898694684	49981.08544820314	0
49992.72674114008	49981.491918674365	0
49982.816725410885	50008.82887474503	0
49993.60548876865	49980.15138910854	0
49992.11360557294	49974.161871512435	0
50008.0641741181	49991.535682462476	0
49986.56975352135	49985.88537937111	0
49988.26397047004	50003.51104710496	0
49986.204012010814	49983.62403469558	0
50005.45533731321	50008.4777403098	0
50002.84202847576	50009.38788858975	0
50004.5110949025	50002.17592122478	0
49977.593176681534	49997.97886004455	0
50012.96296910729	49986.584380800676	0
50000.389708098875	50008.21378903525	0
49990.53693650669	49987.986221160616	0
50014.06684097054	49993.2541244715	0
49991.01998804747	50002.62396518842	0
49997.179664791176	49989.593964051295	0
50004.2950092968	50012.89350630644	0
49990.621701041644	49975.46767306921	0
49993.55678247852	49977.01456242952	0
49992.84959283164	49987.70268395018	0
50011.20404459958	49996.77816642178	0
50003.364540594666	50019.003513690965	0
49983.49823437399	50007.538690917216	0
50014.32975302772	49996.15686941403	0
50015.78410513641	49997.474112749405	0
50009.43197460551	49990.474738550445	0
50004.745906517455	50016.623646608256	0
50009.63416808849	50010.34807378314	0
49981.74271072933	50016.83610456045	0
50013.40609958293	50002.34463341224	0
50002.72985233878	50018.01678341299	0
50008.287622641416	49999.13161246651	0
49984.126513146795	49977.08224825575	0
50012.84333684762	49985.38424254539	0
49987.99532836726	49995.883448455505	0
49990.49563661924	49992.83144377475	0
50014.145828508044	50005.16808115428	0
50015.1384677496	50000.029878970345	0
50018.71002429644	49992.34413541518	0
50007.134924491525	50011.962310271636	0
49996.373515502455	49992.135994846685	0
50006.850693972374	50009.72264438309	0
50012.45941158673	50019.663471941465	0
49992.899397134126	49993.07508130361	0
50016.607641170005	50001.151601822945	0
50001.25747092277	50006.547656443894	0
50005.9345093647	49994.19009730721	0
50017.813944932546	50005.00005444524	0
49994.42296405501	50000.44724693628	0
49999.35940114721	49988.76188971461	0
50016.58884756132	49999.17895380054	0
49994.892938313336	49980.091849776516	0
49995.0510721457	49995.44024060015	0
49986.38053722962	50002.41536141428	0
49990.64707373581	50007.66669698612	0
49989.3412077137	49992.250863683475	0
49987.369434572014	49998.90669951169	0
49986.04730065185	50004.93889305151	0
50020.57281063565	49988.298296764944	0
50003.141428724506	49983.92680217168	0
50011.81226398315	50020.795317113116	0
50007.91702417866	49994.79261652382	0
49997.460358599514	49978.000531714766	0
50008.47322917809	49997.7998386602	0
49988.79105521255	49985.61885176348	0
49979.99668415866	49988.247550464446	0
50023.01450993598	49990.665766766455	0
50001.80863469015	50011.621492053586	0
50001.180707899926	50000.160397497704	0
50001.230491099064	50013.464722137476	0
50005.57916729151	49986.36478573439	0
50006.32386534526	50003.98689779463	0
49987.26417256439	49997.386262863576	0
49986.50969488265	49971.13079668079	0
49991.78560749561	49984.743248127874	0
50011.91064186316	49987.25857504851	0
49979.026179858774	49993.54009193787	0
49995.29197055855	50014.299317089695	0
50003.27528192292	49991.640484220654	0
50022.18687484511	49999.49876293456	0
50016.845165693354	49996.542146341235	0
50009.68184032617	49994.3223712722	0
50008.5689875515	49989.42745413995	0
49988.62882947315	49994.23153514448	0
49978.34352784749	49994.31806542327	0
49991.21899801028	50013.93786311992	0
50009.06545782055	49992.015826742805	0
49996.762495718875	49973.93491078354	0
50017.86968777505	49999.56646561498	0
49992.32209367812	50003.204802689404	0
50006.53972236025	50002.45568023364	0
49989.60527622023	49999.63902025744	0
49998.13606003267	50013.69500914624	0
49990.00921189547	50013.485931768155	0
49991.09537875763	49976.82180722324	0
50010.54800492425	49998.00514117209	0
49989.09032394753	49996.42852776032	0
49995.18505374276	49987.3120398817	0
49990.204920949844	49989.23957312068	0
49995.16332007578	49981.804981765024	0
49989.805555721876	49969.598178768865	0
50014.54160586519	50009.30971696948	0
50021.54580095918	50001.77225144148	0
50006.927652825536	49994.9504747572	0
49978.94516972163	49997.86333530433	0
49987.154837966766	49993.45593771072	0
50018.25094646333	49988.26745355924	0
50015.53809944499	50007.19757847838	0
50002.562234896366	50007.29734310244	0
50000.87592896443	50009.30557281569	0
49996.09835851055	49994.088565508806	0
50023.472574627034	49993.01831946304	0
50013.090661204544	49993.807025936294	0
49978.33498788711	49999.89226490378	0
50014.457860201575	50015.35471834229	0
50006.75642568968	49992.643689522236	0
50010.80395894891	49986.74763689218	0
50001.22972512284	50016.696412634854	0
50011.0865047758	49984.2383962155	0
49987.17750191979	49980.50113884318	0
49988.18126003159	50002.39534483807	0
50025.30879016485	50001.55626795164	0
50004.84985572731	50003.25131092541	0
49992.321169828596	49977.792669715236	0
50025.70679542769	49986.95657258604	0
49987.68618123762	49990.97637467728	0
50003.750755374844	50000.30182726468	0
49993.00738688821	50018.27374472574	0
49985.56049451298	49985.40564000354	0
50012.47559685164	49994.66869856204	0
49988.23073582163	50005.06016935864	0
50014.21137249285	49998.59916272567	0
49985.705947552444	49991.237555350046	0
50023.961762669176	49980.63716247672	0
50015.65901229553	50005.51123304655	0
50007.42018130532	49983.40923644637	0
50003.98929458173	50020.19652411129	0
49978.68685766216	49980.01706397409	0
50006.02554113342	49983.502716806615	0
50006.37104882755	50017.880156948675	0
49977.877792385596	50016.68462250551	0
49983.88778388111	50003.431641383904	0
50007.25930525301	50016.356386512496	0
49997.53870393056	50011.68337544323	0
50028.8876354843	49996.7961139601	0
49993.03313609062	50004.99403676527	0
49978.87460193789	49978.57901382944	0
49998.366406242945	49994.75751474936	0
50019.61622097593	49990.60713461233	0
50014.61533795304	49991.38028168589	0
50008.690952911136	50020.165591565055	0
50005.68511072025	50013.842987113785	0
49996.093953493786	49996.01996986774	0
49981.46397774686	50000.416395001106	0
50010.21667654521	49996.177030068495	0
49996.98762224401	50012.73618486243	0
49977.06413674297	49991.234642248426	0
49993.694214306066	49995.12567417274	0
49980.3192485011	49994.00326872188	0
50004.056211135474	50014.66353332076	0
50002.37956575776	49978.923750197646	0
50022.66685467963	50001.65038291576	0
49995.84149753014	49973.43350969119	0
49997.10356754586	50006.01006358804	0
50033.06942428801	49981.91341570461	0
49979.94679799229	50001.3323591304	0
50008.85047956283	50016.47355770598	0
49995.25060635962	50016.73726829858	0
50006.72266694603	50007.64404602325	0
49990.082384099696	49971.73324296739	0
49994.30142329103	49986.52147414055	0
49993.99083781493	50013.564340328594	0
49993.677025331424	50019.77453632753	0
50008.88873976937	49986.20754836948	0
49989.62043617076	49984.9066512741	0
49976.89101514203	49999.79555213243	0
50000.38365317644	49984.73866509687	0
49998.50301832688	50004.801049115755	0
50002.4775370339	49999.82692121468	0
50000.58614407058	50022.59126134004	0
49991.57997734524	49980.74466590062	0
49999.47619484948	49983.55135301644	0
49997.872176753845	49979.78767954166	0
49999.51034001347	50014.126163537476	0
49987.361610054635	49969.53376487578	0
50002.83973411616	50012.701877170904	0
50010.86774556764	49989.07944425918	0
50001.15748309764	49991.573961654765	0
50007.9913835416	50022.24041741338	0
49988.7503233546	49981.35012226887	0
49986.03608310234	49999.11861181681	0
49985.00637627702	49981.597648055234	0
49985.650089384144	50009.49023072368	0
49974.397243483145	49994.03644489316	0
50015.4345562129	50000.98678220005	0
49976.39001702552	49983.38478956387	0
49990.066594147334	50015.71113489241	0
49971.73204410394	50023.41744022993	0
49983.60830630746	50002.113752133686	0
50007.28364498836	50014.70157262982	0
49983.19737224199	49998.713609976796	0
49986.11467622116	49996.56995467928	0
50019.87293030292	49996.05067039871	0
50011.89569799317	50004.23689077273	0
49987.14195373493	50003.64643312917	0
50005.18617250356	49976.00707180303	0
50021.27295677253	49997.78060101359	0
49979.594871433575	50010.649888378335	0
49992.039268323744	49970.88771154867	0
49987.510827455895	49972.02581111281	0
49995.56040451604	49984.98989796355	0
49981.0822076258	49967.432359146966	0
49987.94058000065	49974.88526764987	0
50014.510866226876	50001.379604242626	0
50004.62877733578	49978.807454918766	0
50003.970018942	50018.124082947324	0
49993.62624373497	49978.81782578118	0
49981.3428510555	50003.34384201937	0
50018.167902045905	50002.34827142573	0
49981.71449227033	50012.160532840586	0
49993.51179022016	50011.8374166899	0
50006.51511528033	49980.31385758159	0
50023.53832016382	49982.224374854566	0
50017.194157851016	50024.83639285489	0
50016.97714463976	50008.12513798981	0
49990.94758817478	50010.165896359336	0
50029.3899666008	49984.93088934797	0
49985.95128382408	49973.39797252086	0
50021.498484812364	49991.903341270365	0
49977.56468768297	50006.68173366002	0
49997.40523162644	49985.00916248897	0
49999.45886393115	50015.993292540705	0
50004.07375902936	49990.19193619716	0
49974.26236635185	50000.19879209648	0
50019.180563178095	49997.94562009952	0
50009.890755981425	49980.265018184764	0
49989.29510405071	50002.724338880376	0
49996.426259186024	49985.51478007382	0
50007.493040620924	49989.19723968765	0
49981.384028675486	50010.62626959132	0
49991.6071713429	49988.028312631526	0
49984.6056899718	49996.65388554512	0
49989.978249538704	49976.34614928339	0
50009.06208482354	50007.05225252825	0
50015.12164949382	49987.54220632814	0
50013.02451351341	50012.6930640136	0
49983.72875331615	50005.03348698493	0
50030.322162535915	50008.764945724026	0
49988.07236480543	49973.30322159022	0
50021.17953770424	49993.40148768863	0
49977.9353266202	49988.32861394756	0
50017.55200453088	49989.686622262205	0
50009.41709683127	49982.94472538286	0
49993.517031380165	49985.624445562935	0
50024.23762702507	49990.057631149546	0
50006.59920691841	50013.173112278804	0
49996.36285869221	49979.65183355569	0
49996.46253639952	50010.35669178488	0
49986.346697934445	49975.77454466398	0
50017.36509094484	49994.05724041787	0
49977.54298608225	50015.26628060827	0
49987.665413008544	50009.961026873665	0
50004.20668245684	49986.92493821414	0
49991.240948939056	49995.09753900651	0
49990.672214701546	49969.02835953091	0
49986.80029992012	50019.193986685816	0
49987.05498610656	50015.276629584274	0
50013.29483279359	49990.93642424138	0
50003.07116470876	50004.790797890644	0
50019.96678142075	50005.286622233856	0
50016.410985050155	50026.64117403084	0
50022.381607964344	49994.78009458669	0
50032.55510401598	49988.476649386204	0
50019.84726886357	50008.03743254569	0
50018.55105006549	49996.125393120456	0
50005.72733228711	49984.65987424659	0
49990.724770951034	50001.10196901953	0
50007.556938279646	49979.396019758125	0
50022.078615100705	50000.813758113996	0
50004.55566149082	50023.60044291396	0
49998.4983155582	50015.035411197096	0
50004.21201548379	49979.89735732732	0
49998.41688966351	49982.0914605221	0
49996.9404056562	50019.45560997021	0
50024.824178134666	50003.82240284793	0
49981.59933546655	49988.22546023058	0
50006.68692081328	49991.29153867619	0
50030.92505047998	49986.73341575318	0
49987.02162812129	49999.91224158874	0
50025.59547838074	50004.8113040502	0
49988.90094384041	49975.40867859488	0
49990.23594971534	49994.96063345515	0
50017.1067611682	49986.79810538411	0
49995.74080340362	50018.56532930337	0
50002.31586199673	50000.83903672667	0
49985.91446985067	49977.111835945914	0
49967.44431902017	49989.53004316159	0
49991.32434972063	49993.81099808387	0
50030.49764698876	49999.80431681986	0
50027.8920230694	49984.61646596402	0
49974.05217655252	49991.63751974511	0
49986.350155817265	50008.71150109189	0
49979.786602864704	49996.93528004006	0
49980.638830733114	50014.78666042598	0
50018.94609729141	49984.38404056665	0
50016.86817008317	49983.479919210724	0
49990.923193534356	50019.067660158245	0
49984.68159875427	50012.00075993163	0
49982.58897476211	49987.25645410104	0
49977.860154341804	50025.185317880954	0
49980.36263354036	49976.54920293385	0
50030.175245270664	50013.83441614367	0
50030.65430217634	50010.08164100497	0
49970.65389870021	50027.10203048065	0
50034.9719228903	49978.647480672626	0
50017.85789347177	50007.327853458395	0
49989.376716702325	50005.95581601044	0
49972.54740722439	50004.26018838349	0
49999.90607349646	49987.24525022351	0
50016.33039841318	50011.26546094777	0
49992.406209525456	50011.43399184492	0
50035.72874323706	50015.82195458916	0
50005.41012807499	50025.2913505149	0
49983.81713803753	49983.79410119446	0
49999.77181508898	49967.689736443	0
49967.01115954832	50018.732933267005	0
50001.21111076006	49976.59515916633	0
50022.03660548448	50021.284900769926	0
49987.06820574467	50005.69981951918	0
50020.23576196077	49998.22890886206	0
49992.16903790663	50013.34050751537	0
49981.74734959878	49983.20071237331	0
49991.36824090871	49969.98461879516	0
50012.37766248718	49981.688403947286	0
49974.56224014572	50014.0804240969	0
50024.36097900612	49986.16457806206	0
49978.57637046901	50017.57258934513	0
50035.21616128849	49992.33085888675	0
49988.520182053304	49993.212740546805	0
49990.99456999804	50011.18036907362	0
50014.791241027175	49989.81083623396	0
49983.24235149588	49995.04380092772	0
50005.4078474971	49995.59320991545	0
50026.3538803164	50002.49773890014	0
50022.33425121599	49996.648774144	0
49985.706139208625	50015.893411702025	0
50001.12132970448	50026.977078791555	0
50032.16883876991	49997.22933410839	0
50000.78804212597	50010.92367463368	0
49997.79416111843	49992.046539810384	0
49989.86428037326	49986.360250281214	0
49991.50355130605	50019.933566887434	0
50028.340584949256	50004.80209150397	0
50204.90540791413	50253.94106419571	26
50230.93941754059	50271.1238555455	26
50242.3024412208	50243.107154173784	26
50275.369753723935	50230.41443942363	26
50248.794000126014	50213.96587961884	26
50255.441590775576	50285.04220400629	26
50250.21118661648	50183.06790197944	26
50215.491520829666	50211.08896325554	26
50212.99897440789	50301.049601569845	26
50212.534514150124	50333.4764564026	26
50276.53617316739	50170.718263192866	26
50193.4207526682	50280.39168550561	26
50193.207360186185	50193.17226153546	26
50288.64235209223	50256.22170688922	26
50291.78075986424	50202.43407510324	26
50185.23020838484	50167.321726970964	26
50187.87706829859	50352.04795789766	26
50176.74119046389	50250.65223631965	26
50311.92978636995	50164.26398186537	26
50173.359227383095	50215.722112877884	26
50283.854831825374	50289.63464485841	26
50171.27402780734	50300.90063626511	26
50154.315938494175	50272.97074429482	26
50157.79547443617	50355.13637174309	26
50145.04749113104	50238.80361511105	26
50125.79156896382	50259.00147221344	26
50126.521415643954	50211.16519605831	26
50320.34025999419	50202.77605050325	26
50222.22973371963	50173.59714252521	26
50241.89062625107	50312.83530728298	26
50304.69543195004	50226.308481947686	26
50177.07743403972	50139.63996400095	26
50292.394255518375	50143.452692873565	26
50339.75572546525	50164.057086164634	26
50369.64568723732	50182.07334553655	26
50361.865693942455	50137.196338700975	26
50228.5105266718	50359.74867695002	26
50366.40667338957	50217.61548969073	26
50133.40162172257	50371.55521977701	26
50261.60011089026	50353.76917095105	26
50095.61772148316	50244.264865777506	26
50155.148795785135	50186.3125601218	26
50098.19593940573	50209.04191331912	26
50140.15164230877	50334.20904143746	26
50208.0990488651	50145.03938653568	26
50311.33128421928	50275.79132528083	26
50339.48168915325	50280.143949249556	26
50156.173088779375	50120.755886387116	26
50231.31687640411	50130.583985645804	26
50255.58208887379	50146.79679202997	26
50252.35316491606	50112.43924529464	26
50306.971684606	50308.95739617432	26
50134.892115460214	50402.7996946767	26
50286.1212900737	50341.33512714276	26
50154.09023347696	50159.221728791934	26
50217.33527137307	50388.04995836822	26
50347.94461170995	50248.51624761554	26
50368.95731656778	50285.30538342525	26
50117.417577434244	50311.107377650806	26
50209.698032836335	50106.88866231786	26
50191.097082398825	50397.85218004784	26
50219.59937947671	50419.51788486091	26
50178.982092182494	50089.275318906686	26
50399.989890064026	50228.2408660252	26
50396.23211457909	50169.531639434324	26
50145.93855322238	50083.76709211628	26
50249.96471547834	50378.45163276173	26
50321.718104593776	50131.82115037073	26
50410.523098909216	50201.047008730246	26
50247.45785694554	50079.38702462475	26
50433.33894724128	50174.85823059574	26
50376.3436200802	50249.85138497969	26
50380.006475173315	50117.054959289984	26
50328.354792542195	50335.557258049936	26
50461.18014136236	50189.27067619097	26
50270.400347410694	50319.182152760986	26
50111.696204324675	50348.302614909786	26
50291.18314057512	50114.35372744675	26
50425.27247096604	50251.12776479445	26
50221.424168240126	50071.36629085381	26
50118.55314088141	50178.45079306562	26
50350.60634444613	50111.85928026726	26
50472.491082860564	50217.36423584371	26
50457.44968143917	50155.39838044946	26
50097.364125993605	50284.68903543803	26
50172.575000796416	50057.38977778069	26
50350.80536732074	50083.020816259464	26
50419.32629215804	50141.979738534836	26
50502.31956401231	50202.10058791165	26
50239.66623369748	50051.11732799524	26
50311.19570721799	50085.74328424738	26
50157.77114649558	50419.99933495489	26
50427.90435346651	50223.36244750481	26
50486.25694809091	50148.56103128877	26
50511.98617011525	50164.00129109467	26
50085.86841903833	50314.4775744043	26
50402.13095405178	50277.65369806836	26
50360.55734593666	50317.65482336772	26
50494.199805596116	50236.94753610293	26
50315.403324593695	50052.140036083525	26
50378.136001010425	50069.227976470545	26
50269.67218066086	50398.68883257537	26
50085.23983545917	50181.01000008308	26
50428.93194858861	50286.98193583993	26
50307.438750087276	50017.32337276335	26
50070.23147948991	50149.60189212017	26
50486.47283600126	50266.9029012696	26
50454.034803140574	50265.1602621844	26
50101.6225550355	50142.69193208253	26
50457.16093167994	50306.78812155442	26
50041.584876327535	50139.58887947091	26
50125.41666710948	50431.34965640041	26
50338.8248460273	50222.93596484908	26
50276.362369501956	50013.24961737708	26
50128.109117224274	50151.17422155542	26
50530.733865940216	50200.40085348382	26
50524.414072644286	50234.30364681892	26
50272.65163695477	50058.48577239353	26
50084.10375062826	50369.415121289705	26
50248.29228608388	50419.68426859755	26
50391.21141939204	50044.25885193104	26
50069.37247884912	50210.78339969355	26
50299.69292227369	50413.844939361385	26
50141.289354389	50297.34771947301	26
50101.31698759819	50113.00676871909	26
50439.586032322266	50329.04854191467	26
50019.32757494343	50113.397968507066	26
50160.70389861809	50391.28265824723	26
50544.362481818345	50164.75533233827	26
50089.86325340802	50085.63831288938	26
50565.01094380058	50137.654236297545	26
50398.42725108764	50304.4542370646	26
50052.402651078024	50382.55522525842	26
50277.51122672453	50086.2907286549	26
50348.28831853151	50359.2721684155	26
50200.162360752955	50052.3197609324	26
50076.91185409745	50341.64393930876	26
50023.95592126385	50398.09490712925	26
50504.63739053974	50288.09948532215	26
50544.60307391207	50260.69080943405	26
50071.04278946904	50107.06909336795	26
50425.944575247435	50040.93160996318	26
50293.589646409535	50446.45640251212	26
50330.25544930941	49996.48309066492	26
50247.3450232905	50003.94967895973	26
50025.39462216385	50084.66800131552	26
50119.74089806653	50090.551674078255	26
50262.95147622237	50446.120929846824	26
50296.73521472385	50374.08779385518	26
50324.094931209474	50457.49485803282	26
50456.20304950648	50022.40556161284	26
50042.688073322795	50202.21592673621	26
50041.04629407036	50427.17458633708	26
50067.086652895116	50284.34551755947	26
50411.43748356139	50069.84329398558	26
50486.72767497776	50177.62232920497	26
50296.04227049068	50477.06065165465	26
50425.043886002146	50111.71183009086	26
50035.329230221854	50170.06559044756	26
50207.690374708734	50026.14144092746	26
50464.67828061255	50353.58677858665	26
50443.7469544216	50089.81535131206	26
50260.10712067417	50473.39933865089	26
50100.75339018506	50418.95639148662	26
49991.23912449052	50105.261075759525	26
50053.364561093265	50317.33418788879	26
50139.49820146098	50458.70054761414	26
50371.219227660724	50384.66925693728	26
50011.93084851102	50150.74819268363	26
50264.21701664148	49980.60375003382	26
50087.29425578644	50053.19901885843	26
50058.49242675127	50062.4179969029	26
50407.80622061826	50332.820090840665	26
50187.33009298331	50002.160535859366	26
49962.554076042245	50107.23476765271	26
50117.45758800052	50474.5453862934	26
50048.568720013354	50351.864880821246	26
50142.04753320137	50056.9367361611	26
50437.70431230048	49999.58168878051	26
50020.12202262766	50368.61196003614	26
50229.08190459747	50476.26972724794	26
50578.56229192427	50258.382455035346	26
50265.6746202503	50502.532371939844	26
50032.1157378667	50048.142447008984	26
50059.72662890849	50242.37809599193	26
50129.14539265339	50121.38557351488	26
50180.218109586014	50031.06813289387	26
50217.32609239949	50448.47994761895	26
50226.877665637934	50504.01444231161	26
50115.574324117566	50049.25079923272	26
50015.94488742384	50439.71423211623	26
50113.12382724335	50508.0569906295	26
50347.69622362013	49969.473239482446	26
50057.07264446147	50030.27108813136	26
50337.986925176716	50389.57538681963	26
50515.6256241948	50260.391149660674	26
49934.964423327394	50093.53209182297	26
50338.403400320625	50023.2883683417	26
49974.62768198533	50081.82564311913	26
50082.79457387579	50019.19011286254	26
50107.82901797076	50000.74203397039	26
50034.16970650849	50460.87730063801	26
49992.950102691124	50405.52092642938	26
50014.4556199054	50333.64622036599	26
50322.24651781097	50429.01717923365	26
50594.26653233308	50158.288202758566	26
50008.84121329323	50181.42193004245	26
50609.800215374155	50243.38080322509	26
50084.92049486969	50489.78279132987	26
50151.080016353306	50028.61204592365	26
50192.27644441976	50465.26094326553	26
50387.20723086871	50406.75529007446	26
50232.41793630057	49979.013812284225	26
50627.20239548057	50147.54286184888	26
50074.43196596489	50400.24093831586	26
50158.60201163317	50000.05726844742	26
50197.22959556961	50499.34636750913	26
50478.65206670624	50090.882280212296	26
50553.18988640859	50227.80931666046	26
50565.85179888123	50181.51120273023	26
50224.25167360236	50533.97136189748	26
50138.9011601616	50526.47707999282	26
50597.29173724038	50214.024598662516	26
50412.327910108055	50368.209641424786	26
50621.606371482274	50271.1598764568	26
50562.64479194051	50104.93121400225	26
50101.07585787968	50449.97883823936	26
50530.891400437955	50307.687218276114	26
50167.91646204643	50479.91325449218	26
50370.51732130303	50026.68564822784	26
50026.79369728168	50307.16205417462	26
50389.294555768145	50002.675172125055	26
50312.768127473064	50498.3560494565	26
50631.47091629389	50114.67541683597	26
50142.83217637789	49970.35525420833	26
50353.95273529214	50049.72445959741	26
50059.40759464958	50001.833925598905	26
50370.052055318076	49946.71522750861	26
49998.585353527604	50209.2269169987	26
50067.77154225499	50459.1934173949	26
50375.34009937895	50348.40078381915	26
50089.9981836708	50525.10012316001	26
50116.72585334339	49953.49553472047	26
50243.6720387792	50555.84293108704	26
50490.25171745534	50121.69593379646	26
50138.9086757811	50554.25465616629	26
50602.671566504796	50115.58782627433	26
50046.30703934332	49977.665807597754	26
50252.864545160024	50529.110542592294	26
50476.62862229844	50061.724117437276	26
49965.971515246965	50052.19336454025	26
50086.63439677274	49960.64817606924	26
50628.51380098848	50083.754832507984	26
49972.68324006913	50138.73570826821	26
50527.284300889674	50107.06779572099	26
50195.55724486821	49971.16716403045	26
50382.230669043005	50437.163517882385	26
50192.11480999217	50532.23896479649	26
50465.219925834375	49989.76794639628	26
49972.249731937205	50430.8271328502	26
50323.58160188043	50531.31062650017	26
50495.69269228918	50337.12180555334	26
50456.07424540051	50120.30599091776	26
50612.52260632536	50186.56427650287	26
50597.40928385178	50070.32628820638	26
50082.65871756867	49927.06424674035	26
50016.103899726135	50238.22484848673	26
50397.98142632607	49924.84941502284	26
50506.10055059644	50069.03379270787	26
50546.755059591	50334.52312194225	26
49938.24575645992	50031.82182794501	26
50484.921254243214	50029.161968710905	26
50153.89660134132	49943.0362756427	26
50407.77073532464	49980.19850762794	26
50149.4238080488	49914.81273795726	26
50335.42805098997	49940.80780998888	26
50530.97321446928	50136.874247175365	26
50659.31401601255	50084.46650239623	26
49935.263043786224	50001.923857254806	26
50062.95492639692	49907.74201014904	26
49959.80930935232	49980.75266595621	26
50008.43265523093	50028.444270254244	26
50556.90606676779	50292.40755553576	26
50143.52507726103	50498.96248803642	26
50523.8547757987	50040.050477458666	26
50304.27774832172	50557.99534777255	26
50336.61689635079	50483.776743874354	26
50178.59717502574	49908.64712875001	26
50319.32914887974	50582.12713680977	26
49985.27270675884	50369.804582868164	26
50588.129094213735	50042.75883432263	26
50063.772574592695	50548.32534273492	26
50358.87844226533	50417.047291654664	26
50599.16681915593	50287.36886967431	26
50076.6527501809	50431.29125541405	26
49967.39984129106	50011.88887927983	26
50018.99928691337	49985.7469050635	26
50295.614435267584	50595.413171035725	26
50169.91761785088	50446.41788445107	26
50341.41626182283	50510.66567180316	26
50509.0371520099	50010.64048734781	26
50371.244240297245	50509.53032681183	26
50375.69851229124	49975.56452157856	26
49985.13420470849	50338.60473334328	26
50058.20029897991	49943.8593883565	26
50585.403276485275	50014.99348201968	26
49919.21267195498	50119.832999144404	26
50169.468271290054	50567.54907689095	26
50121.56681492566	49924.14290817797	26
50187.148322182926	50324.26661600618	26
50653.53493146957	50270.293717383654	26
50620.99574850506	50015.37286383628	26
50443.445722876044	50375.07968846134	26
49959.3394711857	50359.12625202748	26
50041.68644443807	50265.53809341018	26
50045.878991034835	50486.17895752206	26
50452.35657313098	50403.6461595918	26
50016.90716812365	50485.61051895644	26
50346.200061823925	49911.14979352502	26
50140.33008588168	49888.10836569375	26
50362.13919345291	50536.492349103544	26
50391.5143793059	50548.09498098601	26
50087.38461607326	49884.19623381076	26
50452.94994513042	49964.432686135304	26
50200.38222926158	49936.63660772679	26
50035.814596987904	49910.5866863847	26
50651.428979835975	50008.997049550904	26
49990.800429867704	49980.39982158695	26
50679.68574622715	50013.66363751461	26
50041.842289403205	50515.23180893158	26
50550.682039483734	50009.216161000724	26
50564.97453082192	50064.79635371023	26
50412.466335798184	50434.53221851826	26
50396.81782047992	50093.52999939511	26
50318.17795843792	49917.14427962195	26
50209.946459755556	50567.68417449755	26
50245.77584596296	50586.80968526715	26
50633.348604164785	50217.5318117662	26
50629.85737116906	50298.015055052936	26
49995.17510374985	50457.175539714655	26
50358.29254284389	50464.25893615141	26
50406.375860704815	50579.007796282596	26
50292.99857571422	49989.62494987522	26
50105.658517670694	50391.87810597021	26
49951.94963726545	49946.98154716316	26
50646.66569200075	50040.06360016817	26
50510.022789007395	49979.27300234603	26
50237.73138745442	50621.41905939816	26
50555.003117544344	49973.54103679504	26
50204.781207529595	50632.217977008164	26
50346.9471400718	49877.618667588635	26
50643.10780849314	49982.96435982286	26
50045.65538890577	50569.102873680335	26
50204.79723719704	50599.641640844435	26
50550.235292694524	50363.022450507415	26
49966.9284324265	50463.47609625609	26
50258.6206043814	49946.43300991576	26
49974.488741431174	50169.3715184673	26
50312.50739617672	49955.884272720476	26
50369.35606595672	50574.32268444517	26
50026.478481965176	50544.2150251823	26
50210.12424133179	50665.21967678717	26
50178.89918308165	50624.324855622996	26
50287.841326067464	50630.143983059665	26
50236.61220354626	50682.21336580928	26
50616.17742675687	50050.60086078326	26
50178.41045710414	50593.23858706654	26
50252.459033534746	49919.64030568167	26
49933.180551087324	50460.57624229472	26
49897.47877561484	50146.19969867539	26
50167.99760391828	50512.53316406019	26
50703.45800608232	49991.89074849069	26
49982.336593882144	50231.56542352086	26
49938.725146701	50168.64072608245	26
49864.03254136328	50159.04433411423	26
50147.047163616284	50588.2270215579	26
49848.36286625511	50136.95474965537	26
50673.2942563208	50052.445056094424	26
49927.67894484877	49971.464428753214	26
50143.90061994973	50619.46499768521	26
50342.65334495614	50598.10478965403	26
49850.48062724965	50186.8565570431	26
50375.06875708108	49856.21950013355	26
50136.59657216502	50651.176577414255	26
50271.18689688881	49899.62151066939	26
50125.36152399993	50685.191696172355	26
49960.792281870556	50396.1269348767	26
50213.79206620156	49910.72066742177	26
50429.7551107873	50557.107388006356	26
49980.38054029022	49951.44366057378	26
49967.38762471738	50203.505178956024	26
50193.086168105605	49876.67534470431	26
50322.421837568036	49861.061276507164	26
50291.11402345852	49855.33128014732	26
50588.24771237897	49983.47039975034	26
50272.304587351275	50561.979341914586	26
50515.915295221224	50359.82154317117	26
50418.115588321525	50462.96641859284	26
50391.679007998966	50483.53854615221	26
50013.13205746836	49883.482833184775	26
49887.2157117285	50117.992067579	26
49982.4782200881	49865.34787119833	26
50088.01326070441	50561.89328887143	26
50073.87516699222	50587.63586235814	26
49962.463707804876	50259.09560098835	26
50486.127557957065	49954.04378131482	26
49878.23933286709	50186.18563514115	26
50670.295852712305	49969.48144811243	26
50021.06049691782	49942.9965530726	26
50421.96309576499	50493.92215950231	26
49957.047837123006	50328.924129995	26
50229.48894650073	49936.20873278129	26
50574.3771980005	50347.77353583318	26
50457.24295255563	50539.903038361255	26
49827.14932130931	50111.183441723784	26
50427.904153827134	50525.308884508704	26
50161.72246052979	50667.00642601081	26
50381.34304231676	49895.04783917543	26
50452.703849071375	49932.25901745627	26
49814.88295651189	50191.255565741325	26
50640.939605315485	49953.54889365387	26
49957.18725428755	49850.836513458526	26
49829.377264050105	50218.52794526254	26
50000.20454849667	49920.54035199763	26
49929.618143585845	49855.89801189164	26
50641.61925076058	50179.31722372802	26
50482.379332990226	50421.47860884951	26
50111.477575200144	50617.88243274783	26
50207.21761507466	50693.97469178867	26
49957.07580624948	50290.8228442323	26
49854.548072014804	50110.267146503546	26
50250.58882397751	50655.53234388305	26
49929.63845441321	50492.81591303361	26
50227.08097132358	49879.17962558715	26
50716.00743784397	49964.472750529756	26
50597.38869574487	50315.662718383624	26
49924.24920623743	50060.63438484593	26
49922.19511392897	50200.48012676222	26
50519.36638614396	50388.083621280995	26
50007.881402122475	50565.83554484525	26
49971.85239887559	49910.97458648046	26
50312.240031667316	49828.144429223285	26
49927.33015771417	50404.505196118254	26
50652.91031962717	50239.034982337325	26
49910.27853973493	50513.010800580705	26
50458.37088809064	50577.49425720614	26
50738.56938556597	49983.09174598291	26
49903.44408056343	50379.998631563874	26
50421.54921234574	50395.00488290798	26
50703.47762664033	50027.75518415481	26
50008.88778918858	49847.98573165386	26
49852.11827654073	50235.2930132752	26
49904.47449964271	50019.233581517656	26
49929.53883702971	50319.62615527532	26
49952.10868837264	50227.38795293694	26
50435.90650902978	49910.66800980375	26
50264.823861025856	49837.08815208477	26
49896.92654056737	50058.751337968984	26
50268.688486388135	50609.53709123012	26
50554.11831610764	50036.867850997165	26
50426.45604066511	49942.684752821675	26
50517.52670569665	49951.25320909766	26
50291.19443561267	50519.99535716767	26
50020.681705373376	49820.68031888542	26
50467.67997751432	50451.784468814134	26
49978.538902639135	50311.48956749268	26
50242.460708110666	50714.43721098341	26
49905.26667811766	50477.12334369787	26
50156.121797332584	50696.01262339575	26
49999.8228087471	50071.49942649754	26
49926.385674285346	50352.31787350383	26
50301.97593439037	49888.00030285414	26
50679.11805588005	50257.66007028444	26
49997.01916051463	50258.38881364363	26
50688.395197659906	50077.70593124854	26
50283.243521959506	49933.412447638	26
50487.46079223902	50471.05196716177	26
49887.366586892254	50528.926013733646	26
50767.59002652164	49986.178320644336	26
49954.810685417026	49881.31782279637	26
49837.344078749345	50264.33747745059	26
50683.5036480486	50230.486692695915	26
50270.32212043815	50702.94366287576	26
50565.43576294714	50388.64583787137	26
49872.45431174623	50214.249789461566	26
49913.50979013668	49831.896472072716	26
49871.83168728211	50382.909038196005	26
49886.09219214736	50245.443712260865	26
50041.40582646635	50602.83721777411	26
49797.14987626373	50215.113041982506	26
50707.86362102368	50270.86708185549	26
50450.464855805716	50506.06949924175	26
49906.24716750755	50173.51326274525	26
50326.487592511825	50629.70570814438	26
50022.881892090634	50624.15824691495	26
50105.7085124787	50655.94125991246	26
50213.604902439656	50735.8540707422	26
50014.407128787956	50651.022409196354	26
50455.46175748258	50476.73462317924	26
50721.52767868288	50057.68310686232	26
