# Supplementary material for: Abundant Topological Outliers in Social Media Data and Their Effect on Spatial Analysis
Source: PLoS One. 2016 Sep 9;11(9):e0162360. doi: 10.1371/journal.pone.0162360 (PMC5017681; doi:10.1371/journal.pone.0162360)
Supplement: S4 Dataset — See the respective attached file. (ZIP) [file pone.0162360.s004.zip › S4_inclusion_swl/clust_28_37.csv]

50000.0	50000.0	0
49997.79043139506	49998.597076012185	0
49992.133447697015	50000.07879332946	0
49995.558133034945	50000.38009565156	0
49997.21745450375	49997.77212437529	0
49994.57180867038	50002.631066205395	0
49991.49888846195	49992.4613969998	0
49996.77201141029	50001.35825968003	0
50004.850999751936	50000.85693610015	0
49993.46797080403	50008.42654315858	0
49998.95035597973	49999.646175560476	0
49997.442896782326	49996.09302892505	0
49998.812795232036	50001.19449831629	0
50002.62075658079	49995.496073808055	0
50000.216125961226	49993.66178437633	0
50004.23648844592	49992.22940218959	0
49993.571381594695	49999.580818657516	0
49992.41923089483	49988.943020042476	0
49996.0527618576	49990.599080623244	0
50001.12000876341	49996.02035613251	0
50001.6019572125	49988.69191780159	0
50000.054173393626	49994.84507609227	0
49996.16393075302	49983.54171333091	0
49999.359585119164	49998.34690009942	0
49990.032259035645	49990.78718097332	0
50008.03801246034	50004.374756706806	0
49997.912305912	50002.05047237355	0
50003.47988321763	49993.052296422924	0
49985.51403302475	50003.33527065473	0
49998.6759818169	50008.21620234813	0
50007.88661690972	50006.75171072905	0
49992.84463948033	49996.02080521639	0
50005.353157945894	49996.63946390781	0
49993.56821679584	49997.757853689975	0
49984.727985152575	49992.42600786566	0
49987.897885826496	50000.432936200814	0
49995.41428427015	49998.58480619745	0
49998.23230755371	49984.27159425677	0
50001.56984675912	50003.70886639595	0
49987.949256951135	49986.671472371265	0
49993.69019385624	49988.42095948461	0
49990.60023029436	49996.84431148471	0
49989.8831856475	49998.5480773353	0
50004.031737429694	49998.13902404288	0
50003.4894029905	50003.09904140463	0
50008.61850962432	50008.21797879241	0
49999.591625836154	50002.031401449996	0
49997.03975814452	50009.348246719914	0
50004.44371639388	49993.891565456965	0
50003.34929151505	49985.56991203538	0
49992.16039029563	50006.06042632077	0
50007.15378653218	49999.26466668234	0
49996.16890274137	50002.738391335304	0
50005.92485061879	49988.330804757796	0
49998.38389391129	49993.62450756858	0
50005.06115385122	49997.67556213016	0
49988.91764942108	49997.5550046056	0
50007.51712024195	50001.36870839534	0
49988.1616042304	49983.63506917873	0
50009.485075860175	49997.87824772131	0
49996.04301541916	50008.734037925446	0
49992.10706594943	49998.709555552676	0
49998.05603662089	49976.85732034227	0
49998.23225417739	49988.04705525317	0
50003.29875263384	50010.79864165075	0
49988.8005706413	49988.888047156666	0
49998.633742805185	49985.74198749925	0
50012.26252845324	49989.043919917516	0
50001.71554240036	50008.23076770677	0
49990.4221963806	49980.08489794384	0
49996.7307457035	49986.75100088232	0
49996.95323201458	49991.31025767149	0
49996.627782278076	49999.704189140306	0
49993.783599509414	50001.9670468794	0
49995.547791910605	50007.16657583297	0
49994.541607082676	49998.032773452	0
49997.19536476392	49993.761534747864	0
49994.48619388764	49990.314267388865	0
50005.31953840113	50011.457951609125	0
50005.21838530439	49992.710027598725	0
50003.553832569996	49996.930528550794	0
50005.55622003214	50007.27952617764	0
50016.07253131363	49992.92009515851	0
49981.55975510632	49993.815413305005	0
49998.391760254424	50010.92338898061	0
50006.9610331696	49997.4371772649	0
50008.761052684844	49996.71402507769	0
49995.88335509951	49989.38185972829	0
49996.861110456084	50003.60591475201	0
50011.76083948491	50005.815023696225	0
50007.565205166386	49988.032658921504	0
50011.5472826698	49993.41279408204	0
49994.69598294172	49991.86267472745	0
50001.59297422699	49992.63184262959	0
50020.432728192354	49991.544523876044	0
49995.42836478101	49997.296746693275	0
49998.810270886876	49992.07105333187	0
49990.64479087334	50004.56734443546	0
49986.07489653561	49993.66150576665	0
49986.51012401545	49995.60849854692	0
49984.077954815686	49995.664388103614	0
50003.895467088914	49987.98694527446	0
49982.031325156546	50004.108411650275	0
50012.386007996894	50002.93416500153	0
49981.83577827261	50006.99544168797	0
50002.61358895062	50006.125868638286	0
49997.610187178936	50007.504993158815	0
50002.000247755146	49982.02566011666	0
50003.92467657114	50009.55221404131	0
50007.90022175466	50009.254849840996	0
50002.119076106625	49987.54881244561	0
50000.85755020047	49982.84260186325	0
50002.88920887537	49988.277816315385	0
50000.76418505607	49990.47633754719	0
49991.52221516297	50005.175687260315	0
49991.79441719219	49989.945528475415	0
49998.38903914623	49990.977596904035	0
50010.86443657174	50002.861853111826	0
49996.13310567727	49978.225416527945	0
50001.90323198772	50002.087447907405	0
50005.84584777947	49998.54566276328	0
50017.357289774474	50003.73442282242	0
50012.453241333955	50007.3589429362	0
49985.605250376015	50000.51473356919	0
49994.38328827558	49984.18899957935	0
50000.8403546126	50004.897730818215	0
50006.11194117808	49990.15992299432	0
49984.27524808013	50005.968591316036	0
50019.5490885488	49989.334775282514	0
50008.08135946473	49995.88210170539	0
50013.452588935026	49988.7082536488	0
49998.1854275154	49989.08493253287	0
49998.71774061969	50006.58240197167	0
49993.97049801827	50004.02511665101	0
50015.25622703696	49993.5720335993	0
50019.81418921928	49993.28277654077	0
49995.226166110464	49988.49803466768	0
49993.865175289255	50005.869898426434	0
49994.04884830762	49993.897956082816	0
50001.39258520028	50014.69304526826	0
49992.10381851385	49991.3367421365	0
50002.88349777745	49998.53556594982	0
49999.29465558944	50003.13800737407	0
50012.61582749915	49996.667967977366	0
50004.93898694684	49981.08544820314	0
49992.72674114008	49981.491918674365	0
49982.816725410885	50008.82887474503	0
49993.60548876865	49980.15138910854	0
49992.11360557294	49974.161871512435	0
50008.0641741181	49991.535682462476	0
49986.56975352135	49985.88537937111	0
49988.26397047004	50003.51104710496	0
49986.204012010814	49983.62403469558	0
50005.45533731321	50008.4777403098	0
50002.84202847576	50009.38788858975	0
50004.5110949025	50002.17592122478	0
49977.593176681534	49997.97886004455	0
50012.96296910729	49986.584380800676	0
50000.389708098875	50008.21378903525	0
49990.53693650669	49987.986221160616	0
50014.06684097054	49993.2541244715	0
49991.01998804747	50002.62396518842	0
49997.179664791176	49989.593964051295	0
50004.2950092968	50012.89350630644	0
49990.621701041644	49975.46767306921	0
49993.55678247852	49977.01456242952	0
49992.84959283164	49987.70268395018	0
50011.20404459958	49996.77816642178	0
50003.364540594666	50019.003513690965	0
49983.49823437399	50007.538690917216	0
50014.32975302772	49996.15686941403	0
50015.78410513641	49997.474112749405	0
50009.43197460551	49990.474738550445	0
50004.745906517455	50016.623646608256	0
50009.63416808849	50010.34807378314	0
49981.74271072933	50016.83610456045	0
50013.40609958293	50002.34463341224	0
50002.72985233878	50018.01678341299	0
50008.287622641416	49999.13161246651	0
49984.126513146795	49977.08224825575	0
50012.84333684762	49985.38424254539	0
49987.99532836726	49995.883448455505	0
49990.49563661924	49992.83144377475	0
50014.145828508044	50005.16808115428	0
50015.1384677496	50000.029878970345	0
50018.71002429644	49992.34413541518	0
50007.134924491525	50011.962310271636	0
49996.373515502455	49992.135994846685	0
50006.850693972374	50009.72264438309	0
50012.45941158673	50019.663471941465	0
49992.899397134126	49993.07508130361	0
50016.607641170005	50001.151601822945	0
50001.25747092277	50006.547656443894	0
50005.9345093647	49994.19009730721	0
50017.813944932546	50005.00005444524	0
49994.42296405501	50000.44724693628	0
49999.35940114721	49988.76188971461	0
50016.58884756132	49999.17895380054	0
49994.892938313336	49980.091849776516	0
49995.0510721457	49995.44024060015	0
49986.38053722962	50002.41536141428	0
49990.64707373581	50007.66669698612	0
49989.3412077137	49992.250863683475	0
49987.369434572014	49998.90669951169	0
49986.04730065185	50004.93889305151	0
50020.57281063565	49988.298296764944	0
50003.141428724506	49983.92680217168	0
50011.81226398315	50020.795317113116	0
50007.91702417866	49994.79261652382	0
49997.460358599514	49978.000531714766	0
50008.47322917809	49997.7998386602	0
49988.79105521255	49985.61885176348	0
49979.99668415866	49988.247550464446	0
50023.01450993598	49990.665766766455	0
50001.80863469015	50011.621492053586	0
50001.180707899926	50000.160397497704	0
50001.230491099064	50013.464722137476	0
50005.57916729151	49986.36478573439	0
50006.32386534526	50003.98689779463	0
49987.26417256439	49997.386262863576	0
49986.50969488265	49971.13079668079	0
49991.78560749561	49984.743248127874	0
50011.91064186316	49987.25857504851	0
49979.026179858774	49993.54009193787	0
49995.29197055855	50014.299317089695	0
50003.27528192292	49991.640484220654	0
50022.18687484511	49999.49876293456	0
50016.845165693354	49996.542146341235	0
50009.68184032617	49994.3223712722	0
50008.5689875515	49989.42745413995	0
49988.62882947315	49994.23153514448	0
49978.34352784749	49994.31806542327	0
49991.21899801028	50013.93786311992	0
50009.06545782055	49992.015826742805	0
49996.762495718875	49973.93491078354	0
50017.86968777505	49999.56646561498	0
49992.32209367812	50003.204802689404	0
50006.53972236025	50002.45568023364	0
49989.60527622023	49999.63902025744	0
49998.13606003267	50013.69500914624	0
49990.00921189547	50013.485931768155	0
49991.09537875763	49976.82180722324	0
50010.54800492425	49998.00514117209	0
49989.09032394753	49996.42852776032	0
49995.18505374276	49987.3120398817	0
49990.204920949844	49989.23957312068	0
49995.16332007578	49981.804981765024	0
49989.805555721876	49969.598178768865	0
50014.54160586519	50009.30971696948	0
50021.54580095918	50001.77225144148	0
50006.927652825536	49994.9504747572	0
49978.94516972163	49997.86333530433	0
49987.154837966766	49993.45593771072	0
50018.25094646333	49988.26745355924	0
50015.53809944499	50007.19757847838	0
50002.562234896366	50007.29734310244	0
50000.87592896443	50009.30557281569	0
49996.09835851055	49994.088565508806	0
50023.472574627034	49993.01831946304	0
50013.090661204544	49993.807025936294	0
49978.33498788711	49999.89226490378	0
50014.457860201575	50015.35471834229	0
50006.75642568968	49992.643689522236	0
50010.80395894891	49986.74763689218	0
50001.22972512284	50016.696412634854	0
50011.0865047758	49984.2383962155	0
49987.17750191979	49980.50113884318	0
49988.18126003159	50002.39534483807	0
50025.30879016485	50001.55626795164	0
50004.84985572731	50003.25131092541	0
49992.321169828596	49977.792669715236	0
50025.70679542769	49986.95657258604	0
49987.68618123762	49990.97637467728	0
50003.750755374844	50000.30182726468	0
49993.00738688821	50018.27374472574	0
49985.56049451298	49985.40564000354	0
50012.47559685164	49994.66869856204	0
49988.23073582163	50005.06016935864	0
50014.21137249285	49998.59916272567	0
49985.705947552444	49991.237555350046	0
50023.961762669176	49980.63716247672	0
50015.65901229553	50005.51123304655	0
50007.42018130532	49983.40923644637	0
50003.98929458173	50020.19652411129	0
49978.68685766216	49980.01706397409	0
50006.02554113342	49983.502716806615	0
50006.37104882755	50017.880156948675	0
49977.877792385596	50016.68462250551	0
49983.88778388111	50003.431641383904	0
50007.25930525301	50016.356386512496	0
49997.53870393056	50011.68337544323	0
50028.8876354843	49996.7961139601	0
49993.03313609062	50004.99403676527	0
49978.87460193789	49978.57901382944	0
49998.366406242945	49994.75751474936	0
50019.61622097593	49990.60713461233	0
50014.61533795304	49991.38028168589	0
50008.690952911136	50020.165591565055	0
50005.68511072025	50013.842987113785	0
49996.093953493786	49996.01996986774	0
49981.46397774686	50000.416395001106	0
50010.21667654521	49996.177030068495	0
49996.98762224401	50012.73618486243	0
49977.06413674297	49991.234642248426	0
49993.694214306066	49995.12567417274	0
49980.3192485011	49994.00326872188	0
50004.056211135474	50014.66353332076	0
50002.37956575776	49978.923750197646	0
50022.66685467963	50001.65038291576	0
49995.84149753014	49973.43350969119	0
49997.10356754586	50006.01006358804	0
50033.06942428801	49981.91341570461	0
49979.94679799229	50001.3323591304	0
50008.85047956283	50016.47355770598	0
49995.25060635962	50016.73726829858	0
50006.72266694603	50007.64404602325	0
49990.082384099696	49971.73324296739	0
49994.30142329103	49986.52147414055	0
49993.99083781493	50013.564340328594	0
49993.677025331424	50019.77453632753	0
50008.88873976937	49986.20754836948	0
49989.62043617076	49984.9066512741	0
49976.89101514203	49999.79555213243	0
50000.38365317644	49984.73866509687	0
49998.50301832688	50004.801049115755	0
50002.4775370339	49999.82692121468	0
50000.58614407058	50022.59126134004	0
49991.57997734524	49980.74466590062	0
49999.47619484948	49983.55135301644	0
49997.872176753845	49979.78767954166	0
49999.51034001347	50014.126163537476	0
49987.361610054635	49969.53376487578	0
50002.83973411616	50012.701877170904	0
50010.86774556764	49989.07944425918	0
50001.15748309764	49991.573961654765	0
50007.9913835416	50022.24041741338	0
49988.7503233546	49981.35012226887	0
49986.03608310234	49999.11861181681	0
49985.00637627702	49981.597648055234	0
49985.650089384144	50009.49023072368	0
49974.397243483145	49994.03644489316	0
50015.4345562129	50000.98678220005	0
49976.39001702552	49983.38478956387	0
49990.066594147334	50015.71113489241	0
49971.73204410394	50023.41744022993	0
49983.60830630746	50002.113752133686	0
50007.28364498836	50014.70157262982	0
49983.19737224199	49998.713609976796	0
49986.11467622116	49996.56995467928	0
50019.87293030292	49996.05067039871	0
50011.89569799317	50004.23689077273	0
49987.14195373493	50003.64643312917	0
50005.18617250356	49976.00707180303	0
50021.27295677253	49997.78060101359	0
49979.594871433575	50010.649888378335	0
49992.039268323744	49970.88771154867	0
49987.510827455895	49972.02581111281	0
49995.56040451604	49984.98989796355	0
49981.0822076258	49967.432359146966	0
49987.94058000065	49974.88526764987	0
50014.510866226876	50001.379604242626	0
50004.62877733578	49978.807454918766	0
50003.970018942	50018.124082947324	0
49993.62624373497	49978.81782578118	0
49981.3428510555	50003.34384201937	0
50018.167902045905	50002.34827142573	0
49981.71449227033	50012.160532840586	0
49993.51179022016	50011.8374166899	0
50006.51511528033	49980.31385758159	0
50023.53832016382	49982.224374854566	0
50017.194157851016	50024.83639285489	0
50016.97714463976	50008.12513798981	0
49990.94758817478	50010.165896359336	0
50029.3899666008	49984.93088934797	0
49985.95128382408	49973.39797252086	0
50021.498484812364	49991.903341270365	0
49977.56468768297	50006.68173366002	0
49997.40523162644	49985.00916248897	0
49999.45886393115	50015.993292540705	0
50004.07375902936	49990.19193619716	0
49974.26236635185	50000.19879209648	0
50019.180563178095	49997.94562009952	0
50009.890755981425	49980.265018184764	0
49989.29510405071	50002.724338880376	0
49996.426259186024	49985.51478007382	0
50007.493040620924	49989.19723968765	0
49981.384028675486	50010.62626959132	0
49991.6071713429	49988.028312631526	0
49984.6056899718	49996.65388554512	0
49989.978249538704	49976.34614928339	0
50009.06208482354	50007.05225252825	0
50015.12164949382	49987.54220632814	0
50013.02451351341	50012.6930640136	0
49983.72875331615	50005.03348698493	0
50030.322162535915	50008.764945724026	0
49988.07236480543	49973.30322159022	0
50021.17953770424	49993.40148768863	0
49977.9353266202	49988.32861394756	0
50017.55200453088	49989.686622262205	0
50009.41709683127	49982.94472538286	0
49993.517031380165	49985.624445562935	0
50024.23762702507	49990.057631149546	0
50006.59920691841	50013.173112278804	0
49996.36285869221	49979.65183355569	0
49996.46253639952	50010.35669178488	0
49986.346697934445	49975.77454466398	0
50017.36509094484	49994.05724041787	0
49977.54298608225	50015.26628060827	0
49987.665413008544	50009.961026873665	0
50004.20668245684	49986.92493821414	0
49991.240948939056	49995.09753900651	0
49990.672214701546	49969.02835953091	0
49986.80029992012	50019.193986685816	0
49987.05498610656	50015.276629584274	0
50013.29483279359	49990.93642424138	0
50003.07116470876	50004.790797890644	0
50019.96678142075	50005.286622233856	0
50016.410985050155	50026.64117403084	0
50022.381607964344	49994.78009458669	0
50032.55510401598	49988.476649386204	0
50019.84726886357	50008.03743254569	0
50018.55105006549	49996.125393120456	0
50005.72733228711	49984.65987424659	0
49990.724770951034	50001.10196901953	0
50007.556938279646	49979.396019758125	0
50022.078615100705	50000.813758113996	0
50004.55566149082	50023.60044291396	0
49998.4983155582	50015.035411197096	0
50004.21201548379	49979.89735732732	0
49998.41688966351	49982.0914605221	0
49996.9404056562	50019.45560997021	0
50024.824178134666	50003.82240284793	0
49981.59933546655	49988.22546023058	0
50006.68692081328	49991.29153867619	0
50030.92505047998	49986.73341575318	0
49987.02162812129	49999.91224158874	0
50025.59547838074	50004.8113040502	0
49988.90094384041	49975.40867859488	0
49990.23594971534	49994.96063345515	0
50017.1067611682	49986.79810538411	0
49995.74080340362	50018.56532930337	0
50002.31586199673	50000.83903672667	0
49985.91446985067	49977.111835945914	0
49967.44431902017	49989.53004316159	0
49991.32434972063	49993.81099808387	0
50030.49764698876	49999.80431681986	0
50027.8920230694	49984.61646596402	0
49974.05217655252	49991.63751974511	0
49986.350155817265	50008.71150109189	0
49979.786602864704	49996.93528004006	0
49980.638830733114	50014.78666042598	0
50018.94609729141	49984.38404056665	0
50016.86817008317	49983.479919210724	0
49990.923193534356	50019.067660158245	0
49984.68159875427	50012.00075993163	0
49982.58897476211	49987.25645410104	0
49977.860154341804	50025.185317880954	0
49980.36263354036	49976.54920293385	0
50030.175245270664	50013.83441614367	0
50030.65430217634	50010.08164100497	0
49970.65389870021	50027.10203048065	0
50034.9719228903	49978.647480672626	0
50017.85789347177	50007.327853458395	0
49989.376716702325	50005.95581601044	0
49972.54740722439	50004.26018838349	0
49999.90607349646	49987.24525022351	0
50016.33039841318	50011.26546094777	0
49992.406209525456	50011.43399184492	0
50035.72874323706	50015.82195458916	0
50005.41012807499	50025.2913505149	0
49983.81713803753	49983.79410119446	0
49999.77181508898	49967.689736443	0
49967.01115954832	50018.732933267005	0
50001.21111076006	49976.59515916633	0
50022.03660548448	50021.284900769926	0
49987.06820574467	50005.69981951918	0
50020.23576196077	49998.22890886206	0
49992.16903790663	50013.34050751537	0
49981.74734959878	49983.20071237331	0
49991.36824090871	49969.98461879516	0
50012.37766248718	49981.688403947286	0
49974.56224014572	50014.0804240969	0
50024.36097900612	49986.16457806206	0
49978.57637046901	50017.57258934513	0
50035.21616128849	49992.33085888675	0
49988.520182053304	49993.212740546805	0
49990.99456999804	50011.18036907362	0
50014.791241027175	49989.81083623396	0
49983.24235149588	49995.04380092772	0
50005.4078474971	49995.59320991545	0
50026.3538803164	50002.49773890014	0
50022.33425121599	49996.648774144	0
49985.706139208625	50015.893411702025	0
50001.12132970448	50026.977078791555	0
50032.16883876991	49997.22933410839	0
50000.78804212597	50010.92367463368	0
49997.79416111843	49992.046539810384	0
49989.86428037326	49986.360250281214	0
49991.50355130605	50019.933566887434	0
50028.340584949256	50004.80209150397	0
50023.18661388253	49891.94682282363	27
49991.00530325188	49892.72910652949	27
50030.67484555678	49859.49806587765	27
49982.0341609144	49922.80556988272	27
50009.19330470084	49830.18326287302	27
50010.799124982215	49921.131068685434	27
50026.8845289586	49949.88176636898	27
49973.62749966493	49952.59389730299	27
49944.46893643491	49935.760874909385	27
49993.93657386972	49806.6859451997	27
49943.954774741884	49971.304566753475	27
49957.54391514219	49898.60179825173	27
49949.263203585026	50005.260261304924	27
50021.76143366551	49795.693852962846	27
49979.596001740225	50000.424420599724	27
49952.9399167057	50038.88288241241	27
49936.0888149531	50066.974497148316	27
49917.1364163429	50013.18153417232	27
49927.65891822682	50093.943271389006	27
49977.32691487806	49864.778346362466	27
50051.60960950514	49901.785723063906	27
50065.018950214384	49851.24440741374	27
50044.26151224732	49817.331026789856	27
49916.02169961823	50128.40695236165	27
49898.0266697542	50098.191447706944	27
49995.95381955968	50029.41023657357	27
49903.93806571666	50063.99748305836	27
49915.058013156384	49964.414912374385	27
50039.86811121272	49975.21313281755	27
50062.32478215241	49931.06609484571	27
49965.61249753735	50070.22023939333	27
49949.27508325663	50117.81856806477	27
49941.13134702444	50153.27963733262	27
49901.00968996731	49989.39565509602	27
50081.24786794189	49893.99552935412	27
49939.90930289706	50183.08537788762	27
50030.472875344196	50038.51702221095	27
49928.562686770754	50215.38369511094	27
49983.95139582023	50128.766919500835	27
49959.04513393056	50225.679571069784	27
50073.8363458266	49824.01672038518	27
50095.87881934943	49862.42653812422	27
50111.76821666553	49913.76846115201	27
49954.18017252673	49843.605768407	27
50105.94146554381	49950.272899353185	27
50100.264502876285	49799.93867322984	27
50052.215064258526	49777.49456674589	27
49880.013990393934	50128.77396549034	27
49890.6444711193	49947.3351864961	27
50113.354262536704	49978.70994906115	27
49996.96811167764	50155.014199727244	27
49928.167208304854	49832.15445796193	27
49991.485873605176	50220.61160734418	27
49925.712093770744	50246.30830630073	27
50001.875924844026	49965.09133808926	27
49997.68134506186	50078.537788761765	27
50133.48537773939	49940.18473034099	27
50010.986896146285	50200.107022215314	27
49888.8199422142	50246.70626295964	27
49865.476777168755	50095.17011156561	27
50014.39210799446	49762.7031322858	27
49959.48584101911	49798.220421876926	27
50027.52257270367	50151.230631442704	27
50144.633250996434	49909.590781712934	27
49897.852997439695	50154.51264039903	27
50080.41153143066	49777.627688174085	27
50129.05048937961	49861.41369538362	27
49985.775771967965	49741.046332305	27
49930.65417506046	49800.81453508927	27
49978.34251813457	49768.95616457171	27
49870.046510934066	50170.12569845373	27
49912.05996280401	49773.31114442356	27
49980.68823678499	49832.236778060476	27
50031.47292267792	50084.75268797416	27
50125.09170649314	49826.100891349524	27
49959.92357445702	49723.439750695456	27
49942.47484604371	49767.30014972056	27
50156.632134139334	49883.09356049298	27
49952.99425393674	50264.20604463169	27
50191.40056546951	49873.79300608205	27
49854.32033014519	50063.50792911944	27
50178.84642675361	49905.31335090301	27
49979.100179333174	50282.64808028365	27
49926.74915680415	50283.55835225473	27
50167.11092365221	49937.56879609053	27
50012.61791538144	50004.54534642919	27
49895.059736226496	50277.96216526111	27
49886.23113368467	50195.432243275834	27
49881.05884527011	49919.80047153373	27
50069.784348870104	49975.91610284222	27
49844.364955418285	50032.894994133334	27
49937.69583428239	49874.95842984184	27
50158.707439449645	49835.70218562324	27
49845.24265844846	49918.13186973127	27
50085.34939206652	49745.76574590022	27
50002.17726729887	50298.77201630054	27
49992.32914658041	49705.742319803794	27
49922.30318934066	49905.9352519387	27
49856.46763354663	49946.966190673775	27
50141.325045992286	49796.75758469065	27
49865.41838744703	50286.47295937113	27
49842.27885472864	50304.83441305562	27
49898.41662148672	49811.51978524684	27
50214.498898972706	49893.421862587566	27
49839.05772884873	50262.04092427236	27
50175.90885688574	49969.59077213568	27
49842.194049629965	50232.96655779523	27
49811.34169870602	50238.48735249345	27
50053.539611520864	50171.56423120499	27
50223.12307275059	49921.39574206495	27
50117.0431021061	49774.80705137736	27
49862.58880343334	49807.2993088409	27
50096.546248246545	50010.889910252314	27
50004.01518060458	50329.33602063368	27
50061.962735297166	50105.097470412424	27
50032.09915150126	50317.90914205555	27
50192.03561937749	49840.857824153114	27
49974.44165129143	50098.00575025217	27
49822.673379057305	50058.62232301779	27
50225.784843826834	49860.59524993836	27
49847.58719536058	50340.31621125077	27
50019.95946035903	50123.19649038035	27
50057.787798174846	50072.5052848277	27
50159.29653624644	49998.71029435985	27
50013.84366959145	50361.523140640624	27
50124.91430280212	49744.79272754072	27
49987.85860577483	50384.07340930044	27
50111.86870758832	49712.720400026024	27
49881.796394312	50011.591688656794	27
50260.01465699488	49858.31611258021	27
49848.48472319338	50002.76953045276	27
49982.96994420833	50349.47895849476	27
50172.5970755208	49807.746163197546	27
50009.92163106736	50410.970894376944	27
50090.92756040082	50116.76765578151	27
49790.04359935672	50063.86664959556	27
49814.4527641886	50340.69530930814	27
50041.34280980269	50196.95058457759	27
50038.91769142677	50396.14873148319	27
50073.14156888866	50047.585996632755	27
49969.076695957534	50176.95801403589	27
50065.978264642144	50373.47891948861	27
49810.621758881556	50028.60208462088	27
50066.41463516577	50132.79443505434	27
50026.71022874512	50224.59714261427	27
49934.02843963513	49736.24785011844	27
50145.50462213374	49722.43077037503	27
50150.33488844533	50034.44805146894	27
49808.47705776328	50304.58749107248	27
49792.90565565215	50367.95624856517	27
50068.68538420946	50320.61662761607	27
49897.328956234705	50307.11310230069	27
50092.983319859246	50148.81044815685	27
49778.249151133066	50037.62108290698	27
50242.43476542337	49890.45902516096	27
49766.722020827845	50088.66721690379	27
49910.865473485355	50334.43039183502	27
49984.270831163805	49677.61580883674	27
49802.15347573814	49996.550746720306	27
49903.60702273876	49731.31204159103	27
49976.20017209762	50315.61200374208	27
49872.839029110066	49737.09423941635	27
50028.55099796994	50282.742904690014	27
49876.15432161168	50332.64196031956	27
50181.701623202796	50025.987780228184	27
50251.77550915258	49917.61867463478	27
49802.6215867626	50093.40845418957	27
49786.04689722983	50265.24832838249	27
50274.87675507111	49884.214593029494	27
50131.01621798662	49686.12449878463	27
49779.87375801962	50316.594316104885	27
50205.910822580074	49988.02113850669	27
49758.440544572055	50243.090944976735	27
49755.90500874483	50121.86406581664	27
50183.29494081345	50055.24167281601	27
49842.63268269822	49886.30358007702	27
49875.88115475271	50045.013471952385	27
50125.39084532719	50128.87965014506	27
49872.92662595899	49838.88795590991	27
49909.689356123614	49855.154111486576	27
49734.730681947505	50270.52781523943	27
50026.9794302697	49728.198444279944	27
49811.88575249772	49908.34978150286	27
49933.27691052117	50316.25000634043	27
50100.72485036095	50038.96974319441	27
49876.13040940475	49776.909573694866	27
50098.03130071844	50179.48095580721	27
49784.467021493656	50230.370115877515	27
50150.13519578212	49769.24109045671	27
50214.52334490006	50068.397262790386	27
50206.10934821897	49957.59747663702	27
50275.52838466596	49833.264003424185	27
49841.66513158015	50147.052597023925	27
49788.927707736366	49891.159776392364	27
50208.97897069524	49811.72439151037	27
50097.8915959222	50328.726642143905	27
50245.838193337164	49946.422468689205	27
49759.13896733707	50382.79847274242	27
50055.9035092651	50271.69088776501	27
50306.689256898164	49834.61937452285	27
50179.002048721515	49737.35514115005	27
49810.48146279318	49870.909146076425	27
49837.230041582814	49970.38423648002	27
49829.02948320934	49941.10235573388	27
50079.993652096775	49700.794414213524	27
50132.01075055735	50164.593723390135	27
49740.23599072455	50405.320683051905	27
49728.32039852174	50227.64269568309	27
50306.69543665303	49878.93932691468	27
49824.68014705945	50367.651725810894	27
50067.67086339506	50222.73308564781	27
50123.53493567736	50021.42465116321	27
50055.86957224789	49730.16433521414	27
49812.811952264135	49840.10409062422	27
50155.209294619395	49659.829777047904	27
50102.607246932545	49671.94027967768	27
50107.72328806506	50212.87598530342	27
50174.63984820777	49702.15960533025	27
50154.89301545299	50142.57332053495	27
49857.24570515899	50201.54088959996	27
50336.93148993316	49871.69450476844	27
49849.4443129418	49761.821373940395	27
49821.13479178649	49808.81729374634	27
49967.094291432186	49644.91671084385	27
50011.94803331621	50251.79609550468	27
49769.47385391737	49986.84499547018	27
49822.221459943954	49745.184079431085	27
49758.760967373535	50335.857223947925	27
49744.392688078085	50204.546913304875	27
49846.82450875958	50116.964612677824	27
49731.756363233864	50313.60238706803	27
49758.51606214737	49895.257601687816	27
50292.99021985079	49911.051398993455	27
49709.2722365278	50336.06349451637	27
49782.74129679383	49924.76784886556	27
49826.879047619295	50206.33519015235	27
50047.66777011436	50426.02126461828	27
50161.401315187606	49626.258233448556	27
49708.4906187761	50406.30302615017	27
49718.69619581617	50437.025504323625	27
50123.12458464572	50303.95786697145	27
50152.40619564409	50105.866146270106	27
49819.76032936808	50124.54090908745	27
49876.27794341527	50368.36166772286	27
49792.27817752124	49789.07961125355	27
49951.021174245514	50339.457415204146	27
49718.8967997895	50373.94036130018	27
49818.361660836614	49716.13857852175	27
49801.362624571644	50151.1210573999	27
50096.19832905649	50386.95924908364	27
49792.89361008626	50402.984763661756	27
49771.826894929196	50193.37632559265	27
49855.64848656804	49713.69086151801	27
50093.347313742364	50292.83207709932	27
49789.05123268104	49957.05322003205	27
49766.156625669944	50154.05388541412	27
50237.790368888054	49809.73318058336	27
49750.192705751906	50018.61113296637	27
50086.03233778479	50077.24041945951	27
50300.87597894714	49944.67787178569	27
49715.54151756785	50473.22869872532	27
50060.38888205517	49679.99614708827	27
49931.88424398957	49638.45464267329	27
50151.123798446075	49599.38187447534	27
50009.55672039076	50445.890765901815	27
49864.21594294459	49977.88291739545	27
50230.35882500022	50037.68139722331	27
49865.22171254321	50394.59055169298	27
50203.84790316452	49712.74000404694	27
49787.24204502134	50121.6160410766	27
49831.80133725298	50089.85745326446	27
50000.905484854986	49645.58950189953	27
50336.68144313187	49899.83628438339	27
50048.38763929832	50457.201658902115	27
50259.51800519511	50021.134029483066	27
50371.62029691089	49899.70588625963	27
50084.491173976276	50254.30066143368	27
50398.80811851925	49914.233439469856	27
50243.43575555007	50069.02619767784	27
50283.991334424776	49803.292844445714	27
49732.43412535384	50156.29327732206	27
50183.43771125824	49768.39027814915	27
49739.48686527117	50049.35285594393	27
50186.95800083235	49637.76037932788	27
50052.97908602602	50348.46742160445	27
50113.53709620942	50246.30319727888	27
50372.89459927749	49936.34463991854	27
50031.494111197724	49689.324114475356	27
50121.52710444702	50400.82986672868	27
50277.36271161009	50078.90469915385	27
50138.99663659546	50272.01428764856	27
49934.97783046804	50365.828256957284	27
49949.35298116376	49687.86700744074	27
50133.96564610112	49639.57388398217	27
49717.93159361627	50188.1686958328	27
49692.00291474179	50200.50633262071	27
49727.566609049725	49888.81067034054	27
49959.583836312246	50397.77322476922	27
49840.97151274815	49689.81787536435	27
50175.19247256285	50273.40650431661	27
50128.01126656824	50369.185337791954	27
50059.71886368471	50009.71804666936	27
49822.172627640226	50171.92010375153	27
49842.28548768823	49851.535519136225	27
50184.97780818238	49601.08481731095	27
50079.922074938564	50420.02876129533	27
49688.62044681543	50315.08071512451	27
50147.06528524997	50422.75670199561	27
50210.54429118602	49776.72054015886	27
50197.87596024755	49567.61726917333	27
49986.97366399594	50472.67456454279	27
49699.78254337072	50166.11577178751	27
49856.01675013728	49665.42860347761	27
49878.73249110359	49890.68354610308	27
49813.16832252611	49680.0030598158	27
49827.76390480883	50398.7033648229	27
50056.225440410766	50491.46043505217	27
50184.468646455905	50113.460498954104	27
49764.14220198895	49780.339062003804	27
49664.52706343504	50329.41416424186	27
50290.1469722157	50023.26236961103	27
50033.2446476774	49653.37478281832	27
49643.28769903345	50305.86108326445	27
50118.55953332861	50431.89944240521	27
49885.76711539379	49672.235638668964	27
49683.334086657014	50464.42620781394	27
49747.84996057097	49923.891267348314	27
49620.758551038765	50329.01208513388	27
49704.89691415705	50255.534608760776	27
49716.36228166122	50131.86461594185	27
49888.13155004802	49635.73225796067	27
49918.491379227526	49670.47231287334	27
49737.811499781805	49798.48259949004	27
49922.775802067394	49700.506031518176	27
50020.644775200424	50484.653835075515	27
50206.07918981656	50138.11082823678	27
50181.195539226035	50159.40989876782	27
50371.617591910326	49972.74339028542	27
50205.57423596007	50179.89606145667	27
49657.65891235267	50272.63942582431	27
49674.92220292789	50147.241040846464	27
49715.109509270165	49930.292346090784	27
49749.57344517469	50437.96693755421	27
50229.05523678846	50111.762702393455	27
49656.529392124656	50169.49868270394	27
49637.62389426304	50197.18787047588	27
49598.747897699155	50346.62431842693	27
49688.00029361216	50120.342584175334	27
49874.78318110127	49607.011853226075	27
49730.062195247505	49766.181414045175	27
50172.83128105495	49547.862299682034	27
50247.76508424604	49783.045097530536	27
50403.61342306693	49970.96734473564	27
50172.11216284104	49513.17714182984	27
50223.16495777334	49631.66510943105	27
49956.984515751275	50429.49059768228	27
49753.363048339124	49954.276195119535	27
50343.10511918414	49936.487052062854	27
49660.20399323976	50365.22680457164	27
49775.43220486075	49812.65132359739	27
49983.85526198234	49612.779832671964	27
49697.44291627401	49753.41646397005	27
50214.35205807156	49664.12079412427	27
49663.65490434154	50242.981762270945	27
50315.81086303915	49788.2472016322	27
50213.95528988674	50209.3387701883	27
49931.21726718141	50418.09054197314	27
49785.417740109995	50437.87800105442	27
50139.182351399	50225.84556818109	27
50125.13312512645	49581.58309499091	27
50155.01535332522	50379.946236811025	27
49649.552250601904	50457.80688125122	27
50157.11179828651	50346.812966049896	27
49708.71600206592	49803.61171455876	27
50034.37515284411	49621.40472668008	27
50236.197436556875	50152.74211536095	27
50252.884852115225	49649.498638553436	27
50375.43647160734	49863.873621416555	27
50253.953097030215	50096.833435748464	27
49622.5911764736	50262.53302860084	27
49887.508573471685	50416.67987141754	27
49810.14731368508	49648.26486870996	27
49632.80310195582	50354.771500783274	27
50137.69772243261	50197.196282868885	27
49662.46080406463	50488.65724276112	27
50147.48841950242	50063.16137311303	27
49789.42533991758	49717.140083792394	27
49922.55146309476	50041.0329446166	27
49612.12698420611	50231.40746521893	27
49936.00485644842	50450.33109688165	27
50307.32062728709	50092.24779828945	27
50343.12543257847	49967.965150058364	27
49774.630164690636	50470.1045512481	27
50112.12570651372	50065.934522618976	27
49981.51473566183	50250.16934248962	27
50239.242514112186	49996.183343385565	27
49644.0204389822	50512.86239782971	27
49752.95660898752	49748.9581500114	27
50142.12454484883	49501.92019103804	27
49606.71095933659	50378.59063355607	27
50190.41559886701	50083.0285411827	27
50241.79802321643	50216.93619677773	27
50231.54164716943	49701.58470851826	27
49568.28499502363	50334.56196259235	27
49731.8484188913	50093.958136136054	27
49886.85999234675	49704.461850215484	27
50394.23680435948	50003.69013604816	27
49710.91238546624	50037.65695170383	27
50284.6986329823	50108.984524861655	27
50011.313061501955	50513.89594293905	27
49957.11086063884	50477.847682461426	27
49744.074046785485	49856.96795253812	27
49674.793019270444	49804.765831241035	27
50283.4027569977	50144.74714358462	27
50269.74804139825	49991.7429390589	27
49707.18194752002	49723.94326346153	27
49735.22420687843	49722.3061255595	27
50048.3561266671	50243.320136766735	27
49860.9402328015	50428.492258025864	27
50273.698674449224	49621.27623002647	27
50140.2524466024	49530.834341273185	27
49706.68047182716	49958.67569913804	27
49845.84009742019	50458.6183378792	27
49692.80589984271	50007.26697911958	27
49614.008533397646	50407.91683678701	27
49983.36119148589	49581.980075976666	27
50226.54042362448	49732.83885216151	27
49594.568265637696	50261.321449944604	27
49625.07544058771	50165.276471087716	27
49915.38713533218	50476.19607838789	27
49598.14769168056	50435.72697040152	27
49968.41962499729	50508.015836477156	27
50279.45065530583	49665.938276984874	27
50247.19806488526	49609.617106392056	27
49693.67483603826	49692.08141323887	27
49586.583450452774	50399.850806197195	27
50178.458217048785	50441.38050795285	27
49574.85437553966	50303.011652127185	27
49640.06657723245	49791.99845697602	27
49784.65790864018	49671.20292665555	27
49770.58614542519	50289.596525822955	27
49882.56767460835	49576.16692248132	27
50255.68644431949	50187.108256007494	27
49757.93603892934	49647.55066508974	27
50170.72302430072	50244.243512875386	27
49730.73445249735	49669.51613814777	27
49592.13760345238	50200.74470804973	27
49694.356886175265	50229.08895233371	27
49645.23153423726	50420.79347687347	27
49690.96004259228	50362.219566965694	27
50067.46902821495	49621.629692343755	27
49960.255519205006	49554.16753336659	27
50005.45638795833	50550.14792557699	27
50100.2103268012	50454.30717481107	27
50430.84555479602	49911.33084751793	27
50324.67184290277	50035.95137631072	27
49672.72854974014	49834.755208156595	27
50378.26776074216	50031.54508219799	27
50095.51323586607	49601.61869654864	27
49668.25460973547	49776.606406284074	27
49929.42492463933	49544.55736305507	27
49547.91313262408	50295.04851589112	27
50334.73770621177	49830.239562050556	27
50230.139190252485	50248.132874795396	27
49851.208863445674	50487.86446704545	27
50304.01327740359	49612.50801051909	27
50172.36661642897	49479.518964763716	27
49945.240509297255	49609.75200945846	27
49749.9587686316	50488.175761705905	27
49901.82936153086	50391.18096783998	27
49686.22342611779	49936.85349188299	27
50437.737027295174	49966.062934163776	27
50010.5238752053	49596.87696065418	27
50454.73109707711	49886.56050230179	27
49656.30975879934	49919.974823353296	27
49619.900598478765	50460.032421665404	27
50268.70119055996	50049.27510199234	27
49978.502632517695	50539.133141677754	27
50367.00955938239	49833.69065060201	27
49783.67952183539	49848.156451940915	27
49940.8858734323	50501.82740912229	27
50296.315577271605	49693.13173653646	27
50318.64385400236	49711.43155460226	27
50069.45487631143	49651.864654287616	27
49636.96834028157	49827.29035913804	27
49728.06662220347	50517.013766302895	27
50327.69618887536	49584.41521337138	27
50203.50011012671	50260.11133962408	27
49703.5926469147	49837.44242015465	27
50023.6824150514	49568.54231453763	27
50140.46181930495	49465.10033986202	27
50185.390251661134	49673.084678749496	27
49817.77118542933	50437.148917402985	27
49616.886296232704	50290.48061271568	27
50178.35149064918	50407.97091541351	27
50468.82677016129	49857.74306723739	27
50191.26145546425	49458.386464050636	27
50258.72887936804	50125.3850429756	27
49761.172994556924	49697.748687044215	27
49569.36401254868	50183.43801164637	27
