# Supplementary material for: Abundant Topological Outliers in Social Media Data and Their Effect on Spatial Analysis
Source: PLoS One. 2016 Sep 9;11(9):e0162360. doi: 10.1371/journal.pone.0162360 (PMC5017681; doi:10.1371/journal.pone.0162360)
Supplement: S4 Dataset — See the respective attached file. (ZIP) [file pone.0162360.s004.zip › S4_inclusion_swl/clust_29_38.csv]

50000.0	50000.0	0
49997.79043139506	49998.597076012185	0
49992.133447697015	50000.07879332946	0
49995.558133034945	50000.38009565156	0
49997.21745450375	49997.77212437529	0
49994.57180867038	50002.631066205395	0
49991.49888846195	49992.4613969998	0
49996.77201141029	50001.35825968003	0
50004.850999751936	50000.85693610015	0
49993.46797080403	50008.42654315858	0
49998.95035597973	49999.646175560476	0
49997.442896782326	49996.09302892505	0
49998.812795232036	50001.19449831629	0
50002.62075658079	49995.496073808055	0
50000.216125961226	49993.66178437633	0
50004.23648844592	49992.22940218959	0
49993.571381594695	49999.580818657516	0
49992.41923089483	49988.943020042476	0
49996.0527618576	49990.599080623244	0
50001.12000876341	49996.02035613251	0
50001.6019572125	49988.69191780159	0
50000.054173393626	49994.84507609227	0
49996.16393075302	49983.54171333091	0
49999.359585119164	49998.34690009942	0
49990.032259035645	49990.78718097332	0
50008.03801246034	50004.374756706806	0
49997.912305912	50002.05047237355	0
50003.47988321763	49993.052296422924	0
49985.51403302475	50003.33527065473	0
49998.6759818169	50008.21620234813	0
50007.88661690972	50006.75171072905	0
49992.84463948033	49996.02080521639	0
50005.353157945894	49996.63946390781	0
49993.56821679584	49997.757853689975	0
49984.727985152575	49992.42600786566	0
49987.897885826496	50000.432936200814	0
49995.41428427015	49998.58480619745	0
49998.23230755371	49984.27159425677	0
50001.56984675912	50003.70886639595	0
49987.949256951135	49986.671472371265	0
49993.69019385624	49988.42095948461	0
49990.60023029436	49996.84431148471	0
49989.8831856475	49998.5480773353	0
50004.031737429694	49998.13902404288	0
50003.4894029905	50003.09904140463	0
50008.61850962432	50008.21797879241	0
49999.591625836154	50002.031401449996	0
49997.03975814452	50009.348246719914	0
50004.44371639388	49993.891565456965	0
50003.34929151505	49985.56991203538	0
49992.16039029563	50006.06042632077	0
50007.15378653218	49999.26466668234	0
49996.16890274137	50002.738391335304	0
50005.92485061879	49988.330804757796	0
49998.38389391129	49993.62450756858	0
50005.06115385122	49997.67556213016	0
49988.91764942108	49997.5550046056	0
50007.51712024195	50001.36870839534	0
49988.1616042304	49983.63506917873	0
50009.485075860175	49997.87824772131	0
49996.04301541916	50008.734037925446	0
49992.10706594943	49998.709555552676	0
49998.05603662089	49976.85732034227	0
49998.23225417739	49988.04705525317	0
50003.29875263384	50010.79864165075	0
49988.8005706413	49988.888047156666	0
49998.633742805185	49985.74198749925	0
50012.26252845324	49989.043919917516	0
50001.71554240036	50008.23076770677	0
49990.4221963806	49980.08489794384	0
49996.7307457035	49986.75100088232	0
49996.95323201458	49991.31025767149	0
49996.627782278076	49999.704189140306	0
49993.783599509414	50001.9670468794	0
49995.547791910605	50007.16657583297	0
49994.541607082676	49998.032773452	0
49997.19536476392	49993.761534747864	0
49994.48619388764	49990.314267388865	0
50005.31953840113	50011.457951609125	0
50005.21838530439	49992.710027598725	0
50003.553832569996	49996.930528550794	0
50005.55622003214	50007.27952617764	0
50016.07253131363	49992.92009515851	0
49981.55975510632	49993.815413305005	0
49998.391760254424	50010.92338898061	0
50006.9610331696	49997.4371772649	0
50008.761052684844	49996.71402507769	0
49995.88335509951	49989.38185972829	0
49996.861110456084	50003.60591475201	0
50011.76083948491	50005.815023696225	0
50007.565205166386	49988.032658921504	0
50011.5472826698	49993.41279408204	0
49994.69598294172	49991.86267472745	0
50001.59297422699	49992.63184262959	0
50020.432728192354	49991.544523876044	0
49995.42836478101	49997.296746693275	0
49998.810270886876	49992.07105333187	0
49990.64479087334	50004.56734443546	0
49986.07489653561	49993.66150576665	0
49986.51012401545	49995.60849854692	0
49984.077954815686	49995.664388103614	0
50003.895467088914	49987.98694527446	0
49982.031325156546	50004.108411650275	0
50012.386007996894	50002.93416500153	0
49981.83577827261	50006.99544168797	0
50002.61358895062	50006.125868638286	0
49997.610187178936	50007.504993158815	0
50002.000247755146	49982.02566011666	0
50003.92467657114	50009.55221404131	0
50007.90022175466	50009.254849840996	0
50002.119076106625	49987.54881244561	0
50000.85755020047	49982.84260186325	0
50002.88920887537	49988.277816315385	0
50000.76418505607	49990.47633754719	0
49991.52221516297	50005.175687260315	0
49991.79441719219	49989.945528475415	0
49998.38903914623	49990.977596904035	0
50010.86443657174	50002.861853111826	0
49996.13310567727	49978.225416527945	0
50001.90323198772	50002.087447907405	0
50005.84584777947	49998.54566276328	0
50017.357289774474	50003.73442282242	0
50012.453241333955	50007.3589429362	0
49985.605250376015	50000.51473356919	0
49994.38328827558	49984.18899957935	0
50000.8403546126	50004.897730818215	0
50006.11194117808	49990.15992299432	0
49984.27524808013	50005.968591316036	0
50019.5490885488	49989.334775282514	0
50008.08135946473	49995.88210170539	0
50013.452588935026	49988.7082536488	0
49998.1854275154	49989.08493253287	0
49998.71774061969	50006.58240197167	0
49993.97049801827	50004.02511665101	0
50015.25622703696	49993.5720335993	0
50019.81418921928	49993.28277654077	0
49995.226166110464	49988.49803466768	0
49993.865175289255	50005.869898426434	0
49994.04884830762	49993.897956082816	0
50001.39258520028	50014.69304526826	0
49992.10381851385	49991.3367421365	0
50002.88349777745	49998.53556594982	0
49999.29465558944	50003.13800737407	0
50012.61582749915	49996.667967977366	0
50004.93898694684	49981.08544820314	0
49992.72674114008	49981.491918674365	0
49982.816725410885	50008.82887474503	0
49993.60548876865	49980.15138910854	0
49992.11360557294	49974.161871512435	0
50008.0641741181	49991.535682462476	0
49986.56975352135	49985.88537937111	0
49988.26397047004	50003.51104710496	0
49986.204012010814	49983.62403469558	0
50005.45533731321	50008.4777403098	0
50002.84202847576	50009.38788858975	0
50004.5110949025	50002.17592122478	0
49977.593176681534	49997.97886004455	0
50012.96296910729	49986.584380800676	0
50000.389708098875	50008.21378903525	0
49990.53693650669	49987.986221160616	0
50014.06684097054	49993.2541244715	0
49991.01998804747	50002.62396518842	0
49997.179664791176	49989.593964051295	0
50004.2950092968	50012.89350630644	0
49990.621701041644	49975.46767306921	0
49993.55678247852	49977.01456242952	0
49992.84959283164	49987.70268395018	0
50011.20404459958	49996.77816642178	0
50003.364540594666	50019.003513690965	0
49983.49823437399	50007.538690917216	0
50014.32975302772	49996.15686941403	0
50015.78410513641	49997.474112749405	0
50009.43197460551	49990.474738550445	0
50004.745906517455	50016.623646608256	0
50009.63416808849	50010.34807378314	0
49981.74271072933	50016.83610456045	0
50013.40609958293	50002.34463341224	0
50002.72985233878	50018.01678341299	0
50008.287622641416	49999.13161246651	0
49984.126513146795	49977.08224825575	0
50012.84333684762	49985.38424254539	0
49987.99532836726	49995.883448455505	0
49990.49563661924	49992.83144377475	0
50014.145828508044	50005.16808115428	0
50015.1384677496	50000.029878970345	0
50018.71002429644	49992.34413541518	0
50007.134924491525	50011.962310271636	0
49996.373515502455	49992.135994846685	0
50006.850693972374	50009.72264438309	0
50012.45941158673	50019.663471941465	0
49992.899397134126	49993.07508130361	0
50016.607641170005	50001.151601822945	0
50001.25747092277	50006.547656443894	0
50005.9345093647	49994.19009730721	0
50017.813944932546	50005.00005444524	0
49994.42296405501	50000.44724693628	0
49999.35940114721	49988.76188971461	0
50016.58884756132	49999.17895380054	0
49994.892938313336	49980.091849776516	0
49995.0510721457	49995.44024060015	0
49986.38053722962	50002.41536141428	0
49990.64707373581	50007.66669698612	0
49989.3412077137	49992.250863683475	0
49987.369434572014	49998.90669951169	0
49986.04730065185	50004.93889305151	0
50020.57281063565	49988.298296764944	0
50003.141428724506	49983.92680217168	0
50011.81226398315	50020.795317113116	0
50007.91702417866	49994.79261652382	0
49997.460358599514	49978.000531714766	0
50008.47322917809	49997.7998386602	0
49988.79105521255	49985.61885176348	0
49979.99668415866	49988.247550464446	0
50023.01450993598	49990.665766766455	0
50001.80863469015	50011.621492053586	0
50001.180707899926	50000.160397497704	0
50001.230491099064	50013.464722137476	0
50005.57916729151	49986.36478573439	0
50006.32386534526	50003.98689779463	0
49987.26417256439	49997.386262863576	0
49986.50969488265	49971.13079668079	0
49991.78560749561	49984.743248127874	0
50011.91064186316	49987.25857504851	0
49979.026179858774	49993.54009193787	0
49995.29197055855	50014.299317089695	0
50003.27528192292	49991.640484220654	0
50022.18687484511	49999.49876293456	0
50016.845165693354	49996.542146341235	0
50009.68184032617	49994.3223712722	0
50008.5689875515	49989.42745413995	0
49988.62882947315	49994.23153514448	0
49978.34352784749	49994.31806542327	0
49991.21899801028	50013.93786311992	0
50009.06545782055	49992.015826742805	0
49996.762495718875	49973.93491078354	0
50017.86968777505	49999.56646561498	0
49992.32209367812	50003.204802689404	0
50006.53972236025	50002.45568023364	0
49989.60527622023	49999.63902025744	0
49998.13606003267	50013.69500914624	0
49990.00921189547	50013.485931768155	0
49991.09537875763	49976.82180722324	0
50010.54800492425	49998.00514117209	0
49989.09032394753	49996.42852776032	0
49995.18505374276	49987.3120398817	0
49990.204920949844	49989.23957312068	0
49995.16332007578	49981.804981765024	0
49989.805555721876	49969.598178768865	0
50014.54160586519	50009.30971696948	0
50021.54580095918	50001.77225144148	0
50006.927652825536	49994.9504747572	0
49978.94516972163	49997.86333530433	0
49987.154837966766	49993.45593771072	0
50018.25094646333	49988.26745355924	0
50015.53809944499	50007.19757847838	0
50002.562234896366	50007.29734310244	0
50000.87592896443	50009.30557281569	0
49996.09835851055	49994.088565508806	0
50023.472574627034	49993.01831946304	0
50013.090661204544	49993.807025936294	0
49978.33498788711	49999.89226490378	0
50014.457860201575	50015.35471834229	0
50006.75642568968	49992.643689522236	0
50010.80395894891	49986.74763689218	0
50001.22972512284	50016.696412634854	0
50011.0865047758	49984.2383962155	0
49987.17750191979	49980.50113884318	0
49988.18126003159	50002.39534483807	0
50025.30879016485	50001.55626795164	0
50004.84985572731	50003.25131092541	0
49992.321169828596	49977.792669715236	0
50025.70679542769	49986.95657258604	0
49987.68618123762	49990.97637467728	0
50003.750755374844	50000.30182726468	0
49993.00738688821	50018.27374472574	0
49985.56049451298	49985.40564000354	0
50012.47559685164	49994.66869856204	0
49988.23073582163	50005.06016935864	0
50014.21137249285	49998.59916272567	0
49985.705947552444	49991.237555350046	0
50023.961762669176	49980.63716247672	0
50015.65901229553	50005.51123304655	0
50007.42018130532	49983.40923644637	0
50003.98929458173	50020.19652411129	0
49978.68685766216	49980.01706397409	0
50006.02554113342	49983.502716806615	0
50006.37104882755	50017.880156948675	0
49977.877792385596	50016.68462250551	0
49983.88778388111	50003.431641383904	0
50007.25930525301	50016.356386512496	0
49997.53870393056	50011.68337544323	0
50028.8876354843	49996.7961139601	0
49993.03313609062	50004.99403676527	0
49978.87460193789	49978.57901382944	0
49998.366406242945	49994.75751474936	0
50019.61622097593	49990.60713461233	0
50014.61533795304	49991.38028168589	0
50008.690952911136	50020.165591565055	0
50005.68511072025	50013.842987113785	0
49996.093953493786	49996.01996986774	0
49981.46397774686	50000.416395001106	0
50010.21667654521	49996.177030068495	0
49996.98762224401	50012.73618486243	0
49977.06413674297	49991.234642248426	0
49993.694214306066	49995.12567417274	0
49980.3192485011	49994.00326872188	0
50004.056211135474	50014.66353332076	0
50002.37956575776	49978.923750197646	0
50022.66685467963	50001.65038291576	0
49995.84149753014	49973.43350969119	0
49997.10356754586	50006.01006358804	0
50033.06942428801	49981.91341570461	0
49979.94679799229	50001.3323591304	0
50008.85047956283	50016.47355770598	0
49995.25060635962	50016.73726829858	0
50006.72266694603	50007.64404602325	0
49990.082384099696	49971.73324296739	0
49994.30142329103	49986.52147414055	0
49993.99083781493	50013.564340328594	0
49993.677025331424	50019.77453632753	0
50008.88873976937	49986.20754836948	0
49989.62043617076	49984.9066512741	0
49976.89101514203	49999.79555213243	0
50000.38365317644	49984.73866509687	0
49998.50301832688	50004.801049115755	0
50002.4775370339	49999.82692121468	0
50000.58614407058	50022.59126134004	0
49991.57997734524	49980.74466590062	0
49999.47619484948	49983.55135301644	0
49997.872176753845	49979.78767954166	0
49999.51034001347	50014.126163537476	0
49987.361610054635	49969.53376487578	0
50002.83973411616	50012.701877170904	0
50010.86774556764	49989.07944425918	0
50001.15748309764	49991.573961654765	0
50007.9913835416	50022.24041741338	0
49988.7503233546	49981.35012226887	0
49986.03608310234	49999.11861181681	0
49985.00637627702	49981.597648055234	0
49985.650089384144	50009.49023072368	0
49974.397243483145	49994.03644489316	0
50015.4345562129	50000.98678220005	0
49976.39001702552	49983.38478956387	0
49990.066594147334	50015.71113489241	0
49971.73204410394	50023.41744022993	0
49983.60830630746	50002.113752133686	0
50007.28364498836	50014.70157262982	0
49983.19737224199	49998.713609976796	0
49986.11467622116	49996.56995467928	0
50019.87293030292	49996.05067039871	0
50011.89569799317	50004.23689077273	0
49987.14195373493	50003.64643312917	0
50005.18617250356	49976.00707180303	0
50021.27295677253	49997.78060101359	0
49979.594871433575	50010.649888378335	0
49992.039268323744	49970.88771154867	0
49987.510827455895	49972.02581111281	0
49995.56040451604	49984.98989796355	0
49981.0822076258	49967.432359146966	0
49987.94058000065	49974.88526764987	0
50014.510866226876	50001.379604242626	0
50004.62877733578	49978.807454918766	0
50003.970018942	50018.124082947324	0
49993.62624373497	49978.81782578118	0
49981.3428510555	50003.34384201937	0
50018.167902045905	50002.34827142573	0
49981.71449227033	50012.160532840586	0
49993.51179022016	50011.8374166899	0
50006.51511528033	49980.31385758159	0
50023.53832016382	49982.224374854566	0
50017.194157851016	50024.83639285489	0
50016.97714463976	50008.12513798981	0
49990.94758817478	50010.165896359336	0
50029.3899666008	49984.93088934797	0
49985.95128382408	49973.39797252086	0
50021.498484812364	49991.903341270365	0
49977.56468768297	50006.68173366002	0
49997.40523162644	49985.00916248897	0
49999.45886393115	50015.993292540705	0
50004.07375902936	49990.19193619716	0
49974.26236635185	50000.19879209648	0
50019.180563178095	49997.94562009952	0
50009.890755981425	49980.265018184764	0
49989.29510405071	50002.724338880376	0
49996.426259186024	49985.51478007382	0
50007.493040620924	49989.19723968765	0
49981.384028675486	50010.62626959132	0
49991.6071713429	49988.028312631526	0
49984.6056899718	49996.65388554512	0
49989.978249538704	49976.34614928339	0
50009.06208482354	50007.05225252825	0
50015.12164949382	49987.54220632814	0
50013.02451351341	50012.6930640136	0
49983.72875331615	50005.03348698493	0
50030.322162535915	50008.764945724026	0
49988.07236480543	49973.30322159022	0
50021.17953770424	49993.40148768863	0
49977.9353266202	49988.32861394756	0
50017.55200453088	49989.686622262205	0
50009.41709683127	49982.94472538286	0
49993.517031380165	49985.624445562935	0
50024.23762702507	49990.057631149546	0
50006.59920691841	50013.173112278804	0
49996.36285869221	49979.65183355569	0
49996.46253639952	50010.35669178488	0
49986.346697934445	49975.77454466398	0
50017.36509094484	49994.05724041787	0
49977.54298608225	50015.26628060827	0
49987.665413008544	50009.961026873665	0
50004.20668245684	49986.92493821414	0
49991.240948939056	49995.09753900651	0
49990.672214701546	49969.02835953091	0
49986.80029992012	50019.193986685816	0
49987.05498610656	50015.276629584274	0
50013.29483279359	49990.93642424138	0
50003.07116470876	50004.790797890644	0
50019.96678142075	50005.286622233856	0
50016.410985050155	50026.64117403084	0
50022.381607964344	49994.78009458669	0
50032.55510401598	49988.476649386204	0
50019.84726886357	50008.03743254569	0
50018.55105006549	49996.125393120456	0
50005.72733228711	49984.65987424659	0
49990.724770951034	50001.10196901953	0
50007.556938279646	49979.396019758125	0
50022.078615100705	50000.813758113996	0
50004.55566149082	50023.60044291396	0
49998.4983155582	50015.035411197096	0
50004.21201548379	49979.89735732732	0
49998.41688966351	49982.0914605221	0
49996.9404056562	50019.45560997021	0
50024.824178134666	50003.82240284793	0
49981.59933546655	49988.22546023058	0
50006.68692081328	49991.29153867619	0
50030.92505047998	49986.73341575318	0
49987.02162812129	49999.91224158874	0
50025.59547838074	50004.8113040502	0
49988.90094384041	49975.40867859488	0
49990.23594971534	49994.96063345515	0
50017.1067611682	49986.79810538411	0
49995.74080340362	50018.56532930337	0
50002.31586199673	50000.83903672667	0
49985.91446985067	49977.111835945914	0
49967.44431902017	49989.53004316159	0
49991.32434972063	49993.81099808387	0
50030.49764698876	49999.80431681986	0
50027.8920230694	49984.61646596402	0
49974.05217655252	49991.63751974511	0
49986.350155817265	50008.71150109189	0
49979.786602864704	49996.93528004006	0
49980.638830733114	50014.78666042598	0
50018.94609729141	49984.38404056665	0
50016.86817008317	49983.479919210724	0
49990.923193534356	50019.067660158245	0
49984.68159875427	50012.00075993163	0
49982.58897476211	49987.25645410104	0
49977.860154341804	50025.185317880954	0
49980.36263354036	49976.54920293385	0
50030.175245270664	50013.83441614367	0
50030.65430217634	50010.08164100497	0
49970.65389870021	50027.10203048065	0
50034.9719228903	49978.647480672626	0
50017.85789347177	50007.327853458395	0
49989.376716702325	50005.95581601044	0
49972.54740722439	50004.26018838349	0
49999.90607349646	49987.24525022351	0
50016.33039841318	50011.26546094777	0
49992.406209525456	50011.43399184492	0
50035.72874323706	50015.82195458916	0
50005.41012807499	50025.2913505149	0
49983.81713803753	49983.79410119446	0
49999.77181508898	49967.689736443	0
49967.01115954832	50018.732933267005	0
50001.21111076006	49976.59515916633	0
50022.03660548448	50021.284900769926	0
49987.06820574467	50005.69981951918	0
50020.23576196077	49998.22890886206	0
49992.16903790663	50013.34050751537	0
49981.74734959878	49983.20071237331	0
49991.36824090871	49969.98461879516	0
50012.37766248718	49981.688403947286	0
49974.56224014572	50014.0804240969	0
50024.36097900612	49986.16457806206	0
49978.57637046901	50017.57258934513	0
50035.21616128849	49992.33085888675	0
49988.520182053304	49993.212740546805	0
49990.99456999804	50011.18036907362	0
50014.791241027175	49989.81083623396	0
49983.24235149588	49995.04380092772	0
50005.4078474971	49995.59320991545	0
50026.3538803164	50002.49773890014	0
50022.33425121599	49996.648774144	0
49985.706139208625	50015.893411702025	0
50001.12132970448	50026.977078791555	0
50032.16883876991	49997.22933410839	0
50000.78804212597	50010.92367463368	0
49997.79416111843	49992.046539810384	0
49989.86428037326	49986.360250281214	0
49991.50355130605	50019.933566887434	0
50028.340584949256	50004.80209150397	0
49923.770529889036	50048.86338402514	28
49946.813435743265	50024.9503629775	28
49925.18163416529	49998.307198440765	28
49960.126225197186	50059.73377709455	28
49986.684644943176	50036.652959398125	28
50012.0314494381	50019.8097601914	28
49896.188327619566	50038.57963450191	28
49942.22209066071	50083.07315502391	28
49981.555941399354	50005.611809205664	28
50041.28323318525	50017.05684571495	28
49977.16721625585	50096.07203784074	28
49973.34545798941	50132.415126808875	28
50008.90629246886	50057.15834779121	28
50000.46851138325	50150.544030941164	28
50025.122727045855	50128.16730211673	28
49877.8909916096	50061.24850573038	28
49877.90124807203	50008.30201005406	28
50024.246147343634	50097.897524563254	28
49999.58619404825	49977.10072828363	28
50068.386137037916	50034.53614755574	28
50089.58176531878	50057.89599668266	28
49916.51601005438	50109.195228599354	28
50104.20910906273	50091.760150798786	28
50027.161129911714	49956.93532340478	28
50097.910564890364	50023.18076761151	28
50085.464542158945	49993.59238528016	28
49973.159921711886	50170.26666197033	28
49945.95775374196	50196.54614800479	28
50120.02340569306	49984.15554327945	28
49906.233436804316	50143.91511271902	28
49911.41826184747	49967.105919297916	28
50015.11610655664	49922.74759785719	28
50017.123015958685	49886.39290462384	28
49993.98758604009	49860.31660586841	28
49941.79526846302	49972.53930175035	28
50052.601035729516	49940.44503247779	28
49903.95703136218	50081.32358060038	28
50134.037481669984	50090.733997738505	28
50087.6026735305	49933.4333258398	28
50073.09201761723	49961.66523366191	28
49880.609548058856	50100.39211816368	28
49962.79055069127	50224.82588485475	28
49942.70624045358	49939.983080001104	28
49992.13949243547	50231.11050452147	28
50062.85935106714	49906.141032322535	28
49925.97985972346	50170.093455425704	28
50100.67294280112	50123.99307281422	28
50133.40687473133	50014.7955810723	28
49939.49945632737	50131.85141265475	28
50041.66714385978	50052.26217799961	28
50024.632042794394	49857.38848654689	28
50165.6566728652	50072.428639996695	28
50147.811794970505	50119.52019947565	28
49851.76082732666	49980.99051538736	28
50021.694504903775	50214.469485509086	28
49887.128881571036	50170.20866959564	28
50007.400913580495	50186.60505289667	28
49870.01668032571	50198.66737870205	28
50174.71905956274	50138.33473316952	28
50051.69683206314	49981.59391020988	28
50164.00765679203	49999.86462481127	28
50168.67700319441	50029.26411976165	28
49847.15656832743	50012.05190103901	28
49963.650110995426	50257.326597957785	28
50136.24621294729	50049.414265349355	28
50193.95234516955	50009.28591114819	28
49857.3347638197	50156.99762284329	28
50050.45309992735	50081.18368745694	28
49915.68653417619	50198.7247413262	28
50017.393381068396	49828.63704153376	28
49902.46359584209	49939.03076915377	28
50056.852463244155	50222.08671020977	28
49923.4892613666	50231.41657881037	28
50142.37116527799	50152.844431258054	28
49990.55928084932	49898.61995713656	28
50122.690850876534	49950.97619107521	28
50132.68769482515	50182.432168528554	28
49932.897378325564	50275.93696572242	28
50056.08540882623	50144.12182918369	28
50071.386985219	50106.92756774105	28
50152.748979460535	49966.28705483121	28
50005.58307419357	49800.11333080265	28
49977.86310585353	49949.101912078346	28
49815.273810579754	50011.12074472834	28
50104.90036461357	50160.11826118747	28
49962.32243606384	49910.22929204998	28
50197.85795231574	50070.58757970005	28
49835.24771902274	50040.17211576025	28
49835.84046945981	50194.531638081964	28
50190.49977881013	49962.321366806485	28
50076.2901945794	50171.15590418822	28
50222.03452921455	50052.42334424903	28
50106.160557576586	50194.606833578815	28
49933.15948660681	49903.18999656223	28
50054.64317585829	50191.13921121726	28
50038.860165989565	49795.996666194646	28
50133.88142012224	50220.36752010254	28
49851.44839018401	49951.4022927342	28
50103.02674126976	49899.5230310502	28
49922.37781980333	50307.148311966856	28
49805.97742744518	50209.49439377168	28
49901.35826452271	49898.254380230435	28
49782.830355071106	50003.110354495046	28
49959.89439283792	49872.85035839121	28
49999.31136296621	50263.35716119787	28
50194.71035847425	50165.07541930039	28
50056.34036430085	49869.266478293	28
50024.6736397331	49769.07875785633	28
50211.28596658479	49984.25274426794	28
50032.3020890024	50249.57658781895	28
49773.14007076465	50212.50262240434	28
50046.96812679511	49828.63594240101	28
50165.102801685294	50193.185843983636	28
50086.83395642099	50243.12481086903	28
49867.909952874434	49926.23042753815	28
50056.910344062795	49756.461391453595	28
50229.26977897768	50173.985167509294	28
49954.40739985786	49839.714994417904	28
50250.968336686776	50144.2842611428	28
49736.28647817667	50206.33119402098	28
49800.42085900992	50038.61506657789	28
50248.853151101976	50064.33010491529	28
50227.51622109236	50014.936281969836	28
49895.17246600014	50222.41105793795	28
49818.544533550375	49939.965885591504	28
50173.548169021604	49938.667635799415	28
49918.82160960179	49871.71966253979	28
50131.33975177435	49892.50858190618	28
49974.55895326114	50288.70753188463	28
49846.16701862493	50087.03808492654	28
49775.340435021804	49968.12259798632	28
50020.30581774723	50294.898056125145	28
50083.99042793388	49847.39852113205	28
49975.279630281875	49803.02304018323	28
50196.05141509135	50206.34912667577	28
49753.716580057786	50239.21265410398	28
49866.61546343306	49891.59968228726	28
50232.37647741307	50089.92434694056	28
50073.41499807772	50271.63737832608	28
50208.81754067389	49928.67438289938	28
50206.30869626786	49892.55303060805	28
49878.35559257453	49968.005153654114	28
49789.547237080806	49935.53366257268	28
49854.16955282319	50121.668589369816	28
50165.774680775176	49880.7302656706	28
50040.72909488676	50319.48589875688	28
49839.8172272772	49916.77881115225	28
49857.95474259424	49855.59937904421	28
50227.395078577014	49871.372678806045	28
49944.32009897829	49787.91744681433	28
50109.10577134188	49862.272547641405	28
50181.76144063182	49846.7401300219	28
50218.85000876869	50127.895502129766	28
50064.22892179694	49724.82148926862	28
50249.62718302751	50194.87653325222	28
50255.112038295854	49993.48363009195	28
50173.090076567896	50224.68740034927	28
50028.25000070228	50164.155226204704	28
49889.433946329795	50259.820864897454	28
50166.32928633386	49909.992661110555	28
50074.31649563877	49812.419137398545	28
49896.618762020385	50332.31257146006	28
50220.69428022577	50221.735464226185	28
49923.339801467264	49839.68662421666	28
50257.11680192274	49852.070708263534	28
50262.12028527033	50029.859931884566	28
49857.863299825476	50275.358320750915	28
50095.09172388261	49784.390955919545	28
50048.9141394112	50350.71140696645	28
49757.74597299705	49919.977121898955	28
49749.57242228438	50172.463107109426	28
49780.16040054882	50061.65041834594	28
49942.93845818135	49753.14949050025	28
50252.73771062625	50112.64218600139	28
49825.262360348344	50108.36956793095	28
49837.06028877384	49824.66145295173	28
49876.1192896245	50362.211905839475	28
49929.126556323004	49726.0425455868	28
50185.282471327075	50100.14770854899	28
49749.63811010614	50076.37389598575	28
50118.49055404952	50262.28230947905	28
50197.518654157735	49817.85283488278	28
49821.93955894891	50281.93548367662	28
50129.50299654542	49791.7127646669	28
50227.07913073254	49810.10646522209	28
50224.66272767904	50256.440259114315	28
49770.37512646623	49893.08045144193	28
50264.03302060944	49804.81393975681	28
50293.93799200352	50042.9294148138	28
49745.94270395452	50141.776927972736	28
49724.10174316852	49924.72413256978	28
49803.64217992085	50139.379002740156	28
49740.33568314745	50111.83891054494	28
49716.64757838062	50176.764852385415	28
49851.29597661346	50230.68185107266	28
49686.81355424453	50158.75057635419	28
49665.72280316526	50183.19679596814	28
49937.3012636041	50334.00902430422	28
49791.78136717505	50102.58444376185	28
49816.27679375635	49849.40271407667	28
50279.292641441476	50164.352431764295	28
49996.1220620127	50311.60507346025	28
49960.002529674945	50314.30825821542	28
49773.915629310584	50154.60127391744	28
49790.44749918602	50247.2761749347	28
50192.905962207216	50251.6800925178	28
49981.07008953008	49770.59871806373	28
50048.12944307945	50285.87804824179	28
50072.171137499434	50332.788614288605	28
50289.698976836866	50074.58054145196	28
50096.475089786574	50298.79145932238	28
50231.39146799884	50291.934959092534	28
50081.682107505374	50361.376547492415	28
50293.416889722845	49805.718704951105	28
49720.131641664964	49894.55791748122	28
49825.80098186941	50163.30081257047	28
49719.39013417981	50056.08012358815	28
50323.654945635986	50028.508642793066	28
49802.162097718865	49907.280029267764	28
50354.56961477819	50041.999952085454	28
50317.24400311509	49782.55185748175	28
49894.90068614952	50292.02969493505	28
50260.691812207435	49772.301803775095	28
49784.77880514911	49841.33125622938	28
50152.152127224064	49839.25482588515	28
50267.07876513965	50222.49590519692	28
49815.44256485119	50073.39140260959	28
49749.635389733856	50274.309638630184	28
49751.0883900947	49997.14879959762	28
50266.01073182914	49959.37121042083	28
49690.642858808154	49907.380225532586	28
50312.78581632058	50159.44734852567	28
50324.49572395112	49811.91621309402	28
50074.98107679327	49693.69856165491	28
50186.655998444	50282.34998566447	28
50288.882782414774	50010.11299316812	28
50031.0741465085	49736.31195600569	28
50227.347013377155	49841.21087679319	28
50244.788109846675	49927.79510551841	28
50340.901136866865	49839.05066131544	28
50101.47134803252	49724.949838854445	28
49800.10184203604	50304.04721772063	28
50260.66779377704	49882.79819748365	28
49688.469821362465	49877.01373670806	28
50322.252048742404	49992.32958375204	28
49867.0470008603	50329.04584504108	28
50385.92413554913	50049.09738049257	28
49815.3564845165	50331.79381708674	28
50110.29881907917	50325.233382655286	28
50155.81408960545	50255.2560183897	28
49822.58841025077	50245.59159682488	28
49753.37489438811	50044.47800549138	28
50227.99542378032	49951.80567100799	28
50169.3481726673	49805.10885711326	28
50102.490414385895	49754.150167751985	28
49802.55939004332	49808.903457432454	28
50072.68815451046	49658.06410529613	28
49692.02303360311	50126.48076289298	28
50154.794483372585	50286.82657248319	28
49725.053295995946	50022.05610154886	28
49752.711396067534	49841.69723520892	28
49974.77920308697	49741.31126616352	28
49745.74502349264	49961.0620195563	28
49832.63113425497	49883.6123631222	28
49831.93179497631	49791.012738861726	28
50177.94570493728	49776.73636242102	28
49807.11693423059	49976.906836126254	28
50370.70893659708	50015.954263930726	28
49695.267644543055	49842.92043607168	28
50175.75886227935	50311.86358687159	28
49852.40553926218	50379.91050495361	28
49659.23145189039	50124.20683923974	28
50290.09478252998	49939.525532784406	28
50203.87977033682	50330.017418161675	28
50133.80107286601	49707.63969920737	28
50133.13521304095	49671.084799434466	28
50350.61219791852	49984.3422011014	28
49866.389237648036	49784.906305207696	28
50161.88177055935	49654.147386969235	28
50018.495197887496	50347.94635961415	28
50169.4195268997	49622.706795802136	28
50260.69240838749	50257.84686942261	28
49767.06799400094	49812.7346323961	28
49840.2528638016	50353.00785210172	28
49715.76803532346	50288.64773065209	28
49819.21208599812	50388.82885272895	28
49880.34300055012	49759.37912339528	28
49687.63831504582	50059.473884773965	28
49885.10167924076	49815.42071071212	28
49691.612572114944	50312.26079588478	28
50136.81732482912	49616.664405768286	28
50157.03978550652	49591.27872068624	28
50172.33944938709	49747.39144013044	28
49702.48029676214	49948.24647310074	28
49773.18065768598	49781.23943040099	28
50123.208311219554	49834.26356690304	28
50316.97829240695	49747.14965187274	28
49660.2995506561	49864.86282129353	28
49700.397784315806	50205.37142338436	28
49694.73891954827	50262.67707309391	28
50294.25048885464	49890.76522470503	28
50277.401595504445	50130.30378710592	28
49739.673736402925	49776.74131218468	28
49986.97971689153	50339.9060261896	28
49787.94837477494	50184.3466067534	28
50353.2676970933	49803.754364867775	28
49704.2421328757	49785.65044794152	28
50351.926687141415	49872.01784860354	28
50163.27050397295	49685.72809588265	28
50395.07839430298	50078.17940681777	28
49639.80757381313	50097.74071017723	28
49982.037913775726	50368.79850523958	28
49899.73101610415	50387.88949068029	28
50126.74527171859	50358.66554339993	28
50416.15109953094	50037.45626910655	28
49635.380160468274	50178.28245795544	28
49838.52887105065	50311.405658131065	28
50044.77883294782	49672.30491552557	28
50324.48257461421	49933.785706069204	28
50014.72646664725	50378.915056558515	28
50293.59546245874	49973.48553939692	28
50021.73214109654	49707.82407958542	28
49941.113115379005	49692.139783789346	28
50186.649942240314	49583.203169487475	28
49640.80752488798	50214.3502516204	28
49794.1583718846	49871.15829127473	28
50410.80324895599	50110.05324949867	28
49715.79476778154	50089.949426673644	28
49682.24205475149	50027.80979551521	28
49608.88544342845	50110.93622026651	28
50161.85428056449	50341.64443699094	28
49787.22199265154	50339.23570171808	28
50130.81621525099	49571.713467405156	28
50145.49910861212	49735.05307500806	28
49928.34044661414	50362.818103440375	28
49661.4650634948	49899.63444245023	28
50340.769116655254	50150.798857426795	28
50390.41605928154	50139.19248522223	28
49717.90880292272	49975.57345152389	28
49715.728851059095	49864.11118538278	28
50106.09164946522	49637.75198499404	28
49913.24245242379	50413.6554891901	28
50369.63758330432	50104.41424782462	28
50237.26697784703	50321.40892471895	28
49713.703123595405	50338.04917358107	28
50221.08465481545	50362.989866358876	28
49904.796205808	49696.90577438176	28
49998.81727028294	49685.048884039614	28
50190.10328198621	50370.12894484356	28
49667.98251355734	49964.163386019514	28
49684.98185061391	49812.0131018311	28
49742.91437393491	50336.9107349312	28
50327.28806641897	50058.02767131992	28
50104.290323956615	49680.62036104368	28
49712.82586065478	50375.341725044185	28
50303.26894677174	50101.21560904418	28
49681.928893920216	50372.978388049596	28
49754.699535394124	50309.51038927205	28
49682.70618394321	49759.05754698035	28
49667.014975700826	49732.17178184544	28
50194.4586059306	49690.58142499728	28
49741.89416362164	49743.510063829905	28
50263.36417937395	50340.19054782956	28
49652.39886682867	49772.94294935359	28
50203.45350104585	50395.934857154796	28
49876.78581551335	50422.28242063317	28
49814.532569423674	49763.36851525295	28
49759.221488415445	50360.939787491414	28
49971.72724111591	49695.89113301527	28
50338.88418798533	50109.051613262694	28
50425.62771590935	50142.73992533164	28
50241.57792044199	49746.41036809979	28
49608.499258016665	50196.90833759384	28
50196.92374944154	49610.34420786782	28
49715.09158184163	50146.28228668799	28
50139.75362927569	50321.67317147398	28
50382.14105086496	49822.89646340639	28
50136.049921573656	49924.03769056464	28
50446.32264773363	50041.55039276514	28
49776.687955386384	49748.31803495416	28
50189.750883708904	49645.31005685307	28
49824.39207366881	50421.004974531796	28
50291.89812376514	49860.83401786754	28
50403.66040603199	50005.42319559343	28
49633.34987568751	50148.68572875427	28
49686.65757086391	50089.620962061825	28
49992.924231486526	50400.3819931692	28
50100.043913533416	49587.359614046785	28
50417.07230002208	49825.03919894558	28
50359.534607251655	49929.84609167836	28
50449.24422878925	49807.90891274771	28
50065.06736953503	49578.852836905804	28
49642.862327685376	49991.035948405755	28
50410.2788843146	50168.722454226256	28
49576.48414601889	50217.11747716366	28
50438.52241807242	50075.07826573427	28
50204.333815397775	49728.545695663655	28
50160.585133598615	50388.508522163254	28
49886.768315347224	49868.42514435261	28
49672.49251148422	50217.39952463403	28
49837.380170049786	50447.7652132876	28
49959.28202281356	49664.49135892867	28
50404.94410071746	49973.7858238433	28
49947.30743063003	50388.29806267994	28
49902.7450640795	49666.13048481026	28
50448.69628684875	50006.26080528606	28
49912.84623308169	49750.981047184665	28
49655.63694734854	49801.87517309118	28
49661.38504775935	50328.991152727605	28
50228.60264447276	49630.577403600175	28
49673.28348720696	50285.60646487322	28
50132.92466677422	50406.86958885627	28
49915.34537552929	49801.494981823205	28
50471.96187171223	50085.16645403899	28
49994.813309496145	50437.297843258864	28
50295.775278968045	50229.37834136562	28
50282.60305237354	50278.00410457832	28
49975.639731079675	50465.21334302883	28
50156.60204733026	50426.15473233471	28
49718.21941880252	50245.580847931444	28
50045.952729691635	50400.21013979086	28
50435.77706300854	49951.89918402879	28
49867.40406993027	49690.608651414164	28
49933.938132357645	49647.68816504081	28
50131.662890105494	49762.77053868607	28
50349.44504715196	50079.444178553786	28
50386.71643726553	49949.714286041606	28
50349.16445909057	49767.07899084787	28
50377.222369271076	49748.736612793036	28
50467.45656158523	49953.52962161934	28
49604.61687709272	50073.6179225281	28
50120.46251272986	50436.89405905198	28
49626.42767448183	50243.776679601746	28
49627.80693289971	49909.32485614902	28
49704.02989608696	49737.61218551801	28
50406.75748219731	49793.16698582758	28
49882.26958254634	49725.37821170405	28
50429.057675022326	50193.996287234324	28
49583.38904414381	50172.17489035086	28
49736.177647863355	49714.08706501143	28
50109.639365615534	50464.599265028606	28
50484.75540621694	49919.77772664622	28
49949.621922940525	50446.8632507769	28
49637.38434424402	50275.57417737894	28
50132.73266144676	50483.7892251302	28
49949.291486575996	50478.90138319212	28
49727.296048145414	49679.89013782279	28
49980.36559895308	50201.35823390438	28
49842.041476226535	50484.870408510506	28
49661.882170577555	49831.85521805449	28
50161.0408153945	49558.34832463552	28
49657.05110873616	50068.22352016487	28
50313.96376241769	50203.00451134767	28
50287.970332012024	49746.0873387449	28
49648.41033104873	49931.104076430536	28
50104.336535085255	49555.15611662753	28
50166.49701617195	50474.55554839671	28
50047.86446970332	49610.95566979037	28
49789.532835549864	50371.15285694966	28
49616.85668437338	49948.10237822539	28
50391.0476330942	50192.47191304384	28
50326.37992712624	50244.604035935794	28
49698.07859856803	50404.15379890341	28
50358.74861615394	50196.17062265571	28
49735.33579419275	50398.91264274279	28
49771.43838871845	49713.50798900418	28
49572.31011898569	50253.96077434016	28
50499.161509462414	49956.52788917743	28
50195.49335746814	49553.91511037116	28
49964.6163549218	49632.910117092026	28
50451.47229392486	50115.867325815714	28
49537.84950258095	50267.91898258023	28
49660.401484569564	50402.81169530667	28
49867.593315661885	49655.68478587513	28
50506.890400204415	50098.03320685836	28
50083.566095380724	49616.23587851867	28
49638.23683903699	49726.47884187617	28
50476.70637006034	49883.26688308121	28
50105.63218340638	50506.7048767216	28
49950.21270121995	50514.429658200796	28
50104.41147279809	50388.123982376695	28
49987.45151442624	50498.2397165414	28
50093.55103206774	49522.10473142682	28
50361.630597888005	50232.62568394551	28
50275.33706821653	50309.832179083576	28
49712.48321626261	49653.92306910158	28
49793.32029081714	49685.59852345532	28
50496.76003454927	49860.697215560176	28
50221.67979139658	49590.578771636094	28
49660.52144484377	50248.56828994039	28
50187.75305814573	50445.12535388491	28
49616.45535100152	50017.92071151649	28
49813.96433404436	50475.74534740386	28
50387.20314182237	49718.614115773045	28
50331.299560365	49895.783315182285	28
49791.223797083236	50499.93073083118	28
49822.333550230425	49661.83064458253	28
50299.539974777974	49716.71770154335	28
49804.996961577046	49730.15423976596	28
50006.45896293072	50466.00130652672	28
