# Supplementary material for: Abundant Topological Outliers in Social Media Data and Their Effect on Spatial Analysis
Source: PLoS One. 2016 Sep 9;11(9):e0162360. doi: 10.1371/journal.pone.0162360 (PMC5017681; doi:10.1371/journal.pone.0162360)
Supplement: S4 Dataset — See the respective attached file. (ZIP) [file pone.0162360.s004.zip › S4_inclusion_swl/clust_3_12.csv]

50000.0	50000.0	0
49997.79043139506	49998.597076012185	0
49992.133447697015	50000.07879332946	0
49995.558133034945	50000.38009565156	0
49997.21745450375	49997.77212437529	0
49994.57180867038	50002.631066205395	0
49991.49888846195	49992.4613969998	0
49996.77201141029	50001.35825968003	0
50004.850999751936	50000.85693610015	0
49993.46797080403	50008.42654315858	0
49998.95035597973	49999.646175560476	0
49997.442896782326	49996.09302892505	0
49998.812795232036	50001.19449831629	0
50002.62075658079	49995.496073808055	0
50000.216125961226	49993.66178437633	0
50004.23648844592	49992.22940218959	0
49993.571381594695	49999.580818657516	0
49992.41923089483	49988.943020042476	0
49996.0527618576	49990.599080623244	0
50001.12000876341	49996.02035613251	0
50001.6019572125	49988.69191780159	0
50000.054173393626	49994.84507609227	0
49996.16393075302	49983.54171333091	0
49999.359585119164	49998.34690009942	0
49990.032259035645	49990.78718097332	0
50008.03801246034	50004.374756706806	0
49997.912305912	50002.05047237355	0
50003.47988321763	49993.052296422924	0
49985.51403302475	50003.33527065473	0
49998.6759818169	50008.21620234813	0
50007.88661690972	50006.75171072905	0
49992.84463948033	49996.02080521639	0
50005.353157945894	49996.63946390781	0
49993.56821679584	49997.757853689975	0
49984.727985152575	49992.42600786566	0
49987.897885826496	50000.432936200814	0
49995.41428427015	49998.58480619745	0
49998.23230755371	49984.27159425677	0
50001.56984675912	50003.70886639595	0
49987.949256951135	49986.671472371265	0
49993.69019385624	49988.42095948461	0
49990.60023029436	49996.84431148471	0
49989.8831856475	49998.5480773353	0
50004.031737429694	49998.13902404288	0
50003.4894029905	50003.09904140463	0
50008.61850962432	50008.21797879241	0
49999.591625836154	50002.031401449996	0
49997.03975814452	50009.348246719914	0
50004.44371639388	49993.891565456965	0
50003.34929151505	49985.56991203538	0
49992.16039029563	50006.06042632077	0
50007.15378653218	49999.26466668234	0
49996.16890274137	50002.738391335304	0
50005.92485061879	49988.330804757796	0
49998.38389391129	49993.62450756858	0
50005.06115385122	49997.67556213016	0
49988.91764942108	49997.5550046056	0
50007.51712024195	50001.36870839534	0
49988.1616042304	49983.63506917873	0
50009.485075860175	49997.87824772131	0
49996.04301541916	50008.734037925446	0
49992.10706594943	49998.709555552676	0
49998.05603662089	49976.85732034227	0
49998.23225417739	49988.04705525317	0
50003.29875263384	50010.79864165075	0
49988.8005706413	49988.888047156666	0
49998.633742805185	49985.74198749925	0
50012.26252845324	49989.043919917516	0
50001.71554240036	50008.23076770677	0
49990.4221963806	49980.08489794384	0
49996.7307457035	49986.75100088232	0
49996.95323201458	49991.31025767149	0
49996.627782278076	49999.704189140306	0
49993.783599509414	50001.9670468794	0
49995.547791910605	50007.16657583297	0
49994.541607082676	49998.032773452	0
49997.19536476392	49993.761534747864	0
49994.48619388764	49990.314267388865	0
50005.31953840113	50011.457951609125	0
50005.21838530439	49992.710027598725	0
50003.553832569996	49996.930528550794	0
50005.55622003214	50007.27952617764	0
50016.07253131363	49992.92009515851	0
49981.55975510632	49993.815413305005	0
49998.391760254424	50010.92338898061	0
50006.9610331696	49997.4371772649	0
50008.761052684844	49996.71402507769	0
49995.88335509951	49989.38185972829	0
49996.861110456084	50003.60591475201	0
50011.76083948491	50005.815023696225	0
50007.565205166386	49988.032658921504	0
50011.5472826698	49993.41279408204	0
49994.69598294172	49991.86267472745	0
50001.59297422699	49992.63184262959	0
50020.432728192354	49991.544523876044	0
49995.42836478101	49997.296746693275	0
49998.810270886876	49992.07105333187	0
49990.64479087334	50004.56734443546	0
49986.07489653561	49993.66150576665	0
49986.51012401545	49995.60849854692	0
49984.077954815686	49995.664388103614	0
50003.895467088914	49987.98694527446	0
49982.031325156546	50004.108411650275	0
50012.386007996894	50002.93416500153	0
49981.83577827261	50006.99544168797	0
50002.61358895062	50006.125868638286	0
49997.610187178936	50007.504993158815	0
50002.000247755146	49982.02566011666	0
50003.92467657114	50009.55221404131	0
50007.90022175466	50009.254849840996	0
50002.119076106625	49987.54881244561	0
50000.85755020047	49982.84260186325	0
50002.88920887537	49988.277816315385	0
50000.76418505607	49990.47633754719	0
49991.52221516297	50005.175687260315	0
49991.79441719219	49989.945528475415	0
49998.38903914623	49990.977596904035	0
50010.86443657174	50002.861853111826	0
49996.13310567727	49978.225416527945	0
50001.90323198772	50002.087447907405	0
50005.84584777947	49998.54566276328	0
50017.357289774474	50003.73442282242	0
50012.453241333955	50007.3589429362	0
49985.605250376015	50000.51473356919	0
49994.38328827558	49984.18899957935	0
50000.8403546126	50004.897730818215	0
50006.11194117808	49990.15992299432	0
49984.27524808013	50005.968591316036	0
50019.5490885488	49989.334775282514	0
50008.08135946473	49995.88210170539	0
50013.452588935026	49988.7082536488	0
49998.1854275154	49989.08493253287	0
49998.71774061969	50006.58240197167	0
49993.97049801827	50004.02511665101	0
50015.25622703696	49993.5720335993	0
50019.81418921928	49993.28277654077	0
49995.226166110464	49988.49803466768	0
49993.865175289255	50005.869898426434	0
49994.04884830762	49993.897956082816	0
50001.39258520028	50014.69304526826	0
49992.10381851385	49991.3367421365	0
50002.88349777745	49998.53556594982	0
49999.29465558944	50003.13800737407	0
50012.61582749915	49996.667967977366	0
50004.93898694684	49981.08544820314	0
49992.72674114008	49981.491918674365	0
49982.816725410885	50008.82887474503	0
49993.60548876865	49980.15138910854	0
49992.11360557294	49974.161871512435	0
50008.0641741181	49991.535682462476	0
49986.56975352135	49985.88537937111	0
49988.26397047004	50003.51104710496	0
49986.204012010814	49983.62403469558	0
50005.45533731321	50008.4777403098	0
50002.84202847576	50009.38788858975	0
50004.5110949025	50002.17592122478	0
49977.593176681534	49997.97886004455	0
50012.96296910729	49986.584380800676	0
50000.389708098875	50008.21378903525	0
49990.53693650669	49987.986221160616	0
50014.06684097054	49993.2541244715	0
49991.01998804747	50002.62396518842	0
49997.179664791176	49989.593964051295	0
50004.2950092968	50012.89350630644	0
49990.621701041644	49975.46767306921	0
49993.55678247852	49977.01456242952	0
49992.84959283164	49987.70268395018	0
50011.20404459958	49996.77816642178	0
50003.364540594666	50019.003513690965	0
49983.49823437399	50007.538690917216	0
50014.32975302772	49996.15686941403	0
50015.78410513641	49997.474112749405	0
50009.43197460551	49990.474738550445	0
50004.745906517455	50016.623646608256	0
50009.63416808849	50010.34807378314	0
49981.74271072933	50016.83610456045	0
50013.40609958293	50002.34463341224	0
50002.72985233878	50018.01678341299	0
50008.287622641416	49999.13161246651	0
49984.126513146795	49977.08224825575	0
50012.84333684762	49985.38424254539	0
49987.99532836726	49995.883448455505	0
49990.49563661924	49992.83144377475	0
50014.145828508044	50005.16808115428	0
50015.1384677496	50000.029878970345	0
50018.71002429644	49992.34413541518	0
50007.134924491525	50011.962310271636	0
49996.373515502455	49992.135994846685	0
50006.850693972374	50009.72264438309	0
50012.45941158673	50019.663471941465	0
49992.899397134126	49993.07508130361	0
50016.607641170005	50001.151601822945	0
50001.25747092277	50006.547656443894	0
50005.9345093647	49994.19009730721	0
50017.813944932546	50005.00005444524	0
49994.42296405501	50000.44724693628	0
49999.35940114721	49988.76188971461	0
50016.58884756132	49999.17895380054	0
49994.892938313336	49980.091849776516	0
49995.0510721457	49995.44024060015	0
49986.38053722962	50002.41536141428	0
49990.64707373581	50007.66669698612	0
49989.3412077137	49992.250863683475	0
49987.369434572014	49998.90669951169	0
49986.04730065185	50004.93889305151	0
50020.57281063565	49988.298296764944	0
50003.141428724506	49983.92680217168	0
50011.81226398315	50020.795317113116	0
50007.91702417866	49994.79261652382	0
49997.460358599514	49978.000531714766	0
50008.47322917809	49997.7998386602	0
49988.79105521255	49985.61885176348	0
49979.99668415866	49988.247550464446	0
50023.01450993598	49990.665766766455	0
50001.80863469015	50011.621492053586	0
50001.180707899926	50000.160397497704	0
50001.230491099064	50013.464722137476	0
50005.57916729151	49986.36478573439	0
50006.32386534526	50003.98689779463	0
49987.26417256439	49997.386262863576	0
49986.50969488265	49971.13079668079	0
49991.78560749561	49984.743248127874	0
50011.91064186316	49987.25857504851	0
49979.026179858774	49993.54009193787	0
49995.29197055855	50014.299317089695	0
50003.27528192292	49991.640484220654	0
50022.18687484511	49999.49876293456	0
50016.845165693354	49996.542146341235	0
50009.68184032617	49994.3223712722	0
50008.5689875515	49989.42745413995	0
49988.62882947315	49994.23153514448	0
49978.34352784749	49994.31806542327	0
49991.21899801028	50013.93786311992	0
50009.06545782055	49992.015826742805	0
49996.762495718875	49973.93491078354	0
50017.86968777505	49999.56646561498	0
49992.32209367812	50003.204802689404	0
50006.53972236025	50002.45568023364	0
49989.60527622023	49999.63902025744	0
49998.13606003267	50013.69500914624	0
49990.00921189547	50013.485931768155	0
49991.09537875763	49976.82180722324	0
50010.54800492425	49998.00514117209	0
49989.09032394753	49996.42852776032	0
49995.18505374276	49987.3120398817	0
49990.204920949844	49989.23957312068	0
49995.16332007578	49981.804981765024	0
49989.805555721876	49969.598178768865	0
50014.54160586519	50009.30971696948	0
50021.54580095918	50001.77225144148	0
50006.927652825536	49994.9504747572	0
49978.94516972163	49997.86333530433	0
49987.154837966766	49993.45593771072	0
50018.25094646333	49988.26745355924	0
50015.53809944499	50007.19757847838	0
50002.562234896366	50007.29734310244	0
50000.87592896443	50009.30557281569	0
49996.09835851055	49994.088565508806	0
50023.472574627034	49993.01831946304	0
50013.090661204544	49993.807025936294	0
49978.33498788711	49999.89226490378	0
50014.457860201575	50015.35471834229	0
50006.75642568968	49992.643689522236	0
50010.80395894891	49986.74763689218	0
50001.22972512284	50016.696412634854	0
50011.0865047758	49984.2383962155	0
49987.17750191979	49980.50113884318	0
49988.18126003159	50002.39534483807	0
50025.30879016485	50001.55626795164	0
50004.84985572731	50003.25131092541	0
49992.321169828596	49977.792669715236	0
50025.70679542769	49986.95657258604	0
49987.68618123762	49990.97637467728	0
50003.750755374844	50000.30182726468	0
49993.00738688821	50018.27374472574	0
49985.56049451298	49985.40564000354	0
50012.47559685164	49994.66869856204	0
49988.23073582163	50005.06016935864	0
50014.21137249285	49998.59916272567	0
49985.705947552444	49991.237555350046	0
50023.961762669176	49980.63716247672	0
50015.65901229553	50005.51123304655	0
50007.42018130532	49983.40923644637	0
50003.98929458173	50020.19652411129	0
49978.68685766216	49980.01706397409	0
50006.02554113342	49983.502716806615	0
50006.37104882755	50017.880156948675	0
49977.877792385596	50016.68462250551	0
49983.88778388111	50003.431641383904	0
50007.25930525301	50016.356386512496	0
49997.53870393056	50011.68337544323	0
50028.8876354843	49996.7961139601	0
49993.03313609062	50004.99403676527	0
49978.87460193789	49978.57901382944	0
49998.366406242945	49994.75751474936	0
50019.61622097593	49990.60713461233	0
50014.61533795304	49991.38028168589	0
50008.690952911136	50020.165591565055	0
50005.68511072025	50013.842987113785	0
49996.093953493786	49996.01996986774	0
49981.46397774686	50000.416395001106	0
50010.21667654521	49996.177030068495	0
49996.98762224401	50012.73618486243	0
49977.06413674297	49991.234642248426	0
49993.694214306066	49995.12567417274	0
49980.3192485011	49994.00326872188	0
50004.056211135474	50014.66353332076	0
50002.37956575776	49978.923750197646	0
50022.66685467963	50001.65038291576	0
49995.84149753014	49973.43350969119	0
49997.10356754586	50006.01006358804	0
50033.06942428801	49981.91341570461	0
49979.94679799229	50001.3323591304	0
50008.85047956283	50016.47355770598	0
49995.25060635962	50016.73726829858	0
50006.72266694603	50007.64404602325	0
49990.082384099696	49971.73324296739	0
49994.30142329103	49986.52147414055	0
49993.99083781493	50013.564340328594	0
49993.677025331424	50019.77453632753	0
50008.88873976937	49986.20754836948	0
49989.62043617076	49984.9066512741	0
49976.89101514203	49999.79555213243	0
50000.38365317644	49984.73866509687	0
49998.50301832688	50004.801049115755	0
50002.4775370339	49999.82692121468	0
50000.58614407058	50022.59126134004	0
49991.57997734524	49980.74466590062	0
49999.47619484948	49983.55135301644	0
49997.872176753845	49979.78767954166	0
49999.51034001347	50014.126163537476	0
49987.361610054635	49969.53376487578	0
50002.83973411616	50012.701877170904	0
50010.86774556764	49989.07944425918	0
50001.15748309764	49991.573961654765	0
50007.9913835416	50022.24041741338	0
49988.7503233546	49981.35012226887	0
49986.03608310234	49999.11861181681	0
49985.00637627702	49981.597648055234	0
49985.650089384144	50009.49023072368	0
49974.397243483145	49994.03644489316	0
50015.4345562129	50000.98678220005	0
49976.39001702552	49983.38478956387	0
49990.066594147334	50015.71113489241	0
49971.73204410394	50023.41744022993	0
49983.60830630746	50002.113752133686	0
50007.28364498836	50014.70157262982	0
49983.19737224199	49998.713609976796	0
49986.11467622116	49996.56995467928	0
50019.87293030292	49996.05067039871	0
50011.89569799317	50004.23689077273	0
49987.14195373493	50003.64643312917	0
50005.18617250356	49976.00707180303	0
50021.27295677253	49997.78060101359	0
49979.594871433575	50010.649888378335	0
49992.039268323744	49970.88771154867	0
49987.510827455895	49972.02581111281	0
49995.56040451604	49984.98989796355	0
49981.0822076258	49967.432359146966	0
49987.94058000065	49974.88526764987	0
50014.510866226876	50001.379604242626	0
50004.62877733578	49978.807454918766	0
50003.970018942	50018.124082947324	0
49993.62624373497	49978.81782578118	0
49981.3428510555	50003.34384201937	0
50018.167902045905	50002.34827142573	0
49981.71449227033	50012.160532840586	0
49993.51179022016	50011.8374166899	0
50006.51511528033	49980.31385758159	0
50023.53832016382	49982.224374854566	0
50017.194157851016	50024.83639285489	0
50016.97714463976	50008.12513798981	0
49990.94758817478	50010.165896359336	0
50029.3899666008	49984.93088934797	0
49985.95128382408	49973.39797252086	0
50021.498484812364	49991.903341270365	0
49977.56468768297	50006.68173366002	0
49997.40523162644	49985.00916248897	0
49999.45886393115	50015.993292540705	0
50004.07375902936	49990.19193619716	0
49974.26236635185	50000.19879209648	0
50019.180563178095	49997.94562009952	0
50009.890755981425	49980.265018184764	0
49989.29510405071	50002.724338880376	0
49996.426259186024	49985.51478007382	0
50007.493040620924	49989.19723968765	0
49981.384028675486	50010.62626959132	0
49991.6071713429	49988.028312631526	0
49984.6056899718	49996.65388554512	0
49989.978249538704	49976.34614928339	0
50009.06208482354	50007.05225252825	0
50015.12164949382	49987.54220632814	0
50013.02451351341	50012.6930640136	0
49983.72875331615	50005.03348698493	0
50030.322162535915	50008.764945724026	0
49988.07236480543	49973.30322159022	0
50021.17953770424	49993.40148768863	0
49977.9353266202	49988.32861394756	0
50017.55200453088	49989.686622262205	0
50009.41709683127	49982.94472538286	0
49993.517031380165	49985.624445562935	0
50024.23762702507	49990.057631149546	0
50006.59920691841	50013.173112278804	0
49996.36285869221	49979.65183355569	0
49996.46253639952	50010.35669178488	0
49986.346697934445	49975.77454466398	0
50017.36509094484	49994.05724041787	0
49977.54298608225	50015.26628060827	0
49987.665413008544	50009.961026873665	0
50004.20668245684	49986.92493821414	0
49991.240948939056	49995.09753900651	0
49990.672214701546	49969.02835953091	0
49986.80029992012	50019.193986685816	0
49987.05498610656	50015.276629584274	0
50013.29483279359	49990.93642424138	0
50003.07116470876	50004.790797890644	0
50019.96678142075	50005.286622233856	0
50016.410985050155	50026.64117403084	0
50022.381607964344	49994.78009458669	0
50032.55510401598	49988.476649386204	0
50019.84726886357	50008.03743254569	0
50018.55105006549	49996.125393120456	0
50005.72733228711	49984.65987424659	0
49990.724770951034	50001.10196901953	0
50007.556938279646	49979.396019758125	0
50022.078615100705	50000.813758113996	0
50004.55566149082	50023.60044291396	0
49998.4983155582	50015.035411197096	0
50004.21201548379	49979.89735732732	0
49998.41688966351	49982.0914605221	0
49996.9404056562	50019.45560997021	0
50024.824178134666	50003.82240284793	0
49981.59933546655	49988.22546023058	0
50006.68692081328	49991.29153867619	0
50030.92505047998	49986.73341575318	0
49987.02162812129	49999.91224158874	0
50025.59547838074	50004.8113040502	0
49988.90094384041	49975.40867859488	0
49990.23594971534	49994.96063345515	0
50017.1067611682	49986.79810538411	0
49995.74080340362	50018.56532930337	0
50002.31586199673	50000.83903672667	0
49985.91446985067	49977.111835945914	0
49967.44431902017	49989.53004316159	0
49991.32434972063	49993.81099808387	0
50030.49764698876	49999.80431681986	0
50027.8920230694	49984.61646596402	0
49974.05217655252	49991.63751974511	0
49986.350155817265	50008.71150109189	0
49979.786602864704	49996.93528004006	0
49980.638830733114	50014.78666042598	0
50018.94609729141	49984.38404056665	0
50016.86817008317	49983.479919210724	0
49990.923193534356	50019.067660158245	0
49984.68159875427	50012.00075993163	0
49982.58897476211	49987.25645410104	0
49977.860154341804	50025.185317880954	0
49980.36263354036	49976.54920293385	0
50030.175245270664	50013.83441614367	0
50030.65430217634	50010.08164100497	0
49970.65389870021	50027.10203048065	0
50034.9719228903	49978.647480672626	0
50017.85789347177	50007.327853458395	0
49989.376716702325	50005.95581601044	0
49972.54740722439	50004.26018838349	0
49999.90607349646	49987.24525022351	0
50016.33039841318	50011.26546094777	0
49992.406209525456	50011.43399184492	0
50035.72874323706	50015.82195458916	0
50005.41012807499	50025.2913505149	0
49983.81713803753	49983.79410119446	0
49999.77181508898	49967.689736443	0
49967.01115954832	50018.732933267005	0
50001.21111076006	49976.59515916633	0
50022.03660548448	50021.284900769926	0
49987.06820574467	50005.69981951918	0
50020.23576196077	49998.22890886206	0
49992.16903790663	50013.34050751537	0
49981.74734959878	49983.20071237331	0
49991.36824090871	49969.98461879516	0
50012.37766248718	49981.688403947286	0
49974.56224014572	50014.0804240969	0
50024.36097900612	49986.16457806206	0
49978.57637046901	50017.57258934513	0
50035.21616128849	49992.33085888675	0
49988.520182053304	49993.212740546805	0
49990.99456999804	50011.18036907362	0
50014.791241027175	49989.81083623396	0
49983.24235149588	49995.04380092772	0
50005.4078474971	49995.59320991545	0
50026.3538803164	50002.49773890014	0
50022.33425121599	49996.648774144	0
49985.706139208625	50015.893411702025	0
50001.12132970448	50026.977078791555	0
50032.16883876991	49997.22933410839	0
50000.78804212597	50010.92367463368	0
49997.79416111843	49992.046539810384	0
49989.86428037326	49986.360250281214	0
49991.50355130605	50019.933566887434	0
50028.340584949256	50004.80209150397	0
50044.57790176441	50047.61310605345	2
50049.172546647125	50047.10215032728	2
50052.127752008004	50042.61508891072	2
50052.2200123552	50054.54793121219	2
50043.33788247926	50044.86437532843	2
50054.31405011076	50034.057311921446	2
50049.01597103706	50050.75262626957	2
50049.321054806984	50043.71429895112	2
50055.90394129622	50053.868434174845	2
50041.46426593652	50051.563629913515	2
50056.70428097099	50041.39509620243	2
50056.05889955114	50064.617902586084	2
50033.152861188304	50055.22248360965	2
50057.9021314412	50060.87417764818	2
50040.23906997997	50055.30870089215	2
50038.72046641406	50061.0235759507	2
50039.61224544895	50047.24603760515	2
50056.25590677946	50070.03364272062	2
50044.029980386935	50055.86748229124	2
50042.370495742405	50036.72641396745	2
50053.14000448321	50050.745852768014	2
50061.05042584979	50068.02870480755	2
50062.5090793438	50058.254927412505	2
50059.71080858556	50064.31810071465	2
50043.94472738895	50059.86720477677	2
50057.066506702686	50026.30549984891	2
50054.36455002139	50058.23788068276	2
50066.63019417408	50055.54532148521	2
50052.28136796019	50061.81447350043	2
50060.93055177104	50038.26521534245	2
50072.83706488398	50052.26063159669	2
50043.7634529518	50064.328593565406	2
50067.833499011904	50065.32512070066	2
50049.20365451886	50032.21993733424	2
50059.92021337208	50042.07750997952	2
50067.59411129917	50074.83692648	2
50054.23070613222	50047.00533071377	2
50059.35655329993	50035.50764332701	2
50059.14132797999	50029.7902927222	2
50063.47795462499	50062.35664449945	2
50054.33761018952	50020.34994192237	2
50036.529587681616	50058.37684422699	2
50046.55979523402	50066.88250210257	2
50046.02478668753	50036.066602906336	2
50050.668952356835	50064.4527180613	2
50049.98117526311	50038.02537421248	2
50047.706180216956	50040.51250995682	2
50052.906481600054	50037.31068957542	2
50059.05803169755	50076.60465380932	2
50066.492107785365	50062.31534807121	2
50064.48827474433	50065.47497986645	2
50061.833991535925	50051.74017171165	2
50031.20741735447	50059.00061095964	2
50054.43921075172	50073.75063902107	2
50058.16298466745	50045.23403472448	2
50027.468715794465	50059.4148358491	2
50066.35977933783	50045.98730054634	2
50047.40981726784	50055.350118484865	2
50033.833577734484	50045.9643538024	2
50064.33449760254	50080.52981304371	2
50053.11217513066	50024.24011578706	2
50060.798743634856	50073.953956650956	2
50043.805353811316	50026.922113475746	2
50051.30626010112	50069.97267806121	2
50047.28163899094	50062.44053164324	2
50042.99655158193	50039.9909252718	2
50029.98930787314	50062.55270793435	2
50067.49235222549	50033.72714150268	2
50063.94247999633	50074.73263215023	2
50039.63211388091	50070.1985226055	2
50075.696747219125	50058.814371173146	2
50032.441001595056	50048.84318020293	2
50038.714521971306	50035.67700314417	2
50045.15497033206	50050.9195673561	2
50040.025662606844	50027.26901403046	2
50037.35975006709	50052.549472230916	2
50073.6414191241	50067.01483228283	2
50063.08208098597	50026.48804273514	2
50065.484784736975	50077.420480590794	2
50033.049288859744	50025.564103021636	2
50065.313110517156	50030.60996840719	2
50036.77770602759	50042.12349055083	2
50078.3689926963	50070.977744359436	2
50052.85019366513	50067.020928201535	2
50037.275683358326	50032.43920913777	2
50034.906761804814	50030.35941804323	2
50053.54894433456	50016.799860321524	2
50086.7910048174	50071.100800305954	2
50024.924203223665	50056.27054953748	2
50040.917920071784	50042.46858588846	2
50041.924361559824	50074.5291394913	2
50062.014610007645	50019.63760782349	2
50095.50250132373	50073.4769422878	2
50049.50026877492	50028.401788374096	2
50072.81359422193	50082.3122866789	2
50059.97164503931	50023.907924182735	2
50077.62909964193	50074.516505960484	2
50074.36383768078	50047.04405779406	2
50054.6100484989	50079.998543439506	2
50056.19964326726	50015.16101654722	2
50049.057392658586	50078.20750119789	2
50022.224519689276	50068.04795015108	2
50026.02178228462	50066.130391073195	2
50070.23092129904	50071.5270788543	2
50059.426811546284	50085.38199724276	2
50069.624372112645	50042.9527748707	2
50035.78085657737	50083.09120642047	2
50030.07444074645	50066.76184086085	2
50065.30044844289	50039.03732929189	2
50022.90543869002	50043.284066230335	2
50042.69201951347	50030.1772419992	2
50070.35683619116	50066.98434490935	2
50060.02920355236	50013.418383876255	2
50065.06813592699	50022.115763482136	2
50065.1899011032	50042.50428270358	2
50085.208052431975	50065.620008766324	2
50069.27037882165	50060.25849476721	2
50034.16506461415	50038.40050654647	2
50037.891107136296	50076.85788939295	2
50045.747052798644	50070.8646239653	2
50058.52506212513	50052.356285040354	2
50063.44257458433	50047.36855029169	2
50079.96059370945	50062.94928191469	2
50053.25606273841	50013.477415969784	2
50041.69453776897	50082.08171054224	2
50057.437235666526	50019.11485189574	2
50053.30014044212	50084.170055953815	2
50056.510399497354	50082.44743573178	2
50045.693996379814	50021.41709237791	2
50029.553730784064	50029.82883861053	2
50066.044106253656	50071.83536016717	2
50017.19320905435	50058.779007507525	2
50032.22294655592	50034.15562368299	2
50051.70719901308	50010.551017550635	2
50080.42191656599	50042.83354822633	2
50069.96066091755	50037.923849305116	2
50066.457097088394	50086.11702885876	2
50031.78034158657	50072.4744748496	2
50077.26157936225	50054.059938666825	2
50046.63561150544	50075.99923990412	2
50013.97661149826	50042.30869229099	2
50048.055916684694	50059.11578553565	2
50065.17182830098	50050.85754906884	2
50090.309437975695	50061.82916929771	2
50024.775857408684	50063.05404257022	2
50055.79030784939	50003.932032221535	2
50076.89468337505	50080.389549304666	2
50032.6027379324	50069.35886461435	2
50068.05621170323	50022.58192740329	2
50082.514848852	50090.78613346364	2
50021.5958183251	50027.31842639746	2
50026.614808938706	50070.123807172866	2
50031.734886668986	50091.32068779941	2
50072.73033295612	50028.494910982605	2
50046.164272672366	50079.9478128799	2
50029.41479654648	50052.12101915597	2
50023.00658551045	50034.52046679862	2
50042.72017896645	50070.59011547353	2
50084.127471366584	50029.351743688625	2
50063.51861305606	50033.99132546603	2
50054.95333696779	50029.248344068306	2
50018.55187401469	50042.56072762498	2
50052.6282948036	50006.55434825656	2
50014.247576195565	50065.11833257652	2
50049.04454588208	50089.78235378054	2
50037.15698049215	50024.26398584032	2
50031.86707263444	50088.00268289152	2
50050.56641420907	50074.08096865255	2
50012.28638581082	50075.91797797035	2
50074.22193413095	50075.670446824006	2
50101.60956858532	50071.10801975506	2
50050.31333000412	50015.44806273426	2
50098.73155982689	50065.53050654197	2
50041.71395248647	50088.133028626486	2
50029.557432904454	50036.1540513077	2
50043.64176908863	50017.45024406285	2
50093.98674694769	50057.658027518184	2
50055.80101176372	50010.19430872131	2
50094.50249738623	50077.487680352926	2
50077.067966511146	50100.843924451896	2
50083.40158839965	50063.1501366354	2
50023.50527110577	50053.4741063445	2
50087.15782610366	50058.271393793446	2
50053.62189207367	50093.32447384444	2
50027.02129691455	50074.475837865546	2
50061.21093836797	50008.22269078321	2
50073.8819688884	50071.47646322967	2
50051.15004072549	50021.24562401705	2
50012.05367308085	50060.25381042775	2
50035.44858995409	50062.883980999715	2
50045.411069355156	50084.736170868324	2
50084.35341171453	50076.38822171811	2
50009.330342116154	50044.36302182424	2
50073.40551529576	50095.14638562074	2
50089.66718471379	50073.05066649848	2
50084.261795857914	50083.81414557013	2
50083.03115464002	50106.35743910647	2
50026.98395801052	50084.94587561533	2
50026.30405356153	50023.51598788069	2
50067.04782959738	50015.13485767039	2
50074.19400386831	50038.305024934176	2
50037.43114752722	50073.01296007078	2
50017.58808971926	50048.60954306291	2
50033.89257668792	50076.32959049091	2
50041.29222201695	50024.28377750442	2
50063.125557119856	50011.3093825935	2
50093.34890862877	50071.06344959956	2
50056.752272364916	50022.74652417658	2
50057.52669238152	50048.75865593683	2
50059.82175859359	50081.779732402836	2
50072.987563796574	50015.327057101145	2
50099.777789877975	50078.76371986995	2
50059.87667506016	50017.28842154229	2
50068.81339683379	50029.66712168809	2
50055.47270219375	50086.622384488655	2
50035.889122045446	50068.974716021796	2
50098.66763942796	50051.44732304275	2
50073.07991341368	50043.229409527805	2
50094.50235172806	50052.845989579655	2
50042.6220383302	50078.10662850159	2
50035.33779886787	50079.90114570738	2
50015.49389162721	50053.04541858513	2
50021.12959693696	50063.557918121085	2
50067.65573763107	50010.578138125915	2
50102.75602192108	50075.45996203005	2
50088.003612501765	50045.56616505775	2
50042.43823995597	50010.20797160463	2
50013.48884731035	50029.94060993201	2
50020.34927901864	50059.732961314956	2
50097.47715619148	50046.017857153194	2
50083.1955822054	50052.00549276439	2
50019.85910939381	50053.39829634266	2
50063.512860987365	50085.3024757783	2
50062.47959366097	50071.274905349776	2
50083.74119865992	50059.3883838598	2
50041.84227094221	50098.73792164014	2
50084.44558814093	50049.264347622055	2
50035.36779479037	50093.958158543806	2
50072.002621964435	50098.443295557736	2
50090.95309723695	50077.40315735239	2
50040.75041681443	50064.13120718813	2
50065.74403872358	50092.25529065896	2
50078.35024791724	50017.81717664518	2
50078.094924656005	50038.31900563657	2
50069.4530989289	50091.618572580584	2
50036.73326677284	50027.87027904458	2
50048.85643152776	50004.10706326787	2
50076.55569001382	50044.248184978	2
50029.750740504925	50039.15878986004	2
50047.03622633009	50094.40147486867	2
50029.74949726041	50078.266409954114	2
50105.714968336775	50047.47988101182	2
50014.02437562468	50033.155160395065	2
50101.959122988876	50053.198103366354	2
50091.6416389803	50045.35835439819	2
50104.74504880927	50073.05403266642	2
50039.41865719253	50085.05087977939	2
50085.21148704088	50098.1873862254	2
50029.34181019737	50046.49628611384	2
50069.50413715378	50088.35855507793	2
50020.82911808873	50031.581010791124	2
50070.76457139384	50049.68710708029	2
50086.1295598096	50054.3240613357	2
50010.62578040408	50040.85549277205	2
50023.9368391417	50048.7648001595	2
50084.27094559684	50093.48582010719	2
50092.77385544414	50082.557611836266	2
50072.04308264189	50021.19881313749	2
50007.68624548434	50048.98333926824	2
50019.89979294555	50019.18198578716	2
50059.694546166196	50089.51938386391	2
50052.39590601024	49998.02123940554	2
50079.51049148696	50023.529507666775	2
50097.45477008294	50055.95925215337	2
50097.25441619173	50090.92041797866	2
50014.53419739394	50025.34845197161	2
50108.216630564006	50060.12793579565	2
50024.724343524606	50080.99399732841	2
50009.44927976193	50064.01386495046	2
50012.582230483094	50045.99091976527	2
50097.788137565854	50041.68763990137	2
50038.11544632384	50088.606805038384	2
50048.21391777423	49999.25699321185	2
50086.289187463975	50102.10537434787	2
50019.19730330468	50038.279525790516	2
50091.84558909452	50068.24889029571	2
50057.559320481276	50000.54275703455	2
50060.22670607216	49991.62131591764	2
50078.94869904921	50031.254290901656	2
50082.41056114079	50032.99443375113	2
50071.787147538074	50062.68174953932	2
50069.66626515176	50053.15398572303	2
50043.54908126474	50090.753424622606	2
50088.17729451476	50083.16037899972	2
50077.1623409359	50089.820024687164	2
50107.74760237302	50044.01545519348	2
50006.03929082376	50037.12549134353	2
50019.741318544984	50035.104310006194	2
50023.9813146291	50075.006019250206	2
50028.74087112199	50090.7637651086	2
50055.861172527664	49990.37078082761	2
50075.07717467096	50062.64633136891	2
50082.694829801476	50068.37130455885	2
50104.362109247675	50056.70965739071	2
50036.59982985695	50017.37776401605	2
50043.93599864577	50002.35555023971	2
50049.71927209007	50025.27768419399	2
50023.452266199805	50078.11392442623	2
50028.79306025645	50096.2438887808	2
50105.16159277111	50063.08213439269	2
50090.75304160221	50055.506987082794	2
50057.74436638756	50097.70911677002	2
50079.54098682026	50012.238297504	2
50057.366581831535	50094.45107423692	2
50070.65800713849	49992.6513346804	2
50091.31363267802	50048.935744738534	2
50107.27378479119	50033.86932570301	2
50070.76537727395	50011.428150853026	2
50081.4082140458	50099.2333267954	2
50043.554373920044	50067.52125290228	2
50095.052505224114	50043.14885685776	2
50021.156466587054	50093.32460456579	2
50039.452389780075	50003.00588612439	2
50061.34196531082	50094.514445260975	2
50004.1605062258	50061.68624823104	2
50042.30850174294	50033.68575290213	2
50024.40514918053	50015.706182335416	2
50003.145978119006	50041.918135395936	2
50103.22312755018	50035.60640196257	2
50006.20438094757	50023.65318059503	2
50077.438136350866	50095.79558776365	2
50079.975793930134	50051.06506363029	2
50072.28638950473	50056.38487381374	2
49996.65681408467	50041.50074698837	2
50046.41861952935	50099.9701796961	2
50107.50200088768	50052.41311515958	2
50095.955559587295	50038.07021719066	2
50056.30892561103	50037.851003289994	2
50070.975794008875	50004.86406079647	2
50065.897431898484	50004.93884239533	2
50045.572887379894	50007.50241033835	2
50039.524949696846	50093.60306997879	2
50044.19896276429	49993.82379819232	2
50023.76135604122	50010.461766826586	2
50067.49495070138	50095.44185171	2
50061.488049110616	50101.05042934554	2
50085.16486197562	50008.45833335364	2
50012.56481830092	50069.7170395589	2
50109.086647729295	50072.15521215213	2
50048.826398801866	50009.08679162539	2
50081.04345948503	50096.151215162216	2
50015.758247489335	50044.98787025801	2
50049.11632806777	50085.70527391832	2
50086.89109341249	50062.247744207416	2
50013.189332662	50037.62417687092	2
50087.294772808185	50020.7027432927	2
50081.6893406067	50020.33439592005	2
50022.81146495471	50095.82935778997	2
50016.25202438988	50074.88786236397	2
49996.189630683606	50035.713316373454	2
50096.20374373339	50081.01373314246	2
50068.584821904726	50018.86788610467	2
50114.37924678447	50065.47135408678	2
50092.442549907624	50025.08294621272	2
49996.12471243977	50031.72953041787	2
50108.974895320855	50037.16618448564	2
50037.716558520624	50012.76389253758	2
50113.34717660222	50038.89077302113	2
49992.66349848268	50040.66620781315	2
50075.93005417897	50020.90822703087	2
50107.73199423179	50075.64841090312	2
50089.93346241826	50022.73084884074	2
50057.55263135765	49980.55082699058	2
50016.892019148996	50019.14795168468	2
50024.12465851653	50104.395247006854	2
50107.872221337646	50064.8159309509	2
50080.097363909925	50027.30743630791	2
50069.64808396774	50084.73758848212	2
49998.631032448204	50037.63020591327	2
50067.28514431156	50026.625249728095	2
50117.224533826025	50050.519583415284	2
50054.51452408426	49993.26591985186	2
50091.15685156536	50086.70499849699	2
50105.43973652126	50082.7978357511	2
50020.26544556681	50070.66479814173	2
50082.52897832556	50036.073255356416	2
50100.241819972136	50089.157385517756	2
50100.70198633411	50024.93556265736	2
50106.0107837454	50089.483181891206	2
50103.03834802087	50097.68526896054	2
50081.87866442247	50074.525368065704	2
50099.538207922364	50062.03252644918	2
50090.53362070548	50013.171595002284	2
50043.61059911805	50104.28231723657	2
50010.31405423324	50057.45365086143	2
50069.072272203746	49997.93496295904	2
50080.8057621125	50084.202204297435	2
50073.11810035797	50085.44849555291	2
50088.679977613945	50034.96143231005	2
50068.01043645862	50000.75946269728	2
50108.13627665167	50024.362868591365	2
50091.351589406215	50052.51643320622	2
50018.3640850554	50087.81351424126	2
50005.957962468645	50033.0471165777	2
50088.67364460506	50105.59307878824	2
50009.474436037715	50028.48284537831	2
50048.33802773616	49992.671642806185	2
50115.6373647163	50070.30406579174	2
50027.1674853786	50027.27434151456	2
50045.81160662773	49997.35065035442	2
50069.537272949805	50081.11547030336	2
49995.036009861054	50047.65093095663	2
50093.90816939202	50103.29391233842	2
50055.50665015647	50100.136707085	2
50095.85323906433	50060.03149954158	2
50095.25103955272	50088.48758608837	2
50027.28832758061	50044.04350204753	2
50088.57965978901	50025.599838240356	2
50086.089122890546	50109.43373000144	2
50057.041341050186	49996.69613342934	2
50091.079299749654	50038.90849782842	2
50063.63228962232	49999.87107809832	2
50052.04351819816	50088.42884361994	2
50113.15710579832	50087.565217291674	2
50081.34635562372	50102.43082566298	2
50030.06629625911	50099.64223130233	2
50075.87486302121	50024.39476948147	2
50075.88389021683	50092.840861679746	2
50085.21499841571	50041.69700239423	2
50097.36670896306	50096.159405990635	2
50056.364178997654	50089.687203115995	2
49987.656302016876	50056.19725038024	2
50029.13350281955	50106.95116122144	2
49996.84101274765	50056.40558787425	2
50118.68233674821	50068.817016431014	2
50090.12930869792	50029.18331615028	2
50042.29402476608	50021.37544968372	2
50026.60503644766	50038.658725871814	2
50055.73979451694	50109.66460519656	2
50111.68707692081	50062.17127863911	2
50026.77781761344	50100.81511378871	2
50039.68663893967	50105.83480564681	2
50102.093557564716	50030.429635100525	2
50116.26164101838	50037.56333374007	2
50061.58502213624	49995.912981397814	2
50020.95763781023	50022.32510434729	2
50018.38302545426	50065.12380501683	2
50084.94458174595	50087.19647538662	2
50119.083600768485	50072.44148943797	2
50094.78908296964	50064.06828416075	2
50032.98449105295	50019.07527878411	2
50004.32396663737	50071.276915865026	2
50111.83884121987	50035.238445176976	2
50002.68138860751	50012.95342075425	2
50095.04133890688	50022.95026496378	2
50059.11534381181	49988.70569867043	2
50021.215767754264	50012.52531900836	2
50074.109650077145	50105.113599690114	2
50050.7026339693	49995.37844819953	2
50017.67360357994	50031.108602414475	2
50036.476419187886	49999.094485905	2
50100.56125629491	50044.77282049224	2
50062.3247881606	49988.99087476794	2
50116.03604602538	50080.48453726901	2
50085.58549553208	50117.98356263704	2
50054.61746661995	49987.38486936364	2
50007.60784514617	50067.50027513904	2
50019.50464909569	50077.54944022081	2
50103.22566911682	50027.476112583405	2
50005.91337249576	50077.0076773687	2
50034.52495985099	50006.473519244544	2
50007.40495247232	50080.45310442718	2
50080.2783956728	50078.352526078685	2
50023.53538201967	50038.93559729788	2
49990.28393315353	50054.2806921889	2
50019.93148110195	50098.44686794933	2
50092.56955391684	50010.74490051978	2
50079.22814319799	50109.53345816411	2
50087.25406249579	50015.365443728566	2
50092.842010118875	50035.80005690898	2
50051.23886739056	50057.84931047929	2
50093.01331221084	50030.30631656451	2
50066.939081012875	50113.25988605203	2
50028.212017498605	50103.91457202586	2
50099.0653451756	50073.440711629235	2
50015.0613565132	50092.9615218629	2
50043.738879915894	49985.563506824066	2
50034.11046667909	50099.63255512061	2
50000.052249445594	50059.625571860255	2
50000.48934775361	50075.29598618853	2
50100.039078104805	50014.34128053843	2
50012.8219072903	50090.47493797114	2
49995.765830620774	50014.84796567296	2
50011.98550060793	50052.54828220757	2
50092.55497307784	50100.20183758434	2
50031.7159565951	50103.98381779712	2
50029.43858955082	50013.856200437534	2
50035.66478373638	50086.18849724094	2
50021.65143634895	50055.93032315882	2
50017.01777273335	50096.603528504376	2
