# Supplementary material for: Abundant Topological Outliers in Social Media Data and Their Effect on Spatial Analysis
Source: PLoS One. 2016 Sep 9;11(9):e0162360. doi: 10.1371/journal.pone.0162360 (PMC5017681; doi:10.1371/journal.pone.0162360)
Supplement: S4 Dataset — See the respective attached file. (ZIP) [file pone.0162360.s004.zip › S4_inclusion_swl/clust_30_39.csv]

50000.0	50000.0	0
49997.79043139506	49998.597076012185	0
49992.133447697015	50000.07879332946	0
49995.558133034945	50000.38009565156	0
49997.21745450375	49997.77212437529	0
49994.57180867038	50002.631066205395	0
49991.49888846195	49992.4613969998	0
49996.77201141029	50001.35825968003	0
50004.850999751936	50000.85693610015	0
49993.46797080403	50008.42654315858	0
49998.95035597973	49999.646175560476	0
49997.442896782326	49996.09302892505	0
49998.812795232036	50001.19449831629	0
50002.62075658079	49995.496073808055	0
50000.216125961226	49993.66178437633	0
50004.23648844592	49992.22940218959	0
49993.571381594695	49999.580818657516	0
49992.41923089483	49988.943020042476	0
49996.0527618576	49990.599080623244	0
50001.12000876341	49996.02035613251	0
50001.6019572125	49988.69191780159	0
50000.054173393626	49994.84507609227	0
49996.16393075302	49983.54171333091	0
49999.359585119164	49998.34690009942	0
49990.032259035645	49990.78718097332	0
50008.03801246034	50004.374756706806	0
49997.912305912	50002.05047237355	0
50003.47988321763	49993.052296422924	0
49985.51403302475	50003.33527065473	0
49998.6759818169	50008.21620234813	0
50007.88661690972	50006.75171072905	0
49992.84463948033	49996.02080521639	0
50005.353157945894	49996.63946390781	0
49993.56821679584	49997.757853689975	0
49984.727985152575	49992.42600786566	0
49987.897885826496	50000.432936200814	0
49995.41428427015	49998.58480619745	0
49998.23230755371	49984.27159425677	0
50001.56984675912	50003.70886639595	0
49987.949256951135	49986.671472371265	0
49993.69019385624	49988.42095948461	0
49990.60023029436	49996.84431148471	0
49989.8831856475	49998.5480773353	0
50004.031737429694	49998.13902404288	0
50003.4894029905	50003.09904140463	0
50008.61850962432	50008.21797879241	0
49999.591625836154	50002.031401449996	0
49997.03975814452	50009.348246719914	0
50004.44371639388	49993.891565456965	0
50003.34929151505	49985.56991203538	0
49992.16039029563	50006.06042632077	0
50007.15378653218	49999.26466668234	0
49996.16890274137	50002.738391335304	0
50005.92485061879	49988.330804757796	0
49998.38389391129	49993.62450756858	0
50005.06115385122	49997.67556213016	0
49988.91764942108	49997.5550046056	0
50007.51712024195	50001.36870839534	0
49988.1616042304	49983.63506917873	0
50009.485075860175	49997.87824772131	0
49996.04301541916	50008.734037925446	0
49992.10706594943	49998.709555552676	0
49998.05603662089	49976.85732034227	0
49998.23225417739	49988.04705525317	0
50003.29875263384	50010.79864165075	0
49988.8005706413	49988.888047156666	0
49998.633742805185	49985.74198749925	0
50012.26252845324	49989.043919917516	0
50001.71554240036	50008.23076770677	0
49990.4221963806	49980.08489794384	0
49996.7307457035	49986.75100088232	0
49996.95323201458	49991.31025767149	0
49996.627782278076	49999.704189140306	0
49993.783599509414	50001.9670468794	0
49995.547791910605	50007.16657583297	0
49994.541607082676	49998.032773452	0
49997.19536476392	49993.761534747864	0
49994.48619388764	49990.314267388865	0
50005.31953840113	50011.457951609125	0
50005.21838530439	49992.710027598725	0
50003.553832569996	49996.930528550794	0
50005.55622003214	50007.27952617764	0
50016.07253131363	49992.92009515851	0
49981.55975510632	49993.815413305005	0
49998.391760254424	50010.92338898061	0
50006.9610331696	49997.4371772649	0
50008.761052684844	49996.71402507769	0
49995.88335509951	49989.38185972829	0
49996.861110456084	50003.60591475201	0
50011.76083948491	50005.815023696225	0
50007.565205166386	49988.032658921504	0
50011.5472826698	49993.41279408204	0
49994.69598294172	49991.86267472745	0
50001.59297422699	49992.63184262959	0
50020.432728192354	49991.544523876044	0
49995.42836478101	49997.296746693275	0
49998.810270886876	49992.07105333187	0
49990.64479087334	50004.56734443546	0
49986.07489653561	49993.66150576665	0
49986.51012401545	49995.60849854692	0
49984.077954815686	49995.664388103614	0
50003.895467088914	49987.98694527446	0
49982.031325156546	50004.108411650275	0
50012.386007996894	50002.93416500153	0
49981.83577827261	50006.99544168797	0
50002.61358895062	50006.125868638286	0
49997.610187178936	50007.504993158815	0
50002.000247755146	49982.02566011666	0
50003.92467657114	50009.55221404131	0
50007.90022175466	50009.254849840996	0
50002.119076106625	49987.54881244561	0
50000.85755020047	49982.84260186325	0
50002.88920887537	49988.277816315385	0
50000.76418505607	49990.47633754719	0
49991.52221516297	50005.175687260315	0
49991.79441719219	49989.945528475415	0
49998.38903914623	49990.977596904035	0
50010.86443657174	50002.861853111826	0
49996.13310567727	49978.225416527945	0
50001.90323198772	50002.087447907405	0
50005.84584777947	49998.54566276328	0
50017.357289774474	50003.73442282242	0
50012.453241333955	50007.3589429362	0
49985.605250376015	50000.51473356919	0
49994.38328827558	49984.18899957935	0
50000.8403546126	50004.897730818215	0
50006.11194117808	49990.15992299432	0
49984.27524808013	50005.968591316036	0
50019.5490885488	49989.334775282514	0
50008.08135946473	49995.88210170539	0
50013.452588935026	49988.7082536488	0
49998.1854275154	49989.08493253287	0
49998.71774061969	50006.58240197167	0
49993.97049801827	50004.02511665101	0
50015.25622703696	49993.5720335993	0
50019.81418921928	49993.28277654077	0
49995.226166110464	49988.49803466768	0
49993.865175289255	50005.869898426434	0
49994.04884830762	49993.897956082816	0
50001.39258520028	50014.69304526826	0
49992.10381851385	49991.3367421365	0
50002.88349777745	49998.53556594982	0
49999.29465558944	50003.13800737407	0
50012.61582749915	49996.667967977366	0
50004.93898694684	49981.08544820314	0
49992.72674114008	49981.491918674365	0
49982.816725410885	50008.82887474503	0
49993.60548876865	49980.15138910854	0
49992.11360557294	49974.161871512435	0
50008.0641741181	49991.535682462476	0
49986.56975352135	49985.88537937111	0
49988.26397047004	50003.51104710496	0
49986.204012010814	49983.62403469558	0
50005.45533731321	50008.4777403098	0
50002.84202847576	50009.38788858975	0
50004.5110949025	50002.17592122478	0
49977.593176681534	49997.97886004455	0
50012.96296910729	49986.584380800676	0
50000.389708098875	50008.21378903525	0
49990.53693650669	49987.986221160616	0
50014.06684097054	49993.2541244715	0
49991.01998804747	50002.62396518842	0
49997.179664791176	49989.593964051295	0
50004.2950092968	50012.89350630644	0
49990.621701041644	49975.46767306921	0
49993.55678247852	49977.01456242952	0
49992.84959283164	49987.70268395018	0
50011.20404459958	49996.77816642178	0
50003.364540594666	50019.003513690965	0
49983.49823437399	50007.538690917216	0
50014.32975302772	49996.15686941403	0
50015.78410513641	49997.474112749405	0
50009.43197460551	49990.474738550445	0
50004.745906517455	50016.623646608256	0
50009.63416808849	50010.34807378314	0
49981.74271072933	50016.83610456045	0
50013.40609958293	50002.34463341224	0
50002.72985233878	50018.01678341299	0
50008.287622641416	49999.13161246651	0
49984.126513146795	49977.08224825575	0
50012.84333684762	49985.38424254539	0
49987.99532836726	49995.883448455505	0
49990.49563661924	49992.83144377475	0
50014.145828508044	50005.16808115428	0
50015.1384677496	50000.029878970345	0
50018.71002429644	49992.34413541518	0
50007.134924491525	50011.962310271636	0
49996.373515502455	49992.135994846685	0
50006.850693972374	50009.72264438309	0
50012.45941158673	50019.663471941465	0
49992.899397134126	49993.07508130361	0
50016.607641170005	50001.151601822945	0
50001.25747092277	50006.547656443894	0
50005.9345093647	49994.19009730721	0
50017.813944932546	50005.00005444524	0
49994.42296405501	50000.44724693628	0
49999.35940114721	49988.76188971461	0
50016.58884756132	49999.17895380054	0
49994.892938313336	49980.091849776516	0
49995.0510721457	49995.44024060015	0
49986.38053722962	50002.41536141428	0
49990.64707373581	50007.66669698612	0
49989.3412077137	49992.250863683475	0
49987.369434572014	49998.90669951169	0
49986.04730065185	50004.93889305151	0
50020.57281063565	49988.298296764944	0
50003.141428724506	49983.92680217168	0
50011.81226398315	50020.795317113116	0
50007.91702417866	49994.79261652382	0
49997.460358599514	49978.000531714766	0
50008.47322917809	49997.7998386602	0
49988.79105521255	49985.61885176348	0
49979.99668415866	49988.247550464446	0
50023.01450993598	49990.665766766455	0
50001.80863469015	50011.621492053586	0
50001.180707899926	50000.160397497704	0
50001.230491099064	50013.464722137476	0
50005.57916729151	49986.36478573439	0
50006.32386534526	50003.98689779463	0
49987.26417256439	49997.386262863576	0
49986.50969488265	49971.13079668079	0
49991.78560749561	49984.743248127874	0
50011.91064186316	49987.25857504851	0
49979.026179858774	49993.54009193787	0
49995.29197055855	50014.299317089695	0
50003.27528192292	49991.640484220654	0
50022.18687484511	49999.49876293456	0
50016.845165693354	49996.542146341235	0
50009.68184032617	49994.3223712722	0
50008.5689875515	49989.42745413995	0
49988.62882947315	49994.23153514448	0
49978.34352784749	49994.31806542327	0
49991.21899801028	50013.93786311992	0
50009.06545782055	49992.015826742805	0
49996.762495718875	49973.93491078354	0
50017.86968777505	49999.56646561498	0
49992.32209367812	50003.204802689404	0
50006.53972236025	50002.45568023364	0
49989.60527622023	49999.63902025744	0
49998.13606003267	50013.69500914624	0
49990.00921189547	50013.485931768155	0
49991.09537875763	49976.82180722324	0
50010.54800492425	49998.00514117209	0
49989.09032394753	49996.42852776032	0
49995.18505374276	49987.3120398817	0
49990.204920949844	49989.23957312068	0
49995.16332007578	49981.804981765024	0
49989.805555721876	49969.598178768865	0
50014.54160586519	50009.30971696948	0
50021.54580095918	50001.77225144148	0
50006.927652825536	49994.9504747572	0
49978.94516972163	49997.86333530433	0
49987.154837966766	49993.45593771072	0
50018.25094646333	49988.26745355924	0
50015.53809944499	50007.19757847838	0
50002.562234896366	50007.29734310244	0
50000.87592896443	50009.30557281569	0
49996.09835851055	49994.088565508806	0
50023.472574627034	49993.01831946304	0
50013.090661204544	49993.807025936294	0
49978.33498788711	49999.89226490378	0
50014.457860201575	50015.35471834229	0
50006.75642568968	49992.643689522236	0
50010.80395894891	49986.74763689218	0
50001.22972512284	50016.696412634854	0
50011.0865047758	49984.2383962155	0
49987.17750191979	49980.50113884318	0
49988.18126003159	50002.39534483807	0
50025.30879016485	50001.55626795164	0
50004.84985572731	50003.25131092541	0
49992.321169828596	49977.792669715236	0
50025.70679542769	49986.95657258604	0
49987.68618123762	49990.97637467728	0
50003.750755374844	50000.30182726468	0
49993.00738688821	50018.27374472574	0
49985.56049451298	49985.40564000354	0
50012.47559685164	49994.66869856204	0
49988.23073582163	50005.06016935864	0
50014.21137249285	49998.59916272567	0
49985.705947552444	49991.237555350046	0
50023.961762669176	49980.63716247672	0
50015.65901229553	50005.51123304655	0
50007.42018130532	49983.40923644637	0
50003.98929458173	50020.19652411129	0
49978.68685766216	49980.01706397409	0
50006.02554113342	49983.502716806615	0
50006.37104882755	50017.880156948675	0
49977.877792385596	50016.68462250551	0
49983.88778388111	50003.431641383904	0
50007.25930525301	50016.356386512496	0
49997.53870393056	50011.68337544323	0
50028.8876354843	49996.7961139601	0
49993.03313609062	50004.99403676527	0
49978.87460193789	49978.57901382944	0
49998.366406242945	49994.75751474936	0
50019.61622097593	49990.60713461233	0
50014.61533795304	49991.38028168589	0
50008.690952911136	50020.165591565055	0
50005.68511072025	50013.842987113785	0
49996.093953493786	49996.01996986774	0
49981.46397774686	50000.416395001106	0
50010.21667654521	49996.177030068495	0
49996.98762224401	50012.73618486243	0
49977.06413674297	49991.234642248426	0
49993.694214306066	49995.12567417274	0
49980.3192485011	49994.00326872188	0
50004.056211135474	50014.66353332076	0
50002.37956575776	49978.923750197646	0
50022.66685467963	50001.65038291576	0
49995.84149753014	49973.43350969119	0
49997.10356754586	50006.01006358804	0
50033.06942428801	49981.91341570461	0
49979.94679799229	50001.3323591304	0
50008.85047956283	50016.47355770598	0
49995.25060635962	50016.73726829858	0
50006.72266694603	50007.64404602325	0
49990.082384099696	49971.73324296739	0
49994.30142329103	49986.52147414055	0
49993.99083781493	50013.564340328594	0
49993.677025331424	50019.77453632753	0
50008.88873976937	49986.20754836948	0
49989.62043617076	49984.9066512741	0
49976.89101514203	49999.79555213243	0
50000.38365317644	49984.73866509687	0
49998.50301832688	50004.801049115755	0
50002.4775370339	49999.82692121468	0
50000.58614407058	50022.59126134004	0
49991.57997734524	49980.74466590062	0
49999.47619484948	49983.55135301644	0
49997.872176753845	49979.78767954166	0
49999.51034001347	50014.126163537476	0
49987.361610054635	49969.53376487578	0
50002.83973411616	50012.701877170904	0
50010.86774556764	49989.07944425918	0
50001.15748309764	49991.573961654765	0
50007.9913835416	50022.24041741338	0
49988.7503233546	49981.35012226887	0
49986.03608310234	49999.11861181681	0
49985.00637627702	49981.597648055234	0
49985.650089384144	50009.49023072368	0
49974.397243483145	49994.03644489316	0
50015.4345562129	50000.98678220005	0
49976.39001702552	49983.38478956387	0
49990.066594147334	50015.71113489241	0
49971.73204410394	50023.41744022993	0
49983.60830630746	50002.113752133686	0
50007.28364498836	50014.70157262982	0
49983.19737224199	49998.713609976796	0
49986.11467622116	49996.56995467928	0
50019.87293030292	49996.05067039871	0
50011.89569799317	50004.23689077273	0
49987.14195373493	50003.64643312917	0
50005.18617250356	49976.00707180303	0
50021.27295677253	49997.78060101359	0
49979.594871433575	50010.649888378335	0
49992.039268323744	49970.88771154867	0
49987.510827455895	49972.02581111281	0
49995.56040451604	49984.98989796355	0
49981.0822076258	49967.432359146966	0
49987.94058000065	49974.88526764987	0
50014.510866226876	50001.379604242626	0
50004.62877733578	49978.807454918766	0
50003.970018942	50018.124082947324	0
49993.62624373497	49978.81782578118	0
49981.3428510555	50003.34384201937	0
50018.167902045905	50002.34827142573	0
49981.71449227033	50012.160532840586	0
49993.51179022016	50011.8374166899	0
50006.51511528033	49980.31385758159	0
50023.53832016382	49982.224374854566	0
50017.194157851016	50024.83639285489	0
50016.97714463976	50008.12513798981	0
49990.94758817478	50010.165896359336	0
50029.3899666008	49984.93088934797	0
49985.95128382408	49973.39797252086	0
50021.498484812364	49991.903341270365	0
49977.56468768297	50006.68173366002	0
49997.40523162644	49985.00916248897	0
49999.45886393115	50015.993292540705	0
50004.07375902936	49990.19193619716	0
49974.26236635185	50000.19879209648	0
50019.180563178095	49997.94562009952	0
50009.890755981425	49980.265018184764	0
49989.29510405071	50002.724338880376	0
49996.426259186024	49985.51478007382	0
50007.493040620924	49989.19723968765	0
49981.384028675486	50010.62626959132	0
49991.6071713429	49988.028312631526	0
49984.6056899718	49996.65388554512	0
49989.978249538704	49976.34614928339	0
50009.06208482354	50007.05225252825	0
50015.12164949382	49987.54220632814	0
50013.02451351341	50012.6930640136	0
49983.72875331615	50005.03348698493	0
50030.322162535915	50008.764945724026	0
49988.07236480543	49973.30322159022	0
50021.17953770424	49993.40148768863	0
49977.9353266202	49988.32861394756	0
50017.55200453088	49989.686622262205	0
50009.41709683127	49982.94472538286	0
49993.517031380165	49985.624445562935	0
50024.23762702507	49990.057631149546	0
50006.59920691841	50013.173112278804	0
49996.36285869221	49979.65183355569	0
49996.46253639952	50010.35669178488	0
49986.346697934445	49975.77454466398	0
50017.36509094484	49994.05724041787	0
49977.54298608225	50015.26628060827	0
49987.665413008544	50009.961026873665	0
50004.20668245684	49986.92493821414	0
49991.240948939056	49995.09753900651	0
49990.672214701546	49969.02835953091	0
49986.80029992012	50019.193986685816	0
49987.05498610656	50015.276629584274	0
50013.29483279359	49990.93642424138	0
50003.07116470876	50004.790797890644	0
50019.96678142075	50005.286622233856	0
50016.410985050155	50026.64117403084	0
50022.381607964344	49994.78009458669	0
50032.55510401598	49988.476649386204	0
50019.84726886357	50008.03743254569	0
50018.55105006549	49996.125393120456	0
50005.72733228711	49984.65987424659	0
49990.724770951034	50001.10196901953	0
50007.556938279646	49979.396019758125	0
50022.078615100705	50000.813758113996	0
50004.55566149082	50023.60044291396	0
49998.4983155582	50015.035411197096	0
50004.21201548379	49979.89735732732	0
49998.41688966351	49982.0914605221	0
49996.9404056562	50019.45560997021	0
50024.824178134666	50003.82240284793	0
49981.59933546655	49988.22546023058	0
50006.68692081328	49991.29153867619	0
50030.92505047998	49986.73341575318	0
49987.02162812129	49999.91224158874	0
50025.59547838074	50004.8113040502	0
49988.90094384041	49975.40867859488	0
49990.23594971534	49994.96063345515	0
50017.1067611682	49986.79810538411	0
49995.74080340362	50018.56532930337	0
50002.31586199673	50000.83903672667	0
49985.91446985067	49977.111835945914	0
49967.44431902017	49989.53004316159	0
49991.32434972063	49993.81099808387	0
50030.49764698876	49999.80431681986	0
50027.8920230694	49984.61646596402	0
49974.05217655252	49991.63751974511	0
49986.350155817265	50008.71150109189	0
49979.786602864704	49996.93528004006	0
49980.638830733114	50014.78666042598	0
50018.94609729141	49984.38404056665	0
50016.86817008317	49983.479919210724	0
49990.923193534356	50019.067660158245	0
49984.68159875427	50012.00075993163	0
49982.58897476211	49987.25645410104	0
49977.860154341804	50025.185317880954	0
49980.36263354036	49976.54920293385	0
50030.175245270664	50013.83441614367	0
50030.65430217634	50010.08164100497	0
49970.65389870021	50027.10203048065	0
50034.9719228903	49978.647480672626	0
50017.85789347177	50007.327853458395	0
49989.376716702325	50005.95581601044	0
49972.54740722439	50004.26018838349	0
49999.90607349646	49987.24525022351	0
50016.33039841318	50011.26546094777	0
49992.406209525456	50011.43399184492	0
50035.72874323706	50015.82195458916	0
50005.41012807499	50025.2913505149	0
49983.81713803753	49983.79410119446	0
49999.77181508898	49967.689736443	0
49967.01115954832	50018.732933267005	0
50001.21111076006	49976.59515916633	0
50022.03660548448	50021.284900769926	0
49987.06820574467	50005.69981951918	0
50020.23576196077	49998.22890886206	0
49992.16903790663	50013.34050751537	0
49981.74734959878	49983.20071237331	0
49991.36824090871	49969.98461879516	0
50012.37766248718	49981.688403947286	0
49974.56224014572	50014.0804240969	0
50024.36097900612	49986.16457806206	0
49978.57637046901	50017.57258934513	0
50035.21616128849	49992.33085888675	0
49988.520182053304	49993.212740546805	0
49990.99456999804	50011.18036907362	0
50014.791241027175	49989.81083623396	0
49983.24235149588	49995.04380092772	0
50005.4078474971	49995.59320991545	0
50026.3538803164	50002.49773890014	0
50022.33425121599	49996.648774144	0
49985.706139208625	50015.893411702025	0
50001.12132970448	50026.977078791555	0
50032.16883876991	49997.22933410839	0
50000.78804212597	50010.92367463368	0
49997.79416111843	49992.046539810384	0
49989.86428037326	49986.360250281214	0
49991.50355130605	50019.933566887434	0
50028.340584949256	50004.80209150397	0
50129.01762790181	50024.448717750136	29
50095.092197524486	50028.79662274929	29
50132.88387159334	50060.372902824376	29
50132.30778517379	50092.92806086847	29
50171.018981474954	50097.09638763549	29
50063.941183042174	50044.501977771855	29
50122.85459827423	49991.21918880129	29
50093.70523900871	50069.50797153095	29
50123.978030448656	49959.069092007376	29
50183.719292361064	50068.96297906918	29
50080.639433329285	49996.78893638578	29
50070.70938960973	50092.29193160947	29
50114.20829371858	50120.59457387363	29
50158.14262295819	49988.602875620876	29
50079.16195136555	50130.50471863867	29
50195.18182049749	49996.38958810324	29
50028.77588493569	50060.63277230263	29
50041.92042303434	50109.493776426665	29
50088.30879624889	49959.457343198985	29
50181.52355702061	50130.550286381964	29
50200.02756200509	50026.78226822429	29
50015.762458313315	50032.4383867449	29
50013.94801139849	50121.75368869494	29
50058.08221912431	49939.33671170735	29
50159.210811385616	50027.29966518339	29
50116.40870198538	50156.70755961251	29
50065.383261107876	49906.71104900385	29
50007.35043110342	50087.036093133276	29
50154.43057016901	50152.279332284226	29
50097.506812649495	49917.65360134343	29
50055.77721535671	49979.23235874425	29
50021.348085140155	50151.51237417486	29
50208.273993387105	50100.39095075267	29
50023.175910720856	49932.32468531217	29
49995.043028376924	50170.56772191224	29
49977.03312397271	50075.356351991126	29
50228.60582935115	50073.32843014336	29
50010.60840563357	50201.908855223126	29
50243.993841623036	50106.024900198645	29
50127.436908731026	49906.916906868966	29
50170.02021473706	49956.74340366629	29
50276.16158977745	50086.75323368731	29
49967.06483198165	50197.498405742415	29
50054.435055298956	50012.910332477484	29
50163.017143007535	49920.723380820746	29
49946.94925148339	50220.638456954825	29
49977.40340946706	50242.55952133241	29
50298.579536006866	50113.908753407275	29
49939.381840682465	50077.59498604756	29
50226.76036962318	49985.4047727182	29
49992.16622341758	49936.63375150335	29
50283.98513788652	50143.4549127303	29
50026.01324932967	49971.49025800289	29
50200.54840824676	49952.823785630106	29
50150.47426800077	50121.61736710554	29
50218.62852409391	50129.20191763669	29
49932.729846941096	50109.77926354322	29
50250.006114243886	50050.78952631293	29
50185.46461368349	50172.511024345644	29
50232.29853352826	50020.530675868526	29
49963.97096794399	50108.78063762928	29
50052.297146294586	49878.387447915105	29
50306.65998298233	50081.740961341595	29
49985.547832291326	50026.77604497741	29
49974.16444944136	49965.094521916486	29
49927.469794495235	50047.40321226008	29
49962.216624966226	49998.31566991701	29
49908.18669164659	50019.246137414564	29
49875.357977454376	50009.09671699028	29
50083.945032912154	50167.738701603965	29
50010.840358758505	50238.49081307816	29
50070.79367684168	50199.59382124714	29
50253.60569534417	49963.11358218745	29
49957.47903156311	49932.63621548808	29
50050.16381743499	49839.704465050345	29
50103.24315834386	50218.97843521044	29
50255.517797535715	49997.182645481356	29
50215.180944075575	50164.396958910525	29
49918.23961951452	50201.082067719435	29
50066.99919388588	49808.352809449934	29
49885.76923704809	50205.89562318144	29
49862.714389552144	50235.51463993478	29
50081.13043444078	50244.2172471619	29
49938.02111994896	49959.05033990217	29
50250.58812002078	50163.248652999566	29
50020.89236486866	49864.209794608	29
49899.69105988717	50238.467096330256	29
49913.9902774061	49986.25784135786	29
50281.67742321812	49942.157710615604	29
50001.69558179675	49887.63719820726	29
49841.49745164605	50011.598924322265	29
49895.58389940056	50109.9416953808	29
50034.261044994906	49902.90443987612	29
50091.05745663122	49888.11478519437	29
50017.08989059195	50272.02941517132	29
49835.17038720139	50250.358640919054	29
49975.271679486024	49902.648737496595	29
49980.391780910824	50141.31416477229	29
50263.72265356982	49909.92002829284	29
50282.191546145776	49974.77075272872	29
49820.84201805511	49987.01128511531	29
50292.364406474524	50006.50604225053	29
50078.47980977212	49851.03791614646	29
50331.68630847432	50132.469904932506	29
50126.309484102436	50245.50686566196	29
49850.12190894051	50196.116011255785	29
50312.55130769952	50156.54151339303	29
49937.46843762577	49905.02996958314	29
50113.5074022927	50276.128756448226	29
50288.91359707371	50054.96381254918	29
50051.123839204214	50175.664908195075	29
50191.4525678007	50207.90446537924	29
50227.50091847369	50196.88986332936	29
50366.694524455066	50134.248752106796	29
49950.44822950153	49874.960206905394	29
49846.71717801327	50161.27730667641	29
50114.784952697744	50190.00673474688	29
50368.903704449796	50168.314791767625	29
49836.25489758779	50043.49256845858	29
50215.81186278521	49924.40428077915	29
49804.96674745583	50271.61391902582	29
49855.1650769016	49970.127252164406	29
50339.99892688326	50062.76127919491	29
49833.94135789785	50287.408230579014	29
49877.787463345485	50269.36928987041	29
50208.57417687027	49890.36099438942	29
50249.954883170714	49879.56541166218	29
50367.63093670566	50205.22059847105	29
50340.55017318296	50101.60332536742	29
50320.09658233878	50024.20941520301	29
49916.077118483496	50274.07863210629	29
50257.6449758091	50205.943735300905	29
50301.93212660098	49912.310729341465	29
49906.901671187734	50079.610772972665	29
50320.114411430426	49948.50869051962	29
49998.94020924311	49833.42323639038	29
49798.76268797139	50018.43603002485	29
50401.85929151316	50173.00927578339	29
50354.738322272504	50007.9348624183	29
49866.353311754625	50066.358472974905	29
50026.084207323605	49820.245071950354	29
50000.565226909326	49991.42078680285	29
50098.32576873717	50309.64065897221	29
49805.93048710419	50233.06159089386	29
49940.412651707484	49846.64899687554	29
49875.815672587334	50176.43624271394	29
49807.42388452306	50059.68857296123	29
50108.202690488586	50341.841350134746	29
50158.21466749359	50230.27733077133	29
49904.30221633925	49952.60891078041	29
50047.27107704388	50259.50461429225	29
49856.73910413847	50306.91574516771	29
49760.69327183225	50014.53676458507	29
50245.83594271884	50235.57532527784	29
49902.19112525867	49908.40005153684	29
50078.426675894014	49774.691534599144	29
49891.142224939395	50144.12310711236	29
50386.435619018615	50016.01483475722	29
50362.65051355913	49973.993128983944	29
49829.43510085775	50083.18045697515	29
49941.45805906919	50145.45707507807	29
50372.917107579444	50047.731131530425	29
50175.032979601965	49884.503858465156	29
50399.25833746759	50071.588292567765	29
49977.31798321028	50278.47036377352	29
50413.05736148112	50033.48592864029	29
50131.81961172942	50320.664567843785	29
49778.122997733146	50248.63709874338	29
50289.50375207581	50177.546652863944	29
49767.80622493624	50279.52900307889	29
50218.29201216859	50250.80973305283	29
50080.2247794345	49744.06899963889	29
50360.06391524264	50242.473660145864	29
50076.727090257446	50341.21108881483	29
50296.822339185055	50213.27326599459	29
50050.676562419416	50321.89531424308	29
50010.05801888858	50302.76164823212	29
50149.849655752856	50185.8478905719	29
50330.783246438885	50232.393274191745	29
49851.551589319446	50108.2610680329	29
49974.61368879228	49854.91783549524	29
50181.730094175946	49846.40862343204	29
50265.68704415027	49852.3321316421	29
50046.04838370198	50223.0772023411	29
50400.780712656044	49969.47050081301	29
49910.69266060354	49853.92013128603	29
50425.29291139952	50141.8377884708	29
50203.085774782376	50282.21216943243	29
49913.613003060316	49820.944426837144	29
49722.39023226477	50007.618129804236	29
50100.614656372076	49824.5838557999	29
50422.21086040149	50205.811698372316	29
50331.9766183078	50200.10159442907	29
49691.39713149099	50002.66968115591	29
50421.75646234281	49996.8888540318	29
50176.383595685125	50265.570274719685	29
50268.138096779505	50262.033867892256	29
50162.83365526579	50304.537769921306	29
49813.13540529704	49954.41885626092	29
49890.2950322474	49799.48085973322	29
49768.356319624836	50213.7868433279	29
50231.962148057064	49845.08187688148	29
49896.39447959993	49764.44774492369	29
50304.105170768125	50248.3752395679	29
50398.579582945604	49932.916310074375	29
50119.478628388395	49871.2345170814	29
50149.1102772862	49858.96467300412	29
50046.57085761727	49777.142481298826	29
49959.902528300576	50044.44741516726	29
50050.0989187025	49735.09187337276	29
49774.7440411942	50317.839317798665	29
49733.534233967366	50040.514536311144	29
50222.44599569337	49812.973221151704	29
49749.39888504609	50239.93482105653	29
50107.07044155026	49791.92648597155	29
50435.91445663168	49961.660423132664	29
50455.42735351024	50152.07382214338	29
49798.523661289466	50190.60749403339	29
50432.196330339444	50110.80955411658	29
49702.49374365547	50059.443104679274	29
50022.46522941326	49714.95298193149	29
50090.93079199149	50371.535839981094	29
50364.11703616217	49940.66041364379	29
49763.323673961706	50178.654126881265	29
50196.71935713482	50313.93326300088	29
49671.78754071243	50029.10476454745	29
49929.56396651224	49759.25104794277	29
49879.88910412634	49859.47778192208	29
50437.39504735351	50240.508349924065	29
49946.074561015856	50294.68075123037	29
50332.69013986591	50265.23419972986	29
49718.09627003074	50089.33342790495	29
50068.735740976386	49710.58970199234	29
50031.12067786343	50353.77341627724	29
49743.60118536295	50108.82614720256	29
50295.6246732008	49860.633831639265	29
49951.50676077059	50328.859713176644	29
49922.63795756177	50341.36222765594	29
49965.330048532924	50364.94880884961	29
49670.78264769261	50061.176487891185	29
49769.80646298706	50135.56677854195	29
50039.82577693495	50384.1306605894	29
49884.62996930367	50039.013729167644	29
50146.76915592873	50272.9258701059	29
49635.299364105114	50040.1110311168	29
49929.8795121483	50373.17371889173	29
50118.355713181394	49751.95580318472	29
50468.121525550836	50251.42684444819	29
50454.24365010193	49994.94281767273	29
49993.293379476454	50337.126072895015	29
50162.71490449469	49818.46698454371	29
50397.26224785697	50231.909842727815	29
49873.9514217358	49828.071929206664	29
50298.9036685217	50279.95147198074	29
50235.85799717908	50276.40227723282	29
49962.74184553337	49767.69133873946	29
50082.40922021895	50279.66437173976	29
49659.55556650199	49989.55157229678	29
50378.94520392766	50106.6476776804	29
49815.13308506692	50151.362490120875	29
50100.42987162638	49716.457968225375	29
49877.02794532012	49890.29013998311	29
49919.05895255342	50308.64180391456	29
49965.1379382424	49822.24978143787	29
50061.06306171858	50416.52191003232	29
50479.561953300814	49974.96319542689	29
49760.365778477855	50080.699559505454	29
49733.13875416153	50200.02650559416	29
49719.97689828802	50263.75147030601	29
50337.05724009214	49922.96025943071	29
49735.828041904875	50154.309725668594	29
49650.73082763756	49958.8632184573	29
49930.52140588116	50247.570742249205	29
49813.88645102243	50116.435096361536	29
50431.60953915979	50067.14207545899	29
49682.1998402259	50256.25639017544	29
49744.80218397131	49978.92039702395	29
49642.01155267256	50078.0978584829	29
49867.070343285406	49742.8589955089	29
49650.98552596288	49920.51943840473	29
49803.53063642738	49917.10461622537	29
49706.46994492906	50171.62150562951	29
50484.1295229777	50010.94256044323	29
49846.15256301123	49876.209258531955	29
50154.85836439228	49760.14938301842	29
49707.68256787105	50134.62649163812	29
50342.97138714615	50302.82375900353	29
50159.079679848546	50335.182780483774	29
49850.490325485545	49768.28485117532	29
50173.69222229152	49729.37619459058	29
49974.91679142879	49735.38166958852	29
49778.56878743392	50050.62007311347	29
49869.43807144741	49922.57113398698	29
49767.02192148221	49957.33356669329	29
50183.03294516473	49772.68965474928	29
50321.76295048774	49986.39312494288	29
50018.29024218499	50406.539513998876	29
50446.69893572559	50031.74724556907	29
50253.90740422363	49803.953860056594	29
49637.16570496049	50116.262892773644	29
50267.02882145206	50296.51122003729	29
49909.362260979804	49727.65752664249	29
49789.11766910937	50098.88540624575	29
49669.911638324214	50126.14379167893	29
50020.35652905671	49757.80403078613	29
50457.31220069987	50286.24788441186	29
49971.59851042766	49705.49487363128	29
50139.321235663665	49789.91675185121	29
50488.54182088117	50155.3092141454	29
50466.53662658894	50078.31493899203	29
50401.126236206735	50269.26215045488	29
49622.94257721626	49978.39182977904	29
49684.863929076775	50291.74984080396	29
49610.3003334564	50091.80621131982	29
49744.534495170024	50298.59697642564	29
49753.33366610975	50349.781436371464	29
49772.490668392784	50374.77725263662	29
49968.95216615322	49666.84049383998	29
49771.030992559645	49920.11604187641	29
50136.29534022995	49723.98773640182	29
49938.5074690168	49697.56177346016	29
50514.490825188	50024.508339301836	29
50517.046391363816	50165.72554893738	29
50052.42709010959	50144.82791358431	29
50083.787434216465	50441.63176173594	29
50064.244086205785	50475.16753145611	29
50095.53815634123	50495.869389169326	29
49734.4610029756	49949.61145486952	29
49809.740166718264	50330.93532138567	29
49939.78743966473	50176.90400211792	29
49621.68850505437	49945.234099599766	29
49676.10621592346	50156.59013140851	29
50030.11677916105	49685.067194113864	29
49685.987426320404	49948.92355512555	29
50527.47726573968	50134.32530963241	29
49605.54489965029	50138.0598914931	29
50487.00163868072	50221.354697490766	29
50511.21635148708	49994.30324571379	29
50005.19660351336	50378.56973154163	29
49949.34292645838	49640.97697262913	29
49715.06928839868	50321.187488452684	29
49718.21329475534	50351.42027437843	29
50527.195597997044	50103.76017890563	29
50277.98842011023	49822.57970440687	29
49662.65553585882	49892.08952907716	29
50131.41435938751	49833.67403332077	29
49922.637941978624	49788.53369341285	29
49731.39633278346	49912.288789210535	29
50215.882333446796	50340.22616673248	29
49607.1926140665	50170.089433798894	29
49969.40102887669	50397.285447156864	29
49613.67095843822	50014.641282252356	29
50354.47983507966	50339.518856227405	29
49685.3565523617	50099.47133442661	29
49788.81567605253	50408.095353566765	29
50490.92214703965	50103.945218121284	29
50507.943740301846	49950.13457860826	29
49663.61666895835	49857.702942120726	29
49710.413487721395	50229.204227471855	29
49667.105229967296	50220.80731778467	29
50022.18837412728	50439.23983982007	29
50465.60264684045	50189.3050969988	29
49577.61830897484	50001.07415738697	29
50075.19927017	49672.207996555204	29
49731.90139322678	50379.13995147804	29
49618.586176140845	50203.76069964415	29
49609.702498453706	49916.69978722551	29
49770.70851395808	49884.88267572881	29
50238.632718179164	50307.511559673934	29
49835.3241135436	49740.94998495112	29
49853.07991852848	49710.99649238248	29
50461.00650186312	50120.467832005306	29
49836.19666250189	49927.829021270896	29
50487.76788614162	50281.161367013345	29
49976.601353728656	50309.4737082293	29
50375.20176241515	50313.81864864052	29
50127.78334408571	50484.82722310951	29
49818.29676418974	50359.78703021986	29
49602.62295026297	50056.853081251626	29
50050.87593996222	49654.48329638836	29
49650.20813333785	50195.80804188973	29
50561.49490569234	50124.49596591588	29
49588.52463306629	49954.70135895418	29
50297.42783618533	50317.64848577498	29
49914.262573825115	49677.88083307278	29
49950.283604849894	49603.02716667519	29
49995.97470578814	49795.85009376915	29
50118.95628513002	49687.371827538496	29
49898.55898550293	49649.32947915659	29
50038.49136494198	50497.85721910764	29
49699.701065980575	50375.884794889665	29
50188.24457488386	50358.469353690045	29
49601.39264193774	49882.33994066399	29
50378.79055122169	49905.6381796212	29
49891.1139781957	49702.273258990375	29
50551.06612446827	50158.257082053206	29
50580.8522586692	50152.98516245496	29
49819.163884760645	50425.25782806637	29
50321.72607409942	49885.291169386306	29
50600.196309231294	50128.04579886188	29
50364.101904127405	49876.60828882485	29
50126.826379284874	50366.92370887931	29
50232.32754879648	50371.19274109807	29
50444.314561990825	50317.240894053444	29
50433.71817162337	49928.32012118714	29
49682.66641766818	50191.99165070116	29
50019.64836809901	50531.772663478005	29
49570.95321789788	50182.67482686094	29
50112.82292784953	50395.18862679654	29
49814.23554732615	49764.53238136378	29
50223.94952653905	50402.44963232085	29
49645.26951728713	50256.515102261976	29
50514.340701446716	50062.15558959055	29
50325.51757873382	49848.607578812065	29
50078.28217476227	49632.427191687086	29
50206.55801397931	50428.696531570604	29
49803.500601535554	49730.52806222181	29
49555.986484128465	50146.666613476686	29
49696.7285508255	49881.24581863692	29
50254.61336211449	50408.13582265559	29
50276.03360773633	49772.749862270306	29
50517.84344461575	50235.38376414847	29
50354.2965084838	49828.61033081763	29
50002.99518609103	49659.39584324404	29
49999.74278045312	49620.81274426458	29
50422.81987745675	49896.85587952812	29
50111.3470333165	49629.19855561097	29
50319.59241440312	50344.5269682641	29
50173.14222201854	50435.33825483178	29
50503.34025440397	50308.72721543666	29
50381.21351554493	49806.00491346297	29
50312.666712262275	49785.305237802066	29
49575.22700615076	49864.696857531046	29
50367.630080718314	50276.99787166367	29
49910.08021037566	49615.53500640857	29
50545.71541452536	50071.91754160318	29
50336.770339321425	50371.894650648566	29
50462.8779173405	49947.514826584775	29
50048.27203883233	50289.71348438953	29
49674.30758570078	50321.627122037076	29
50346.04935419843	49793.31119277442	29
50290.459544983496	50418.63172898708	29
49634.94656165889	49836.70972451606	29
50350.306244287516	49757.73718344593	29
50462.42212569622	49917.495991373	29
50286.93756994775	49739.99593236631	29
50180.19998759282	50464.575670095466	29
50283.52918174633	50451.00119896278	29
50364.20138390462	50387.554749635114	29
50390.43211909702	49853.6864744161	29
50192.99123307585	50389.74710365298	29
50547.75586410135	50034.05963775008	29
49721.92669723602	49855.76353888291	29
49895.31983322191	50356.18324619152	29
49558.313443721054	49830.7051399502	29
50615.2108717466	50171.01832577274	29
50279.81448531505	50384.12230486478	29
50173.72528985297	49693.11628694656	29
50325.17980560853	49818.365634029025	29
50167.96971049786	49655.33217619439	29
49832.72139099477	49796.84838692185	29
50109.60261744138	50528.89226397567	29
49528.1313028004	50159.0921572784	29
49779.0128405424	49776.34352093684	29
49991.75464193503	50440.734525203465	29
49743.206593001705	49830.069811185516	29
50160.298997930084	50374.56204917373	29
49939.82418515913	50409.79776247729	29
49651.44447701838	50346.32833074008	29
50126.34480319403	49599.4530765638	29
50239.19413609884	49764.39964197022	29
50031.41935874851	49625.2434646892	29
50142.99970140814	50450.15773818927	29
50226.843166524995	50451.58693650515	29
49627.18664986501	50321.924050631795	29
49746.557825672055	49783.22461356829	29
49793.91926342921	50446.6670020861	29
49563.361671787556	50214.0000984692	29
49955.56282146043	50447.91671701595	29
49604.72770839734	49816.15003001925	29
50536.26355833813	50320.19732043283	29
49540.092505728884	50188.257345148675	29
49604.43841491529	50344.579722057184	29
49525.529031038765	50126.7042940873	29
49587.51135912528	50233.90797450294	29
49781.13238442778	50477.35909757779	29
50576.67949780573	50062.88870979899	29
50131.31458681831	50422.49608705736	29
49789.77451429384	49977.805817932844	29
50074.559941064515	50524.44784768961	29
50418.92198785897	49839.180784726115	29
49766.79132647286	49727.63234196546	29
49919.070172156804	50459.89799799042	29
49987.207401702704	50525.30379438974	29
50148.32357747503	50533.08131306382	29
50162.243768684384	50496.68931078427	29
49632.11800679964	49873.36992039863	29
49768.30652348094	49813.00351877861	29
50421.95367308579	50297.04226256704	29
49580.431516045806	50079.92370616512	29
