# Supplementary material for: Abundant Topological Outliers in Social Media Data and Their Effect on Spatial Analysis
Source: PLoS One. 2016 Sep 9;11(9):e0162360. doi: 10.1371/journal.pone.0162360 (PMC5017681; doi:10.1371/journal.pone.0162360)
Supplement: S4 Dataset — See the respective attached file. (ZIP) [file pone.0162360.s004.zip › S4_inclusion_swl/clust_31_40.csv]

50000.0	50000.0	0
49997.79043139506	49998.597076012185	0
49992.133447697015	50000.07879332946	0
49995.558133034945	50000.38009565156	0
49997.21745450375	49997.77212437529	0
49994.57180867038	50002.631066205395	0
49991.49888846195	49992.4613969998	0
49996.77201141029	50001.35825968003	0
50004.850999751936	50000.85693610015	0
49993.46797080403	50008.42654315858	0
49998.95035597973	49999.646175560476	0
49997.442896782326	49996.09302892505	0
49998.812795232036	50001.19449831629	0
50002.62075658079	49995.496073808055	0
50000.216125961226	49993.66178437633	0
50004.23648844592	49992.22940218959	0
49993.571381594695	49999.580818657516	0
49992.41923089483	49988.943020042476	0
49996.0527618576	49990.599080623244	0
50001.12000876341	49996.02035613251	0
50001.6019572125	49988.69191780159	0
50000.054173393626	49994.84507609227	0
49996.16393075302	49983.54171333091	0
49999.359585119164	49998.34690009942	0
49990.032259035645	49990.78718097332	0
50008.03801246034	50004.374756706806	0
49997.912305912	50002.05047237355	0
50003.47988321763	49993.052296422924	0
49985.51403302475	50003.33527065473	0
49998.6759818169	50008.21620234813	0
50007.88661690972	50006.75171072905	0
49992.84463948033	49996.02080521639	0
50005.353157945894	49996.63946390781	0
49993.56821679584	49997.757853689975	0
49984.727985152575	49992.42600786566	0
49987.897885826496	50000.432936200814	0
49995.41428427015	49998.58480619745	0
49998.23230755371	49984.27159425677	0
50001.56984675912	50003.70886639595	0
49987.949256951135	49986.671472371265	0
49993.69019385624	49988.42095948461	0
49990.60023029436	49996.84431148471	0
49989.8831856475	49998.5480773353	0
50004.031737429694	49998.13902404288	0
50003.4894029905	50003.09904140463	0
50008.61850962432	50008.21797879241	0
49999.591625836154	50002.031401449996	0
49997.03975814452	50009.348246719914	0
50004.44371639388	49993.891565456965	0
50003.34929151505	49985.56991203538	0
49992.16039029563	50006.06042632077	0
50007.15378653218	49999.26466668234	0
49996.16890274137	50002.738391335304	0
50005.92485061879	49988.330804757796	0
49998.38389391129	49993.62450756858	0
50005.06115385122	49997.67556213016	0
49988.91764942108	49997.5550046056	0
50007.51712024195	50001.36870839534	0
49988.1616042304	49983.63506917873	0
50009.485075860175	49997.87824772131	0
49996.04301541916	50008.734037925446	0
49992.10706594943	49998.709555552676	0
49998.05603662089	49976.85732034227	0
49998.23225417739	49988.04705525317	0
50003.29875263384	50010.79864165075	0
49988.8005706413	49988.888047156666	0
49998.633742805185	49985.74198749925	0
50012.26252845324	49989.043919917516	0
50001.71554240036	50008.23076770677	0
49990.4221963806	49980.08489794384	0
49996.7307457035	49986.75100088232	0
49996.95323201458	49991.31025767149	0
49996.627782278076	49999.704189140306	0
49993.783599509414	50001.9670468794	0
49995.547791910605	50007.16657583297	0
49994.541607082676	49998.032773452	0
49997.19536476392	49993.761534747864	0
49994.48619388764	49990.314267388865	0
50005.31953840113	50011.457951609125	0
50005.21838530439	49992.710027598725	0
50003.553832569996	49996.930528550794	0
50005.55622003214	50007.27952617764	0
50016.07253131363	49992.92009515851	0
49981.55975510632	49993.815413305005	0
49998.391760254424	50010.92338898061	0
50006.9610331696	49997.4371772649	0
50008.761052684844	49996.71402507769	0
49995.88335509951	49989.38185972829	0
49996.861110456084	50003.60591475201	0
50011.76083948491	50005.815023696225	0
50007.565205166386	49988.032658921504	0
50011.5472826698	49993.41279408204	0
49994.69598294172	49991.86267472745	0
50001.59297422699	49992.63184262959	0
50020.432728192354	49991.544523876044	0
49995.42836478101	49997.296746693275	0
49998.810270886876	49992.07105333187	0
49990.64479087334	50004.56734443546	0
49986.07489653561	49993.66150576665	0
49986.51012401545	49995.60849854692	0
49984.077954815686	49995.664388103614	0
50003.895467088914	49987.98694527446	0
49982.031325156546	50004.108411650275	0
50012.386007996894	50002.93416500153	0
49981.83577827261	50006.99544168797	0
50002.61358895062	50006.125868638286	0
49997.610187178936	50007.504993158815	0
50002.000247755146	49982.02566011666	0
50003.92467657114	50009.55221404131	0
50007.90022175466	50009.254849840996	0
50002.119076106625	49987.54881244561	0
50000.85755020047	49982.84260186325	0
50002.88920887537	49988.277816315385	0
50000.76418505607	49990.47633754719	0
49991.52221516297	50005.175687260315	0
49991.79441719219	49989.945528475415	0
49998.38903914623	49990.977596904035	0
50010.86443657174	50002.861853111826	0
49996.13310567727	49978.225416527945	0
50001.90323198772	50002.087447907405	0
50005.84584777947	49998.54566276328	0
50017.357289774474	50003.73442282242	0
50012.453241333955	50007.3589429362	0
49985.605250376015	50000.51473356919	0
49994.38328827558	49984.18899957935	0
50000.8403546126	50004.897730818215	0
50006.11194117808	49990.15992299432	0
49984.27524808013	50005.968591316036	0
50019.5490885488	49989.334775282514	0
50008.08135946473	49995.88210170539	0
50013.452588935026	49988.7082536488	0
49998.1854275154	49989.08493253287	0
49998.71774061969	50006.58240197167	0
49993.97049801827	50004.02511665101	0
50015.25622703696	49993.5720335993	0
50019.81418921928	49993.28277654077	0
49995.226166110464	49988.49803466768	0
49993.865175289255	50005.869898426434	0
49994.04884830762	49993.897956082816	0
50001.39258520028	50014.69304526826	0
49992.10381851385	49991.3367421365	0
50002.88349777745	49998.53556594982	0
49999.29465558944	50003.13800737407	0
50012.61582749915	49996.667967977366	0
50004.93898694684	49981.08544820314	0
49992.72674114008	49981.491918674365	0
49982.816725410885	50008.82887474503	0
49993.60548876865	49980.15138910854	0
49992.11360557294	49974.161871512435	0
50008.0641741181	49991.535682462476	0
49986.56975352135	49985.88537937111	0
49988.26397047004	50003.51104710496	0
49986.204012010814	49983.62403469558	0
50005.45533731321	50008.4777403098	0
50002.84202847576	50009.38788858975	0
50004.5110949025	50002.17592122478	0
49977.593176681534	49997.97886004455	0
50012.96296910729	49986.584380800676	0
50000.389708098875	50008.21378903525	0
49990.53693650669	49987.986221160616	0
50014.06684097054	49993.2541244715	0
49991.01998804747	50002.62396518842	0
49997.179664791176	49989.593964051295	0
50004.2950092968	50012.89350630644	0
49990.621701041644	49975.46767306921	0
49993.55678247852	49977.01456242952	0
49992.84959283164	49987.70268395018	0
50011.20404459958	49996.77816642178	0
50003.364540594666	50019.003513690965	0
49983.49823437399	50007.538690917216	0
50014.32975302772	49996.15686941403	0
50015.78410513641	49997.474112749405	0
50009.43197460551	49990.474738550445	0
50004.745906517455	50016.623646608256	0
50009.63416808849	50010.34807378314	0
49981.74271072933	50016.83610456045	0
50013.40609958293	50002.34463341224	0
50002.72985233878	50018.01678341299	0
50008.287622641416	49999.13161246651	0
49984.126513146795	49977.08224825575	0
50012.84333684762	49985.38424254539	0
49987.99532836726	49995.883448455505	0
49990.49563661924	49992.83144377475	0
50014.145828508044	50005.16808115428	0
50015.1384677496	50000.029878970345	0
50018.71002429644	49992.34413541518	0
50007.134924491525	50011.962310271636	0
49996.373515502455	49992.135994846685	0
50006.850693972374	50009.72264438309	0
50012.45941158673	50019.663471941465	0
49992.899397134126	49993.07508130361	0
50016.607641170005	50001.151601822945	0
50001.25747092277	50006.547656443894	0
50005.9345093647	49994.19009730721	0
50017.813944932546	50005.00005444524	0
49994.42296405501	50000.44724693628	0
49999.35940114721	49988.76188971461	0
50016.58884756132	49999.17895380054	0
49994.892938313336	49980.091849776516	0
49995.0510721457	49995.44024060015	0
49986.38053722962	50002.41536141428	0
49990.64707373581	50007.66669698612	0
49989.3412077137	49992.250863683475	0
49987.369434572014	49998.90669951169	0
49986.04730065185	50004.93889305151	0
50020.57281063565	49988.298296764944	0
50003.141428724506	49983.92680217168	0
50011.81226398315	50020.795317113116	0
50007.91702417866	49994.79261652382	0
49997.460358599514	49978.000531714766	0
50008.47322917809	49997.7998386602	0
49988.79105521255	49985.61885176348	0
49979.99668415866	49988.247550464446	0
50023.01450993598	49990.665766766455	0
50001.80863469015	50011.621492053586	0
50001.180707899926	50000.160397497704	0
50001.230491099064	50013.464722137476	0
50005.57916729151	49986.36478573439	0
50006.32386534526	50003.98689779463	0
49987.26417256439	49997.386262863576	0
49986.50969488265	49971.13079668079	0
49991.78560749561	49984.743248127874	0
50011.91064186316	49987.25857504851	0
49979.026179858774	49993.54009193787	0
49995.29197055855	50014.299317089695	0
50003.27528192292	49991.640484220654	0
50022.18687484511	49999.49876293456	0
50016.845165693354	49996.542146341235	0
50009.68184032617	49994.3223712722	0
50008.5689875515	49989.42745413995	0
49988.62882947315	49994.23153514448	0
49978.34352784749	49994.31806542327	0
49991.21899801028	50013.93786311992	0
50009.06545782055	49992.015826742805	0
49996.762495718875	49973.93491078354	0
50017.86968777505	49999.56646561498	0
49992.32209367812	50003.204802689404	0
50006.53972236025	50002.45568023364	0
49989.60527622023	49999.63902025744	0
49998.13606003267	50013.69500914624	0
49990.00921189547	50013.485931768155	0
49991.09537875763	49976.82180722324	0
50010.54800492425	49998.00514117209	0
49989.09032394753	49996.42852776032	0
49995.18505374276	49987.3120398817	0
49990.204920949844	49989.23957312068	0
49995.16332007578	49981.804981765024	0
49989.805555721876	49969.598178768865	0
50014.54160586519	50009.30971696948	0
50021.54580095918	50001.77225144148	0
50006.927652825536	49994.9504747572	0
49978.94516972163	49997.86333530433	0
49987.154837966766	49993.45593771072	0
50018.25094646333	49988.26745355924	0
50015.53809944499	50007.19757847838	0
50002.562234896366	50007.29734310244	0
50000.87592896443	50009.30557281569	0
49996.09835851055	49994.088565508806	0
50023.472574627034	49993.01831946304	0
50013.090661204544	49993.807025936294	0
49978.33498788711	49999.89226490378	0
50014.457860201575	50015.35471834229	0
50006.75642568968	49992.643689522236	0
50010.80395894891	49986.74763689218	0
50001.22972512284	50016.696412634854	0
50011.0865047758	49984.2383962155	0
49987.17750191979	49980.50113884318	0
49988.18126003159	50002.39534483807	0
50025.30879016485	50001.55626795164	0
50004.84985572731	50003.25131092541	0
49992.321169828596	49977.792669715236	0
50025.70679542769	49986.95657258604	0
49987.68618123762	49990.97637467728	0
50003.750755374844	50000.30182726468	0
49993.00738688821	50018.27374472574	0
49985.56049451298	49985.40564000354	0
50012.47559685164	49994.66869856204	0
49988.23073582163	50005.06016935864	0
50014.21137249285	49998.59916272567	0
49985.705947552444	49991.237555350046	0
50023.961762669176	49980.63716247672	0
50015.65901229553	50005.51123304655	0
50007.42018130532	49983.40923644637	0
50003.98929458173	50020.19652411129	0
49978.68685766216	49980.01706397409	0
50006.02554113342	49983.502716806615	0
50006.37104882755	50017.880156948675	0
49977.877792385596	50016.68462250551	0
49983.88778388111	50003.431641383904	0
50007.25930525301	50016.356386512496	0
49997.53870393056	50011.68337544323	0
50028.8876354843	49996.7961139601	0
49993.03313609062	50004.99403676527	0
49978.87460193789	49978.57901382944	0
49998.366406242945	49994.75751474936	0
50019.61622097593	49990.60713461233	0
50014.61533795304	49991.38028168589	0
50008.690952911136	50020.165591565055	0
50005.68511072025	50013.842987113785	0
49996.093953493786	49996.01996986774	0
49981.46397774686	50000.416395001106	0
50010.21667654521	49996.177030068495	0
49996.98762224401	50012.73618486243	0
49977.06413674297	49991.234642248426	0
49993.694214306066	49995.12567417274	0
49980.3192485011	49994.00326872188	0
50004.056211135474	50014.66353332076	0
50002.37956575776	49978.923750197646	0
50022.66685467963	50001.65038291576	0
49995.84149753014	49973.43350969119	0
49997.10356754586	50006.01006358804	0
50033.06942428801	49981.91341570461	0
49979.94679799229	50001.3323591304	0
50008.85047956283	50016.47355770598	0
49995.25060635962	50016.73726829858	0
50006.72266694603	50007.64404602325	0
49990.082384099696	49971.73324296739	0
49994.30142329103	49986.52147414055	0
49993.99083781493	50013.564340328594	0
49993.677025331424	50019.77453632753	0
50008.88873976937	49986.20754836948	0
49989.62043617076	49984.9066512741	0
49976.89101514203	49999.79555213243	0
50000.38365317644	49984.73866509687	0
49998.50301832688	50004.801049115755	0
50002.4775370339	49999.82692121468	0
50000.58614407058	50022.59126134004	0
49991.57997734524	49980.74466590062	0
49999.47619484948	49983.55135301644	0
49997.872176753845	49979.78767954166	0
49999.51034001347	50014.126163537476	0
49987.361610054635	49969.53376487578	0
50002.83973411616	50012.701877170904	0
50010.86774556764	49989.07944425918	0
50001.15748309764	49991.573961654765	0
50007.9913835416	50022.24041741338	0
49988.7503233546	49981.35012226887	0
49986.03608310234	49999.11861181681	0
49985.00637627702	49981.597648055234	0
49985.650089384144	50009.49023072368	0
49974.397243483145	49994.03644489316	0
50015.4345562129	50000.98678220005	0
49976.39001702552	49983.38478956387	0
49990.066594147334	50015.71113489241	0
49971.73204410394	50023.41744022993	0
49983.60830630746	50002.113752133686	0
50007.28364498836	50014.70157262982	0
49983.19737224199	49998.713609976796	0
49986.11467622116	49996.56995467928	0
50019.87293030292	49996.05067039871	0
50011.89569799317	50004.23689077273	0
49987.14195373493	50003.64643312917	0
50005.18617250356	49976.00707180303	0
50021.27295677253	49997.78060101359	0
49979.594871433575	50010.649888378335	0
49992.039268323744	49970.88771154867	0
49987.510827455895	49972.02581111281	0
49995.56040451604	49984.98989796355	0
49981.0822076258	49967.432359146966	0
49987.94058000065	49974.88526764987	0
50014.510866226876	50001.379604242626	0
50004.62877733578	49978.807454918766	0
50003.970018942	50018.124082947324	0
49993.62624373497	49978.81782578118	0
49981.3428510555	50003.34384201937	0
50018.167902045905	50002.34827142573	0
49981.71449227033	50012.160532840586	0
49993.51179022016	50011.8374166899	0
50006.51511528033	49980.31385758159	0
50023.53832016382	49982.224374854566	0
50017.194157851016	50024.83639285489	0
50016.97714463976	50008.12513798981	0
49990.94758817478	50010.165896359336	0
50029.3899666008	49984.93088934797	0
49985.95128382408	49973.39797252086	0
50021.498484812364	49991.903341270365	0
49977.56468768297	50006.68173366002	0
49997.40523162644	49985.00916248897	0
49999.45886393115	50015.993292540705	0
50004.07375902936	49990.19193619716	0
49974.26236635185	50000.19879209648	0
50019.180563178095	49997.94562009952	0
50009.890755981425	49980.265018184764	0
49989.29510405071	50002.724338880376	0
49996.426259186024	49985.51478007382	0
50007.493040620924	49989.19723968765	0
49981.384028675486	50010.62626959132	0
49991.6071713429	49988.028312631526	0
49984.6056899718	49996.65388554512	0
49989.978249538704	49976.34614928339	0
50009.06208482354	50007.05225252825	0
50015.12164949382	49987.54220632814	0
50013.02451351341	50012.6930640136	0
49983.72875331615	50005.03348698493	0
50030.322162535915	50008.764945724026	0
49988.07236480543	49973.30322159022	0
50021.17953770424	49993.40148768863	0
49977.9353266202	49988.32861394756	0
50017.55200453088	49989.686622262205	0
50009.41709683127	49982.94472538286	0
49993.517031380165	49985.624445562935	0
50024.23762702507	49990.057631149546	0
50006.59920691841	50013.173112278804	0
49996.36285869221	49979.65183355569	0
49996.46253639952	50010.35669178488	0
49986.346697934445	49975.77454466398	0
50017.36509094484	49994.05724041787	0
49977.54298608225	50015.26628060827	0
49987.665413008544	50009.961026873665	0
50004.20668245684	49986.92493821414	0
49991.240948939056	49995.09753900651	0
49990.672214701546	49969.02835953091	0
49986.80029992012	50019.193986685816	0
49987.05498610656	50015.276629584274	0
50013.29483279359	49990.93642424138	0
50003.07116470876	50004.790797890644	0
50019.96678142075	50005.286622233856	0
50016.410985050155	50026.64117403084	0
50022.381607964344	49994.78009458669	0
50032.55510401598	49988.476649386204	0
50019.84726886357	50008.03743254569	0
50018.55105006549	49996.125393120456	0
50005.72733228711	49984.65987424659	0
49990.724770951034	50001.10196901953	0
50007.556938279646	49979.396019758125	0
50022.078615100705	50000.813758113996	0
50004.55566149082	50023.60044291396	0
49998.4983155582	50015.035411197096	0
50004.21201548379	49979.89735732732	0
49998.41688966351	49982.0914605221	0
49996.9404056562	50019.45560997021	0
50024.824178134666	50003.82240284793	0
49981.59933546655	49988.22546023058	0
50006.68692081328	49991.29153867619	0
50030.92505047998	49986.73341575318	0
49987.02162812129	49999.91224158874	0
50025.59547838074	50004.8113040502	0
49988.90094384041	49975.40867859488	0
49990.23594971534	49994.96063345515	0
50017.1067611682	49986.79810538411	0
49995.74080340362	50018.56532930337	0
50002.31586199673	50000.83903672667	0
49985.91446985067	49977.111835945914	0
49967.44431902017	49989.53004316159	0
49991.32434972063	49993.81099808387	0
50030.49764698876	49999.80431681986	0
50027.8920230694	49984.61646596402	0
49974.05217655252	49991.63751974511	0
49986.350155817265	50008.71150109189	0
49979.786602864704	49996.93528004006	0
49980.638830733114	50014.78666042598	0
50018.94609729141	49984.38404056665	0
50016.86817008317	49983.479919210724	0
49990.923193534356	50019.067660158245	0
49984.68159875427	50012.00075993163	0
49982.58897476211	49987.25645410104	0
49977.860154341804	50025.185317880954	0
49980.36263354036	49976.54920293385	0
50030.175245270664	50013.83441614367	0
50030.65430217634	50010.08164100497	0
49970.65389870021	50027.10203048065	0
50034.9719228903	49978.647480672626	0
50017.85789347177	50007.327853458395	0
49989.376716702325	50005.95581601044	0
49972.54740722439	50004.26018838349	0
49999.90607349646	49987.24525022351	0
50016.33039841318	50011.26546094777	0
49992.406209525456	50011.43399184492	0
50035.72874323706	50015.82195458916	0
50005.41012807499	50025.2913505149	0
49983.81713803753	49983.79410119446	0
49999.77181508898	49967.689736443	0
49967.01115954832	50018.732933267005	0
50001.21111076006	49976.59515916633	0
50022.03660548448	50021.284900769926	0
49987.06820574467	50005.69981951918	0
50020.23576196077	49998.22890886206	0
49992.16903790663	50013.34050751537	0
49981.74734959878	49983.20071237331	0
49991.36824090871	49969.98461879516	0
50012.37766248718	49981.688403947286	0
49974.56224014572	50014.0804240969	0
50024.36097900612	49986.16457806206	0
49978.57637046901	50017.57258934513	0
50035.21616128849	49992.33085888675	0
49988.520182053304	49993.212740546805	0
49990.99456999804	50011.18036907362	0
50014.791241027175	49989.81083623396	0
49983.24235149588	49995.04380092772	0
50005.4078474971	49995.59320991545	0
50026.3538803164	50002.49773890014	0
50022.33425121599	49996.648774144	0
49985.706139208625	50015.893411702025	0
50001.12132970448	50026.977078791555	0
50032.16883876991	49997.22933410839	0
50000.78804212597	50010.92367463368	0
49997.79416111843	49992.046539810384	0
49989.86428037326	49986.360250281214	0
49991.50355130605	50019.933566887434	0
50028.340584949256	50004.80209150397	0
49984.44337176702	49997.84827122534	30
50018.711342117145	50006.646765614845	30
50037.970986482265	50035.69179769581	30
49947.9295707206	49983.37743002426	30
50073.21905438528	50019.01130532986	30
50101.39638022559	50044.49197714723	30
49918.90569588028	49997.04187812335	30
49960.1978784471	50018.86916285296	30
50073.436756005176	50063.216187488215	30
49924.65982193295	50036.05629983808	30
50018.381321805755	50063.80085229968	30
49918.68389503	49962.79329112165	30
49989.52157204176	50032.55817942798	30
49957.39291239261	50051.83619906724	30
50127.55788022895	50016.484894360256	30
49905.64387098988	49928.25189802521	30
49889.59309577457	50017.45458121433	30
49882.00931760092	49960.75923994359	30
49869.64017822773	50048.66106722108	30
50065.945015265344	49981.00457468933	30
49969.15978303215	49954.865877143195	30
49847.70047812671	49967.998426627084	30
49867.59362277226	49931.22036446645	30
49944.88353175492	50081.28593015624	30
49936.786419141936	49904.8351559033	30
49874.4407835269	49898.97398465263	30
49924.78460292726	49870.12341104005	30
49897.15056341361	50070.531320425725	30
50024.00309622716	49972.23974312569	30
50132.40550512453	50061.20625949899	30
50004.675586622936	49947.20894792023	30
49811.237983659026	49955.56413907081	30
50044.13226403531	49948.310769753385	30
49835.75909478357	50001.02740355972	30
50023.076261826565	49915.87909109946	30
49982.21419332347	50089.15328275847	30
50023.438050449826	49876.89059410951	30
49997.70753067033	49894.57187020678	30
50158.060465523944	50036.02113776022	30
50193.03570329475	50020.29909462128	30
49817.01918448503	49916.680846196985	30
49887.85788893267	49869.29367026649	30
50221.468978133926	50038.87551880058	30
50138.797339725665	50094.385424366264	30
49801.25112300187	49997.35868863092	30
49940.51815375852	49842.17312675101	30
49998.02551137572	50121.39799926863	30
50245.97685571636	50008.224350360644	30
50050.93034943902	49892.791875244766	30
50165.40726659138	49991.92923056376	30
50253.03646384462	50043.32755012855	30
49970.663547260614	49910.95657984457	30
50031.00990788796	50099.58016870123	30
49882.98373089189	49836.08556173105	30
49801.84784950188	50030.16363705933	30
49988.10638550479	49860.65804632779	30
49852.68910756964	49826.86137717266	30
50206.71125734557	49986.5318911258	30
49832.59352517042	50051.696375030675	30
50175.56785434076	49959.037919148395	30
49808.98296052999	50078.12673220736	30
49771.31875617185	50009.657253102145	30
50289.09778282212	50057.18587048368	30
49848.40613883376	49870.60652186041	30
49910.01463869822	49814.1272284981	30
49816.272565787134	50110.73743913674	30
49856.727886879715	50078.93126860046	30
50223.6512276268	50071.12591576487	30
50248.12823618035	49973.26329494304	30
50074.30341622228	49928.45276907085	30
50187.96990642868	50060.21625554338	30
49907.29039361742	50106.972414654876	30
50193.68621245531	50093.92965200247	30
49878.8822614175	50126.01261424216	30
50017.1126880602	50150.903305390675	30
49805.91907571607	50147.50603422802	30
49781.32794732001	50106.23744583789	30
50010.8860078392	49839.27500168835	30
50101.07412092218	50090.759468249016	30
50206.51718770012	49953.93566241419	30
50258.543726668046	49937.83874488647	30
49745.498735715795	50036.866234669484	30
49777.6153854512	49971.03294900021	30
50098.91999967569	49992.72099038806	30
50150.16594356104	49928.71153253611	30
49847.26762725738	50111.9011144379	30
50117.50182912897	50123.84328472333	30
49832.49073608917	50172.056617381975	30
50246.10092722952	49906.932902315035	30
49778.19154931483	50165.646287112795	30
50278.351669486816	50017.31117591328	30
50086.571990503035	50120.515589336974	30
49867.773101139166	49993.192902272305	30
50143.48020840883	49964.19822718413	30
50291.86782003724	49934.00231340931	30
49787.20521932665	49898.45365152845	30
50047.486276860756	49844.949607333285	30
49991.16010358472	50179.69929382859	30
50164.83585702996	50115.07107367477	30
49868.68310149538	50162.98777493578	30
50206.78343756996	50128.90681814551	30
50224.842292445406	50161.0480055359	30
50159.543057720904	49897.86658510738	30
49759.80349963035	50134.29859399616	30
50125.36986436487	49881.210912886236	30
50198.437586762826	49916.16992012197	30
49954.89748446958	49806.50866129174	30
49781.97958203276	50054.715966348995	30
49742.49820703186	50098.479299180835	30
49822.10393006818	49834.152194968505	30
49964.93070273432	50155.78442955508	30
49741.06612548844	49978.31416711757	30
50110.60660874121	49937.78887869281	30
49792.04673635091	49850.842531663824	30
49904.46102652025	50156.90933802462	30
49889.04481674225	49789.31598629779	30
50303.78759763915	50088.83639619707	30
49800.763039474245	50190.79798256939	30
49759.80170870807	49937.04837954131	30
50264.48038035338	49879.846924500154	30
49978.96570630923	49781.535670882164	30
50092.84231927342	50153.41038706563	30
50059.35580721347	50143.11268871856	30
50318.72314637858	50039.49987834853	30
49894.65626612423	50192.841443128615	30
50308.81232309565	50001.197869067604	30
49710.060324137616	49972.42369652673	30
50033.77351909803	49811.648257612826	30
50242.25864317373	50103.00482327253	30
49858.090578167896	49780.22192146773	30
49937.831280238905	50114.40435903552	30
50265.50742631279	50078.68258801734	30
49738.35864064444	50159.408559685784	30
50125.382559549595	50154.48246299147	30
50220.319314066524	49885.48727076199	30
50193.25756687929	49859.20826377843	30
50290.70887484821	49974.31947250727	30
50238.91667840222	49856.14424056382	30
50335.0013433612	50091.53714931334	30
50146.044764972576	49853.142613259406	30
49819.6310403932	49884.64893000793	30
49941.53801206348	49939.08189569712	30
49963.98859003128	49748.1975127966	30
49930.30732343577	49761.00921783011	30
49863.34412965958	50195.651800638436	30
50089.75526600852	49895.568500147485	30
49804.571853506786	49802.46348900714	30
50334.514787373075	49980.80596534073	30
49939.441693078086	49723.44092444064	30
50184.20258037029	50161.0914483109	30
50034.35425080844	50183.384205788825	30
50100.99477721806	49859.92247517603	30
49974.387582107265	49714.03459764952	30
50196.21874626156	50197.6601751259	30
49726.46027860368	49944.995511472865	30
49721.50322115897	50132.09909768746	30
49881.28558215048	50224.29202786614	30
50319.20299950945	49953.72451266852	30
50055.24666569677	50207.60879761724	30
50296.270280799334	49900.828303168964	30
49993.018659775575	50212.65509587652	30
50274.18767705548	50116.62102592308	30
49789.92825076475	50228.462805668656	30
49749.271085520406	49901.69607710277	30
49718.21863516061	50005.069766430795	30
49849.10606161214	50232.69033241161	30
49751.82562287897	50236.60635930159	30
50365.14217326793	49997.02809928114	30
50248.25167036625	49820.132436248714	30
50164.93595459174	50202.828098852275	30
49961.68038457464	49878.800374536484	30
50034.75766463085	50233.219738099135	30
49935.07922347725	50146.7956185525	30
49948.327929725274	50182.12240866581	30
49722.309336209895	50225.32779840906	30
50061.62806647421	49786.259231413416	30
49784.726249278465	49778.44778063315	30
50284.43132600516	50153.79783996944	30
49684.51839738214	50230.10232135813	30
50338.71885581526	50123.75500055372	30
50354.04718403001	49946.5488632008	30
50064.562566928114	50097.130872814414	30
49941.78951081219	49688.74313538659	30
49690.596751649864	50194.03491049562	30
49686.45047948252	50267.0506556147	30
50370.353169063594	50077.031987317845	30
50008.07716604646	49734.01139832568	30
49760.983264701295	49804.31777328943	30
50030.622499530065	49707.35945494657	30
50324.779267612364	50158.186674066616	30
50122.837983385136	49824.130511343115	30
49984.76329018836	49678.9748635589	30
49749.64736973249	49771.89601570643	30
49838.96515183052	49745.386558961174	30
50098.94494604117	49791.550879980095	30
49871.509878020144	50262.31349469228	30
50404.4355852139	50068.153774131475	30
50350.144618054575	50183.19977179354	30
49651.25872543829	50227.85541151616	30
49676.87691600756	49954.57496712787	30
49718.113594932	50259.44584597876	30
49902.51694903959	49733.83007707787	30
50329.75664383343	49919.04016976991	30
49809.71012137097	49757.87905993654	30
50255.69348446947	49784.127176395	30
50334.58083407676	50213.32376476654	30
50025.01058249019	49761.10324544579	30
49897.07972977657	50285.90113213838	30
49906.7991779493	50255.51733368822	30
49983.72663556618	49822.841858193395	30
49723.3382171567	50060.61572892376	30
49948.91010216205	49657.34456699236	30
49759.29250617752	49858.83189780662	30
49776.20398288989	49743.151533418466	30
49725.64841549283	49810.19348917316	30
49838.79518639197	50269.926221467606	30
50307.060198314735	49866.430328134076	30
50287.59267995515	49762.01153934278	30
50184.09770997427	50235.09386672979	30
50078.65903602965	49833.159685591294	30
50306.05297860689	49832.53915681904	30
50224.724565127675	49767.50681204794	30
50138.63515187297	49794.87061726503	30
50298.01436838361	49801.27493831275	30
50205.6200062712	49734.96708567818	30
50329.21152071838	50251.77348870953	30
50307.33549531166	50125.74490561578	30
49876.79442994272	49712.854138809824	30
49905.14968931044	49678.180027543574	30
49624.501024963	50250.663812736566	30
50017.416399571084	49672.175047209006	30
50249.731169465216	50191.04639816848	30
49685.80416763841	50306.38507063768	30
49649.80285969959	50301.04407200743	30
49691.98491632873	50030.51072326108	30
50071.4819055343	50181.13481801407	30
50329.9474583316	49801.2816834375	30
50066.3032909323	50256.84949464068	30
49648.794607305885	49932.712802130765	30
50338.356036354715	50283.42969833223	30
50049.08032507508	49735.47418238364	30
49928.85377805378	49625.16719874402	30
49712.52569737738	49904.930776679335	30
49919.441250328004	50221.460185313634	30
49749.64697168756	50204.270038519215	30
49846.188617999396	50303.640691983564	30
50305.72811634874	50299.627338854065	30
50278.370626050026	50316.94563927589	30
50006.63465129193	50253.87417202971	30
49652.69995495878	50034.8095092957	30
50081.21746474917	49732.971979278016	30
49621.735043132416	50045.88838497935	30
50377.4612254721	50285.042085595975	30
50232.46752035519	50220.32325465706	30
50112.170645098086	49709.53450100954	30
49955.41987646753	49607.26069369591	30
50237.39982195187	50251.388637834534	30
50075.797208045886	49697.80600511398	30
49678.05191923633	49896.72389311656	30
50414.49310104454	50103.03819825861	30
50173.77600412387	49744.50211546786	30
49749.19864988593	49717.04105225496	30
49962.81747611783	50228.250406051375	30
49877.0539248507	49660.5999775407	30
49729.40453987869	49874.32429597871	30
49975.414589021064	50257.8155269745	30
50149.96497833277	49698.42724356786	30
49643.49596034747	49998.24132336104	30
50312.39142575509	50191.57655291333	30
49672.82342881907	50337.25895420638	30
49942.02862592774	50265.56166779965	30
49716.89068409811	49732.364871826176	30
49672.313621293986	50370.16318918952	30
49649.94175039495	49883.329673474625	30
50291.04035257248	50255.04127613176	30
50275.65310576346	50225.75783214192	30
49854.13423730112	49684.25795209457	30
49613.53939509936	49928.43606015381	30
50405.58005716801	50029.16906815276	30
50239.45477931761	50309.405318812554	30
50110.27809573871	50190.41469910114	30
50451.97014242118	50114.484009734755	30
50038.14791732133	49639.880365600446	30
50361.85613999898	49824.087996357266	30
50201.73152268107	50298.206501510846	30
49614.036500903814	50218.679647987556	30
50453.74036780838	50078.1452034091	30
50297.76550903042	50342.28640566713	30
50275.56151095225	49843.229850317526	30
50335.33039468174	50316.330116094985	30
49865.71620011413	49624.77057689822	30
49891.67319447594	49599.823423877366	30
49639.87059902843	50386.08018268982	30
49695.954591271795	50160.29545391702	30
49599.38720106738	50070.589297022656	30
50391.715261777754	49944.10155690027	30
49682.71100574182	49749.39060489975	30
50058.51861361496	49666.440815228394	30
50069.44368812785	49866.956310526126	30
50431.57442026156	50051.771364444554	30
50166.77939963286	49819.22438863352	30
50325.27844733815	49755.08570182411	30
49590.065140787796	49957.08312890572	30
50399.062842118285	50317.39262099363	30
49701.29554643081	49859.46581715417	30
49657.05010627375	50180.457556825684	30
49625.85384618996	50423.225010298724	30
49681.33770496673	49827.6325778651	30
50104.84220805767	50266.538843466515	30
50108.8022867243	50230.904745164546	30
49670.42489657467	49720.3620808328	30
49568.450751492426	50061.16419646178	30
50147.963306650745	50231.02320680543	30
49863.09688230317	49580.45277807156	30
50416.63864343342	50348.73123442876	30
50174.44298861374	49783.510499306285	30
50148.10022528271	49765.22679410589	30
50386.485903571825	50371.208812429024	30
50111.076116215416	49744.6957873067	30
49619.80197778543	49890.98334429198	30
49987.59450457935	49602.24358029912	30
50205.97200672406	50264.7694065432	30
49560.61349501476	50093.437096497546	30
50416.66946986138	49920.26195289501	30
49678.41931031928	50059.130352333465	30
50362.70944881043	50247.9229009317	30
49707.81614535431	50334.94876142435	30
50236.7159120127	50344.230912883766	30
50435.90125003349	49886.557436559495	30
49532.25061433962	50073.08267952777	30
49843.06965491722	49651.00208937088	30
49647.30011188383	50073.630817969046	30
49708.62971522115	50372.77900032867	30
50374.99306774876	50135.665754918904	30
49732.345740425255	50401.68011043536	30
49669.633546651196	49858.939733690015	30
50135.58955247424	50276.90431196669	30
50463.12308237934	49911.63043999288	30
50101.95601365924	49674.847988923626	30
50262.5637406693	50277.26825926791	30
50018.83257375846	50286.51999880467	30
49682.13336289575	50125.47646825549	30
49719.192652759964	50300.028785990165	30
49615.08894206701	50012.95755295567	30
49637.068832524055	49846.621722228476	30
49884.34709464192	49547.34582052214	30
49710.080839052294	50433.6630736524	30
50137.04277286225	49668.24426248189	30
50364.61319439163	49859.12043449065	30
49590.77632121991	50190.41884177985	30
49634.86933850346	50330.53356302874	30
49915.68395195336	49542.487678590245	30
50359.83579631075	49782.84637820212	30
49922.50934604337	49585.58390576864	30
50147.535530942914	49636.815164538115	30
50394.279468241446	50256.672469345045	30
50022.32712662151	49600.16719867454	30
50361.61949328214	49914.80637891194	30
49537.698783667925	50125.61898078022	30
49749.79044458529	50267.64000129651	30
50243.40666526334	50134.5982893856	30
50366.29617205237	50338.47117577825	30
50282.70007914298	50378.331609438304	30
49587.412025116784	50241.81359817334	30
50425.27775845334	50382.739392385585	30
50439.405603681706	49855.68460702648	30
50347.58688479469	50053.563981027786	30
49639.59725700774	49714.611898657335	30
50207.53775125719	50331.51575916462	30
49667.48911718217	50400.87429602778	30
50414.862099843995	50284.96564545716	30
49836.6495377328	49606.10198434368	30
50187.2482549153	50365.231191519095	30
50294.35179975774	50407.510792765235	30
50312.53081329202	49719.11661768013	30
50485.925535143375	50120.538470263935	30
50413.20307125528	50137.920560518076	30
50149.59003160575	50369.55436652495	30
49612.09685750765	50292.59290012692	30
50079.86912578139	50285.43194240212	30
50052.024881576544	49575.562024131395	30
49637.53306754792	50454.15997232153	30
49605.1820525014	50463.16215635415	30
50392.63207718311	50165.784692134555	30
49700.75459354033	49698.13694683875	30
50263.90118409468	49736.917092371295	30
49742.95116245737	50323.849954723344	30
49610.36799522623	50375.452708351535	30
49904.54356753305	49513.2926966075	30
50497.228260498654	49905.34982996014	30
49897.37996402556	50323.02458617871	30
49651.356047448644	49760.413801579976	30
50504.44484481081	49940.02911091346	30
50396.244800486624	49994.18939385795	30
49563.29300509608	49940.39276579875	30
50415.4747135273	49826.560002242026	30
50204.51481173048	49797.17397772806	30
50345.982321179785	50362.32592531682	30
49659.63537447534	49790.93513332367	30
49565.09198730323	50209.28373105333	30
49565.93916713474	50271.18235887869	30
50467.97636982041	50147.56870405306	30
49981.92002051907	49647.66891711287	30
49743.2361616626	50363.9414530596	30
49575.07795630565	50134.91125456737	30
50216.11616956725	50381.29256823705	30
50523.413294758655	49878.446568940184	30
49801.93887724726	49592.62182251959	30
49838.48954202159	49713.562003456114	30
49740.01148268034	49679.191699137264	30
50072.26844229759	49632.25625743273	30
50002.78232910542	49573.94761306514	30
50442.348749495526	50312.50558650344	30
50450.2003911471	50401.44448515822	30
50434.22439381729	50015.019550798366	30
50217.71503163943	49833.42182093872	30
50337.30307442652	49880.96305616932	30
49668.58487880286	50097.34547234346	30
49985.215332293745	49541.28477097788	30
49778.35500168043	50292.0677855396	30
49597.58805429091	50495.6428451033	30
49731.63555920063	49646.40325591032	30
50321.86144081153	50385.18257952514	30
50278.24975504138	49707.361950903905	30
50404.626281288045	49877.24088260008	30
49951.65934888099	49554.646698488556	30
50453.69096860295	50360.44222902419	30
49771.57009960662	49580.03877843797	30
50393.65470824354	49788.1314246314	30
50298.87041521709	49673.65552449064	30
50185.901633060486	49634.64868861888	30
50110.81015806536	49633.978421593805	30
49812.97521112077	49633.89969129289	30
50497.6333238419	50170.95496682767	30
49625.90852381609	49971.80534580258	30
50420.952887320724	50418.58131532714	30
49753.83459302535	49622.88496952365	30
49664.177375088715	50472.171226948325	30
49563.19026053407	50510.08487138088	30
49585.7703360685	50344.698713237165	30
49805.38542787974	49721.62984758524	30
50390.7352021265	50221.83016738416	30
50234.01087835781	49722.13315755246	30
50520.775112436255	50192.094975425636	30
49831.46012485717	50204.73311960557	30
50488.12508498416	50083.74133725832	30
49508.10120173844	50114.88967535351	30
49513.19864646105	50149.670591767805	30
49532.959486535074	50214.51875674893	30
49868.43538203047	50341.520108547105	30
50112.99882491848	50301.33364368048	30
50463.66831563655	50036.23544122102	30
49584.44659421113	50536.102691993096	30
50109.8575827493	49597.21775009944	30
49714.01221885484	49779.33963652106	30
49534.32544203753	49923.1072899464	30
49708.18749687292	49666.86314594272	30
49702.30874525513	50090.24750577443	30
49584.13686281326	50017.58420098001	30
49780.7278593498	50358.01495825928	30
50172.91173406815	50394.45862082084	30
49626.40056588186	50101.90298092999	30
50327.797276515186	49653.08746485873	30
49533.99866246327	50269.509217517596	30
49814.74330277062	50372.178777839166	30
49515.12219564803	49896.360714378454	30
50100.69811270593	50334.01086008976	30
49481.96025994955	50149.00625143875	30
50471.4040911943	50329.11558933179	30
49672.3867649491	50510.167070376214	30
50207.79401228713	49605.826498068556	30
49613.69655648114	50130.683528271235	30
50547.2353554337	50221.85281022023	30
49550.02448236466	50031.609768452276	30
49748.82152791301	50440.91911016019	30
50222.85125860219	49574.97186780171	30
49802.13193394331	50323.99462319444	30
49882.694663700764	49484.563166998494	30
49927.44365513453	50298.6951562647	30
49948.32589026152	49515.970158437616	30
49504.75978068467	50280.11224105638	30
49576.944846252154	50440.76032714132	30
49454.311751311005	50173.5136584774	30
49586.38689237061	49883.048384401634	30
49663.541643389144	50541.93491154089	30
49547.93050365756	50156.47262848937	30
50198.84825875877	49670.99959364185	30
49782.64362895153	50432.06091570132	30
49848.31445793229	50374.035440025495	30
49549.53648507454	50553.403275840144	30
50578.42815147436	50245.26182698929	30
50172.52857527555	50274.48400740061	30
50359.98436026157	49673.414301941455	30
49918.96351916881	49471.13111378748	30
49559.18277256805	50306.75611329277	30
50182.29402101833	50428.52002000598	30
49903.285130538025	50353.643737439146	30
50455.45051078929	50277.287509319394	30
49613.00291277338	49733.106784966316	30
50522.189745778356	49972.071621467774	30
