# Supplementary material for: Abundant Topological Outliers in Social Media Data and Their Effect on Spatial Analysis
Source: PLoS One. 2016 Sep 9;11(9):e0162360. doi: 10.1371/journal.pone.0162360 (PMC5017681; doi:10.1371/journal.pone.0162360)
Supplement: S4 Dataset — See the respective attached file. (ZIP) [file pone.0162360.s004.zip › S4_inclusion_swl/clust_32_41.csv]

50000.0	50000.0	0
49997.79043139506	49998.597076012185	0
49992.133447697015	50000.07879332946	0
49995.558133034945	50000.38009565156	0
49997.21745450375	49997.77212437529	0
49994.57180867038	50002.631066205395	0
49991.49888846195	49992.4613969998	0
49996.77201141029	50001.35825968003	0
50004.850999751936	50000.85693610015	0
49993.46797080403	50008.42654315858	0
49998.95035597973	49999.646175560476	0
49997.442896782326	49996.09302892505	0
49998.812795232036	50001.19449831629	0
50002.62075658079	49995.496073808055	0
50000.216125961226	49993.66178437633	0
50004.23648844592	49992.22940218959	0
49993.571381594695	49999.580818657516	0
49992.41923089483	49988.943020042476	0
49996.0527618576	49990.599080623244	0
50001.12000876341	49996.02035613251	0
50001.6019572125	49988.69191780159	0
50000.054173393626	49994.84507609227	0
49996.16393075302	49983.54171333091	0
49999.359585119164	49998.34690009942	0
49990.032259035645	49990.78718097332	0
50008.03801246034	50004.374756706806	0
49997.912305912	50002.05047237355	0
50003.47988321763	49993.052296422924	0
49985.51403302475	50003.33527065473	0
49998.6759818169	50008.21620234813	0
50007.88661690972	50006.75171072905	0
49992.84463948033	49996.02080521639	0
50005.353157945894	49996.63946390781	0
49993.56821679584	49997.757853689975	0
49984.727985152575	49992.42600786566	0
49987.897885826496	50000.432936200814	0
49995.41428427015	49998.58480619745	0
49998.23230755371	49984.27159425677	0
50001.56984675912	50003.70886639595	0
49987.949256951135	49986.671472371265	0
49993.69019385624	49988.42095948461	0
49990.60023029436	49996.84431148471	0
49989.8831856475	49998.5480773353	0
50004.031737429694	49998.13902404288	0
50003.4894029905	50003.09904140463	0
50008.61850962432	50008.21797879241	0
49999.591625836154	50002.031401449996	0
49997.03975814452	50009.348246719914	0
50004.44371639388	49993.891565456965	0
50003.34929151505	49985.56991203538	0
49992.16039029563	50006.06042632077	0
50007.15378653218	49999.26466668234	0
49996.16890274137	50002.738391335304	0
50005.92485061879	49988.330804757796	0
49998.38389391129	49993.62450756858	0
50005.06115385122	49997.67556213016	0
49988.91764942108	49997.5550046056	0
50007.51712024195	50001.36870839534	0
49988.1616042304	49983.63506917873	0
50009.485075860175	49997.87824772131	0
49996.04301541916	50008.734037925446	0
49992.10706594943	49998.709555552676	0
49998.05603662089	49976.85732034227	0
49998.23225417739	49988.04705525317	0
50003.29875263384	50010.79864165075	0
49988.8005706413	49988.888047156666	0
49998.633742805185	49985.74198749925	0
50012.26252845324	49989.043919917516	0
50001.71554240036	50008.23076770677	0
49990.4221963806	49980.08489794384	0
49996.7307457035	49986.75100088232	0
49996.95323201458	49991.31025767149	0
49996.627782278076	49999.704189140306	0
49993.783599509414	50001.9670468794	0
49995.547791910605	50007.16657583297	0
49994.541607082676	49998.032773452	0
49997.19536476392	49993.761534747864	0
49994.48619388764	49990.314267388865	0
50005.31953840113	50011.457951609125	0
50005.21838530439	49992.710027598725	0
50003.553832569996	49996.930528550794	0
50005.55622003214	50007.27952617764	0
50016.07253131363	49992.92009515851	0
49981.55975510632	49993.815413305005	0
49998.391760254424	50010.92338898061	0
50006.9610331696	49997.4371772649	0
50008.761052684844	49996.71402507769	0
49995.88335509951	49989.38185972829	0
49996.861110456084	50003.60591475201	0
50011.76083948491	50005.815023696225	0
50007.565205166386	49988.032658921504	0
50011.5472826698	49993.41279408204	0
49994.69598294172	49991.86267472745	0
50001.59297422699	49992.63184262959	0
50020.432728192354	49991.544523876044	0
49995.42836478101	49997.296746693275	0
49998.810270886876	49992.07105333187	0
49990.64479087334	50004.56734443546	0
49986.07489653561	49993.66150576665	0
49986.51012401545	49995.60849854692	0
49984.077954815686	49995.664388103614	0
50003.895467088914	49987.98694527446	0
49982.031325156546	50004.108411650275	0
50012.386007996894	50002.93416500153	0
49981.83577827261	50006.99544168797	0
50002.61358895062	50006.125868638286	0
49997.610187178936	50007.504993158815	0
50002.000247755146	49982.02566011666	0
50003.92467657114	50009.55221404131	0
50007.90022175466	50009.254849840996	0
50002.119076106625	49987.54881244561	0
50000.85755020047	49982.84260186325	0
50002.88920887537	49988.277816315385	0
50000.76418505607	49990.47633754719	0
49991.52221516297	50005.175687260315	0
49991.79441719219	49989.945528475415	0
49998.38903914623	49990.977596904035	0
50010.86443657174	50002.861853111826	0
49996.13310567727	49978.225416527945	0
50001.90323198772	50002.087447907405	0
50005.84584777947	49998.54566276328	0
50017.357289774474	50003.73442282242	0
50012.453241333955	50007.3589429362	0
49985.605250376015	50000.51473356919	0
49994.38328827558	49984.18899957935	0
50000.8403546126	50004.897730818215	0
50006.11194117808	49990.15992299432	0
49984.27524808013	50005.968591316036	0
50019.5490885488	49989.334775282514	0
50008.08135946473	49995.88210170539	0
50013.452588935026	49988.7082536488	0
49998.1854275154	49989.08493253287	0
49998.71774061969	50006.58240197167	0
49993.97049801827	50004.02511665101	0
50015.25622703696	49993.5720335993	0
50019.81418921928	49993.28277654077	0
49995.226166110464	49988.49803466768	0
49993.865175289255	50005.869898426434	0
49994.04884830762	49993.897956082816	0
50001.39258520028	50014.69304526826	0
49992.10381851385	49991.3367421365	0
50002.88349777745	49998.53556594982	0
49999.29465558944	50003.13800737407	0
50012.61582749915	49996.667967977366	0
50004.93898694684	49981.08544820314	0
49992.72674114008	49981.491918674365	0
49982.816725410885	50008.82887474503	0
49993.60548876865	49980.15138910854	0
49992.11360557294	49974.161871512435	0
50008.0641741181	49991.535682462476	0
49986.56975352135	49985.88537937111	0
49988.26397047004	50003.51104710496	0
49986.204012010814	49983.62403469558	0
50005.45533731321	50008.4777403098	0
50002.84202847576	50009.38788858975	0
50004.5110949025	50002.17592122478	0
49977.593176681534	49997.97886004455	0
50012.96296910729	49986.584380800676	0
50000.389708098875	50008.21378903525	0
49990.53693650669	49987.986221160616	0
50014.06684097054	49993.2541244715	0
49991.01998804747	50002.62396518842	0
49997.179664791176	49989.593964051295	0
50004.2950092968	50012.89350630644	0
49990.621701041644	49975.46767306921	0
49993.55678247852	49977.01456242952	0
49992.84959283164	49987.70268395018	0
50011.20404459958	49996.77816642178	0
50003.364540594666	50019.003513690965	0
49983.49823437399	50007.538690917216	0
50014.32975302772	49996.15686941403	0
50015.78410513641	49997.474112749405	0
50009.43197460551	49990.474738550445	0
50004.745906517455	50016.623646608256	0
50009.63416808849	50010.34807378314	0
49981.74271072933	50016.83610456045	0
50013.40609958293	50002.34463341224	0
50002.72985233878	50018.01678341299	0
50008.287622641416	49999.13161246651	0
49984.126513146795	49977.08224825575	0
50012.84333684762	49985.38424254539	0
49987.99532836726	49995.883448455505	0
49990.49563661924	49992.83144377475	0
50014.145828508044	50005.16808115428	0
50015.1384677496	50000.029878970345	0
50018.71002429644	49992.34413541518	0
50007.134924491525	50011.962310271636	0
49996.373515502455	49992.135994846685	0
50006.850693972374	50009.72264438309	0
50012.45941158673	50019.663471941465	0
49992.899397134126	49993.07508130361	0
50016.607641170005	50001.151601822945	0
50001.25747092277	50006.547656443894	0
50005.9345093647	49994.19009730721	0
50017.813944932546	50005.00005444524	0
49994.42296405501	50000.44724693628	0
49999.35940114721	49988.76188971461	0
50016.58884756132	49999.17895380054	0
49994.892938313336	49980.091849776516	0
49995.0510721457	49995.44024060015	0
49986.38053722962	50002.41536141428	0
49990.64707373581	50007.66669698612	0
49989.3412077137	49992.250863683475	0
49987.369434572014	49998.90669951169	0
49986.04730065185	50004.93889305151	0
50020.57281063565	49988.298296764944	0
50003.141428724506	49983.92680217168	0
50011.81226398315	50020.795317113116	0
50007.91702417866	49994.79261652382	0
49997.460358599514	49978.000531714766	0
50008.47322917809	49997.7998386602	0
49988.79105521255	49985.61885176348	0
49979.99668415866	49988.247550464446	0
50023.01450993598	49990.665766766455	0
50001.80863469015	50011.621492053586	0
50001.180707899926	50000.160397497704	0
50001.230491099064	50013.464722137476	0
50005.57916729151	49986.36478573439	0
50006.32386534526	50003.98689779463	0
49987.26417256439	49997.386262863576	0
49986.50969488265	49971.13079668079	0
49991.78560749561	49984.743248127874	0
50011.91064186316	49987.25857504851	0
49979.026179858774	49993.54009193787	0
49995.29197055855	50014.299317089695	0
50003.27528192292	49991.640484220654	0
50022.18687484511	49999.49876293456	0
50016.845165693354	49996.542146341235	0
50009.68184032617	49994.3223712722	0
50008.5689875515	49989.42745413995	0
49988.62882947315	49994.23153514448	0
49978.34352784749	49994.31806542327	0
49991.21899801028	50013.93786311992	0
50009.06545782055	49992.015826742805	0
49996.762495718875	49973.93491078354	0
50017.86968777505	49999.56646561498	0
49992.32209367812	50003.204802689404	0
50006.53972236025	50002.45568023364	0
49989.60527622023	49999.63902025744	0
49998.13606003267	50013.69500914624	0
49990.00921189547	50013.485931768155	0
49991.09537875763	49976.82180722324	0
50010.54800492425	49998.00514117209	0
49989.09032394753	49996.42852776032	0
49995.18505374276	49987.3120398817	0
49990.204920949844	49989.23957312068	0
49995.16332007578	49981.804981765024	0
49989.805555721876	49969.598178768865	0
50014.54160586519	50009.30971696948	0
50021.54580095918	50001.77225144148	0
50006.927652825536	49994.9504747572	0
49978.94516972163	49997.86333530433	0
49987.154837966766	49993.45593771072	0
50018.25094646333	49988.26745355924	0
50015.53809944499	50007.19757847838	0
50002.562234896366	50007.29734310244	0
50000.87592896443	50009.30557281569	0
49996.09835851055	49994.088565508806	0
50023.472574627034	49993.01831946304	0
50013.090661204544	49993.807025936294	0
49978.33498788711	49999.89226490378	0
50014.457860201575	50015.35471834229	0
50006.75642568968	49992.643689522236	0
50010.80395894891	49986.74763689218	0
50001.22972512284	50016.696412634854	0
50011.0865047758	49984.2383962155	0
49987.17750191979	49980.50113884318	0
49988.18126003159	50002.39534483807	0
50025.30879016485	50001.55626795164	0
50004.84985572731	50003.25131092541	0
49992.321169828596	49977.792669715236	0
50025.70679542769	49986.95657258604	0
49987.68618123762	49990.97637467728	0
50003.750755374844	50000.30182726468	0
49993.00738688821	50018.27374472574	0
49985.56049451298	49985.40564000354	0
50012.47559685164	49994.66869856204	0
49988.23073582163	50005.06016935864	0
50014.21137249285	49998.59916272567	0
49985.705947552444	49991.237555350046	0
50023.961762669176	49980.63716247672	0
50015.65901229553	50005.51123304655	0
50007.42018130532	49983.40923644637	0
50003.98929458173	50020.19652411129	0
49978.68685766216	49980.01706397409	0
50006.02554113342	49983.502716806615	0
50006.37104882755	50017.880156948675	0
49977.877792385596	50016.68462250551	0
49983.88778388111	50003.431641383904	0
50007.25930525301	50016.356386512496	0
49997.53870393056	50011.68337544323	0
50028.8876354843	49996.7961139601	0
49993.03313609062	50004.99403676527	0
49978.87460193789	49978.57901382944	0
49998.366406242945	49994.75751474936	0
50019.61622097593	49990.60713461233	0
50014.61533795304	49991.38028168589	0
50008.690952911136	50020.165591565055	0
50005.68511072025	50013.842987113785	0
49996.093953493786	49996.01996986774	0
49981.46397774686	50000.416395001106	0
50010.21667654521	49996.177030068495	0
49996.98762224401	50012.73618486243	0
49977.06413674297	49991.234642248426	0
49993.694214306066	49995.12567417274	0
49980.3192485011	49994.00326872188	0
50004.056211135474	50014.66353332076	0
50002.37956575776	49978.923750197646	0
50022.66685467963	50001.65038291576	0
49995.84149753014	49973.43350969119	0
49997.10356754586	50006.01006358804	0
50033.06942428801	49981.91341570461	0
49979.94679799229	50001.3323591304	0
50008.85047956283	50016.47355770598	0
49995.25060635962	50016.73726829858	0
50006.72266694603	50007.64404602325	0
49990.082384099696	49971.73324296739	0
49994.30142329103	49986.52147414055	0
49993.99083781493	50013.564340328594	0
49993.677025331424	50019.77453632753	0
50008.88873976937	49986.20754836948	0
49989.62043617076	49984.9066512741	0
49976.89101514203	49999.79555213243	0
50000.38365317644	49984.73866509687	0
49998.50301832688	50004.801049115755	0
50002.4775370339	49999.82692121468	0
50000.58614407058	50022.59126134004	0
49991.57997734524	49980.74466590062	0
49999.47619484948	49983.55135301644	0
49997.872176753845	49979.78767954166	0
49999.51034001347	50014.126163537476	0
49987.361610054635	49969.53376487578	0
50002.83973411616	50012.701877170904	0
50010.86774556764	49989.07944425918	0
50001.15748309764	49991.573961654765	0
50007.9913835416	50022.24041741338	0
49988.7503233546	49981.35012226887	0
49986.03608310234	49999.11861181681	0
49985.00637627702	49981.597648055234	0
49985.650089384144	50009.49023072368	0
49974.397243483145	49994.03644489316	0
50015.4345562129	50000.98678220005	0
49976.39001702552	49983.38478956387	0
49990.066594147334	50015.71113489241	0
49971.73204410394	50023.41744022993	0
49983.60830630746	50002.113752133686	0
50007.28364498836	50014.70157262982	0
49983.19737224199	49998.713609976796	0
49986.11467622116	49996.56995467928	0
50019.87293030292	49996.05067039871	0
50011.89569799317	50004.23689077273	0
49987.14195373493	50003.64643312917	0
50005.18617250356	49976.00707180303	0
50021.27295677253	49997.78060101359	0
49979.594871433575	50010.649888378335	0
49992.039268323744	49970.88771154867	0
49987.510827455895	49972.02581111281	0
49995.56040451604	49984.98989796355	0
49981.0822076258	49967.432359146966	0
49987.94058000065	49974.88526764987	0
50014.510866226876	50001.379604242626	0
50004.62877733578	49978.807454918766	0
50003.970018942	50018.124082947324	0
49993.62624373497	49978.81782578118	0
49981.3428510555	50003.34384201937	0
50018.167902045905	50002.34827142573	0
49981.71449227033	50012.160532840586	0
49993.51179022016	50011.8374166899	0
50006.51511528033	49980.31385758159	0
50023.53832016382	49982.224374854566	0
50017.194157851016	50024.83639285489	0
50016.97714463976	50008.12513798981	0
49990.94758817478	50010.165896359336	0
50029.3899666008	49984.93088934797	0
49985.95128382408	49973.39797252086	0
50021.498484812364	49991.903341270365	0
49977.56468768297	50006.68173366002	0
49997.40523162644	49985.00916248897	0
49999.45886393115	50015.993292540705	0
50004.07375902936	49990.19193619716	0
49974.26236635185	50000.19879209648	0
50019.180563178095	49997.94562009952	0
50009.890755981425	49980.265018184764	0
49989.29510405071	50002.724338880376	0
49996.426259186024	49985.51478007382	0
50007.493040620924	49989.19723968765	0
49981.384028675486	50010.62626959132	0
49991.6071713429	49988.028312631526	0
49984.6056899718	49996.65388554512	0
49989.978249538704	49976.34614928339	0
50009.06208482354	50007.05225252825	0
50015.12164949382	49987.54220632814	0
50013.02451351341	50012.6930640136	0
49983.72875331615	50005.03348698493	0
50030.322162535915	50008.764945724026	0
49988.07236480543	49973.30322159022	0
50021.17953770424	49993.40148768863	0
49977.9353266202	49988.32861394756	0
50017.55200453088	49989.686622262205	0
50009.41709683127	49982.94472538286	0
49993.517031380165	49985.624445562935	0
50024.23762702507	49990.057631149546	0
50006.59920691841	50013.173112278804	0
49996.36285869221	49979.65183355569	0
49996.46253639952	50010.35669178488	0
49986.346697934445	49975.77454466398	0
50017.36509094484	49994.05724041787	0
49977.54298608225	50015.26628060827	0
49987.665413008544	50009.961026873665	0
50004.20668245684	49986.92493821414	0
49991.240948939056	49995.09753900651	0
49990.672214701546	49969.02835953091	0
49986.80029992012	50019.193986685816	0
49987.05498610656	50015.276629584274	0
50013.29483279359	49990.93642424138	0
50003.07116470876	50004.790797890644	0
50019.96678142075	50005.286622233856	0
50016.410985050155	50026.64117403084	0
50022.381607964344	49994.78009458669	0
50032.55510401598	49988.476649386204	0
50019.84726886357	50008.03743254569	0
50018.55105006549	49996.125393120456	0
50005.72733228711	49984.65987424659	0
49990.724770951034	50001.10196901953	0
50007.556938279646	49979.396019758125	0
50022.078615100705	50000.813758113996	0
50004.55566149082	50023.60044291396	0
49998.4983155582	50015.035411197096	0
50004.21201548379	49979.89735732732	0
49998.41688966351	49982.0914605221	0
49996.9404056562	50019.45560997021	0
50024.824178134666	50003.82240284793	0
49981.59933546655	49988.22546023058	0
50006.68692081328	49991.29153867619	0
50030.92505047998	49986.73341575318	0
49987.02162812129	49999.91224158874	0
50025.59547838074	50004.8113040502	0
49988.90094384041	49975.40867859488	0
49990.23594971534	49994.96063345515	0
50017.1067611682	49986.79810538411	0
49995.74080340362	50018.56532930337	0
50002.31586199673	50000.83903672667	0
49985.91446985067	49977.111835945914	0
49967.44431902017	49989.53004316159	0
49991.32434972063	49993.81099808387	0
50030.49764698876	49999.80431681986	0
50027.8920230694	49984.61646596402	0
49974.05217655252	49991.63751974511	0
49986.350155817265	50008.71150109189	0
49979.786602864704	49996.93528004006	0
49980.638830733114	50014.78666042598	0
50018.94609729141	49984.38404056665	0
50016.86817008317	49983.479919210724	0
49990.923193534356	50019.067660158245	0
49984.68159875427	50012.00075993163	0
49982.58897476211	49987.25645410104	0
49977.860154341804	50025.185317880954	0
49980.36263354036	49976.54920293385	0
50030.175245270664	50013.83441614367	0
50030.65430217634	50010.08164100497	0
49970.65389870021	50027.10203048065	0
50034.9719228903	49978.647480672626	0
50017.85789347177	50007.327853458395	0
49989.376716702325	50005.95581601044	0
49972.54740722439	50004.26018838349	0
49999.90607349646	49987.24525022351	0
50016.33039841318	50011.26546094777	0
49992.406209525456	50011.43399184492	0
50035.72874323706	50015.82195458916	0
50005.41012807499	50025.2913505149	0
49983.81713803753	49983.79410119446	0
49999.77181508898	49967.689736443	0
49967.01115954832	50018.732933267005	0
50001.21111076006	49976.59515916633	0
50022.03660548448	50021.284900769926	0
49987.06820574467	50005.69981951918	0
50020.23576196077	49998.22890886206	0
49992.16903790663	50013.34050751537	0
49981.74734959878	49983.20071237331	0
49991.36824090871	49969.98461879516	0
50012.37766248718	49981.688403947286	0
49974.56224014572	50014.0804240969	0
50024.36097900612	49986.16457806206	0
49978.57637046901	50017.57258934513	0
50035.21616128849	49992.33085888675	0
49988.520182053304	49993.212740546805	0
49990.99456999804	50011.18036907362	0
50014.791241027175	49989.81083623396	0
49983.24235149588	49995.04380092772	0
50005.4078474971	49995.59320991545	0
50026.3538803164	50002.49773890014	0
50022.33425121599	49996.648774144	0
49985.706139208625	50015.893411702025	0
50001.12132970448	50026.977078791555	0
50032.16883876991	49997.22933410839	0
50000.78804212597	50010.92367463368	0
49997.79416111843	49992.046539810384	0
49989.86428037326	49986.360250281214	0
49991.50355130605	50019.933566887434	0
50028.340584949256	50004.80209150397	0
50179.7247387031	50182.87960770141	31
50181.00937902139	50219.23316753827	31
50208.393300440934	50165.431360181756	31
50174.81045528433	50149.01485687559	31
50147.50675110862	50123.75170292786	31
50145.44937012008	50205.780575977325	31
50137.332158243036	50086.82613043505	31
50209.80933108465	50204.61718372267	31
50166.03610155316	50063.14666205065	31
50198.15217867576	50073.8308385718	31
50137.6958154758	50041.28721100552	31
50230.67875105364	50062.63246839986	31
50134.564296110875	50166.651086795566	31
50244.297771568774	50094.68376362723	31
50104.65044180187	50178.52869438858	31
50119.274304707535	50234.28828475188	31
50281.66945135393	50110.973074226546	31
50092.97172662059	50142.80780112211	31
50188.29511134694	50031.563254755936	31
50093.44385304426	50210.9284193815	31
50237.23470042127	50181.91162212309	31
50194.739348965995	50249.97547100456	31
50066.661054790246	50181.00345728104	31
50240.86425488754	50147.90442580155	31
50088.31930015258	50107.68945408475	31
50304.898250824364	50142.994448269426	31
50269.077327819796	50058.58764507323	31
50060.884306896885	50225.529680891814	31
50104.462379132354	50032.60273274	31
50324.23549989963	50111.54451411755	31
50289.586347291435	50173.02389568037	31
50052.59672783101	50098.05294841842	31
50134.28239807433	50264.24926479806	31
50104.900356789134	50075.21216968452	31
50245.41004196222	50222.93338049011	31
50027.10133464248	50217.68515237521	31
50022.119769110075	50182.02629756332	31
50104.768713858655	50288.68771259547	31
49997.64821101794	50233.16559153293	31
50204.2943411209	50132.08334522293	31
50077.75460093925	50007.71220596425	31
50078.55260161122	50056.41013669738	31
50046.07108658033	50024.35885247625	31
50227.09398732765	50256.656774187075	31
50210.09273099726	50285.746429850915	31
50022.08709722899	50115.13153184085	31
50231.21917863877	50311.47837890765	31
50146.89781635539	50007.969729624856	31
50027.171265026795	50255.53909841773	31
50193.8167290538	50327.07436931639	31
50304.03630369283	50071.17296442586	31
49991.16155835601	50193.017385312945	31
50048.9973312875	50134.30938251778	31
50338.132110886094	50069.82582209157	31
50085.624702978814	50246.72406506621	31
50012.551488154444	50041.38213273481	31
50138.424745262695	50304.158521110934	31
50287.35768463187	50204.96021103663	31
49990.466436430106	50268.61433038797	31
50049.914937243135	50284.07705747824	31
50190.55137398163	50365.54548111424	31
50305.94414479532	50031.984390177575	31
50284.58657888679	50002.55962305452	31
50099.72995674334	49974.78620393647	31
50259.32353419121	50333.602332015194	31
49992.622568423	50089.26740611729	31
50340.47463273902	50032.811217011455	31
49962.31436337509	50113.14125792782	31
50137.89100360442	50342.79630198903	31
50111.78718558195	50323.32618275986	31
50043.40156390224	50063.6081605064	31
50062.940233880734	49977.70490474621	31
50079.26847993081	49947.721609319975	31
49995.97363911426	50152.28735694639	31
50262.970389361915	50250.948721513734	31
49962.548728422276	50153.43050701593	31
50123.03873005925	49941.25974859766	31
49970.559778025265	50299.34041844832	31
50355.064839570565	50001.88326128234	31
50144.04278365493	49971.109489064926	31
50086.89302083621	50344.02372110108	31
50178.701976085795	49964.75158639963	31
50060.947504668045	50364.500014355326	31
50040.9503850587	50391.79192540675	31
50310.63792249701	49973.717036845424	31
50297.8303439957	49936.8390916878	31
50189.22679338868	49925.53350838985	31
50166.81819607125	50285.10246857009	31
49925.93648345995	50153.480813411916	31
49948.853671640805	50183.97570325651	31
49949.14787623938	50325.3160004606	31
50289.64125628625	50277.79763959589	31
50163.049885278255	50382.56053886199	31
50156.63357841425	49919.94157366555	31
49992.7797195218	50006.8453601078	31
49986.420465418036	50330.55178364683	31
50338.64540346288	50142.216712564674	31
50227.39887434105	49928.1799988835	31
50081.217874148286	50311.1892825712	31
50220.009263279135	50022.67954951173	31
50320.98446506112	49910.416895446266	31
49894.666233238466	50136.32167427536	31
49921.583412572094	50304.98837404366	31
50358.6234816424	50105.66261311358	31
50048.69655589046	50329.155868347116	31
50249.08287488844	50281.69296150058	31
50245.88086320422	49960.04359312018	31
50148.21423901324	50415.19788794305	31
50168.99412743857	50098.6725110614	31
49960.04617721362	50073.934910607604	31
50092.58239687244	50387.71438491098	31
50189.38389639997	49995.494803698035	31
50291.67062409114	50337.10376586415	31
50246.994997361486	49902.75321819771	31
49956.22115015774	50261.19046265974	31
50180.74943356793	50411.809994024276	31
50249.662809831185	49997.17435804473	31
50128.27983425198	50374.83605592228	31
49859.593546211	50148.27549610196	31
50318.61000574523	50306.479061758735	31
50219.32311503055	49872.84807279475	31
49956.842083813186	49987.86503432259	31
50026.87895261824	49970.969572656904	31
50114.18393731173	50433.09812316151	31
49823.59250661258	50164.71845320283	31
50323.87582620378	50212.43317090226	31
50023.03348522067	50309.094786905065	31
50249.421089264724	49850.332677551545	31
50288.440885667726	49902.68109428088	31
49898.397762890425	50176.28126687291	31
49978.451740415185	50036.957511683766	31
50122.28934022039	50465.771703961895	31
50390.67772630548	50121.164476134705	31
50338.63400344577	49944.1088909959	31
50123.55570489562	50504.97188427731	31
50359.2779482737	50206.63833267203	31
50085.56559119195	49912.496400238844	31
50369.838170656956	49924.852237425985	31
49913.4060771435	50269.18218639774	31
50012.60623237821	50374.35593028548	31
50371.19988396953	49961.01136862357	31
50151.97412664993	50481.38461071503	31
50323.070916171746	50173.33737401601	31
49931.623117903706	50219.45665501629	31
49992.73902576908	49970.35202152956	31
50364.005257306526	50162.51913683339	31
50382.80548424609	49894.92209149383	31
50403.6026691479	49971.832175911666	31
50045.72260020133	49942.60204668906	31
49886.53461536863	50306.35830575787	31
50403.99975753181	50154.281536252565	31
50276.5305159653	49821.30230331197	31
50420.8289177696	50006.949714858594	31
50301.396704456194	49850.916029636835	31
50397.95481597269	50035.67136582684	31
49921.08576319253	50341.94482547652	31
50424.2837220466	50110.543417185254	31
50244.546307161654	49796.534057813406	31
50379.82700453322	50074.050444071	31
50009.40886937238	50409.160125222574	31
50065.71967574841	49884.54843609752	31
50215.721663078664	50419.36810612497	31
49908.18382941026	50379.28499618304	31
50158.419825121644	50446.568959018725	31
50226.325073167245	50451.53274964348	31
50220.80740801638	49772.87361945949	31
49917.95883980042	50114.241492502864	31
50250.87734970733	50031.201076562815	31
49883.71080887145	50403.66409968374	31
50343.262731198	50241.92326619317	31
50348.30519947366	50324.160375863736	31
49899.40958646206	50226.217479672414	31
49964.91029898709	50215.967817967976	31
50015.17219484747	50440.903770834935	31
50330.05824079012	49835.50321079119	31
50292.01722509127	50236.752790442224	31
50314.28596417457	49804.1677782832	31
49864.98574879079	50186.55990087225	31
50381.18927131913	50324.1965719125	31
50405.9252474667	49930.953289488985	31
50306.94670181636	49765.777789612104	31
50417.71608794509	49892.640499116285	31
50443.06739569731	49974.53733668803	31
50250.9470165181	50367.21546173929	31
49887.654540672665	50340.20835462898	31
49857.96519148108	50433.172013956086	31
49869.31560453327	50110.51958464002	31
50163.23165295382	49887.416125123156	31
49834.06772536849	50406.10377493526	31
50337.0630960575	50273.933745275324	31
50214.60005747616	49808.40306248867	31
49857.975579845544	50363.357854975635	31
50457.35096806061	49945.830209559936	31
50026.081744638635	50472.447060233826	31
49848.56120358568	50294.35630243975	31
49809.442418320934	50383.47511635925	31
50012.51031485767	50502.125837871055	31
50193.32915072882	49832.42273522847	31
49844.656081255314	50465.199352823256	31
49922.53958066118	50411.58790289497	31
49790.990195743485	50152.02241762623	31
49866.05827654896	50243.107333171036	31
50278.31794332568	50388.699281723544	31
50187.73458649289	50464.99763088682	31
50354.93491102957	49877.709410940435	31
50363.59497071087	49833.81386468773	31
49857.14978654047	50327.46462556827	31
50413.255352233566	50348.42031785256	31
50165.5210978026	49813.7737713545	31
50271.689117495975	49767.162742666274	31
49821.54358595943	50440.35749632038	31
49837.18320618961	50212.45523703718	31
50222.46502418717	50343.29906972755	31
50392.25488715678	50379.71777099177	31
50142.94705018957	50530.73311263214	31
50384.04580777757	50235.27913902822	31
50456.90459120737	50113.32739058053	31
50028.585028776426	49871.21537340754	31
50420.03954162628	50228.21671029916	31
50099.76867913648	49863.33629588932	31
50403.84920580557	50418.06720315613	31
50096.862513460124	50526.01988480947	31
50434.725259379695	50427.46890325813	31
50051.91370050582	50430.01027376359	31
50461.02433921458	50453.49600830945	31
50456.42688550592	50403.17501032535	31
50036.37862170784	49902.32632847389	31
50454.84898642997	50229.75256249543	31
50451.85594424719	50486.89028092393	31
50393.019653048555	49861.720738740936	31
50485.35090987642	50383.4717226671	31
50358.552792872884	50389.72877030732	31
50447.49703661629	50348.99753174449	31
50449.28841465552	49876.40047538385	31
50497.14259501283	49936.30981263284	31
50009.891611544204	49844.80991284144	31
50336.11764391314	50360.46014252011	31
49910.10027514218	50079.17641550331	31
50421.353623604526	50192.5770404718	31
50058.73763656146	50486.83960698183	31
50083.55897628191	50557.42474440705	31
50278.384675508125	49967.763299894745	31
50419.78862144833	50071.700303686914	31
50299.050225226805	49732.3520873876	31
49957.759711283135	50359.10761392683	31
50001.29499264811	49917.34986114681	31
49789.48200821423	50432.677154538345	31
50219.75355498729	50490.77930127135	31
49766.871366313884	50180.8984365283	31
50487.29639237513	49890.91031183123	31
49752.39459200928	50440.02967899986	31
50059.878184957	50519.607908813676	31
50086.749115232175	50455.79157646407	31
49717.658737264006	50458.14027842289	31
49995.75877828366	49885.16987558646	31
50490.93822076315	49975.53406540526	31
50075.19838749091	49837.94419185931	31
49980.36066244114	50385.57339016428	31
49923.01138047315	50048.9375236689	31
50094.78701115409	50489.20457318618	31
50253.457278238995	50413.28520797936	31
49819.531890203725	50123.94251787441	31
49969.96215866298	49925.712959286866	31
49747.68072507183	50482.99570653185	31
50369.42249262749	49795.08114627283	31
49985.847694582335	50474.29466381912	31
49991.49200528591	50530.41200242887	31
50223.908704648165	50523.10618859396	31
50363.3188842866	49758.13576984	31
50370.09967751125	50292.262447626075	31
50418.67625780477	50499.943625304666	31
50406.644189870276	50280.42995050628	31
49936.33784195885	50445.3093198518	31
49771.47642909599	50509.55938395662	31
50397.403478761065	50525.117701306466	31
50507.36245025803	50003.6498010627	31
49779.96812734412	50367.254393602925	31
49927.12807355062	50013.24565097422	31
50388.31643141987	50186.31495033621	31
50314.2823652137	50384.13357054791	31
49958.12164120533	50543.18135320708	31
50282.87251993269	50428.36189324183	31
49714.44596795115	50423.86051150768	31
50481.16669665337	49852.50757495104	31
50328.26571608373	49713.60840522795	31
50391.214159719064	49739.521775527515	31
50464.42434428747	50077.32932027398	31
50469.32308788938	50000.75666834588	31
50441.32896817299	50142.91565321867	31
49974.59760573094	50436.50550075685	31
50505.29641758298	50414.81305272308	31
50181.02686727736	50530.11396388164	31
50513.83831047923	49870.40665510559	31
50132.17999626712	49861.5442233838	31
50084.34911298827	50421.024790067604	31
49967.29490471619	50504.70400263613	31
49813.646340835	50482.17109147169	31
49796.856191620216	50535.582151038856	31
50029.04367159915	50536.2730429368	31
50427.323968434146	50378.46452932793	31
49758.85703532917	50540.79575538986	31
50023.443116130016	49814.84879074381	31
50488.05423956236	50483.39400817185	31
49829.459737857	50266.73653183747	31
49803.52852672293	50237.82863110017	31
49930.10782864099	49917.46522220479	31
50189.04140466722	49757.81355601634	31
50006.111976412	49782.303675079624	31
50508.666256429715	50454.74355844172	31
49982.24651670562	50568.41827903591	31
50541.80477523214	50410.37258275988	31
50402.638518914944	49769.74912541933	31
49840.93737974628	50089.55532695123	31
50358.914799389495	50516.8910547227	31
49743.6905159345	50361.74865845924	31
49751.47540959802	50212.47974106636	31
50049.83390909496	49784.76538097081	31
50547.936817865964	49878.707338078035	31
50545.04997022323	50445.78713855708	31
50512.38138009983	50361.53514476598	31
49832.6737340701	50054.92353929041	31
49747.501602157834	50407.60521890999	31
50092.377191120184	50596.15089679207	31
49976.47800851744	49849.94519241838	31
50493.007769135074	50243.279282099946	31
50553.02936239467	50371.513273006145	31
49928.61617373134	49959.11861433728	31
50520.59080979687	49906.02090378999	31
50451.15659133582	50519.0216595635	31
50264.04376656774	50460.90083722713	31
49765.95763093641	50332.632735793726	31
49883.56156706355	50455.207609878154	31
50014.915163777754	49743.775558588895	31
50461.885029200246	49816.643622628326	31
50121.7090259254	49900.431056808324	31
50538.18452415385	49978.11911005114	31
50445.211588255275	50050.271761824944	31
50586.29885317496	49875.459027404206	31
50532.83127869973	50035.44975502644	31
49738.573903859506	50309.54568856054	31
49725.04424471604	50537.60937761253	31
50475.00077396734	50146.62439034261	31
50482.68836772482	50335.547635464114	31
49768.27477125742	50253.538192522195	31
50131.359764287154	50589.86314824514	31
49870.18303255615	50492.85332284894	31
49803.917939710394	50190.06619792193	31
50382.06422187827	50494.38720071588	31
50216.973603819766	49738.180457526985	31
50230.38694887919	49705.02341742455	31
49897.33235131833	50513.88245948645	31
49822.781456204895	50349.99480687434	31
50432.09355725077	50257.981454930195	31
49864.81529218422	50065.19333326668	31
49868.68516863486	50530.049263341214	31
50430.30923566272	49747.71386638228	31
49753.94840198264	50576.11405653781	31
50453.13211941504	50310.08196306554	31
50508.79341003511	50147.476939271495	31
50052.42118412207	49745.62913994483	31
49937.19600414791	50518.74375856212	31
49775.859662559094	50294.73323102542	31
49940.977933587055	50484.61811061224	31
50428.634889967216	50461.84324707311	31
50087.507469767006	49773.63139342788	31
49987.653965745914	49816.38825521709	31
49713.51682126207	50576.10594400297	31
50060.60597962549	49707.720915438425	31
50335.666679089576	50415.41424832973	31
49733.66095743425	50176.20275680146	31
50041.04482137982	49680.91065106542	31
50517.85420818629	50328.992144060605	31
49979.58339409437	50606.82985713433	31
49715.61258064203	50382.85079241854	31
50566.27433515471	50015.259090276464	31
49798.202106794706	50043.791384515316	31
50437.24658850128	49787.23105428551	31
49709.15568797296	50290.46588132066	31
50154.64166780115	50564.88755365291	31
49976.42852377528	49754.59324366084	31
49679.7484062898	50375.104968672196	31
50616.55403958662	49860.6675587667	31
50534.47157336951	49845.7323224501	31
50538.28657537688	50163.91500415617	31
50437.14981706073	49839.504669255395	31
49789.959995699224	50574.78826287196	31
49903.36515530849	50547.96839916364	31
49953.91211186167	50583.842314358306	31
50097.99960836588	50634.70810580896	31
49936.831454777915	49882.65509728947	31
49900.12639805563	49894.49315838793	31
50580.3067869809	50466.09492800191	31
50475.5708554833	50032.937293732466	31
50491.155011577735	50522.54723367762	31
50477.15968842602	50552.07754889121	31
50400.775534361135	49817.24783987542	31
49819.58652053922	50018.71128245697	31
50521.885910959536	50505.06067716911	31
50492.10849645546	49804.62728995252	31
49971.70125586878	49716.111444775706	31
50117.14062621962	50551.13829745653	31
49945.065023337644	49688.55311017935	31
50613.29969930846	49895.83625903521	31
50280.060271107875	50493.34506436435	31
49705.627784619646	50351.48662851355	31
50458.203076841004	49724.17148741904	31
50342.5395369251	49682.33475659854	31
49745.18641165216	50137.16868113586	31
50493.62377399139	50096.5051749075	31
49702.0116995924	50606.34648123334	31
49684.35838642589	50637.40142550923	31
49966.82794175103	49787.780277348145	31
50616.530152021376	49825.30138378583	31
50535.76645646121	50070.36703946349	31
49741.58859563528	50274.24347068442	31
50442.69100252844	50552.05916665502	31
49891.886519056876	49946.037277632546	31
50250.086326161574	49740.72464987339	31
50578.81926478559	49981.881568253906	31
49840.38656852228	50546.36836889614	31
49695.037041803625	50164.57344343741	31
50017.51085765534	49703.68737253042	31
49653.45094852346	50648.61899782294	31
49899.41077376377	49855.84039502616	31
50451.1096135212	49911.56402415508	31
50459.317830554806	50276.8343508077	31
49940.25587326066	49650.6052252715	31
49737.978376956176	50105.40922602355	31
49712.18381934184	50136.10489866267	31
49750.62767779427	50613.24639070885	31
50105.26135225871	50669.725968834275	31
49907.148953600365	50478.7398473787	31
49945.861938358685	50616.01427075405	31
49952.319765863605	49826.999462432694	31
50605.750423947735	49962.89107327422	31
49684.23491885084	50537.056288869986	31
49671.151709855134	50593.57031497805	31
50596.42864356101	50497.12961459122	31
49677.80156861591	50267.074264190494	31
49853.926348559195	49935.466083642714	31
50590.7006004932	50045.27653795917	31
50501.56661929716	50583.19511554277	31
50508.49764843518	50618.63403177988	31
50585.98931621431	50352.20910897954	31
50583.67962016426	49832.19454590864	31
50462.022205842084	50591.546977063415	31
50648.545165955664	49826.395527253786	31
49996.544247876096	50643.052163666805	31
50009.196106662064	50679.85464245271	31
50370.407707614344	50435.42551120344	31
50220.403748295386	49981.40059260645	31
49659.497250018714	50171.85342475347	31
50502.394047129914	50056.15064582768	31
50482.382850794944	49698.42769717942	31
50506.425260017655	50279.12389247076	31
50229.48096495872	49666.29735052622	31
50131.50699427748	49812.53026511112	31
50335.43920079359	50452.09408062175	31
50307.81345182419	50477.1078682675	31
49880.954298839504	50272.429217765384	31
49640.99848327155	50615.02962363344	31
50060.89299462018	50627.523692737566	31
50544.57998378332	50478.0307369871	31
50540.023320532775	50603.37306055614	31
50032.61581241619	50656.29548493297	31
49771.415395634525	50639.6066916818	31
49904.67982620594	49987.439220026376	31
49819.471386660116	49914.23507417673	31
49973.06397210826	49661.347052601595	31
50496.80410026815	50178.132707163815	31
50621.662655324006	49786.66025965205	31
49797.52677858186	50324.34793369595	31
49838.167604619404	50514.26696998687	31
49831.17802202039	49879.813522807126	31
50005.329105150624	50716.18485414141	31
50143.862932928394	50666.42776225152	31
50619.00524115747	50376.2151209567	31
49800.92009456447	49984.88198779631	31
50365.0101568064	49716.17004549807	31
50050.08764554792	49641.279661328495	31
49958.18537792617	49622.34290419031	31
50544.67057390622	50636.23680021392	31
50216.613743042464	50556.007406951765	31
49916.178324335844	49816.0235561042	31
49889.45748406627	50033.897168790834	31
50620.233428609165	50064.71151806727	31
50510.092253566385	49715.05425704936	31
50016.84855647182	49637.19642738083	31
50099.97633289974	50709.24619340974	31
50615.635519565614	50017.5606210658	31
50679.74141951382	49847.840965393865	31
49765.105873477165	50081.05052371848	31
50534.98335028141	49692.95910634252	31
49937.706790212615	49596.34953548621	31
50323.726447062414	50521.84984575559	31
49825.69913057986	49956.93517986389	31
49641.6144852227	50684.43100948874	31
50617.95660385743	50333.280556180274	31
49681.60636352067	50477.14301337262	31
50642.80069568005	49961.29650337308	31
