# Supplementary material for: Abundant Topological Outliers in Social Media Data and Their Effect on Spatial Analysis
Source: PLoS One. 2016 Sep 9;11(9):e0162360. doi: 10.1371/journal.pone.0162360 (PMC5017681; doi:10.1371/journal.pone.0162360)
Supplement: S4 Dataset — See the respective attached file. (ZIP) [file pone.0162360.s004.zip › S4_inclusion_swl/clust_33_42.csv]

50000.0	50000.0	0
49997.79043139506	49998.597076012185	0
49992.133447697015	50000.07879332946	0
49995.558133034945	50000.38009565156	0
49997.21745450375	49997.77212437529	0
49994.57180867038	50002.631066205395	0
49991.49888846195	49992.4613969998	0
49996.77201141029	50001.35825968003	0
50004.850999751936	50000.85693610015	0
49993.46797080403	50008.42654315858	0
49998.95035597973	49999.646175560476	0
49997.442896782326	49996.09302892505	0
49998.812795232036	50001.19449831629	0
50002.62075658079	49995.496073808055	0
50000.216125961226	49993.66178437633	0
50004.23648844592	49992.22940218959	0
49993.571381594695	49999.580818657516	0
49992.41923089483	49988.943020042476	0
49996.0527618576	49990.599080623244	0
50001.12000876341	49996.02035613251	0
50001.6019572125	49988.69191780159	0
50000.054173393626	49994.84507609227	0
49996.16393075302	49983.54171333091	0
49999.359585119164	49998.34690009942	0
49990.032259035645	49990.78718097332	0
50008.03801246034	50004.374756706806	0
49997.912305912	50002.05047237355	0
50003.47988321763	49993.052296422924	0
49985.51403302475	50003.33527065473	0
49998.6759818169	50008.21620234813	0
50007.88661690972	50006.75171072905	0
49992.84463948033	49996.02080521639	0
50005.353157945894	49996.63946390781	0
49993.56821679584	49997.757853689975	0
49984.727985152575	49992.42600786566	0
49987.897885826496	50000.432936200814	0
49995.41428427015	49998.58480619745	0
49998.23230755371	49984.27159425677	0
50001.56984675912	50003.70886639595	0
49987.949256951135	49986.671472371265	0
49993.69019385624	49988.42095948461	0
49990.60023029436	49996.84431148471	0
49989.8831856475	49998.5480773353	0
50004.031737429694	49998.13902404288	0
50003.4894029905	50003.09904140463	0
50008.61850962432	50008.21797879241	0
49999.591625836154	50002.031401449996	0
49997.03975814452	50009.348246719914	0
50004.44371639388	49993.891565456965	0
50003.34929151505	49985.56991203538	0
49992.16039029563	50006.06042632077	0
50007.15378653218	49999.26466668234	0
49996.16890274137	50002.738391335304	0
50005.92485061879	49988.330804757796	0
49998.38389391129	49993.62450756858	0
50005.06115385122	49997.67556213016	0
49988.91764942108	49997.5550046056	0
50007.51712024195	50001.36870839534	0
49988.1616042304	49983.63506917873	0
50009.485075860175	49997.87824772131	0
49996.04301541916	50008.734037925446	0
49992.10706594943	49998.709555552676	0
49998.05603662089	49976.85732034227	0
49998.23225417739	49988.04705525317	0
50003.29875263384	50010.79864165075	0
49988.8005706413	49988.888047156666	0
49998.633742805185	49985.74198749925	0
50012.26252845324	49989.043919917516	0
50001.71554240036	50008.23076770677	0
49990.4221963806	49980.08489794384	0
49996.7307457035	49986.75100088232	0
49996.95323201458	49991.31025767149	0
49996.627782278076	49999.704189140306	0
49993.783599509414	50001.9670468794	0
49995.547791910605	50007.16657583297	0
49994.541607082676	49998.032773452	0
49997.19536476392	49993.761534747864	0
49994.48619388764	49990.314267388865	0
50005.31953840113	50011.457951609125	0
50005.21838530439	49992.710027598725	0
50003.553832569996	49996.930528550794	0
50005.55622003214	50007.27952617764	0
50016.07253131363	49992.92009515851	0
49981.55975510632	49993.815413305005	0
49998.391760254424	50010.92338898061	0
50006.9610331696	49997.4371772649	0
50008.761052684844	49996.71402507769	0
49995.88335509951	49989.38185972829	0
49996.861110456084	50003.60591475201	0
50011.76083948491	50005.815023696225	0
50007.565205166386	49988.032658921504	0
50011.5472826698	49993.41279408204	0
49994.69598294172	49991.86267472745	0
50001.59297422699	49992.63184262959	0
50020.432728192354	49991.544523876044	0
49995.42836478101	49997.296746693275	0
49998.810270886876	49992.07105333187	0
49990.64479087334	50004.56734443546	0
49986.07489653561	49993.66150576665	0
49986.51012401545	49995.60849854692	0
49984.077954815686	49995.664388103614	0
50003.895467088914	49987.98694527446	0
49982.031325156546	50004.108411650275	0
50012.386007996894	50002.93416500153	0
49981.83577827261	50006.99544168797	0
50002.61358895062	50006.125868638286	0
49997.610187178936	50007.504993158815	0
50002.000247755146	49982.02566011666	0
50003.92467657114	50009.55221404131	0
50007.90022175466	50009.254849840996	0
50002.119076106625	49987.54881244561	0
50000.85755020047	49982.84260186325	0
50002.88920887537	49988.277816315385	0
50000.76418505607	49990.47633754719	0
49991.52221516297	50005.175687260315	0
49991.79441719219	49989.945528475415	0
49998.38903914623	49990.977596904035	0
50010.86443657174	50002.861853111826	0
49996.13310567727	49978.225416527945	0
50001.90323198772	50002.087447907405	0
50005.84584777947	49998.54566276328	0
50017.357289774474	50003.73442282242	0
50012.453241333955	50007.3589429362	0
49985.605250376015	50000.51473356919	0
49994.38328827558	49984.18899957935	0
50000.8403546126	50004.897730818215	0
50006.11194117808	49990.15992299432	0
49984.27524808013	50005.968591316036	0
50019.5490885488	49989.334775282514	0
50008.08135946473	49995.88210170539	0
50013.452588935026	49988.7082536488	0
49998.1854275154	49989.08493253287	0
49998.71774061969	50006.58240197167	0
49993.97049801827	50004.02511665101	0
50015.25622703696	49993.5720335993	0
50019.81418921928	49993.28277654077	0
49995.226166110464	49988.49803466768	0
49993.865175289255	50005.869898426434	0
49994.04884830762	49993.897956082816	0
50001.39258520028	50014.69304526826	0
49992.10381851385	49991.3367421365	0
50002.88349777745	49998.53556594982	0
49999.29465558944	50003.13800737407	0
50012.61582749915	49996.667967977366	0
50004.93898694684	49981.08544820314	0
49992.72674114008	49981.491918674365	0
49982.816725410885	50008.82887474503	0
49993.60548876865	49980.15138910854	0
49992.11360557294	49974.161871512435	0
50008.0641741181	49991.535682462476	0
49986.56975352135	49985.88537937111	0
49988.26397047004	50003.51104710496	0
49986.204012010814	49983.62403469558	0
50005.45533731321	50008.4777403098	0
50002.84202847576	50009.38788858975	0
50004.5110949025	50002.17592122478	0
49977.593176681534	49997.97886004455	0
50012.96296910729	49986.584380800676	0
50000.389708098875	50008.21378903525	0
49990.53693650669	49987.986221160616	0
50014.06684097054	49993.2541244715	0
49991.01998804747	50002.62396518842	0
49997.179664791176	49989.593964051295	0
50004.2950092968	50012.89350630644	0
49990.621701041644	49975.46767306921	0
49993.55678247852	49977.01456242952	0
49992.84959283164	49987.70268395018	0
50011.20404459958	49996.77816642178	0
50003.364540594666	50019.003513690965	0
49983.49823437399	50007.538690917216	0
50014.32975302772	49996.15686941403	0
50015.78410513641	49997.474112749405	0
50009.43197460551	49990.474738550445	0
50004.745906517455	50016.623646608256	0
50009.63416808849	50010.34807378314	0
49981.74271072933	50016.83610456045	0
50013.40609958293	50002.34463341224	0
50002.72985233878	50018.01678341299	0
50008.287622641416	49999.13161246651	0
49984.126513146795	49977.08224825575	0
50012.84333684762	49985.38424254539	0
49987.99532836726	49995.883448455505	0
49990.49563661924	49992.83144377475	0
50014.145828508044	50005.16808115428	0
50015.1384677496	50000.029878970345	0
50018.71002429644	49992.34413541518	0
50007.134924491525	50011.962310271636	0
49996.373515502455	49992.135994846685	0
50006.850693972374	50009.72264438309	0
50012.45941158673	50019.663471941465	0
49992.899397134126	49993.07508130361	0
50016.607641170005	50001.151601822945	0
50001.25747092277	50006.547656443894	0
50005.9345093647	49994.19009730721	0
50017.813944932546	50005.00005444524	0
49994.42296405501	50000.44724693628	0
49999.35940114721	49988.76188971461	0
50016.58884756132	49999.17895380054	0
49994.892938313336	49980.091849776516	0
49995.0510721457	49995.44024060015	0
49986.38053722962	50002.41536141428	0
49990.64707373581	50007.66669698612	0
49989.3412077137	49992.250863683475	0
49987.369434572014	49998.90669951169	0
49986.04730065185	50004.93889305151	0
50020.57281063565	49988.298296764944	0
50003.141428724506	49983.92680217168	0
50011.81226398315	50020.795317113116	0
50007.91702417866	49994.79261652382	0
49997.460358599514	49978.000531714766	0
50008.47322917809	49997.7998386602	0
49988.79105521255	49985.61885176348	0
49979.99668415866	49988.247550464446	0
50023.01450993598	49990.665766766455	0
50001.80863469015	50011.621492053586	0
50001.180707899926	50000.160397497704	0
50001.230491099064	50013.464722137476	0
50005.57916729151	49986.36478573439	0
50006.32386534526	50003.98689779463	0
49987.26417256439	49997.386262863576	0
49986.50969488265	49971.13079668079	0
49991.78560749561	49984.743248127874	0
50011.91064186316	49987.25857504851	0
49979.026179858774	49993.54009193787	0
49995.29197055855	50014.299317089695	0
50003.27528192292	49991.640484220654	0
50022.18687484511	49999.49876293456	0
50016.845165693354	49996.542146341235	0
50009.68184032617	49994.3223712722	0
50008.5689875515	49989.42745413995	0
49988.62882947315	49994.23153514448	0
49978.34352784749	49994.31806542327	0
49991.21899801028	50013.93786311992	0
50009.06545782055	49992.015826742805	0
49996.762495718875	49973.93491078354	0
50017.86968777505	49999.56646561498	0
49992.32209367812	50003.204802689404	0
50006.53972236025	50002.45568023364	0
49989.60527622023	49999.63902025744	0
49998.13606003267	50013.69500914624	0
49990.00921189547	50013.485931768155	0
49991.09537875763	49976.82180722324	0
50010.54800492425	49998.00514117209	0
49989.09032394753	49996.42852776032	0
49995.18505374276	49987.3120398817	0
49990.204920949844	49989.23957312068	0
49995.16332007578	49981.804981765024	0
49989.805555721876	49969.598178768865	0
50014.54160586519	50009.30971696948	0
50021.54580095918	50001.77225144148	0
50006.927652825536	49994.9504747572	0
49978.94516972163	49997.86333530433	0
49987.154837966766	49993.45593771072	0
50018.25094646333	49988.26745355924	0
50015.53809944499	50007.19757847838	0
50002.562234896366	50007.29734310244	0
50000.87592896443	50009.30557281569	0
49996.09835851055	49994.088565508806	0
50023.472574627034	49993.01831946304	0
50013.090661204544	49993.807025936294	0
49978.33498788711	49999.89226490378	0
50014.457860201575	50015.35471834229	0
50006.75642568968	49992.643689522236	0
50010.80395894891	49986.74763689218	0
50001.22972512284	50016.696412634854	0
50011.0865047758	49984.2383962155	0
49987.17750191979	49980.50113884318	0
49988.18126003159	50002.39534483807	0
50025.30879016485	50001.55626795164	0
50004.84985572731	50003.25131092541	0
49992.321169828596	49977.792669715236	0
50025.70679542769	49986.95657258604	0
49987.68618123762	49990.97637467728	0
50003.750755374844	50000.30182726468	0
49993.00738688821	50018.27374472574	0
49985.56049451298	49985.40564000354	0
50012.47559685164	49994.66869856204	0
49988.23073582163	50005.06016935864	0
50014.21137249285	49998.59916272567	0
49985.705947552444	49991.237555350046	0
50023.961762669176	49980.63716247672	0
50015.65901229553	50005.51123304655	0
50007.42018130532	49983.40923644637	0
50003.98929458173	50020.19652411129	0
49978.68685766216	49980.01706397409	0
50006.02554113342	49983.502716806615	0
50006.37104882755	50017.880156948675	0
49977.877792385596	50016.68462250551	0
49983.88778388111	50003.431641383904	0
50007.25930525301	50016.356386512496	0
49997.53870393056	50011.68337544323	0
50028.8876354843	49996.7961139601	0
49993.03313609062	50004.99403676527	0
49978.87460193789	49978.57901382944	0
49998.366406242945	49994.75751474936	0
50019.61622097593	49990.60713461233	0
50014.61533795304	49991.38028168589	0
50008.690952911136	50020.165591565055	0
50005.68511072025	50013.842987113785	0
49996.093953493786	49996.01996986774	0
49981.46397774686	50000.416395001106	0
50010.21667654521	49996.177030068495	0
49996.98762224401	50012.73618486243	0
49977.06413674297	49991.234642248426	0
49993.694214306066	49995.12567417274	0
49980.3192485011	49994.00326872188	0
50004.056211135474	50014.66353332076	0
50002.37956575776	49978.923750197646	0
50022.66685467963	50001.65038291576	0
49995.84149753014	49973.43350969119	0
49997.10356754586	50006.01006358804	0
50033.06942428801	49981.91341570461	0
49979.94679799229	50001.3323591304	0
50008.85047956283	50016.47355770598	0
49995.25060635962	50016.73726829858	0
50006.72266694603	50007.64404602325	0
49990.082384099696	49971.73324296739	0
49994.30142329103	49986.52147414055	0
49993.99083781493	50013.564340328594	0
49993.677025331424	50019.77453632753	0
50008.88873976937	49986.20754836948	0
49989.62043617076	49984.9066512741	0
49976.89101514203	49999.79555213243	0
50000.38365317644	49984.73866509687	0
49998.50301832688	50004.801049115755	0
50002.4775370339	49999.82692121468	0
50000.58614407058	50022.59126134004	0
49991.57997734524	49980.74466590062	0
49999.47619484948	49983.55135301644	0
49997.872176753845	49979.78767954166	0
49999.51034001347	50014.126163537476	0
49987.361610054635	49969.53376487578	0
50002.83973411616	50012.701877170904	0
50010.86774556764	49989.07944425918	0
50001.15748309764	49991.573961654765	0
50007.9913835416	50022.24041741338	0
49988.7503233546	49981.35012226887	0
49986.03608310234	49999.11861181681	0
49985.00637627702	49981.597648055234	0
49985.650089384144	50009.49023072368	0
49974.397243483145	49994.03644489316	0
50015.4345562129	50000.98678220005	0
49976.39001702552	49983.38478956387	0
49990.066594147334	50015.71113489241	0
49971.73204410394	50023.41744022993	0
49983.60830630746	50002.113752133686	0
50007.28364498836	50014.70157262982	0
49983.19737224199	49998.713609976796	0
49986.11467622116	49996.56995467928	0
50019.87293030292	49996.05067039871	0
50011.89569799317	50004.23689077273	0
49987.14195373493	50003.64643312917	0
50005.18617250356	49976.00707180303	0
50021.27295677253	49997.78060101359	0
49979.594871433575	50010.649888378335	0
49992.039268323744	49970.88771154867	0
49987.510827455895	49972.02581111281	0
49995.56040451604	49984.98989796355	0
49981.0822076258	49967.432359146966	0
49987.94058000065	49974.88526764987	0
50014.510866226876	50001.379604242626	0
50004.62877733578	49978.807454918766	0
50003.970018942	50018.124082947324	0
49993.62624373497	49978.81782578118	0
49981.3428510555	50003.34384201937	0
50018.167902045905	50002.34827142573	0
49981.71449227033	50012.160532840586	0
49993.51179022016	50011.8374166899	0
50006.51511528033	49980.31385758159	0
50023.53832016382	49982.224374854566	0
50017.194157851016	50024.83639285489	0
50016.97714463976	50008.12513798981	0
49990.94758817478	50010.165896359336	0
50029.3899666008	49984.93088934797	0
49985.95128382408	49973.39797252086	0
50021.498484812364	49991.903341270365	0
49977.56468768297	50006.68173366002	0
49997.40523162644	49985.00916248897	0
49999.45886393115	50015.993292540705	0
50004.07375902936	49990.19193619716	0
49974.26236635185	50000.19879209648	0
50019.180563178095	49997.94562009952	0
50009.890755981425	49980.265018184764	0
49989.29510405071	50002.724338880376	0
49996.426259186024	49985.51478007382	0
50007.493040620924	49989.19723968765	0
49981.384028675486	50010.62626959132	0
49991.6071713429	49988.028312631526	0
49984.6056899718	49996.65388554512	0
49989.978249538704	49976.34614928339	0
50009.06208482354	50007.05225252825	0
50015.12164949382	49987.54220632814	0
50013.02451351341	50012.6930640136	0
49983.72875331615	50005.03348698493	0
50030.322162535915	50008.764945724026	0
49988.07236480543	49973.30322159022	0
50021.17953770424	49993.40148768863	0
49977.9353266202	49988.32861394756	0
50017.55200453088	49989.686622262205	0
50009.41709683127	49982.94472538286	0
49993.517031380165	49985.624445562935	0
50024.23762702507	49990.057631149546	0
50006.59920691841	50013.173112278804	0
49996.36285869221	49979.65183355569	0
49996.46253639952	50010.35669178488	0
49986.346697934445	49975.77454466398	0
50017.36509094484	49994.05724041787	0
49977.54298608225	50015.26628060827	0
49987.665413008544	50009.961026873665	0
50004.20668245684	49986.92493821414	0
49991.240948939056	49995.09753900651	0
49990.672214701546	49969.02835953091	0
49986.80029992012	50019.193986685816	0
49987.05498610656	50015.276629584274	0
50013.29483279359	49990.93642424138	0
50003.07116470876	50004.790797890644	0
50019.96678142075	50005.286622233856	0
50016.410985050155	50026.64117403084	0
50022.381607964344	49994.78009458669	0
50032.55510401598	49988.476649386204	0
50019.84726886357	50008.03743254569	0
50018.55105006549	49996.125393120456	0
50005.72733228711	49984.65987424659	0
49990.724770951034	50001.10196901953	0
50007.556938279646	49979.396019758125	0
50022.078615100705	50000.813758113996	0
50004.55566149082	50023.60044291396	0
49998.4983155582	50015.035411197096	0
50004.21201548379	49979.89735732732	0
49998.41688966351	49982.0914605221	0
49996.9404056562	50019.45560997021	0
50024.824178134666	50003.82240284793	0
49981.59933546655	49988.22546023058	0
50006.68692081328	49991.29153867619	0
50030.92505047998	49986.73341575318	0
49987.02162812129	49999.91224158874	0
50025.59547838074	50004.8113040502	0
49988.90094384041	49975.40867859488	0
49990.23594971534	49994.96063345515	0
50017.1067611682	49986.79810538411	0
49995.74080340362	50018.56532930337	0
50002.31586199673	50000.83903672667	0
49985.91446985067	49977.111835945914	0
49967.44431902017	49989.53004316159	0
49991.32434972063	49993.81099808387	0
50030.49764698876	49999.80431681986	0
50027.8920230694	49984.61646596402	0
49974.05217655252	49991.63751974511	0
49986.350155817265	50008.71150109189	0
49979.786602864704	49996.93528004006	0
49980.638830733114	50014.78666042598	0
50018.94609729141	49984.38404056665	0
50016.86817008317	49983.479919210724	0
49990.923193534356	50019.067660158245	0
49984.68159875427	50012.00075993163	0
49982.58897476211	49987.25645410104	0
49977.860154341804	50025.185317880954	0
49980.36263354036	49976.54920293385	0
50030.175245270664	50013.83441614367	0
50030.65430217634	50010.08164100497	0
49970.65389870021	50027.10203048065	0
50034.9719228903	49978.647480672626	0
50017.85789347177	50007.327853458395	0
49989.376716702325	50005.95581601044	0
49972.54740722439	50004.26018838349	0
49999.90607349646	49987.24525022351	0
50016.33039841318	50011.26546094777	0
49992.406209525456	50011.43399184492	0
50035.72874323706	50015.82195458916	0
50005.41012807499	50025.2913505149	0
49983.81713803753	49983.79410119446	0
49999.77181508898	49967.689736443	0
49967.01115954832	50018.732933267005	0
50001.21111076006	49976.59515916633	0
50022.03660548448	50021.284900769926	0
49987.06820574467	50005.69981951918	0
50020.23576196077	49998.22890886206	0
49992.16903790663	50013.34050751537	0
49981.74734959878	49983.20071237331	0
49991.36824090871	49969.98461879516	0
50012.37766248718	49981.688403947286	0
49974.56224014572	50014.0804240969	0
50024.36097900612	49986.16457806206	0
49978.57637046901	50017.57258934513	0
50035.21616128849	49992.33085888675	0
49988.520182053304	49993.212740546805	0
49990.99456999804	50011.18036907362	0
50014.791241027175	49989.81083623396	0
49983.24235149588	49995.04380092772	0
50005.4078474971	49995.59320991545	0
50026.3538803164	50002.49773890014	0
50022.33425121599	49996.648774144	0
49985.706139208625	50015.893411702025	0
50001.12132970448	50026.977078791555	0
50032.16883876991	49997.22933410839	0
50000.78804212597	50010.92367463368	0
49997.79416111843	49992.046539810384	0
49989.86428037326	49986.360250281214	0
49991.50355130605	50019.933566887434	0
50028.340584949256	50004.80209150397	0
50106.57605354195	50062.685012683694	32
50071.1235067165	50074.51125368809	32
50132.468012971265	50086.542641099666	32
50165.018251569854	50071.818834365426	32
50033.4453071439	50087.30079279926	32
50032.317735231074	50049.20231840991	32
50197.623436075985	50078.63078801709	32
50089.228671265475	50106.26248774335	32
50142.412923838034	50039.422477608685	32
50084.153109434475	50142.66491899091	32
50066.72572073382	50033.920988370155	32
50090.21901124691	50178.79897807353	32
50034.499385185445	50008.49489516452	32
50098.1870046745	50012.8952586821	32
50176.46111735715	50036.73433539052	32
50004.02224793895	50070.640730950094	32
50051.97642973408	50125.314703940996	32
50112.79769531491	49976.26180616629	32
50051.377635191486	49975.22971504029	32
50161.4955563478	50116.20148013862	32
50157.67507698938	50008.42073565414	32
50080.34734024353	49950.55533900214	32
49974.844102077746	50087.36419522057	32
50213.41914377154	50049.61978562736	32
50051.44479606757	50158.56508819381	32
49958.65172389447	50052.38418499831	32
50017.38737865152	50173.45668243227	32
50241.39535129634	50080.10266485445	32
50273.76809277956	50063.416779011786	32
50313.18494027688	50049.94067817475	32
49940.33259349131	50089.23492327804	32
50314.76533594226	50089.04498617632	32
50043.13804326529	49935.76843393908	32
49925.7692442303	50121.74138679515	32
50273.90541263558	50099.99102365125	32
50013.3865100872	49915.39783155182	32
50007.70458674096	50112.29489435468	32
50197.56976829258	50010.986316151815	32
49886.87531290456	50108.60538514873	32
49971.94803992819	50133.553617883976	32
50017.68239661966	49875.48519783375	32
50113.78512830454	49939.30689270588	32
50082.19621281769	49912.77806680553	32
50290.757947600534	50020.929876226306	32
50320.55022352204	49996.76845161749	32
49896.604474767824	50074.875533954684	32
50257.94104808003	50034.13795472233	32
50241.04805332153	50119.49295916925	32
50359.560394664266	49995.308992764905	32
50335.724143555475	50115.04434801293	32
50172.34304323517	50155.659860328815	32
49984.56846069175	49864.840038621835	32
50338.468105808264	50027.33392602871	32
50127.83338166013	50124.19596005431	32
49927.57379199989	50032.20610420393	32
49971.44386638406	49897.28936711791	32
50238.20177417698	50007.23828428749	32
50131.31762111389	49902.52067750651	32
50325.473131090046	49958.75388969477	32
50310.935487103234	49925.17351348919	32
50239.67039971796	49965.86209261003	32
50007.65854026618	49951.25582875726	32
50259.669829144186	49933.0500371233	32
49987.54998986614	50024.50316843048	32
49998.79078064682	49989.46612576003	32
49856.47574647006	50134.909957672535	32
50148.09467915072	49931.41210573689	32
49942.869246720686	49868.74007709597	32
50206.154182738595	50160.78726641202	32
50152.024263341926	49971.88899950581	32
50271.18821161851	50135.69180387954	32
50054.74776670283	50195.16391737576	32
50289.69477673573	49898.609751691954	32
49972.970746055194	49933.81506983711	32
50182.58346539165	49947.219602321435	32
49842.01293295534	50166.01381921535	32
50351.1629375719	50081.85597916885	32
49911.429715390004	49879.149430801815	32
50366.5442211752	49962.647537691984	32
49880.52048312104	50164.873339599966	32
49955.95690305574	50004.493631672434	32
50253.248268372714	50166.708743671574	32
50058.980990445554	49877.65712386755	32
50376.972083359986	50107.35962784291	32
50038.87082127908	49843.816670729044	32
49824.64858415929	50126.18499243388	32
50345.31010011802	50155.18875652934	32
50388.83067647228	50066.451993928975	32
50165.84912481288	49894.77847620237	32
49982.77034241494	50178.76830592604	32
49852.40439313822	50088.30095117716	32
49882.2634678535	50201.142192401756	32
50123.75279534549	50157.15901861239	32
49992.26777095062	50217.84857707559	32
50043.03736213265	49807.54723630612	32
50373.27527924507	50027.18344203131	32
50313.23488070512	49874.54192621687	32
50377.622666037976	50143.45905528055	32
49944.49621600947	49973.06177774307	32
50281.271357370104	49847.65128151827	32
50009.668238366416	49788.90894743187	32
49960.378607127976	50205.62414493739	32
49888.36984159454	50020.62258868316	32
50378.107665079326	49931.2566743305	32
49915.90937186207	50184.603274324756	32
50270.25458766944	49810.099997087615	32
50347.23192855241	49883.32520365531	32
50408.83487834554	50015.018492116425	32
50310.47651219845	50157.137830949556	32
50196.855732206466	50112.96784523405	32
50001.3064018604	49831.00960959559	32
49904.018803348845	49968.88021447188	32
49818.46070061162	50063.882988618	32
49873.610478505005	49888.31472702563	32
50383.63119052816	49881.93112700722	32
50408.951586534866	49849.2946191983	32
50239.97815115817	49783.05273718055	32
50135.86608265181	50188.59179252104	32
49835.68335901239	50198.43747924246	32
50363.52653409508	50187.89479079054	32
50432.66542700983	49873.53379326715	32
50260.77524428995	50206.15982106571	32
50421.735446793646	49912.35123614818	32
50223.72057408104	49936.842354695014	32
50150.89544972523	50223.867609260014	32
49845.53429801073	50041.150591582315	32
50414.069800893645	50105.185055196496	32
50439.525873377446	50132.48068010222	32
50418.26861110709	49981.074554105544	32
50474.21291716782	50133.91555500396	32
50019.02268448723	50241.5155003784	32
49875.025261002076	49926.245961135246	32
50068.240497629566	50229.83703291325	32
50107.79212534972	50229.083554960474	32
49933.84192076306	49930.96873690847	32
50078.09497382132	49843.376954740066	32
49814.30079229538	50234.33520553592	32
50331.33751116998	49838.96159465102	32
50449.06219507881	49958.37533438431	32
50482.270179264684	49982.48849069359	32
50103.04203172114	49867.981996396324	32
50367.52745432262	49837.21056484794	32
50040.93439948835	49766.03659014062	32
50455.84415065862	50166.42270550053	32
49858.14259364395	50002.80023153752	32
50232.21836415177	49903.67139926752	32
49958.01574387013	50245.360894075624	32
50255.48925246514	50239.850438496396	32
50463.5967586576	50019.97253062853	32
50515.58056340165	50135.76713217541	32
49971.41993655956	50277.49304567855	32
50471.7611285618	50100.72501085289	32
50300.936110884664	50208.98160557571	32
49922.36485222536	50221.4503640473	32
50513.52203358214	49994.08039219934	32
50325.53925259752	49804.272327202336	32
50496.940078022286	49943.65186689949	32
49950.67059834449	50162.80310830151	32
50180.173342998554	50252.49477387018	32
50225.53119132935	50210.94227206952	32
50241.87627639695	50274.627282856636	32
50384.08673697127	49806.513617593686	32
49993.253055798275	49750.63670362546	32
50249.491095265665	49869.31248238342	32
50143.15341419847	49865.23172575739	32
50208.68617688828	49808.20627057161	32
49839.6098235219	49922.22721742014	32
50292.436499265714	49785.60498384177	32
50379.52316875501	50225.6742235553	32
50001.39328910695	50303.08375846399	32
50146.215500523096	50259.37081483461	32
50365.42463661093	49774.298075994186	32
50345.66929764226	49921.083774805076	32
50073.67476801522	49750.97742394192	32
49891.314189674245	50238.00880739214	32
50311.36201064968	49755.71109882163	32
50033.18275165717	50273.05966648594	32
50215.79201941426	50253.8284982978	32
49800.95528946386	50101.28267073735	32
50278.74816261914	50264.77253798551	32
50062.82506784808	50300.597594653154	32
49788.633771366694	50204.89646013221	32
50475.54090617139	50060.925408886236	32
49911.24324481316	49844.74313954656	32
50306.67895578539	50245.2880867012	32
50461.67945741381	50205.35400214204	32
49764.71081905182	50179.01178476779	32
49806.94980157006	50172.94855144552	32
50383.905682729	49741.8960342093	32
49731.884497338106	50171.97535056369	32
50288.48492427239	49952.768585314596	32
49747.930760330375	50213.52596690803	32
50171.68236380719	49847.38308343951	32
49817.17360533537	50007.41171218741	32
49829.22599902066	50268.9818822196	32
49954.87581578979	50309.42972450916	32
50352.39243261622	49721.95527761202	32
50275.311651235694	49985.36185567281	32
50437.51479163649	50052.35506905853	32
50415.151729492114	49946.58050706147	32
49971.04457150898	49781.00523972639	32
50068.573657711946	50335.036903613465	32
50404.88553404133	49774.50371529235	32
50290.09678586437	49728.12261745155	32
50393.80472555463	50264.203326929186	32
50268.45938985011	50303.87875543992	32
49871.33852504446	49848.49552619121	32
50049.108448806124	49724.868784434075	32
49997.28121884169	50344.05568747676	32
50269.73471202582	49756.517464424374	32
50115.429104828516	49832.718230130864	32
50141.797891097245	49801.935717839064	32
50463.42234268126	49846.40140871125	32
49690.49849348762	50165.94785729417	32
50239.72183245537	50329.124943806746	32
49807.49180973177	49974.91069042285	32
50351.0153501882	50245.46154211301	32
49728.026246191	50242.23357870409	32
50206.10795194943	49971.103295905734	32
50416.94335478186	50232.606481270814	32
50042.38954889997	50366.405774082676	32
50068.03693682112	49785.91382440502	32
50455.48183971755	49920.600574109856	32
49775.23471411158	50071.74558736427	32
49662.72913327516	50192.83798980619	32
50404.07576320044	50184.75838488088	32
49793.49007483774	50039.2462094177	32
50429.277568018064	49804.4692458737	32
49843.99288473597	49828.32243015772	32
50504.0542379904	50091.45273349086	32
50549.92200823961	50000.0569863875	32
49650.54661869948	50158.524331354274	32
50581.798737417674	50019.593949594535	32
50541.88096188506	49967.10517375547	32
49853.68890436885	50229.96331913433	32
50511.274708139725	49912.13600432645	32
49868.1746252014	50264.56707743804	32
49953.28165353623	49743.45737224182	32
50466.55885025587	49888.59946808632	32
50561.030788134536	50051.3027598079	32
50178.13409672886	50288.95988253394	32
50075.387680466825	50269.16633988173	32
49697.08827924598	50201.582520346434	32
50274.0284119745	50349.4094245265	32
49622.92227287438	50184.98330165738	32
50108.884346922336	50329.11221564251	32
50496.6802040199	49834.042073888464	32
50205.60208256288	49851.93578340968	32
49926.36301306564	50282.1586428841	32
50493.87241830642	50164.313077676066	32
49583.705387074	50191.8801134413	32
50231.49730415462	49745.02989764527	32
49576.92378905777	50227.01179154852	32
49687.943488217345	50132.07707608333	32
50500.95993417203	49794.76721068801	32
50579.822215944485	49980.03948082204	32
50129.32305572865	49764.313792488334	32
49770.48050908777	49985.24662827094	32
49941.47554688772	50344.279026977594	32
50348.66825429904	49681.76851928068	32
50549.132783746216	49917.406904700845	32
50537.99501118442	49779.64984684107	32
50179.54986640791	50196.646495077955	32
49782.1371357758	50148.90248340151	32
49770.716228257064	50238.168530746836	32
49754.23981705886	50124.331457436565	32
50361.38048523217	49647.34917657299	32
50191.98059716819	49774.52209300983	32
50442.31091444501	50085.40811600603	32
49748.86811474936	50274.14261477085	32
49549.14272660173	50258.06140193734	32
49614.822579565196	50137.42845864427	32
49801.976865145305	49940.26376411295	32
49694.43870527781	50236.01944391838	32
50306.98581726502	50330.07245846	32
49785.56184904311	49907.80538170887	32
49750.14245160688	50012.278717318775	32
50388.35719908856	49686.38496368544	32
49946.270413713544	49805.051691132845	32
49834.403482442845	49879.85567372879	32
50552.92136149051	50085.56933819632	32
50341.1677610854	50306.235151631045	32
50498.50901824796	50222.40607554488	32
49973.21396490796	49712.33288925424	32
49539.128412741375	50211.18931418646	32
50525.75388707288	49879.617298907055	32
50334.86964251518	50206.152120326245	32
50503.24445724086	49761.50883795358	32
50414.19342964447	49712.98426175914	32
50516.95839128682	50053.29692587768	32
50443.43338769678	49686.04157760466	32
50286.798975679485	49692.508079829066	32
50199.125906520785	49907.106708766805	32
50100.899489424024	50296.48715233536	32
49716.15124597333	50109.35713360733	32
50148.444665949115	50316.854847070324	32
50581.04676876062	50113.289670396145	32
50212.33158888582	50303.64092666167	32
49967.343406346896	50368.326321520326	32
50147.34893572489	50352.25846499637	32
49519.16686305176	50174.861324618556	32
50125.51968357469	49730.133561237766	32
49579.80989390128	50120.75176373692	32
49543.523721455465	50296.880672589774	32
50053.218453154775	49684.25439880442	32
50463.2698809165	49789.37661239685	32
50528.32705280098	50207.8624981767	32
49489.44301970617	50200.10959753458	32
49909.43898387288	49809.84397829971	32
50572.930025294416	49760.03825605571	32
50486.555853318954	50254.54502304773	32
49722.3350693688	50034.92903081862	32
49972.428082952785	50407.535178436476	32
50479.281205927095	49699.081043289225	32
49902.47975445138	50312.193342153325	32
49729.477407694394	49978.48129602328	32
49695.60097725878	49988.187630763445	32
49782.39463472635	50283.27376080533	32
49748.990046920626	49950.07458913052	32
50252.655032893934	49691.79724194241	32
49913.50964044699	49745.85233652428	32
50603.286560035376	49734.87740199028	32
49913.02227099147	49712.25532716725	32
49558.87291515751	50164.44262925323	32
49900.036059776874	49680.96913543407	32
49762.752998795855	50313.62864046349	32
49653.01645299237	50237.667479425334	32
50418.1657536472	49654.507011205205	32
49672.92792475846	50266.37844590209	32
50264.09202208072	50387.95684971908	32
49733.40834197034	49916.153799204505	32
50098.41052211635	50368.58264415261	32
50084.34656542894	49710.71121930134	32
49699.97356353043	49894.37845346607	32
50615.69195770224	49700.188129161674	32
50526.48646433993	50244.57816735892	32
49789.8280710784	50336.97850322667	32
49874.227895603384	49794.724888891695	32
49998.44568164739	50385.8246191967	32
49660.76018038917	49903.80896570312	32
49889.92229307105	49648.803806854	32
50563.23872359185	50150.230308323764	32
49939.053258888765	49688.59246186551	32
50436.442567314756	49747.93271379683	32
50454.91003050861	49645.713955068066	32
50610.231936830125	49774.879120469705	32
49881.43042185669	49760.42556810305	32
49836.477058827455	49789.3441221527	32
49698.314301605154	49947.547154681924	32
50203.749673661456	50343.77950417978	32
50518.40725946062	49705.25459256082	32
50424.099782300174	49616.99327037552	32
49790.178420363656	49869.66458230381	32
49602.590327020385	50093.43796281572	32
50000.97658875214	50425.39407618882	32
50160.208994163964	49749.17858262732	32
49860.3608701962	49961.67696624268	32
49664.01410085346	49942.56601247562	32
50382.71902832574	49620.78676872094	32
50194.23510966355	49727.06053032765	32
50429.24672142334	50279.35720157803	32
50160.18967211898	49705.52065682456	32
50570.58560352772	49793.13602729155	32
50458.58398645914	49609.41938339346	32
49737.08198444001	50338.77849376764	32
50594.40245007358	50056.67518722618	32
50091.448217569276	49677.54138470718	32
49457.88228885952	50218.82206100208	32
49635.30084688339	50083.319849391875	32
49703.80288094541	50069.775101686406	32
49823.61417365323	50333.67528007955	32
49698.85241083688	50338.41132729342	32
49816.332129734765	50301.10870876052	32
49769.04809469832	49838.07185103248	32
49766.044837514986	50361.661598775565	32
49418.21012472493	50212.41040768127	32
50104.430520424736	49788.294209598156	32
49804.29753076669	49770.82991357672	32
50301.98766390153	49654.43213718093	32
50620.630126717064	50033.009745791074	32
49632.78519705967	50049.47498114639	32
50121.56268709459	49694.58749522608	32
50460.118831244596	49576.24193713414	32
50006.606726071994	49717.427502602375	32
49751.51554128603	49888.40024558706	32
49816.523111320064	49849.546850810446	32
50235.7862006391	50366.784338638005	32
50573.75679547752	49829.80066566085	32
50424.914716651576	49564.01939233515	32
49446.69046916281	50185.34124090397	32
50236.15276469734	49830.145619794435	32
50565.29590911768	50224.5033619206	32
50569.629915965204	49719.987580874535	32
50167.082077290004	50384.019508174235	32
50650.564938309544	49709.935789585084	32
50610.45412937689	49967.60432010486	32
49841.46343487429	49756.66911340602	32
50605.33665913867	50226.41401998466	32
50507.007149827856	49664.93345809653	32
50559.80672103897	50190.122005491176	32
50605.73517118412	50141.31529235991	32
50613.96774110033	50105.50715970803	32
50633.67162525634	50198.24322338391	32
50634.77756957766	49994.98301923189	32
50266.298638781234	49660.87643896958	32
50203.23908347978	50386.77261419953	32
49693.93375210205	50377.38772719945	32
49930.156795037256	49654.04919952996	32
50012.63398171913	49681.077768238334	32
50497.19838931867	49589.87350625117	32
49625.02131398008	50262.83464235787	32
49620.67093624361	49901.3223233831	32
49863.36012650499	49688.36330718759	32
49652.080226045786	50114.58177615847	32
49898.65577669732	50352.66157797348	32
49579.91382819161	50310.50944612376	32
50590.69990143354	49678.435753137564	32
50612.39413901507	49928.34935196193	32
49902.185266183275	49617.04468606191	32
50137.269739189236	50405.64069843278	32
49438.86891223458	50150.93449108774	32
49840.866825295074	50365.31135467265	32
50445.044347352516	49529.73198880446	32
50574.615695229695	49870.626607860075	32
49385.73187007856	50198.661188956095	32
50104.93106431336	49646.7173945196	32
50036.84949246357	50325.68026797897	32
49369.089035519086	50162.10769093534	32
50514.18835598269	49555.5752945305	32
49392.10340613233	50138.44803865064	32
49864.81944716345	49613.9473918055	32
49375.73941408695	50233.865444649025	32
50317.60837357285	49704.611060793206	32
49691.025791022126	50304.772862982005	32
50638.678390296816	50062.25081984978	32
49831.932914784884	49628.603931515965	32
49498.855681971916	50236.12914269127	32
50236.95624053477	49637.096303017344	32
49844.58860902063	49716.176112927315	32
50296.5384232813	49617.68001831193	32
49880.17833129625	49724.56794976733	32
49874.87567585439	50375.77186981966	32
50473.94419776287	49734.35928982823	32
49974.35347628186	50445.00383626291	32
49620.07765801608	49937.54632752013	32
50607.497622828254	50175.48807612491	32
49593.66691698967	50275.49849175334	32
49981.77994716225	49668.392462999174	32
50608.92281032512	49850.12741648597	32
49511.92420619606	50276.629631094635	32
50488.82719826281	49528.62666130659	32
49669.59250763243	50068.12901390794	32
49496.146366051864	50150.96339260262	32
49857.68342929837	50297.56014065711	32
49866.0061779339	50335.24307858247	32
50675.50768430623	50195.34802286809	32
50213.28353410425	50420.049935719515	32
50592.4540827061	49901.40697585371	32
50205.814145277516	49657.50081303454	32
49350.82079031372	50133.180586853436	32
50007.218947682486	49642.3060000022	32
49939.8216172568	50398.920168655466	32
49613.48207108453	50221.37731143032	32
50309.10705415001	50295.523667937814	32
50492.72465908161	49625.11110090058	32
49795.65604856998	50383.92625737305	32
49329.160548284715	50161.48499041975	32
50536.28418727558	49814.67634133898	32
50085.482545855375	50407.660346909775	32
50542.59816347681	49534.00363763929	32
50656.4385927501	49959.05271837262	32
50615.74733770659	49815.7104619137	32
49474.8940483075	50268.26829330916	32
50533.351649584845	49583.613201185035	32
50043.268277741605	49647.6467756768	32
50252.785135965714	50422.41199959221	32
50689.43121548152	49939.00868587816	32
49315.30868730385	50195.495235702925	32
50289.02925351189	49581.89601596706	32
49398.21814200749	50258.680811464015	32
49561.20985433078	50092.409497866734	32
50575.297534815945	49513.44811460099	32
49658.100415634726	50027.76939491748	32
49934.62754167002	50450.515636929376	32
49661.680190016465	49988.22633299624	32
49712.614872542756	50271.66874248484	32
50626.962915281285	49663.64743328716	32
50305.65037889826	50393.19164000114	32
49975.39708064146	50483.086275026624	32
50515.61681965721	50282.68472266271	32
49581.539921067124	49940.643114512546	32
50647.01437042462	49785.25413820065	32
50615.75244078895	49623.63217518899	32
50385.848258492864	49579.79766881327	32
49899.248233135426	50450.40008347564	32
50666.36091334594	49813.975751192396	32
50339.09295288218	50378.062694497436	32
49679.58461262123	49861.639163295804	32
49641.946204851185	49864.07991269024	32
50371.57277320452	50333.34222104197	32
