# Supplementary material for: Abundant Topological Outliers in Social Media Data and Their Effect on Spatial Analysis
Source: PLoS One. 2016 Sep 9;11(9):e0162360. doi: 10.1371/journal.pone.0162360 (PMC5017681; doi:10.1371/journal.pone.0162360)
Supplement: S4 Dataset — See the respective attached file. (ZIP) [file pone.0162360.s004.zip › S4_inclusion_swl/clust_34_43.csv]

50000.0	50000.0	0
49997.79043139506	49998.597076012185	0
49992.133447697015	50000.07879332946	0
49995.558133034945	50000.38009565156	0
49997.21745450375	49997.77212437529	0
49994.57180867038	50002.631066205395	0
49991.49888846195	49992.4613969998	0
49996.77201141029	50001.35825968003	0
50004.850999751936	50000.85693610015	0
49993.46797080403	50008.42654315858	0
49998.95035597973	49999.646175560476	0
49997.442896782326	49996.09302892505	0
49998.812795232036	50001.19449831629	0
50002.62075658079	49995.496073808055	0
50000.216125961226	49993.66178437633	0
50004.23648844592	49992.22940218959	0
49993.571381594695	49999.580818657516	0
49992.41923089483	49988.943020042476	0
49996.0527618576	49990.599080623244	0
50001.12000876341	49996.02035613251	0
50001.6019572125	49988.69191780159	0
50000.054173393626	49994.84507609227	0
49996.16393075302	49983.54171333091	0
49999.359585119164	49998.34690009942	0
49990.032259035645	49990.78718097332	0
50008.03801246034	50004.374756706806	0
49997.912305912	50002.05047237355	0
50003.47988321763	49993.052296422924	0
49985.51403302475	50003.33527065473	0
49998.6759818169	50008.21620234813	0
50007.88661690972	50006.75171072905	0
49992.84463948033	49996.02080521639	0
50005.353157945894	49996.63946390781	0
49993.56821679584	49997.757853689975	0
49984.727985152575	49992.42600786566	0
49987.897885826496	50000.432936200814	0
49995.41428427015	49998.58480619745	0
49998.23230755371	49984.27159425677	0
50001.56984675912	50003.70886639595	0
49987.949256951135	49986.671472371265	0
49993.69019385624	49988.42095948461	0
49990.60023029436	49996.84431148471	0
49989.8831856475	49998.5480773353	0
50004.031737429694	49998.13902404288	0
50003.4894029905	50003.09904140463	0
50008.61850962432	50008.21797879241	0
49999.591625836154	50002.031401449996	0
49997.03975814452	50009.348246719914	0
50004.44371639388	49993.891565456965	0
50003.34929151505	49985.56991203538	0
49992.16039029563	50006.06042632077	0
50007.15378653218	49999.26466668234	0
49996.16890274137	50002.738391335304	0
50005.92485061879	49988.330804757796	0
49998.38389391129	49993.62450756858	0
50005.06115385122	49997.67556213016	0
49988.91764942108	49997.5550046056	0
50007.51712024195	50001.36870839534	0
49988.1616042304	49983.63506917873	0
50009.485075860175	49997.87824772131	0
49996.04301541916	50008.734037925446	0
49992.10706594943	49998.709555552676	0
49998.05603662089	49976.85732034227	0
49998.23225417739	49988.04705525317	0
50003.29875263384	50010.79864165075	0
49988.8005706413	49988.888047156666	0
49998.633742805185	49985.74198749925	0
50012.26252845324	49989.043919917516	0
50001.71554240036	50008.23076770677	0
49990.4221963806	49980.08489794384	0
49996.7307457035	49986.75100088232	0
49996.95323201458	49991.31025767149	0
49996.627782278076	49999.704189140306	0
49993.783599509414	50001.9670468794	0
49995.547791910605	50007.16657583297	0
49994.541607082676	49998.032773452	0
49997.19536476392	49993.761534747864	0
49994.48619388764	49990.314267388865	0
50005.31953840113	50011.457951609125	0
50005.21838530439	49992.710027598725	0
50003.553832569996	49996.930528550794	0
50005.55622003214	50007.27952617764	0
50016.07253131363	49992.92009515851	0
49981.55975510632	49993.815413305005	0
49998.391760254424	50010.92338898061	0
50006.9610331696	49997.4371772649	0
50008.761052684844	49996.71402507769	0
49995.88335509951	49989.38185972829	0
49996.861110456084	50003.60591475201	0
50011.76083948491	50005.815023696225	0
50007.565205166386	49988.032658921504	0
50011.5472826698	49993.41279408204	0
49994.69598294172	49991.86267472745	0
50001.59297422699	49992.63184262959	0
50020.432728192354	49991.544523876044	0
49995.42836478101	49997.296746693275	0
49998.810270886876	49992.07105333187	0
49990.64479087334	50004.56734443546	0
49986.07489653561	49993.66150576665	0
49986.51012401545	49995.60849854692	0
49984.077954815686	49995.664388103614	0
50003.895467088914	49987.98694527446	0
49982.031325156546	50004.108411650275	0
50012.386007996894	50002.93416500153	0
49981.83577827261	50006.99544168797	0
50002.61358895062	50006.125868638286	0
49997.610187178936	50007.504993158815	0
50002.000247755146	49982.02566011666	0
50003.92467657114	50009.55221404131	0
50007.90022175466	50009.254849840996	0
50002.119076106625	49987.54881244561	0
50000.85755020047	49982.84260186325	0
50002.88920887537	49988.277816315385	0
50000.76418505607	49990.47633754719	0
49991.52221516297	50005.175687260315	0
49991.79441719219	49989.945528475415	0
49998.38903914623	49990.977596904035	0
50010.86443657174	50002.861853111826	0
49996.13310567727	49978.225416527945	0
50001.90323198772	50002.087447907405	0
50005.84584777947	49998.54566276328	0
50017.357289774474	50003.73442282242	0
50012.453241333955	50007.3589429362	0
49985.605250376015	50000.51473356919	0
49994.38328827558	49984.18899957935	0
50000.8403546126	50004.897730818215	0
50006.11194117808	49990.15992299432	0
49984.27524808013	50005.968591316036	0
50019.5490885488	49989.334775282514	0
50008.08135946473	49995.88210170539	0
50013.452588935026	49988.7082536488	0
49998.1854275154	49989.08493253287	0
49998.71774061969	50006.58240197167	0
49993.97049801827	50004.02511665101	0
50015.25622703696	49993.5720335993	0
50019.81418921928	49993.28277654077	0
49995.226166110464	49988.49803466768	0
49993.865175289255	50005.869898426434	0
49994.04884830762	49993.897956082816	0
50001.39258520028	50014.69304526826	0
49992.10381851385	49991.3367421365	0
50002.88349777745	49998.53556594982	0
49999.29465558944	50003.13800737407	0
50012.61582749915	49996.667967977366	0
50004.93898694684	49981.08544820314	0
49992.72674114008	49981.491918674365	0
49982.816725410885	50008.82887474503	0
49993.60548876865	49980.15138910854	0
49992.11360557294	49974.161871512435	0
50008.0641741181	49991.535682462476	0
49986.56975352135	49985.88537937111	0
49988.26397047004	50003.51104710496	0
49986.204012010814	49983.62403469558	0
50005.45533731321	50008.4777403098	0
50002.84202847576	50009.38788858975	0
50004.5110949025	50002.17592122478	0
49977.593176681534	49997.97886004455	0
50012.96296910729	49986.584380800676	0
50000.389708098875	50008.21378903525	0
49990.53693650669	49987.986221160616	0
50014.06684097054	49993.2541244715	0
49991.01998804747	50002.62396518842	0
49997.179664791176	49989.593964051295	0
50004.2950092968	50012.89350630644	0
49990.621701041644	49975.46767306921	0
49993.55678247852	49977.01456242952	0
49992.84959283164	49987.70268395018	0
50011.20404459958	49996.77816642178	0
50003.364540594666	50019.003513690965	0
49983.49823437399	50007.538690917216	0
50014.32975302772	49996.15686941403	0
50015.78410513641	49997.474112749405	0
50009.43197460551	49990.474738550445	0
50004.745906517455	50016.623646608256	0
50009.63416808849	50010.34807378314	0
49981.74271072933	50016.83610456045	0
50013.40609958293	50002.34463341224	0
50002.72985233878	50018.01678341299	0
50008.287622641416	49999.13161246651	0
49984.126513146795	49977.08224825575	0
50012.84333684762	49985.38424254539	0
49987.99532836726	49995.883448455505	0
49990.49563661924	49992.83144377475	0
50014.145828508044	50005.16808115428	0
50015.1384677496	50000.029878970345	0
50018.71002429644	49992.34413541518	0
50007.134924491525	50011.962310271636	0
49996.373515502455	49992.135994846685	0
50006.850693972374	50009.72264438309	0
50012.45941158673	50019.663471941465	0
49992.899397134126	49993.07508130361	0
50016.607641170005	50001.151601822945	0
50001.25747092277	50006.547656443894	0
50005.9345093647	49994.19009730721	0
50017.813944932546	50005.00005444524	0
49994.42296405501	50000.44724693628	0
49999.35940114721	49988.76188971461	0
50016.58884756132	49999.17895380054	0
49994.892938313336	49980.091849776516	0
49995.0510721457	49995.44024060015	0
49986.38053722962	50002.41536141428	0
49990.64707373581	50007.66669698612	0
49989.3412077137	49992.250863683475	0
49987.369434572014	49998.90669951169	0
49986.04730065185	50004.93889305151	0
50020.57281063565	49988.298296764944	0
50003.141428724506	49983.92680217168	0
50011.81226398315	50020.795317113116	0
50007.91702417866	49994.79261652382	0
49997.460358599514	49978.000531714766	0
50008.47322917809	49997.7998386602	0
49988.79105521255	49985.61885176348	0
49979.99668415866	49988.247550464446	0
50023.01450993598	49990.665766766455	0
50001.80863469015	50011.621492053586	0
50001.180707899926	50000.160397497704	0
50001.230491099064	50013.464722137476	0
50005.57916729151	49986.36478573439	0
50006.32386534526	50003.98689779463	0
49987.26417256439	49997.386262863576	0
49986.50969488265	49971.13079668079	0
49991.78560749561	49984.743248127874	0
50011.91064186316	49987.25857504851	0
49979.026179858774	49993.54009193787	0
49995.29197055855	50014.299317089695	0
50003.27528192292	49991.640484220654	0
50022.18687484511	49999.49876293456	0
50016.845165693354	49996.542146341235	0
50009.68184032617	49994.3223712722	0
50008.5689875515	49989.42745413995	0
49988.62882947315	49994.23153514448	0
49978.34352784749	49994.31806542327	0
49991.21899801028	50013.93786311992	0
50009.06545782055	49992.015826742805	0
49996.762495718875	49973.93491078354	0
50017.86968777505	49999.56646561498	0
49992.32209367812	50003.204802689404	0
50006.53972236025	50002.45568023364	0
49989.60527622023	49999.63902025744	0
49998.13606003267	50013.69500914624	0
49990.00921189547	50013.485931768155	0
49991.09537875763	49976.82180722324	0
50010.54800492425	49998.00514117209	0
49989.09032394753	49996.42852776032	0
49995.18505374276	49987.3120398817	0
49990.204920949844	49989.23957312068	0
49995.16332007578	49981.804981765024	0
49989.805555721876	49969.598178768865	0
50014.54160586519	50009.30971696948	0
50021.54580095918	50001.77225144148	0
50006.927652825536	49994.9504747572	0
49978.94516972163	49997.86333530433	0
49987.154837966766	49993.45593771072	0
50018.25094646333	49988.26745355924	0
50015.53809944499	50007.19757847838	0
50002.562234896366	50007.29734310244	0
50000.87592896443	50009.30557281569	0
49996.09835851055	49994.088565508806	0
50023.472574627034	49993.01831946304	0
50013.090661204544	49993.807025936294	0
49978.33498788711	49999.89226490378	0
50014.457860201575	50015.35471834229	0
50006.75642568968	49992.643689522236	0
50010.80395894891	49986.74763689218	0
50001.22972512284	50016.696412634854	0
50011.0865047758	49984.2383962155	0
49987.17750191979	49980.50113884318	0
49988.18126003159	50002.39534483807	0
50025.30879016485	50001.55626795164	0
50004.84985572731	50003.25131092541	0
49992.321169828596	49977.792669715236	0
50025.70679542769	49986.95657258604	0
49987.68618123762	49990.97637467728	0
50003.750755374844	50000.30182726468	0
49993.00738688821	50018.27374472574	0
49985.56049451298	49985.40564000354	0
50012.47559685164	49994.66869856204	0
49988.23073582163	50005.06016935864	0
50014.21137249285	49998.59916272567	0
49985.705947552444	49991.237555350046	0
50023.961762669176	49980.63716247672	0
50015.65901229553	50005.51123304655	0
50007.42018130532	49983.40923644637	0
50003.98929458173	50020.19652411129	0
49978.68685766216	49980.01706397409	0
50006.02554113342	49983.502716806615	0
50006.37104882755	50017.880156948675	0
49977.877792385596	50016.68462250551	0
49983.88778388111	50003.431641383904	0
50007.25930525301	50016.356386512496	0
49997.53870393056	50011.68337544323	0
50028.8876354843	49996.7961139601	0
49993.03313609062	50004.99403676527	0
49978.87460193789	49978.57901382944	0
49998.366406242945	49994.75751474936	0
50019.61622097593	49990.60713461233	0
50014.61533795304	49991.38028168589	0
50008.690952911136	50020.165591565055	0
50005.68511072025	50013.842987113785	0
49996.093953493786	49996.01996986774	0
49981.46397774686	50000.416395001106	0
50010.21667654521	49996.177030068495	0
49996.98762224401	50012.73618486243	0
49977.06413674297	49991.234642248426	0
49993.694214306066	49995.12567417274	0
49980.3192485011	49994.00326872188	0
50004.056211135474	50014.66353332076	0
50002.37956575776	49978.923750197646	0
50022.66685467963	50001.65038291576	0
49995.84149753014	49973.43350969119	0
49997.10356754586	50006.01006358804	0
50033.06942428801	49981.91341570461	0
49979.94679799229	50001.3323591304	0
50008.85047956283	50016.47355770598	0
49995.25060635962	50016.73726829858	0
50006.72266694603	50007.64404602325	0
49990.082384099696	49971.73324296739	0
49994.30142329103	49986.52147414055	0
49993.99083781493	50013.564340328594	0
49993.677025331424	50019.77453632753	0
50008.88873976937	49986.20754836948	0
49989.62043617076	49984.9066512741	0
49976.89101514203	49999.79555213243	0
50000.38365317644	49984.73866509687	0
49998.50301832688	50004.801049115755	0
50002.4775370339	49999.82692121468	0
50000.58614407058	50022.59126134004	0
49991.57997734524	49980.74466590062	0
49999.47619484948	49983.55135301644	0
49997.872176753845	49979.78767954166	0
49999.51034001347	50014.126163537476	0
49987.361610054635	49969.53376487578	0
50002.83973411616	50012.701877170904	0
50010.86774556764	49989.07944425918	0
50001.15748309764	49991.573961654765	0
50007.9913835416	50022.24041741338	0
49988.7503233546	49981.35012226887	0
49986.03608310234	49999.11861181681	0
49985.00637627702	49981.597648055234	0
49985.650089384144	50009.49023072368	0
49974.397243483145	49994.03644489316	0
50015.4345562129	50000.98678220005	0
49976.39001702552	49983.38478956387	0
49990.066594147334	50015.71113489241	0
49971.73204410394	50023.41744022993	0
49983.60830630746	50002.113752133686	0
50007.28364498836	50014.70157262982	0
49983.19737224199	49998.713609976796	0
49986.11467622116	49996.56995467928	0
50019.87293030292	49996.05067039871	0
50011.89569799317	50004.23689077273	0
49987.14195373493	50003.64643312917	0
50005.18617250356	49976.00707180303	0
50021.27295677253	49997.78060101359	0
49979.594871433575	50010.649888378335	0
49992.039268323744	49970.88771154867	0
49987.510827455895	49972.02581111281	0
49995.56040451604	49984.98989796355	0
49981.0822076258	49967.432359146966	0
49987.94058000065	49974.88526764987	0
50014.510866226876	50001.379604242626	0
50004.62877733578	49978.807454918766	0
50003.970018942	50018.124082947324	0
49993.62624373497	49978.81782578118	0
49981.3428510555	50003.34384201937	0
50018.167902045905	50002.34827142573	0
49981.71449227033	50012.160532840586	0
49993.51179022016	50011.8374166899	0
50006.51511528033	49980.31385758159	0
50023.53832016382	49982.224374854566	0
50017.194157851016	50024.83639285489	0
50016.97714463976	50008.12513798981	0
49990.94758817478	50010.165896359336	0
50029.3899666008	49984.93088934797	0
49985.95128382408	49973.39797252086	0
50021.498484812364	49991.903341270365	0
49977.56468768297	50006.68173366002	0
49997.40523162644	49985.00916248897	0
49999.45886393115	50015.993292540705	0
50004.07375902936	49990.19193619716	0
49974.26236635185	50000.19879209648	0
50019.180563178095	49997.94562009952	0
50009.890755981425	49980.265018184764	0
49989.29510405071	50002.724338880376	0
49996.426259186024	49985.51478007382	0
50007.493040620924	49989.19723968765	0
49981.384028675486	50010.62626959132	0
49991.6071713429	49988.028312631526	0
49984.6056899718	49996.65388554512	0
49989.978249538704	49976.34614928339	0
50009.06208482354	50007.05225252825	0
50015.12164949382	49987.54220632814	0
50013.02451351341	50012.6930640136	0
49983.72875331615	50005.03348698493	0
50030.322162535915	50008.764945724026	0
49988.07236480543	49973.30322159022	0
50021.17953770424	49993.40148768863	0
49977.9353266202	49988.32861394756	0
50017.55200453088	49989.686622262205	0
50009.41709683127	49982.94472538286	0
49993.517031380165	49985.624445562935	0
50024.23762702507	49990.057631149546	0
50006.59920691841	50013.173112278804	0
49996.36285869221	49979.65183355569	0
49996.46253639952	50010.35669178488	0
49986.346697934445	49975.77454466398	0
50017.36509094484	49994.05724041787	0
49977.54298608225	50015.26628060827	0
49987.665413008544	50009.961026873665	0
50004.20668245684	49986.92493821414	0
49991.240948939056	49995.09753900651	0
49990.672214701546	49969.02835953091	0
49986.80029992012	50019.193986685816	0
49987.05498610656	50015.276629584274	0
50013.29483279359	49990.93642424138	0
50003.07116470876	50004.790797890644	0
50019.96678142075	50005.286622233856	0
50016.410985050155	50026.64117403084	0
50022.381607964344	49994.78009458669	0
50032.55510401598	49988.476649386204	0
50019.84726886357	50008.03743254569	0
50018.55105006549	49996.125393120456	0
50005.72733228711	49984.65987424659	0
49990.724770951034	50001.10196901953	0
50007.556938279646	49979.396019758125	0
50022.078615100705	50000.813758113996	0
50004.55566149082	50023.60044291396	0
49998.4983155582	50015.035411197096	0
50004.21201548379	49979.89735732732	0
49998.41688966351	49982.0914605221	0
49996.9404056562	50019.45560997021	0
50024.824178134666	50003.82240284793	0
49981.59933546655	49988.22546023058	0
50006.68692081328	49991.29153867619	0
50030.92505047998	49986.73341575318	0
49987.02162812129	49999.91224158874	0
50025.59547838074	50004.8113040502	0
49988.90094384041	49975.40867859488	0
49990.23594971534	49994.96063345515	0
50017.1067611682	49986.79810538411	0
49995.74080340362	50018.56532930337	0
50002.31586199673	50000.83903672667	0
49985.91446985067	49977.111835945914	0
49967.44431902017	49989.53004316159	0
49991.32434972063	49993.81099808387	0
50030.49764698876	49999.80431681986	0
50027.8920230694	49984.61646596402	0
49974.05217655252	49991.63751974511	0
49986.350155817265	50008.71150109189	0
49979.786602864704	49996.93528004006	0
49980.638830733114	50014.78666042598	0
50018.94609729141	49984.38404056665	0
50016.86817008317	49983.479919210724	0
49990.923193534356	50019.067660158245	0
49984.68159875427	50012.00075993163	0
49982.58897476211	49987.25645410104	0
49977.860154341804	50025.185317880954	0
49980.36263354036	49976.54920293385	0
50030.175245270664	50013.83441614367	0
50030.65430217634	50010.08164100497	0
49970.65389870021	50027.10203048065	0
50034.9719228903	49978.647480672626	0
50017.85789347177	50007.327853458395	0
49989.376716702325	50005.95581601044	0
49972.54740722439	50004.26018838349	0
49999.90607349646	49987.24525022351	0
50016.33039841318	50011.26546094777	0
49992.406209525456	50011.43399184492	0
50035.72874323706	50015.82195458916	0
50005.41012807499	50025.2913505149	0
49983.81713803753	49983.79410119446	0
49999.77181508898	49967.689736443	0
49967.01115954832	50018.732933267005	0
50001.21111076006	49976.59515916633	0
50022.03660548448	50021.284900769926	0
49987.06820574467	50005.69981951918	0
50020.23576196077	49998.22890886206	0
49992.16903790663	50013.34050751537	0
49981.74734959878	49983.20071237331	0
49991.36824090871	49969.98461879516	0
50012.37766248718	49981.688403947286	0
49974.56224014572	50014.0804240969	0
50024.36097900612	49986.16457806206	0
49978.57637046901	50017.57258934513	0
50035.21616128849	49992.33085888675	0
49988.520182053304	49993.212740546805	0
49990.99456999804	50011.18036907362	0
50014.791241027175	49989.81083623396	0
49983.24235149588	49995.04380092772	0
50005.4078474971	49995.59320991545	0
50026.3538803164	50002.49773890014	0
50022.33425121599	49996.648774144	0
49985.706139208625	50015.893411702025	0
50001.12132970448	50026.977078791555	0
50032.16883876991	49997.22933410839	0
50000.78804212597	50010.92367463368	0
49997.79416111843	49992.046539810384	0
49989.86428037326	49986.360250281214	0
49991.50355130605	50019.933566887434	0
50028.340584949256	50004.80209150397	0
49958.35079166603	49978.660109814366	33
49994.773072676275	49990.73416514921	33
49983.82515043265	49947.436641876404	33
50023.15351767917	49953.7862061613	33
50065.34865506354	49962.01302321491	33
50017.33584587085	50018.87113988587	33
50001.33833618462	50050.70118638519	33
49962.83136508026	50065.42669331649	33
49976.277838454866	49912.85658602317	33
49949.25247709047	50015.36848032133	33
50050.61486359338	49925.77332438643	33
49909.06269022073	50006.53139814777	33
50101.036594059806	49959.43881755896	33
50043.42406174004	50043.416928297396	33
50076.2876494442	50058.182364451524	33
50007.25078201194	49893.615432644125	33
49923.39088918612	50038.93649329908	33
50053.01579525206	50084.1123378996	33
50047.65071965015	50119.37150830137	33
50104.778669062565	50039.429907724814	33
49891.59634668502	50056.976549021856	33
50012.2049306987	50108.81279161214	33
49856.347791440145	50053.972145042775	33
49948.18394503671	49941.14334291407	33
50140.08336181913	49943.95961480626	33
49874.952085329685	50008.819860590644	33
49918.98532730003	50079.11291171881	33
50029.56645392233	50151.1013238083	33
50117.86388069353	49989.946696477506	33
50048.99485116172	49890.29216863492	33
49823.90847001662	50035.07775848141	33
50013.46899097026	49851.88980020313	33
50002.78366564552	50172.82015040417	33
49816.0059189549	49994.11428715285	33
49810.44111169885	50068.700165296	33
49984.5857128012	50135.49305951442	33
49783.7804479669	49974.138936734795	33
50042.58499371549	49989.262363503905	33
49990.89055077223	49819.42677410184	33
50078.84126206437	50136.26585366584	33
50169.84845254652	49918.89569860613	33
49775.532040830774	50053.58837615162	33
49997.46584071459	49781.603463588675	33
49971.989017283384	50099.846436277	33
49807.390734574976	50102.61954193007	33
49997.97347610429	50213.44678718519	33
50053.71918794182	49851.761292441945	33
50108.80142812849	50160.71529384925	33
50084.84851672958	50195.04364961433	33
50125.8191300008	50198.825782808606	33
50101.44177784787	50109.721393434564	33
49935.0224571645	50116.048294373446	33
49841.57265571825	49961.84476583635	33
49835.01576492509	50135.102372955924	33
50030.12169785112	50227.49884247778	33
49765.55808857292	50086.80196805926	33
50194.69407534406	49953.36271219286	33
49813.35722778785	49931.72143947332	33
49956.4774070685	49825.92706690855	33
50207.110216854904	49919.62773841269	33
49912.47573749053	49938.05084572689	33
50235.36246244801	49940.70171956747	33
49783.898471338434	50014.48311058875	33
50050.95489793312	50190.185841361905	33
49892.86733648925	49902.827491044416	33
50192.44903329782	49888.08114892042	33
50024.82641101287	50269.31916276633	33
49862.61001315725	50164.22163710012	33
49826.86537221426	50173.66909155161	33
49741.248821787674	50041.915793306674	33
50148.223927499974	50007.791117727094	33
50160.90826563602	50210.42657389722	33
50085.87060777955	49910.52518156142	33
50141.36106639329	50134.352136067064	33
49966.828759880824	50228.209830104184	33
50224.31649847704	49866.57605562388	33
50139.91552107468	50056.87808514812	33
50077.20468119403	50000.709745751905	33
49913.528523811794	49871.92005593368	33
49733.847864722324	50002.94624690637	33
49963.324182526834	50263.628557695236	33
49967.92981019494	50189.124774238015	33
49873.16690409703	49873.37249227152	33
49962.14054086508	49775.801084799234	33
50179.10846489549	49984.40160433235	33
49877.274594313196	50123.98876475821	33
50132.268660960035	49902.7096505095	33
50161.907840393644	50252.19407630456	33
50214.736174295875	49994.56122322605	33
49786.837524363254	50172.91756784092	33
50173.01340435795	50048.050732686606	33
50154.63661105643	50287.60309313027	33
50198.02736515348	50226.02497045674	33
50262.59033648804	49864.88987542209	33
49922.527725494445	49808.919894432416	33
50197.512787577914	50265.49916445583	33
49762.97638884777	50137.204038312244	33
49899.57156887507	50152.4580281941	33
49893.38099228343	49974.31908107007	33
50228.96646808398	50241.14355375443	33
49920.394047177746	50186.149715622196	33
50286.50861399669	49840.03098318576	33
49838.72988826366	49904.22828730646	33
50082.675230367735	49876.27365349758	33
49838.00635188615	49864.04330567483	33
50263.1028801872	50265.400541826	33
49979.00830384881	49864.98496812491	33
50142.66252978284	50327.792735415445	33
49993.05284167105	50287.69576009285	33
50241.092728192845	49899.51309330426	33
49847.73717287733	50100.64609973091	33
50204.2209942217	50068.63298118724	33
49887.522270323345	50198.797106729784	33
50204.01152685593	50028.58247082704	33
49826.54528238688	49823.89906303433	33
50280.78494935335	49901.96107011693	33
50303.9214748128	49876.46230077181	33
50104.965830336725	50330.473683579316	33
49744.60283953681	50168.86070861216	33
49748.007315013005	49966.100892021044	33
50165.67166290902	50353.42419983096	33
50188.63673833094	50184.408022244366	33
50063.79235284825	50245.55316982904	33
49979.51354704691	49745.537080404436	33
49789.118781297366	49837.545803155226	33
49888.74851029627	49790.16212253184	33
49786.4342146188	50213.502090440816	33
50163.209864577606	49869.31245866923	33
49854.88797763685	49784.813326656644	33
49714.42368657588	49960.53589920105	33
50134.521943978856	49840.867111626656	33
49756.25123189383	49925.58622999619	33
50151.333181780035	50167.18190839885	33
49704.65649443222	50052.221905905055	33
49792.92096581236	49796.67669644183	33
50244.85987678292	50065.78977684728	33
50195.12907522713	50303.6013727744	33
50085.694932520644	49835.44840139682	33
50175.84138231014	50099.56094696761	33
50124.92402355316	50239.825589395274	33
49694.94442383114	50018.53084530006	33
50320.81449597971	49843.704001551094	33
49656.88738717736	50032.340566037274	33
50290.818594325734	50293.798555896145	33
50113.22879051049	49807.83545244791	33
49943.0214983297	49728.787233514406	33
50125.48777415414	50358.611119579786	33
49751.46834354782	49804.453135332646	33
50290.10414015073	49801.85938684344	33
50251.28051344326	50026.36413469646	33
49902.5475805099	49736.016449249764	33
49732.162991319296	49890.316148932216	33
49874.35599990858	49941.25906279398	33
50136.658174679986	50093.97272471233	33
49684.89884685776	49935.60489437284	33
50165.6636797782	49817.23962391469	33
50315.7914437684	49920.86279328138	33
49895.724399103936	49838.083629602654	33
50289.18559116115	50025.88014035135	33
50187.7504768001	50139.22363865528	33
49787.54206560091	50248.55774992695	33
49982.94388466099	49709.587715047746	33
50247.90815405965	50302.823222579405	33
50333.07358996604	50299.54741554032	33
49863.907435767775	49743.020101089845	33
50050.410421912165	49817.46546037446	33
50288.72765022049	49947.9671826025	33
49663.21651720163	49906.07923186602	33
49751.11482197669	50254.88732573105	33
50299.91034074374	49763.79809426291	33
49721.13626183545	50084.33827706668	33
49913.64356986125	49702.258570286496	33
50203.654797110416	49803.08558389781	33
50293.8278756923	49728.850502228604	33
49924.82647302384	50224.45864624321	33
50354.113377385394	50267.713997455176	33
50114.743909771074	50273.147098282374	33
50325.45180366989	50035.9943587276	33
50032.25728945227	49765.74098156559	33
50213.614330901735	49769.250522453236	33
50251.90889003834	49785.31452681956	33
50269.2704277799	49699.80018457501	33
50298.00285440472	49988.22947769105	33
50282.05957424036	50333.00737091573	33
50220.354631732924	50163.02670399977	33
49773.01530669486	49762.996441041956	33
50261.45917117258	49745.254030854885	33
49796.892357683195	49878.969598507625	33
49720.95169125693	49833.25919020103	33
49715.74859824162	50124.816008203656	33
50083.38415382471	50296.41749878654	33
50244.37372340216	50189.32660012167	33
49821.543386867364	49743.995872409934	33
50210.219088969665	50110.82181773607	33
50281.46312271157	50064.127769056206	33
49951.2312592841	50300.85562216821	33
49809.14977564874	50276.42641606318	33
50064.714896006255	49779.36970204088	33
50220.65998620692	50333.12865992679	33
50059.36284818304	50323.71319872605	33
50347.19264262796	49938.89715839965	33
49629.94210592168	50002.596580083424	33
49674.2379749699	49972.084212395814	33
50234.04703956601	49722.91705252487	33
50251.569191218194	49989.50727543936	33
49857.522083460404	50218.77157093258	33
49896.42032506881	49663.91026994092	33
49601.529285829056	50034.52311327578	33
50356.79802805515	49851.73326106231	33
49589.7584827608	50075.03898824701	33
49954.30958453621	49685.15174765012	33
49737.52965971523	49751.40465300213	33
50243.51819923826	49675.33067108478	33
49931.73236442167	50334.16678031927	33
50024.94334982922	50328.02426722769	33
49623.69370254656	50099.773822838564	33
49563.89512027765	50032.03486706834	33
50395.984099219924	49868.1816709014	33
49909.77962664243	50365.06630149572	33
50199.02811527321	49842.48390800691	33
50334.18695052516	49767.0044845776	33
49643.02208663194	49958.156052739825	33
50296.079095416295	50370.66764581824	33
49889.659479182505	50240.09948285735	33
49735.18372809857	49714.707907421696	33
49901.497883636956	50304.442925520154	33
50349.9839774898	49890.90617991137	33
50057.54203220168	49738.0367506953	33
49552.429810869915	50067.96023548907	33
50267.642792911356	50218.512804514	33
49953.20079157188	50156.4605897539	33
49863.68589088524	49704.09435418732	33
49931.519013520985	49905.66826150728	33
49828.124301642274	50239.82480051731	33
50303.4110304883	49674.295200706736	33
50389.21711725247	49825.160730596086	33
50131.13730944818	50397.22182003167	33
49747.968630570824	50212.885695105906	33
49627.95460100621	50062.40968168114	33
49808.731750139115	50316.365701083916	33
50340.07039350325	49653.26394084244	33
50332.27399542291	50360.024523263484	33
50164.38432576944	50424.412405130046	33
49716.59900007656	50232.0050963848	33
49707.54255899581	50166.76985180664	33
49859.73801930361	49835.21032779599	33
49663.947641486906	50084.167586897725	33
49926.72451244144	50260.86403219003	33
49696.95740278847	49890.956717518384	33
49872.14508056438	49639.66732132297	33
50269.54237444386	50163.06123030782	33
49925.79372962687	50395.27050358946	33
50255.97470768371	50373.0550795295	33
50295.31489493889	50194.328699588055	33
50146.439190974226	49789.04436057614	33
50093.98742401969	50378.93207434135	33
49927.00005238108	49647.949389832946	33
49919.801451792766	50430.586692531964	33
50103.51133370828	49770.51518560271	33
49951.346663711716	50443.56506624213	33
50337.531862221396	49973.28217918758	33
49884.87998978651	50090.59449589141	33
50386.236473259676	49935.28663505054	33
49707.32350864722	50264.77470307598	33
50390.15437383586	49785.97273186929	33
50379.13866925137	49661.40266366075	33
50404.43946995393	49629.51780916184	33
49792.34439764549	49713.50989519081	33
49692.27001238315	50203.09263267069	33
50424.14671366275	49948.716159005766	33
50274.59400571064	50401.77373247905	33
49844.48182356967	50271.06722127562	33
50388.04397145443	50293.957120839186	33
50393.116526527985	49701.37661587446	33
50403.139030522485	50259.64014336432	33
50375.705148159315	50236.67814821089	33
49702.76919527928	49795.93319503685	33
49681.28712764762	50119.33898187861	33
50198.132987759855	49726.60244543212	33
50433.205051188874	49605.99524974138	33
50174.41329032134	50457.075968254736	33
50312.51181390293	50164.07787102142	33
50199.07231823408	50421.857041991425	33
49587.138774504405	50112.33886173746	33
50109.765103971775	49734.62892272761	33
50116.99672426776	49870.950262244725	33
50220.98497762859	50380.088287722254	33
50233.64906180721	49830.49509433696	33
49640.79397669583	50136.96854901247	33
50274.020318046605	50128.124416500556	33
50342.58211649939	50184.73511677362	33
49875.69401437432	50355.1143992976	33
50461.3524558766	49584.502292351535	33
49557.66579564426	50133.28667648693	33
50465.99647873773	49943.487053097844	33
50329.49257675606	49729.20005741703	33
50394.9245747033	50208.620183803505	33
49594.36978897403	49997.03506052532	33
49762.31183337814	49864.76289591501	33
50384.1314329532	49970.43881282022	33
50324.110500608156	49806.83959466772	33
49683.499584997444	50295.33990687214	33
50365.65755097459	50043.525331045625	33
49865.20086075074	49599.318693621055	33
49624.16863128356	49927.983740317904	33
50338.66006525655	50218.81284064627	33
50401.4302841486	49753.13693877272	33
50142.24573283533	49749.03578756586	33
50118.77275170774	50430.19167144754	33
49684.67116677068	49835.21516204975	33
50388.1584745984	49901.28839343129	33
50015.53945657008	49731.98598200254	33
50097.8653873825	50457.67187639441	33
49885.26066056728	50393.43869209952	33
49653.7771592444	49856.5340600821	33
49990.65920761007	49669.77269590425	33
50391.14749901504	50071.50577569857	33
50364.14809117181	50000.62822069309	33
49514.43192234985	50064.252067357964	33
49672.6973244337	50332.77562681196	33
49667.05720177569	50165.1933657366	33
49515.50378474872	50135.254876122664	33
49530.398116096454	50169.32191120272	33
50402.891082940696	49583.143503646184	33
49573.04280892107	50172.044821595155	33
49630.99584982311	50185.9665489894	33
49668.99302890898	49789.046608627235	33
49585.4875486688	49935.75289288757	33
50313.27073995147	50243.08679437393	33
50336.13278135132	50395.446976499225	33
49844.336802566475	50331.635142001134	33
49694.79169732338	49747.28235555084	33
50369.20563046784	49615.44046784903	33
50503.96337674126	49586.19911686175	33
49598.64837215667	49899.16229932272	33
50406.745147752146	49548.369589427144	33
49630.010287342055	49883.27590314301	33
50427.48320400163	49661.94399578474	33
49498.008918692925	50096.686755383256	33
50438.65579142972	49698.5016943802	33
50443.92475585782	50248.08418596027	33
50511.1490846529	49551.69043832988	33
50437.35980251155	50207.850144411794	33
49853.49766420942	49562.9503426524	33
49732.99579757234	49676.87911661501	33
50506.88785270069	49933.742734432555	33
50548.01741619251	49540.24189668189	33
50439.50372249833	49754.83471307221	33
50367.9924276503	49574.49726276775	33
50526.869842824926	49897.79446032946	33
50315.40077426417	50070.941419107374	33
49844.6870217357	50402.171507654195	33
50510.85332771697	49513.45184678332	33
50037.75303029911	49703.24120813792	33
50436.70874061224	49796.65153611486	33
50006.14717813679	50360.5913758863	33
49979.29727021277	50468.60943702223	33
49646.37894010602	50307.362917816805	33
50198.56551351677	50490.98448501349	33
50537.92621835146	49861.037959118694	33
49770.27672416721	50318.98908081114	33
50352.51040487285	50078.85623215539	33
49601.47343367568	50152.572509175414	33
49718.37157771907	50302.204339429336	33
50449.70917368496	50169.646717484495	33
50402.746545873706	50000.93510824024	33
49704.18520738547	49650.77234714222	33
50370.18874667552	50399.66173238193	33
49626.755577405216	49784.45434184226	33
49949.19465935382	49620.46201792766	33
50580.00019818969	49522.195935545	33
49676.36391020227	49627.93027568585	33
50064.62273476114	49672.32725870889	33
49564.7841690091	49890.073767518785	33
49659.311673611184	49746.944847258535	33
49617.077482884146	50225.746439958006	33
49793.902358518724	49671.43218555712	33
50333.42722484364	49611.97718046745	33
49821.88989209358	49540.87540322343	33
50168.18398672957	50516.7854695031	33
50358.24209505506	50148.210629736095	33
50449.491990548464	50282.854957004245	33
50104.222432126815	50499.73274121422	33
50426.88481945124	49913.28655147255	33
50403.423440948274	49513.17112277837	33
49790.79177624912	50354.76264363456	33
49539.39587068763	49919.042080830215	33
49993.46442855298	50394.90986048205	33
49557.2542786421	49975.67361135426	33
49543.246328330395	49855.847731748036	33
50000.03920967808	49628.415608219235	33
49634.43192346469	50343.749975093015	33
49628.25164238121	49823.34178053267	33
49598.41036476957	49858.017605830355	33
50382.13875703686	50174.07169553437	33
50301.504383383966	49590.30741452705	33
49673.3828405451	49678.23588805856	33
50428.68873280804	50142.37528705458	33
50258.039682664654	50097.90437872383	33
50299.26392233809	49632.89990399641	33
50096.159540724555	49685.70650253026	33
50351.82931963708	49543.36346713705	33
50296.84886829732	50099.79339559395	33
49763.336387092655	49692.525396814824	33
49688.26043715417	50370.19767803213	33
50546.731901873594	49930.56902282052	33
50005.86746853602	49591.76342998046	33
49649.85385309473	49714.21943784377	33
50515.64705762186	49626.609248094166	33
50127.589767743535	49657.965840270845	33
50548.18577069354	49613.13205280688	33
49887.53112096401	49551.37732546612	33
49813.946669549485	50427.198313011526	33
49902.56683008979	49617.08219488923	33
50208.468078154394	50523.7826621897	33
50207.51193494701	49667.09933168315	33
49831.289376169596	49620.76343920469	33
49669.765650815425	50399.74289500603	33
50392.56955855216	50431.31037627244	33
50028.83945690184	49660.3414786597	33
49460.795844757435	50118.03456060451	33
50464.793188854215	49724.00530046293	33
49947.74346919695	50367.34466938693	33
50394.26514437515	50137.255606736646	33
50261.60377226756	49583.66549796156	33
50562.81076644823	49890.73110688073	33
50570.61982143728	49483.51147557525	33
50138.79479204979	50547.14531941209	33
50175.4598831663	49766.368007222576	33
49975.47068345019	50341.924472504055	33
50419.78528384922	50038.16303223772	33
49885.20777731221	50438.23821112565	33
49612.63446222433	49710.112137710246	33
50362.71978465192	50327.380246382054	33
49521.57615920644	49974.668452772625	33
50355.883432856455	50439.71979109485	33
49783.45025806507	49535.38798484368	33
49827.35087674934	50365.21059896124	33
49633.388046277854	50269.639222566155	33
50573.48689180401	49954.374121722736	33
50618.00288953661	49534.92068171376	33
49677.14157315026	50241.24632567967	33
50482.93650432982	50297.50842082991	33
50466.31125898514	49626.60537157434	33
50496.717448958654	49873.594045240054	33
50191.513027890534	50556.1208783753	33
50403.06185587229	49478.04849540267	33
49936.558150537734	50478.59897150023	33
49831.49930647338	50460.35644174328	33
50385.229136230424	50353.42896445998	33
49607.167958048994	50303.6173908153	33
49718.30318853957	49617.77115595358	33
50618.89523737124	49574.601115446334	33
50415.0469680025	50467.617943565856	33
50487.90563034329	49838.80211494445	33
49757.01675089965	49628.53643840672	33
49745.40243533803	49589.597500184595	33
50044.88975936391	49590.07504744158	33
50334.81014344595	50113.68343854446	33
50003.153935164824	49553.86904068976	33
49421.44066163823	50131.469091995205	33
50476.3125015754	49524.333244513684	33
50440.23478045346	49535.36494896571	33
50632.34389947355	49613.62449361578	33
50586.95977495757	49915.93607901735	33
49485.81796815822	49987.3769813758	33
49839.06824245344	49679.8957785384	33
50565.248216975226	49994.67994948695	33
50433.72856327209	49838.44826014497	33
50550.22942647438	49450.652673477445	33
49580.85803460514	50328.8990167439	33
50525.51072198114	49980.32183348839	33
49506.57865396756	50021.77374194551	33
49927.07853956794	49566.4731378425	33
50517.27009729253	49427.94917922309	33
50507.51894462909	50324.48060679252	33
50244.434039722306	49634.527529883395	33
49393.46828892007	50163.02090423401	33
50164.12048202154	50580.58521040452	33
50466.20977085774	49667.57966984213	33
49510.51854389318	50206.09071106407	33
50548.83820335404	50333.13691653994	33
49494.41048069939	50173.91288603751	33
49964.62195882934	49582.65815413901	33
50415.84076976819	50402.39055755075	33
50340.720764254285	49691.106008225026	33
49637.6062621153	49668.04689713033	33
50144.38985858913	50491.1380587975	33
50628.7567627304	49922.058769769144	33
50206.95592423111	49629.15758349456	33
50036.07296316642	50389.386380513504	33
49684.24364335378	49712.115787889175	33
49591.94525663371	49818.665975363794	33
49384.39600331183	50115.702889302	33
50516.93423232361	50288.934559065114	33
50460.84272282312	49892.40418463791	33
50609.30575384297	49886.552826231156	33
49543.97792313359	50322.081494148755	33
50592.59456211077	49599.70099387191	33
50498.645267235814	49715.34861969031	33
