# Supplementary material for: Abundant Topological Outliers in Social Media Data and Their Effect on Spatial Analysis
Source: PLoS One. 2016 Sep 9;11(9):e0162360. doi: 10.1371/journal.pone.0162360 (PMC5017681; doi:10.1371/journal.pone.0162360)
Supplement: S4 Dataset — See the respective attached file. (ZIP) [file pone.0162360.s004.zip › S4_inclusion_swl/clust_35_44.csv]

50000.0	50000.0	0
49997.79043139506	49998.597076012185	0
49992.133447697015	50000.07879332946	0
49995.558133034945	50000.38009565156	0
49997.21745450375	49997.77212437529	0
49994.57180867038	50002.631066205395	0
49991.49888846195	49992.4613969998	0
49996.77201141029	50001.35825968003	0
50004.850999751936	50000.85693610015	0
49993.46797080403	50008.42654315858	0
49998.95035597973	49999.646175560476	0
49997.442896782326	49996.09302892505	0
49998.812795232036	50001.19449831629	0
50002.62075658079	49995.496073808055	0
50000.216125961226	49993.66178437633	0
50004.23648844592	49992.22940218959	0
49993.571381594695	49999.580818657516	0
49992.41923089483	49988.943020042476	0
49996.0527618576	49990.599080623244	0
50001.12000876341	49996.02035613251	0
50001.6019572125	49988.69191780159	0
50000.054173393626	49994.84507609227	0
49996.16393075302	49983.54171333091	0
49999.359585119164	49998.34690009942	0
49990.032259035645	49990.78718097332	0
50008.03801246034	50004.374756706806	0
49997.912305912	50002.05047237355	0
50003.47988321763	49993.052296422924	0
49985.51403302475	50003.33527065473	0
49998.6759818169	50008.21620234813	0
50007.88661690972	50006.75171072905	0
49992.84463948033	49996.02080521639	0
50005.353157945894	49996.63946390781	0
49993.56821679584	49997.757853689975	0
49984.727985152575	49992.42600786566	0
49987.897885826496	50000.432936200814	0
49995.41428427015	49998.58480619745	0
49998.23230755371	49984.27159425677	0
50001.56984675912	50003.70886639595	0
49987.949256951135	49986.671472371265	0
49993.69019385624	49988.42095948461	0
49990.60023029436	49996.84431148471	0
49989.8831856475	49998.5480773353	0
50004.031737429694	49998.13902404288	0
50003.4894029905	50003.09904140463	0
50008.61850962432	50008.21797879241	0
49999.591625836154	50002.031401449996	0
49997.03975814452	50009.348246719914	0
50004.44371639388	49993.891565456965	0
50003.34929151505	49985.56991203538	0
49992.16039029563	50006.06042632077	0
50007.15378653218	49999.26466668234	0
49996.16890274137	50002.738391335304	0
50005.92485061879	49988.330804757796	0
49998.38389391129	49993.62450756858	0
50005.06115385122	49997.67556213016	0
49988.91764942108	49997.5550046056	0
50007.51712024195	50001.36870839534	0
49988.1616042304	49983.63506917873	0
50009.485075860175	49997.87824772131	0
49996.04301541916	50008.734037925446	0
49992.10706594943	49998.709555552676	0
49998.05603662089	49976.85732034227	0
49998.23225417739	49988.04705525317	0
50003.29875263384	50010.79864165075	0
49988.8005706413	49988.888047156666	0
49998.633742805185	49985.74198749925	0
50012.26252845324	49989.043919917516	0
50001.71554240036	50008.23076770677	0
49990.4221963806	49980.08489794384	0
49996.7307457035	49986.75100088232	0
49996.95323201458	49991.31025767149	0
49996.627782278076	49999.704189140306	0
49993.783599509414	50001.9670468794	0
49995.547791910605	50007.16657583297	0
49994.541607082676	49998.032773452	0
49997.19536476392	49993.761534747864	0
49994.48619388764	49990.314267388865	0
50005.31953840113	50011.457951609125	0
50005.21838530439	49992.710027598725	0
50003.553832569996	49996.930528550794	0
50005.55622003214	50007.27952617764	0
50016.07253131363	49992.92009515851	0
49981.55975510632	49993.815413305005	0
49998.391760254424	50010.92338898061	0
50006.9610331696	49997.4371772649	0
50008.761052684844	49996.71402507769	0
49995.88335509951	49989.38185972829	0
49996.861110456084	50003.60591475201	0
50011.76083948491	50005.815023696225	0
50007.565205166386	49988.032658921504	0
50011.5472826698	49993.41279408204	0
49994.69598294172	49991.86267472745	0
50001.59297422699	49992.63184262959	0
50020.432728192354	49991.544523876044	0
49995.42836478101	49997.296746693275	0
49998.810270886876	49992.07105333187	0
49990.64479087334	50004.56734443546	0
49986.07489653561	49993.66150576665	0
49986.51012401545	49995.60849854692	0
49984.077954815686	49995.664388103614	0
50003.895467088914	49987.98694527446	0
49982.031325156546	50004.108411650275	0
50012.386007996894	50002.93416500153	0
49981.83577827261	50006.99544168797	0
50002.61358895062	50006.125868638286	0
49997.610187178936	50007.504993158815	0
50002.000247755146	49982.02566011666	0
50003.92467657114	50009.55221404131	0
50007.90022175466	50009.254849840996	0
50002.119076106625	49987.54881244561	0
50000.85755020047	49982.84260186325	0
50002.88920887537	49988.277816315385	0
50000.76418505607	49990.47633754719	0
49991.52221516297	50005.175687260315	0
49991.79441719219	49989.945528475415	0
49998.38903914623	49990.977596904035	0
50010.86443657174	50002.861853111826	0
49996.13310567727	49978.225416527945	0
50001.90323198772	50002.087447907405	0
50005.84584777947	49998.54566276328	0
50017.357289774474	50003.73442282242	0
50012.453241333955	50007.3589429362	0
49985.605250376015	50000.51473356919	0
49994.38328827558	49984.18899957935	0
50000.8403546126	50004.897730818215	0
50006.11194117808	49990.15992299432	0
49984.27524808013	50005.968591316036	0
50019.5490885488	49989.334775282514	0
50008.08135946473	49995.88210170539	0
50013.452588935026	49988.7082536488	0
49998.1854275154	49989.08493253287	0
49998.71774061969	50006.58240197167	0
49993.97049801827	50004.02511665101	0
50015.25622703696	49993.5720335993	0
50019.81418921928	49993.28277654077	0
49995.226166110464	49988.49803466768	0
49993.865175289255	50005.869898426434	0
49994.04884830762	49993.897956082816	0
50001.39258520028	50014.69304526826	0
49992.10381851385	49991.3367421365	0
50002.88349777745	49998.53556594982	0
49999.29465558944	50003.13800737407	0
50012.61582749915	49996.667967977366	0
50004.93898694684	49981.08544820314	0
49992.72674114008	49981.491918674365	0
49982.816725410885	50008.82887474503	0
49993.60548876865	49980.15138910854	0
49992.11360557294	49974.161871512435	0
50008.0641741181	49991.535682462476	0
49986.56975352135	49985.88537937111	0
49988.26397047004	50003.51104710496	0
49986.204012010814	49983.62403469558	0
50005.45533731321	50008.4777403098	0
50002.84202847576	50009.38788858975	0
50004.5110949025	50002.17592122478	0
49977.593176681534	49997.97886004455	0
50012.96296910729	49986.584380800676	0
50000.389708098875	50008.21378903525	0
49990.53693650669	49987.986221160616	0
50014.06684097054	49993.2541244715	0
49991.01998804747	50002.62396518842	0
49997.179664791176	49989.593964051295	0
50004.2950092968	50012.89350630644	0
49990.621701041644	49975.46767306921	0
49993.55678247852	49977.01456242952	0
49992.84959283164	49987.70268395018	0
50011.20404459958	49996.77816642178	0
50003.364540594666	50019.003513690965	0
49983.49823437399	50007.538690917216	0
50014.32975302772	49996.15686941403	0
50015.78410513641	49997.474112749405	0
50009.43197460551	49990.474738550445	0
50004.745906517455	50016.623646608256	0
50009.63416808849	50010.34807378314	0
49981.74271072933	50016.83610456045	0
50013.40609958293	50002.34463341224	0
50002.72985233878	50018.01678341299	0
50008.287622641416	49999.13161246651	0
49984.126513146795	49977.08224825575	0
50012.84333684762	49985.38424254539	0
49987.99532836726	49995.883448455505	0
49990.49563661924	49992.83144377475	0
50014.145828508044	50005.16808115428	0
50015.1384677496	50000.029878970345	0
50018.71002429644	49992.34413541518	0
50007.134924491525	50011.962310271636	0
49996.373515502455	49992.135994846685	0
50006.850693972374	50009.72264438309	0
50012.45941158673	50019.663471941465	0
49992.899397134126	49993.07508130361	0
50016.607641170005	50001.151601822945	0
50001.25747092277	50006.547656443894	0
50005.9345093647	49994.19009730721	0
50017.813944932546	50005.00005444524	0
49994.42296405501	50000.44724693628	0
49999.35940114721	49988.76188971461	0
50016.58884756132	49999.17895380054	0
49994.892938313336	49980.091849776516	0
49995.0510721457	49995.44024060015	0
49986.38053722962	50002.41536141428	0
49990.64707373581	50007.66669698612	0
49989.3412077137	49992.250863683475	0
49987.369434572014	49998.90669951169	0
49986.04730065185	50004.93889305151	0
50020.57281063565	49988.298296764944	0
50003.141428724506	49983.92680217168	0
50011.81226398315	50020.795317113116	0
50007.91702417866	49994.79261652382	0
49997.460358599514	49978.000531714766	0
50008.47322917809	49997.7998386602	0
49988.79105521255	49985.61885176348	0
49979.99668415866	49988.247550464446	0
50023.01450993598	49990.665766766455	0
50001.80863469015	50011.621492053586	0
50001.180707899926	50000.160397497704	0
50001.230491099064	50013.464722137476	0
50005.57916729151	49986.36478573439	0
50006.32386534526	50003.98689779463	0
49987.26417256439	49997.386262863576	0
49986.50969488265	49971.13079668079	0
49991.78560749561	49984.743248127874	0
50011.91064186316	49987.25857504851	0
49979.026179858774	49993.54009193787	0
49995.29197055855	50014.299317089695	0
50003.27528192292	49991.640484220654	0
50022.18687484511	49999.49876293456	0
50016.845165693354	49996.542146341235	0
50009.68184032617	49994.3223712722	0
50008.5689875515	49989.42745413995	0
49988.62882947315	49994.23153514448	0
49978.34352784749	49994.31806542327	0
49991.21899801028	50013.93786311992	0
50009.06545782055	49992.015826742805	0
49996.762495718875	49973.93491078354	0
50017.86968777505	49999.56646561498	0
49992.32209367812	50003.204802689404	0
50006.53972236025	50002.45568023364	0
49989.60527622023	49999.63902025744	0
49998.13606003267	50013.69500914624	0
49990.00921189547	50013.485931768155	0
49991.09537875763	49976.82180722324	0
50010.54800492425	49998.00514117209	0
49989.09032394753	49996.42852776032	0
49995.18505374276	49987.3120398817	0
49990.204920949844	49989.23957312068	0
49995.16332007578	49981.804981765024	0
49989.805555721876	49969.598178768865	0
50014.54160586519	50009.30971696948	0
50021.54580095918	50001.77225144148	0
50006.927652825536	49994.9504747572	0
49978.94516972163	49997.86333530433	0
49987.154837966766	49993.45593771072	0
50018.25094646333	49988.26745355924	0
50015.53809944499	50007.19757847838	0
50002.562234896366	50007.29734310244	0
50000.87592896443	50009.30557281569	0
49996.09835851055	49994.088565508806	0
50023.472574627034	49993.01831946304	0
50013.090661204544	49993.807025936294	0
49978.33498788711	49999.89226490378	0
50014.457860201575	50015.35471834229	0
50006.75642568968	49992.643689522236	0
50010.80395894891	49986.74763689218	0
50001.22972512284	50016.696412634854	0
50011.0865047758	49984.2383962155	0
49987.17750191979	49980.50113884318	0
49988.18126003159	50002.39534483807	0
50025.30879016485	50001.55626795164	0
50004.84985572731	50003.25131092541	0
49992.321169828596	49977.792669715236	0
50025.70679542769	49986.95657258604	0
49987.68618123762	49990.97637467728	0
50003.750755374844	50000.30182726468	0
49993.00738688821	50018.27374472574	0
49985.56049451298	49985.40564000354	0
50012.47559685164	49994.66869856204	0
49988.23073582163	50005.06016935864	0
50014.21137249285	49998.59916272567	0
49985.705947552444	49991.237555350046	0
50023.961762669176	49980.63716247672	0
50015.65901229553	50005.51123304655	0
50007.42018130532	49983.40923644637	0
50003.98929458173	50020.19652411129	0
49978.68685766216	49980.01706397409	0
50006.02554113342	49983.502716806615	0
50006.37104882755	50017.880156948675	0
49977.877792385596	50016.68462250551	0
49983.88778388111	50003.431641383904	0
50007.25930525301	50016.356386512496	0
49997.53870393056	50011.68337544323	0
50028.8876354843	49996.7961139601	0
49993.03313609062	50004.99403676527	0
49978.87460193789	49978.57901382944	0
49998.366406242945	49994.75751474936	0
50019.61622097593	49990.60713461233	0
50014.61533795304	49991.38028168589	0
50008.690952911136	50020.165591565055	0
50005.68511072025	50013.842987113785	0
49996.093953493786	49996.01996986774	0
49981.46397774686	50000.416395001106	0
50010.21667654521	49996.177030068495	0
49996.98762224401	50012.73618486243	0
49977.06413674297	49991.234642248426	0
49993.694214306066	49995.12567417274	0
49980.3192485011	49994.00326872188	0
50004.056211135474	50014.66353332076	0
50002.37956575776	49978.923750197646	0
50022.66685467963	50001.65038291576	0
49995.84149753014	49973.43350969119	0
49997.10356754586	50006.01006358804	0
50033.06942428801	49981.91341570461	0
49979.94679799229	50001.3323591304	0
50008.85047956283	50016.47355770598	0
49995.25060635962	50016.73726829858	0
50006.72266694603	50007.64404602325	0
49990.082384099696	49971.73324296739	0
49994.30142329103	49986.52147414055	0
49993.99083781493	50013.564340328594	0
49993.677025331424	50019.77453632753	0
50008.88873976937	49986.20754836948	0
49989.62043617076	49984.9066512741	0
49976.89101514203	49999.79555213243	0
50000.38365317644	49984.73866509687	0
49998.50301832688	50004.801049115755	0
50002.4775370339	49999.82692121468	0
50000.58614407058	50022.59126134004	0
49991.57997734524	49980.74466590062	0
49999.47619484948	49983.55135301644	0
49997.872176753845	49979.78767954166	0
49999.51034001347	50014.126163537476	0
49987.361610054635	49969.53376487578	0
50002.83973411616	50012.701877170904	0
50010.86774556764	49989.07944425918	0
50001.15748309764	49991.573961654765	0
50007.9913835416	50022.24041741338	0
49988.7503233546	49981.35012226887	0
49986.03608310234	49999.11861181681	0
49985.00637627702	49981.597648055234	0
49985.650089384144	50009.49023072368	0
49974.397243483145	49994.03644489316	0
50015.4345562129	50000.98678220005	0
49976.39001702552	49983.38478956387	0
49990.066594147334	50015.71113489241	0
49971.73204410394	50023.41744022993	0
49983.60830630746	50002.113752133686	0
50007.28364498836	50014.70157262982	0
49983.19737224199	49998.713609976796	0
49986.11467622116	49996.56995467928	0
50019.87293030292	49996.05067039871	0
50011.89569799317	50004.23689077273	0
49987.14195373493	50003.64643312917	0
50005.18617250356	49976.00707180303	0
50021.27295677253	49997.78060101359	0
49979.594871433575	50010.649888378335	0
49992.039268323744	49970.88771154867	0
49987.510827455895	49972.02581111281	0
49995.56040451604	49984.98989796355	0
49981.0822076258	49967.432359146966	0
49987.94058000065	49974.88526764987	0
50014.510866226876	50001.379604242626	0
50004.62877733578	49978.807454918766	0
50003.970018942	50018.124082947324	0
49993.62624373497	49978.81782578118	0
49981.3428510555	50003.34384201937	0
50018.167902045905	50002.34827142573	0
49981.71449227033	50012.160532840586	0
49993.51179022016	50011.8374166899	0
50006.51511528033	49980.31385758159	0
50023.53832016382	49982.224374854566	0
50017.194157851016	50024.83639285489	0
50016.97714463976	50008.12513798981	0
49990.94758817478	50010.165896359336	0
50029.3899666008	49984.93088934797	0
49985.95128382408	49973.39797252086	0
50021.498484812364	49991.903341270365	0
49977.56468768297	50006.68173366002	0
49997.40523162644	49985.00916248897	0
49999.45886393115	50015.993292540705	0
50004.07375902936	49990.19193619716	0
49974.26236635185	50000.19879209648	0
50019.180563178095	49997.94562009952	0
50009.890755981425	49980.265018184764	0
49989.29510405071	50002.724338880376	0
49996.426259186024	49985.51478007382	0
50007.493040620924	49989.19723968765	0
49981.384028675486	50010.62626959132	0
49991.6071713429	49988.028312631526	0
49984.6056899718	49996.65388554512	0
49989.978249538704	49976.34614928339	0
50009.06208482354	50007.05225252825	0
50015.12164949382	49987.54220632814	0
50013.02451351341	50012.6930640136	0
49983.72875331615	50005.03348698493	0
50030.322162535915	50008.764945724026	0
49988.07236480543	49973.30322159022	0
50021.17953770424	49993.40148768863	0
49977.9353266202	49988.32861394756	0
50017.55200453088	49989.686622262205	0
50009.41709683127	49982.94472538286	0
49993.517031380165	49985.624445562935	0
50024.23762702507	49990.057631149546	0
50006.59920691841	50013.173112278804	0
49996.36285869221	49979.65183355569	0
49996.46253639952	50010.35669178488	0
49986.346697934445	49975.77454466398	0
50017.36509094484	49994.05724041787	0
49977.54298608225	50015.26628060827	0
49987.665413008544	50009.961026873665	0
50004.20668245684	49986.92493821414	0
49991.240948939056	49995.09753900651	0
49990.672214701546	49969.02835953091	0
49986.80029992012	50019.193986685816	0
49987.05498610656	50015.276629584274	0
50013.29483279359	49990.93642424138	0
50003.07116470876	50004.790797890644	0
50019.96678142075	50005.286622233856	0
50016.410985050155	50026.64117403084	0
50022.381607964344	49994.78009458669	0
50032.55510401598	49988.476649386204	0
50019.84726886357	50008.03743254569	0
50018.55105006549	49996.125393120456	0
50005.72733228711	49984.65987424659	0
49990.724770951034	50001.10196901953	0
50007.556938279646	49979.396019758125	0
50022.078615100705	50000.813758113996	0
50004.55566149082	50023.60044291396	0
49998.4983155582	50015.035411197096	0
50004.21201548379	49979.89735732732	0
49998.41688966351	49982.0914605221	0
49996.9404056562	50019.45560997021	0
50024.824178134666	50003.82240284793	0
49981.59933546655	49988.22546023058	0
50006.68692081328	49991.29153867619	0
50030.92505047998	49986.73341575318	0
49987.02162812129	49999.91224158874	0
50025.59547838074	50004.8113040502	0
49988.90094384041	49975.40867859488	0
49990.23594971534	49994.96063345515	0
50017.1067611682	49986.79810538411	0
49995.74080340362	50018.56532930337	0
50002.31586199673	50000.83903672667	0
49985.91446985067	49977.111835945914	0
49967.44431902017	49989.53004316159	0
49991.32434972063	49993.81099808387	0
50030.49764698876	49999.80431681986	0
50027.8920230694	49984.61646596402	0
49974.05217655252	49991.63751974511	0
49986.350155817265	50008.71150109189	0
49979.786602864704	49996.93528004006	0
49980.638830733114	50014.78666042598	0
50018.94609729141	49984.38404056665	0
50016.86817008317	49983.479919210724	0
49990.923193534356	50019.067660158245	0
49984.68159875427	50012.00075993163	0
49982.58897476211	49987.25645410104	0
49977.860154341804	50025.185317880954	0
49980.36263354036	49976.54920293385	0
50030.175245270664	50013.83441614367	0
50030.65430217634	50010.08164100497	0
49970.65389870021	50027.10203048065	0
50034.9719228903	49978.647480672626	0
50017.85789347177	50007.327853458395	0
49989.376716702325	50005.95581601044	0
49972.54740722439	50004.26018838349	0
49999.90607349646	49987.24525022351	0
50016.33039841318	50011.26546094777	0
49992.406209525456	50011.43399184492	0
50035.72874323706	50015.82195458916	0
50005.41012807499	50025.2913505149	0
49983.81713803753	49983.79410119446	0
49999.77181508898	49967.689736443	0
49967.01115954832	50018.732933267005	0
50001.21111076006	49976.59515916633	0
50022.03660548448	50021.284900769926	0
49987.06820574467	50005.69981951918	0
50020.23576196077	49998.22890886206	0
49992.16903790663	50013.34050751537	0
49981.74734959878	49983.20071237331	0
49991.36824090871	49969.98461879516	0
50012.37766248718	49981.688403947286	0
49974.56224014572	50014.0804240969	0
50024.36097900612	49986.16457806206	0
49978.57637046901	50017.57258934513	0
50035.21616128849	49992.33085888675	0
49988.520182053304	49993.212740546805	0
49990.99456999804	50011.18036907362	0
50014.791241027175	49989.81083623396	0
49983.24235149588	49995.04380092772	0
50005.4078474971	49995.59320991545	0
50026.3538803164	50002.49773890014	0
50022.33425121599	49996.648774144	0
49985.706139208625	50015.893411702025	0
50001.12132970448	50026.977078791555	0
50032.16883876991	49997.22933410839	0
50000.78804212597	50010.92367463368	0
49997.79416111843	49992.046539810384	0
49989.86428037326	49986.360250281214	0
49991.50355130605	50019.933566887434	0
50028.340584949256	50004.80209150397	0
50042.8042090433	50022.31344440058	34
50014.137677060644	49995.29278167887	34
49976.12784445138	49996.960989076164	34
50006.81615474433	49953.664584310405	34
50054.41226914499	50061.408051510225	34
49971.293336655166	49933.23399984937	34
50006.3558359645	50033.07142278609	34
49939.069221373495	50011.01316129104	34
49953.40092249225	50050.59887390905	34
49934.56124463888	50080.89429811251	34
50050.4157712593	49950.314072422654	34
50078.22597978972	49999.27425640773	34
49925.23490666502	50118.88480030688	34
49889.80200813227	50112.09742371304	34
50024.66984968922	50090.034338576974	34
50039.48611566415	50125.56338658145	34
50021.03108784599	49919.43984364884	34
49961.19272030222	50113.349871211954	34
49902.23719279648	50015.12045513585	34
50115.50027138773	49981.41217327296	34
49976.19381460264	49896.9208576087	34
49938.40582465184	49877.945020147046	34
50140.49425699556	50014.16362044463	34
50056.784217375956	50162.06658958801	34
49952.458484371746	50151.15917655682	34
49973.39290471346	50079.46695663295	34
50172.819408946096	49994.473555292636	34
49937.5993651117	49920.46921185289	34
50083.39265655194	49935.4637088454	34
50135.883159402634	49946.048945235925	34
50176.14522438348	49956.6062134306	34
49928.044786329694	49969.042860758986	34
49998.89920720645	50124.278780215165	34
50134.749646113836	49907.7849843979	34
50139.9066278333	49868.621987109604	34
49917.83554818812	50048.042284130446	34
50013.383655185055	50159.06549880097	34
49879.986435933315	49984.88650840742	34
50082.642297550556	50035.89490035847	34
50082.90506696921	50084.35195847356	34
49882.52647941773	50148.66749368502	34
50213.742523821435	49998.079164763185	34
50137.368574375985	50056.16732608039	34
49992.19494854254	50195.483348240894	34
49928.82118534879	49843.04344423773	34
49919.90410927799	50177.72705101069	34
49855.66173537682	50015.24952653848	34
50033.99595842166	50203.25938432359	34
49886.96683710666	49842.801726885555	34
50027.35066373563	49878.182598034495	34
49856.66781708589	49818.24166830809	34
49908.30037237586	49809.43747923568	34
49902.365858586796	49929.778287075686	34
49917.3952349897	50221.113013389106	34
49847.06183991091	49855.40611707869	34
49882.527622576745	50069.4038088032	34
50206.679162664695	49936.84682896527	34
50173.80260450007	49899.77954368253	34
50070.02339526175	50216.29108836126	34
50104.15679441928	49887.186695364384	34
50103.388264973306	50113.966271114645	34
50007.8240394115	50228.9925055605	34
50104.0762745842	49845.620877251735	34
49911.40430264282	49767.980524181454	34
50102.48291627625	50238.49938025508	34
49853.750384271945	50171.91456098981	34
50156.2692255034	49830.41830914841	34
49861.18501431004	49895.96207811466	34
49821.277003304866	49822.6203582081	34
50042.39315697914	50238.8935416926	34
50208.084857213296	49892.47003359775	34
49793.580110329705	49854.28708150226	34
50126.66462893427	50141.36517328277	34
50195.144013193356	49847.35045949851	34
49973.79977507595	49860.341797823436	34
50057.89015905876	49895.82480283311	34
49950.9014826655	49802.23896066291	34
50107.44852281839	50197.59022912749	34
49840.56426428009	49924.858779502836	34
49868.91473880204	49950.67257700465	34
49978.48586000713	50259.63391414939	34
49841.95420147237	50063.59528889349	34
49858.645910275416	49780.30780769197	34
49951.79699124106	50235.1564104517	34
50035.706819633524	50278.54996222677	34
49824.01392523423	49888.29662837055	34
49762.359349849845	49874.2902294519	34
50198.96923155242	50032.18021213719	34
50165.54488463462	50077.35091811248	34
50224.11670561923	50061.74008388634	34
50007.30109526808	49846.662064290686	34
49755.752098347984	49913.82471685645	34
50227.94482463983	49819.39521712236	34
50263.58088116179	49815.17036561204	34
49854.39777915047	49743.02056408329	34
50075.11110936059	49825.11307427348	34
49808.451971069946	50052.8826457554	34
49716.42210498869	49903.94013793573	34
50242.98908572157	49933.387459775426	34
50184.74337603727	49806.78790507908	34
50209.39500680622	49779.945961030484	34
50046.64861590359	49846.06735482797	34
50141.26987884775	50211.95110013527	34
49752.12224713519	49951.03855345235	34
49680.78924616488	49914.77605730018	34
49838.94598747838	49979.36967634096	34
50097.2943678633	50162.74604440138	34
49878.42188576528	50226.02497031828	34
49794.207753709605	49946.84177465058	34
50179.308864719285	49756.28176215154	34
49951.41700814868	49760.54460543767	34
49880.873754762644	50267.73985865738	34
50280.14187266972	49922.504062290915	34
50264.53938087428	50068.84190014462	34
50263.78759504368	49965.55188280634	34
50269.55831967087	49856.60268546226	34
50303.08952480277	49821.81887187802	34
49984.301331329174	49740.65383981011	34
49816.115292661554	50090.69162984279	34
49823.03018822426	50143.17299485302	34
50109.534191004626	49810.26212802608	34
49855.33767698871	50124.419597849585	34
50294.525707448374	49784.43573462374	34
49935.988995276515	50266.996338970166	34
49714.49850444752	49867.96418664819	34
50304.381690047136	49860.77197455794	34
49775.94784222729	49822.57618319436	34
50300.94603632141	49986.06504629119	34
49738.74752095584	49821.58774232021	34
50016.52410846811	49768.82688090021	34
49981.31237858921	49699.77714931891	34
50066.23931038324	50306.97055650264	34
50229.86565676525	49859.106231772384	34
49803.56178664007	50001.71382663005	34
50106.65737775399	50319.18693517394	34
50316.058376392764	49900.619359647135	34
50345.05682123408	49811.18778815077	34
50359.432699435885	49778.14800705176	34
50292.92565429067	50090.23740687536	34
50249.26770610498	49897.429922689305	34
50138.792792416585	50175.98205945448	34
50262.21468386286	49765.09561915162	34
49879.78850006059	50306.47060952079	34
49915.97087011672	50311.848201862835	34
49839.631045248185	50207.044811586165	34
50167.955143278545	49719.0878377058	34
50336.626516133896	49987.1056765785	34
49804.36132374422	50211.06257326613	34
49693.004774187066	49839.67309863803	34
50016.48444319158	49723.812331030116	34
49952.67415484601	49723.37329215002	34
50291.33198025465	50133.87498958988	34
49959.32011960639	50303.003078108	34
50317.11874209347	49940.32426228892	34
50097.9515402258	50277.99074229108	34
50345.77683380654	49857.19596440122	34
50268.11824151701	50000.585421741926	34
50051.571606855934	49711.80724430568	34
50278.492497300445	49728.297157826426	34
50047.81177269465	49669.13241823538	34
50336.27707226191	49751.216809533435	34
49677.832624771945	49953.93835938519	34
50376.960711249805	49747.03552053678	34
50324.227885196095	50069.71531587156	34
50050.572363174535	49798.71341421483	34
50297.6810012928	50046.38405543821	34
50141.86547854581	49785.81506635174	34
50236.227046014305	49739.812148354904	34
50231.138091191366	49699.29916390602	34
50357.57053095605	49928.74286904216	34
50386.7146229567	49705.330046821655	34
50000.132300373065	49808.96974193047	34
49792.33761981204	49908.29716748511	34
49641.841944266394	49958.133753953094	34
50155.35854952298	49685.4360310293	34
49788.66217859184	50126.98529674948	34
50173.97857351334	50188.557170442225	34
49803.30511116744	49791.14534740188	34
50109.299777809654	49760.199870083794	34
50068.33659177186	50343.07876011041	34
49996.91787373206	50300.416620665346	34
50280.982591008535	49692.735702628015	34
50025.13660853214	50322.159101330915	34
50013.991301537026	49680.107718795414	34
50133.46809722115	50341.775255437016	34
50424.087613653006	49695.90468373281	34
49654.53796712397	49843.8506020564	34
50201.74335488665	49668.48169933373	34
50309.96881709244	49661.197097760596	34
50101.1943648803	50371.80982022278	34
49911.4054309317	49726.42075650797	34
50400.30670926517	49927.72843466317	34
49762.47564693256	49786.189440878625	34
50204.21906996064	50216.52667205248	34
49847.42789780749	50335.63752625468	34
49906.60253267551	49893.54934362273	34
49908.857206357505	50352.44539903535	34
50367.74273425225	50072.30750033602	34
50069.31579305416	49758.24850441551	34
50324.18652053863	49715.65600124269	34
50400.988620937016	49966.42157032498	34
50374.50311328241	49889.331152108694	34
49872.386461327784	50366.59869070814	34
50368.629074907	49667.479845914226	34
49850.39899866451	50394.27633723062	34
50365.19681252442	50035.42850218683	34
50329.131578821885	50029.01123927109	34
49779.447388742235	50083.79965326686	34
49997.67594896342	50348.4474424795	34
50325.98936238533	50112.15967249621	34
49953.04680549014	49678.95926541249	34
50383.694890979605	49824.99737441012	34
49722.40476113461	49776.862991656904	34
50072.06346458398	50391.42170106166	34
50423.37056258663	50001.81344567026	34
50078.18574086763	50431.1167126566	34
50250.34205261105	50033.33320330336	34
49963.53577479163	50365.850882233455	34
50406.8908474491	50065.32490140747	34
50113.66428885574	49699.17230510455	34
49739.664979308414	49992.93063069694	34
49679.196671015176	49778.65445718182	34
50224.78941809502	49634.83069022028	34
50088.28411000975	49661.51396036098	34
49676.07345393037	49876.51923337481	34
49699.77950670499	49746.280105773345	34
49924.58401228841	50385.82844271002	34
50197.840795404416	50154.721054740905	34
49746.04232003858	50096.58525886488	34
49986.72160062695	50398.197606770496	34
50396.977405296486	50103.02970563972	34
50069.17219120819	49627.11433494813	34
50414.954727950186	49754.322365326894	34
49679.8730183782	49996.96236260788	34
50171.45998247854	50238.54795709374	34
50439.9048257726	50082.18028316908	34
49885.3100024218	50188.869700481955	34
49848.742944266734	49705.4317088217	34
49660.3877185644	49743.97058184027	34
49785.3546305407	49750.98638425105	34
49777.388550825606	50029.36801016407	34
50112.670034469535	50406.71351444132	34
49710.51436590193	50088.50443167606	34
49659.30891834128	50030.9696568629	34
49769.34440189489	50219.15084136464	34
50427.39034130258	49902.551907797315	34
49952.24206651067	49641.56228519647	34
50461.378031484644	50115.46554763977	34
50165.33290943216	50130.646413389346	34
50326.58773895819	50157.75095636236	34
49613.606226387834	49837.536179082024	34
50437.591578761756	50038.97555073549	34
49826.453996117736	49669.48857273569	34
50367.656138688064	50169.48812301734	34
50432.912809210655	50140.96592092871	34
50449.97522864862	49741.25606465519	34
50132.31728760507	50270.733684664025	34
50386.72075641671	50005.53865927877	34
50397.83678085367	50200.67643125928	34
50252.93400409713	50128.59755794009	34
50107.95366567934	49615.45494187313	34
50370.29652462986	50228.32093098337	34
49748.03927461887	50058.3256950614	34
50090.59316049182	50470.63371458546	34
49820.93625251585	49729.22305645742	34
49728.94989662213	50028.68722852852	34
49783.88895891001	49715.4994547546	34
49629.82834615122	49998.54301920356	34
50237.400007115946	50160.2132627664	34
49578.92204767676	49818.11160542841	34
50324.94516704458	50194.132433199135	34
49724.136133438944	50128.23839653002	34
49640.03088502976	49922.786295879814	34
49569.34732912847	49852.662699847686	34
49918.45028375966	49629.933775200676	34
49792.10772284863	49646.09058178853	34
49947.04321970124	49603.05065545116	34
49679.181818941055	50069.40620810089	34
50466.771895078455	49778.908622805386	34
50146.20585774545	49644.32779023142	34
50029.38366614757	50367.67681789142	34
49813.22059137718	50360.07627416232	34
50220.05863153253	50098.847568104255	34
49786.84653641782	50329.03551512917	34
50187.83863408546	49627.956638371754	34
49630.83603347692	49869.895189302275	34
50148.52583917	50309.62055263099	34
49993.49566935549	50433.67872550001	34
49611.22216509643	50029.1658015911	34
49684.93155573034	50146.444753387965	34
49959.20297812815	49563.36471472371	34
49870.51061136966	50426.81901356785	34
50356.929237199074	50268.09524851464	34
50481.1685593469	50079.39239598628	34
50399.52091290833	50254.897613938636	34
49662.53278225011	49700.901001535574	34
49988.3512987164	49653.33123078749	34
50462.337097298005	49684.25458103531	34
49752.18183458922	49737.192474949006	34
50273.78683891216	49650.8914123403	34
49903.96502330115	49690.340397677144	34
49530.38735704911	49871.77070283799	34
49569.87307981373	50026.983436525705	34
49875.87813072618	49625.89977775383	34
49592.721905055805	49998.043104615834	34
50255.77928046518	49613.00290459653	34
49825.57116989868	50246.640794948966	34
50363.70453372136	49625.3196597507	34
50220.89546807331	49589.63922143976	34
50032.11538647547	50436.569273265646	34
50046.284051977025	49599.10976977848	34
50500.39290306062	49702.58491383293	34
50429.894070305425	49862.08244606988	34
50383.649026522726	50292.26528897472	34
50468.54297994699	49856.05228119829	34
49778.41941506829	50371.857607765894	34
50189.722604238144	50274.421441794446	34
50122.6690845707	50495.657254567486	34
50284.14930198968	50180.02901402189	34
50421.90242696793	49817.42002203502	34
50468.28200700294	50020.04285207447	34
49970.731963969265	50465.09363436112	34
49771.634192233345	50288.285446354115	34
49745.320007932685	50183.098673806075	34
49560.87364405	50063.93221484527	34
50161.331081572185	50497.760414234304	34
49953.72897856711	50411.52632896361	34
50454.06286448256	50172.78462067415	34
49869.550132632336	49673.27949820342	34
49970.38754262206	49522.497518683565	34
49561.95045608579	49893.75473141818	34
50127.28444327727	50531.15263766139	34
50331.7882782362	49599.156947974	34
50491.198468160685	49988.67023118827	34
50133.61434660201	50458.95415913493	34
49712.079291863694	49964.93628631415	34
50349.48860256833	49559.51976373005	34
50503.8547374542	50125.484026830985	34
50522.929218367375	50007.32473327928	34
49951.95491246941	50193.05084257277	34
49561.6788635859	49978.04996610846	34
49711.730434036894	50169.671791821864	34
49529.295174714134	49917.62843702889	34
49671.193839976	50105.95613416244	34
50223.32894985162	50301.63051443757	34
49638.22614643547	50062.83926597582	34
50006.42614739542	50469.960793158265	34
50533.93377630004	50098.895082492214	34
49533.75971187363	50004.903700471674	34
50482.12369209081	49813.672429783204	34
49602.13720107315	49958.89799300134	34
49849.66332512997	49597.0883834949	34
50016.56502661347	50511.40466693692	34
50495.25772768775	50177.126879181065	34
50557.44498382045	49981.8187860844	34
50482.884735263295	50212.34177435982	34
50348.628936429806	50307.597597280146	34
50521.75988792874	49969.81713521293	34
49500.67534244959	49979.935261409686	34
50196.540718270786	50325.244315579206	34
50497.400604769355	50248.26470442091	34
50039.3076357576	49562.94494095258	34
49989.69078062934	49613.00518592547	34
49483.530887925626	50013.6493625916	34
50166.86925506106	50355.20722054579	34
50513.91782774344	49833.409756108325	34
49550.87606498898	49794.140584456705	34
49773.12839464839	49681.49421586636	34
50295.864278282	50225.14227159856	34
49842.36135581051	50448.91442915436	34
50470.33151705949	49910.59557966176	34
49983.75968274424	49481.316685192665	34
50136.47987716793	50099.830912163874	34
49854.114704524334	49557.70449951739	34
49845.885040483896	50281.61125269194	34
50503.449831152415	49931.50383038668	34
49733.0511779567	50234.361575842675	34
50043.4779596986	50476.49712068061	34
49935.38745062504	49509.28462231961	34
50148.58906296772	50420.79577346936	34
50492.5374750349	49738.641558750074	34
49630.59486855775	50104.53438561529	34
50143.186930337164	50384.75320630713	34
49496.78048857858	49858.96859517446	34
50365.86380011135	50124.867982079544	34
50293.78129264508	49600.39979196989	34
49624.9610455959	49700.649846360255	34
49773.35874302397	49981.602664708575	34
49649.240942900644	49660.93225088961	34
49562.642059217455	50099.64192452541	34
50393.237815675646	50329.277381235224	34
50074.16089866686	49543.59129957986	34
50326.013057532546	49530.19376921857	34
50293.91867963211	49545.741180841076	34
50598.01135237677	49990.719007498396	34
49856.38956300361	50483.37987631143	34
49740.40815285753	50366.2882653621	34
49525.260073464364	49954.64003150121	34
50525.324505366334	50221.885392362245	34
50011.835406059305	50549.919342650326	34
50539.268588075225	49689.729803549795	34
50401.967975777494	49787.27789875348	34
50503.86115107801	50287.4919652369	34
49721.285567142695	50275.62770570149	34
49766.65069381401	49621.9675988509	34
49741.16327724931	49696.2250652897	34
50167.923631570935	50533.10736295967	34
50027.31726289299	49638.34752339677	34
49739.026523756285	50323.96331380833	34
50173.88860480002	50446.79622937066	34
50499.71340062099	49891.29458047826	34
50543.53651891083	49812.804924443684	34
50589.93976840909	50031.70528240313	34
50481.28544907378	50315.49019237348	34
49624.558595072864	49802.730139328785	34
50210.51598925463	50453.710721034564	34
49817.384043745515	50475.99284536475	34
49573.69320566711	49935.728727756825	34
50495.05688390943	49665.364769909	34
50197.72356610384	50514.744380514116	34
49907.16056400776	50439.42075091627	34
50573.37922334016	49663.71683594666	34
50333.16993923703	50347.134302028266	34
49522.020555817086	49822.162348243604	34
49591.868761067686	49688.03449505832	34
49673.57911233162	50182.47671525936	34
50455.210168820115	49981.645753901255	34
49786.257560485654	50166.892492900944	34
50010.059471710265	50589.3250174562	34
50426.60826703647	50228.58458715807	34
50330.34492592051	50237.46234180053	34
50265.983282350935	49520.55811453747	34
50115.096667082886	49534.6768309623	34
49446.402062304885	50025.75787960877	34
50386.15003350672	49588.57854800499	34
50208.82657242576	50410.13899624865	34
49603.64975985826	49764.3839444143	34
49729.82383276354	49660.89021798555	34
50199.89532936799	50373.89049945174	34
50051.07190867149	50533.81562090769	34
50565.46696299005	50075.69721535305	34
50609.43905704756	49683.37432420357	34
50127.6931660946	50571.80047792111	34
50600.303298771105	49637.564795739425	34
49697.63267025113	50301.601502110185	34
50561.54906122036	49938.69345431917	34
50522.84664711017	49635.927945377785	34
49705.09257382423	50357.027547139005	34
49659.65397769757	50284.45966944904	34
49729.62720788523	49607.92092100016	34
49693.034819502725	50247.91877264894	34
49949.56420039321	49469.20937217142	34
49529.84948755568	50084.64266960495	34
49644.8814739117	49618.52860591874	34
50091.56953589879	50558.248098796306	34
49808.25872466523	50288.499356249835	34
50633.57724555949	49620.16305721338	34
50456.33088330752	50260.081164108095	34
49692.12227617711	49669.4535184221	34
50234.708244677604	50500.93001424053	34
49672.89092647301	50336.72461574223	34
50197.520824524974	49558.08742039385	34
50084.393904891906	50507.26117891086	34
50564.196323829274	49778.41570123007	34
50151.77710720449	49533.99999119256	34
49488.81380550381	50096.31754187561	34
49524.386223906455	50044.68073217059	34
50250.245278086775	50452.26534792262	34
49832.22859952384	50517.971547847126	34
49627.219909507774	50268.67005552984	34
50159.463522801234	49577.114604650145	34
49628.07845073971	50141.48584082688	34
49786.37064680482	49591.238684458025	34
50190.66982969873	49518.36963335609	34
50640.882646067075	49709.9650585323	34
49585.7351367855	50132.81104829112	34
49459.51853857235	50061.70780911156	34
49597.144636745405	50091.425560224	34
49932.0945623561	50468.551032997406	34
50583.33020521305	49821.12706654987	34
50447.262948798954	50295.7895588469	34
49425.85725671829	50081.46746295722	34
50086.4284428122	49725.976524906866	34
49661.21200378647	50233.03626808034	34
49566.405082459394	49658.42107936754	34
49922.9349192471	49565.77098665718	34
50013.86836308988	49510.87078241969	34
50193.966560528286	50563.529570715065	34
49591.895195716475	49629.94635366988	34
50599.12126513049	49917.04400636217	34
50141.02088945942	49742.72651621222	34
50252.01625177497	50207.521974929616	34
50537.894031460186	50271.69205185956	34
50398.30838511009	49646.45080027102	34
50330.13627430215	50385.52984747159	34
49903.13849752953	49596.67271137077	34
49584.272736499566	49728.25764172766	34
49893.12744272092	50473.35481019356	34
49797.292099406215	50404.49343005969	34
50611.69408242038	49800.60000088068	34
