# Supplementary material for: Abundant Topological Outliers in Social Media Data and Their Effect on Spatial Analysis
Source: PLoS One. 2016 Sep 9;11(9):e0162360. doi: 10.1371/journal.pone.0162360 (PMC5017681; doi:10.1371/journal.pone.0162360)
Supplement: S4 Dataset — See the respective attached file. (ZIP) [file pone.0162360.s004.zip › S4_inclusion_swl/clust_36_45.csv]

50000.0	50000.0	0
49997.79043139506	49998.597076012185	0
49992.133447697015	50000.07879332946	0
49995.558133034945	50000.38009565156	0
49997.21745450375	49997.77212437529	0
49994.57180867038	50002.631066205395	0
49991.49888846195	49992.4613969998	0
49996.77201141029	50001.35825968003	0
50004.850999751936	50000.85693610015	0
49993.46797080403	50008.42654315858	0
49998.95035597973	49999.646175560476	0
49997.442896782326	49996.09302892505	0
49998.812795232036	50001.19449831629	0
50002.62075658079	49995.496073808055	0
50000.216125961226	49993.66178437633	0
50004.23648844592	49992.22940218959	0
49993.571381594695	49999.580818657516	0
49992.41923089483	49988.943020042476	0
49996.0527618576	49990.599080623244	0
50001.12000876341	49996.02035613251	0
50001.6019572125	49988.69191780159	0
50000.054173393626	49994.84507609227	0
49996.16393075302	49983.54171333091	0
49999.359585119164	49998.34690009942	0
49990.032259035645	49990.78718097332	0
50008.03801246034	50004.374756706806	0
49997.912305912	50002.05047237355	0
50003.47988321763	49993.052296422924	0
49985.51403302475	50003.33527065473	0
49998.6759818169	50008.21620234813	0
50007.88661690972	50006.75171072905	0
49992.84463948033	49996.02080521639	0
50005.353157945894	49996.63946390781	0
49993.56821679584	49997.757853689975	0
49984.727985152575	49992.42600786566	0
49987.897885826496	50000.432936200814	0
49995.41428427015	49998.58480619745	0
49998.23230755371	49984.27159425677	0
50001.56984675912	50003.70886639595	0
49987.949256951135	49986.671472371265	0
49993.69019385624	49988.42095948461	0
49990.60023029436	49996.84431148471	0
49989.8831856475	49998.5480773353	0
50004.031737429694	49998.13902404288	0
50003.4894029905	50003.09904140463	0
50008.61850962432	50008.21797879241	0
49999.591625836154	50002.031401449996	0
49997.03975814452	50009.348246719914	0
50004.44371639388	49993.891565456965	0
50003.34929151505	49985.56991203538	0
49992.16039029563	50006.06042632077	0
50007.15378653218	49999.26466668234	0
49996.16890274137	50002.738391335304	0
50005.92485061879	49988.330804757796	0
49998.38389391129	49993.62450756858	0
50005.06115385122	49997.67556213016	0
49988.91764942108	49997.5550046056	0
50007.51712024195	50001.36870839534	0
49988.1616042304	49983.63506917873	0
50009.485075860175	49997.87824772131	0
49996.04301541916	50008.734037925446	0
49992.10706594943	49998.709555552676	0
49998.05603662089	49976.85732034227	0
49998.23225417739	49988.04705525317	0
50003.29875263384	50010.79864165075	0
49988.8005706413	49988.888047156666	0
49998.633742805185	49985.74198749925	0
50012.26252845324	49989.043919917516	0
50001.71554240036	50008.23076770677	0
49990.4221963806	49980.08489794384	0
49996.7307457035	49986.75100088232	0
49996.95323201458	49991.31025767149	0
49996.627782278076	49999.704189140306	0
49993.783599509414	50001.9670468794	0
49995.547791910605	50007.16657583297	0
49994.541607082676	49998.032773452	0
49997.19536476392	49993.761534747864	0
49994.48619388764	49990.314267388865	0
50005.31953840113	50011.457951609125	0
50005.21838530439	49992.710027598725	0
50003.553832569996	49996.930528550794	0
50005.55622003214	50007.27952617764	0
50016.07253131363	49992.92009515851	0
49981.55975510632	49993.815413305005	0
49998.391760254424	50010.92338898061	0
50006.9610331696	49997.4371772649	0
50008.761052684844	49996.71402507769	0
49995.88335509951	49989.38185972829	0
49996.861110456084	50003.60591475201	0
50011.76083948491	50005.815023696225	0
50007.565205166386	49988.032658921504	0
50011.5472826698	49993.41279408204	0
49994.69598294172	49991.86267472745	0
50001.59297422699	49992.63184262959	0
50020.432728192354	49991.544523876044	0
49995.42836478101	49997.296746693275	0
49998.810270886876	49992.07105333187	0
49990.64479087334	50004.56734443546	0
49986.07489653561	49993.66150576665	0
49986.51012401545	49995.60849854692	0
49984.077954815686	49995.664388103614	0
50003.895467088914	49987.98694527446	0
49982.031325156546	50004.108411650275	0
50012.386007996894	50002.93416500153	0
49981.83577827261	50006.99544168797	0
50002.61358895062	50006.125868638286	0
49997.610187178936	50007.504993158815	0
50002.000247755146	49982.02566011666	0
50003.92467657114	50009.55221404131	0
50007.90022175466	50009.254849840996	0
50002.119076106625	49987.54881244561	0
50000.85755020047	49982.84260186325	0
50002.88920887537	49988.277816315385	0
50000.76418505607	49990.47633754719	0
49991.52221516297	50005.175687260315	0
49991.79441719219	49989.945528475415	0
49998.38903914623	49990.977596904035	0
50010.86443657174	50002.861853111826	0
49996.13310567727	49978.225416527945	0
50001.90323198772	50002.087447907405	0
50005.84584777947	49998.54566276328	0
50017.357289774474	50003.73442282242	0
50012.453241333955	50007.3589429362	0
49985.605250376015	50000.51473356919	0
49994.38328827558	49984.18899957935	0
50000.8403546126	50004.897730818215	0
50006.11194117808	49990.15992299432	0
49984.27524808013	50005.968591316036	0
50019.5490885488	49989.334775282514	0
50008.08135946473	49995.88210170539	0
50013.452588935026	49988.7082536488	0
49998.1854275154	49989.08493253287	0
49998.71774061969	50006.58240197167	0
49993.97049801827	50004.02511665101	0
50015.25622703696	49993.5720335993	0
50019.81418921928	49993.28277654077	0
49995.226166110464	49988.49803466768	0
49993.865175289255	50005.869898426434	0
49994.04884830762	49993.897956082816	0
50001.39258520028	50014.69304526826	0
49992.10381851385	49991.3367421365	0
50002.88349777745	49998.53556594982	0
49999.29465558944	50003.13800737407	0
50012.61582749915	49996.667967977366	0
50004.93898694684	49981.08544820314	0
49992.72674114008	49981.491918674365	0
49982.816725410885	50008.82887474503	0
49993.60548876865	49980.15138910854	0
49992.11360557294	49974.161871512435	0
50008.0641741181	49991.535682462476	0
49986.56975352135	49985.88537937111	0
49988.26397047004	50003.51104710496	0
49986.204012010814	49983.62403469558	0
50005.45533731321	50008.4777403098	0
50002.84202847576	50009.38788858975	0
50004.5110949025	50002.17592122478	0
49977.593176681534	49997.97886004455	0
50012.96296910729	49986.584380800676	0
50000.389708098875	50008.21378903525	0
49990.53693650669	49987.986221160616	0
50014.06684097054	49993.2541244715	0
49991.01998804747	50002.62396518842	0
49997.179664791176	49989.593964051295	0
50004.2950092968	50012.89350630644	0
49990.621701041644	49975.46767306921	0
49993.55678247852	49977.01456242952	0
49992.84959283164	49987.70268395018	0
50011.20404459958	49996.77816642178	0
50003.364540594666	50019.003513690965	0
49983.49823437399	50007.538690917216	0
50014.32975302772	49996.15686941403	0
50015.78410513641	49997.474112749405	0
50009.43197460551	49990.474738550445	0
50004.745906517455	50016.623646608256	0
50009.63416808849	50010.34807378314	0
49981.74271072933	50016.83610456045	0
50013.40609958293	50002.34463341224	0
50002.72985233878	50018.01678341299	0
50008.287622641416	49999.13161246651	0
49984.126513146795	49977.08224825575	0
50012.84333684762	49985.38424254539	0
49987.99532836726	49995.883448455505	0
49990.49563661924	49992.83144377475	0
50014.145828508044	50005.16808115428	0
50015.1384677496	50000.029878970345	0
50018.71002429644	49992.34413541518	0
50007.134924491525	50011.962310271636	0
49996.373515502455	49992.135994846685	0
50006.850693972374	50009.72264438309	0
50012.45941158673	50019.663471941465	0
49992.899397134126	49993.07508130361	0
50016.607641170005	50001.151601822945	0
50001.25747092277	50006.547656443894	0
50005.9345093647	49994.19009730721	0
50017.813944932546	50005.00005444524	0
49994.42296405501	50000.44724693628	0
49999.35940114721	49988.76188971461	0
50016.58884756132	49999.17895380054	0
49994.892938313336	49980.091849776516	0
49995.0510721457	49995.44024060015	0
49986.38053722962	50002.41536141428	0
49990.64707373581	50007.66669698612	0
49989.3412077137	49992.250863683475	0
49987.369434572014	49998.90669951169	0
49986.04730065185	50004.93889305151	0
50020.57281063565	49988.298296764944	0
50003.141428724506	49983.92680217168	0
50011.81226398315	50020.795317113116	0
50007.91702417866	49994.79261652382	0
49997.460358599514	49978.000531714766	0
50008.47322917809	49997.7998386602	0
49988.79105521255	49985.61885176348	0
49979.99668415866	49988.247550464446	0
50023.01450993598	49990.665766766455	0
50001.80863469015	50011.621492053586	0
50001.180707899926	50000.160397497704	0
50001.230491099064	50013.464722137476	0
50005.57916729151	49986.36478573439	0
50006.32386534526	50003.98689779463	0
49987.26417256439	49997.386262863576	0
49986.50969488265	49971.13079668079	0
49991.78560749561	49984.743248127874	0
50011.91064186316	49987.25857504851	0
49979.026179858774	49993.54009193787	0
49995.29197055855	50014.299317089695	0
50003.27528192292	49991.640484220654	0
50022.18687484511	49999.49876293456	0
50016.845165693354	49996.542146341235	0
50009.68184032617	49994.3223712722	0
50008.5689875515	49989.42745413995	0
49988.62882947315	49994.23153514448	0
49978.34352784749	49994.31806542327	0
49991.21899801028	50013.93786311992	0
50009.06545782055	49992.015826742805	0
49996.762495718875	49973.93491078354	0
50017.86968777505	49999.56646561498	0
49992.32209367812	50003.204802689404	0
50006.53972236025	50002.45568023364	0
49989.60527622023	49999.63902025744	0
49998.13606003267	50013.69500914624	0
49990.00921189547	50013.485931768155	0
49991.09537875763	49976.82180722324	0
50010.54800492425	49998.00514117209	0
49989.09032394753	49996.42852776032	0
49995.18505374276	49987.3120398817	0
49990.204920949844	49989.23957312068	0
49995.16332007578	49981.804981765024	0
49989.805555721876	49969.598178768865	0
50014.54160586519	50009.30971696948	0
50021.54580095918	50001.77225144148	0
50006.927652825536	49994.9504747572	0
49978.94516972163	49997.86333530433	0
49987.154837966766	49993.45593771072	0
50018.25094646333	49988.26745355924	0
50015.53809944499	50007.19757847838	0
50002.562234896366	50007.29734310244	0
50000.87592896443	50009.30557281569	0
49996.09835851055	49994.088565508806	0
50023.472574627034	49993.01831946304	0
50013.090661204544	49993.807025936294	0
49978.33498788711	49999.89226490378	0
50014.457860201575	50015.35471834229	0
50006.75642568968	49992.643689522236	0
50010.80395894891	49986.74763689218	0
50001.22972512284	50016.696412634854	0
50011.0865047758	49984.2383962155	0
49987.17750191979	49980.50113884318	0
49988.18126003159	50002.39534483807	0
50025.30879016485	50001.55626795164	0
50004.84985572731	50003.25131092541	0
49992.321169828596	49977.792669715236	0
50025.70679542769	49986.95657258604	0
49987.68618123762	49990.97637467728	0
50003.750755374844	50000.30182726468	0
49993.00738688821	50018.27374472574	0
49985.56049451298	49985.40564000354	0
50012.47559685164	49994.66869856204	0
49988.23073582163	50005.06016935864	0
50014.21137249285	49998.59916272567	0
49985.705947552444	49991.237555350046	0
50023.961762669176	49980.63716247672	0
50015.65901229553	50005.51123304655	0
50007.42018130532	49983.40923644637	0
50003.98929458173	50020.19652411129	0
49978.68685766216	49980.01706397409	0
50006.02554113342	49983.502716806615	0
50006.37104882755	50017.880156948675	0
49977.877792385596	50016.68462250551	0
49983.88778388111	50003.431641383904	0
50007.25930525301	50016.356386512496	0
49997.53870393056	50011.68337544323	0
50028.8876354843	49996.7961139601	0
49993.03313609062	50004.99403676527	0
49978.87460193789	49978.57901382944	0
49998.366406242945	49994.75751474936	0
50019.61622097593	49990.60713461233	0
50014.61533795304	49991.38028168589	0
50008.690952911136	50020.165591565055	0
50005.68511072025	50013.842987113785	0
49996.093953493786	49996.01996986774	0
49981.46397774686	50000.416395001106	0
50010.21667654521	49996.177030068495	0
49996.98762224401	50012.73618486243	0
49977.06413674297	49991.234642248426	0
49993.694214306066	49995.12567417274	0
49980.3192485011	49994.00326872188	0
50004.056211135474	50014.66353332076	0
50002.37956575776	49978.923750197646	0
50022.66685467963	50001.65038291576	0
49995.84149753014	49973.43350969119	0
49997.10356754586	50006.01006358804	0
50033.06942428801	49981.91341570461	0
49979.94679799229	50001.3323591304	0
50008.85047956283	50016.47355770598	0
49995.25060635962	50016.73726829858	0
50006.72266694603	50007.64404602325	0
49990.082384099696	49971.73324296739	0
49994.30142329103	49986.52147414055	0
49993.99083781493	50013.564340328594	0
49993.677025331424	50019.77453632753	0
50008.88873976937	49986.20754836948	0
49989.62043617076	49984.9066512741	0
49976.89101514203	49999.79555213243	0
50000.38365317644	49984.73866509687	0
49998.50301832688	50004.801049115755	0
50002.4775370339	49999.82692121468	0
50000.58614407058	50022.59126134004	0
49991.57997734524	49980.74466590062	0
49999.47619484948	49983.55135301644	0
49997.872176753845	49979.78767954166	0
49999.51034001347	50014.126163537476	0
49987.361610054635	49969.53376487578	0
50002.83973411616	50012.701877170904	0
50010.86774556764	49989.07944425918	0
50001.15748309764	49991.573961654765	0
50007.9913835416	50022.24041741338	0
49988.7503233546	49981.35012226887	0
49986.03608310234	49999.11861181681	0
49985.00637627702	49981.597648055234	0
49985.650089384144	50009.49023072368	0
49974.397243483145	49994.03644489316	0
50015.4345562129	50000.98678220005	0
49976.39001702552	49983.38478956387	0
49990.066594147334	50015.71113489241	0
49971.73204410394	50023.41744022993	0
49983.60830630746	50002.113752133686	0
50007.28364498836	50014.70157262982	0
49983.19737224199	49998.713609976796	0
49986.11467622116	49996.56995467928	0
50019.87293030292	49996.05067039871	0
50011.89569799317	50004.23689077273	0
49987.14195373493	50003.64643312917	0
50005.18617250356	49976.00707180303	0
50021.27295677253	49997.78060101359	0
49979.594871433575	50010.649888378335	0
49992.039268323744	49970.88771154867	0
49987.510827455895	49972.02581111281	0
49995.56040451604	49984.98989796355	0
49981.0822076258	49967.432359146966	0
49987.94058000065	49974.88526764987	0
50014.510866226876	50001.379604242626	0
50004.62877733578	49978.807454918766	0
50003.970018942	50018.124082947324	0
49993.62624373497	49978.81782578118	0
49981.3428510555	50003.34384201937	0
50018.167902045905	50002.34827142573	0
49981.71449227033	50012.160532840586	0
49993.51179022016	50011.8374166899	0
50006.51511528033	49980.31385758159	0
50023.53832016382	49982.224374854566	0
50017.194157851016	50024.83639285489	0
50016.97714463976	50008.12513798981	0
49990.94758817478	50010.165896359336	0
50029.3899666008	49984.93088934797	0
49985.95128382408	49973.39797252086	0
50021.498484812364	49991.903341270365	0
49977.56468768297	50006.68173366002	0
49997.40523162644	49985.00916248897	0
49999.45886393115	50015.993292540705	0
50004.07375902936	49990.19193619716	0
49974.26236635185	50000.19879209648	0
50019.180563178095	49997.94562009952	0
50009.890755981425	49980.265018184764	0
49989.29510405071	50002.724338880376	0
49996.426259186024	49985.51478007382	0
50007.493040620924	49989.19723968765	0
49981.384028675486	50010.62626959132	0
49991.6071713429	49988.028312631526	0
49984.6056899718	49996.65388554512	0
49989.978249538704	49976.34614928339	0
50009.06208482354	50007.05225252825	0
50015.12164949382	49987.54220632814	0
50013.02451351341	50012.6930640136	0
49983.72875331615	50005.03348698493	0
50030.322162535915	50008.764945724026	0
49988.07236480543	49973.30322159022	0
50021.17953770424	49993.40148768863	0
49977.9353266202	49988.32861394756	0
50017.55200453088	49989.686622262205	0
50009.41709683127	49982.94472538286	0
49993.517031380165	49985.624445562935	0
50024.23762702507	49990.057631149546	0
50006.59920691841	50013.173112278804	0
49996.36285869221	49979.65183355569	0
49996.46253639952	50010.35669178488	0
49986.346697934445	49975.77454466398	0
50017.36509094484	49994.05724041787	0
49977.54298608225	50015.26628060827	0
49987.665413008544	50009.961026873665	0
50004.20668245684	49986.92493821414	0
49991.240948939056	49995.09753900651	0
49990.672214701546	49969.02835953091	0
49986.80029992012	50019.193986685816	0
49987.05498610656	50015.276629584274	0
50013.29483279359	49990.93642424138	0
50003.07116470876	50004.790797890644	0
50019.96678142075	50005.286622233856	0
50016.410985050155	50026.64117403084	0
50022.381607964344	49994.78009458669	0
50032.55510401598	49988.476649386204	0
50019.84726886357	50008.03743254569	0
50018.55105006549	49996.125393120456	0
50005.72733228711	49984.65987424659	0
49990.724770951034	50001.10196901953	0
50007.556938279646	49979.396019758125	0
50022.078615100705	50000.813758113996	0
50004.55566149082	50023.60044291396	0
49998.4983155582	50015.035411197096	0
50004.21201548379	49979.89735732732	0
49998.41688966351	49982.0914605221	0
49996.9404056562	50019.45560997021	0
50024.824178134666	50003.82240284793	0
49981.59933546655	49988.22546023058	0
50006.68692081328	49991.29153867619	0
50030.92505047998	49986.73341575318	0
49987.02162812129	49999.91224158874	0
50025.59547838074	50004.8113040502	0
49988.90094384041	49975.40867859488	0
49990.23594971534	49994.96063345515	0
50017.1067611682	49986.79810538411	0
49995.74080340362	50018.56532930337	0
50002.31586199673	50000.83903672667	0
49985.91446985067	49977.111835945914	0
49967.44431902017	49989.53004316159	0
49991.32434972063	49993.81099808387	0
50030.49764698876	49999.80431681986	0
50027.8920230694	49984.61646596402	0
49974.05217655252	49991.63751974511	0
49986.350155817265	50008.71150109189	0
49979.786602864704	49996.93528004006	0
49980.638830733114	50014.78666042598	0
50018.94609729141	49984.38404056665	0
50016.86817008317	49983.479919210724	0
49990.923193534356	50019.067660158245	0
49984.68159875427	50012.00075993163	0
49982.58897476211	49987.25645410104	0
49977.860154341804	50025.185317880954	0
49980.36263354036	49976.54920293385	0
50030.175245270664	50013.83441614367	0
50030.65430217634	50010.08164100497	0
49970.65389870021	50027.10203048065	0
50034.9719228903	49978.647480672626	0
50017.85789347177	50007.327853458395	0
49989.376716702325	50005.95581601044	0
49972.54740722439	50004.26018838349	0
49999.90607349646	49987.24525022351	0
50016.33039841318	50011.26546094777	0
49992.406209525456	50011.43399184492	0
50035.72874323706	50015.82195458916	0
50005.41012807499	50025.2913505149	0
49983.81713803753	49983.79410119446	0
49999.77181508898	49967.689736443	0
49967.01115954832	50018.732933267005	0
50001.21111076006	49976.59515916633	0
50022.03660548448	50021.284900769926	0
49987.06820574467	50005.69981951918	0
50020.23576196077	49998.22890886206	0
49992.16903790663	50013.34050751537	0
49981.74734959878	49983.20071237331	0
49991.36824090871	49969.98461879516	0
50012.37766248718	49981.688403947286	0
49974.56224014572	50014.0804240969	0
50024.36097900612	49986.16457806206	0
49978.57637046901	50017.57258934513	0
50035.21616128849	49992.33085888675	0
49988.520182053304	49993.212740546805	0
49990.99456999804	50011.18036907362	0
50014.791241027175	49989.81083623396	0
49983.24235149588	49995.04380092772	0
50005.4078474971	49995.59320991545	0
50026.3538803164	50002.49773890014	0
50022.33425121599	49996.648774144	0
49985.706139208625	50015.893411702025	0
50001.12132970448	50026.977078791555	0
50032.16883876991	49997.22933410839	0
50000.78804212597	50010.92367463368	0
49997.79416111843	49992.046539810384	0
49989.86428037326	49986.360250281214	0
49991.50355130605	50019.933566887434	0
50028.340584949256	50004.80209150397	0
49894.50970049534	50047.15333473076	35
49913.99920451517	50011.78036009869	35
49933.930428729254	49972.61139881075	35
49886.34704595271	49977.848938259995	35
49975.74815419948	49963.85710437579	35
49875.156741431005	50083.922875744196	35
50007.85573219078	49989.993158674784	35
49944.84454050254	49931.361821528684	35
49916.51789055622	50082.34763184827	35
50025.718496101406	50029.143434273064	35
49984.42962981981	50017.924901997445	35
49942.9201075361	50033.403839762774	35
49842.609145716226	49971.0405422466	35
50050.07559290657	49981.27297264275	35
49866.16774530307	49940.93025609816	35
49904.29112554569	50121.19715355287	35
49952.72699889876	50106.939980370145	35
49889.98001218766	49911.48477342428	35
49914.67521224868	49877.88038470341	35
49992.01551564721	50098.81718521263	35
49935.829483407266	49845.27186888013	35
49964.875820674926	49901.143191360265	35
49998.631548257006	49915.58365193508	35
49861.93203844773	49879.223574127805	35
50032.890884655586	50111.33173301678	35
50038.324543233626	49945.60153033339	35
49968.50086560915	49815.50428583926	35
49866.95770817203	49842.03255231973	35
49968.686333112644	50067.63098081703	35
50015.05334539455	50067.15440178265	35
49839.343434469956	50102.03868218414	35
49862.06239694984	49800.266510349014	35
49959.25823728155	50144.25512691175	35
49905.92271124409	49822.72323091552	35
50072.78153516122	49922.98321216767	35
49833.50873734781	50058.33304028404	35
49969.80998121537	49861.041975914086	35
49829.869308510424	50015.28951350344	35
49827.180663425366	49936.17588957047	35
49784.213592358945	49941.56109442109	35
50085.52066737417	49962.81023078632	35
49844.647716429936	49765.983594774945	35
49867.20164513968	50013.39347079752	35
49900.22471104576	49782.14714727874	35
50051.48602055469	50068.70265213936	35
50064.2113767601	50028.90861960586	35
50114.51254902617	49985.127755160676	35
49838.17367519109	50141.688651537195	35
50092.081452919614	50063.64429490869	35
49886.55117866901	49748.309573125785	35
49817.823678329274	50179.96857926404	35
50131.09605281051	49947.26294846543	35
50073.32364347058	49885.263892512594	35
49777.29933051895	49977.80289512109	35
50160.89499962734	49969.484747887036	35
50126.477883904474	50084.01265500101	35
50112.03795158921	49907.859636278976	35
49880.57739412403	50158.14967329831	35
49923.110767072794	50166.510719176295	35
50140.469846505584	49885.42188356837	35
50123.91735431294	50024.9010409604	35
50038.110302220855	49906.73056429728	35
49914.830533510125	50209.62374755118	35
49999.92228614289	49833.682437608	35
49912.37739602331	50246.58102368388	35
49949.53223974024	50261.1118016326	35
50095.07647492983	49853.2048460056	35
50179.28933834025	49896.11434088273	35
50005.22099803351	50134.96544902445	35
49925.86568443054	50288.27699954803	35
49980.24041457017	49778.70151587413	35
49793.66610535715	50038.188787505715	35
50001.36273582347	49746.88743840529	35
50212.42489128533	49922.20279290536	35
49762.06618492736	49906.91255444891	35
49970.45873085692	49722.159890137154	35
49939.32721711453	50327.930763328586	35
49739.62914148516	49945.72245022003	35
50024.27195410959	49797.40309416311	35
50044.3635089741	49743.40199851504	35
50099.951182998004	50118.54885798509	35
49858.838646687895	50196.71044092757	35
49971.545466853706	50289.60432096045	35
49811.647407389835	49795.94314101355	35
50159.90641258118	50014.34840051932	35
49865.195745783996	50232.61403840655	35
50080.04776489551	49767.6747450563	35
50062.70335601153	50134.81172200875	35
49759.05351839889	49869.77282037479	35
50244.858968651606	49899.558535642704	35
49786.19052596929	49837.33321841076	35
49770.75603023408	50075.453199984026	35
49746.78203180131	50008.779694056466	35
49956.60493519095	50181.96678538836	35
50133.412827019085	49838.60556031744	35
50010.847027705015	50290.76285042981	35
49708.520569523665	49922.5709370605	35
49779.89409608371	50161.37214300188	35
50062.08163855546	49800.11558692947	35
49875.94736830819	50267.35838369733	35
49671.657854307625	49917.57256079846	35
50039.29943493998	49860.01055058479	35
50094.181486175265	49734.242235491525	35
50022.18675371121	50326.03224778688	35
49800.670930101674	49897.58966046965	35
50123.645844963445	49703.152679854444	35
49996.15412384	50173.93351441337	35
49972.00324043781	50220.10602665599	35
50175.69429221125	49848.14988308574	35
49736.27680747639	50097.16838985865	35
49754.711296264206	50191.851288423284	35
50281.206389709936	49884.27456951218	35
50061.124081617396	50345.27877298635	35
50168.67298709248	50084.59039762226	35
50105.87332950411	49797.75233275271	35
49720.42956735241	50139.10689919416	35
49724.66027378668	49889.2449515585	35
49822.57398815457	50227.32849692571	35
50012.501240703285	50365.95971564987	35
50115.41717798968	50160.32139226284	35
49805.6042147176	50122.032273213496	35
49690.43324706953	49869.72608121178	35
50198.26113969803	49969.50575694736	35
49720.711805726445	50178.48872525892	35
50005.10453669701	49703.91151624178	35
49824.32400764294	49870.039851415255	35
50299.44686262563	49918.35213894828	35
50188.301051396076	50047.146530107864	35
49768.33225570451	50119.54174272677	35
50064.408789997375	50306.71559381923	35
49892.86457105887	50304.749160746775	35
49762.71161698104	50229.03086880783	35
50101.19607137872	50295.106373389775	35
50221.50229562776	50017.43299162756	35
49761.63093623067	50269.571011523294	35
49920.55269379224	49726.18139125029	35
49911.62268643376	50357.82780553781	35
50046.693444472956	49689.820036459474	35
49726.78820238864	50244.323559657394	35
49949.51253122436	50371.11831119999	35
50153.71498326513	49682.749343990436	35
50032.9246392608	50161.74632196315	35
49936.71640254349	49785.84472268721	35
50199.743839754454	49810.350582181076	35
49712.86017605419	50277.688358717765	35
50186.46021826307	49658.85483360062	35
50100.45141870076	50251.960836211074	35
49717.95288646109	49974.601967085386	35
49933.92183058905	49684.39300833231	35
50221.42273697932	49648.67350033402	35
49813.48210224064	49741.7737893263	35
50226.80488447202	49609.74650523977	35
50270.91512591581	49615.78512581517	35
49673.7867421957	50260.63569199426	35
49982.89116440529	50328.44392035579	35
49906.16195343355	50393.519553402046	35
50296.34556130883	49579.31357748072	35
50132.620066667616	50272.67083281226	35
50096.977109862666	50371.68211398582	35
49914.91286256994	49644.966502601856	35
49894.710053743314	49611.014458381775	35
49811.7013567614	50263.516209993155	35
49771.587732125416	49799.43878504559	35
49726.37996546	49849.204048394764	35
49655.40919294598	49953.453398056816	35
49967.62772976079	49656.79921913849	35
50218.619054790644	49860.26667932943	35
50255.53023958078	49856.72655123924	35
49778.98697881902	49758.153418662616	35
50044.97721279527	50388.55129866313	35
50074.48649706435	49662.27229900661	35
50246.28828894654	49936.67986824871	35
50247.946365658936	49576.886814263606	35
50039.022460093656	50201.25830686267	35
50045.29800333952	50238.82672525382	35
49641.48215372311	50230.05309943689	35
49648.23834056542	50185.993630621924	35
49998.16605928177	50404.588077458284	35
49699.92487109264	50072.02150071339	35
50142.85665517297	50231.3574479	35
49656.011306225235	49849.31830880993	35
50296.12543999918	49962.13768005051	35
50074.773495077825	49624.10506649129	35
49829.00909426178	49832.43007736707	35
49871.65216990733	50378.426431114254	35
49695.37515113483	50213.232627255195	35
50117.761003302825	50335.68789170733	35
50259.703473763664	49973.68851088316	35
50176.314291050214	49776.66989507155	35
50155.1810477723	49634.27827117897	35
49612.67892849054	50201.92017851803	35
50108.07869715567	49642.40004155966	35
50335.93918119981	49978.37687096454	35
49594.7674166414	50166.72829370387	35
50113.082796419076	50208.50762670972	35
49779.82414456727	49721.312555517245	35
49858.93066658989	49615.60208140971	35
50089.42574661632	50410.379956808305	35
50038.78910623407	49615.895672787956	35
49722.5431054476	50040.99053715457	35
50165.628271643734	49721.005252225135	35
50183.20267841456	49602.05234185151	35
49745.50774715342	50308.108048444206	35
49619.12096374695	49971.19176788438	35
49863.6857228709	49652.732713734804	35
49856.51839374149	50305.69919940537	35
50133.63478565776	49770.108066445966	35
49682.524659343726	49988.691350022826	35
49965.2524368713	50431.844641159805	35
49563.19393924165	50184.98728376737	35
50018.69169810666	49654.66760848602	35
50155.49123978909	50121.32902702996	35
50197.83339793688	49564.65989421834	35
50080.325158153464	50189.9126727586	35
49739.58273523846	49755.41059226963	35
50215.03824649558	49771.40096782434	35
49677.622099063556	50034.32056787448	35
49636.410910192026	50043.22656540821	35
50051.57688282682	50431.43874623614	35
50227.20154863598	50056.08239631745	35
49699.68299285459	49767.10006937913	35
50278.01175774272	49659.12304233543	35
49820.36556285684	50315.76617181226	35
50218.769132718095	49524.91889965261	35
49676.84430111604	49819.572087335655	35
49836.86337695891	50392.2240394155	35
50065.650003142175	50466.82648752574	35
50249.89014344992	49782.318716902846	35
49821.58743330918	49625.88672539477	35
50273.27412371605	49548.46435423008	35
49577.109958726345	49977.96259595485	35
49876.95309637612	49574.6103960494	35
50269.166963982534	50010.596566523665	35
49841.29944234677	49716.757661703035	35
50294.196596063295	49696.50401977441	35
49844.183461548455	50429.19830434663	35
50107.70858871596	50453.376593550965	35
49641.35099811332	50007.1333179933	35
49615.2122762076	49859.23119744263	35
49926.962511915735	49585.29180845808	35
50207.21364018798	50097.79325214704	35
50312.64984135618	49536.405840873726	35
49990.380641818745	50258.05867518566	35
49537.05132725448	49992.494560587	35
50316.41692877147	50017.282013183336	35
49689.447550724246	49723.9964798488	35
50008.65923491016	50226.30866587771	35
49768.865222893495	50340.195135090136	35
49693.983571999284	49684.60551681565	35
49712.88230152143	49647.00171652855	35
50309.547078583484	49634.66837963296	35
49683.743777417025	50173.01887411237	35
49674.98778764064	50137.95937955703	35
49631.723244350396	50131.49113685229	35
49987.73719667134	50462.8365544044	35
49953.38198147238	50477.14346627051	35
50007.51121526674	49592.53900535827	35
50276.75509708061	50047.40014994902	35
50201.50413000328	49715.36616436344	35
50006.87298490957	49876.37722664501	35
50240.77309889931	49742.04321936186	35
49736.04559044246	50358.674514700026	35
49988.60612030818	49626.406862904536	35
50146.3886198344	49804.426369445915	35
49806.53475032232	50428.46889808584	35
49538.96231757945	50031.418813546785	35
49884.83818326216	49711.309330942066	35
49927.98317651081	50434.04588737361	35
49723.590372870334	50397.94799016225	35
49660.37486035281	50073.527499923686	35
50154.56865515621	50353.40180211204	35
50254.65528883582	50087.72408989293	35
50277.24543631265	49743.09008679642	35
50161.96234196559	50297.83322884625	35
49599.31284475534	50107.15250345254	35
49796.41065328224	50389.62254640479	35
49783.58384856074	49649.24515540876	35
49719.81151331177	49798.88908177509	35
49678.711913883955	50400.59801034095	35
50170.33529041763	49538.517908733236	35
50059.19663123437	50503.977858722865	35
49831.462531442274	49674.759173803664	35
50330.87825159476	49899.54718436178	35
49572.5718598459	50131.675274583	35
50228.792242822165	49687.15881210267	35
50025.15549934616	50481.177049294194	35
50241.63542347883	49820.8391290214	35
49623.56903632005	49929.87929165402	35
49914.93311656556	50484.40140665319	35
49684.71650663493	49619.908408821895	35
50119.341293091195	50492.663768461985	35
49498.52951666641	49978.18302164919	35
50112.61413250267	50532.68261151705	35
49870.73461183339	50341.51285422851	35
49542.38486720732	50110.53159093603	35
49644.44612622786	49802.91392313567	35
50367.658522787715	49953.39607182518	35
49585.42377552261	49886.22475261403	35
50034.076079084734	49561.747852692926	35
50351.017489712656	49543.44268362247	35
50107.399632818124	49594.943906608016	35
50248.43583565161	50130.60587633087	35
50201.1630551396	50281.833810288095	35
49662.88604238988	50299.17599297715	35
50249.15092020049	50173.935882404956	35
50363.351567922284	50007.26191312016	35
50407.93255031436	49939.44863677084	35
50195.954256858415	49487.096750986006	35
49732.67021609746	49685.59009675999	35
50106.86462769019	50572.63006027401	35
49710.78372656683	50433.66192760388	35
49851.97521495138	49538.7366959894	35
50375.29399566966	49579.59589603405	35
49651.1098365714	49737.23043775608	35
49870.84025195464	50460.66758391105	35
50156.198884027624	50536.832373621066	35
50401.44414432562	49991.52881392661	35
49826.14559169112	50351.883116829405	35
49630.35438388757	50267.539150569224	35
49991.46950010719	50504.04811774772	35
49562.11126443074	50079.52635746736	35
49593.04280270542	50244.169723798026	35
50183.1059152547	50144.974271616906	35
50364.79677835176	50049.885710988565	35
50152.16423996333	49478.24474410118	35
50181.50277394781	50378.76476420883	35
50321.87752846589	49726.50389112928	35
50417.986385545184	49904.61686468759	35
49561.79342412955	49913.78497891168	35
49577.59243202793	50031.01054462098	35
49641.570313382064	49627.61686847473	35
50356.975256099344	49610.812176315405	35
50360.804011960645	50092.27499303146	35
50321.355552112786	50087.35806887748	35
50333.04161213808	49936.8061916984	35
49498.82923323235	50115.662267351974	35
50404.21943487614	50029.24356132481	35
49527.48451238972	50147.284044781445	35
49552.310264441956	50223.05900086887	35
49836.233934489544	49587.003999432316	35
49794.08506829237	49684.72899331025	35
49749.2062824204	49624.375005058726	35
50329.185299599536	50125.88877825836	35
50085.61229135957	49563.725839648134	35
49494.438255157096	50037.682551941194	35
50139.767730827865	49512.52372110847	35
50293.22581192458	49788.974038821616	35
49748.853601506016	49580.245191446535	35
49635.0168543319	49591.5162804699	35
49855.691115643516	49499.569169559305	35
50458.56810377785	49911.63672029972	35
49497.638294609074	50079.161907933114	35
50098.8292581893	49519.81438269913	35
49540.76438033418	49883.810700954935	35
49526.20802395543	49849.4423002768	35
49653.12534896234	49550.57212394591	35
49513.856558761974	50202.870795602656	35
49810.513224539194	49537.63202816596	35
49707.681600399774	50323.97465213459	35
50063.47979878644	49530.10020907927	35
50450.45660846798	49953.39139053345	35
50198.02945284997	49448.20761405583	35
50255.69415027381	49509.58229153417	35
50196.30895281637	50554.69654283846	35
49695.98633998085	50474.83587302069	35
49689.06057987268	50360.006952615695	35
49657.96387122481	49696.083206131734	35
49569.79316709121	50278.45669739397	35
49788.08759748035	49566.68606193425	35
50393.7298179355	50113.86195218555	35
49924.44314580472	49547.468071518364	35
49994.62976230716	50540.19563878352	35
50420.35308322236	50146.75824027158	35
49655.27992672629	50468.891570349275	35
50069.798114891004	50565.58102089565	35
49673.31993935315	50505.297266345806	35
49460.44693777429	49980.98822774344	35
50434.944216123105	50050.139930894606	35
50458.13906334687	50161.025409970396	35
49963.27520478051	49570.12879489877	35
49734.64682768419	50468.63590130205	35
50111.376888213876	49476.99391119936	35
50174.47689222011	50187.66701443973	35
50210.973220637825	50188.01508913468	35
49833.206283129	50485.12663414209	35
49471.27006970059	50212.50548780167	35
50400.116308479955	50071.213871606626	35
50176.10351443769	50254.487460257486	35
50133.62731736531	49446.673094365455	35
49711.834580477116	50508.62968080143	35
50486.632379217765	49944.54863921919	35
50306.40283975062	50153.99616619513	35
50128.59237119138	50403.63446815289	35
50354.51168032467	50153.19513600839	35
50195.968011342295	50324.14388579657	35
50213.31255206227	50358.10381851805	35
49881.933888121916	49469.40274422717	35
50393.37043508909	49612.58851936645	35
50337.023114696574	49579.09785072341	35
49622.0443786289	49521.122895373555	35
50303.90759865314	50192.572056103134	35
49597.88052632475	49594.16086549168	35
50373.00417232128	49513.25942660421	35
50077.679209358335	49447.43607743856	35
50283.89931256373	49828.334792382506	35
50323.763385873346	49809.07429778384	35
50344.84747539318	49845.263936146	35
50130.15150867433	49552.54599236158	35
50292.11444782479	50120.66441533675	35
49600.37662264581	49551.05265460385	35
50464.74315645226	50029.58451912175	35
49620.36580821618	49688.961872963024	35
50189.05250204312	50418.70044425406	35
49781.7158948477	50301.14421519588	35
50515.78162981337	49974.02929430789	35
50296.465759255596	49500.77421466573	35
49566.54784127036	49567.54631641561	35
49817.31050883296	49498.760667577844	35
50474.50576541279	49990.426712137356	35
49654.43178233861	50373.50954087033	35
49645.98933577407	50532.636264293	35
49782.61685441094	50461.759639902375	35
49705.937745430434	49582.76738799442	35
49502.81468803359	49814.30926434147	35
49551.192741243045	49603.4450015741	35
50298.54483270242	49464.062555252654	35
50258.1133034668	49466.50808126369	35
50218.05086160317	50243.79976325901	35
49640.59069839075	50435.182545163596	35
49995.346313249196	49543.36050300826	35
50086.66754676721	49697.506490848136	35
50361.878033979374	49733.73582249247	35
50345.132410191705	50190.497798700446	35
49763.32260588948	50420.0496490908	35
50513.8160890702	50016.64402043708	35
50524.88943850691	50058.265509019395	35
49606.71315432953	50414.818932032256	35
49613.95204263155	50557.32927768366	35
49530.32520469899	50251.929201369436	35
49718.374457974765	50547.02212994266	35
50372.963578170085	49651.55466847489	35
50369.224501291916	49917.3670382863	35
49547.97880284266	49645.81209291717	35
50225.753380881055	50582.77359116826	35
50364.780120374075	50228.24136841377	35
50035.53087303591	50533.841463333694	35
49617.161374837306	50362.492496776904	35
50419.478286038546	49638.68666208062	35
49465.531213197384	50169.13436843354	35
50232.15257021102	50410.8705697461	35
50337.96530314959	49665.80404775841	35
49451.95724917347	50135.07304093225	35
50551.34346140468	49959.38216695043	35
50408.95525477028	49497.88859045361	35
50023.24396474375	50574.887822186596	35
49654.30192093942	50569.211903180374	35
49665.64837446555	49512.11557760728	35
49604.09163953776	49784.77086260463	35
49699.88513333864	49537.90149476684	35
49633.055208372534	49481.4043589632	35
50555.76179472928	49915.28266565703	35
50308.06772679236	49857.691248403404	35
50405.251542807564	50212.107269914304	35
50363.006231340536	49881.42531314065	35
50355.78466493884	49697.52447782813	35
50248.943886882225	50373.00625478168	35
50026.61817399135	49517.84509142785	35
50278.83172993413	49431.37929774202	35
50232.290765204285	49429.74013459744	35
50287.64416396572	50350.624660431065	35
50333.34954930133	49765.13010377397	35
50195.235155604154	49410.14141397002	35
50323.976015181994	50358.64991855265	35
49699.17252885736	50587.56393317328	35
50263.14603123869	50585.19585977854	35
49761.48778110781	50500.033178451864	35
50353.56782372467	50382.04572266451	35
49883.900926135226	50426.060136555396	35
50319.53875327268	50227.69414380191	35
50591.895461172244	49934.398294253515	35
49594.89021429651	49658.64442374633	35
50417.5845068507	49455.796560373485	35
50429.108248715704	50096.8426232752	35
49810.052278937954	50514.65884532961	35
50072.635879030866	49483.89807006231	35
50335.09590910249	49488.49534914906	35
49503.984905013756	49770.46491873582	35
49577.59422783164	50341.919966740716	35
50395.488457394466	50260.39204612389	35
50343.26076021598	49449.28038196207	35
50189.712477182475	50591.10442976621	35
49646.01214528303	49887.78303729927	35
50305.506597795866	50592.3929756576	35
49626.11243865993	50307.366621754285	35
50388.2153546156	50401.437142721115	35
49418.844441613124	49997.83915998654	35
50493.98982741816	50141.959641390764	35
50368.91753455207	49784.474082833716	35
50156.98615469551	49419.22159904208	35
49840.93617379535	50540.010168736204	35
