# Supplementary material for: Abundant Topological Outliers in Social Media Data and Their Effect on Spatial Analysis
Source: PLoS One. 2016 Sep 9;11(9):e0162360. doi: 10.1371/journal.pone.0162360 (PMC5017681; doi:10.1371/journal.pone.0162360)
Supplement: S4 Dataset — See the respective attached file. (ZIP) [file pone.0162360.s004.zip › S4_inclusion_swl/clust_37_46.csv]

50000.0	50000.0	0
49997.79043139506	49998.597076012185	0
49992.133447697015	50000.07879332946	0
49995.558133034945	50000.38009565156	0
49997.21745450375	49997.77212437529	0
49994.57180867038	50002.631066205395	0
49991.49888846195	49992.4613969998	0
49996.77201141029	50001.35825968003	0
50004.850999751936	50000.85693610015	0
49993.46797080403	50008.42654315858	0
49998.95035597973	49999.646175560476	0
49997.442896782326	49996.09302892505	0
49998.812795232036	50001.19449831629	0
50002.62075658079	49995.496073808055	0
50000.216125961226	49993.66178437633	0
50004.23648844592	49992.22940218959	0
49993.571381594695	49999.580818657516	0
49992.41923089483	49988.943020042476	0
49996.0527618576	49990.599080623244	0
50001.12000876341	49996.02035613251	0
50001.6019572125	49988.69191780159	0
50000.054173393626	49994.84507609227	0
49996.16393075302	49983.54171333091	0
49999.359585119164	49998.34690009942	0
49990.032259035645	49990.78718097332	0
50008.03801246034	50004.374756706806	0
49997.912305912	50002.05047237355	0
50003.47988321763	49993.052296422924	0
49985.51403302475	50003.33527065473	0
49998.6759818169	50008.21620234813	0
50007.88661690972	50006.75171072905	0
49992.84463948033	49996.02080521639	0
50005.353157945894	49996.63946390781	0
49993.56821679584	49997.757853689975	0
49984.727985152575	49992.42600786566	0
49987.897885826496	50000.432936200814	0
49995.41428427015	49998.58480619745	0
49998.23230755371	49984.27159425677	0
50001.56984675912	50003.70886639595	0
49987.949256951135	49986.671472371265	0
49993.69019385624	49988.42095948461	0
49990.60023029436	49996.84431148471	0
49989.8831856475	49998.5480773353	0
50004.031737429694	49998.13902404288	0
50003.4894029905	50003.09904140463	0
50008.61850962432	50008.21797879241	0
49999.591625836154	50002.031401449996	0
49997.03975814452	50009.348246719914	0
50004.44371639388	49993.891565456965	0
50003.34929151505	49985.56991203538	0
49992.16039029563	50006.06042632077	0
50007.15378653218	49999.26466668234	0
49996.16890274137	50002.738391335304	0
50005.92485061879	49988.330804757796	0
49998.38389391129	49993.62450756858	0
50005.06115385122	49997.67556213016	0
49988.91764942108	49997.5550046056	0
50007.51712024195	50001.36870839534	0
49988.1616042304	49983.63506917873	0
50009.485075860175	49997.87824772131	0
49996.04301541916	50008.734037925446	0
49992.10706594943	49998.709555552676	0
49998.05603662089	49976.85732034227	0
49998.23225417739	49988.04705525317	0
50003.29875263384	50010.79864165075	0
49988.8005706413	49988.888047156666	0
49998.633742805185	49985.74198749925	0
50012.26252845324	49989.043919917516	0
50001.71554240036	50008.23076770677	0
49990.4221963806	49980.08489794384	0
49996.7307457035	49986.75100088232	0
49996.95323201458	49991.31025767149	0
49996.627782278076	49999.704189140306	0
49993.783599509414	50001.9670468794	0
49995.547791910605	50007.16657583297	0
49994.541607082676	49998.032773452	0
49997.19536476392	49993.761534747864	0
49994.48619388764	49990.314267388865	0
50005.31953840113	50011.457951609125	0
50005.21838530439	49992.710027598725	0
50003.553832569996	49996.930528550794	0
50005.55622003214	50007.27952617764	0
50016.07253131363	49992.92009515851	0
49981.55975510632	49993.815413305005	0
49998.391760254424	50010.92338898061	0
50006.9610331696	49997.4371772649	0
50008.761052684844	49996.71402507769	0
49995.88335509951	49989.38185972829	0
49996.861110456084	50003.60591475201	0
50011.76083948491	50005.815023696225	0
50007.565205166386	49988.032658921504	0
50011.5472826698	49993.41279408204	0
49994.69598294172	49991.86267472745	0
50001.59297422699	49992.63184262959	0
50020.432728192354	49991.544523876044	0
49995.42836478101	49997.296746693275	0
49998.810270886876	49992.07105333187	0
49990.64479087334	50004.56734443546	0
49986.07489653561	49993.66150576665	0
49986.51012401545	49995.60849854692	0
49984.077954815686	49995.664388103614	0
50003.895467088914	49987.98694527446	0
49982.031325156546	50004.108411650275	0
50012.386007996894	50002.93416500153	0
49981.83577827261	50006.99544168797	0
50002.61358895062	50006.125868638286	0
49997.610187178936	50007.504993158815	0
50002.000247755146	49982.02566011666	0
50003.92467657114	50009.55221404131	0
50007.90022175466	50009.254849840996	0
50002.119076106625	49987.54881244561	0
50000.85755020047	49982.84260186325	0
50002.88920887537	49988.277816315385	0
50000.76418505607	49990.47633754719	0
49991.52221516297	50005.175687260315	0
49991.79441719219	49989.945528475415	0
49998.38903914623	49990.977596904035	0
50010.86443657174	50002.861853111826	0
49996.13310567727	49978.225416527945	0
50001.90323198772	50002.087447907405	0
50005.84584777947	49998.54566276328	0
50017.357289774474	50003.73442282242	0
50012.453241333955	50007.3589429362	0
49985.605250376015	50000.51473356919	0
49994.38328827558	49984.18899957935	0
50000.8403546126	50004.897730818215	0
50006.11194117808	49990.15992299432	0
49984.27524808013	50005.968591316036	0
50019.5490885488	49989.334775282514	0
50008.08135946473	49995.88210170539	0
50013.452588935026	49988.7082536488	0
49998.1854275154	49989.08493253287	0
49998.71774061969	50006.58240197167	0
49993.97049801827	50004.02511665101	0
50015.25622703696	49993.5720335993	0
50019.81418921928	49993.28277654077	0
49995.226166110464	49988.49803466768	0
49993.865175289255	50005.869898426434	0
49994.04884830762	49993.897956082816	0
50001.39258520028	50014.69304526826	0
49992.10381851385	49991.3367421365	0
50002.88349777745	49998.53556594982	0
49999.29465558944	50003.13800737407	0
50012.61582749915	49996.667967977366	0
50004.93898694684	49981.08544820314	0
49992.72674114008	49981.491918674365	0
49982.816725410885	50008.82887474503	0
49993.60548876865	49980.15138910854	0
49992.11360557294	49974.161871512435	0
50008.0641741181	49991.535682462476	0
49986.56975352135	49985.88537937111	0
49988.26397047004	50003.51104710496	0
49986.204012010814	49983.62403469558	0
50005.45533731321	50008.4777403098	0
50002.84202847576	50009.38788858975	0
50004.5110949025	50002.17592122478	0
49977.593176681534	49997.97886004455	0
50012.96296910729	49986.584380800676	0
50000.389708098875	50008.21378903525	0
49990.53693650669	49987.986221160616	0
50014.06684097054	49993.2541244715	0
49991.01998804747	50002.62396518842	0
49997.179664791176	49989.593964051295	0
50004.2950092968	50012.89350630644	0
49990.621701041644	49975.46767306921	0
49993.55678247852	49977.01456242952	0
49992.84959283164	49987.70268395018	0
50011.20404459958	49996.77816642178	0
50003.364540594666	50019.003513690965	0
49983.49823437399	50007.538690917216	0
50014.32975302772	49996.15686941403	0
50015.78410513641	49997.474112749405	0
50009.43197460551	49990.474738550445	0
50004.745906517455	50016.623646608256	0
50009.63416808849	50010.34807378314	0
49981.74271072933	50016.83610456045	0
50013.40609958293	50002.34463341224	0
50002.72985233878	50018.01678341299	0
50008.287622641416	49999.13161246651	0
49984.126513146795	49977.08224825575	0
50012.84333684762	49985.38424254539	0
49987.99532836726	49995.883448455505	0
49990.49563661924	49992.83144377475	0
50014.145828508044	50005.16808115428	0
50015.1384677496	50000.029878970345	0
50018.71002429644	49992.34413541518	0
50007.134924491525	50011.962310271636	0
49996.373515502455	49992.135994846685	0
50006.850693972374	50009.72264438309	0
50012.45941158673	50019.663471941465	0
49992.899397134126	49993.07508130361	0
50016.607641170005	50001.151601822945	0
50001.25747092277	50006.547656443894	0
50005.9345093647	49994.19009730721	0
50017.813944932546	50005.00005444524	0
49994.42296405501	50000.44724693628	0
49999.35940114721	49988.76188971461	0
50016.58884756132	49999.17895380054	0
49994.892938313336	49980.091849776516	0
49995.0510721457	49995.44024060015	0
49986.38053722962	50002.41536141428	0
49990.64707373581	50007.66669698612	0
49989.3412077137	49992.250863683475	0
49987.369434572014	49998.90669951169	0
49986.04730065185	50004.93889305151	0
50020.57281063565	49988.298296764944	0
50003.141428724506	49983.92680217168	0
50011.81226398315	50020.795317113116	0
50007.91702417866	49994.79261652382	0
49997.460358599514	49978.000531714766	0
50008.47322917809	49997.7998386602	0
49988.79105521255	49985.61885176348	0
49979.99668415866	49988.247550464446	0
50023.01450993598	49990.665766766455	0
50001.80863469015	50011.621492053586	0
50001.180707899926	50000.160397497704	0
50001.230491099064	50013.464722137476	0
50005.57916729151	49986.36478573439	0
50006.32386534526	50003.98689779463	0
49987.26417256439	49997.386262863576	0
49986.50969488265	49971.13079668079	0
49991.78560749561	49984.743248127874	0
50011.91064186316	49987.25857504851	0
49979.026179858774	49993.54009193787	0
49995.29197055855	50014.299317089695	0
50003.27528192292	49991.640484220654	0
50022.18687484511	49999.49876293456	0
50016.845165693354	49996.542146341235	0
50009.68184032617	49994.3223712722	0
50008.5689875515	49989.42745413995	0
49988.62882947315	49994.23153514448	0
49978.34352784749	49994.31806542327	0
49991.21899801028	50013.93786311992	0
50009.06545782055	49992.015826742805	0
49996.762495718875	49973.93491078354	0
50017.86968777505	49999.56646561498	0
49992.32209367812	50003.204802689404	0
50006.53972236025	50002.45568023364	0
49989.60527622023	49999.63902025744	0
49998.13606003267	50013.69500914624	0
49990.00921189547	50013.485931768155	0
49991.09537875763	49976.82180722324	0
50010.54800492425	49998.00514117209	0
49989.09032394753	49996.42852776032	0
49995.18505374276	49987.3120398817	0
49990.204920949844	49989.23957312068	0
49995.16332007578	49981.804981765024	0
49989.805555721876	49969.598178768865	0
50014.54160586519	50009.30971696948	0
50021.54580095918	50001.77225144148	0
50006.927652825536	49994.9504747572	0
49978.94516972163	49997.86333530433	0
49987.154837966766	49993.45593771072	0
50018.25094646333	49988.26745355924	0
50015.53809944499	50007.19757847838	0
50002.562234896366	50007.29734310244	0
50000.87592896443	50009.30557281569	0
49996.09835851055	49994.088565508806	0
50023.472574627034	49993.01831946304	0
50013.090661204544	49993.807025936294	0
49978.33498788711	49999.89226490378	0
50014.457860201575	50015.35471834229	0
50006.75642568968	49992.643689522236	0
50010.80395894891	49986.74763689218	0
50001.22972512284	50016.696412634854	0
50011.0865047758	49984.2383962155	0
49987.17750191979	49980.50113884318	0
49988.18126003159	50002.39534483807	0
50025.30879016485	50001.55626795164	0
50004.84985572731	50003.25131092541	0
49992.321169828596	49977.792669715236	0
50025.70679542769	49986.95657258604	0
49987.68618123762	49990.97637467728	0
50003.750755374844	50000.30182726468	0
49993.00738688821	50018.27374472574	0
49985.56049451298	49985.40564000354	0
50012.47559685164	49994.66869856204	0
49988.23073582163	50005.06016935864	0
50014.21137249285	49998.59916272567	0
49985.705947552444	49991.237555350046	0
50023.961762669176	49980.63716247672	0
50015.65901229553	50005.51123304655	0
50007.42018130532	49983.40923644637	0
50003.98929458173	50020.19652411129	0
49978.68685766216	49980.01706397409	0
50006.02554113342	49983.502716806615	0
50006.37104882755	50017.880156948675	0
49977.877792385596	50016.68462250551	0
49983.88778388111	50003.431641383904	0
50007.25930525301	50016.356386512496	0
49997.53870393056	50011.68337544323	0
50028.8876354843	49996.7961139601	0
49993.03313609062	50004.99403676527	0
49978.87460193789	49978.57901382944	0
49998.366406242945	49994.75751474936	0
50019.61622097593	49990.60713461233	0
50014.61533795304	49991.38028168589	0
50008.690952911136	50020.165591565055	0
50005.68511072025	50013.842987113785	0
49996.093953493786	49996.01996986774	0
49981.46397774686	50000.416395001106	0
50010.21667654521	49996.177030068495	0
49996.98762224401	50012.73618486243	0
49977.06413674297	49991.234642248426	0
49993.694214306066	49995.12567417274	0
49980.3192485011	49994.00326872188	0
50004.056211135474	50014.66353332076	0
50002.37956575776	49978.923750197646	0
50022.66685467963	50001.65038291576	0
49995.84149753014	49973.43350969119	0
49997.10356754586	50006.01006358804	0
50033.06942428801	49981.91341570461	0
49979.94679799229	50001.3323591304	0
50008.85047956283	50016.47355770598	0
49995.25060635962	50016.73726829858	0
50006.72266694603	50007.64404602325	0
49990.082384099696	49971.73324296739	0
49994.30142329103	49986.52147414055	0
49993.99083781493	50013.564340328594	0
49993.677025331424	50019.77453632753	0
50008.88873976937	49986.20754836948	0
49989.62043617076	49984.9066512741	0
49976.89101514203	49999.79555213243	0
50000.38365317644	49984.73866509687	0
49998.50301832688	50004.801049115755	0
50002.4775370339	49999.82692121468	0
50000.58614407058	50022.59126134004	0
49991.57997734524	49980.74466590062	0
49999.47619484948	49983.55135301644	0
49997.872176753845	49979.78767954166	0
49999.51034001347	50014.126163537476	0
49987.361610054635	49969.53376487578	0
50002.83973411616	50012.701877170904	0
50010.86774556764	49989.07944425918	0
50001.15748309764	49991.573961654765	0
50007.9913835416	50022.24041741338	0
49988.7503233546	49981.35012226887	0
49986.03608310234	49999.11861181681	0
49985.00637627702	49981.597648055234	0
49985.650089384144	50009.49023072368	0
49974.397243483145	49994.03644489316	0
50015.4345562129	50000.98678220005	0
49976.39001702552	49983.38478956387	0
49990.066594147334	50015.71113489241	0
49971.73204410394	50023.41744022993	0
49983.60830630746	50002.113752133686	0
50007.28364498836	50014.70157262982	0
49983.19737224199	49998.713609976796	0
49986.11467622116	49996.56995467928	0
50019.87293030292	49996.05067039871	0
50011.89569799317	50004.23689077273	0
49987.14195373493	50003.64643312917	0
50005.18617250356	49976.00707180303	0
50021.27295677253	49997.78060101359	0
49979.594871433575	50010.649888378335	0
49992.039268323744	49970.88771154867	0
49987.510827455895	49972.02581111281	0
49995.56040451604	49984.98989796355	0
49981.0822076258	49967.432359146966	0
49987.94058000065	49974.88526764987	0
50014.510866226876	50001.379604242626	0
50004.62877733578	49978.807454918766	0
50003.970018942	50018.124082947324	0
49993.62624373497	49978.81782578118	0
49981.3428510555	50003.34384201937	0
50018.167902045905	50002.34827142573	0
49981.71449227033	50012.160532840586	0
49993.51179022016	50011.8374166899	0
50006.51511528033	49980.31385758159	0
50023.53832016382	49982.224374854566	0
50017.194157851016	50024.83639285489	0
50016.97714463976	50008.12513798981	0
49990.94758817478	50010.165896359336	0
50029.3899666008	49984.93088934797	0
49985.95128382408	49973.39797252086	0
50021.498484812364	49991.903341270365	0
49977.56468768297	50006.68173366002	0
49997.40523162644	49985.00916248897	0
49999.45886393115	50015.993292540705	0
50004.07375902936	49990.19193619716	0
49974.26236635185	50000.19879209648	0
50019.180563178095	49997.94562009952	0
50009.890755981425	49980.265018184764	0
49989.29510405071	50002.724338880376	0
49996.426259186024	49985.51478007382	0
50007.493040620924	49989.19723968765	0
49981.384028675486	50010.62626959132	0
49991.6071713429	49988.028312631526	0
49984.6056899718	49996.65388554512	0
49989.978249538704	49976.34614928339	0
50009.06208482354	50007.05225252825	0
50015.12164949382	49987.54220632814	0
50013.02451351341	50012.6930640136	0
49983.72875331615	50005.03348698493	0
50030.322162535915	50008.764945724026	0
49988.07236480543	49973.30322159022	0
50021.17953770424	49993.40148768863	0
49977.9353266202	49988.32861394756	0
50017.55200453088	49989.686622262205	0
50009.41709683127	49982.94472538286	0
49993.517031380165	49985.624445562935	0
50024.23762702507	49990.057631149546	0
50006.59920691841	50013.173112278804	0
49996.36285869221	49979.65183355569	0
49996.46253639952	50010.35669178488	0
49986.346697934445	49975.77454466398	0
50017.36509094484	49994.05724041787	0
49977.54298608225	50015.26628060827	0
49987.665413008544	50009.961026873665	0
50004.20668245684	49986.92493821414	0
49991.240948939056	49995.09753900651	0
49990.672214701546	49969.02835953091	0
49986.80029992012	50019.193986685816	0
49987.05498610656	50015.276629584274	0
50013.29483279359	49990.93642424138	0
50003.07116470876	50004.790797890644	0
50019.96678142075	50005.286622233856	0
50016.410985050155	50026.64117403084	0
50022.381607964344	49994.78009458669	0
50032.55510401598	49988.476649386204	0
50019.84726886357	50008.03743254569	0
50018.55105006549	49996.125393120456	0
50005.72733228711	49984.65987424659	0
49990.724770951034	50001.10196901953	0
50007.556938279646	49979.396019758125	0
50022.078615100705	50000.813758113996	0
50004.55566149082	50023.60044291396	0
49998.4983155582	50015.035411197096	0
50004.21201548379	49979.89735732732	0
49998.41688966351	49982.0914605221	0
49996.9404056562	50019.45560997021	0
50024.824178134666	50003.82240284793	0
49981.59933546655	49988.22546023058	0
50006.68692081328	49991.29153867619	0
50030.92505047998	49986.73341575318	0
49987.02162812129	49999.91224158874	0
50025.59547838074	50004.8113040502	0
49988.90094384041	49975.40867859488	0
49990.23594971534	49994.96063345515	0
50017.1067611682	49986.79810538411	0
49995.74080340362	50018.56532930337	0
50002.31586199673	50000.83903672667	0
49985.91446985067	49977.111835945914	0
49967.44431902017	49989.53004316159	0
49991.32434972063	49993.81099808387	0
50030.49764698876	49999.80431681986	0
50027.8920230694	49984.61646596402	0
49974.05217655252	49991.63751974511	0
49986.350155817265	50008.71150109189	0
49979.786602864704	49996.93528004006	0
49980.638830733114	50014.78666042598	0
50018.94609729141	49984.38404056665	0
50016.86817008317	49983.479919210724	0
49990.923193534356	50019.067660158245	0
49984.68159875427	50012.00075993163	0
49982.58897476211	49987.25645410104	0
49977.860154341804	50025.185317880954	0
49980.36263354036	49976.54920293385	0
50030.175245270664	50013.83441614367	0
50030.65430217634	50010.08164100497	0
49970.65389870021	50027.10203048065	0
50034.9719228903	49978.647480672626	0
50017.85789347177	50007.327853458395	0
49989.376716702325	50005.95581601044	0
49972.54740722439	50004.26018838349	0
49999.90607349646	49987.24525022351	0
50016.33039841318	50011.26546094777	0
49992.406209525456	50011.43399184492	0
50035.72874323706	50015.82195458916	0
50005.41012807499	50025.2913505149	0
49983.81713803753	49983.79410119446	0
49999.77181508898	49967.689736443	0
49967.01115954832	50018.732933267005	0
50001.21111076006	49976.59515916633	0
50022.03660548448	50021.284900769926	0
49987.06820574467	50005.69981951918	0
50020.23576196077	49998.22890886206	0
49992.16903790663	50013.34050751537	0
49981.74734959878	49983.20071237331	0
49991.36824090871	49969.98461879516	0
50012.37766248718	49981.688403947286	0
49974.56224014572	50014.0804240969	0
50024.36097900612	49986.16457806206	0
49978.57637046901	50017.57258934513	0
50035.21616128849	49992.33085888675	0
49988.520182053304	49993.212740546805	0
49990.99456999804	50011.18036907362	0
50014.791241027175	49989.81083623396	0
49983.24235149588	49995.04380092772	0
50005.4078474971	49995.59320991545	0
50026.3538803164	50002.49773890014	0
50022.33425121599	49996.648774144	0
49985.706139208625	50015.893411702025	0
50001.12132970448	50026.977078791555	0
50032.16883876991	49997.22933410839	0
50000.78804212597	50010.92367463368	0
49997.79416111843	49992.046539810384	0
49989.86428037326	49986.360250281214	0
49991.50355130605	50019.933566887434	0
50028.340584949256	50004.80209150397	0
50131.8518780727	50256.95878270384	36
50153.0563389228	50221.42149599885	36
50134.36397323574	50184.17734423895	36
50106.94414853187	50211.98458229232	36
50172.13377569092	50172.311381366744	36
50115.43240084227	50149.02506660782	36
50169.89259667622	50126.7572396879	36
50078.15535089713	50127.684382824744	36
50210.52147410183	50189.04625020976	36
50206.92370339921	50123.89262730067	36
50174.14635422283	50255.583817487284	36
50227.4695340162	50085.00666319432	36
50100.517280853455	50279.10560749566	36
50228.376836256815	50155.2184097552	36
50182.85504253659	50088.8890799251	36
50250.633704389686	50207.06281832261	36
50171.53774586195	50295.964305275775	36
50200.99981924108	50325.14480139057	36
50083.467224534004	50179.28265885866	36
50040.527782205274	50133.50553099372	36
50077.2684405011	50245.29583017881	36
50287.98113598152	50221.978809449174	36
50034.805996684634	50253.7226013653	36
50048.58964186173	50210.260982663734	36
50158.05822487282	50057.71566089646	36
50232.03791414775	50301.7008607257	36
50240.45206671529	50342.69654633549	36
50018.895063789954	50175.88317428989	36
50117.86275797632	50316.414219221144	36
50167.180076065	50341.30151196172	36
50013.69062291756	50103.81600665056	36
49992.69007189418	50255.36918263446	36
49974.27859348715	50177.50063435072	36
50000.082204538354	50207.94648536311	36
49935.98839793178	50155.15261386036	36
50329.34158395239	50203.723127744335	36
49899.013805233924	50156.61676884359	36
50268.85445373261	50261.77934057332	36
50058.70991907081	50293.81322257836	36
50049.259046207015	50337.833604085645	36
49968.68836399213	50285.55410290883	36
49918.109210377595	50120.355050840335	36
50195.22131533389	50225.007655818954	36
49933.89077832813	50314.00682393877	36
50008.4060068257	50317.45036505161	36
50233.80706804579	50383.14434676635	36
50117.21145673719	50048.97599028698	36
49884.66771915303	50098.321449322386	36
50277.699006035386	50365.80845521987	36
50199.83616140217	50049.42628895204	36
50120.324558059474	50008.36016662726	36
49931.35620259701	50198.31560803581	36
50196.626686280106	50366.3580441495	36
50322.50371241716	50163.34321891327	36
49856.20722992173	50139.78299238227	36
50089.562138657064	50350.83954003072	36
50020.60364622803	50063.00283519143	36
50083.95023806829	50393.26694419916	36
50360.11330372354	50155.994317860524	36
50195.85072384651	50004.716254229956	36
50265.68603631478	50161.3012518801	36
50287.01841456845	50325.81956863491	36
50229.15128607969	50245.4499447874	36
49976.91691267904	50346.61708318465	36
50370.295714542975	50214.238214238394	36
50125.284129455766	50380.59830799067	36
50028.330276441644	50017.982545103034	36
50053.42862820468	50094.844287330285	36
49900.00213836259	50221.5752191734	36
49929.80935991594	50357.30283543645	36
50399.05484126884	50179.68295573402	36
49839.14718405596	50172.84634535876	36
50111.25623727395	50086.33224640014	36
49936.586398701176	50088.10791527268	36
50250.484227539826	50119.7042874303	36
50087.32813903884	50026.104313283235	36
49852.80260992874	50077.4885730708	36
50332.71264753405	50126.29925136376	36
49876.83245937634	50038.42145742939	36
49833.06940753897	50036.11753417948	36
50123.59277895922	49963.07669057485	36
50223.931717683445	49972.46332696255	36
50088.32925974881	49987.96372421772	36
50256.43622380698	49992.21802607739	36
50069.140295688216	50060.12889770063	36
49893.751541560654	50338.23955474753	36
49791.34134062871	50055.435332428744	36
50242.98269429717	50043.55273028284	36
49943.73398599749	50253.23141217233	36
49974.77764265803	50112.517841042965	36
50280.40127586207	50096.65088343116	36
49898.39047102714	50300.11959225831	36
50156.796408835195	49992.85887624268	36
50153.453921569075	49932.85112385762	36
50434.59593399905	50198.8934621782	36
50339.30821987795	50241.089193992426	36
49981.38655416684	50386.46100685885	36
50239.39049422131	49930.89966255723	36
49887.270996487256	50263.06476575158	36
49854.29185243635	50287.60419858709	36
49810.697604459245	50293.391429386065	36
50191.63267571432	49915.98143137218	36
49812.959911078644	50086.518371518076	36
50108.07876074115	50423.93677626259	36
49828.02362683024	49995.49819849212	36
49798.11423844908	50127.557074423516	36
50170.01261921697	50397.196037314	36
49917.22134739413	50034.36267347814	36
49975.84659428159	50070.00108634914	36
50475.04104658838	50219.502221850365	36
49992.10501004377	50424.267291808355	36
49796.08712604569	50186.59404888537	36
50157.71813216301	49887.79269063509	36
49862.97982975951	50231.875845384806	36
50377.422593037256	50122.396140286575	36
50278.238032244255	49918.464094050556	36
49959.09451490496	50036.65935360642	36
49992.94466377406	49996.15462299702	36
50022.82424726896	50369.209866187506	36
50322.9336386019	49925.87223027467	36
50293.79760148416	50010.277819865856	36
50441.01534550079	50237.38938079819	36
50130.706771123776	49853.20881752677	36
49957.955830546765	49971.50278275082	36
50391.25599686525	50079.6511785018	36
49825.513093697984	50252.50484314763	36
50014.71611819747	50457.30749790506	36
49907.226690358104	49991.43433226239	36
50431.91624030558	50154.84107773081	36
49771.56610492583	50273.54287526754	36
50419.015978210424	50117.972826632795	36
50309.795015579584	49976.032828351454	36
50150.9930065254	50432.03798880043	36
50252.15211940967	49882.44786411665	36
50136.388739464164	49814.83465304903	36
50080.40719595433	49943.53262277742	36
50091.78326327494	49837.11286939875	36
50290.99699612739	50048.29784060425	36
50449.58065648031	50274.008824777164	36
50321.96874997662	50069.68314550976	36
49739.58969243549	50300.77042968492	36
50318.360144404505	50300.94641176412	36
49764.84059453513	50146.78433499139	36
50469.56648464806	50133.30243929583	36
49851.50264306055	50331.05996114031	36
50174.314906487	49850.59657374923	36
49955.95026147201	50434.22565052556	36
49788.08392537381	50013.37460506392	36
49781.794011653816	49968.15082517033	36
50299.989229782244	50398.8399091149	36
50023.936298525514	49973.1937680433	36
50373.91871079932	50042.42222574288	36
50000.63030339893	50494.37645416293	36
50341.7236485672	50394.46271218692	36
50507.939704510354	50139.534226662036	36
49738.796558865884	50179.35438210656	36
50503.569458199534	50254.17643720084	36
49863.930884004476	49977.42315436349	36
49841.344916351765	49947.36456244856	36
50070.00668575191	49806.30121491194	36
49768.6376921436	50105.10947237289	36
49789.31288293673	50239.78880529154	36
50105.11753089505	49906.29277288667	36
50379.41501934867	50254.642441377415	36
50347.42185259929	49974.17511799467	36
50134.00515329962	49775.68663830217	36
50121.05962945827	50460.795761179	36
50481.26329312523	50096.290951259296	36
50373.91313177293	49947.13180159092	36
50415.37818824051	50028.67992770034	36
50304.76040215349	50439.83508831083	36
50160.73777256969	49740.30472501493	36
49733.34096881108	50224.87603026421	36
49979.06445416574	50525.1913939287	36
49732.83494752631	50118.00859945834	36
50023.67397243671	50529.65632759255	36
50364.33947592844	50359.86196933499	36
50432.55221856001	50068.452189782976	36
50057.91593076749	49868.028826013724	36
50406.66133489891	49964.578758663876	36
50214.59378845593	49860.30284378895	36
50322.3907463111	50342.963285213234	36
50274.92707106882	49959.774519487095	36
50263.1552473147	50440.220318374435	36
49914.18134587711	50439.814123124095	36
50471.91591572439	50178.02043623144	36
50368.81799656231	50318.568641099206	36
49703.88806816375	50310.508518714654	36
50523.32232766829	50090.20622773989	36
49704.336728742266	50249.98706937452	36
50458.8958384532	50038.19042831595	36
50334.5949155303	49884.45322605911	36
50547.36996465386	50121.0784761178	36
50401.380667162855	50357.39936393101	36
50373.86436606501	49884.38003042387	36
49872.36507257082	50424.798696772144	36
50465.83079095469	50307.38272897903	36
49792.39893176739	49927.996557455044	36
50221.744118475726	50455.706742960196	36
49825.90372823765	50208.69424040839	36
50379.72922775407	50412.239310106954	36
49667.37813992388	50256.43833452175	36
49730.2894883764	50347.151790363925	36
50504.09844869549	50056.921818597955	36
50432.84252746951	50332.00163994613	36
49905.467478082544	49951.62333742233	36
50207.16798989913	49816.07228199835	36
49758.04992629147	50381.17318201919	36
49640.4870643154	50230.81832219434	36
50509.94591965528	50292.09192774029	36
49610.014588763835	50262.776860635786	36
49980.09350265072	49940.808419524474	36
50545.97365598922	50305.00587010075	36
49848.98974075253	50373.465808740824	36
50525.000223783376	50218.167717427816	36
49698.70628043331	50204.37098944654	36
50576.68033233924	50337.628167834926	36
49767.347290329795	50342.900316592604	36
50185.69842693122	50469.56570050847	36
49602.77693749196	50220.209397489154	36
50146.12844627748	49704.669354981546	36
49943.177164346765	50544.06602718655	36
49878.47918881841	49925.53058777814	36
50141.70683567322	50499.000030609874	36
50556.68800110391	50263.19085468483	36
50564.60718870055	50084.73515867949	36
49917.46432266192	49904.99678640354	36
50547.77765707444	50162.22477533476	36
50040.133197758565	50405.812757516665	36
50343.00830073396	49846.657740120594	36
50471.96452146822	50346.04554485391	36
49898.16526114801	49872.46274183984	36
49995.34129370167	50560.185581529455	36
49992.46908959577	49903.60674509369	36
49566.121624807965	50273.70135887991	36
50029.53483665285	49899.00728272575	36
49894.1777729812	50384.86014910158	36
50336.541925657664	49803.68011209959	36
50591.60045362356	50174.18943141344	36
49905.78420051695	50481.42614597217	36
49814.063887961944	49892.642388389184	36
50412.111202025604	50292.48474176825	36
50554.31075335655	50371.9022596298	36
50185.40938154433	49775.036527434204	36
49525.54105496211	50253.51271695248	36
49962.08460182057	50474.81730766073	36
49742.21741017886	50069.54940129166	36
50419.41066301681	50420.55141716087	36
50416.3807797343	49882.96789394659	36
50407.01550226873	49922.85810274664	36
49788.542404071304	50408.59177187701	36
49665.72752016638	50175.00039848174	36
49834.84816061752	50416.81765467281	36
49848.264509787274	50458.44081998098	36
50295.23926154552	49809.690810825035	36
49869.18435019366	50494.04656147856	36
49486.56539750943	50233.48670481699	36
50124.34785998965	50541.15096761106	36
49822.99485791867	49855.724034077364	36
49558.112507314814	50222.05336624955	36
49681.472206457285	50344.03581116107	36
49773.29357565887	50449.9189556483	36
49628.36553716185	50296.03098226739	36
49741.21097391538	50024.0652471535	36
49687.25156583671	50135.02363778999	36
50374.119546294634	49818.92982015166	36
49790.77936399508	50486.628989512785	36
49661.17435319791	50382.28062274145	36
49886.181086125616	49833.34522851439	36
50081.3043191897	50474.279805720194	36
50304.0122834973	49861.529569610204	36
50587.173534388334	50232.03368869019	36
50439.11376082935	50370.897160131455	36
50349.72093107172	50441.848996318884	36
49860.78738823166	49892.95678503723	36
50594.25792221687	50053.597542509015	36
50083.063517935116	50519.371722774056	36
50074.41308253007	49768.334984638524	36
49549.5710806874	50183.334660049804	36
49889.00733440085	50529.099489065666	36
50591.57040229038	50303.20934937355	36
50632.90694869954	50290.300539957745	36
50661.68947190131	50266.88096581028	36
50235.81016650567	50497.845184467944	36
49742.58357185077	50478.37970037084	36
50609.623132277986	50087.98911203247	36
50262.45811153117	49845.77186683233	36
50121.88339699981	49670.372345097094	36
49784.9221740919	49839.660231826645	36
49937.324314647136	50398.98225667706	36
49642.66059074237	50423.49228587926	36
49703.93849596688	50037.275310747165	36
49524.02923754367	50295.76003957993	36
50441.128227910056	49848.57207135131	36
50254.359406219824	49800.467429240234	36
50303.06333718849	50480.12795113846	36
49613.956018513934	50334.84637364152	36
50019.975057574244	49934.887105862996	36
50176.445707448824	50512.6435640482	36
50453.95274721373	50406.76990453843	36
49852.35739040858	50537.523358056606	36
49674.783793510775	50005.60680945096	36
50378.93094520584	50470.14013112012	36
49769.33015086182	49797.366686185946	36
49796.25179710132	50369.487502667005	36
50046.79966201345	50498.668436930675	36
50224.92876203306	49763.29760783814	36
49632.146141421515	49996.74996053464	36
50485.0483773549	49835.18494616007	36
50254.570840015294	50537.363454705795	36
50578.95458963095	50015.00441054875	36
50094.01774407411	49644.970728779466	36
50617.34769975633	50020.48125521979	36
50528.72703704357	50340.2153508051	36
49663.05029550254	50096.15955094662	36
50619.8631460064	50352.573638243295	36
49479.94837622392	50286.61087183326	36
49647.03957774868	50040.875925304295	36
50432.929189749804	49804.22306383014	36
49692.87997534166	49973.144401300844	36
50640.35452952426	50056.15823586044	36
49682.58672197324	49931.830173060094	36
49743.20444543402	49850.60969388535	36
50669.605710236494	50310.26082450817	36
49701.940010343125	49894.61045585965	36
50213.57256545938	50538.06190660231	36
50216.05780068445	50417.367646864885	36
49447.8587109535	50234.178142710545	36
50031.81066404109	49785.66599990867	36
50409.79065472365	50497.36236882243	36
50274.75374324332	50569.07571706024	36
49929.631926006776	49831.461113117184	36
49998.804343827454	49765.648752585956	36
49687.31894449869	50424.703066918766	36
50314.47307283366	50571.152047045696	36
49630.829221675485	50188.57534717518	36
49901.501010949134	49796.87893983905	36
49604.75494632705	50161.9733220258	36
50491.07970570553	50379.43788776985	36
50541.72028496163	50045.83556453001	36
50467.935206503804	50450.45003012249	36
49652.16447529966	49959.88890947742	36
50454.21320036248	49904.42553606581	36
49505.24800616447	50176.56006134374	36
50630.31219579739	50244.198354042965	36
50261.629423687154	50603.977599195205	36
49955.754183575664	49890.66351992291	36
50105.13701274402	49711.136062871316	36
50455.771686996544	49997.298188159686	36
49441.59783586338	50276.93930525369	36
49843.306900337666	49822.76623408597	36
50331.869677334485	50027.566143510245	36
50228.949475676556	50576.973018672994	36
50064.237338246414	49728.38611219482	36
49936.128507171576	50507.46478314383	36
50624.71024389133	50146.804010345106	36
50101.604402108154	49606.098844619795	36
50191.712453247106	50593.8099514846	36
50000.5384336756	49865.72804483926	36
50703.63442531263	50335.04733262291	36
49810.2060783501	49799.79302547732	36
49703.533079198976	50078.897020135635	36
50064.44678246172	49600.97104156855	36
49726.05130093373	49794.004927298585	36
50052.077587347965	50442.87196615698	36
50061.18298598575	49686.87201263729	36
49719.15638690629	50398.91794476524	36
50156.69152112565	50571.63394938058	36
50382.36692636061	49780.250484706536	36
50144.09590091106	49595.005839054305	36
49641.49749506551	49916.90619593361	36
50091.78940986382	49565.1906161	36
50022.98311326078	49717.66758826368	36
50338.80970592971	49763.23009965384	36
49579.66365399193	50312.12012390009	36
50177.05908454763	50637.12858149847	36
49657.66905835407	50464.23165291271	36
50112.83748896339	50581.03467421311	36
50392.3398048325	49737.47348943853	36
49828.34769036638	50499.079004597705	36
49771.684683389794	49882.48765661212	36
49742.29781347014	49981.65506011406	36
49698.51954688002	50477.28777176866	36
50642.282263329515	50188.42268174934	36
50437.59857475642	49767.20450336257	36
50444.24857473099	50523.95545445714	36
49502.23574726285	50329.2426989207	36
49965.83611644247	49846.50636643622	36
50140.88679019852	50607.14722932179	36
50665.62645935558	50229.52983790247	36
50023.67298884246	50594.413892075274	36
50659.93548297642	50357.59148921122	36
50341.87428000428	50503.82075459038	36
49568.50556205731	50151.19807408935	36
50449.53021217746	50482.82317780046	36
50457.07717839171	49952.77853059839	36
49844.48068036654	49779.589355971875	36
49604.481589824005	49941.450273678165	36
49677.54802468758	50513.19762224179	36
49956.165509304825	49770.06994612231	36
50528.869750662576	50403.679939468566	36
50137.16400305147	50648.402871889484	36
50379.9231273244	50000.492646006634	36
50597.73022880086	50384.49351789966	36
50484.92102129103	50512.45082755599	36
50739.53757852712	50322.43693557488	36
49733.32151565542	49926.07759297014	36
49907.44750869389	50567.88444395737	36
50442.474618109874	49727.5564565762	36
49467.5270046266	50165.14443717456	36
50075.78430181568	50585.5614285058	36
50113.71726152314	49534.2437539482	36
49695.48051234028	49854.025592003905	36
50470.7010956892	49692.93444447618	36
49423.54713427533	50151.76344508137	36
49812.58936695055	50333.29208718817	36
50218.33198783401	50634.90081341934	36
49622.458929686065	50098.43761241589	36
50709.732300258736	50235.26715184797	36
50062.30144079501	50623.58888546163	36
49532.084758885285	50352.318768927486	36
50668.35872754616	50153.152237394126	36
49806.86107108395	50535.298438429534	36
50596.55601445979	49979.98396925764	36
49979.35409446503	49808.86896014742	36
49603.72664533064	50416.31915738647	36
49661.49641192579	49884.945740199684	36
49994.55690859872	49693.46458678034	36
49594.630877370815	50369.90418845427	36
49602.32133886121	50061.80163844019	36
50474.53372255818	49649.77594761495	36
50010.03910292988	50629.47926167955	36
50078.93847075512	49509.53570475417	36
50150.59472789069	49557.732336386725	36
50357.998864015084	50540.98116638247	36
50648.2490496753	50098.2652066591	36
50372.85389749294	50580.11738872273	36
50562.35892639867	49962.55628293894	36
50477.38423004802	49747.51201195826	36
49563.55240260627	50436.22821700801	36
50593.346848600304	50429.333023646825	36
50455.15169148425	49617.53387776465	36
50157.08263729229	49638.71277410395	36
49914.65865339119	50608.649057992734	36
50029.224356895924	50662.77976034787	36
50424.034246727766	50557.13223559555	36
49726.10229222782	50442.44297485716	36
49632.55422640788	50504.620171955765	36
49580.43294106102	50114.13663773279	36
50772.18562461884	50301.323169198484	36
50454.6248403762	49574.6727508196	36
49530.217542365404	50148.17186044855	36
50478.724214190726	49536.324510364626	36
50711.581903471	50291.80353405378	36
49642.172621988844	50138.540144998165	36
49666.90377262187	50298.50372970029	36
50531.12324920323	49982.841172535365	36
50774.66792261512	50341.97423927067	36
49883.19225142335	49756.92255376184	36
49604.76730972919	50469.107857674244	36
50489.751066188895	49494.92978805696	36
50184.85833158038	49682.03731251035	36
49410.37176582824	50215.14146240145	36
50517.642360239486	49642.284413755115	36
50522.32381624481	49815.03547765206	36
50811.44432236027	50368.09813379468	36
49396.79730068018	50271.59101737662	36
50452.49337534272	49492.36958323299	36
50082.0547717217	50662.673940771645	36
50463.37690466195	50575.1420145913	36
50314.18302216589	50614.041101025075	36
50808.0862944771	50314.075881552984	36
50491.76194494788	50017.81937072824	36
49887.68764721313	50640.244158430934	36
50078.322292971476	49463.79346110964	36
50529.64964582681	49606.3781945481	36
50396.089101358964	50532.045173491984	36
49895.50777433987	50684.468426101936	36
50491.13084562901	49608.50823369891	36
50521.19283328147	49548.55685314205	36
50508.719667209014	50434.74349241744	36
49942.5788487137	49934.8791287499	36
49385.29558042509	50310.29836631185	36
49744.231126516264	50518.553266523	36
50518.9161254726	49759.01921802537	36
50421.86728170159	49646.40402256138	36
49490.12344987972	50371.76003934018	36
50205.415316901854	49650.68748038116	36
50190.03279029722	49560.93658195616	36
49712.26620685744	50538.16793202756	36
49908.55786154651	50724.74092851798	36
50233.243321790156	49548.81917793914	36
50041.894752363994	50701.008761239646	36
50209.607114564715	49610.20602772442	36
49629.40793332979	49863.10886861681	36
50486.51530137961	50606.012150848896	36
50565.22349904688	49830.45312005486	36
50237.43423597072	49511.842833262504	36
49854.96049835278	50658.46205160889	36
50563.25286418173	50203.51397849394	36
