# Supplementary material for: Abundant Topological Outliers in Social Media Data and Their Effect on Spatial Analysis
Source: PLoS One. 2016 Sep 9;11(9):e0162360. doi: 10.1371/journal.pone.0162360 (PMC5017681; doi:10.1371/journal.pone.0162360)
Supplement: S4 Dataset — See the respective attached file. (ZIP) [file pone.0162360.s004.zip › S4_inclusion_swl/clust_38_47.csv]

50000.0	50000.0	0
49997.79043139506	49998.597076012185	0
49992.133447697015	50000.07879332946	0
49995.558133034945	50000.38009565156	0
49997.21745450375	49997.77212437529	0
49994.57180867038	50002.631066205395	0
49991.49888846195	49992.4613969998	0
49996.77201141029	50001.35825968003	0
50004.850999751936	50000.85693610015	0
49993.46797080403	50008.42654315858	0
49998.95035597973	49999.646175560476	0
49997.442896782326	49996.09302892505	0
49998.812795232036	50001.19449831629	0
50002.62075658079	49995.496073808055	0
50000.216125961226	49993.66178437633	0
50004.23648844592	49992.22940218959	0
49993.571381594695	49999.580818657516	0
49992.41923089483	49988.943020042476	0
49996.0527618576	49990.599080623244	0
50001.12000876341	49996.02035613251	0
50001.6019572125	49988.69191780159	0
50000.054173393626	49994.84507609227	0
49996.16393075302	49983.54171333091	0
49999.359585119164	49998.34690009942	0
49990.032259035645	49990.78718097332	0
50008.03801246034	50004.374756706806	0
49997.912305912	50002.05047237355	0
50003.47988321763	49993.052296422924	0
49985.51403302475	50003.33527065473	0
49998.6759818169	50008.21620234813	0
50007.88661690972	50006.75171072905	0
49992.84463948033	49996.02080521639	0
50005.353157945894	49996.63946390781	0
49993.56821679584	49997.757853689975	0
49984.727985152575	49992.42600786566	0
49987.897885826496	50000.432936200814	0
49995.41428427015	49998.58480619745	0
49998.23230755371	49984.27159425677	0
50001.56984675912	50003.70886639595	0
49987.949256951135	49986.671472371265	0
49993.69019385624	49988.42095948461	0
49990.60023029436	49996.84431148471	0
49989.8831856475	49998.5480773353	0
50004.031737429694	49998.13902404288	0
50003.4894029905	50003.09904140463	0
50008.61850962432	50008.21797879241	0
49999.591625836154	50002.031401449996	0
49997.03975814452	50009.348246719914	0
50004.44371639388	49993.891565456965	0
50003.34929151505	49985.56991203538	0
49992.16039029563	50006.06042632077	0
50007.15378653218	49999.26466668234	0
49996.16890274137	50002.738391335304	0
50005.92485061879	49988.330804757796	0
49998.38389391129	49993.62450756858	0
50005.06115385122	49997.67556213016	0
49988.91764942108	49997.5550046056	0
50007.51712024195	50001.36870839534	0
49988.1616042304	49983.63506917873	0
50009.485075860175	49997.87824772131	0
49996.04301541916	50008.734037925446	0
49992.10706594943	49998.709555552676	0
49998.05603662089	49976.85732034227	0
49998.23225417739	49988.04705525317	0
50003.29875263384	50010.79864165075	0
49988.8005706413	49988.888047156666	0
49998.633742805185	49985.74198749925	0
50012.26252845324	49989.043919917516	0
50001.71554240036	50008.23076770677	0
49990.4221963806	49980.08489794384	0
49996.7307457035	49986.75100088232	0
49996.95323201458	49991.31025767149	0
49996.627782278076	49999.704189140306	0
49993.783599509414	50001.9670468794	0
49995.547791910605	50007.16657583297	0
49994.541607082676	49998.032773452	0
49997.19536476392	49993.761534747864	0
49994.48619388764	49990.314267388865	0
50005.31953840113	50011.457951609125	0
50005.21838530439	49992.710027598725	0
50003.553832569996	49996.930528550794	0
50005.55622003214	50007.27952617764	0
50016.07253131363	49992.92009515851	0
49981.55975510632	49993.815413305005	0
49998.391760254424	50010.92338898061	0
50006.9610331696	49997.4371772649	0
50008.761052684844	49996.71402507769	0
49995.88335509951	49989.38185972829	0
49996.861110456084	50003.60591475201	0
50011.76083948491	50005.815023696225	0
50007.565205166386	49988.032658921504	0
50011.5472826698	49993.41279408204	0
49994.69598294172	49991.86267472745	0
50001.59297422699	49992.63184262959	0
50020.432728192354	49991.544523876044	0
49995.42836478101	49997.296746693275	0
49998.810270886876	49992.07105333187	0
49990.64479087334	50004.56734443546	0
49986.07489653561	49993.66150576665	0
49986.51012401545	49995.60849854692	0
49984.077954815686	49995.664388103614	0
50003.895467088914	49987.98694527446	0
49982.031325156546	50004.108411650275	0
50012.386007996894	50002.93416500153	0
49981.83577827261	50006.99544168797	0
50002.61358895062	50006.125868638286	0
49997.610187178936	50007.504993158815	0
50002.000247755146	49982.02566011666	0
50003.92467657114	50009.55221404131	0
50007.90022175466	50009.254849840996	0
50002.119076106625	49987.54881244561	0
50000.85755020047	49982.84260186325	0
50002.88920887537	49988.277816315385	0
50000.76418505607	49990.47633754719	0
49991.52221516297	50005.175687260315	0
49991.79441719219	49989.945528475415	0
49998.38903914623	49990.977596904035	0
50010.86443657174	50002.861853111826	0
49996.13310567727	49978.225416527945	0
50001.90323198772	50002.087447907405	0
50005.84584777947	49998.54566276328	0
50017.357289774474	50003.73442282242	0
50012.453241333955	50007.3589429362	0
49985.605250376015	50000.51473356919	0
49994.38328827558	49984.18899957935	0
50000.8403546126	50004.897730818215	0
50006.11194117808	49990.15992299432	0
49984.27524808013	50005.968591316036	0
50019.5490885488	49989.334775282514	0
50008.08135946473	49995.88210170539	0
50013.452588935026	49988.7082536488	0
49998.1854275154	49989.08493253287	0
49998.71774061969	50006.58240197167	0
49993.97049801827	50004.02511665101	0
50015.25622703696	49993.5720335993	0
50019.81418921928	49993.28277654077	0
49995.226166110464	49988.49803466768	0
49993.865175289255	50005.869898426434	0
49994.04884830762	49993.897956082816	0
50001.39258520028	50014.69304526826	0
49992.10381851385	49991.3367421365	0
50002.88349777745	49998.53556594982	0
49999.29465558944	50003.13800737407	0
50012.61582749915	49996.667967977366	0
50004.93898694684	49981.08544820314	0
49992.72674114008	49981.491918674365	0
49982.816725410885	50008.82887474503	0
49993.60548876865	49980.15138910854	0
49992.11360557294	49974.161871512435	0
50008.0641741181	49991.535682462476	0
49986.56975352135	49985.88537937111	0
49988.26397047004	50003.51104710496	0
49986.204012010814	49983.62403469558	0
50005.45533731321	50008.4777403098	0
50002.84202847576	50009.38788858975	0
50004.5110949025	50002.17592122478	0
49977.593176681534	49997.97886004455	0
50012.96296910729	49986.584380800676	0
50000.389708098875	50008.21378903525	0
49990.53693650669	49987.986221160616	0
50014.06684097054	49993.2541244715	0
49991.01998804747	50002.62396518842	0
49997.179664791176	49989.593964051295	0
50004.2950092968	50012.89350630644	0
49990.621701041644	49975.46767306921	0
49993.55678247852	49977.01456242952	0
49992.84959283164	49987.70268395018	0
50011.20404459958	49996.77816642178	0
50003.364540594666	50019.003513690965	0
49983.49823437399	50007.538690917216	0
50014.32975302772	49996.15686941403	0
50015.78410513641	49997.474112749405	0
50009.43197460551	49990.474738550445	0
50004.745906517455	50016.623646608256	0
50009.63416808849	50010.34807378314	0
49981.74271072933	50016.83610456045	0
50013.40609958293	50002.34463341224	0
50002.72985233878	50018.01678341299	0
50008.287622641416	49999.13161246651	0
49984.126513146795	49977.08224825575	0
50012.84333684762	49985.38424254539	0
49987.99532836726	49995.883448455505	0
49990.49563661924	49992.83144377475	0
50014.145828508044	50005.16808115428	0
50015.1384677496	50000.029878970345	0
50018.71002429644	49992.34413541518	0
50007.134924491525	50011.962310271636	0
49996.373515502455	49992.135994846685	0
50006.850693972374	50009.72264438309	0
50012.45941158673	50019.663471941465	0
49992.899397134126	49993.07508130361	0
50016.607641170005	50001.151601822945	0
50001.25747092277	50006.547656443894	0
50005.9345093647	49994.19009730721	0
50017.813944932546	50005.00005444524	0
49994.42296405501	50000.44724693628	0
49999.35940114721	49988.76188971461	0
50016.58884756132	49999.17895380054	0
49994.892938313336	49980.091849776516	0
49995.0510721457	49995.44024060015	0
49986.38053722962	50002.41536141428	0
49990.64707373581	50007.66669698612	0
49989.3412077137	49992.250863683475	0
49987.369434572014	49998.90669951169	0
49986.04730065185	50004.93889305151	0
50020.57281063565	49988.298296764944	0
50003.141428724506	49983.92680217168	0
50011.81226398315	50020.795317113116	0
50007.91702417866	49994.79261652382	0
49997.460358599514	49978.000531714766	0
50008.47322917809	49997.7998386602	0
49988.79105521255	49985.61885176348	0
49979.99668415866	49988.247550464446	0
50023.01450993598	49990.665766766455	0
50001.80863469015	50011.621492053586	0
50001.180707899926	50000.160397497704	0
50001.230491099064	50013.464722137476	0
50005.57916729151	49986.36478573439	0
50006.32386534526	50003.98689779463	0
49987.26417256439	49997.386262863576	0
49986.50969488265	49971.13079668079	0
49991.78560749561	49984.743248127874	0
50011.91064186316	49987.25857504851	0
49979.026179858774	49993.54009193787	0
49995.29197055855	50014.299317089695	0
50003.27528192292	49991.640484220654	0
50022.18687484511	49999.49876293456	0
50016.845165693354	49996.542146341235	0
50009.68184032617	49994.3223712722	0
50008.5689875515	49989.42745413995	0
49988.62882947315	49994.23153514448	0
49978.34352784749	49994.31806542327	0
49991.21899801028	50013.93786311992	0
50009.06545782055	49992.015826742805	0
49996.762495718875	49973.93491078354	0
50017.86968777505	49999.56646561498	0
49992.32209367812	50003.204802689404	0
50006.53972236025	50002.45568023364	0
49989.60527622023	49999.63902025744	0
49998.13606003267	50013.69500914624	0
49990.00921189547	50013.485931768155	0
49991.09537875763	49976.82180722324	0
50010.54800492425	49998.00514117209	0
49989.09032394753	49996.42852776032	0
49995.18505374276	49987.3120398817	0
49990.204920949844	49989.23957312068	0
49995.16332007578	49981.804981765024	0
49989.805555721876	49969.598178768865	0
50014.54160586519	50009.30971696948	0
50021.54580095918	50001.77225144148	0
50006.927652825536	49994.9504747572	0
49978.94516972163	49997.86333530433	0
49987.154837966766	49993.45593771072	0
50018.25094646333	49988.26745355924	0
50015.53809944499	50007.19757847838	0
50002.562234896366	50007.29734310244	0
50000.87592896443	50009.30557281569	0
49996.09835851055	49994.088565508806	0
50023.472574627034	49993.01831946304	0
50013.090661204544	49993.807025936294	0
49978.33498788711	49999.89226490378	0
50014.457860201575	50015.35471834229	0
50006.75642568968	49992.643689522236	0
50010.80395894891	49986.74763689218	0
50001.22972512284	50016.696412634854	0
50011.0865047758	49984.2383962155	0
49987.17750191979	49980.50113884318	0
49988.18126003159	50002.39534483807	0
50025.30879016485	50001.55626795164	0
50004.84985572731	50003.25131092541	0
49992.321169828596	49977.792669715236	0
50025.70679542769	49986.95657258604	0
49987.68618123762	49990.97637467728	0
50003.750755374844	50000.30182726468	0
49993.00738688821	50018.27374472574	0
49985.56049451298	49985.40564000354	0
50012.47559685164	49994.66869856204	0
49988.23073582163	50005.06016935864	0
50014.21137249285	49998.59916272567	0
49985.705947552444	49991.237555350046	0
50023.961762669176	49980.63716247672	0
50015.65901229553	50005.51123304655	0
50007.42018130532	49983.40923644637	0
50003.98929458173	50020.19652411129	0
49978.68685766216	49980.01706397409	0
50006.02554113342	49983.502716806615	0
50006.37104882755	50017.880156948675	0
49977.877792385596	50016.68462250551	0
49983.88778388111	50003.431641383904	0
50007.25930525301	50016.356386512496	0
49997.53870393056	50011.68337544323	0
50028.8876354843	49996.7961139601	0
49993.03313609062	50004.99403676527	0
49978.87460193789	49978.57901382944	0
49998.366406242945	49994.75751474936	0
50019.61622097593	49990.60713461233	0
50014.61533795304	49991.38028168589	0
50008.690952911136	50020.165591565055	0
50005.68511072025	50013.842987113785	0
49996.093953493786	49996.01996986774	0
49981.46397774686	50000.416395001106	0
50010.21667654521	49996.177030068495	0
49996.98762224401	50012.73618486243	0
49977.06413674297	49991.234642248426	0
49993.694214306066	49995.12567417274	0
49980.3192485011	49994.00326872188	0
50004.056211135474	50014.66353332076	0
50002.37956575776	49978.923750197646	0
50022.66685467963	50001.65038291576	0
49995.84149753014	49973.43350969119	0
49997.10356754586	50006.01006358804	0
50033.06942428801	49981.91341570461	0
49979.94679799229	50001.3323591304	0
50008.85047956283	50016.47355770598	0
49995.25060635962	50016.73726829858	0
50006.72266694603	50007.64404602325	0
49990.082384099696	49971.73324296739	0
49994.30142329103	49986.52147414055	0
49993.99083781493	50013.564340328594	0
49993.677025331424	50019.77453632753	0
50008.88873976937	49986.20754836948	0
49989.62043617076	49984.9066512741	0
49976.89101514203	49999.79555213243	0
50000.38365317644	49984.73866509687	0
49998.50301832688	50004.801049115755	0
50002.4775370339	49999.82692121468	0
50000.58614407058	50022.59126134004	0
49991.57997734524	49980.74466590062	0
49999.47619484948	49983.55135301644	0
49997.872176753845	49979.78767954166	0
49999.51034001347	50014.126163537476	0
49987.361610054635	49969.53376487578	0
50002.83973411616	50012.701877170904	0
50010.86774556764	49989.07944425918	0
50001.15748309764	49991.573961654765	0
50007.9913835416	50022.24041741338	0
49988.7503233546	49981.35012226887	0
49986.03608310234	49999.11861181681	0
49985.00637627702	49981.597648055234	0
49985.650089384144	50009.49023072368	0
49974.397243483145	49994.03644489316	0
50015.4345562129	50000.98678220005	0
49976.39001702552	49983.38478956387	0
49990.066594147334	50015.71113489241	0
49971.73204410394	50023.41744022993	0
49983.60830630746	50002.113752133686	0
50007.28364498836	50014.70157262982	0
49983.19737224199	49998.713609976796	0
49986.11467622116	49996.56995467928	0
50019.87293030292	49996.05067039871	0
50011.89569799317	50004.23689077273	0
49987.14195373493	50003.64643312917	0
50005.18617250356	49976.00707180303	0
50021.27295677253	49997.78060101359	0
49979.594871433575	50010.649888378335	0
49992.039268323744	49970.88771154867	0
49987.510827455895	49972.02581111281	0
49995.56040451604	49984.98989796355	0
49981.0822076258	49967.432359146966	0
49987.94058000065	49974.88526764987	0
50014.510866226876	50001.379604242626	0
50004.62877733578	49978.807454918766	0
50003.970018942	50018.124082947324	0
49993.62624373497	49978.81782578118	0
49981.3428510555	50003.34384201937	0
50018.167902045905	50002.34827142573	0
49981.71449227033	50012.160532840586	0
49993.51179022016	50011.8374166899	0
50006.51511528033	49980.31385758159	0
50023.53832016382	49982.224374854566	0
50017.194157851016	50024.83639285489	0
50016.97714463976	50008.12513798981	0
49990.94758817478	50010.165896359336	0
50029.3899666008	49984.93088934797	0
49985.95128382408	49973.39797252086	0
50021.498484812364	49991.903341270365	0
49977.56468768297	50006.68173366002	0
49997.40523162644	49985.00916248897	0
49999.45886393115	50015.993292540705	0
50004.07375902936	49990.19193619716	0
49974.26236635185	50000.19879209648	0
50019.180563178095	49997.94562009952	0
50009.890755981425	49980.265018184764	0
49989.29510405071	50002.724338880376	0
49996.426259186024	49985.51478007382	0
50007.493040620924	49989.19723968765	0
49981.384028675486	50010.62626959132	0
49991.6071713429	49988.028312631526	0
49984.6056899718	49996.65388554512	0
49989.978249538704	49976.34614928339	0
50009.06208482354	50007.05225252825	0
50015.12164949382	49987.54220632814	0
50013.02451351341	50012.6930640136	0
49983.72875331615	50005.03348698493	0
50030.322162535915	50008.764945724026	0
49988.07236480543	49973.30322159022	0
50021.17953770424	49993.40148768863	0
49977.9353266202	49988.32861394756	0
50017.55200453088	49989.686622262205	0
50009.41709683127	49982.94472538286	0
49993.517031380165	49985.624445562935	0
50024.23762702507	49990.057631149546	0
50006.59920691841	50013.173112278804	0
49996.36285869221	49979.65183355569	0
49996.46253639952	50010.35669178488	0
49986.346697934445	49975.77454466398	0
50017.36509094484	49994.05724041787	0
49977.54298608225	50015.26628060827	0
49987.665413008544	50009.961026873665	0
50004.20668245684	49986.92493821414	0
49991.240948939056	49995.09753900651	0
49990.672214701546	49969.02835953091	0
49986.80029992012	50019.193986685816	0
49987.05498610656	50015.276629584274	0
50013.29483279359	49990.93642424138	0
50003.07116470876	50004.790797890644	0
50019.96678142075	50005.286622233856	0
50016.410985050155	50026.64117403084	0
50022.381607964344	49994.78009458669	0
50032.55510401598	49988.476649386204	0
50019.84726886357	50008.03743254569	0
50018.55105006549	49996.125393120456	0
50005.72733228711	49984.65987424659	0
49990.724770951034	50001.10196901953	0
50007.556938279646	49979.396019758125	0
50022.078615100705	50000.813758113996	0
50004.55566149082	50023.60044291396	0
49998.4983155582	50015.035411197096	0
50004.21201548379	49979.89735732732	0
49998.41688966351	49982.0914605221	0
49996.9404056562	50019.45560997021	0
50024.824178134666	50003.82240284793	0
49981.59933546655	49988.22546023058	0
50006.68692081328	49991.29153867619	0
50030.92505047998	49986.73341575318	0
49987.02162812129	49999.91224158874	0
50025.59547838074	50004.8113040502	0
49988.90094384041	49975.40867859488	0
49990.23594971534	49994.96063345515	0
50017.1067611682	49986.79810538411	0
49995.74080340362	50018.56532930337	0
50002.31586199673	50000.83903672667	0
49985.91446985067	49977.111835945914	0
49967.44431902017	49989.53004316159	0
49991.32434972063	49993.81099808387	0
50030.49764698876	49999.80431681986	0
50027.8920230694	49984.61646596402	0
49974.05217655252	49991.63751974511	0
49986.350155817265	50008.71150109189	0
49979.786602864704	49996.93528004006	0
49980.638830733114	50014.78666042598	0
50018.94609729141	49984.38404056665	0
50016.86817008317	49983.479919210724	0
49990.923193534356	50019.067660158245	0
49984.68159875427	50012.00075993163	0
49982.58897476211	49987.25645410104	0
49977.860154341804	50025.185317880954	0
49980.36263354036	49976.54920293385	0
50030.175245270664	50013.83441614367	0
50030.65430217634	50010.08164100497	0
49970.65389870021	50027.10203048065	0
50034.9719228903	49978.647480672626	0
50017.85789347177	50007.327853458395	0
49989.376716702325	50005.95581601044	0
49972.54740722439	50004.26018838349	0
49999.90607349646	49987.24525022351	0
50016.33039841318	50011.26546094777	0
49992.406209525456	50011.43399184492	0
50035.72874323706	50015.82195458916	0
50005.41012807499	50025.2913505149	0
49983.81713803753	49983.79410119446	0
49999.77181508898	49967.689736443	0
49967.01115954832	50018.732933267005	0
50001.21111076006	49976.59515916633	0
50022.03660548448	50021.284900769926	0
49987.06820574467	50005.69981951918	0
50020.23576196077	49998.22890886206	0
49992.16903790663	50013.34050751537	0
49981.74734959878	49983.20071237331	0
49991.36824090871	49969.98461879516	0
50012.37766248718	49981.688403947286	0
49974.56224014572	50014.0804240969	0
50024.36097900612	49986.16457806206	0
49978.57637046901	50017.57258934513	0
50035.21616128849	49992.33085888675	0
49988.520182053304	49993.212740546805	0
49990.99456999804	50011.18036907362	0
50014.791241027175	49989.81083623396	0
49983.24235149588	49995.04380092772	0
50005.4078474971	49995.59320991545	0
50026.3538803164	50002.49773890014	0
50022.33425121599	49996.648774144	0
49985.706139208625	50015.893411702025	0
50001.12132970448	50026.977078791555	0
50032.16883876991	49997.22933410839	0
50000.78804212597	50010.92367463368	0
49997.79416111843	49992.046539810384	0
49989.86428037326	49986.360250281214	0
49991.50355130605	50019.933566887434	0
50028.340584949256	50004.80209150397	0
49989.99711126824	50254.20240513374	37
49970.775228095736	50216.46180238786	37
50034.26568298025	50255.19013314858	37
50074.326369809656	50268.04162092674	37
50085.66252757256	50230.18602401331	37
49929.62302934711	50232.56116019142	37
49912.94738919583	50189.45231076816	37
49890.256955907775	50242.74949480323	37
49974.27618831427	50173.623273450736	37
50009.79319525039	50208.86447372178	37
50052.678365614614	50195.946067611214	37
50124.821088879864	50216.90883764015	37
49995.43228611834	50297.1199686364	37
50056.553546277464	50150.547009055925	37
50100.74534791472	50154.237199954674	37
50110.17660839256	50111.93740827189	37
50071.13297653154	50109.89523290008	37
49993.061021157206	50135.75020532261	37
49990.22730666929	50341.89671232765	37
50033.34334916415	50324.370357005755	37
49907.47645402527	50151.54112911763	37
50021.59768602739	50108.8752647239	37
49954.61523416642	50285.42001188837	37
50134.858274077495	50073.169557871	37
49866.20414843282	50203.23007410192	37
49861.46678343504	50268.938617181586	37
50139.00697684264	50140.03170033522	37
50145.1349050157	50036.03991709224	37
50176.522577246054	50063.544280616436	37
50019.852833154175	50067.34620224455	37
50131.1429646157	50177.89068848109	37
50114.9838481488	50262.458847198526	37
50218.057140674755	50077.23893807151	37
50201.029185102765	50031.52994017658	37
49890.175091069075	50113.63833653492	37
50240.187165436626	50117.32204583418	37
49951.154791265435	50362.16304366606	37
49915.60763699733	50376.61919942605	37
50155.67874310445	50268.958877457146	37
50142.7200824326	49989.35466859689	37
49874.58933255937	50396.88313121057	37
49875.93215880351	50070.74794067869	37
50279.055142400684	50134.73512690971	37
49822.487645329864	50269.78521154914	37
49843.560736136016	50305.89696219244	37
49861.69497266704	50439.911584776935	37
49826.04465473317	50225.347624742215	37
49874.009683870616	50355.246703253484	37
50124.4527048581	50306.008041988935	37
49830.91440931386	50186.739836770925	37
50105.75686390773	50339.16214818682	37
49789.12975241816	50242.538541663656	37
50282.763550615724	50176.47955300831	37
50192.5070505385	50291.35353459317	37
49919.60221182357	50311.9115730323	37
50164.78650582136	50231.3104647973	37
49844.60392234641	50148.61779906565	37
50215.740224192086	50250.613745270326	37
50170.835420279676	49961.407248976466	37
49948.15482144771	50128.89196089264	37
50239.2095821361	50012.094441849484	37
50154.78255249797	50336.98816099876	37
50209.16349862013	50330.72557510353	37
50067.14705206258	50351.354892840085	37
49921.04549803237	50075.40825304662	37
49824.86962737891	50112.689146519035	37
50208.8444130841	49986.79179430765	37
50000.87430657491	50385.54401000582	37
50290.91809822889	50096.24821557904	37
50064.11625064931	50069.4878301932	37
49825.734941138035	50457.94224463338	37
50274.953140631864	50057.495291456304	37
49975.93249613953	50051.76936694999	37
50184.259457317654	50362.613430950194	37
50320.103898568814	50044.81255794067	37
49886.44818418321	50027.893904889424	37
49780.889444413246	50446.886313304145	37
49828.6215318787	50394.2739991752	37
49921.056626121055	50419.51369719408	37
50075.746676661096	50306.82960080277	37
49831.12234903858	50355.831948697	37
50322.164127028445	50158.090022323864	37
49769.088561711374	50276.05276462784	37
50209.294203658545	50391.39641756179	37
50230.73939987358	50157.426945644555	37
49729.79289975929	50270.54910494569	37
50232.07987269205	50298.20907711789	37
50281.57937259482	50000.466418330965	37
49951.50369659499	50021.12856355624	37
49761.152491290195	50314.86291588689	37
50113.945083943814	50376.967991812875	37
50243.17721511658	50212.94798401576	37
49980.93540071095	50095.82411175072	37
50021.31846067544	50169.73460920274	37
50126.05778497965	49954.64099602787	37
50169.60110258906	50178.960961734454	37
49756.08823764492	50216.84214916432	37
50367.839750688356	50162.727644504506	37
49858.25529674672	50485.83466838108	37
50253.17951499915	50393.12285741365	37
50272.02170802571	49955.52630767971	37
50109.27118185899	50021.01552135062	37
49737.8495258664	50435.14387122562	37
50185.8187844385	50106.07822797183	37
49739.38097390904	50391.39646764622	37
50378.25366128114	50122.37464126334	37
50348.93310927607	50092.63132244575	37
50093.166418968336	49975.00572445494	37
50055.163736652095	50390.219962619594	37
49793.01373529308	50380.64433752105	37
49710.36483225808	50214.498818478656	37
50356.52616523456	50200.177429647294	37
50062.825864523176	50023.18173532279	37
50203.89698451902	50205.29220325523	37
50104.52761204273	49919.281120057385	37
50287.41965668161	49913.977782731774	37
49699.8886296695	50369.96325122336	37
49745.46582616566	50351.50401529133	37
49831.28014109678	50068.01997757161	37
49807.34461360645	50318.625084363244	37
49708.20047122096	50311.25353904055	37
50186.90709611679	50424.415820612485	37
50318.757800262596	49945.685794840865	37
50161.28527649849	49922.95512645234	37
50060.58430606219	49951.843117807446	37
50244.31471675006	49904.9637897071	37
49794.35980578872	50053.789257810226	37
49964.64141593163	50430.31082527791	37
50408.703741503974	50156.428266009156	37
50237.421594059735	50434.8395694222	37
49787.91986998069	50195.66315699277	37
49670.48690610949	50195.54626876931	37
50373.270749027164	50063.22362477742	37
49654.26603350788	50371.8722816856	37
50209.736345386285	49928.307326174996	37
49785.17757490027	50492.55068641181	37
49714.33497497691	50466.00825594541	37
50021.06628571567	49939.94657267044	37
50363.103432350494	50245.10734087106	37
50392.39711202201	50280.63589223341	37
50278.02760620172	50446.34197918781	37
50011.821732014825	49902.89179877323	37
50398.423505158265	50193.564350500776	37
50208.64786340465	50466.22325925471	37
50431.77461405349	50224.94742184984	37
49994.451374379656	49868.88565515417	37
50162.516608925864	50469.27731463591	37
50153.497669336044	50401.06283824451	37
50124.20231578327	50425.953277551154	37
50183.20662685719	50505.05254820206	37
50198.92299365456	50540.98476946353	37
49822.916670571474	50512.72202010968	37
49956.98190784087	49976.375245045034	37
50270.40188670145	49867.111024046324	37
49674.840565003724	50235.05425302346	37
50085.894935108	50443.857026182435	37
49851.69622779281	50005.4397654549	37
49665.554003783494	50317.05967489308	37
50159.357572096334	50536.946900027375	37
50355.291134973886	50023.560904132726	37
49783.44373910595	50538.7465212323	37
50443.99675498844	50127.04195104193	37
49956.49843342781	49845.53890203679	37
50400.532638806515	50031.633330769764	37
50086.91117936271	50483.78668000979	37
50301.706653838104	50479.30263109557	37
49741.57511366833	50526.71977339537	37
50365.99059081993	49980.138353560746	37
49768.20160146429	50021.09828845698	37
50301.90595331077	50217.2269385045	37
50440.07780406802	50009.97729265702	37
49962.96222241837	49802.735801786075	37
50275.23805500133	50304.79517098863	37
49702.70321730595	50170.65079824274	37
49724.36296359182	50010.21767709365	37
49988.095445323204	49767.40679835404	37
49757.27734181364	49980.699806989294	37
50319.83369163443	50259.93095253196	37
50485.623398492484	50010.82433132638	37
50247.151195246355	50335.17344529332	37
49963.274500098065	49737.17581321922	37
49741.58993856107	50147.7255207691	37
50317.73410106912	50315.501170647854	37
50468.13794750675	50208.29884140814	37
50013.007663856646	49830.17573410502	37
50473.57764126993	50098.06345706284	37
50019.86751122877	50024.25824376411	37
49616.16738021338	50352.767286888404	37
49790.474813677276	49948.2885017381	37
49814.96109674516	49912.58256949318	37
50495.04386750806	50246.82945273136	37
50479.99160568558	50150.6855383611	37
49844.859865502556	50552.923731309565	37
49922.00023209779	49731.07518078632	37
50417.27477378213	49979.27369550335	37
50521.71240449912	49987.44047103257	37
49971.57982345763	49903.4096486541	37
50035.6958204581	49795.18987440647	37
50049.100103223114	49910.82741548676	37
50507.65618759063	50115.00007626343	37
50331.97172738223	50452.41532453264	37
50213.96954109991	49874.42789587577	37
50227.42070238794	50506.88472802892	37
49891.647111976454	50512.171441792016	37
49695.34430025062	50426.92137354396	37
50302.214941141334	50406.68156505674	37
50551.773589309945	50102.16382868342	37
49699.66572913851	50529.9088891959	37
50565.36539804544	49973.00206011488	37
49655.281166672095	50514.59480307353	37
49623.35775080473	50314.21470873337	37
50533.46569259469	49941.31756039051	37
50497.15318557233	49916.77096015189	37
49669.73926483942	50555.86644671643	37
49974.854302564105	50471.54642662315	37
50049.26298343437	49759.20257572743	37
50500.08017334979	50068.99979538058	37
50076.00149996076	49811.62398754524	37
49879.661275611594	49979.006444857616	37
50441.84427641838	50269.693009890136	37
49917.2005487079	49991.84498026384	37
49773.4553440727	49913.54163128672	37
49632.14573043395	50548.196149602445	37
49804.439929876484	50146.98158574646	37
50306.652101334446	50354.068997379145	37
50466.67512608181	50299.64253641625	37
50026.698190596675	50423.84854094602	37
50595.63656043505	50101.5509299978	37
49676.738304449835	50141.036625041495	37
50539.12224243733	50255.12217628487	37
49912.35863319374	49859.09597732702	37
50374.22417627879	49935.184564100215	37
50100.56393342464	49841.715908433	37
49896.15710489149	49692.637143998916	37
49634.20608756079	50168.11954879617	37
49954.4581759063	50506.83554251356	37
49889.26689211714	50562.92802716791	37
50297.40843200749	49832.12582399411	37
49641.39491222991	50126.262557796224	37
49599.24587883151	50189.64666854047	37
49853.76692726613	49929.405258446146	37
49935.93905191346	50471.93697557759	37
49930.83181821811	49669.88002513086	37
50180.34035161539	49845.333528138304	37
49748.45599101172	49942.25323517493	37
49573.334896853194	50333.87103793068	37
49840.47876801602	50595.71231330161	37
50207.540152303416	49817.667272596605	37
50255.02799649421	50263.94291902137	37
49743.97703900204	49882.910711902216	37
50240.24486195555	50543.219588045955	37
49601.06670391276	50521.91347225446	37
49884.675272771754	50603.754516293586	37
49831.20648348101	49962.19503022439	37
50516.91443544362	49878.59886157599	37
50485.67145605237	49964.09144434441	37
49918.494033234754	49821.5387401674	37
50154.71947222467	49880.39323874058	37
50165.52837926763	49807.20218441038	37
49708.99176616945	49967.38529266425	37
49992.9402804286	49996.56730555527	37
50546.00164115806	50058.81313247118	37
50269.693244615075	50509.82798136952	37
49542.34304773756	50308.89466828932	37
49810.04364336489	50015.6743832163	37
49891.9576879204	49900.3546041315	37
50545.0425915072	49845.4222112004	37
49962.268000253825	49693.53293781414	37
49853.333869697286	49891.283624194795	37
50002.284157897586	49731.404683637986	37
49923.17488294872	50545.74097012194	37
49584.156351303885	50378.8980061609	37
50073.6491021019	50527.15041196712	37
49679.19033307076	50100.606961645295	37
49562.06471902961	50206.93417694455	37
49866.00444925954	49715.827440838424	37
50472.74856454819	50342.82811044276	37
50363.70455014546	50481.47339763098	37
50037.334930546545	49873.755831380164	37
50558.601396391714	50015.73208989277	37
50570.99953734239	50233.177008748164	37
49602.57395925866	50103.651985109354	37
50035.72934670539	49703.69763358171	37
49639.621106125305	50084.09213659135	37
50113.270212384676	50516.275239639195	37
50136.37641790025	49772.23331304109	37
50513.784439467534	50198.06024081824	37
50009.76040103911	50496.13029457888	37
49938.67404229072	49769.51264809742	37
50590.87167474326	50267.05266039555	37
50601.880978467714	50309.25786542227	37
49566.07096943221	50169.127317195445	37
49774.60390987011	49852.74626202586	37
50332.715935442706	50504.57100816537	37
50078.787991532234	49734.94106996764	37
49816.512682034205	49837.57843515333	37
49878.45339321488	49651.52526433561	37
49536.53630935956	50270.532712626074	37
49942.28389040004	50580.29184152189	37
49822.298122599874	49702.994090367894	37
50045.65764082235	49660.421044500814	37
50586.5467025688	50048.62982540826	37
50454.38047364369	49902.12058873484	37
49586.7851583436	50297.07335203901	37
49709.10881473564	50570.39023229693	37
49577.08053293327	50068.657135730886	37
50012.64963819666	49633.338354232976	37
49913.70311795871	49631.00841534264	37
49795.88395740872	50583.16772396468	37
50433.03977814686	49867.86545450877	37
49769.63979877303	50617.875470782565	37
49854.87853531776	50639.34969245824	37
49546.14819923119	50135.673247554216	37
49864.96615426042	49849.07877627494	37
50281.45690562795	50551.210691260254	37
50567.825749374206	49884.6527593418	37
49677.33113255856	50481.57581843373	37
49971.00132315942	49620.00897120897	37
50251.22267364813	49804.87205698339	37
49979.12419253172	50564.91338752722	37
49532.09996369053	50066.75192041637	37
49671.85081432104	50059.85551360058	37
50339.67315252456	50548.16872058564	37
50411.07038521606	49907.3047888193	37
49544.06414492118	50388.35339758767	37
49767.67950019958	50081.18933970771	37
49730.373443830846	50617.72963373849	37
49823.11397405976	49745.76776988125	37
49599.95456331559	50142.64418515544	37
50432.844689114216	50355.498209478515	37
50616.61664353923	50233.03883385471	37
50146.383856067754	50576.56171871467	37
49753.7895554546	50566.06031460415	37
50521.63399800706	50027.6571279276	37
50429.44875761912	50086.39529357015	37
50048.087776273336	50564.138652450194	37
49774.62463128121	50656.03699681344	37
49620.6229901119	50394.983022399254	37
50628.93968488929	50056.882070023166	37
50498.99099556239	50374.76375271196	37
50219.1738461747	49776.74922572138	37
49888.74565844379	49794.71609315674	37
49495.2951466887	50272.81267265984	37
49505.643335230256	50099.719820572	37
50075.19842174611	49696.57965522619	37
49777.081163929695	49806.4706502339	37
49793.496852861936	49668.02600284512	37
50540.70236294816	50145.752820048496	37
49935.43003480046	50623.415879952896	37
49907.58814700343	49946.134703036536	37
50089.83927467394	49879.26019390168	37
50118.41918080196	49737.29827337515	37
50527.94987157006	50296.69270757849	37
50347.13457061345	50287.07085081309	37
49541.15546014835	50429.55605874985	37
50644.5873162457	50096.037751864285	37
50158.32743288836	49716.67765535629	37
50459.75393900267	50058.226715847515	37
49576.541750926364	50490.03698278198	37
50473.59948872644	50412.523469119355	37
49670.38221024136	49987.57539249073	37
50608.28549415098	50193.05293838566	37
50198.93130734116	49699.366451930364	37
50433.17964635512	49942.85544803201	37
50654.4460321064	50025.91457384156	37
50510.657558067556	50338.032434536566	37
49759.4991238898	49690.15758321052	37
50448.16078113075	49827.52388974994	37
50618.52930868308	50351.93490930695	37
49709.74756254564	50072.51636370962	37
50575.68536442684	50338.94860245588	37
50478.632264502645	50454.46502796687	37
50694.77702369088	50025.5625932135	37
50613.85476878748	49882.26437445452	37
50102.7703730339	50559.78566712709	37
50390.16318816759	50444.04598976611	37
49889.71872926743	49753.49589020694	37
49674.772098716814	49944.71212219146	37
50616.8331782636	49926.10298689403	37
50124.84055156836	50477.894235242384	37
49588.562898029566	50236.390910429225	37
49631.964035705496	50248.29293898504	37
50030.42534525784	50605.07959663655	37
50689.50306503757	50095.04222826776	37
50288.72581499179	49782.769910738396	37
49939.433314245936	49598.45983099292	37
49810.23930506602	50639.317606542165	37
49786.734152264886	49724.80471792534	37
49638.71723369279	50026.78072056425	37
49630.02590273296	50439.19834841098	37
50629.42757383408	49839.40068424111	37
50048.945604360946	50477.54674512919	37
50542.31312982525	50371.43785602444	37
49512.64082092038	50028.174229756216	37
50400.32562935535	50404.76582442487	37
49478.2957892948	50051.523609255855	37
50231.260085682974	49675.54182941726	37
49712.46280391703	50656.80572526732	37
49978.23852618741	49577.76602688067	37
50367.68164500106	50374.63469990147	37
49792.429753886834	49621.12907188832	37
50005.02929623847	49680.57722167181	37
50168.768971808815	49670.19025373473	37
50353.96635768327	50415.57094172985	37
49977.68353982958	49943.7097987537	37
50393.87900806233	50325.93538123921	37
50651.03518215503	49798.959653907245	37
49787.69662203488	49762.96651564929	37
49997.04245945402	49544.208000845174	37
49957.434513772576	49519.634337380674	37
50671.487786239966	49841.1063773668	37
50394.95413884677	49848.24926569287	37
50584.285468125345	50151.838365005475	37
50015.70120952376	49595.02070622789	37
49658.39082526008	50276.28666728258	37
50370.71542024333	49885.72735013445	37
50181.73164164859	49746.844519303006	37
50042.20071668592	49989.255895102506	37
50095.178303649445	50192.04765727231	37
49811.56127596076	50677.399844089035	37
49437.091009517724	50040.22611567991	37
50653.826158065225	50244.06914105846	37
50692.93047990071	50253.2206300415	37
50470.58198143536	50496.7297283332	37
49517.414888037325	50164.5299407789	37
49491.84834348117	50226.0868891079	37
50209.30433613164	49640.100383240446	37
50339.594388351725	50586.28939011293	37
49482.862349175106	50140.18606157147	37
50334.27192579363	49908.77763886378	37
49796.44418829813	49578.680711656714	37
49893.4518607211	50646.87898657601	37
49651.30906484178	50595.09089663705	37
50595.22838298942	50004.44462686932	37
50433.47806690219	50471.797339314406	37
49512.60717180677	50333.28925836197	37
49752.88209112472	49568.15340460279	37
50480.25533958921	49866.838488678804	37
49602.36431031266	50582.701969529364	37
49546.175972017685	50006.47489293936	37
49896.26432624786	49592.619303080144	37
49616.92381137735	50620.4591368522	37
49542.08451663178	50468.00493520621	37
50240.28403764063	50587.608519482616	37
49749.038801861454	49778.062525199035	37
49577.59292956645	50617.681404575305	37
49733.903110952895	50688.99245481453	37
50635.35611970592	50286.20676385664	37
49872.63187590352	49562.00076505568	37
49834.13186976553	49660.57507291035	37
50220.02383254092	49595.006383059525	37
49635.3180537554	49950.876414118095	37
50442.98659250043	50172.85947821089	37
50060.6241061862	49597.10296012608	37
50729.89940212255	50041.89703201474	37
50459.963561904384	49788.802095491395	37
50155.56001627431	49632.85566734814	37
50673.22590818339	50134.07106825135	37
50773.52219701834	50031.440727936104	37
50040.748352484225	49551.003833744784	37
50098.70576352722	49604.61542751209	37
50632.64770760126	49763.23142967774	37
50217.75814948242	49732.724234742505	37
50351.82838856043	50335.3521493197	37
50334.49965067443	49781.121114547386	37
49582.01868085981	49977.719954118686	37
50089.59677371195	49559.685064109886	37
50093.11213428398	49774.065694560595	37
49851.154149380745	49521.531111499324	37
49469.97590621371	50008.44272643222	37
50261.027493942165	49651.22923402437	37
49775.55081451168	50121.84975298165	37
50335.92450722355	49868.955847676436	37
50413.55307812452	49790.50632860747	37
49917.45043727366	49519.541934813096	37
49676.11214080041	50670.01253127438	37
50086.47058951017	49520.4649056176	37
50367.3309062115	49751.370488027096	37
49516.097301998554	49982.53187268843	37
49516.92711332373	49938.568056650765	37
49448.15580390726	49972.59089675697	37
50500.92193653425	49787.17710633229	37
50651.54266696459	49900.050734389035	37
50507.297893769355	50511.88899303562	37
50139.010286759236	49843.145519080485	37
49582.0978836814	50417.651255059485	37
49503.84832963968	50383.74152873128	37
49758.571696108	49646.37303224	37
50116.440634987885	49698.36342755879	37
50106.69343743765	50605.49687272359	37
50372.1798587143	50520.49718579909	37
49709.971032578316	49559.97406543456	37
49719.784583602675	50111.543918332776	37
49404.062198151914	50071.894844089686	37
50610.18844386616	49727.366814842244	37
50129.1929031486	49581.075803194384	37
49898.93280596943	50454.966812439176	37
50812.67770463345	50005.54942280351	37
50257.6717828638	49750.788530495855	37
49954.70230192513	50659.52946400531	37
