# Supplementary material for: Abundant Topological Outliers in Social Media Data and Their Effect on Spatial Analysis
Source: PLoS One. 2016 Sep 9;11(9):e0162360. doi: 10.1371/journal.pone.0162360 (PMC5017681; doi:10.1371/journal.pone.0162360)
Supplement: S4 Dataset — See the respective attached file. (ZIP) [file pone.0162360.s004.zip › S4_inclusion_swl/clust_39_48.csv]

50000.0	50000.0	0
49997.79043139506	49998.597076012185	0
49992.133447697015	50000.07879332946	0
49995.558133034945	50000.38009565156	0
49997.21745450375	49997.77212437529	0
49994.57180867038	50002.631066205395	0
49991.49888846195	49992.4613969998	0
49996.77201141029	50001.35825968003	0
50004.850999751936	50000.85693610015	0
49993.46797080403	50008.42654315858	0
49998.95035597973	49999.646175560476	0
49997.442896782326	49996.09302892505	0
49998.812795232036	50001.19449831629	0
50002.62075658079	49995.496073808055	0
50000.216125961226	49993.66178437633	0
50004.23648844592	49992.22940218959	0
49993.571381594695	49999.580818657516	0
49992.41923089483	49988.943020042476	0
49996.0527618576	49990.599080623244	0
50001.12000876341	49996.02035613251	0
50001.6019572125	49988.69191780159	0
50000.054173393626	49994.84507609227	0
49996.16393075302	49983.54171333091	0
49999.359585119164	49998.34690009942	0
49990.032259035645	49990.78718097332	0
50008.03801246034	50004.374756706806	0
49997.912305912	50002.05047237355	0
50003.47988321763	49993.052296422924	0
49985.51403302475	50003.33527065473	0
49998.6759818169	50008.21620234813	0
50007.88661690972	50006.75171072905	0
49992.84463948033	49996.02080521639	0
50005.353157945894	49996.63946390781	0
49993.56821679584	49997.757853689975	0
49984.727985152575	49992.42600786566	0
49987.897885826496	50000.432936200814	0
49995.41428427015	49998.58480619745	0
49998.23230755371	49984.27159425677	0
50001.56984675912	50003.70886639595	0
49987.949256951135	49986.671472371265	0
49993.69019385624	49988.42095948461	0
49990.60023029436	49996.84431148471	0
49989.8831856475	49998.5480773353	0
50004.031737429694	49998.13902404288	0
50003.4894029905	50003.09904140463	0
50008.61850962432	50008.21797879241	0
49999.591625836154	50002.031401449996	0
49997.03975814452	50009.348246719914	0
50004.44371639388	49993.891565456965	0
50003.34929151505	49985.56991203538	0
49992.16039029563	50006.06042632077	0
50007.15378653218	49999.26466668234	0
49996.16890274137	50002.738391335304	0
50005.92485061879	49988.330804757796	0
49998.38389391129	49993.62450756858	0
50005.06115385122	49997.67556213016	0
49988.91764942108	49997.5550046056	0
50007.51712024195	50001.36870839534	0
49988.1616042304	49983.63506917873	0
50009.485075860175	49997.87824772131	0
49996.04301541916	50008.734037925446	0
49992.10706594943	49998.709555552676	0
49998.05603662089	49976.85732034227	0
49998.23225417739	49988.04705525317	0
50003.29875263384	50010.79864165075	0
49988.8005706413	49988.888047156666	0
49998.633742805185	49985.74198749925	0
50012.26252845324	49989.043919917516	0
50001.71554240036	50008.23076770677	0
49990.4221963806	49980.08489794384	0
49996.7307457035	49986.75100088232	0
49996.95323201458	49991.31025767149	0
49996.627782278076	49999.704189140306	0
49993.783599509414	50001.9670468794	0
49995.547791910605	50007.16657583297	0
49994.541607082676	49998.032773452	0
49997.19536476392	49993.761534747864	0
49994.48619388764	49990.314267388865	0
50005.31953840113	50011.457951609125	0
50005.21838530439	49992.710027598725	0
50003.553832569996	49996.930528550794	0
50005.55622003214	50007.27952617764	0
50016.07253131363	49992.92009515851	0
49981.55975510632	49993.815413305005	0
49998.391760254424	50010.92338898061	0
50006.9610331696	49997.4371772649	0
50008.761052684844	49996.71402507769	0
49995.88335509951	49989.38185972829	0
49996.861110456084	50003.60591475201	0
50011.76083948491	50005.815023696225	0
50007.565205166386	49988.032658921504	0
50011.5472826698	49993.41279408204	0
49994.69598294172	49991.86267472745	0
50001.59297422699	49992.63184262959	0
50020.432728192354	49991.544523876044	0
49995.42836478101	49997.296746693275	0
49998.810270886876	49992.07105333187	0
49990.64479087334	50004.56734443546	0
49986.07489653561	49993.66150576665	0
49986.51012401545	49995.60849854692	0
49984.077954815686	49995.664388103614	0
50003.895467088914	49987.98694527446	0
49982.031325156546	50004.108411650275	0
50012.386007996894	50002.93416500153	0
49981.83577827261	50006.99544168797	0
50002.61358895062	50006.125868638286	0
49997.610187178936	50007.504993158815	0
50002.000247755146	49982.02566011666	0
50003.92467657114	50009.55221404131	0
50007.90022175466	50009.254849840996	0
50002.119076106625	49987.54881244561	0
50000.85755020047	49982.84260186325	0
50002.88920887537	49988.277816315385	0
50000.76418505607	49990.47633754719	0
49991.52221516297	50005.175687260315	0
49991.79441719219	49989.945528475415	0
49998.38903914623	49990.977596904035	0
50010.86443657174	50002.861853111826	0
49996.13310567727	49978.225416527945	0
50001.90323198772	50002.087447907405	0
50005.84584777947	49998.54566276328	0
50017.357289774474	50003.73442282242	0
50012.453241333955	50007.3589429362	0
49985.605250376015	50000.51473356919	0
49994.38328827558	49984.18899957935	0
50000.8403546126	50004.897730818215	0
50006.11194117808	49990.15992299432	0
49984.27524808013	50005.968591316036	0
50019.5490885488	49989.334775282514	0
50008.08135946473	49995.88210170539	0
50013.452588935026	49988.7082536488	0
49998.1854275154	49989.08493253287	0
49998.71774061969	50006.58240197167	0
49993.97049801827	50004.02511665101	0
50015.25622703696	49993.5720335993	0
50019.81418921928	49993.28277654077	0
49995.226166110464	49988.49803466768	0
49993.865175289255	50005.869898426434	0
49994.04884830762	49993.897956082816	0
50001.39258520028	50014.69304526826	0
49992.10381851385	49991.3367421365	0
50002.88349777745	49998.53556594982	0
49999.29465558944	50003.13800737407	0
50012.61582749915	49996.667967977366	0
50004.93898694684	49981.08544820314	0
49992.72674114008	49981.491918674365	0
49982.816725410885	50008.82887474503	0
49993.60548876865	49980.15138910854	0
49992.11360557294	49974.161871512435	0
50008.0641741181	49991.535682462476	0
49986.56975352135	49985.88537937111	0
49988.26397047004	50003.51104710496	0
49986.204012010814	49983.62403469558	0
50005.45533731321	50008.4777403098	0
50002.84202847576	50009.38788858975	0
50004.5110949025	50002.17592122478	0
49977.593176681534	49997.97886004455	0
50012.96296910729	49986.584380800676	0
50000.389708098875	50008.21378903525	0
49990.53693650669	49987.986221160616	0
50014.06684097054	49993.2541244715	0
49991.01998804747	50002.62396518842	0
49997.179664791176	49989.593964051295	0
50004.2950092968	50012.89350630644	0
49990.621701041644	49975.46767306921	0
49993.55678247852	49977.01456242952	0
49992.84959283164	49987.70268395018	0
50011.20404459958	49996.77816642178	0
50003.364540594666	50019.003513690965	0
49983.49823437399	50007.538690917216	0
50014.32975302772	49996.15686941403	0
50015.78410513641	49997.474112749405	0
50009.43197460551	49990.474738550445	0
50004.745906517455	50016.623646608256	0
50009.63416808849	50010.34807378314	0
49981.74271072933	50016.83610456045	0
50013.40609958293	50002.34463341224	0
50002.72985233878	50018.01678341299	0
50008.287622641416	49999.13161246651	0
49984.126513146795	49977.08224825575	0
50012.84333684762	49985.38424254539	0
49987.99532836726	49995.883448455505	0
49990.49563661924	49992.83144377475	0
50014.145828508044	50005.16808115428	0
50015.1384677496	50000.029878970345	0
50018.71002429644	49992.34413541518	0
50007.134924491525	50011.962310271636	0
49996.373515502455	49992.135994846685	0
50006.850693972374	50009.72264438309	0
50012.45941158673	50019.663471941465	0
49992.899397134126	49993.07508130361	0
50016.607641170005	50001.151601822945	0
50001.25747092277	50006.547656443894	0
50005.9345093647	49994.19009730721	0
50017.813944932546	50005.00005444524	0
49994.42296405501	50000.44724693628	0
49999.35940114721	49988.76188971461	0
50016.58884756132	49999.17895380054	0
49994.892938313336	49980.091849776516	0
49995.0510721457	49995.44024060015	0
49986.38053722962	50002.41536141428	0
49990.64707373581	50007.66669698612	0
49989.3412077137	49992.250863683475	0
49987.369434572014	49998.90669951169	0
49986.04730065185	50004.93889305151	0
50020.57281063565	49988.298296764944	0
50003.141428724506	49983.92680217168	0
50011.81226398315	50020.795317113116	0
50007.91702417866	49994.79261652382	0
49997.460358599514	49978.000531714766	0
50008.47322917809	49997.7998386602	0
49988.79105521255	49985.61885176348	0
49979.99668415866	49988.247550464446	0
50023.01450993598	49990.665766766455	0
50001.80863469015	50011.621492053586	0
50001.180707899926	50000.160397497704	0
50001.230491099064	50013.464722137476	0
50005.57916729151	49986.36478573439	0
50006.32386534526	50003.98689779463	0
49987.26417256439	49997.386262863576	0
49986.50969488265	49971.13079668079	0
49991.78560749561	49984.743248127874	0
50011.91064186316	49987.25857504851	0
49979.026179858774	49993.54009193787	0
49995.29197055855	50014.299317089695	0
50003.27528192292	49991.640484220654	0
50022.18687484511	49999.49876293456	0
50016.845165693354	49996.542146341235	0
50009.68184032617	49994.3223712722	0
50008.5689875515	49989.42745413995	0
49988.62882947315	49994.23153514448	0
49978.34352784749	49994.31806542327	0
49991.21899801028	50013.93786311992	0
50009.06545782055	49992.015826742805	0
49996.762495718875	49973.93491078354	0
50017.86968777505	49999.56646561498	0
49992.32209367812	50003.204802689404	0
50006.53972236025	50002.45568023364	0
49989.60527622023	49999.63902025744	0
49998.13606003267	50013.69500914624	0
49990.00921189547	50013.485931768155	0
49991.09537875763	49976.82180722324	0
50010.54800492425	49998.00514117209	0
49989.09032394753	49996.42852776032	0
49995.18505374276	49987.3120398817	0
49990.204920949844	49989.23957312068	0
49995.16332007578	49981.804981765024	0
49989.805555721876	49969.598178768865	0
50014.54160586519	50009.30971696948	0
50021.54580095918	50001.77225144148	0
50006.927652825536	49994.9504747572	0
49978.94516972163	49997.86333530433	0
49987.154837966766	49993.45593771072	0
50018.25094646333	49988.26745355924	0
50015.53809944499	50007.19757847838	0
50002.562234896366	50007.29734310244	0
50000.87592896443	50009.30557281569	0
49996.09835851055	49994.088565508806	0
50023.472574627034	49993.01831946304	0
50013.090661204544	49993.807025936294	0
49978.33498788711	49999.89226490378	0
50014.457860201575	50015.35471834229	0
50006.75642568968	49992.643689522236	0
50010.80395894891	49986.74763689218	0
50001.22972512284	50016.696412634854	0
50011.0865047758	49984.2383962155	0
49987.17750191979	49980.50113884318	0
49988.18126003159	50002.39534483807	0
50025.30879016485	50001.55626795164	0
50004.84985572731	50003.25131092541	0
49992.321169828596	49977.792669715236	0
50025.70679542769	49986.95657258604	0
49987.68618123762	49990.97637467728	0
50003.750755374844	50000.30182726468	0
49993.00738688821	50018.27374472574	0
49985.56049451298	49985.40564000354	0
50012.47559685164	49994.66869856204	0
49988.23073582163	50005.06016935864	0
50014.21137249285	49998.59916272567	0
49985.705947552444	49991.237555350046	0
50023.961762669176	49980.63716247672	0
50015.65901229553	50005.51123304655	0
50007.42018130532	49983.40923644637	0
50003.98929458173	50020.19652411129	0
49978.68685766216	49980.01706397409	0
50006.02554113342	49983.502716806615	0
50006.37104882755	50017.880156948675	0
49977.877792385596	50016.68462250551	0
49983.88778388111	50003.431641383904	0
50007.25930525301	50016.356386512496	0
49997.53870393056	50011.68337544323	0
50028.8876354843	49996.7961139601	0
49993.03313609062	50004.99403676527	0
49978.87460193789	49978.57901382944	0
49998.366406242945	49994.75751474936	0
50019.61622097593	49990.60713461233	0
50014.61533795304	49991.38028168589	0
50008.690952911136	50020.165591565055	0
50005.68511072025	50013.842987113785	0
49996.093953493786	49996.01996986774	0
49981.46397774686	50000.416395001106	0
50010.21667654521	49996.177030068495	0
49996.98762224401	50012.73618486243	0
49977.06413674297	49991.234642248426	0
49993.694214306066	49995.12567417274	0
49980.3192485011	49994.00326872188	0
50004.056211135474	50014.66353332076	0
50002.37956575776	49978.923750197646	0
50022.66685467963	50001.65038291576	0
49995.84149753014	49973.43350969119	0
49997.10356754586	50006.01006358804	0
50033.06942428801	49981.91341570461	0
49979.94679799229	50001.3323591304	0
50008.85047956283	50016.47355770598	0
49995.25060635962	50016.73726829858	0
50006.72266694603	50007.64404602325	0
49990.082384099696	49971.73324296739	0
49994.30142329103	49986.52147414055	0
49993.99083781493	50013.564340328594	0
49993.677025331424	50019.77453632753	0
50008.88873976937	49986.20754836948	0
49989.62043617076	49984.9066512741	0
49976.89101514203	49999.79555213243	0
50000.38365317644	49984.73866509687	0
49998.50301832688	50004.801049115755	0
50002.4775370339	49999.82692121468	0
50000.58614407058	50022.59126134004	0
49991.57997734524	49980.74466590062	0
49999.47619484948	49983.55135301644	0
49997.872176753845	49979.78767954166	0
49999.51034001347	50014.126163537476	0
49987.361610054635	49969.53376487578	0
50002.83973411616	50012.701877170904	0
50010.86774556764	49989.07944425918	0
50001.15748309764	49991.573961654765	0
50007.9913835416	50022.24041741338	0
49988.7503233546	49981.35012226887	0
49986.03608310234	49999.11861181681	0
49985.00637627702	49981.597648055234	0
49985.650089384144	50009.49023072368	0
49974.397243483145	49994.03644489316	0
50015.4345562129	50000.98678220005	0
49976.39001702552	49983.38478956387	0
49990.066594147334	50015.71113489241	0
49971.73204410394	50023.41744022993	0
49983.60830630746	50002.113752133686	0
50007.28364498836	50014.70157262982	0
49983.19737224199	49998.713609976796	0
49986.11467622116	49996.56995467928	0
50019.87293030292	49996.05067039871	0
50011.89569799317	50004.23689077273	0
49987.14195373493	50003.64643312917	0
50005.18617250356	49976.00707180303	0
50021.27295677253	49997.78060101359	0
49979.594871433575	50010.649888378335	0
49992.039268323744	49970.88771154867	0
49987.510827455895	49972.02581111281	0
49995.56040451604	49984.98989796355	0
49981.0822076258	49967.432359146966	0
49987.94058000065	49974.88526764987	0
50014.510866226876	50001.379604242626	0
50004.62877733578	49978.807454918766	0
50003.970018942	50018.124082947324	0
49993.62624373497	49978.81782578118	0
49981.3428510555	50003.34384201937	0
50018.167902045905	50002.34827142573	0
49981.71449227033	50012.160532840586	0
49993.51179022016	50011.8374166899	0
50006.51511528033	49980.31385758159	0
50023.53832016382	49982.224374854566	0
50017.194157851016	50024.83639285489	0
50016.97714463976	50008.12513798981	0
49990.94758817478	50010.165896359336	0
50029.3899666008	49984.93088934797	0
49985.95128382408	49973.39797252086	0
50021.498484812364	49991.903341270365	0
49977.56468768297	50006.68173366002	0
49997.40523162644	49985.00916248897	0
49999.45886393115	50015.993292540705	0
50004.07375902936	49990.19193619716	0
49974.26236635185	50000.19879209648	0
50019.180563178095	49997.94562009952	0
50009.890755981425	49980.265018184764	0
49989.29510405071	50002.724338880376	0
49996.426259186024	49985.51478007382	0
50007.493040620924	49989.19723968765	0
49981.384028675486	50010.62626959132	0
49991.6071713429	49988.028312631526	0
49984.6056899718	49996.65388554512	0
49989.978249538704	49976.34614928339	0
50009.06208482354	50007.05225252825	0
50015.12164949382	49987.54220632814	0
50013.02451351341	50012.6930640136	0
49983.72875331615	50005.03348698493	0
50030.322162535915	50008.764945724026	0
49988.07236480543	49973.30322159022	0
50021.17953770424	49993.40148768863	0
49977.9353266202	49988.32861394756	0
50017.55200453088	49989.686622262205	0
50009.41709683127	49982.94472538286	0
49993.517031380165	49985.624445562935	0
50024.23762702507	49990.057631149546	0
50006.59920691841	50013.173112278804	0
49996.36285869221	49979.65183355569	0
49996.46253639952	50010.35669178488	0
49986.346697934445	49975.77454466398	0
50017.36509094484	49994.05724041787	0
49977.54298608225	50015.26628060827	0
49987.665413008544	50009.961026873665	0
50004.20668245684	49986.92493821414	0
49991.240948939056	49995.09753900651	0
49990.672214701546	49969.02835953091	0
49986.80029992012	50019.193986685816	0
49987.05498610656	50015.276629584274	0
50013.29483279359	49990.93642424138	0
50003.07116470876	50004.790797890644	0
50019.96678142075	50005.286622233856	0
50016.410985050155	50026.64117403084	0
50022.381607964344	49994.78009458669	0
50032.55510401598	49988.476649386204	0
50019.84726886357	50008.03743254569	0
50018.55105006549	49996.125393120456	0
50005.72733228711	49984.65987424659	0
49990.724770951034	50001.10196901953	0
50007.556938279646	49979.396019758125	0
50022.078615100705	50000.813758113996	0
50004.55566149082	50023.60044291396	0
49998.4983155582	50015.035411197096	0
50004.21201548379	49979.89735732732	0
49998.41688966351	49982.0914605221	0
49996.9404056562	50019.45560997021	0
50024.824178134666	50003.82240284793	0
49981.59933546655	49988.22546023058	0
50006.68692081328	49991.29153867619	0
50030.92505047998	49986.73341575318	0
49987.02162812129	49999.91224158874	0
50025.59547838074	50004.8113040502	0
49988.90094384041	49975.40867859488	0
49990.23594971534	49994.96063345515	0
50017.1067611682	49986.79810538411	0
49995.74080340362	50018.56532930337	0
50002.31586199673	50000.83903672667	0
49985.91446985067	49977.111835945914	0
49967.44431902017	49989.53004316159	0
49991.32434972063	49993.81099808387	0
50030.49764698876	49999.80431681986	0
50027.8920230694	49984.61646596402	0
49974.05217655252	49991.63751974511	0
49986.350155817265	50008.71150109189	0
49979.786602864704	49996.93528004006	0
49980.638830733114	50014.78666042598	0
50018.94609729141	49984.38404056665	0
50016.86817008317	49983.479919210724	0
49990.923193534356	50019.067660158245	0
49984.68159875427	50012.00075993163	0
49982.58897476211	49987.25645410104	0
49977.860154341804	50025.185317880954	0
49980.36263354036	49976.54920293385	0
50030.175245270664	50013.83441614367	0
50030.65430217634	50010.08164100497	0
49970.65389870021	50027.10203048065	0
50034.9719228903	49978.647480672626	0
50017.85789347177	50007.327853458395	0
49989.376716702325	50005.95581601044	0
49972.54740722439	50004.26018838349	0
49999.90607349646	49987.24525022351	0
50016.33039841318	50011.26546094777	0
49992.406209525456	50011.43399184492	0
50035.72874323706	50015.82195458916	0
50005.41012807499	50025.2913505149	0
49983.81713803753	49983.79410119446	0
49999.77181508898	49967.689736443	0
49967.01115954832	50018.732933267005	0
50001.21111076006	49976.59515916633	0
50022.03660548448	50021.284900769926	0
49987.06820574467	50005.69981951918	0
50020.23576196077	49998.22890886206	0
49992.16903790663	50013.34050751537	0
49981.74734959878	49983.20071237331	0
49991.36824090871	49969.98461879516	0
50012.37766248718	49981.688403947286	0
49974.56224014572	50014.0804240969	0
50024.36097900612	49986.16457806206	0
49978.57637046901	50017.57258934513	0
50035.21616128849	49992.33085888675	0
49988.520182053304	49993.212740546805	0
49990.99456999804	50011.18036907362	0
50014.791241027175	49989.81083623396	0
49983.24235149588	49995.04380092772	0
50005.4078474971	49995.59320991545	0
50026.3538803164	50002.49773890014	0
50022.33425121599	49996.648774144	0
49985.706139208625	50015.893411702025	0
50001.12132970448	50026.977078791555	0
50032.16883876991	49997.22933410839	0
50000.78804212597	50010.92367463368	0
49997.79416111843	49992.046539810384	0
49989.86428037326	49986.360250281214	0
49991.50355130605	50019.933566887434	0
50028.340584949256	50004.80209150397	0
50164.2680933125	50203.64261260032	38
50195.75801756931	50173.84921892444	38
50120.023435977826	50207.99527432556	38
50167.91519467614	50243.773181926714	38
50203.73482752631	50131.51252296568	38
50171.8364924601	50106.41310595908	38
50212.4209755882	50091.030588051326	38
50207.87485426888	50245.881399159334	38
50232.11705851035	50284.85042706913	38
50124.28953750631	50255.914900698655	38
50225.723249767194	50326.361980691356	38
50224.5971022705	50202.34083139735	38
50270.103273962166	50200.27213199559	38
50110.53987946321	50295.72729268653	38
50238.280325699336	50165.06327785053	38
50089.72939095598	50338.581041920836	38
50176.36211672834	50282.71031408668	38
50253.59776517658	50242.79191528468	38
50248.23319360801	50124.930647702466	38
50179.833530289965	50066.66349323326	38
50140.04302065957	50050.72088544046	38
50250.52443882042	50361.14522119591	38
50070.31765435035	50301.13657809799	38
50064.3604854443	50254.57313497833	38
50133.44196771164	50169.915123763145	38
50020.223199920925	50272.670020584046	38
50285.687714962565	50159.45810598338	38
50115.89900704178	50126.9634807755	38
50032.1734277671	50225.66319994561	38
50086.601345190225	50383.40384369841	38
50108.542679203216	50085.046334974155	38
50049.518714839316	50337.42614314262	38
50229.71321078105	50055.98636415697	38
50273.10413609279	50285.24330058368	38
50076.42388973383	50117.87374230963	38
50128.4791920361	50391.63165383577	38
50140.214498985566	50432.274311853565	38
50315.568823150876	50189.59434608997	38
50044.262259843876	50378.072082158775	38
50101.33015678523	50027.94523930459	38
50228.125432394234	50009.456766596035	38
50010.793307828426	50349.92116267833	38
50227.25714305164	50401.5028500125	38
50034.5203480292	50116.70389646702	38
50105.63516718339	49988.29162404783	38
50021.54223431065	50079.20528394083	38
50135.00728190583	49957.77197533326	38
50197.36035990513	50364.99963124711	38
50141.74065561197	50005.80573808522	38
50031.0946459567	50420.98092589054	38
50005.87878206203	50038.969810674535	38
50189.08626256941	50007.86575428384	38
50078.08735398932	50427.0278896871	38
49970.98625592032	50350.23445174454	38
50313.480816853844	50298.82368963205	38
50288.33832426738	50379.152852258434	38
49987.61737040421	50426.539696624204	38
49998.65258685226	50312.6063806819	38
49988.33473117118	50235.621119906675	38
50085.216113449285	49954.256115027085	38
50280.80836441588	50330.100753729756	38
49978.97088332529	50070.9023358748	38
50067.46644467208	50006.56898995803	38
50025.393032922046	49989.4718167312	38
49948.53001510821	50250.66830070131	38
49948.47772062084	50391.213406266674	38
50044.39421248285	49945.387037572356	38
50059.133671625204	50046.84794461542	38
50054.34347735272	50467.15470937551	38
50161.55151879243	50466.68524638311	38
50131.05991823469	50346.876853800866	38
50326.48275854371	50402.58834273975	38
50195.56039903098	50446.84769442845	38
50286.39582108145	50419.13679540052	38
50205.607357289686	49971.4097598125	38
49942.38068366535	50291.01593057664	38
50320.88014359539	50129.942634171384	38
50316.48229152311	50082.63328426555	38
49940.34490219213	50099.12885551233	38
50048.26151201536	50153.34157922496	38
49986.44162364031	50000.17514403055	38
50075.09417339283	49913.47669244669	38
49947.2786329987	50022.07583883012	38
50285.05179051154	50106.919660706975	38
50361.1256289632	50294.858573083235	38
49994.57979440359	50129.238645054196	38
50185.296973765995	50326.86443966972	38
49997.4719551005	49953.7854739382	38
50178.268547082436	50411.52039690744	38
50088.766333967	50166.30837922007	38
50344.72516053439	50053.70262848868	38
50093.96525342217	50465.46491771672	38
50342.997789876375	50330.3896767178	38
50359.48912183074	50379.46238976384	38
50143.990616689014	49915.71625647213	38
49993.44488348379	49914.745291856874	38
50373.01605155981	50016.674208232995	38
50339.18200436717	49990.64497757248	38
49906.922230680946	50005.232944327865	38
49901.682941764266	50111.814830490606	38
50299.84318177369	49974.66023030741	38
50412.456977338734	50003.148328148716	38
50405.13090689324	50303.77968495775	38
50356.635054450395	50113.69402649215	38
50276.21539898542	49937.44398426168	38
49859.90846902912	50007.4771924209	38
49960.27094803175	49893.99375521534	38
49907.237567619595	50044.51457156236	38
49839.68467152616	50045.91834389071	38
50011.06599205722	50466.40110053236	38
50381.2269289931	50080.155380454955	38
49876.363705976044	49969.47345166152	38
50436.176504834984	50334.844556746684	38
49952.188801294855	49943.99419583798	38
50042.41811774994	50504.73095378763	38
50305.50773115465	50032.206104084755	38
50172.08727092822	49943.93497815904	38
50223.80402961674	50474.42753642464	38
50085.638826001814	50515.68884163566	38
49912.90024490573	49930.94301790537	38
50262.49565895887	50481.30338496155	38
50380.06990941945	49970.43488375013	38
49999.90949682949	50522.971155482046	38
50351.576179408235	49937.26430623562	38
50465.108218915186	50361.56174284599	38
50366.84017539855	49898.28500878189	38
50035.279769015935	50554.18688641355	38
49933.998969522996	50146.51691809384	38
49989.545196391875	50192.9082023103	38
50479.54115555766	50315.90763598395	38
50218.25469784102	49934.352401578064	38
50380.231083798666	50342.34503634778	38
49823.15306226837	49983.71581072237	38
50325.06923870356	49883.39988933496	38
50404.737681605635	49927.0918315687	38
49899.164814761265	50279.05393307026	38
50093.14534819878	49870.73677685184	38
49973.40056844503	50484.61703384808	38
49948.70007244107	50444.405163038806	38
50397.62772872809	50132.342049179235	38
49775.8161991835	49983.19535621871	38
50390.4578054077	50175.074147958716	38
49927.36390114313	50358.263357288684	38
50344.128374819666	50443.8267365079	38
50123.64762052386	50497.32284512194	38
50365.753198102444	50476.628651367326	38
50187.01467807542	50498.28234826256	38
49911.06722403864	50460.650161985315	38
50442.658058085915	50037.8163802721	38
49854.31753630047	50114.50873004467	38
50026.49256803907	49887.0206749782	38
49880.24375526156	50316.32638685506	38
50330.95515657986	50258.15129663957	38
50149.7950525562	49874.8973228613	38
50400.89450448172	50384.82483383118	38
49947.94555365317	50196.3466037309	38
50425.64503657067	49893.34333844693	38
50458.46541711791	49996.359469683535	38
49941.66564296117	49858.73063324419	38
50401.18211805983	50497.895906071266	38
49789.89492708214	49945.027121435145	38
49895.73354230812	49864.11969757462	38
50249.54572465312	49903.99840122454	38
49927.73417076282	49822.0127352594	38
50250.475353428155	49975.30576325714	38
49924.688044816314	50500.07568153888	38
50445.49728814177	49951.38962407218	38
50515.78863890213	50292.09746862259	38
50345.50006094419	50515.74776981828	38
50449.662296058974	50083.45533512259	38
50279.78970929193	50065.26411615132	38
50469.92412903165	50118.687804451096	38
50223.390945210514	50513.81329397436	38
50493.74974961343	50077.577833043506	38
49880.2205778543	50490.7316116078	38
49880.85188160824	50076.16447052609	38
50305.610123490595	49839.792515149966	38
50302.3119241546	50226.73177404664	38
50018.612369836424	50592.378019837306	38
49887.98409136111	50360.63616064982	38
50501.3806407245	50381.48972531107	38
50495.274726160416	49980.66791023938	38
50398.30702225141	49863.564782387446	38
50320.286320963176	50552.9967873725	38
49781.62760182106	49901.596244234046	38
49881.29924632534	50145.81470760179	38
50548.41809942611	50315.60116114685	38
50510.73250254742	50137.78239295538	38
49824.12116945638	50087.75795164436	38
50235.6223518803	49864.72673600576	38
50079.74619267146	50212.74769925428	38
49899.55771603286	50233.12013731397	38
50359.6620508048	49838.01758262163	38
49769.052368755	50029.769529406956	38
49911.06259742584	50419.84014260076	38
49865.74544343958	50185.18087280027	38
49844.48408117494	50468.569528774075	38
49844.89453459536	50347.83841808114	38
50347.41388384134	50214.97057799151	38
50488.09402177991	50028.7535658353	38
49824.28638787586	50206.30165914263	38
50548.620262132725	50258.21451357106	38
50020.01387260578	49841.891674254155	38
50159.80829259325	50526.254532392304	38
50503.593065115114	50247.234920579365	38
49745.783150408744	50067.02276015563	38
49885.53539138834	49819.235039248866	38
49800.65437770469	50464.40862462457	38
50468.37675811796	50275.14802573871	38
50184.17289326626	49842.76414070242	38
49772.72833131824	50502.877164109894	38
50156.65100269217	49808.35782197456	38
50152.50826144729	50570.11323929423	38
49759.38295578954	50460.134453083454	38
50168.082506443556	50612.44765149699	38
50075.93988089061	49827.65317031636	38
50528.09368227936	50049.7147046299	38
50432.93010368431	50470.87189061182	38
49806.67213716878	50375.32475503035	38
50408.46730808864	49824.14752756171	38
49883.10340054704	49778.62133313316	38
50487.264101772664	50420.081723112744	38
50522.38857591064	50347.69503990303	38
49986.00667530854	49819.99479239218	38
50467.130058762705	50495.4152321801	38
49828.992185408424	50411.37503116189	38
50049.677098750144	50617.33670950494	38
50319.318376162424	50485.349655647355	38
50515.239365622714	50449.73716255309	38
50274.464804860814	50523.80349125498	38
50570.673834556386	50355.6869609813	38
50396.92898418098	50425.444313941356	38
50569.32439778502	50026.43794661046	38
49848.08235346392	49869.53577044399	38
49708.633826922895	50043.02493408141	38
50266.74546355568	50015.897200316576	38
50280.4604768679	50571.90033064305	38
50232.914237944664	49817.24773088281	38
49869.0224207429	50418.115916125986	38
49845.68867755411	49809.37971490449	38
49960.676716295835	50548.88619009699	38
50212.89814581183	50616.71022630498	38
50252.30683035395	50612.39773494993	38
49857.73331416401	50235.66908105972	38
50273.760755852214	49799.687797741964	38
50526.306602391756	49956.73033386841	38
49849.69140044247	49934.827618935786	38
50115.15414662873	50597.082408432776	38
49801.29321852683	50242.502106178574	38
49851.647409486846	49754.959812811474	38
49807.60364026877	49819.850061053105	38
50239.37411675342	50552.435882322454	38
50108.477278713995	49799.63211820891	38
49838.24123716015	50513.68923012214	38
50547.27519786605	50423.2444657461	38
49798.07684694832	50290.06268758318	38
50421.120412366916	50531.5800190559	38
50569.50262006543	50069.986434476275	38
50057.67115689193	50662.34190037578	38
50485.85342909037	50176.99279583205	38
50238.62813040864	49775.18150271392	38
49895.573969428944	50533.736566140746	38
50200.98866967331	50575.11843827998	38
49923.29562984113	50562.82509795426	38
49777.3092063286	49791.38417772814	38
50019.60616536607	50651.749515844815	38
50438.93991983721	49788.79474101221	38
49808.93960597278	49867.705277225825	38
50318.926551030665	50593.186111908006	38
50592.112145363695	50296.39377041915	38
49744.48702738772	49955.183934988956	38
50552.78404801076	50122.87215407134	38
50463.05785257491	50538.26905827964	38
50255.14914848044	49737.43297523673	38
49807.832629769146	50020.351954754864	38
49895.72034101197	49733.131379317754	38
50484.774921301396	49931.245056565815	38
50087.78820450935	49763.72895688618	38
49947.395069479855	50600.90510839979	38
50089.61897618173	49722.55594062594	38
50429.22663218318	50203.06175606686	38
50470.75243511383	49817.44372997088	38
50635.71139077286	50282.19603509201	38
50469.57790554231	50225.03410998194	38
49933.60451930149	49782.03275222959	38
49699.82325265836	49946.0939518475	38
50478.4647917974	49769.82228626456	38
49718.445520588226	50004.70843295989	38
49746.28113632446	49754.90104636016	38
50576.49137230949	50230.70521986965	38
49758.48710039905	50287.894473129716	38
50404.21597762615	50258.656533969035	38
50548.72271855856	49918.643182752036	38
50561.852113282686	49984.215674935906	38
50198.27771963932	49797.25494174431	38
50446.9202707681	50419.609861945406	38
50518.19041935576	49781.1536829975	38
50048.47351293607	49728.74340823714	38
49852.977176264154	49715.48532617552	38
49794.17543164064	50541.11996368955	38
50049.24676492247	49787.324929291935	38
50671.63199553619	50301.89040528823	38
50201.88030524872	49891.4182575134	38
50590.85618656858	50409.836638275614	38
49811.018847887746	49724.38895314004	38
50101.14506510946	50555.50256063705	38
50675.36791939526	50344.45156260758	38
50550.86524341009	50470.17532655509	38
50134.53781396943	49728.48930717914	38
49900.613828679954	50603.0770844312	38
50586.68987554399	49946.79115363644	38
50356.81041573234	50605.71968694599	38
49760.224226708604	50381.35456785044	38
50709.70509777501	50287.00545412228	38
50116.443190562255	49691.03125047525	38
50579.10230054896	50497.23030452139	38
49804.140163275864	50332.692937064734	38
49786.76476723072	50184.222827032776	38
49708.01179764663	49902.92388137029	38
49755.356075359916	50159.951047272945	38
50091.07584986098	50637.90553822926	38
50553.15905730037	49813.46562438167	38
50512.52274632756	49741.67689255779	38
50380.91478905523	50532.147745452356	38
49873.78786837053	49677.29902250092	38
49911.80584496713	49694.30406910468	38
49690.89036384102	49863.28462315356	38
50396.05776428857	49778.88285572271	38
50309.49698659577	50636.379989623885	38
50010.0158424617	49754.60624506203	38
50007.53560817964	49703.97737777944	38
50649.929872363595	50240.65711707538	38
50410.530792185185	50569.49130610772	38
50457.20135420529	49862.50196778107	38
49738.34247145945	49872.41860597706	38
50521.42367347095	49837.08733114072	38
50009.1663347495	49656.935091415864	38
50136.577911173	50638.69732547576	38
49733.758695210614	50246.92052494023	38
50208.69189065097	50657.013651937224	38
49863.71021166205	50622.57110355699	38
50355.16721016444	50652.869570738774	38
49714.81883609095	50372.8675828975	38
50454.528520457505	50582.67248463658	38
50547.720045189664	50202.86193844412	38
50647.72673417687	50373.25306529667	38
50292.83891517877	50673.844246340734	38
50299.33800668736	49727.13022627422	38
49731.0613654344	50205.749742054184	38
50226.15547393616	50693.93479648043	38
50064.68654959294	49681.78523433746	38
50304.56623800843	50711.259185445786	38
50726.18438583242	50322.62089496914	38
49766.737103658124	49839.072829343626	38
50249.769548415214	50656.71688180362	38
49771.32586991492	50578.6368048701	38
50553.236085480996	49733.32256555791	38
50400.10804022827	50045.05725825113	38
50411.32892503689	50612.97347141785	38
50456.68203216117	50625.473828663984	38
49841.17482799665	50151.36901092692	38
49898.93514254456	49642.478039185415	38
50086.51236008272	50699.9865631197	38
50323.58030955507	49800.23287181392	38
50388.17983149674	50216.472931619326	38
50147.52511704624	49665.9233223466	38
50129.20472066645	49836.85979720611	38
50598.24838819992	50108.02477335544	38
49939.15800255516	49644.78486054027	38
50572.98919663025	49696.374176069665	38
49956.230784557745	49709.01530265274	38
50047.81508336036	50721.48932213194	38
50071.47959014826	50581.294287293786	38
50693.325166433744	50380.61700331811	38
50005.74238946663	50697.48472339615	38
50269.10622963514	49699.58531857991	38
50593.016640621194	49900.97587915884	38
50615.42168956067	49691.12713736831	38
49761.99014401441	49713.49852527349	38
49784.658576550646	50424.79150540134	38
50559.5583781135	50533.39142123208	38
50445.65892500309	50152.09156497477	38
49997.916212260665	50387.44491269478	38
50658.56142291138	50413.04562368482	38
49834.563528448256	49668.19569435066	38
50017.6253035425	50754.798638260334	38
49728.52040317782	50413.62976012288	38
49657.53607109612	49955.97349102563	38
50540.433119763555	49662.90893159449	38
50380.56270960227	49739.17526914138	38
49742.4488255251	50534.48637815874	38
49655.9021882152	49844.7963794377	38
50178.59806527907	49698.784041499806	38
50634.360188347026	49913.795549518494	38
50121.018613574764	50732.788301114706	38
49984.402831979154	50628.020197144135	38
50593.70960663432	50557.01431637903	38
49818.96430717084	49779.7024019124	38
50576.47507313681	49639.80223342021	38
50248.87647695525	50444.2033691254	38
50343.36798177938	50736.58127007363	38
50123.94068244395	50676.282151539024	38
50539.542689691014	49612.358270190234	38
50618.372296243295	50074.0025771442	38
49702.85353317899	50510.36238519417	38
49814.429385617106	50584.17683576772	38
49986.723383346376	49864.78265348298	38
49666.710469149504	50058.04488920045	38
49958.579963324744	49749.119096393726	38
49817.36312378463	50630.08798188155	38
49772.532706752136	50095.57749524313	38
49753.13928998332	50326.74579192769	38
49642.826903514506	49802.124687231844	38
49935.367955284295	49600.4767638254	38
50550.86661833362	50576.10432106302	38
49848.211594590626	50292.54181693229	38
49928.87866976529	50644.73484955961	38
50223.18551616548	49704.158015347624	38
50620.02871615601	50502.233647690315	38
50501.1078002997	50619.37218756882	38
50610.04162665844	50002.393474830074	38
50228.79666047718	50740.19792763287	38
49616.03655429893	49971.86927947199	38
49689.08677083631	50471.00903119776	38
50562.63355455172	49852.633224943376	38
50179.78761470214	49741.26145413334	38
50446.7573026228	49743.51203846439	38
49733.487477280985	50107.99840866505	38
50617.78682252757	50215.89860242615	38
50637.77389014783	50326.382946005346	38
50573.47641326613	49593.12577442429	38
50658.43785613505	49710.379778075825	38
50538.80071468183	49572.09136110064	38
50707.36780902599	50422.1636848999	38
49978.54887287324	50738.9044923726	38
49923.591390101894	49560.95022485647	38
50284.64796031136	49656.30299347641	38
49964.59811904084	49565.7977965193	38
50517.88025919464	50549.7085538951	38
49691.30688362078	50229.62313126028	38
49683.6768198982	50102.771315171914	38
49638.42842629042	50095.11082574586	38
50162.17011320118	50755.60273001699	38
50620.75782442173	50141.43499809845	38
50175.99449549572	49637.537811168106	38
49652.719061792806	49998.16827704471	38
49955.65513300312	50779.236855288604	38
49791.429070626255	49684.81156620942	38
49947.09880414347	50712.25296480307	38
50618.17313392979	49736.35904596302	38
50337.92583576735	49753.604817684965	38
49722.12872144462	49723.860314127865	38
49601.60007255258	50080.40508827607	38
49699.643526565946	49691.05011973163	38
50126.636309673755	50776.97113822886	38
50649.67649403514	50026.94030329232	38
50579.05818636043	49549.477723446704	38
49665.15908625563	50520.383752697984	38
49672.343030672666	50430.2917016989	38
50522.02598424268	50660.04888737101	38
50564.37278754104	50617.80125211333	38
50654.661421353594	49752.106862006614	38
49994.779873825086	49535.20912493553	38
50658.202795606696	50071.6476011942	38
49731.9924922236	50579.36381434536	38
50556.50749335053	50682.95688306242	38
49936.40525365122	50816.56080305303	38
49915.98980387676	49513.97358657459	38
50649.445503589624	50466.3438681415	38
50622.25850646743	49541.26522560944	38
49854.90869409163	49628.683648206024	38
50581.494274341465	49760.79809664833	38
49774.19181495304	50618.14312035794	38
49760.91820159793	50656.26855194206	38
50193.16781379864	50779.54630200816	38
49998.565002747324	49612.50717797798	38
49708.43547200602	49767.042865743235	38
50493.38662853026	49563.93491319183	38
49998.31233736177	50798.728462472216	38
50646.52317637847	49578.2656150919	38
49799.881088328635	50146.38873879273	38
50086.46516376477	50789.60435057675	38
50737.13983023279	50393.0234055576	38
49691.96597840741	49802.48587735684	38
50690.19570930226	50466.581976411224	38
49902.96531167165	50719.26606318591	38
49723.296682848806	50678.9300114313	38
49690.49174482814	49645.90328218721	38
50545.1462100074	50163.70657759906	38
50653.86114059212	50171.9618247606	38
50543.90386848146	49521.713635055916	38
49669.732804068015	49914.01684659768	38
49632.66645655244	50422.97142313952	38
50245.37281732933	49665.52571621046	38
50622.20584162223	49633.72982616377	38
50602.658251920024	50454.64173527164	38
50500.54439277617	49873.16130096881	38
49874.36496016752	49529.82658328859	38
49671.225171485414	50560.433049805746	38
49614.90878718519	50135.02036452007	38
