# Supplementary material for: Abundant Topological Outliers in Social Media Data and Their Effect on Spatial Analysis
Source: PLoS One. 2016 Sep 9;11(9):e0162360. doi: 10.1371/journal.pone.0162360 (PMC5017681; doi:10.1371/journal.pone.0162360)
Supplement: S4 Dataset — See the respective attached file. (ZIP) [file pone.0162360.s004.zip › S4_inclusion_swl/clust_4_13.csv]

50000.0	50000.0	0
49997.79043139506	49998.597076012185	0
49992.133447697015	50000.07879332946	0
49995.558133034945	50000.38009565156	0
49997.21745450375	49997.77212437529	0
49994.57180867038	50002.631066205395	0
49991.49888846195	49992.4613969998	0
49996.77201141029	50001.35825968003	0
50004.850999751936	50000.85693610015	0
49993.46797080403	50008.42654315858	0
49998.95035597973	49999.646175560476	0
49997.442896782326	49996.09302892505	0
49998.812795232036	50001.19449831629	0
50002.62075658079	49995.496073808055	0
50000.216125961226	49993.66178437633	0
50004.23648844592	49992.22940218959	0
49993.571381594695	49999.580818657516	0
49992.41923089483	49988.943020042476	0
49996.0527618576	49990.599080623244	0
50001.12000876341	49996.02035613251	0
50001.6019572125	49988.69191780159	0
50000.054173393626	49994.84507609227	0
49996.16393075302	49983.54171333091	0
49999.359585119164	49998.34690009942	0
49990.032259035645	49990.78718097332	0
50008.03801246034	50004.374756706806	0
49997.912305912	50002.05047237355	0
50003.47988321763	49993.052296422924	0
49985.51403302475	50003.33527065473	0
49998.6759818169	50008.21620234813	0
50007.88661690972	50006.75171072905	0
49992.84463948033	49996.02080521639	0
50005.353157945894	49996.63946390781	0
49993.56821679584	49997.757853689975	0
49984.727985152575	49992.42600786566	0
49987.897885826496	50000.432936200814	0
49995.41428427015	49998.58480619745	0
49998.23230755371	49984.27159425677	0
50001.56984675912	50003.70886639595	0
49987.949256951135	49986.671472371265	0
49993.69019385624	49988.42095948461	0
49990.60023029436	49996.84431148471	0
49989.8831856475	49998.5480773353	0
50004.031737429694	49998.13902404288	0
50003.4894029905	50003.09904140463	0
50008.61850962432	50008.21797879241	0
49999.591625836154	50002.031401449996	0
49997.03975814452	50009.348246719914	0
50004.44371639388	49993.891565456965	0
50003.34929151505	49985.56991203538	0
49992.16039029563	50006.06042632077	0
50007.15378653218	49999.26466668234	0
49996.16890274137	50002.738391335304	0
50005.92485061879	49988.330804757796	0
49998.38389391129	49993.62450756858	0
50005.06115385122	49997.67556213016	0
49988.91764942108	49997.5550046056	0
50007.51712024195	50001.36870839534	0
49988.1616042304	49983.63506917873	0
50009.485075860175	49997.87824772131	0
49996.04301541916	50008.734037925446	0
49992.10706594943	49998.709555552676	0
49998.05603662089	49976.85732034227	0
49998.23225417739	49988.04705525317	0
50003.29875263384	50010.79864165075	0
49988.8005706413	49988.888047156666	0
49998.633742805185	49985.74198749925	0
50012.26252845324	49989.043919917516	0
50001.71554240036	50008.23076770677	0
49990.4221963806	49980.08489794384	0
49996.7307457035	49986.75100088232	0
49996.95323201458	49991.31025767149	0
49996.627782278076	49999.704189140306	0
49993.783599509414	50001.9670468794	0
49995.547791910605	50007.16657583297	0
49994.541607082676	49998.032773452	0
49997.19536476392	49993.761534747864	0
49994.48619388764	49990.314267388865	0
50005.31953840113	50011.457951609125	0
50005.21838530439	49992.710027598725	0
50003.553832569996	49996.930528550794	0
50005.55622003214	50007.27952617764	0
50016.07253131363	49992.92009515851	0
49981.55975510632	49993.815413305005	0
49998.391760254424	50010.92338898061	0
50006.9610331696	49997.4371772649	0
50008.761052684844	49996.71402507769	0
49995.88335509951	49989.38185972829	0
49996.861110456084	50003.60591475201	0
50011.76083948491	50005.815023696225	0
50007.565205166386	49988.032658921504	0
50011.5472826698	49993.41279408204	0
49994.69598294172	49991.86267472745	0
50001.59297422699	49992.63184262959	0
50020.432728192354	49991.544523876044	0
49995.42836478101	49997.296746693275	0
49998.810270886876	49992.07105333187	0
49990.64479087334	50004.56734443546	0
49986.07489653561	49993.66150576665	0
49986.51012401545	49995.60849854692	0
49984.077954815686	49995.664388103614	0
50003.895467088914	49987.98694527446	0
49982.031325156546	50004.108411650275	0
50012.386007996894	50002.93416500153	0
49981.83577827261	50006.99544168797	0
50002.61358895062	50006.125868638286	0
49997.610187178936	50007.504993158815	0
50002.000247755146	49982.02566011666	0
50003.92467657114	50009.55221404131	0
50007.90022175466	50009.254849840996	0
50002.119076106625	49987.54881244561	0
50000.85755020047	49982.84260186325	0
50002.88920887537	49988.277816315385	0
50000.76418505607	49990.47633754719	0
49991.52221516297	50005.175687260315	0
49991.79441719219	49989.945528475415	0
49998.38903914623	49990.977596904035	0
50010.86443657174	50002.861853111826	0
49996.13310567727	49978.225416527945	0
50001.90323198772	50002.087447907405	0
50005.84584777947	49998.54566276328	0
50017.357289774474	50003.73442282242	0
50012.453241333955	50007.3589429362	0
49985.605250376015	50000.51473356919	0
49994.38328827558	49984.18899957935	0
50000.8403546126	50004.897730818215	0
50006.11194117808	49990.15992299432	0
49984.27524808013	50005.968591316036	0
50019.5490885488	49989.334775282514	0
50008.08135946473	49995.88210170539	0
50013.452588935026	49988.7082536488	0
49998.1854275154	49989.08493253287	0
49998.71774061969	50006.58240197167	0
49993.97049801827	50004.02511665101	0
50015.25622703696	49993.5720335993	0
50019.81418921928	49993.28277654077	0
49995.226166110464	49988.49803466768	0
49993.865175289255	50005.869898426434	0
49994.04884830762	49993.897956082816	0
50001.39258520028	50014.69304526826	0
49992.10381851385	49991.3367421365	0
50002.88349777745	49998.53556594982	0
49999.29465558944	50003.13800737407	0
50012.61582749915	49996.667967977366	0
50004.93898694684	49981.08544820314	0
49992.72674114008	49981.491918674365	0
49982.816725410885	50008.82887474503	0
49993.60548876865	49980.15138910854	0
49992.11360557294	49974.161871512435	0
50008.0641741181	49991.535682462476	0
49986.56975352135	49985.88537937111	0
49988.26397047004	50003.51104710496	0
49986.204012010814	49983.62403469558	0
50005.45533731321	50008.4777403098	0
50002.84202847576	50009.38788858975	0
50004.5110949025	50002.17592122478	0
49977.593176681534	49997.97886004455	0
50012.96296910729	49986.584380800676	0
50000.389708098875	50008.21378903525	0
49990.53693650669	49987.986221160616	0
50014.06684097054	49993.2541244715	0
49991.01998804747	50002.62396518842	0
49997.179664791176	49989.593964051295	0
50004.2950092968	50012.89350630644	0
49990.621701041644	49975.46767306921	0
49993.55678247852	49977.01456242952	0
49992.84959283164	49987.70268395018	0
50011.20404459958	49996.77816642178	0
50003.364540594666	50019.003513690965	0
49983.49823437399	50007.538690917216	0
50014.32975302772	49996.15686941403	0
50015.78410513641	49997.474112749405	0
50009.43197460551	49990.474738550445	0
50004.745906517455	50016.623646608256	0
50009.63416808849	50010.34807378314	0
49981.74271072933	50016.83610456045	0
50013.40609958293	50002.34463341224	0
50002.72985233878	50018.01678341299	0
50008.287622641416	49999.13161246651	0
49984.126513146795	49977.08224825575	0
50012.84333684762	49985.38424254539	0
49987.99532836726	49995.883448455505	0
49990.49563661924	49992.83144377475	0
50014.145828508044	50005.16808115428	0
50015.1384677496	50000.029878970345	0
50018.71002429644	49992.34413541518	0
50007.134924491525	50011.962310271636	0
49996.373515502455	49992.135994846685	0
50006.850693972374	50009.72264438309	0
50012.45941158673	50019.663471941465	0
49992.899397134126	49993.07508130361	0
50016.607641170005	50001.151601822945	0
50001.25747092277	50006.547656443894	0
50005.9345093647	49994.19009730721	0
50017.813944932546	50005.00005444524	0
49994.42296405501	50000.44724693628	0
49999.35940114721	49988.76188971461	0
50016.58884756132	49999.17895380054	0
49994.892938313336	49980.091849776516	0
49995.0510721457	49995.44024060015	0
49986.38053722962	50002.41536141428	0
49990.64707373581	50007.66669698612	0
49989.3412077137	49992.250863683475	0
49987.369434572014	49998.90669951169	0
49986.04730065185	50004.93889305151	0
50020.57281063565	49988.298296764944	0
50003.141428724506	49983.92680217168	0
50011.81226398315	50020.795317113116	0
50007.91702417866	49994.79261652382	0
49997.460358599514	49978.000531714766	0
50008.47322917809	49997.7998386602	0
49988.79105521255	49985.61885176348	0
49979.99668415866	49988.247550464446	0
50023.01450993598	49990.665766766455	0
50001.80863469015	50011.621492053586	0
50001.180707899926	50000.160397497704	0
50001.230491099064	50013.464722137476	0
50005.57916729151	49986.36478573439	0
50006.32386534526	50003.98689779463	0
49987.26417256439	49997.386262863576	0
49986.50969488265	49971.13079668079	0
49991.78560749561	49984.743248127874	0
50011.91064186316	49987.25857504851	0
49979.026179858774	49993.54009193787	0
49995.29197055855	50014.299317089695	0
50003.27528192292	49991.640484220654	0
50022.18687484511	49999.49876293456	0
50016.845165693354	49996.542146341235	0
50009.68184032617	49994.3223712722	0
50008.5689875515	49989.42745413995	0
49988.62882947315	49994.23153514448	0
49978.34352784749	49994.31806542327	0
49991.21899801028	50013.93786311992	0
50009.06545782055	49992.015826742805	0
49996.762495718875	49973.93491078354	0
50017.86968777505	49999.56646561498	0
49992.32209367812	50003.204802689404	0
50006.53972236025	50002.45568023364	0
49989.60527622023	49999.63902025744	0
49998.13606003267	50013.69500914624	0
49990.00921189547	50013.485931768155	0
49991.09537875763	49976.82180722324	0
50010.54800492425	49998.00514117209	0
49989.09032394753	49996.42852776032	0
49995.18505374276	49987.3120398817	0
49990.204920949844	49989.23957312068	0
49995.16332007578	49981.804981765024	0
49989.805555721876	49969.598178768865	0
50014.54160586519	50009.30971696948	0
50021.54580095918	50001.77225144148	0
50006.927652825536	49994.9504747572	0
49978.94516972163	49997.86333530433	0
49987.154837966766	49993.45593771072	0
50018.25094646333	49988.26745355924	0
50015.53809944499	50007.19757847838	0
50002.562234896366	50007.29734310244	0
50000.87592896443	50009.30557281569	0
49996.09835851055	49994.088565508806	0
50023.472574627034	49993.01831946304	0
50013.090661204544	49993.807025936294	0
49978.33498788711	49999.89226490378	0
50014.457860201575	50015.35471834229	0
50006.75642568968	49992.643689522236	0
50010.80395894891	49986.74763689218	0
50001.22972512284	50016.696412634854	0
50011.0865047758	49984.2383962155	0
49987.17750191979	49980.50113884318	0
49988.18126003159	50002.39534483807	0
50025.30879016485	50001.55626795164	0
50004.84985572731	50003.25131092541	0
49992.321169828596	49977.792669715236	0
50025.70679542769	49986.95657258604	0
49987.68618123762	49990.97637467728	0
50003.750755374844	50000.30182726468	0
49993.00738688821	50018.27374472574	0
49985.56049451298	49985.40564000354	0
50012.47559685164	49994.66869856204	0
49988.23073582163	50005.06016935864	0
50014.21137249285	49998.59916272567	0
49985.705947552444	49991.237555350046	0
50023.961762669176	49980.63716247672	0
50015.65901229553	50005.51123304655	0
50007.42018130532	49983.40923644637	0
50003.98929458173	50020.19652411129	0
49978.68685766216	49980.01706397409	0
50006.02554113342	49983.502716806615	0
50006.37104882755	50017.880156948675	0
49977.877792385596	50016.68462250551	0
49983.88778388111	50003.431641383904	0
50007.25930525301	50016.356386512496	0
49997.53870393056	50011.68337544323	0
50028.8876354843	49996.7961139601	0
49993.03313609062	50004.99403676527	0
49978.87460193789	49978.57901382944	0
49998.366406242945	49994.75751474936	0
50019.61622097593	49990.60713461233	0
50014.61533795304	49991.38028168589	0
50008.690952911136	50020.165591565055	0
50005.68511072025	50013.842987113785	0
49996.093953493786	49996.01996986774	0
49981.46397774686	50000.416395001106	0
50010.21667654521	49996.177030068495	0
49996.98762224401	50012.73618486243	0
49977.06413674297	49991.234642248426	0
49993.694214306066	49995.12567417274	0
49980.3192485011	49994.00326872188	0
50004.056211135474	50014.66353332076	0
50002.37956575776	49978.923750197646	0
50022.66685467963	50001.65038291576	0
49995.84149753014	49973.43350969119	0
49997.10356754586	50006.01006358804	0
50033.06942428801	49981.91341570461	0
49979.94679799229	50001.3323591304	0
50008.85047956283	50016.47355770598	0
49995.25060635962	50016.73726829858	0
50006.72266694603	50007.64404602325	0
49990.082384099696	49971.73324296739	0
49994.30142329103	49986.52147414055	0
49993.99083781493	50013.564340328594	0
49993.677025331424	50019.77453632753	0
50008.88873976937	49986.20754836948	0
49989.62043617076	49984.9066512741	0
49976.89101514203	49999.79555213243	0
50000.38365317644	49984.73866509687	0
49998.50301832688	50004.801049115755	0
50002.4775370339	49999.82692121468	0
50000.58614407058	50022.59126134004	0
49991.57997734524	49980.74466590062	0
49999.47619484948	49983.55135301644	0
49997.872176753845	49979.78767954166	0
49999.51034001347	50014.126163537476	0
49987.361610054635	49969.53376487578	0
50002.83973411616	50012.701877170904	0
50010.86774556764	49989.07944425918	0
50001.15748309764	49991.573961654765	0
50007.9913835416	50022.24041741338	0
49988.7503233546	49981.35012226887	0
49986.03608310234	49999.11861181681	0
49985.00637627702	49981.597648055234	0
49985.650089384144	50009.49023072368	0
49974.397243483145	49994.03644489316	0
50015.4345562129	50000.98678220005	0
49976.39001702552	49983.38478956387	0
49990.066594147334	50015.71113489241	0
49971.73204410394	50023.41744022993	0
49983.60830630746	50002.113752133686	0
50007.28364498836	50014.70157262982	0
49983.19737224199	49998.713609976796	0
49986.11467622116	49996.56995467928	0
50019.87293030292	49996.05067039871	0
50011.89569799317	50004.23689077273	0
49987.14195373493	50003.64643312917	0
50005.18617250356	49976.00707180303	0
50021.27295677253	49997.78060101359	0
49979.594871433575	50010.649888378335	0
49992.039268323744	49970.88771154867	0
49987.510827455895	49972.02581111281	0
49995.56040451604	49984.98989796355	0
49981.0822076258	49967.432359146966	0
49987.94058000065	49974.88526764987	0
50014.510866226876	50001.379604242626	0
50004.62877733578	49978.807454918766	0
50003.970018942	50018.124082947324	0
49993.62624373497	49978.81782578118	0
49981.3428510555	50003.34384201937	0
50018.167902045905	50002.34827142573	0
49981.71449227033	50012.160532840586	0
49993.51179022016	50011.8374166899	0
50006.51511528033	49980.31385758159	0
50023.53832016382	49982.224374854566	0
50017.194157851016	50024.83639285489	0
50016.97714463976	50008.12513798981	0
49990.94758817478	50010.165896359336	0
50029.3899666008	49984.93088934797	0
49985.95128382408	49973.39797252086	0
50021.498484812364	49991.903341270365	0
49977.56468768297	50006.68173366002	0
49997.40523162644	49985.00916248897	0
49999.45886393115	50015.993292540705	0
50004.07375902936	49990.19193619716	0
49974.26236635185	50000.19879209648	0
50019.180563178095	49997.94562009952	0
50009.890755981425	49980.265018184764	0
49989.29510405071	50002.724338880376	0
49996.426259186024	49985.51478007382	0
50007.493040620924	49989.19723968765	0
49981.384028675486	50010.62626959132	0
49991.6071713429	49988.028312631526	0
49984.6056899718	49996.65388554512	0
49989.978249538704	49976.34614928339	0
50009.06208482354	50007.05225252825	0
50015.12164949382	49987.54220632814	0
50013.02451351341	50012.6930640136	0
49983.72875331615	50005.03348698493	0
50030.322162535915	50008.764945724026	0
49988.07236480543	49973.30322159022	0
50021.17953770424	49993.40148768863	0
49977.9353266202	49988.32861394756	0
50017.55200453088	49989.686622262205	0
50009.41709683127	49982.94472538286	0
49993.517031380165	49985.624445562935	0
50024.23762702507	49990.057631149546	0
50006.59920691841	50013.173112278804	0
49996.36285869221	49979.65183355569	0
49996.46253639952	50010.35669178488	0
49986.346697934445	49975.77454466398	0
50017.36509094484	49994.05724041787	0
49977.54298608225	50015.26628060827	0
49987.665413008544	50009.961026873665	0
50004.20668245684	49986.92493821414	0
49991.240948939056	49995.09753900651	0
49990.672214701546	49969.02835953091	0
49986.80029992012	50019.193986685816	0
49987.05498610656	50015.276629584274	0
50013.29483279359	49990.93642424138	0
50003.07116470876	50004.790797890644	0
50019.96678142075	50005.286622233856	0
50016.410985050155	50026.64117403084	0
50022.381607964344	49994.78009458669	0
50032.55510401598	49988.476649386204	0
50019.84726886357	50008.03743254569	0
50018.55105006549	49996.125393120456	0
50005.72733228711	49984.65987424659	0
49990.724770951034	50001.10196901953	0
50007.556938279646	49979.396019758125	0
50022.078615100705	50000.813758113996	0
50004.55566149082	50023.60044291396	0
49998.4983155582	50015.035411197096	0
50004.21201548379	49979.89735732732	0
49998.41688966351	49982.0914605221	0
49996.9404056562	50019.45560997021	0
50024.824178134666	50003.82240284793	0
49981.59933546655	49988.22546023058	0
50006.68692081328	49991.29153867619	0
50030.92505047998	49986.73341575318	0
49987.02162812129	49999.91224158874	0
50025.59547838074	50004.8113040502	0
49988.90094384041	49975.40867859488	0
49990.23594971534	49994.96063345515	0
50017.1067611682	49986.79810538411	0
49995.74080340362	50018.56532930337	0
50002.31586199673	50000.83903672667	0
49985.91446985067	49977.111835945914	0
49967.44431902017	49989.53004316159	0
49991.32434972063	49993.81099808387	0
50030.49764698876	49999.80431681986	0
50027.8920230694	49984.61646596402	0
49974.05217655252	49991.63751974511	0
49986.350155817265	50008.71150109189	0
49979.786602864704	49996.93528004006	0
49980.638830733114	50014.78666042598	0
50018.94609729141	49984.38404056665	0
50016.86817008317	49983.479919210724	0
49990.923193534356	50019.067660158245	0
49984.68159875427	50012.00075993163	0
49982.58897476211	49987.25645410104	0
49977.860154341804	50025.185317880954	0
49980.36263354036	49976.54920293385	0
50030.175245270664	50013.83441614367	0
50030.65430217634	50010.08164100497	0
49970.65389870021	50027.10203048065	0
50034.9719228903	49978.647480672626	0
50017.85789347177	50007.327853458395	0
49989.376716702325	50005.95581601044	0
49972.54740722439	50004.26018838349	0
49999.90607349646	49987.24525022351	0
50016.33039841318	50011.26546094777	0
49992.406209525456	50011.43399184492	0
50035.72874323706	50015.82195458916	0
50005.41012807499	50025.2913505149	0
49983.81713803753	49983.79410119446	0
49999.77181508898	49967.689736443	0
49967.01115954832	50018.732933267005	0
50001.21111076006	49976.59515916633	0
50022.03660548448	50021.284900769926	0
49987.06820574467	50005.69981951918	0
50020.23576196077	49998.22890886206	0
49992.16903790663	50013.34050751537	0
49981.74734959878	49983.20071237331	0
49991.36824090871	49969.98461879516	0
50012.37766248718	49981.688403947286	0
49974.56224014572	50014.0804240969	0
50024.36097900612	49986.16457806206	0
49978.57637046901	50017.57258934513	0
50035.21616128849	49992.33085888675	0
49988.520182053304	49993.212740546805	0
49990.99456999804	50011.18036907362	0
50014.791241027175	49989.81083623396	0
49983.24235149588	49995.04380092772	0
50005.4078474971	49995.59320991545	0
50026.3538803164	50002.49773890014	0
50022.33425121599	49996.648774144	0
49985.706139208625	50015.893411702025	0
50001.12132970448	50026.977078791555	0
50032.16883876991	49997.22933410839	0
50000.78804212597	50010.92367463368	0
49997.79416111843	49992.046539810384	0
49989.86428037326	49986.360250281214	0
49991.50355130605	50019.933566887434	0
50028.340584949256	50004.80209150397	0
50075.4224642385	50069.974448305344	3
50076.92291911249	50061.83450002901	3
50080.515294340825	50079.7499755597	3
50082.69938188844	50068.630067917446	3
50070.48837603365	50066.48240034805	3
50065.6192898309	50061.89794197756	3
50082.09459899436	50056.568384034574	3
50071.156048395555	50062.153261580395	3
50083.66884689548	50083.47657433425	3
50090.748503117626	50082.410225430474	3
50071.00308192888	50076.97001898151	3
50086.988606504994	50064.71184823936	3
50089.64309532291	50073.47107763028	3
50093.361488840754	50076.73448626631	3
50060.17544064306	50060.05655253055	3
50078.85741378948	50072.24697053868	3
50085.81747486335	50076.80597267902	3
50071.332662222405	50072.68147560703	3
50089.853084724375	50056.039616498645	3
50090.991735364834	50067.597778371295	3
50086.47298521501	50059.05370250574	3
50097.644259968176	50054.1776539562	3
50062.82044946673	50056.22172869654	3
50095.726865383265	50065.023274562314	3
50075.0661696123	50065.95629953541	3
50103.166085969824	50055.37748189124	3
50064.543765023234	50070.918995178705	3
50082.1216332191	50061.05502773289	3
50058.560682944415	50065.71745055592	3
50109.59936568956	50053.49264508432	3
50082.38317304998	50091.0854197585	3
50089.81218559329	50087.44757081642	3
50107.97289775257	50058.02774204953	3
50051.28198689014	50064.21163151615	3
50046.2555161235	50066.04391887248	3
50083.378512516756	50048.1692937129	3
50065.50358332274	50083.74453381461	3
50074.09128133293	50081.74499570157	3
50095.16903999051	50070.07800584497	3
50077.4971850992	50048.84641561286	3
50072.873316959565	50087.58316719102	3
50088.39289744359	50050.135874475636	3
50080.07968851712	50040.407610744376	3
50055.42387500164	50083.24442941404	3
50098.273887679235	50059.74140536274	3
50057.943521299	50052.86355378944	3
50093.42863820014	50060.59450592306	3
50071.1521739825	50050.314090340085	3
50062.642000099986	50064.791410132886	3
50078.41086414983	50095.38101734356	3
50067.28250910037	50096.135453441355	3
50100.431327475075	50094.36745742682	3
50051.2694900705	50052.83587263348	3
50083.87616979898	50096.477094282855	3
50103.0160650921	50065.0249688286	3
50111.803711167966	50049.301927483975	3
50054.91983342429	50058.23987952161	3
50093.42530141413	50049.720437380405	3
50045.58515163	50047.37913438764	3
50090.678821651425	50046.57168474357	3
50097.88493445658	50046.40002050913	3
50078.672069307584	50053.74934194617	3
50060.85420526012	50084.75080426791	3
50050.84740786173	50058.988436951564	3
50036.71984764677	50068.36424634823	3
50086.93465221559	50099.394383638166	3
50093.07438685206	50101.06005732464	3
50050.021654398704	50043.34759474449	3
50081.46362696819	50107.85857930277	3
50075.35332601241	50103.47604651902	3
50088.08313357084	50042.952601526624	3
50104.6784946167	50043.43998601085	3
50055.83920714982	50069.570351190196	3
50078.53387894483	50113.04196391881	3
50090.49947577622	50112.66581194706	3
50107.859524295585	50092.7168850308	3
50066.36979456158	50051.59656411641	3
50055.47203253455	50049.22768879129	3
50096.887425870365	50121.1430790549	3
50041.56325059138	50044.90294069691	3
50054.24733669129	50078.214871106815	3
50041.732816073214	50058.967234098825	3
50058.72692374657	50076.56772272934	3
50047.14144385239	50051.124693363534	3
50046.810870138914	50033.58735802826	3
50044.46580762395	50079.14862194235	3
50103.07914727826	50073.27014449866	3
50096.92775211086	50105.34667710156	3
50105.26935954591	50051.69553490945	3
50035.00335214564	50053.59215922795	3
50083.158567873186	50111.5160323046	3
50030.63612391017	50067.89983228986	3
50098.82722166956	50100.57209837753	3
50034.85299614098	50074.122890746294	3
50106.34237549354	50033.31928250442	3
50073.003856950265	50096.48344780216	3
50037.98271004292	50031.184026073766	3
50073.74668625841	50041.56782252057	3
50058.3302267412	50088.051161294854	3
50067.1911006503	50088.01691694423	3
50050.21424207635	50068.364109340684	3
50068.38164809045	50037.96169695266	3
50069.92541019684	50091.346440684734	3
50063.06946739679	50078.34352515717	3
50062.549363886086	50047.13142375708	3
50073.6243214941	50055.39163292238	3
50110.33685204411	50032.398043476016	3
50043.91781128796	50062.52975774822	3
50076.506382498716	50077.86414924395	3
50117.8756643404	50051.44692696338	3
50086.39925217293	50117.64008485284	3
50060.73394739985	50040.550415069876	3
50040.31495915793	50075.14884096648	3
50057.8129052702	50095.78479187398	3
50094.38146621853	50039.77444019771	3
50118.8013013677	50055.99689537243	3
50047.917354431775	50073.163769669336	3
50094.98756178774	50095.795815258134	3
50076.84497214112	50109.0424583037	3
50073.04125843837	50110.35426701125	3
50037.60063499236	50026.99746177436	3
50050.461102303794	50079.935342154764	3
50036.32164208352	50082.342110992926	3
50037.55916830045	50060.893383036	3
50052.04503883428	50039.48197299006	3
50062.09174999805	50033.915100016784	3
50087.55648037198	50105.15164248058	3
50070.46493549296	50058.18022850564	3
50093.91349894673	50115.61601024383	3
50095.15593472939	50035.363970920094	3
50104.28314764019	50108.261248710856	3
50068.41620666263	50032.10840229721	3
50053.692225000756	50087.300801348705	3
50097.99327905427	50081.97500358772	3
50056.62980927796	50037.78226738905	3
50084.3221585551	50034.506850419166	3
50042.992343445854	50051.293904059006	3
50116.41590231337	50039.53048937852	3
50081.17838521705	50117.7357852605	3
50100.3184019838	50076.72631194958	3
50121.509049288135	50033.70157531744	3
50065.43803021915	50112.44332016876	3
50074.46725468624	50037.50139618104	3
50112.20311257265	50062.023508277125	3
50061.515639692494	50106.53962095199	3
50120.54396904518	50025.15274631982	3
50032.04164022185	50031.04879137205	3
50055.306577583055	50113.308525095126	3
50041.041448243624	50082.12347230689	3
50100.55642595098	50029.507692769796	3
50126.6625945142	50035.638851742515	3
50093.9290079793	50044.16444364372	3
50022.608261690264	50059.71588335291	3
50078.32153045573	50086.193563520006	3
50086.957751572925	50069.00746100342	3
50039.92930631223	50054.833659645505	3
50103.41809719364	50097.28425490835	3
50046.0538034653	50087.152940929845	3
50121.665936327605	50060.21051169064	3
50040.34318802623	50039.98759891825	3
50071.19596324987	50024.16193095086	3
50060.66983887826	50072.21630516528	3
50055.41219631163	50091.8485365917	3
50075.30793906128	50115.671187156295	3
50044.511030055844	50092.89894911846	3
50097.65690888024	50117.091609275914	3
50052.87428616573	50095.12017463142	3
50062.937868659545	50097.840790986855	3
50108.19468891605	50113.18941991956	3
50051.434751875306	50106.748827146155	3
50101.12948493333	50087.94683636638	3
50022.99791462642	50035.46142709634	3
50021.94912919874	50074.100399207506	3
50105.918979389906	50061.93047876264	3
50021.891091221994	50023.0128668625	3
50040.88886123846	50108.86545321206	3
50116.24798824246	50045.217470934265	3
50070.796197417796	50115.16737001928	3
50082.972255982466	50029.46476271877	3
50109.77155941521	50097.362182062694	3
50064.79843319716	50092.58999652108	3
50069.49455521695	50045.72504905827	3
50113.6585274225	50111.700194845376	3
50104.12569790827	50082.960292332136	3
50114.701210550615	50095.55383220995	3
50122.70840566339	50068.1502889428	3
50120.392329958966	50105.233603017135	3
50070.3655770311	50084.23709799317	3
50102.06999551403	50069.35895598221	3
50054.19302879749	50100.6604372544	3
50079.22050973108	50036.120393102035	3
50046.43414006554	50110.39948239982	3
50110.82213918386	50045.37367209641	3
50054.75387135472	50117.522431069665	3
50089.632440088106	50094.56225619098	3
50112.068772573286	50085.11017991622	3
50124.604646186446	50040.19886354365	3
50026.81171312842	50086.00740703468	3
50071.15578635839	50100.537875180125	3
50042.42084455759	50100.84766952244	3
50101.35169251732	50124.56829663127	3
50028.04702795665	50029.722531337735	3
50118.24560052655	50114.28414050181	3
50090.82339580266	50035.806399861	3
50043.55146356356	50113.61681134849	3
50059.31768336191	50111.68393121497	3
50041.431888314546	50095.77735707467	3
50040.812936366885	50091.19079437498	3
50013.16458822861	50022.319965909315	3
50110.67596554222	50075.30905987734	3
50066.74010440248	50108.46571759085	3
50119.58210247729	50063.837459070994	3
50040.367476982756	50065.40439930248	3
50067.42292335256	50025.794585486	3
50125.35807267243	50093.018674863415	3
50050.52227835355	50111.95587266768	3
50110.83754053686	50104.045873836774	3
50079.92955576316	50104.011117184775	3
50103.95518381353	50112.59741400803	3
50126.23721978708	50050.079659280105	3
50094.90106878132	50088.07952937269	3
50074.35890367588	50092.64864430124	3
50019.098050427536	50068.51921156323	3
50034.91265303451	50043.82862825694	3
50101.54414402172	50120.56319752234	3
50095.34422994723	50126.295162855495	3
50092.92950646083	50106.85415780901	3
50118.99129719309	50069.775375255915	3
50105.83276752694	50039.40323952962	3
50114.133370238684	50116.57062151794	3
50032.69685548945	50020.08560046448	3
50124.1071361187	50107.66459091265	3
50115.22837754556	50102.872133916775	3
50052.96671797944	50032.20128876043	3
50019.671764230814	50027.85925275231	3
50109.65407573923	50117.51604935516	3
50082.22797428668	50100.62758683541	3
50025.937290277565	50056.27230661892	3
50063.28380909665	50118.608409977554	3
50051.63492966635	50022.52019648559	3
50106.96777004964	50068.73570556364	3
50117.789688855504	50108.87657420227	3
50050.65063254142	50018.11038396264	3
50036.396435110415	50092.76349382707	3
50051.829092439846	50074.31913606812	3
50049.7482946968	50011.20682200828	3
50112.280592380564	50028.38509727763	3
50032.86831558536	50036.763473060484	3
50067.17916911056	50103.799389866064	3
50057.22712314335	50027.04872941848	3
50135.458226311006	50046.89064324186	3
50057.21808156591	50104.941923734834	3
50099.06306877166	50038.39705885168	3
50045.47345897967	50118.98218720118	3
50066.15444230689	50042.057574149454	3
50133.27059972316	50038.82442644136	3
50028.95119102165	50059.183256794364	3
50070.82680309567	50105.61167635808	3
50029.189298605386	50078.84299034446	3
50100.240682012474	50129.71478823268	3
50030.573584692924	50040.44579903109	3
50072.72926264944	50128.08732573016	3
50091.60361885224	50138.79843618836	3
50105.939043070524	50024.49080277538	3
50087.576006275674	50127.57721644122	3
50013.189842052234	50061.66114113873	3
50094.37565854571	50025.73898945868	3
50069.18202290382	50121.473882420534	3
50110.283785007894	50079.78920894512	3
50129.80073588165	50111.942396893064	3
50049.88248338829	50091.874758125516	3
50127.51115010917	50030.98739835626	3
50094.7558282247	50133.41859115278	3
50095.774789946074	50139.93239743088	3
50036.765948468885	50022.24107797652	3
50088.75172531354	50027.44280336268	3
50115.12644769523	50068.27078267878	3
50122.487478814204	50046.12338047243	3
50016.82184648172	50047.6051877364	3
50017.31656903204	50055.81975298449	3
50105.00682637334	50089.687432252045	3
50048.76855077234	50100.47286468614	3
50116.18976919954	50083.29523981944	3
50003.955140626254	50065.33182960686	3
50079.73904108097	50045.18731575151	3
50017.92001321838	50012.9614152746	3
50017.25769847727	50020.88491777876	3
50055.901408588725	50042.63021311571	3
50067.13685252117	50075.00435450232	3
50111.52732265322	50039.599258175505	3
50016.71985830616	50089.1067680918	3
50040.52932438949	50086.77946306392	3
50043.373867928145	50071.71711557046	3
50024.97175399137	50042.28537810914	3
50122.37055013091	50052.95605202309	3
50085.347502957105	50039.398115935204	3
50107.909347472014	50085.561736482676	3
50136.97285812731	50040.85090816832	3
50091.64180585653	50121.103334174004	3
50105.32149564598	50117.113856675656	3
50119.70322435406	50075.66973886345	3
50031.133399280625	50084.92837285447	3
50063.64143821394	50015.646919421044	3
50095.47349806878	50147.92362208157	3
50073.74337437536	50027.56126934167	3
50020.66891655714	50046.244730687686	3
50037.33228009527	50014.132386506055	3
50097.66227100084	50111.84480510446	3
50010.48798360196	50055.858618749655	3
50117.85970465879	50098.64442845365	3
50046.85640397005	50123.706912710295	3
50042.66529755628	50104.92851721608	3
50030.83028649815	50054.799561128486	3
50028.12204905615	50016.36044590931	3
50061.74491162756	50027.79363919379	3
50148.17183957722	50038.081035353054	3
50124.88708544549	50101.920511422715	3
50108.161230983234	50127.414580293436	3
50067.86926934149	50005.27264788029	3
50138.07513396493	50035.97346273473	3
50045.10685005892	50054.76470130578	3
50045.76489671586	50130.67373205214	3
50070.676246209274	50016.64536375316	3
50025.71798934731	50064.612139741716	3
50122.77460562359	50029.10979458635	3
50120.76904153732	50095.53326436734	3
50028.08709822652	50037.15272185106	3
50077.70575047201	50029.88392277915	3
50036.66566722702	50104.02284130519	3
50088.24477471254	50032.63968730738	3
50062.00571656006	50051.23073895313	3
50008.70414813369	50074.8958725304	3
50018.02364652316	50060.10203164335	3
50139.96694085186	50048.01020621624	3
50028.27149158465	50049.33937612794	3
50104.961075177365	50101.775134880765	3
50033.23395861253	50049.383386821966	3
50062.26137050631	50020.95176753359	3
50049.55677678815	50084.389482617575	3
50108.31803061381	50141.22443221913	3
50116.27336796139	50027.618288735925	3
50013.54567779151	50015.62294942528	3
50079.27452799903	50025.56253817377	3
50041.828037489526	50133.59012482197	3
50154.45322841931	50029.99432491479	3
50015.04177073762	50069.666436864914	3
50146.86134041704	50029.852667029634	3
50028.61043580524	50011.88908433959	3
50066.49729080817	50011.37867593577	3
50055.49148158851	50062.475697826914	3
50113.389124844834	50055.88593312686	3
50105.63075485042	50146.42790201277	3
50059.0553092292	50100.162998880056	3
50120.40283315923	50087.03350767717	3
50030.10791736994	50044.494966475184	3
50144.14600122919	50042.56256713187	3
50062.44874079309	50124.415806870435	3
50100.96471629586	50024.157229237324	3
50139.49306972414	50118.24863109859	3
50145.14072453077	50034.70042140001	3
50026.83836791689	50075.32715827319	3
50109.91837761594	50135.65290130176	3
50048.21925544327	50037.82805181743	3
50047.34541448775	50104.902067686104	3
50090.97326083122	50131.27996935637	3
50033.989631498014	50114.1224470658	3
50156.97775790549	50041.105115370374	3
50087.04375832847	50134.84395278999	3
50097.81956977545	50073.1686797598	3
50020.82825285892	50088.01378119052	3
50068.13567305881	50131.09783971484	3
50130.35091323019	50047.05212945531	3
50089.10470830215	50144.64718379248	3
50008.41668873194	50065.673342352035	3
50016.54041430011	50075.30467286518	3
50037.02922049347	50120.974062090325	3
50108.596438813445	50122.847974105665	3
50023.79191798994	50012.27566860432	3
50048.23191685353	50028.11317659995	3
50024.546189878914	50094.22538156901	3
50084.28926786419	50021.68795578773	3
50041.74738158408	50035.08506891261	3
50024.57635903551	50082.52744209571	3
50101.28604079613	50143.590819227284	3
50116.63451862304	50126.33711430867	3
50012.60442018956	50087.69480824655	3
50059.60624122397	50008.37456908331	3
50066.365742173664	50019.78936606029	3
50026.08296662125	50070.80513258234	3
50046.47640316827	50017.416127512224	3
50056.419027203636	50023.05200311464	3
50093.22653372115	50031.15576990267	3
50033.31479939208	50064.27511368978	3
50033.71320451458	50096.460338314486	3
50120.794871965554	50124.4513904597	3
50125.612433101014	50083.844078731636	3
50019.64769327752	50079.80673177711	3
50025.15275985662	50026.85728531869	3
50117.50219088195	50120.39252001739	3
50003.37145732923	50054.659111875066	3
50063.53309741774	50001.45669572025	3
50033.754664681495	50088.939226969545	3
50045.25213002649	50138.82752682901	3
50035.1902710172	50135.43917126229	3
50103.02297596335	50036.02209109492	3
50032.686828328006	50143.25577510032	3
50072.74951667264	50012.58471204195	3
50055.29968027797	50010.034143606885	3
50084.08382921079	50052.9060411804	3
50003.65417028296	50059.938481857396	3
50111.18004122591	50069.417658774386	3
50131.79632817026	50108.287169765536	3
50079.558801625084	50139.03332391984	3
50128.198501598534	50127.250486285004	3
50099.54470124828	50133.9871413495	3
49990.95886130723	50057.18628367288	3
50129.239054484235	50026.627461887336	3
50111.58864143701	50131.126962208036	3
50002.71945623049	50015.76486579726	3
50041.20109070642	50004.62507809347	3
50111.405526120776	50020.59453671638	3
50129.54850273168	50055.32605596777	3
50053.82507810566	50126.66723588742	3
50108.40032757306	50108.655589873415	3
50134.3912384704	50032.88178446884	3
50029.328362040826	50022.80454707073	3
50054.148130377456	50014.66476019696	3
50148.88062632038	50042.102853071265	3
50101.502812467035	50149.1690283041	3
50113.01039056164	50123.62087025786	3
50118.65425582292	50020.78294575663	3
50058.58567818209	50132.71261616257	3
50133.31810551761	50014.80694506978	3
50139.3322030699	50007.56495206091	3
50045.377820483074	50023.634650840606	3
50135.263713042295	50024.02826403093	3
50063.13330189578	50129.87593957443	3
50167.2875959229	50033.42038594508	3
50012.849534027664	50011.179306083235	3
50124.73008630654	50076.072668935405	3
50081.58014118168	50125.067844597856	3
50067.93665486318	50126.56865666196	3
49989.45230686247	50050.77407009554	3
50142.67200120877	50125.6039909724	3
50029.702853839226	50111.09209828579	3
50009.30422654185	50014.86681600848	3
50030.16417004505	50091.92847923449	3
49999.76945394423	50068.661013680416	3
50031.84151033402	50006.52633711176	3
50142.49815336786	50101.72087139856	3
50104.91996505015	50136.01159968631	3
50096.4497072366	50021.914907738814	3
50061.741036577834	50139.74747482677	3
50024.51121550437	50144.45946439724	3
50125.91297430371	50059.93477473049	3
50148.477405385456	50126.691558877006	3
50075.38405635345	50023.8149199311	3
50139.71681332003	50113.23933909343	3
50051.63472503978	49999.61764448592	3
50038.566328097484	50114.04567442456	3
50008.119067074505	50030.932686328444	3
50025.714231575475	50108.500943613726	3
50016.158489351925	50095.27010651113	3
50077.298998071725	50128.820956237956	3
50060.30223237494	49998.239311861966	3
50022.68910154137	50103.584932847814	3
50045.77440645747	50011.75062833965	3
50039.421042639195	50126.24496784537	3
50024.34520496338	50004.86927308026	3
50041.21868633263	50015.2786317761	3
50080.59058072574	50131.43711486041	3
50129.08365065146	50039.689551881194	3
50106.55344727344	50017.39130278182	3
50004.59092279751	50021.149713474	3
50043.13355414608	50027.483359124046	3
50089.985466589984	50148.743230259395	3
50099.87495193857	50153.116224383506	3
50080.63750323612	50146.85493340615	3
50008.91659117763	50023.07360582947	3
50134.882512621974	50120.97277186034	3
50145.30582742847	50111.894895245256	3
50093.13889575021	50144.5106808217	3
50015.478302624426	50112.045154336585	3
50019.872523583006	50009.09112195939	3
50067.39873256067	49995.41816524411	3
50126.200629211264	50114.130414776424	3
50116.68245443605	50013.08509719445	3
50034.610656370285	50131.00293605639	3
50080.32766306197	50009.91924371076	3
50166.90038351532	50023.07744330736	3
50051.183949203005	50120.45909427753	3
50023.50638712461	50099.31109493111	3
50152.322930633745	50025.56068958165	3
50030.507092654385	50117.663772889326	3
50144.500916514495	50131.8245902198	3
50149.161074650605	50106.98889070415	3
50011.181059042545	50080.75496817252	3
50085.12208145902	50152.854447853264	3
50002.08780449682	50032.841261777925	3
50124.44906242929	50018.74186440712	3
