# Supplementary material for: Abundant Topological Outliers in Social Media Data and Their Effect on Spatial Analysis
Source: PLoS One. 2016 Sep 9;11(9):e0162360. doi: 10.1371/journal.pone.0162360 (PMC5017681; doi:10.1371/journal.pone.0162360)
Supplement: S4 Dataset — See the respective attached file. (ZIP) [file pone.0162360.s004.zip › S4_inclusion_swl/clust_40_49.csv]

50000.0	50000.0	0
49997.79043139506	49998.597076012185	0
49992.133447697015	50000.07879332946	0
49995.558133034945	50000.38009565156	0
49997.21745450375	49997.77212437529	0
49994.57180867038	50002.631066205395	0
49991.49888846195	49992.4613969998	0
49996.77201141029	50001.35825968003	0
50004.850999751936	50000.85693610015	0
49993.46797080403	50008.42654315858	0
49998.95035597973	49999.646175560476	0
49997.442896782326	49996.09302892505	0
49998.812795232036	50001.19449831629	0
50002.62075658079	49995.496073808055	0
50000.216125961226	49993.66178437633	0
50004.23648844592	49992.22940218959	0
49993.571381594695	49999.580818657516	0
49992.41923089483	49988.943020042476	0
49996.0527618576	49990.599080623244	0
50001.12000876341	49996.02035613251	0
50001.6019572125	49988.69191780159	0
50000.054173393626	49994.84507609227	0
49996.16393075302	49983.54171333091	0
49999.359585119164	49998.34690009942	0
49990.032259035645	49990.78718097332	0
50008.03801246034	50004.374756706806	0
49997.912305912	50002.05047237355	0
50003.47988321763	49993.052296422924	0
49985.51403302475	50003.33527065473	0
49998.6759818169	50008.21620234813	0
50007.88661690972	50006.75171072905	0
49992.84463948033	49996.02080521639	0
50005.353157945894	49996.63946390781	0
49993.56821679584	49997.757853689975	0
49984.727985152575	49992.42600786566	0
49987.897885826496	50000.432936200814	0
49995.41428427015	49998.58480619745	0
49998.23230755371	49984.27159425677	0
50001.56984675912	50003.70886639595	0
49987.949256951135	49986.671472371265	0
49993.69019385624	49988.42095948461	0
49990.60023029436	49996.84431148471	0
49989.8831856475	49998.5480773353	0
50004.031737429694	49998.13902404288	0
50003.4894029905	50003.09904140463	0
50008.61850962432	50008.21797879241	0
49999.591625836154	50002.031401449996	0
49997.03975814452	50009.348246719914	0
50004.44371639388	49993.891565456965	0
50003.34929151505	49985.56991203538	0
49992.16039029563	50006.06042632077	0
50007.15378653218	49999.26466668234	0
49996.16890274137	50002.738391335304	0
50005.92485061879	49988.330804757796	0
49998.38389391129	49993.62450756858	0
50005.06115385122	49997.67556213016	0
49988.91764942108	49997.5550046056	0
50007.51712024195	50001.36870839534	0
49988.1616042304	49983.63506917873	0
50009.485075860175	49997.87824772131	0
49996.04301541916	50008.734037925446	0
49992.10706594943	49998.709555552676	0
49998.05603662089	49976.85732034227	0
49998.23225417739	49988.04705525317	0
50003.29875263384	50010.79864165075	0
49988.8005706413	49988.888047156666	0
49998.633742805185	49985.74198749925	0
50012.26252845324	49989.043919917516	0
50001.71554240036	50008.23076770677	0
49990.4221963806	49980.08489794384	0
49996.7307457035	49986.75100088232	0
49996.95323201458	49991.31025767149	0
49996.627782278076	49999.704189140306	0
49993.783599509414	50001.9670468794	0
49995.547791910605	50007.16657583297	0
49994.541607082676	49998.032773452	0
49997.19536476392	49993.761534747864	0
49994.48619388764	49990.314267388865	0
50005.31953840113	50011.457951609125	0
50005.21838530439	49992.710027598725	0
50003.553832569996	49996.930528550794	0
50005.55622003214	50007.27952617764	0
50016.07253131363	49992.92009515851	0
49981.55975510632	49993.815413305005	0
49998.391760254424	50010.92338898061	0
50006.9610331696	49997.4371772649	0
50008.761052684844	49996.71402507769	0
49995.88335509951	49989.38185972829	0
49996.861110456084	50003.60591475201	0
50011.76083948491	50005.815023696225	0
50007.565205166386	49988.032658921504	0
50011.5472826698	49993.41279408204	0
49994.69598294172	49991.86267472745	0
50001.59297422699	49992.63184262959	0
50020.432728192354	49991.544523876044	0
49995.42836478101	49997.296746693275	0
49998.810270886876	49992.07105333187	0
49990.64479087334	50004.56734443546	0
49986.07489653561	49993.66150576665	0
49986.51012401545	49995.60849854692	0
49984.077954815686	49995.664388103614	0
50003.895467088914	49987.98694527446	0
49982.031325156546	50004.108411650275	0
50012.386007996894	50002.93416500153	0
49981.83577827261	50006.99544168797	0
50002.61358895062	50006.125868638286	0
49997.610187178936	50007.504993158815	0
50002.000247755146	49982.02566011666	0
50003.92467657114	50009.55221404131	0
50007.90022175466	50009.254849840996	0
50002.119076106625	49987.54881244561	0
50000.85755020047	49982.84260186325	0
50002.88920887537	49988.277816315385	0
50000.76418505607	49990.47633754719	0
49991.52221516297	50005.175687260315	0
49991.79441719219	49989.945528475415	0
49998.38903914623	49990.977596904035	0
50010.86443657174	50002.861853111826	0
49996.13310567727	49978.225416527945	0
50001.90323198772	50002.087447907405	0
50005.84584777947	49998.54566276328	0
50017.357289774474	50003.73442282242	0
50012.453241333955	50007.3589429362	0
49985.605250376015	50000.51473356919	0
49994.38328827558	49984.18899957935	0
50000.8403546126	50004.897730818215	0
50006.11194117808	49990.15992299432	0
49984.27524808013	50005.968591316036	0
50019.5490885488	49989.334775282514	0
50008.08135946473	49995.88210170539	0
50013.452588935026	49988.7082536488	0
49998.1854275154	49989.08493253287	0
49998.71774061969	50006.58240197167	0
49993.97049801827	50004.02511665101	0
50015.25622703696	49993.5720335993	0
50019.81418921928	49993.28277654077	0
49995.226166110464	49988.49803466768	0
49993.865175289255	50005.869898426434	0
49994.04884830762	49993.897956082816	0
50001.39258520028	50014.69304526826	0
49992.10381851385	49991.3367421365	0
50002.88349777745	49998.53556594982	0
49999.29465558944	50003.13800737407	0
50012.61582749915	49996.667967977366	0
50004.93898694684	49981.08544820314	0
49992.72674114008	49981.491918674365	0
49982.816725410885	50008.82887474503	0
49993.60548876865	49980.15138910854	0
49992.11360557294	49974.161871512435	0
50008.0641741181	49991.535682462476	0
49986.56975352135	49985.88537937111	0
49988.26397047004	50003.51104710496	0
49986.204012010814	49983.62403469558	0
50005.45533731321	50008.4777403098	0
50002.84202847576	50009.38788858975	0
50004.5110949025	50002.17592122478	0
49977.593176681534	49997.97886004455	0
50012.96296910729	49986.584380800676	0
50000.389708098875	50008.21378903525	0
49990.53693650669	49987.986221160616	0
50014.06684097054	49993.2541244715	0
49991.01998804747	50002.62396518842	0
49997.179664791176	49989.593964051295	0
50004.2950092968	50012.89350630644	0
49990.621701041644	49975.46767306921	0
49993.55678247852	49977.01456242952	0
49992.84959283164	49987.70268395018	0
50011.20404459958	49996.77816642178	0
50003.364540594666	50019.003513690965	0
49983.49823437399	50007.538690917216	0
50014.32975302772	49996.15686941403	0
50015.78410513641	49997.474112749405	0
50009.43197460551	49990.474738550445	0
50004.745906517455	50016.623646608256	0
50009.63416808849	50010.34807378314	0
49981.74271072933	50016.83610456045	0
50013.40609958293	50002.34463341224	0
50002.72985233878	50018.01678341299	0
50008.287622641416	49999.13161246651	0
49984.126513146795	49977.08224825575	0
50012.84333684762	49985.38424254539	0
49987.99532836726	49995.883448455505	0
49990.49563661924	49992.83144377475	0
50014.145828508044	50005.16808115428	0
50015.1384677496	50000.029878970345	0
50018.71002429644	49992.34413541518	0
50007.134924491525	50011.962310271636	0
49996.373515502455	49992.135994846685	0
50006.850693972374	50009.72264438309	0
50012.45941158673	50019.663471941465	0
49992.899397134126	49993.07508130361	0
50016.607641170005	50001.151601822945	0
50001.25747092277	50006.547656443894	0
50005.9345093647	49994.19009730721	0
50017.813944932546	50005.00005444524	0
49994.42296405501	50000.44724693628	0
49999.35940114721	49988.76188971461	0
50016.58884756132	49999.17895380054	0
49994.892938313336	49980.091849776516	0
49995.0510721457	49995.44024060015	0
49986.38053722962	50002.41536141428	0
49990.64707373581	50007.66669698612	0
49989.3412077137	49992.250863683475	0
49987.369434572014	49998.90669951169	0
49986.04730065185	50004.93889305151	0
50020.57281063565	49988.298296764944	0
50003.141428724506	49983.92680217168	0
50011.81226398315	50020.795317113116	0
50007.91702417866	49994.79261652382	0
49997.460358599514	49978.000531714766	0
50008.47322917809	49997.7998386602	0
49988.79105521255	49985.61885176348	0
49979.99668415866	49988.247550464446	0
50023.01450993598	49990.665766766455	0
50001.80863469015	50011.621492053586	0
50001.180707899926	50000.160397497704	0
50001.230491099064	50013.464722137476	0
50005.57916729151	49986.36478573439	0
50006.32386534526	50003.98689779463	0
49987.26417256439	49997.386262863576	0
49986.50969488265	49971.13079668079	0
49991.78560749561	49984.743248127874	0
50011.91064186316	49987.25857504851	0
49979.026179858774	49993.54009193787	0
49995.29197055855	50014.299317089695	0
50003.27528192292	49991.640484220654	0
50022.18687484511	49999.49876293456	0
50016.845165693354	49996.542146341235	0
50009.68184032617	49994.3223712722	0
50008.5689875515	49989.42745413995	0
49988.62882947315	49994.23153514448	0
49978.34352784749	49994.31806542327	0
49991.21899801028	50013.93786311992	0
50009.06545782055	49992.015826742805	0
49996.762495718875	49973.93491078354	0
50017.86968777505	49999.56646561498	0
49992.32209367812	50003.204802689404	0
50006.53972236025	50002.45568023364	0
49989.60527622023	49999.63902025744	0
49998.13606003267	50013.69500914624	0
49990.00921189547	50013.485931768155	0
49991.09537875763	49976.82180722324	0
50010.54800492425	49998.00514117209	0
49989.09032394753	49996.42852776032	0
49995.18505374276	49987.3120398817	0
49990.204920949844	49989.23957312068	0
49995.16332007578	49981.804981765024	0
49989.805555721876	49969.598178768865	0
50014.54160586519	50009.30971696948	0
50021.54580095918	50001.77225144148	0
50006.927652825536	49994.9504747572	0
49978.94516972163	49997.86333530433	0
49987.154837966766	49993.45593771072	0
50018.25094646333	49988.26745355924	0
50015.53809944499	50007.19757847838	0
50002.562234896366	50007.29734310244	0
50000.87592896443	50009.30557281569	0
49996.09835851055	49994.088565508806	0
50023.472574627034	49993.01831946304	0
50013.090661204544	49993.807025936294	0
49978.33498788711	49999.89226490378	0
50014.457860201575	50015.35471834229	0
50006.75642568968	49992.643689522236	0
50010.80395894891	49986.74763689218	0
50001.22972512284	50016.696412634854	0
50011.0865047758	49984.2383962155	0
49987.17750191979	49980.50113884318	0
49988.18126003159	50002.39534483807	0
50025.30879016485	50001.55626795164	0
50004.84985572731	50003.25131092541	0
49992.321169828596	49977.792669715236	0
50025.70679542769	49986.95657258604	0
49987.68618123762	49990.97637467728	0
50003.750755374844	50000.30182726468	0
49993.00738688821	50018.27374472574	0
49985.56049451298	49985.40564000354	0
50012.47559685164	49994.66869856204	0
49988.23073582163	50005.06016935864	0
50014.21137249285	49998.59916272567	0
49985.705947552444	49991.237555350046	0
50023.961762669176	49980.63716247672	0
50015.65901229553	50005.51123304655	0
50007.42018130532	49983.40923644637	0
50003.98929458173	50020.19652411129	0
49978.68685766216	49980.01706397409	0
50006.02554113342	49983.502716806615	0
50006.37104882755	50017.880156948675	0
49977.877792385596	50016.68462250551	0
49983.88778388111	50003.431641383904	0
50007.25930525301	50016.356386512496	0
49997.53870393056	50011.68337544323	0
50028.8876354843	49996.7961139601	0
49993.03313609062	50004.99403676527	0
49978.87460193789	49978.57901382944	0
49998.366406242945	49994.75751474936	0
50019.61622097593	49990.60713461233	0
50014.61533795304	49991.38028168589	0
50008.690952911136	50020.165591565055	0
50005.68511072025	50013.842987113785	0
49996.093953493786	49996.01996986774	0
49981.46397774686	50000.416395001106	0
50010.21667654521	49996.177030068495	0
49996.98762224401	50012.73618486243	0
49977.06413674297	49991.234642248426	0
49993.694214306066	49995.12567417274	0
49980.3192485011	49994.00326872188	0
50004.056211135474	50014.66353332076	0
50002.37956575776	49978.923750197646	0
50022.66685467963	50001.65038291576	0
49995.84149753014	49973.43350969119	0
49997.10356754586	50006.01006358804	0
50033.06942428801	49981.91341570461	0
49979.94679799229	50001.3323591304	0
50008.85047956283	50016.47355770598	0
49995.25060635962	50016.73726829858	0
50006.72266694603	50007.64404602325	0
49990.082384099696	49971.73324296739	0
49994.30142329103	49986.52147414055	0
49993.99083781493	50013.564340328594	0
49993.677025331424	50019.77453632753	0
50008.88873976937	49986.20754836948	0
49989.62043617076	49984.9066512741	0
49976.89101514203	49999.79555213243	0
50000.38365317644	49984.73866509687	0
49998.50301832688	50004.801049115755	0
50002.4775370339	49999.82692121468	0
50000.58614407058	50022.59126134004	0
49991.57997734524	49980.74466590062	0
49999.47619484948	49983.55135301644	0
49997.872176753845	49979.78767954166	0
49999.51034001347	50014.126163537476	0
49987.361610054635	49969.53376487578	0
50002.83973411616	50012.701877170904	0
50010.86774556764	49989.07944425918	0
50001.15748309764	49991.573961654765	0
50007.9913835416	50022.24041741338	0
49988.7503233546	49981.35012226887	0
49986.03608310234	49999.11861181681	0
49985.00637627702	49981.597648055234	0
49985.650089384144	50009.49023072368	0
49974.397243483145	49994.03644489316	0
50015.4345562129	50000.98678220005	0
49976.39001702552	49983.38478956387	0
49990.066594147334	50015.71113489241	0
49971.73204410394	50023.41744022993	0
49983.60830630746	50002.113752133686	0
50007.28364498836	50014.70157262982	0
49983.19737224199	49998.713609976796	0
49986.11467622116	49996.56995467928	0
50019.87293030292	49996.05067039871	0
50011.89569799317	50004.23689077273	0
49987.14195373493	50003.64643312917	0
50005.18617250356	49976.00707180303	0
50021.27295677253	49997.78060101359	0
49979.594871433575	50010.649888378335	0
49992.039268323744	49970.88771154867	0
49987.510827455895	49972.02581111281	0
49995.56040451604	49984.98989796355	0
49981.0822076258	49967.432359146966	0
49987.94058000065	49974.88526764987	0
50014.510866226876	50001.379604242626	0
50004.62877733578	49978.807454918766	0
50003.970018942	50018.124082947324	0
49993.62624373497	49978.81782578118	0
49981.3428510555	50003.34384201937	0
50018.167902045905	50002.34827142573	0
49981.71449227033	50012.160532840586	0
49993.51179022016	50011.8374166899	0
50006.51511528033	49980.31385758159	0
50023.53832016382	49982.224374854566	0
50017.194157851016	50024.83639285489	0
50016.97714463976	50008.12513798981	0
49990.94758817478	50010.165896359336	0
50029.3899666008	49984.93088934797	0
49985.95128382408	49973.39797252086	0
50021.498484812364	49991.903341270365	0
49977.56468768297	50006.68173366002	0
49997.40523162644	49985.00916248897	0
49999.45886393115	50015.993292540705	0
50004.07375902936	49990.19193619716	0
49974.26236635185	50000.19879209648	0
50019.180563178095	49997.94562009952	0
50009.890755981425	49980.265018184764	0
49989.29510405071	50002.724338880376	0
49996.426259186024	49985.51478007382	0
50007.493040620924	49989.19723968765	0
49981.384028675486	50010.62626959132	0
49991.6071713429	49988.028312631526	0
49984.6056899718	49996.65388554512	0
49989.978249538704	49976.34614928339	0
50009.06208482354	50007.05225252825	0
50015.12164949382	49987.54220632814	0
50013.02451351341	50012.6930640136	0
49983.72875331615	50005.03348698493	0
50030.322162535915	50008.764945724026	0
49988.07236480543	49973.30322159022	0
50021.17953770424	49993.40148768863	0
49977.9353266202	49988.32861394756	0
50017.55200453088	49989.686622262205	0
50009.41709683127	49982.94472538286	0
49993.517031380165	49985.624445562935	0
50024.23762702507	49990.057631149546	0
50006.59920691841	50013.173112278804	0
49996.36285869221	49979.65183355569	0
49996.46253639952	50010.35669178488	0
49986.346697934445	49975.77454466398	0
50017.36509094484	49994.05724041787	0
49977.54298608225	50015.26628060827	0
49987.665413008544	50009.961026873665	0
50004.20668245684	49986.92493821414	0
49991.240948939056	49995.09753900651	0
49990.672214701546	49969.02835953091	0
49986.80029992012	50019.193986685816	0
49987.05498610656	50015.276629584274	0
50013.29483279359	49990.93642424138	0
50003.07116470876	50004.790797890644	0
50019.96678142075	50005.286622233856	0
50016.410985050155	50026.64117403084	0
50022.381607964344	49994.78009458669	0
50032.55510401598	49988.476649386204	0
50019.84726886357	50008.03743254569	0
50018.55105006549	49996.125393120456	0
50005.72733228711	49984.65987424659	0
49990.724770951034	50001.10196901953	0
50007.556938279646	49979.396019758125	0
50022.078615100705	50000.813758113996	0
50004.55566149082	50023.60044291396	0
49998.4983155582	50015.035411197096	0
50004.21201548379	49979.89735732732	0
49998.41688966351	49982.0914605221	0
49996.9404056562	50019.45560997021	0
50024.824178134666	50003.82240284793	0
49981.59933546655	49988.22546023058	0
50006.68692081328	49991.29153867619	0
50030.92505047998	49986.73341575318	0
49987.02162812129	49999.91224158874	0
50025.59547838074	50004.8113040502	0
49988.90094384041	49975.40867859488	0
49990.23594971534	49994.96063345515	0
50017.1067611682	49986.79810538411	0
49995.74080340362	50018.56532930337	0
50002.31586199673	50000.83903672667	0
49985.91446985067	49977.111835945914	0
49967.44431902017	49989.53004316159	0
49991.32434972063	49993.81099808387	0
50030.49764698876	49999.80431681986	0
50027.8920230694	49984.61646596402	0
49974.05217655252	49991.63751974511	0
49986.350155817265	50008.71150109189	0
49979.786602864704	49996.93528004006	0
49980.638830733114	50014.78666042598	0
50018.94609729141	49984.38404056665	0
50016.86817008317	49983.479919210724	0
49990.923193534356	50019.067660158245	0
49984.68159875427	50012.00075993163	0
49982.58897476211	49987.25645410104	0
49977.860154341804	50025.185317880954	0
49980.36263354036	49976.54920293385	0
50030.175245270664	50013.83441614367	0
50030.65430217634	50010.08164100497	0
49970.65389870021	50027.10203048065	0
50034.9719228903	49978.647480672626	0
50017.85789347177	50007.327853458395	0
49989.376716702325	50005.95581601044	0
49972.54740722439	50004.26018838349	0
49999.90607349646	49987.24525022351	0
50016.33039841318	50011.26546094777	0
49992.406209525456	50011.43399184492	0
50035.72874323706	50015.82195458916	0
50005.41012807499	50025.2913505149	0
49983.81713803753	49983.79410119446	0
49999.77181508898	49967.689736443	0
49967.01115954832	50018.732933267005	0
50001.21111076006	49976.59515916633	0
50022.03660548448	50021.284900769926	0
49987.06820574467	50005.69981951918	0
50020.23576196077	49998.22890886206	0
49992.16903790663	50013.34050751537	0
49981.74734959878	49983.20071237331	0
49991.36824090871	49969.98461879516	0
50012.37766248718	49981.688403947286	0
49974.56224014572	50014.0804240969	0
50024.36097900612	49986.16457806206	0
49978.57637046901	50017.57258934513	0
50035.21616128849	49992.33085888675	0
49988.520182053304	49993.212740546805	0
49990.99456999804	50011.18036907362	0
50014.791241027175	49989.81083623396	0
49983.24235149588	49995.04380092772	0
50005.4078474971	49995.59320991545	0
50026.3538803164	50002.49773890014	0
50022.33425121599	49996.648774144	0
49985.706139208625	50015.893411702025	0
50001.12132970448	50026.977078791555	0
50032.16883876991	49997.22933410839	0
50000.78804212597	50010.92367463368	0
49997.79416111843	49992.046539810384	0
49989.86428037326	49986.360250281214	0
49991.50355130605	50019.933566887434	0
50028.340584949256	50004.80209150397	0
50338.060972224484	50348.47817360701	39
50319.30382401788	50308.29035946796	39
50345.57590388364	50274.24586258213	39
50355.06691472079	50227.85473483293	39
50323.76586657087	50190.815460201775	39
50302.97782783181	50253.26396417368	39
50366.95160402048	50385.99700520324	39
50297.536407669766	50345.66192438183	39
50285.0378479197	50208.017130923494	39
50272.839483704774	50306.10580612998	39
50253.246354997005	50178.175198583616	39
50253.10150018852	50270.2309864957	39
50307.45877049691	50153.81177362748	39
50310.98326967229	50384.750870152006	39
50259.60079416131	50132.53784832159	39
50350.8207547446	50159.22318851855	39
50257.30711339601	50351.1767325737	39
50211.46577708864	50344.97885702769	39
50397.02276321912	50232.42827431173	39
50215.629166046216	50246.83857196811	39
50386.733974244125	50289.149008730186	39
50333.730160054554	50423.28561386974	39
50214.26379162176	50202.499388736214	39
50384.10476188595	50186.627290337776	39
50174.533458670834	50242.46326593165	39
50219.05769636763	50391.895098553585	39
50420.91969990149	50157.35813016594	39
50166.53016674328	50282.71496732912	39
50411.124858072435	50324.62135195921	39
50260.17409246451	50404.19016362917	39
50426.0190987292	50281.30082542536	39
50470.05239532193	50265.562248121045	39
50120.45836967399	50279.605954292885	39
50186.73637783637	50168.544634129634	39
50407.46831604024	50365.07870528007	39
50435.95243129912	50216.820473860986	39
50221.62463666342	50295.298017456385	39
50157.30203114356	50327.37573591131	39
50077.493946310555	50272.07925741913	39
50148.67479370894	50209.68403896297	39
50510.10654254592	50287.13244864105	39
50301.93609744173	50105.94548824256	39
50171.0179066794	50123.599807441664	39
50528.98593896243	50327.67667942187	39
50291.83590564433	50433.32387418432	39
50311.74084321125	50468.325015985036	39
50478.056336809575	50218.84872887363	39
50055.890688400104	50229.20916130143	39
50094.522305046885	50214.40520922804	39
50114.21658594511	50332.05117545381	39
50402.1572286673	50412.712181177485	39
50450.60866596978	50363.00168528597	39
50537.25238030799	50373.708178761364	39
50139.7591407955	50367.371594411146	39
50065.59189207724	50336.08612748676	39
50502.189994765235	50399.5363598428	39
50474.34003650211	50310.12838250331	39
50368.02058655182	50456.898423461746	39
50191.32060930916	50080.44418727008	39
50514.038828403005	50441.47009331169	39
50372.99240885047	50124.45060375926	39
50203.132426323	50435.31319904293	39
50109.67047660318	50394.71919680838	39
50259.51597659604	50467.739055061786	39
50425.3356291523	50448.239896945866	39
50160.581936108254	50457.20430491673	39
50539.25675764398	50478.8740403628	39
50112.39315757066	50451.94645318243	39
50441.98361473922	50118.68255879592	39
50125.42923833969	50138.826992501694	39
50563.24684157015	50302.55059034792	39
50164.302730131196	50406.684702482504	39
50316.375969750174	50067.56318730564	39
50026.535557868454	50326.769900107625	39
50014.54688853005	50222.29720952931	39
50152.61735454344	50051.72022477652	39
50217.078428210865	50118.61077815217	39
50235.844318357034	50083.13755576263	39
50313.26785435649	50026.50364138575	39
49971.82396893004	50207.167807479396	39
50448.17483064637	50403.71496041659	39
50174.75513116818	50498.6871966328	39
50091.43514782396	50165.971094894994	39
50463.87025514184	50467.77834509645	39
50419.246184195195	50079.197300213295	39
50340.74436914954	49995.73818866219	39
50386.3139765506	50044.449285753	39
50550.36833094349	50412.468453609305	39
50569.6357747969	50260.7013405944	39
50462.28749586226	50173.000833587525	39
50322.79460797556	50507.221672870626	39
50033.29402995154	50278.36197603412	39
50267.989305019015	50036.43999247581	39
50513.48244926479	50243.975456245964	39
50249.57656237911	49997.50122124479	39
50003.34067710772	50175.60559041526	39
50579.695142666686	50469.71787342804	39
50519.70049816425	50198.24946153744	39
50041.264631474914	50371.47671210017	39
49926.91962476013	50208.31100494441	39
50284.744332535476	50525.4959591431	39
50209.64095174291	49969.607582387	39
49958.8188644799	50251.95220710135	39
50400.544529521954	50002.76674019686	39
50355.21956065833	50531.54991906542	39
50528.113442576214	50155.219622261444	39
50025.68796691655	50417.69616217561	39
50116.22433636108	50080.97456537253	39
50086.2843646341	50484.35489829646	39
50464.88042340559	50073.69452835053	39
50481.36407910947	50132.51555287625	39
50574.59418992899	50344.026182041984	39
49977.3476940663	50414.0509611849	39
50053.77838748065	50147.902495176895	39
50289.38142549489	49986.66776941907	39
50163.72165909561	50011.51644714521	39
50132.60537350216	50506.230041219416	39
50078.104617003904	50529.72586235623	39
50320.655806161616	49958.51778772942	39
50412.79682285278	50493.36244082073	39
50347.136061045036	50093.597686947935	39
50538.51585877518	50527.550945065545	39
50040.62977225764	50486.11654445057	39
50622.52140516378	50454.673783734506	39
50312.93037555074	50559.319844260026	39
49881.4173383395	50192.062392752356	39
50052.88717309966	50188.50855114131	39
50551.51828649142	50224.028604815336	39
50506.38691575392	50558.35738091763	39
50080.36207685733	50109.011993489155	39
50189.596000995225	50543.01175998532	39
49872.08192154592	50236.88375695264	39
50083.08790455656	50572.456959236566	39
49988.66891948651	50298.61511704189	39
50217.04058579578	50576.25508142631	39
50081.42472015357	50060.71247163682	39
50015.251641665476	50120.1114759794	39
50205.000182597636	50037.093707130676	39
50594.214476567	50396.345072390366	39
49967.52613839696	50130.91163102718	39
50431.88108448277	50534.9532125431	39
50003.34448637828	50504.853270860505	39
50616.57648665833	50251.145248435765	39
50650.01170422387	50487.961456001176	39
49836.294761292906	50268.26428529475	39
50170.13508932782	49955.45160500369	39
49855.96422335929	50307.27043317689	39
50472.88099601724	50528.90523811938	39
49898.91707486569	50151.78889946489	39
50224.377423836224	50518.09216810183	39
49906.397462865796	50109.175087695214	39
50251.359746451104	49953.09274958591	39
49997.86299110024	50078.75368501214	39
50635.97774121235	50416.51013937576	39
49796.84774902982	50293.3298432885	39
50659.56872172379	50250.33277627155	39
50599.74377049714	50504.53052532262	39
50282.00658539826	50594.307613015706	39
50669.809608449315	50449.356606371715	39
49883.74273144024	50277.418225866764	39
50673.60528822075	50207.313745890606	39
50573.747399993066	50551.37127347199	39
50078.68487239297	50014.21668658326	39
50636.41866402908	50287.45225380174	39
50268.38740184671	50638.592236686345	39
50120.42907090122	50545.00716728563	39
50677.478922613416	50395.83070672285	39
49999.45546129108	50452.42806841715	39
49922.77929528806	50289.61814526646	39
50519.68859067351	50113.325923464436	39
50088.62690344045	49972.73602383109	39
50713.02320716009	50436.456216268205	39
50497.33677977392	50358.50500421865	39
49762.45430396168	50325.88141212914	39
50035.19771366425	50544.77227590028	39
50292.96291142676	49918.75105235246	39
49733.40014797584	50364.48706104068	39
50042.73076026167	49966.1043699348	39
49961.65224398552	50333.393171573516	39
50645.25031837925	50177.88353123199	39
50122.90117534047	49995.730837532305	39
50121.11142695016	50590.23025758734	39
50562.23032033041	50094.343595733844	39
50676.339936709235	50520.52578053734	39
49857.83408414473	50135.05595483446	39
50458.74621846938	50025.49763704975	39
50487.492009846836	49988.77117016165	39
50512.0498798457	50065.358269046075	39
50613.97674255457	50355.122895805755	39
50690.78762856022	50167.436294581334	39
50534.00689311482	50598.73273536939	39
50349.19985197529	49924.314130416555	39
50343.115651682725	50593.024971225255	39
50708.49762989311	50547.07309814472	39
50704.753289060456	50238.27946279541	39
50065.66679335838	49923.89973685976	39
50257.39125789116	50677.54126683154	39
49992.37343755688	50559.889630847996	39
50547.168006070075	50636.61495843314	39
49964.056798216036	50495.74378465284	39
50300.32298689313	49875.209230383414	39
49766.58899854004	50266.702868520835	39
50696.12944472123	50122.36821266804	39
50630.78928968382	50536.40179545062	39
49995.903760754525	50034.976295940294	39
50572.518173519784	50136.76841388389	39
50672.3127143536	50086.704246817986	39
50569.48928662832	50187.96382175775	39
50038.69749494774	50077.78912811196	39
50386.97077000389	49903.61367219413	39
50441.55442279517	49983.858890432624	39
50735.413169016734	50096.86089594811	39
50387.48957988965	50575.26228169981	39
50612.662353362546	50148.35792405103	39
50633.27451794438	50076.71722081236	39
50069.72426069665	50436.96732689572	39
50548.1431051642	50046.75635480602	39
49941.98695500128	50381.391851925386	39
49939.63407064532	50161.27327976764	39
50727.532638832716	50582.79583402136	39
49957.85897785289	50583.28389946705	39
50385.209124038374	49947.49348497875	39
50138.94040733908	50630.97679345761	39
50728.396540902926	50278.88535567457	39
50591.32630778	50061.59343917049	39
50739.64944506046	50213.21600258256	39
50677.067954185775	50293.64443719211	39
50748.39323674225	50172.67306695749	39
50054.8041621015	49878.9982865675	39
49840.81304808296	50179.309036313476	39
50790.53064320502	50184.07421114708	39
50347.09281369105	49880.382400431234	39
50695.224263202996	50619.1484639176	39
50661.62238305818	50040.39828324263	39
50613.674546593174	50021.056204583634	39
50425.88725066753	49922.62045994647	39
50210.80696509022	49928.40869790495	39
50652.73327511267	50000.39659527385	39
50560.17908002705	50007.597216305236	39
49847.51911798791	50088.39117687658	39
50176.22956211835	50606.03942009519	39
50703.05901622358	50665.733142453224	39
50239.91225223757	49895.2711254645	39
50298.43330330748	50666.42600634293	39
50656.35531371377	50358.406264884565	39
50594.195903890024	49979.18427161247	39
50246.6775437076	49853.42977223632	39
50135.04461524292	50674.545926130086	39
49952.63024494884	50039.84831708529	39
50223.10885694737	50651.704092343665	39
49979.310133722654	50625.615345157996	39
50168.27500059071	50703.26539470723	39
50446.160294366586	49882.39990851752	39
50697.09043020492	50340.52502141572	39
50775.96861068074	50089.07283796306	39
49690.237368399445	50380.58901215191	39
50817.63194685304	50217.6282877898	39
50201.8252479267	49861.13429420989	39
50626.41571384821	50584.507886740306	39
50804.42038144843	50057.959098147185	39
49684.71040729785	50427.35896221599	39
49713.872112145116	50456.871946814535	39
50749.166694389816	50461.30796930819	39
49969.63300211506	50665.41954154258	39
49708.783024086195	50504.846134056286	39
49931.03030465005	50423.21864498814	39
50341.21812178094	50667.714596683014	39
50488.89046752876	49943.92943480046	39
50122.755663218486	49949.51554399042	39
49724.10709973534	50415.4183013467	39
50469.573457275386	50587.80257407267	39
50254.93803062667	49809.75273469662	39
50525.477961876815	49968.309279888745	39
50015.68487276438	49888.428280921726	39
50762.377462197466	50040.96237197549	39
49673.75696876952	50525.16111511108	39
49673.77610161454	50342.03922016252	39
50017.41852229753	50648.047972756984	39
50836.160684445866	50168.19318512919	39
49837.84406227242	50346.33579980189	39
49752.48391714653	50445.82541532604	39
50093.75498524709	49851.45416487978	39
50766.590155722944	50249.9791944245	39
50004.83015645081	49939.3101924292	39
50026.53853114191	49846.442595352106	39
49953.47832834045	49995.16275874712	39
50676.10267267263	49961.696561267796	39
50095.663624202556	49806.49759962837	39
50493.9324194132	50626.50220938594	39
50257.61184744656	50723.40035538122	39
50702.20721178345	50481.32771941884	39
50462.93520528175	50662.51069871974	39
49998.18276101146	49994.5645528751	39
49799.37841451812	50193.90075978452	39
49779.92078739952	50483.14025354121	39
50550.71734228977	50679.03713866785	39
49721.82993848899	50252.15928834379	39
50373.4486234908	50620.60942904001	39
50588.23473497533	50597.10262878117	39
50772.375045585184	50292.75811507203	39
50307.988442864335	50624.7974733413	39
50124.74505788551	49778.608273182486	39
49999.20682314954	50375.40428605058	39
50421.480049698876	50654.62606294371	39
50254.12501059927	50556.083690364976	39
49960.254815496744	49931.961376915664	39
50850.58103665694	50245.85960614365	39
50530.9932099076	50719.72473478618	39
50179.257822640015	50653.3161829353	39
50705.657231680656	50059.87130115432	39
50700.10723220509	49926.51416343775	39
50789.32230461507	50131.996570247895	39
50673.54901013323	50570.96350892851	39
50835.859887876	50288.99364970728	39
49954.884065951315	50456.45727158655	39
50026.17645635075	50602.930189850355	39
50717.471606674546	49884.87613520509	39
50163.42048368271	50744.207321553404	39
50882.83674027891	50297.13568081842	39
50631.22028930204	49963.54040098061	39
49870.34079587142	50373.39142483249	39
49903.11786202634	50349.20349674979	39
50163.212502503244	49880.78545704394	39
50736.69632434358	50623.96520168459	39
50719.81147166517	49961.657546155046	39
50108.310243392465	49904.473333099275	39
49819.31442912764	50457.457745361615	39
50310.114799632	49833.81283017798	39
50301.9397003259	50710.91121198713	39
50131.20721304358	49825.76062910537	39
50715.69760816498	50009.31639324336	39
50042.46154315581	50031.68572913724	39
50877.35970185717	50165.03610515276	39
50650.575094329164	50618.11158298854	39
49828.18425198567	50504.37608115454	39
50771.32150890493	49998.273087011985	39
49932.16656987073	50622.96884256604	39
49824.65041790087	50411.803245129144	39
50326.12273483487	50746.13159363416	39
49707.72693879033	50311.12478835816	39
50192.67595831737	50771.48732824757	39
49752.28625644649	50516.935820414204	39
50287.18987805718	50755.624323509874	39
50351.334211509165	50777.25420445987	39
50008.27047343626	50687.12488431899	39
49914.908956108266	50463.00755024983	39
49637.972296829146	50504.909846438015	39
50740.24974432143	50318.821674077735	39
50729.12575961633	50369.78796780028	39
49889.2924844814	50612.47074446113	39
50847.35114349256	50333.32577744109	39
50901.88962022482	50201.35538988283	39
50671.8404211638	49880.17386270498	39
50776.944368304285	50635.15450348428	39
50818.09637249647	50649.68129345683	39
50000.212138221395	49811.84647240643	39
50652.13941262145	49919.48093857545	39
50366.9464203229	49843.75976241166	39
49959.74555735232	49815.1804204277	39
50281.69907589597	50801.505859836754	39
49782.389908292294	50368.968527216704	39
50050.62245032232	49807.281103014626	39
49828.108013869845	50224.77530668746	39
50353.36339709473	50714.96597449264	39
50912.94720584712	50136.18519673084	39
50774.91002650049	50343.863186870214	39
50055.64169116977	50664.172779277935	39
49932.31767311091	50545.1177301863	39
50649.638312257935	50124.162957547305	39
50040.33979278598	49761.5277270029	39
50082.83099225252	49738.53163376817	39
50632.577665426485	49856.881822600284	39
50417.41685630788	49844.95162530881	39
50844.601770956295	50379.10988875408	39
50468.331473519305	49847.50746223985	39
49823.945755221546	50549.21333518755	39
50169.81898565402	49794.97513392599	39
50702.417344461945	49846.92538306155	39
50076.03219164893	50623.092636068446	39
50747.9961483486	49918.79150873248	39
49680.6113934696	50242.695173712134	39
49642.4030592031	50311.923215620576	39
49923.64925686821	49968.35903375161	39
50492.42933108253	49879.92528844521	39
50216.64594114908	50808.53172762763	39
50904.60488385037	50253.67201475264	39
50796.110647673064	50463.55916729125	39
50524.149177150284	49915.63711194696	39
49902.09114030077	50656.011550523	39
50848.23923746812	50036.93061729965	39
50586.59699577006	50703.77378010787	39
50947.046187085514	50114.87517889724	39
49851.94181238747	50590.33606011135	39
50629.2151403088	50654.0503082419	39
49916.84198543568	50247.64788000478	39
50196.09316942411	50850.91406983903	39
50215.08569554669	50717.44418061468	39
50347.01735645002	49803.143543496444	39
50808.85266165482	50602.47343971554	39
50853.41102935193	50608.623155477355	39
50746.43008956639	50671.421406773916	39
49816.28297186756	50613.66096836976	39
49664.18881767052	50198.705088601404	39
49671.97977069333	50483.052141497225	39
50206.87267924672	49817.29637049878	39
49910.75715998578	49926.003765310044	39
49981.59367611341	50724.10365942153	39
49908.53850887386	50029.06535138679	39
50760.10895327662	50709.825784900146	39
49876.52222665743	50056.13527629946	39
50393.54472902788	50795.72993358606	39
49633.10370706102	50359.60681717346	39
50395.67602387509	49808.06632677753	39
49643.07064184363	50428.44650000145	39
50797.37158310289	50387.099931270684	39
49962.10944542139	49891.95707898849	39
50607.233111395	50206.13644949181	39
50125.06784218412	50723.21991168903	39
49752.73628610101	50560.19416856283	39
50397.53728539283	50709.84009636394	39
50483.29614961832	50719.832190482986	39
50766.71162179926	49956.345090926865	39
50382.96087527293	50667.06579937398	39
50442.063644525944	50704.307641955435	39
49862.921423507825	50529.03023694382	39
50127.20904317048	49729.75935565609	39
50859.64043543562	50560.72930606271	39
49974.42973064299	50771.68521778485	39
50686.19162790088	50702.508373604775	39
50781.86668294902	50749.01942362964	39
50156.38975516977	50567.86361589715	39
50753.330597037915	50504.4318490525	39
50159.88225036946	49702.1268158904	39
49665.635117120444	50567.556111178106	39
50078.411093561335	49698.281710726915	39
50589.89935900717	50639.06357662042	39
49780.51964088769	50154.488866926775	39
49629.16721047667	50218.93751558929	39
50743.85057381322	50769.45207234597	39
49886.90439494595	50562.06432243891	39
49653.88641375904	50272.86303220842	39
50011.43036833836	50794.86160784466	39
50865.91040651192	50118.249587753126	39
50857.911077333214	50669.33301863161	39
50787.00184871168	50791.46498353794	39
49779.69894581638	50594.04031342293	39
49911.399704111675	50695.22262802674	39
49853.109383733856	50638.5451632848	39
49710.942595858265	50193.66226172448	39
50942.23402968939	50176.62686927667	39
50415.956187586504	50604.75896538995	39
49709.34101247729	50560.86784184207	39
50906.82106945384	50087.84541506548	39
49604.37572357345	50528.10036026746	39
50307.754149521286	49792.3749825141	39
49918.87023325436	49876.14133900052	39
50750.179539132296	50407.21648233685	39
50526.42510443513	49846.662357307556	39
50222.334348966295	50891.212744859244	39
50089.91241958814	50694.71215667698	39
49890.60914464015	50736.80567836356	39
50761.021585202514	49867.965626235185	39
49990.258326552874	49772.88195548581	39
50791.87592850625	49913.22656918068	39
49944.73548890647	49773.97539361007	39
50158.09687512728	50867.38139970422	39
49751.494057505915	50191.320826880976	39
50141.89777213362	50784.80887636682	39
50864.85639654006	50076.890102390236	39
50821.30567833481	49885.098431426195	39
50890.994673530135	50388.94691121272	39
50157.293418879846	50822.92284695607	39
49735.594242813546	50602.26581815424	39
49877.78877107026	49951.67522664207	39
49917.66392452389	50771.65529564925	39
49838.39804191339	50039.77267128456	39
50928.87864787698	50051.63364769507	39
50247.630285673484	50771.09030399554	39
50106.11134566907	50760.300690381846	39
50970.751549484405	50051.30658343348	39
50704.85507969396	50747.18346382621	39
50787.40956096523	50836.60892758304	39
49593.98835330097	50488.76821525112	39
50894.62580499927	50029.28775291412	39
49934.44885759647	50730.92733119621	39
49602.58897762659	50298.290690698355	39
50746.69094407338	50814.682996712996	39
50862.85003822444	49885.018864900165	39
49596.57497689846	50445.71814243198	39
50885.34532260572	50429.126978160755	39
50784.677091093385	49831.92173828076	39
50662.20580880035	49820.567716907804	39
50821.80828349477	50005.65681253233	39
50917.59587974912	49995.539788236885	39
50142.29858654214	49665.32164476838	39
49845.6587229071	49982.7707147111	39
50631.86695643551	50710.24789488682	39
50419.102636059615	50829.1398435094	39
50027.179758563456	50752.8611612756	39
49661.15663260028	50611.114207905295	39
