# Supplementary material for: Abundant Topological Outliers in Social Media Data and Their Effect on Spatial Analysis
Source: PLoS One. 2016 Sep 9;11(9):e0162360. doi: 10.1371/journal.pone.0162360 (PMC5017681; doi:10.1371/journal.pone.0162360)
Supplement: S4 Dataset — See the respective attached file. (ZIP) [file pone.0162360.s004.zip › S4_inclusion_swl/clust_41_50.csv]

50000.0	50000.0	0
49997.79043139506	49998.597076012185	0
49992.133447697015	50000.07879332946	0
49995.558133034945	50000.38009565156	0
49997.21745450375	49997.77212437529	0
49994.57180867038	50002.631066205395	0
49991.49888846195	49992.4613969998	0
49996.77201141029	50001.35825968003	0
50004.850999751936	50000.85693610015	0
49993.46797080403	50008.42654315858	0
49998.95035597973	49999.646175560476	0
49997.442896782326	49996.09302892505	0
49998.812795232036	50001.19449831629	0
50002.62075658079	49995.496073808055	0
50000.216125961226	49993.66178437633	0
50004.23648844592	49992.22940218959	0
49993.571381594695	49999.580818657516	0
49992.41923089483	49988.943020042476	0
49996.0527618576	49990.599080623244	0
50001.12000876341	49996.02035613251	0
50001.6019572125	49988.69191780159	0
50000.054173393626	49994.84507609227	0
49996.16393075302	49983.54171333091	0
49999.359585119164	49998.34690009942	0
49990.032259035645	49990.78718097332	0
50008.03801246034	50004.374756706806	0
49997.912305912	50002.05047237355	0
50003.47988321763	49993.052296422924	0
49985.51403302475	50003.33527065473	0
49998.6759818169	50008.21620234813	0
50007.88661690972	50006.75171072905	0
49992.84463948033	49996.02080521639	0
50005.353157945894	49996.63946390781	0
49993.56821679584	49997.757853689975	0
49984.727985152575	49992.42600786566	0
49987.897885826496	50000.432936200814	0
49995.41428427015	49998.58480619745	0
49998.23230755371	49984.27159425677	0
50001.56984675912	50003.70886639595	0
49987.949256951135	49986.671472371265	0
49993.69019385624	49988.42095948461	0
49990.60023029436	49996.84431148471	0
49989.8831856475	49998.5480773353	0
50004.031737429694	49998.13902404288	0
50003.4894029905	50003.09904140463	0
50008.61850962432	50008.21797879241	0
49999.591625836154	50002.031401449996	0
49997.03975814452	50009.348246719914	0
50004.44371639388	49993.891565456965	0
50003.34929151505	49985.56991203538	0
49992.16039029563	50006.06042632077	0
50007.15378653218	49999.26466668234	0
49996.16890274137	50002.738391335304	0
50005.92485061879	49988.330804757796	0
49998.38389391129	49993.62450756858	0
50005.06115385122	49997.67556213016	0
49988.91764942108	49997.5550046056	0
50007.51712024195	50001.36870839534	0
49988.1616042304	49983.63506917873	0
50009.485075860175	49997.87824772131	0
49996.04301541916	50008.734037925446	0
49992.10706594943	49998.709555552676	0
49998.05603662089	49976.85732034227	0
49998.23225417739	49988.04705525317	0
50003.29875263384	50010.79864165075	0
49988.8005706413	49988.888047156666	0
49998.633742805185	49985.74198749925	0
50012.26252845324	49989.043919917516	0
50001.71554240036	50008.23076770677	0
49990.4221963806	49980.08489794384	0
49996.7307457035	49986.75100088232	0
49996.95323201458	49991.31025767149	0
49996.627782278076	49999.704189140306	0
49993.783599509414	50001.9670468794	0
49995.547791910605	50007.16657583297	0
49994.541607082676	49998.032773452	0
49997.19536476392	49993.761534747864	0
49994.48619388764	49990.314267388865	0
50005.31953840113	50011.457951609125	0
50005.21838530439	49992.710027598725	0
50003.553832569996	49996.930528550794	0
50005.55622003214	50007.27952617764	0
50016.07253131363	49992.92009515851	0
49981.55975510632	49993.815413305005	0
49998.391760254424	50010.92338898061	0
50006.9610331696	49997.4371772649	0
50008.761052684844	49996.71402507769	0
49995.88335509951	49989.38185972829	0
49996.861110456084	50003.60591475201	0
50011.76083948491	50005.815023696225	0
50007.565205166386	49988.032658921504	0
50011.5472826698	49993.41279408204	0
49994.69598294172	49991.86267472745	0
50001.59297422699	49992.63184262959	0
50020.432728192354	49991.544523876044	0
49995.42836478101	49997.296746693275	0
49998.810270886876	49992.07105333187	0
49990.64479087334	50004.56734443546	0
49986.07489653561	49993.66150576665	0
49986.51012401545	49995.60849854692	0
49984.077954815686	49995.664388103614	0
50003.895467088914	49987.98694527446	0
49982.031325156546	50004.108411650275	0
50012.386007996894	50002.93416500153	0
49981.83577827261	50006.99544168797	0
50002.61358895062	50006.125868638286	0
49997.610187178936	50007.504993158815	0
50002.000247755146	49982.02566011666	0
50003.92467657114	50009.55221404131	0
50007.90022175466	50009.254849840996	0
50002.119076106625	49987.54881244561	0
50000.85755020047	49982.84260186325	0
50002.88920887537	49988.277816315385	0
50000.76418505607	49990.47633754719	0
49991.52221516297	50005.175687260315	0
49991.79441719219	49989.945528475415	0
49998.38903914623	49990.977596904035	0
50010.86443657174	50002.861853111826	0
49996.13310567727	49978.225416527945	0
50001.90323198772	50002.087447907405	0
50005.84584777947	49998.54566276328	0
50017.357289774474	50003.73442282242	0
50012.453241333955	50007.3589429362	0
49985.605250376015	50000.51473356919	0
49994.38328827558	49984.18899957935	0
50000.8403546126	50004.897730818215	0
50006.11194117808	49990.15992299432	0
49984.27524808013	50005.968591316036	0
50019.5490885488	49989.334775282514	0
50008.08135946473	49995.88210170539	0
50013.452588935026	49988.7082536488	0
49998.1854275154	49989.08493253287	0
49998.71774061969	50006.58240197167	0
49993.97049801827	50004.02511665101	0
50015.25622703696	49993.5720335993	0
50019.81418921928	49993.28277654077	0
49995.226166110464	49988.49803466768	0
49993.865175289255	50005.869898426434	0
49994.04884830762	49993.897956082816	0
50001.39258520028	50014.69304526826	0
49992.10381851385	49991.3367421365	0
50002.88349777745	49998.53556594982	0
49999.29465558944	50003.13800737407	0
50012.61582749915	49996.667967977366	0
50004.93898694684	49981.08544820314	0
49992.72674114008	49981.491918674365	0
49982.816725410885	50008.82887474503	0
49993.60548876865	49980.15138910854	0
49992.11360557294	49974.161871512435	0
50008.0641741181	49991.535682462476	0
49986.56975352135	49985.88537937111	0
49988.26397047004	50003.51104710496	0
49986.204012010814	49983.62403469558	0
50005.45533731321	50008.4777403098	0
50002.84202847576	50009.38788858975	0
50004.5110949025	50002.17592122478	0
49977.593176681534	49997.97886004455	0
50012.96296910729	49986.584380800676	0
50000.389708098875	50008.21378903525	0
49990.53693650669	49987.986221160616	0
50014.06684097054	49993.2541244715	0
49991.01998804747	50002.62396518842	0
49997.179664791176	49989.593964051295	0
50004.2950092968	50012.89350630644	0
49990.621701041644	49975.46767306921	0
49993.55678247852	49977.01456242952	0
49992.84959283164	49987.70268395018	0
50011.20404459958	49996.77816642178	0
50003.364540594666	50019.003513690965	0
49983.49823437399	50007.538690917216	0
50014.32975302772	49996.15686941403	0
50015.78410513641	49997.474112749405	0
50009.43197460551	49990.474738550445	0
50004.745906517455	50016.623646608256	0
50009.63416808849	50010.34807378314	0
49981.74271072933	50016.83610456045	0
50013.40609958293	50002.34463341224	0
50002.72985233878	50018.01678341299	0
50008.287622641416	49999.13161246651	0
49984.126513146795	49977.08224825575	0
50012.84333684762	49985.38424254539	0
49987.99532836726	49995.883448455505	0
49990.49563661924	49992.83144377475	0
50014.145828508044	50005.16808115428	0
50015.1384677496	50000.029878970345	0
50018.71002429644	49992.34413541518	0
50007.134924491525	50011.962310271636	0
49996.373515502455	49992.135994846685	0
50006.850693972374	50009.72264438309	0
50012.45941158673	50019.663471941465	0
49992.899397134126	49993.07508130361	0
50016.607641170005	50001.151601822945	0
50001.25747092277	50006.547656443894	0
50005.9345093647	49994.19009730721	0
50017.813944932546	50005.00005444524	0
49994.42296405501	50000.44724693628	0
49999.35940114721	49988.76188971461	0
50016.58884756132	49999.17895380054	0
49994.892938313336	49980.091849776516	0
49995.0510721457	49995.44024060015	0
49986.38053722962	50002.41536141428	0
49990.64707373581	50007.66669698612	0
49989.3412077137	49992.250863683475	0
49987.369434572014	49998.90669951169	0
49986.04730065185	50004.93889305151	0
50020.57281063565	49988.298296764944	0
50003.141428724506	49983.92680217168	0
50011.81226398315	50020.795317113116	0
50007.91702417866	49994.79261652382	0
49997.460358599514	49978.000531714766	0
50008.47322917809	49997.7998386602	0
49988.79105521255	49985.61885176348	0
49979.99668415866	49988.247550464446	0
50023.01450993598	49990.665766766455	0
50001.80863469015	50011.621492053586	0
50001.180707899926	50000.160397497704	0
50001.230491099064	50013.464722137476	0
50005.57916729151	49986.36478573439	0
50006.32386534526	50003.98689779463	0
49987.26417256439	49997.386262863576	0
49986.50969488265	49971.13079668079	0
49991.78560749561	49984.743248127874	0
50011.91064186316	49987.25857504851	0
49979.026179858774	49993.54009193787	0
49995.29197055855	50014.299317089695	0
50003.27528192292	49991.640484220654	0
50022.18687484511	49999.49876293456	0
50016.845165693354	49996.542146341235	0
50009.68184032617	49994.3223712722	0
50008.5689875515	49989.42745413995	0
49988.62882947315	49994.23153514448	0
49978.34352784749	49994.31806542327	0
49991.21899801028	50013.93786311992	0
50009.06545782055	49992.015826742805	0
49996.762495718875	49973.93491078354	0
50017.86968777505	49999.56646561498	0
49992.32209367812	50003.204802689404	0
50006.53972236025	50002.45568023364	0
49989.60527622023	49999.63902025744	0
49998.13606003267	50013.69500914624	0
49990.00921189547	50013.485931768155	0
49991.09537875763	49976.82180722324	0
50010.54800492425	49998.00514117209	0
49989.09032394753	49996.42852776032	0
49995.18505374276	49987.3120398817	0
49990.204920949844	49989.23957312068	0
49995.16332007578	49981.804981765024	0
49989.805555721876	49969.598178768865	0
50014.54160586519	50009.30971696948	0
50021.54580095918	50001.77225144148	0
50006.927652825536	49994.9504747572	0
49978.94516972163	49997.86333530433	0
49987.154837966766	49993.45593771072	0
50018.25094646333	49988.26745355924	0
50015.53809944499	50007.19757847838	0
50002.562234896366	50007.29734310244	0
50000.87592896443	50009.30557281569	0
49996.09835851055	49994.088565508806	0
50023.472574627034	49993.01831946304	0
50013.090661204544	49993.807025936294	0
49978.33498788711	49999.89226490378	0
50014.457860201575	50015.35471834229	0
50006.75642568968	49992.643689522236	0
50010.80395894891	49986.74763689218	0
50001.22972512284	50016.696412634854	0
50011.0865047758	49984.2383962155	0
49987.17750191979	49980.50113884318	0
49988.18126003159	50002.39534483807	0
50025.30879016485	50001.55626795164	0
50004.84985572731	50003.25131092541	0
49992.321169828596	49977.792669715236	0
50025.70679542769	49986.95657258604	0
49987.68618123762	49990.97637467728	0
50003.750755374844	50000.30182726468	0
49993.00738688821	50018.27374472574	0
49985.56049451298	49985.40564000354	0
50012.47559685164	49994.66869856204	0
49988.23073582163	50005.06016935864	0
50014.21137249285	49998.59916272567	0
49985.705947552444	49991.237555350046	0
50023.961762669176	49980.63716247672	0
50015.65901229553	50005.51123304655	0
50007.42018130532	49983.40923644637	0
50003.98929458173	50020.19652411129	0
49978.68685766216	49980.01706397409	0
50006.02554113342	49983.502716806615	0
50006.37104882755	50017.880156948675	0
49977.877792385596	50016.68462250551	0
49983.88778388111	50003.431641383904	0
50007.25930525301	50016.356386512496	0
49997.53870393056	50011.68337544323	0
50028.8876354843	49996.7961139601	0
49993.03313609062	50004.99403676527	0
49978.87460193789	49978.57901382944	0
49998.366406242945	49994.75751474936	0
50019.61622097593	49990.60713461233	0
50014.61533795304	49991.38028168589	0
50008.690952911136	50020.165591565055	0
50005.68511072025	50013.842987113785	0
49996.093953493786	49996.01996986774	0
49981.46397774686	50000.416395001106	0
50010.21667654521	49996.177030068495	0
49996.98762224401	50012.73618486243	0
49977.06413674297	49991.234642248426	0
49993.694214306066	49995.12567417274	0
49980.3192485011	49994.00326872188	0
50004.056211135474	50014.66353332076	0
50002.37956575776	49978.923750197646	0
50022.66685467963	50001.65038291576	0
49995.84149753014	49973.43350969119	0
49997.10356754586	50006.01006358804	0
50033.06942428801	49981.91341570461	0
49979.94679799229	50001.3323591304	0
50008.85047956283	50016.47355770598	0
49995.25060635962	50016.73726829858	0
50006.72266694603	50007.64404602325	0
49990.082384099696	49971.73324296739	0
49994.30142329103	49986.52147414055	0
49993.99083781493	50013.564340328594	0
49993.677025331424	50019.77453632753	0
50008.88873976937	49986.20754836948	0
49989.62043617076	49984.9066512741	0
49976.89101514203	49999.79555213243	0
50000.38365317644	49984.73866509687	0
49998.50301832688	50004.801049115755	0
50002.4775370339	49999.82692121468	0
50000.58614407058	50022.59126134004	0
49991.57997734524	49980.74466590062	0
49999.47619484948	49983.55135301644	0
49997.872176753845	49979.78767954166	0
49999.51034001347	50014.126163537476	0
49987.361610054635	49969.53376487578	0
50002.83973411616	50012.701877170904	0
50010.86774556764	49989.07944425918	0
50001.15748309764	49991.573961654765	0
50007.9913835416	50022.24041741338	0
49988.7503233546	49981.35012226887	0
49986.03608310234	49999.11861181681	0
49985.00637627702	49981.597648055234	0
49985.650089384144	50009.49023072368	0
49974.397243483145	49994.03644489316	0
50015.4345562129	50000.98678220005	0
49976.39001702552	49983.38478956387	0
49990.066594147334	50015.71113489241	0
49971.73204410394	50023.41744022993	0
49983.60830630746	50002.113752133686	0
50007.28364498836	50014.70157262982	0
49983.19737224199	49998.713609976796	0
49986.11467622116	49996.56995467928	0
50019.87293030292	49996.05067039871	0
50011.89569799317	50004.23689077273	0
49987.14195373493	50003.64643312917	0
50005.18617250356	49976.00707180303	0
50021.27295677253	49997.78060101359	0
49979.594871433575	50010.649888378335	0
49992.039268323744	49970.88771154867	0
49987.510827455895	49972.02581111281	0
49995.56040451604	49984.98989796355	0
49981.0822076258	49967.432359146966	0
49987.94058000065	49974.88526764987	0
50014.510866226876	50001.379604242626	0
50004.62877733578	49978.807454918766	0
50003.970018942	50018.124082947324	0
49993.62624373497	49978.81782578118	0
49981.3428510555	50003.34384201937	0
50018.167902045905	50002.34827142573	0
49981.71449227033	50012.160532840586	0
49993.51179022016	50011.8374166899	0
50006.51511528033	49980.31385758159	0
50023.53832016382	49982.224374854566	0
50017.194157851016	50024.83639285489	0
50016.97714463976	50008.12513798981	0
49990.94758817478	50010.165896359336	0
50029.3899666008	49984.93088934797	0
49985.95128382408	49973.39797252086	0
50021.498484812364	49991.903341270365	0
49977.56468768297	50006.68173366002	0
49997.40523162644	49985.00916248897	0
49999.45886393115	50015.993292540705	0
50004.07375902936	49990.19193619716	0
49974.26236635185	50000.19879209648	0
50019.180563178095	49997.94562009952	0
50009.890755981425	49980.265018184764	0
49989.29510405071	50002.724338880376	0
49996.426259186024	49985.51478007382	0
50007.493040620924	49989.19723968765	0
49981.384028675486	50010.62626959132	0
49991.6071713429	49988.028312631526	0
49984.6056899718	49996.65388554512	0
49989.978249538704	49976.34614928339	0
50009.06208482354	50007.05225252825	0
50015.12164949382	49987.54220632814	0
50013.02451351341	50012.6930640136	0
49983.72875331615	50005.03348698493	0
50030.322162535915	50008.764945724026	0
49988.07236480543	49973.30322159022	0
50021.17953770424	49993.40148768863	0
49977.9353266202	49988.32861394756	0
50017.55200453088	49989.686622262205	0
50009.41709683127	49982.94472538286	0
49993.517031380165	49985.624445562935	0
50024.23762702507	49990.057631149546	0
50006.59920691841	50013.173112278804	0
49996.36285869221	49979.65183355569	0
49996.46253639952	50010.35669178488	0
49986.346697934445	49975.77454466398	0
50017.36509094484	49994.05724041787	0
49977.54298608225	50015.26628060827	0
49987.665413008544	50009.961026873665	0
50004.20668245684	49986.92493821414	0
49991.240948939056	49995.09753900651	0
49990.672214701546	49969.02835953091	0
49986.80029992012	50019.193986685816	0
49987.05498610656	50015.276629584274	0
50013.29483279359	49990.93642424138	0
50003.07116470876	50004.790797890644	0
50019.96678142075	50005.286622233856	0
50016.410985050155	50026.64117403084	0
50022.381607964344	49994.78009458669	0
50032.55510401598	49988.476649386204	0
50019.84726886357	50008.03743254569	0
50018.55105006549	49996.125393120456	0
50005.72733228711	49984.65987424659	0
49990.724770951034	50001.10196901953	0
50007.556938279646	49979.396019758125	0
50022.078615100705	50000.813758113996	0
50004.55566149082	50023.60044291396	0
49998.4983155582	50015.035411197096	0
50004.21201548379	49979.89735732732	0
49998.41688966351	49982.0914605221	0
49996.9404056562	50019.45560997021	0
50024.824178134666	50003.82240284793	0
49981.59933546655	49988.22546023058	0
50006.68692081328	49991.29153867619	0
50030.92505047998	49986.73341575318	0
49987.02162812129	49999.91224158874	0
50025.59547838074	50004.8113040502	0
49988.90094384041	49975.40867859488	0
49990.23594971534	49994.96063345515	0
50017.1067611682	49986.79810538411	0
49995.74080340362	50018.56532930337	0
50002.31586199673	50000.83903672667	0
49985.91446985067	49977.111835945914	0
49967.44431902017	49989.53004316159	0
49991.32434972063	49993.81099808387	0
50030.49764698876	49999.80431681986	0
50027.8920230694	49984.61646596402	0
49974.05217655252	49991.63751974511	0
49986.350155817265	50008.71150109189	0
49979.786602864704	49996.93528004006	0
49980.638830733114	50014.78666042598	0
50018.94609729141	49984.38404056665	0
50016.86817008317	49983.479919210724	0
49990.923193534356	50019.067660158245	0
49984.68159875427	50012.00075993163	0
49982.58897476211	49987.25645410104	0
49977.860154341804	50025.185317880954	0
49980.36263354036	49976.54920293385	0
50030.175245270664	50013.83441614367	0
50030.65430217634	50010.08164100497	0
49970.65389870021	50027.10203048065	0
50034.9719228903	49978.647480672626	0
50017.85789347177	50007.327853458395	0
49989.376716702325	50005.95581601044	0
49972.54740722439	50004.26018838349	0
49999.90607349646	49987.24525022351	0
50016.33039841318	50011.26546094777	0
49992.406209525456	50011.43399184492	0
50035.72874323706	50015.82195458916	0
50005.41012807499	50025.2913505149	0
49983.81713803753	49983.79410119446	0
49999.77181508898	49967.689736443	0
49967.01115954832	50018.732933267005	0
50001.21111076006	49976.59515916633	0
50022.03660548448	50021.284900769926	0
49987.06820574467	50005.69981951918	0
50020.23576196077	49998.22890886206	0
49992.16903790663	50013.34050751537	0
49981.74734959878	49983.20071237331	0
49991.36824090871	49969.98461879516	0
50012.37766248718	49981.688403947286	0
49974.56224014572	50014.0804240969	0
50024.36097900612	49986.16457806206	0
49978.57637046901	50017.57258934513	0
50035.21616128849	49992.33085888675	0
49988.520182053304	49993.212740546805	0
49990.99456999804	50011.18036907362	0
50014.791241027175	49989.81083623396	0
49983.24235149588	49995.04380092772	0
50005.4078474971	49995.59320991545	0
50026.3538803164	50002.49773890014	0
50022.33425121599	49996.648774144	0
49985.706139208625	50015.893411702025	0
50001.12132970448	50026.977078791555	0
50032.16883876991	49997.22933410839	0
50000.78804212597	50010.92367463368	0
49997.79416111843	49992.046539810384	0
49989.86428037326	49986.360250281214	0
49991.50355130605	50019.933566887434	0
50028.340584949256	50004.80209150397	0
49940.0996772621	50113.08985424005	40
49982.64630145037	50128.83736602505	40
49971.690835207395	50086.202102278505	40
50001.97965706162	50052.76655974595	40
50048.32511075087	50049.10885086572	40
50042.6287337191	50091.625190942155	40
49900.89051249149	50092.5083922736	40
50044.90713957637	50003.972178013566	40
49946.17463945687	50162.327127322176	40
50059.708722907264	49956.90128280077	40
50093.91502342214	50008.29954261687	40
50005.61923557568	49989.42425751378	40
49900.28747202815	50051.068196679444	40
49978.89389705463	49954.6639479609	40
50018.27688665732	49937.041102783376	40
50050.12198150354	49910.6335017042	40
50087.455703367734	50089.634052927424	40
50075.772843650804	49876.921531887325	40
49871.80906573849	50012.70059851263	40
50137.81981945933	50027.24838396149	40
49938.08294149086	49926.8741864152	40
50007.67175939501	50165.63913601887	40
49916.602000492436	50201.00910713635	40
49881.92384597652	50236.7970961018	40
49966.401792124096	49893.548256038994	40
50150.53848916655	49986.76933798591	40
50136.51273977595	50094.97442256586	40
49912.97330219628	50011.88713465113	40
50108.69191670885	49912.539085764955	40
50091.3476521344	49829.6979887273	40
49827.627729551314	50022.143057723086	40
49787.42145997277	50008.46698139403	40
50023.997580768686	50207.278339704666	40
49903.08780079582	49971.49192636905	40
50139.006500256444	49822.19406458394	40
49847.947467394726	49976.47151066951	40
49873.73490707369	50187.34858740469	40
50108.46330318	50128.06629899411	40
50150.70201261194	49937.46467649348	40
50112.69391837109	49965.910527240776	40
50173.49038153302	49795.13581693977	40
50212.49326517553	49770.90717143335	40
50164.26378569207	49889.36097308127	40
50175.72455797023	50120.30823960078	40
49923.56867836965	49879.82157456821	40
49859.36761646631	50084.95466653646	40
50110.44935866437	49784.00584922083	40
50182.465049199476	50038.73112873947	40
50141.97888855709	50160.713729194074	40
50194.00446673871	49985.59094232546	40
49772.57253688243	49961.10901089599	40
50236.836905883334	49734.83002382447	40
50219.43346372361	49694.65593021424	40
50068.00410659994	49774.66285020423	40
49976.99450192154	50019.66795069948	40
49892.37741022905	49848.78344157834	40
49957.752236146254	50203.87049958434	40
50054.48439382294	50168.30548585743	40
49883.649698363384	49930.12297507394	40
50015.187637110284	50253.86917116099	40
50222.357354956584	50121.63813254027	40
50111.76808417894	50189.156142695916	40
50184.53431216187	50164.05134154328	40
50273.05365340201	49754.45961798376	40
50313.91363050603	49761.918650050466	40
50060.182272385246	50257.84360831313	40
49861.30299447065	49887.673443105115	40
49817.31579762022	50078.911107284985	40
49805.739616541665	49932.52755807751	40
49986.99848352966	50286.32374026943	40
50204.80043300725	49877.60180000351	40
50210.377527082455	49828.17324526265	40
50127.3853555261	49738.57112120443	40
49904.778439669	50137.07654186817	40
49992.90170647033	50333.086548008156	40
50200.64594617428	50080.715293013236	40
49815.49535859885	50123.126161661654	40
50243.212635092474	49858.543100417315	40
49900.48118186955	50274.60397444132	40
50027.058651840554	49779.92640415785	40
50243.62937050969	50069.84321602753	40
49984.67958835275	49780.51508503492	40
50271.18659048826	49710.451010910765	40
49968.21948271516	49818.21460149185	40
50242.343761644406	49980.16773588201	40
50115.56527004445	49864.20282542387	40
50292.071547601714	49856.58432793613	40
49941.75384854377	50301.97174920193	40
49969.76764941251	50245.27380440477	40
50230.43606424915	49915.424165497076	40
50257.473003658924	49816.58635972788	40
49763.51192657653	49917.59848402301	40
49831.509764816015	50201.49085744514	40
50312.684945844056	49811.76079425262	40
50112.41444518118	50231.052177383724	40
50274.814976725844	50100.73301533006	40
50284.75243382087	49669.97454605791	40
50043.94052906264	49840.21204984074	40
49772.99673197241	50131.96212430788	40
50312.23562997685	49705.17401185199	40
49758.70523588974	50092.8180775766	40
49738.176183512	50165.818054662675	40
49720.35083056514	49914.811259924114	40
49782.03777220674	50182.63429429584	40
50157.03850262933	50227.19219727721	40
50343.369978059374	49846.908057710214	40
50010.80801125218	49891.41159798002	40
50192.36015981101	50254.68838714329	40
50361.68004830434	49769.09288785443	40
50133.194162201	49695.693022698346	40
50224.996754643056	50020.78799411669	40
50291.541194636506	50061.67272041508	40
49936.11013493248	49784.70641009203	40
49772.288405728345	50050.481944136045	40
49721.022073896034	49956.82196272605	40
49711.17492998775	50126.97431301963	40
50169.99989107314	49714.60379621114	40
50409.242968686376	49769.58748322684	40
50041.7626835865	50330.56753337114	40
50267.452295643554	50019.69853633729	40
50218.07939799545	50219.31516505432	40
50294.747616251145	49627.20409399837	40
49679.14793683361	50101.02501722443	40
50333.5655020303	50071.64642232805	40
50384.97289950132	49867.632435439766	40
50084.42982576568	50353.2054751708	40
50024.005668005855	50373.655888124355	40
50307.82694477765	49901.87346169194	40
49850.61597347098	49832.03936704015	40
49922.12545838211	50345.46583202279	40
50348.53203742434	49892.395286614585	40
50170.88327070137	49668.84903802202	40
49892.791074101384	49800.2460748028	40
49706.45450344478	49868.73247791187	40
49900.95925934921	49756.12593779963	40
49817.08424026812	49864.8669160513	40
50318.94380980765	50023.850660569595	40
50333.822032182674	49665.23492067579	40
50022.581078373034	49733.253030965214	40
50066.19249626824	50126.765902338215	40
49887.62578934467	50368.979289942465	40
50124.59682357798	50369.59891977462	40
50058.08940228183	49699.17105380281	40
50096.62535846069	50309.338464670305	40
49923.41576759513	50390.17515975065	40
49991.44785487173	50403.75595764468	40
50136.82301023207	50269.01659266808	40
49837.37513744484	50160.494741712675	40
49706.98634814838	50001.31520996755	40
50261.134327378364	50211.63053957405	40
49938.12452867643	49736.81000246824	40
50425.079008056106	49726.46906079127	40
49846.9836318224	49780.80769594446	40
50312.14953466959	49583.42328017422	40
49801.55711335426	49823.95509443081	40
49661.52160503424	49875.82084372027	40
49640.736030137516	50074.77201590131	40
50353.41904907362	49573.96191090411	40
49981.13173682917	49729.2320007047	40
49679.32285152197	49924.59649402728	40
49793.97513859397	50222.223246018686	40
50378.582132901836	49657.66506147124	40
50090.635698820275	49661.50755382181	40
50068.43548392825	50214.967210267925	40
50378.62955358255	49816.5466073185	40
49867.95951062343	50311.5071624243	40
50273.80588772156	50167.94042305646	40
49801.68630069768	50266.287585574464	40
49599.27078109734	50089.61658173717	40
49850.58442303404	50390.40622737219	40
49619.763242643545	49878.345128186666	40
50125.38455937076	50416.16269820116	40
49671.25444071927	49971.55120033747	40
49927.008444283856	50242.13533669892	40
50048.969155411316	49650.986446638	40
50420.13525692534	49839.2640641885	40
50293.93028109402	49945.361725008224	40
49991.85859162142	49854.37862693294	40
49759.3230177227	50268.22059143288	40
49654.04155314321	50142.25635877204	40
49905.06767902262	50432.91051930445	40
50236.79766750327	49653.20292585623	40
49726.596762728	49823.676389744825	40
50443.26389170338	49686.60469673294	40
49753.165869345234	49855.53435803762	40
50236.77133375824	50275.07881641249	40
50278.3560018716	50251.60920165793	40
49725.14844784264	50242.93989214892	40
49804.91691600158	50381.242952323366	40
49613.72988839278	50169.52646298012	40
50187.610528703626	49629.96937212801	40
50458.73520321261	49863.00341821931	40
50385.66104652753	49916.689695296605	40
49765.35643696157	50312.3347619567	40
50214.83136921154	50314.56082671171	40
49639.494596903816	50208.45892621348	40
49693.81812561984	50187.16666102769	40
49582.2797003734	50201.15192733549	40
49764.77251841287	50396.831577399214	40
50271.03551397561	50300.28224859737	40
49746.65306284478	49778.09234376892	40
50309.60952495614	50318.15395385459	40
49722.2445426777	50044.846459819215	40
50492.12820522673	49890.2066139783	40
50332.81739159731	50114.7935092951	40
49802.69054659662	50340.259253837976	40
50109.63422775965	50454.16041135149	40
49798.04028507713	49782.984805959095	40
49832.98005713996	49733.01417530333	40
49839.406828987536	50249.58762280337	40
50065.49579702803	50400.05942210448	40
50144.178197496265	49610.50372269647	40
50463.25403476344	49926.67686381939	40
50532.32054668245	49900.6338599924	40
49572.96325776402	49888.09941043319	40
50125.724722501494	50491.87171262871	40
50017.77932214335	50443.819508334804	40
50274.269982831844	49567.17467085072	40
50455.55037822954	49968.200662880394	40
50311.95903812826	50188.75603914039	40
49821.89501951375	50302.529344801085	40
49569.71096792277	50161.44840606911	40
49937.25682098234	49695.15834709112	40
49709.89333343322	49749.03525930251	40
50360.56282986761	49710.815097618615	40
49575.57637528838	50244.97815112934	40
49946.84496197564	50436.0720447099	40
49674.46753475903	49714.1442384706	40
50379.240401357056	50073.71497911038	40
50234.32804538696	50179.510974636476	40
50400.15002506643	49957.02740470363	40
50544.78894048528	49860.20350477612	40
50451.12202660069	49639.28447819534	40
50355.752680790814	49530.08787617498	40
49786.18551972538	49724.99150337046	40
49962.453088000286	50370.752648187554	40
50325.88347002204	50258.855243981205	40
50353.28317874342	50299.36264232341	40
50008.92631133623	49640.5686667116	40
49827.120340037014	49686.56465895093	40
50257.02989447723	50341.55095177627	40
49890.0827427489	49709.31384306244	40
50342.32336325965	50161.01695037725	40
50416.31562174466	50040.82057470525	40
50467.56750620465	49736.48871431518	40
50430.54618016025	49898.02712929973	40
49671.079521346	50032.23612670057	40
50106.02446328999	50531.30336946583	40
50305.82250440988	50363.69691732586	40
49530.2415696116	50230.81082604899	40
50157.85460596967	50307.79279330982	40
50464.210455145505	50037.24071787084	40
50360.409272787205	50036.11231031851	40
50099.05806744344	50049.10688027808	40
50062.65279748114	50444.5270155067	40
50507.46142508594	49934.00721665291	40
50082.40028091503	50489.33340955185	40
50156.5861898222	50526.35441747571	40
50511.480571133834	50044.551264510286	40
49982.38772257123	49673.73092427012	40
50351.65481746086	49994.55221929323	40
50384.368434963064	50139.67981437966	40
49719.3683562078	50327.75998912582	40
50512.64762288415	49726.50074571062	40
50500.03554544316	49845.63492258058	40
50537.56782407143	49969.96945574583	40
49744.063346488714	50361.39645647669	40
49735.61799699631	49708.71725776885	40
49757.616491580506	49667.69937332657	40
49871.23757790798	50459.91722925092	40
50205.50714592382	50520.61376576687	40
50395.142180660456	50308.20603543371	40
49991.893149508905	49596.82594534391	40
49659.49051744102	49668.35149774168	40
50506.70333626223	49770.71674616839	40
50430.309729446635	50144.007866208	40
50354.20203550078	50221.3052181966	40
50173.15230487434	50567.83595846665	40
49606.18421023014	49917.60202444562	40
49818.834040521	49640.07459677185	40
49744.62801777742	50435.023878245025	40
50500.2316818824	50004.96324215214	40
50273.94519024502	50400.06689972908	40
49507.33120360698	50187.358461158714	40
50342.185697761495	49935.704964265424	40
50559.82250245699	50007.9640971761	40
50483.67305782927	49670.760527401726	40
50589.56855782118	50042.262595767985	40
49624.98714817915	49960.23924027623	40
50126.37782812963	50576.436893187056	40
50255.686370043586	49614.356573218	40
50549.229163657285	49758.71907522217	40
50419.35361116933	50088.29667443364	40
50466.010219388845	49791.45611432477	40
50396.28196930851	50242.20943066573	40
49862.90080417023	49624.83477964158	40
49561.80773315375	49936.187577174016	40
50357.06535983754	50347.16122974763	40
49893.29055888462	49588.25265775841	40
49602.53856967011	49840.96584780231	40
50217.7665265105	49596.638939424156	40
50389.76374512697	49501.08415925399	40
50541.16774406464	50074.89884757649	40
49716.19216325042	49658.33502297439	40
50596.25815981597	49757.69290674743	40
49623.977296311954	49643.23680753311	40
50578.06741529052	49717.75692831863	40
50478.32911517925	50138.52688832223	40
49526.20320476649	49912.732981855785	40
50233.94223266831	50424.04994434212	40
50313.9127380595	49507.793489513984	40
50588.26332207934	49880.02744105426	40
50063.705607099844	50530.62749877489	40
50573.015239938344	49919.696422552464	40
50064.125025108166	50575.19928682562	40
49543.741857662346	50271.99272392661	40
49593.25152501115	49682.219867500586	40
49486.16196700528	50230.54048344864	40
50218.511273951415	50476.8264806461	40
49636.45778633986	50006.19996345914	40
50171.37176265039	50413.57324735492	40
50603.60613129308	50087.916202785935	40
49551.94533671365	49710.33641530642	40
49645.905693624394	49748.632100987095	40
50648.42738329752	50073.375780282884	40
50172.52948075342	49575.66864354425	40
50431.32080721564	50187.52950551076	40
50435.28198634058	50260.38201422301	40
50162.19480038747	49531.0517893764	40
50192.90865468824	49936.7221869417	40
50501.07110638254	50176.34967653828	40
49638.155906714856	49814.5363921069	40
50023.308413122766	49562.59879083507	40
50208.28326250762	49542.47706531491	40
50072.075670268736	49613.24747761983	40
50528.57228589953	49666.61161209674	40
49786.31743435332	50444.499690362485	40
49553.7628254417	50080.143859523865	40
50132.90439014523	49650.59211282899	40
50176.58649625615	50479.416549878835	40
50380.05396478886	50182.03664500924	40
50483.77400026632	50213.79279762531	40
50276.14893893114	49525.59924680725	40
50170.78908107417	50351.05105129151	40
50065.286228228964	50616.60583219142	40
50199.140821829205	49499.404754894334	40
49466.726828256906	50271.35640441443	40
49479.99732076073	50152.43480405248	40
49547.49080015979	50318.68306401375	40
49901.01000214769	49669.533313901346	40
50418.5928178125	49532.152688453774	40
50166.625194353524	49463.02717167157	40
50620.00010447122	49709.35900893859	40
50528.56380896397	50140.46696847429	40
50665.57397276271	50031.313288259655	40
50366.68375315069	49613.392371736474	40
50397.72831471294	50001.15804993435	40
49672.42215899039	49791.289353309825	40
49424.9487774382	50285.37966111997	40
49505.218623253204	50071.27812796308	40
50605.92953847962	49993.08724026589	40
49680.37311698985	50262.48616175113	40
50591.451179209755	49673.85561430522	40
49506.178548463824	50024.20965635467	40
49978.35069255065	49543.26160169659	40
50317.832219831005	49465.674093485686	40
50414.14971461507	49598.35524193	40
50029.78415236112	50641.63288309342	40
50070.420289829184	50660.33429732399	40
50233.7689084037	49469.70253706791	40
49533.109072253945	50134.895616287664	40
49833.91523386576	50431.19024982958	40
49460.54739114038	50319.66924093186	40
50070.27288216125	49566.38542413698	40
49432.78553278578	50145.005627700186	40
50425.24579902401	50348.112194069654	40
49908.01615800596	49627.32881153286	40
49682.65869011097	49625.06473822838	40
49537.627273713915	49856.6767612279	40
50200.556981291345	50604.06937745328	40
49645.74891138804	49597.98426231095	40
49558.07975692099	49647.97879701932	40
50451.78898452946	49569.49288849941	40
49873.16008779204	49545.95859554381	40
50530.37287174832	49806.21383728923	40
49558.10825583861	49758.41093193785	40
49986.00910508094	50661.00398519054	40
50115.35158627517	49559.270612652115	40
50088.54153592129	49524.20125517588	40
50505.575254871925	50254.77109424714	40
49507.006265513286	49958.50325687042	40
49951.1262513344	49610.86385037892	40
50635.528827994065	49865.870302196294	40
49817.52827807639	50478.02971602475	40
49384.940829199084	50142.9602462587	40
49548.40452271657	49800.57662634297	40
50504.285659868794	50295.76938676292	40
50457.58018966553	49503.321136953375	40
49466.23991920772	50042.99986584638	40
49633.44771179822	49704.79946972921	40
50477.28936372244	49463.64785973705	40
50400.28645850412	50385.158253845286	40
49908.84399900745	50480.36841623343	40
50525.31213189618	50215.16245902194	40
50469.723064128084	50356.773209954765	40
50356.673663678004	50391.600011531686	40
50504.25185121931	49498.64828458215	40
50684.38897992231	49866.353692474484	40
50259.930326667716	50458.515587618866	40
50463.29440025983	50403.870955032595	40
49515.91034422608	49739.13232179928	40
50567.892754878645	50119.73162235508	40
50457.978565987185	50300.801423584926	40
49418.23893691975	50243.783399465545	40
50490.405387761355	49608.76364351021	40
49386.06060607433	50270.5320552468	40
50084.68748195701	49732.224461700775	40
49418.469564568084	50048.86246912513	40
49717.39111883473	50283.86135975755	40
50378.218765391604	50433.263373532194	40
50628.03979766603	49907.70387789615	40
49448.42882320825	50101.119785580704	40
49831.87635168796	49571.72032271345	40
49383.12585427165	50210.88003584971	40
50155.001347628146	49422.46857882731	40
50517.56196463312	49540.40929013616	40
50232.653646901075	50376.6863929268	40
50002.42773754771	50487.93618604232	40
50690.145716024475	49914.9277409683	40
49711.93519491431	49588.34071248057	40
50540.94657516643	49464.7906929525	40
49452.53079015269	50202.09601597268	40
49672.48862445512	50307.49971203556	40
50294.38036921148	49987.20901289484	40
49684.00119797536	50361.50563580623	40
50548.20060496412	49415.539267637694	40
49723.20424218047	50399.19451388532	40
49793.26515026912	49544.689507680596	40
49639.41067218597	50375.87655023132	40
50249.798845309575	50509.32323505399	40
50592.9655143463	49395.23041953163	40
49342.229710575666	50202.24336213573	40
49770.886366409366	49628.42649415581	40
50267.29062461143	49892.43388198961	40
49752.75203013383	49516.15566503331	40
49390.41401808172	50086.959943692826	40
49520.148325005975	49628.87682767904	40
50045.978979944186	49523.847911866294	40
49468.872086996256	49995.17704999783	40
49923.068251622404	49551.903915795345	40
50665.28473724477	49709.02518037517	40
49638.98107648317	50259.17668984299	40
50532.160832599126	49614.62212348728	40
50545.131993163785	50279.879602081804	40
50303.600410697734	50439.7053055094	40
50498.794205165344	49418.37199764217	40
49565.28726432159	50361.24297599714	40
49346.73969494366	50076.968301026136	40
49995.72517202994	50706.935613649475	40
50559.83024796846	49533.34456822218	40
49603.16544291004	50344.46900412187	40
49537.79593687509	49996.98130400222	40
49688.71250475134	49551.326287099364	40
49583.627116204196	49615.25183443073	40
50605.67977461464	49441.305457396564	40
50558.16056719119	50177.48491421603	40
49500.72334322148	49803.440282967946	40
50294.61425997333	50492.655076171824	40
49857.932653876574	49506.112287820506	40
50329.84868778195	49422.7510243741	40
50295.502455137874	50537.75967830778	40
49763.81222032634	49576.92545697658	40
50582.41526540097	49349.59877597815	40
50644.45456036308	49954.26264206588	40
50684.45328560119	49972.839936220094	40
50692.2025639889	50082.9428674912	40
50107.9485925352	49435.88444214163	40
49476.30046621809	49650.32013009767	40
50059.21796269318	49484.89050961607	40
49828.79432869385	49474.81484077013	40
50724.46543890863	49994.04769800263	40
50626.213367990764	50131.41515405449	40
49340.27446387673	50127.23809482401	40
50378.9445783817	49423.42951832339	40
49508.975491433725	49688.575671313614	40
50422.98193583657	50423.105245568855	40
49591.03833680738	49801.3197189892	40
50200.99426085045	49433.45944160779	40
50555.58333389237	49575.42634460816	40
50400.12583129906	49693.86444268173	40
50635.851834159395	49389.73059026415	40
50599.41144234886	49560.582148347414	40
50603.5401403506	50181.59829758277	40
50685.5419589799	49665.09315625269	40
50244.972872369515	50592.780866269524	40
49553.753596936986	50037.79098843582	40
50010.958362100646	49476.486331388536	40
49953.407343623796	50476.864390137715	40
49481.243830590814	49923.409925255924	40
50023.0456700185	50599.39654609806	40
