# Supplementary material for: Abundant Topological Outliers in Social Media Data and Their Effect on Spatial Analysis
Source: PLoS One. 2016 Sep 9;11(9):e0162360. doi: 10.1371/journal.pone.0162360 (PMC5017681; doi:10.1371/journal.pone.0162360)
Supplement: S4 Dataset — See the respective attached file. (ZIP) [file pone.0162360.s004.zip › S4_inclusion_swl/clust_42_51.csv]

50000.0	50000.0	0
49997.79043139506	49998.597076012185	0
49992.133447697015	50000.07879332946	0
49995.558133034945	50000.38009565156	0
49997.21745450375	49997.77212437529	0
49994.57180867038	50002.631066205395	0
49991.49888846195	49992.4613969998	0
49996.77201141029	50001.35825968003	0
50004.850999751936	50000.85693610015	0
49993.46797080403	50008.42654315858	0
49998.95035597973	49999.646175560476	0
49997.442896782326	49996.09302892505	0
49998.812795232036	50001.19449831629	0
50002.62075658079	49995.496073808055	0
50000.216125961226	49993.66178437633	0
50004.23648844592	49992.22940218959	0
49993.571381594695	49999.580818657516	0
49992.41923089483	49988.943020042476	0
49996.0527618576	49990.599080623244	0
50001.12000876341	49996.02035613251	0
50001.6019572125	49988.69191780159	0
50000.054173393626	49994.84507609227	0
49996.16393075302	49983.54171333091	0
49999.359585119164	49998.34690009942	0
49990.032259035645	49990.78718097332	0
50008.03801246034	50004.374756706806	0
49997.912305912	50002.05047237355	0
50003.47988321763	49993.052296422924	0
49985.51403302475	50003.33527065473	0
49998.6759818169	50008.21620234813	0
50007.88661690972	50006.75171072905	0
49992.84463948033	49996.02080521639	0
50005.353157945894	49996.63946390781	0
49993.56821679584	49997.757853689975	0
49984.727985152575	49992.42600786566	0
49987.897885826496	50000.432936200814	0
49995.41428427015	49998.58480619745	0
49998.23230755371	49984.27159425677	0
50001.56984675912	50003.70886639595	0
49987.949256951135	49986.671472371265	0
49993.69019385624	49988.42095948461	0
49990.60023029436	49996.84431148471	0
49989.8831856475	49998.5480773353	0
50004.031737429694	49998.13902404288	0
50003.4894029905	50003.09904140463	0
50008.61850962432	50008.21797879241	0
49999.591625836154	50002.031401449996	0
49997.03975814452	50009.348246719914	0
50004.44371639388	49993.891565456965	0
50003.34929151505	49985.56991203538	0
49992.16039029563	50006.06042632077	0
50007.15378653218	49999.26466668234	0
49996.16890274137	50002.738391335304	0
50005.92485061879	49988.330804757796	0
49998.38389391129	49993.62450756858	0
50005.06115385122	49997.67556213016	0
49988.91764942108	49997.5550046056	0
50007.51712024195	50001.36870839534	0
49988.1616042304	49983.63506917873	0
50009.485075860175	49997.87824772131	0
49996.04301541916	50008.734037925446	0
49992.10706594943	49998.709555552676	0
49998.05603662089	49976.85732034227	0
49998.23225417739	49988.04705525317	0
50003.29875263384	50010.79864165075	0
49988.8005706413	49988.888047156666	0
49998.633742805185	49985.74198749925	0
50012.26252845324	49989.043919917516	0
50001.71554240036	50008.23076770677	0
49990.4221963806	49980.08489794384	0
49996.7307457035	49986.75100088232	0
49996.95323201458	49991.31025767149	0
49996.627782278076	49999.704189140306	0
49993.783599509414	50001.9670468794	0
49995.547791910605	50007.16657583297	0
49994.541607082676	49998.032773452	0
49997.19536476392	49993.761534747864	0
49994.48619388764	49990.314267388865	0
50005.31953840113	50011.457951609125	0
50005.21838530439	49992.710027598725	0
50003.553832569996	49996.930528550794	0
50005.55622003214	50007.27952617764	0
50016.07253131363	49992.92009515851	0
49981.55975510632	49993.815413305005	0
49998.391760254424	50010.92338898061	0
50006.9610331696	49997.4371772649	0
50008.761052684844	49996.71402507769	0
49995.88335509951	49989.38185972829	0
49996.861110456084	50003.60591475201	0
50011.76083948491	50005.815023696225	0
50007.565205166386	49988.032658921504	0
50011.5472826698	49993.41279408204	0
49994.69598294172	49991.86267472745	0
50001.59297422699	49992.63184262959	0
50020.432728192354	49991.544523876044	0
49995.42836478101	49997.296746693275	0
49998.810270886876	49992.07105333187	0
49990.64479087334	50004.56734443546	0
49986.07489653561	49993.66150576665	0
49986.51012401545	49995.60849854692	0
49984.077954815686	49995.664388103614	0
50003.895467088914	49987.98694527446	0
49982.031325156546	50004.108411650275	0
50012.386007996894	50002.93416500153	0
49981.83577827261	50006.99544168797	0
50002.61358895062	50006.125868638286	0
49997.610187178936	50007.504993158815	0
50002.000247755146	49982.02566011666	0
50003.92467657114	50009.55221404131	0
50007.90022175466	50009.254849840996	0
50002.119076106625	49987.54881244561	0
50000.85755020047	49982.84260186325	0
50002.88920887537	49988.277816315385	0
50000.76418505607	49990.47633754719	0
49991.52221516297	50005.175687260315	0
49991.79441719219	49989.945528475415	0
49998.38903914623	49990.977596904035	0
50010.86443657174	50002.861853111826	0
49996.13310567727	49978.225416527945	0
50001.90323198772	50002.087447907405	0
50005.84584777947	49998.54566276328	0
50017.357289774474	50003.73442282242	0
50012.453241333955	50007.3589429362	0
49985.605250376015	50000.51473356919	0
49994.38328827558	49984.18899957935	0
50000.8403546126	50004.897730818215	0
50006.11194117808	49990.15992299432	0
49984.27524808013	50005.968591316036	0
50019.5490885488	49989.334775282514	0
50008.08135946473	49995.88210170539	0
50013.452588935026	49988.7082536488	0
49998.1854275154	49989.08493253287	0
49998.71774061969	50006.58240197167	0
49993.97049801827	50004.02511665101	0
50015.25622703696	49993.5720335993	0
50019.81418921928	49993.28277654077	0
49995.226166110464	49988.49803466768	0
49993.865175289255	50005.869898426434	0
49994.04884830762	49993.897956082816	0
50001.39258520028	50014.69304526826	0
49992.10381851385	49991.3367421365	0
50002.88349777745	49998.53556594982	0
49999.29465558944	50003.13800737407	0
50012.61582749915	49996.667967977366	0
50004.93898694684	49981.08544820314	0
49992.72674114008	49981.491918674365	0
49982.816725410885	50008.82887474503	0
49993.60548876865	49980.15138910854	0
49992.11360557294	49974.161871512435	0
50008.0641741181	49991.535682462476	0
49986.56975352135	49985.88537937111	0
49988.26397047004	50003.51104710496	0
49986.204012010814	49983.62403469558	0
50005.45533731321	50008.4777403098	0
50002.84202847576	50009.38788858975	0
50004.5110949025	50002.17592122478	0
49977.593176681534	49997.97886004455	0
50012.96296910729	49986.584380800676	0
50000.389708098875	50008.21378903525	0
49990.53693650669	49987.986221160616	0
50014.06684097054	49993.2541244715	0
49991.01998804747	50002.62396518842	0
49997.179664791176	49989.593964051295	0
50004.2950092968	50012.89350630644	0
49990.621701041644	49975.46767306921	0
49993.55678247852	49977.01456242952	0
49992.84959283164	49987.70268395018	0
50011.20404459958	49996.77816642178	0
50003.364540594666	50019.003513690965	0
49983.49823437399	50007.538690917216	0
50014.32975302772	49996.15686941403	0
50015.78410513641	49997.474112749405	0
50009.43197460551	49990.474738550445	0
50004.745906517455	50016.623646608256	0
50009.63416808849	50010.34807378314	0
49981.74271072933	50016.83610456045	0
50013.40609958293	50002.34463341224	0
50002.72985233878	50018.01678341299	0
50008.287622641416	49999.13161246651	0
49984.126513146795	49977.08224825575	0
50012.84333684762	49985.38424254539	0
49987.99532836726	49995.883448455505	0
49990.49563661924	49992.83144377475	0
50014.145828508044	50005.16808115428	0
50015.1384677496	50000.029878970345	0
50018.71002429644	49992.34413541518	0
50007.134924491525	50011.962310271636	0
49996.373515502455	49992.135994846685	0
50006.850693972374	50009.72264438309	0
50012.45941158673	50019.663471941465	0
49992.899397134126	49993.07508130361	0
50016.607641170005	50001.151601822945	0
50001.25747092277	50006.547656443894	0
50005.9345093647	49994.19009730721	0
50017.813944932546	50005.00005444524	0
49994.42296405501	50000.44724693628	0
49999.35940114721	49988.76188971461	0
50016.58884756132	49999.17895380054	0
49994.892938313336	49980.091849776516	0
49995.0510721457	49995.44024060015	0
49986.38053722962	50002.41536141428	0
49990.64707373581	50007.66669698612	0
49989.3412077137	49992.250863683475	0
49987.369434572014	49998.90669951169	0
49986.04730065185	50004.93889305151	0
50020.57281063565	49988.298296764944	0
50003.141428724506	49983.92680217168	0
50011.81226398315	50020.795317113116	0
50007.91702417866	49994.79261652382	0
49997.460358599514	49978.000531714766	0
50008.47322917809	49997.7998386602	0
49988.79105521255	49985.61885176348	0
49979.99668415866	49988.247550464446	0
50023.01450993598	49990.665766766455	0
50001.80863469015	50011.621492053586	0
50001.180707899926	50000.160397497704	0
50001.230491099064	50013.464722137476	0
50005.57916729151	49986.36478573439	0
50006.32386534526	50003.98689779463	0
49987.26417256439	49997.386262863576	0
49986.50969488265	49971.13079668079	0
49991.78560749561	49984.743248127874	0
50011.91064186316	49987.25857504851	0
49979.026179858774	49993.54009193787	0
49995.29197055855	50014.299317089695	0
50003.27528192292	49991.640484220654	0
50022.18687484511	49999.49876293456	0
50016.845165693354	49996.542146341235	0
50009.68184032617	49994.3223712722	0
50008.5689875515	49989.42745413995	0
49988.62882947315	49994.23153514448	0
49978.34352784749	49994.31806542327	0
49991.21899801028	50013.93786311992	0
50009.06545782055	49992.015826742805	0
49996.762495718875	49973.93491078354	0
50017.86968777505	49999.56646561498	0
49992.32209367812	50003.204802689404	0
50006.53972236025	50002.45568023364	0
49989.60527622023	49999.63902025744	0
49998.13606003267	50013.69500914624	0
49990.00921189547	50013.485931768155	0
49991.09537875763	49976.82180722324	0
50010.54800492425	49998.00514117209	0
49989.09032394753	49996.42852776032	0
49995.18505374276	49987.3120398817	0
49990.204920949844	49989.23957312068	0
49995.16332007578	49981.804981765024	0
49989.805555721876	49969.598178768865	0
50014.54160586519	50009.30971696948	0
50021.54580095918	50001.77225144148	0
50006.927652825536	49994.9504747572	0
49978.94516972163	49997.86333530433	0
49987.154837966766	49993.45593771072	0
50018.25094646333	49988.26745355924	0
50015.53809944499	50007.19757847838	0
50002.562234896366	50007.29734310244	0
50000.87592896443	50009.30557281569	0
49996.09835851055	49994.088565508806	0
50023.472574627034	49993.01831946304	0
50013.090661204544	49993.807025936294	0
49978.33498788711	49999.89226490378	0
50014.457860201575	50015.35471834229	0
50006.75642568968	49992.643689522236	0
50010.80395894891	49986.74763689218	0
50001.22972512284	50016.696412634854	0
50011.0865047758	49984.2383962155	0
49987.17750191979	49980.50113884318	0
49988.18126003159	50002.39534483807	0
50025.30879016485	50001.55626795164	0
50004.84985572731	50003.25131092541	0
49992.321169828596	49977.792669715236	0
50025.70679542769	49986.95657258604	0
49987.68618123762	49990.97637467728	0
50003.750755374844	50000.30182726468	0
49993.00738688821	50018.27374472574	0
49985.56049451298	49985.40564000354	0
50012.47559685164	49994.66869856204	0
49988.23073582163	50005.06016935864	0
50014.21137249285	49998.59916272567	0
49985.705947552444	49991.237555350046	0
50023.961762669176	49980.63716247672	0
50015.65901229553	50005.51123304655	0
50007.42018130532	49983.40923644637	0
50003.98929458173	50020.19652411129	0
49978.68685766216	49980.01706397409	0
50006.02554113342	49983.502716806615	0
50006.37104882755	50017.880156948675	0
49977.877792385596	50016.68462250551	0
49983.88778388111	50003.431641383904	0
50007.25930525301	50016.356386512496	0
49997.53870393056	50011.68337544323	0
50028.8876354843	49996.7961139601	0
49993.03313609062	50004.99403676527	0
49978.87460193789	49978.57901382944	0
49998.366406242945	49994.75751474936	0
50019.61622097593	49990.60713461233	0
50014.61533795304	49991.38028168589	0
50008.690952911136	50020.165591565055	0
50005.68511072025	50013.842987113785	0
49996.093953493786	49996.01996986774	0
49981.46397774686	50000.416395001106	0
50010.21667654521	49996.177030068495	0
49996.98762224401	50012.73618486243	0
49977.06413674297	49991.234642248426	0
49993.694214306066	49995.12567417274	0
49980.3192485011	49994.00326872188	0
50004.056211135474	50014.66353332076	0
50002.37956575776	49978.923750197646	0
50022.66685467963	50001.65038291576	0
49995.84149753014	49973.43350969119	0
49997.10356754586	50006.01006358804	0
50033.06942428801	49981.91341570461	0
49979.94679799229	50001.3323591304	0
50008.85047956283	50016.47355770598	0
49995.25060635962	50016.73726829858	0
50006.72266694603	50007.64404602325	0
49990.082384099696	49971.73324296739	0
49994.30142329103	49986.52147414055	0
49993.99083781493	50013.564340328594	0
49993.677025331424	50019.77453632753	0
50008.88873976937	49986.20754836948	0
49989.62043617076	49984.9066512741	0
49976.89101514203	49999.79555213243	0
50000.38365317644	49984.73866509687	0
49998.50301832688	50004.801049115755	0
50002.4775370339	49999.82692121468	0
50000.58614407058	50022.59126134004	0
49991.57997734524	49980.74466590062	0
49999.47619484948	49983.55135301644	0
49997.872176753845	49979.78767954166	0
49999.51034001347	50014.126163537476	0
49987.361610054635	49969.53376487578	0
50002.83973411616	50012.701877170904	0
50010.86774556764	49989.07944425918	0
50001.15748309764	49991.573961654765	0
50007.9913835416	50022.24041741338	0
49988.7503233546	49981.35012226887	0
49986.03608310234	49999.11861181681	0
49985.00637627702	49981.597648055234	0
49985.650089384144	50009.49023072368	0
49974.397243483145	49994.03644489316	0
50015.4345562129	50000.98678220005	0
49976.39001702552	49983.38478956387	0
49990.066594147334	50015.71113489241	0
49971.73204410394	50023.41744022993	0
49983.60830630746	50002.113752133686	0
50007.28364498836	50014.70157262982	0
49983.19737224199	49998.713609976796	0
49986.11467622116	49996.56995467928	0
50019.87293030292	49996.05067039871	0
50011.89569799317	50004.23689077273	0
49987.14195373493	50003.64643312917	0
50005.18617250356	49976.00707180303	0
50021.27295677253	49997.78060101359	0
49979.594871433575	50010.649888378335	0
49992.039268323744	49970.88771154867	0
49987.510827455895	49972.02581111281	0
49995.56040451604	49984.98989796355	0
49981.0822076258	49967.432359146966	0
49987.94058000065	49974.88526764987	0
50014.510866226876	50001.379604242626	0
50004.62877733578	49978.807454918766	0
50003.970018942	50018.124082947324	0
49993.62624373497	49978.81782578118	0
49981.3428510555	50003.34384201937	0
50018.167902045905	50002.34827142573	0
49981.71449227033	50012.160532840586	0
49993.51179022016	50011.8374166899	0
50006.51511528033	49980.31385758159	0
50023.53832016382	49982.224374854566	0
50017.194157851016	50024.83639285489	0
50016.97714463976	50008.12513798981	0
49990.94758817478	50010.165896359336	0
50029.3899666008	49984.93088934797	0
49985.95128382408	49973.39797252086	0
50021.498484812364	49991.903341270365	0
49977.56468768297	50006.68173366002	0
49997.40523162644	49985.00916248897	0
49999.45886393115	50015.993292540705	0
50004.07375902936	49990.19193619716	0
49974.26236635185	50000.19879209648	0
50019.180563178095	49997.94562009952	0
50009.890755981425	49980.265018184764	0
49989.29510405071	50002.724338880376	0
49996.426259186024	49985.51478007382	0
50007.493040620924	49989.19723968765	0
49981.384028675486	50010.62626959132	0
49991.6071713429	49988.028312631526	0
49984.6056899718	49996.65388554512	0
49989.978249538704	49976.34614928339	0
50009.06208482354	50007.05225252825	0
50015.12164949382	49987.54220632814	0
50013.02451351341	50012.6930640136	0
49983.72875331615	50005.03348698493	0
50030.322162535915	50008.764945724026	0
49988.07236480543	49973.30322159022	0
50021.17953770424	49993.40148768863	0
49977.9353266202	49988.32861394756	0
50017.55200453088	49989.686622262205	0
50009.41709683127	49982.94472538286	0
49993.517031380165	49985.624445562935	0
50024.23762702507	49990.057631149546	0
50006.59920691841	50013.173112278804	0
49996.36285869221	49979.65183355569	0
49996.46253639952	50010.35669178488	0
49986.346697934445	49975.77454466398	0
50017.36509094484	49994.05724041787	0
49977.54298608225	50015.26628060827	0
49987.665413008544	50009.961026873665	0
50004.20668245684	49986.92493821414	0
49991.240948939056	49995.09753900651	0
49990.672214701546	49969.02835953091	0
49986.80029992012	50019.193986685816	0
49987.05498610656	50015.276629584274	0
50013.29483279359	49990.93642424138	0
50003.07116470876	50004.790797890644	0
50019.96678142075	50005.286622233856	0
50016.410985050155	50026.64117403084	0
50022.381607964344	49994.78009458669	0
50032.55510401598	49988.476649386204	0
50019.84726886357	50008.03743254569	0
50018.55105006549	49996.125393120456	0
50005.72733228711	49984.65987424659	0
49990.724770951034	50001.10196901953	0
50007.556938279646	49979.396019758125	0
50022.078615100705	50000.813758113996	0
50004.55566149082	50023.60044291396	0
49998.4983155582	50015.035411197096	0
50004.21201548379	49979.89735732732	0
49998.41688966351	49982.0914605221	0
49996.9404056562	50019.45560997021	0
50024.824178134666	50003.82240284793	0
49981.59933546655	49988.22546023058	0
50006.68692081328	49991.29153867619	0
50030.92505047998	49986.73341575318	0
49987.02162812129	49999.91224158874	0
50025.59547838074	50004.8113040502	0
49988.90094384041	49975.40867859488	0
49990.23594971534	49994.96063345515	0
50017.1067611682	49986.79810538411	0
49995.74080340362	50018.56532930337	0
50002.31586199673	50000.83903672667	0
49985.91446985067	49977.111835945914	0
49967.44431902017	49989.53004316159	0
49991.32434972063	49993.81099808387	0
50030.49764698876	49999.80431681986	0
50027.8920230694	49984.61646596402	0
49974.05217655252	49991.63751974511	0
49986.350155817265	50008.71150109189	0
49979.786602864704	49996.93528004006	0
49980.638830733114	50014.78666042598	0
50018.94609729141	49984.38404056665	0
50016.86817008317	49983.479919210724	0
49990.923193534356	50019.067660158245	0
49984.68159875427	50012.00075993163	0
49982.58897476211	49987.25645410104	0
49977.860154341804	50025.185317880954	0
49980.36263354036	49976.54920293385	0
50030.175245270664	50013.83441614367	0
50030.65430217634	50010.08164100497	0
49970.65389870021	50027.10203048065	0
50034.9719228903	49978.647480672626	0
50017.85789347177	50007.327853458395	0
49989.376716702325	50005.95581601044	0
49972.54740722439	50004.26018838349	0
49999.90607349646	49987.24525022351	0
50016.33039841318	50011.26546094777	0
49992.406209525456	50011.43399184492	0
50035.72874323706	50015.82195458916	0
50005.41012807499	50025.2913505149	0
49983.81713803753	49983.79410119446	0
49999.77181508898	49967.689736443	0
49967.01115954832	50018.732933267005	0
50001.21111076006	49976.59515916633	0
50022.03660548448	50021.284900769926	0
49987.06820574467	50005.69981951918	0
50020.23576196077	49998.22890886206	0
49992.16903790663	50013.34050751537	0
49981.74734959878	49983.20071237331	0
49991.36824090871	49969.98461879516	0
50012.37766248718	49981.688403947286	0
49974.56224014572	50014.0804240969	0
50024.36097900612	49986.16457806206	0
49978.57637046901	50017.57258934513	0
50035.21616128849	49992.33085888675	0
49988.520182053304	49993.212740546805	0
49990.99456999804	50011.18036907362	0
50014.791241027175	49989.81083623396	0
49983.24235149588	49995.04380092772	0
50005.4078474971	49995.59320991545	0
50026.3538803164	50002.49773890014	0
50022.33425121599	49996.648774144	0
49985.706139208625	50015.893411702025	0
50001.12132970448	50026.977078791555	0
50032.16883876991	49997.22933410839	0
50000.78804212597	50010.92367463368	0
49997.79416111843	49992.046539810384	0
49989.86428037326	49986.360250281214	0
49991.50355130605	50019.933566887434	0
50028.340584949256	50004.80209150397	0
50467.76090532511	50456.63594668528	41
50510.662576021	50474.21454080115	41
50493.258915754705	50419.77414660488	41
50551.98398076721	50459.127585278766	41
50577.259269477545	50416.20600459171	41
50519.40905059361	50517.5083200515	41
50481.08802901235	50547.54898013249	41
50447.483201902585	50399.063076188584	41
50619.3397179312	50413.76159801287	41
50442.37595159297	50529.03579064011	41
50519.04109199715	50380.29414544429	41
50423.91176675179	50466.226360324414	41
50523.44370684731	50334.608719258926	41
50446.15888011139	50354.37453178627	41
50471.223644903104	50317.59107590132	41
50528.891529267785	50559.702632624074	41
50468.44100546728	50595.91647916793	41
50402.383662129854	50364.50542923543	41
50464.8358130771	50268.04456808127	41
50530.84550264029	50285.37621424316	41
50584.71518035648	50497.271117007236	41
50520.93889722289	50235.69052782495	41
50460.38249440704	50217.37092900154	41
50633.4719255157	50502.62584728398	41
50554.85069080203	50602.94571056195	41
50573.17790833553	50562.16558553098	41
50513.182740801894	50188.85395642546	41
50453.0269560522	50641.35161925623	41
50565.206335676514	50215.45314019235	41
50560.627958152676	50358.83256796376	41
50569.945506934215	50257.88878411507	41
50605.812080002885	50454.15427474882	41
50405.38850791953	50422.77941080456	41
50401.29586833059	50508.38716907668	41
50593.41261021769	50320.29922297209	41
50602.53565058175	50372.72492438457	41
50607.76658701595	50230.04543836735	41
50597.6683842442	50185.27310790695	41
50545.46834364235	50652.60476450704	41
50380.008514731344	50465.061410211434	41
50647.999341497256	50376.1044821242	41
50576.45412532549	50141.96419006207	41
50496.76084620671	50655.985372010335	41
50635.50689982213	50335.064370931905	41
50614.680365790795	50281.61742477454	41
50449.802809304005	50690.09751681346	41
50556.9696016601	50700.12512993699	41
50511.363991112084	50608.50471618908	41
50354.529330427315	50523.01746597643	41
50410.989688926944	50716.98940366648	41
50364.73446489577	50698.62678471338	41
50680.276498174055	50329.602265275695	41
50383.37519171853	50555.34413734738	41
50632.291436779626	50552.76598674843	41
50493.71022422955	50151.11252386456	41
50323.37217418934	50488.6126341659	41
50436.514429978604	50182.19963160189	41
50347.40946387903	50657.84580301468	41
50491.37307976473	50714.172633797716	41
50656.758799578114	50592.49057285487	41
50623.91621452304	50127.62596807267	41
50422.78258151893	50263.06996945287	41
50391.908300153045	50293.72954451645	41
50458.28667417821	50126.93821672224	41
50304.49790452157	50650.06384088801	41
50698.447452352826	50572.031903856834	41
50371.602602261155	50742.435372247055	41
50267.0953158645	50674.358324181725	41
50620.58322195279	50623.1955868656	41
50421.53132860683	50581.053233515784	41
50337.92895598198	50573.576998718156	41
50639.48652937052	50082.45517768755	41
50294.86383557819	50448.51082840607	41
50548.50328676438	50100.799623994935	41
50483.08726839967	50083.11947788782	41
50602.60386990916	50707.560395028886	41
50616.27433536056	50749.31830907387	41
50433.369385019956	50075.108272840225	41
50252.28657240526	50439.794231098545	41
50464.04661734755	50750.52458845543	41
50578.962530359124	50770.58789978844	41
50217.35688514448	50465.99195265808	41
50676.99511678683	50503.52536980218	41
50648.3410142487	50216.136589613234	41
50680.51373000576	50409.32858941809	41
50540.55843401643	50743.03723661444	41
50398.51983514946	50102.680410018074	41
50547.536650104834	50801.01611757918	41
50674.34917567901	50056.2435371522	41
50679.93639489441	50452.50594521659	41
50198.31294418218	50422.78768162166	41
50349.30902161916	50314.833360666824	41
50583.81730030536	50831.86824513398	41
50390.73841732148	50615.694502302016	41
50245.05899976837	50631.81719726141	41
50346.915347504255	50615.791736717925	41
50393.379173777386	50658.04378236925	41
50619.23446672392	50860.339716125585	41
50626.53839197131	50910.47601895208	41
50295.14734638212	50709.95420160305	41
50730.93838668068	50602.76125908224	41
50675.92155834455	50011.6191485213	41
50506.09994915126	50047.61901737696	41
50595.01112638592	50087.795972823566	41
50499.139748524125	50001.26864607048	41
50321.8394411069	50410.25840178999	41
50694.08080129859	50205.51950773495	41
50699.50027767041	50156.201385724366	41
50741.55352017412	50647.60225530003	41
50169.879235402994	50469.61134173221	41
50277.7113968187	50392.11093251282	41
50546.048211385685	50851.13806369022	41
50696.09145365881	50647.02358089327	41
50674.12953141089	50249.6353159501	41
50478.39804130155	49962.77109807883	41
50294.98627412976	50607.40034244357	41
50234.32832001855	50398.87338839014	41
50250.60012471086	50723.54793633933	41
50362.780679364085	50071.28981206744	41
50460.11216743202	50033.84368513547	41
50433.458103325676	49943.29315724468	41
50623.79390549817	50811.26925219758	41
50582.26744910286	50901.80404287922	41
50713.02218902807	50036.72259896138	41
50716.393580301854	50270.33884369156	41
50686.35723620361	50116.10927840909	41
50315.116726509215	50752.02461468615	41
50192.38629290603	50380.140532970356	41
50205.47349989865	50652.12924161625	41
50328.27321080327	50105.53221646083	41
50727.54846826892	50393.430917218095	41
50258.50159068448	50584.7762945588	41
50221.047085208505	50514.03833427303	41
50717.81284228781	50084.189543466106	41
50338.093239175236	50273.863402299045	41
50271.76791737704	50515.018784421954	41
50276.58083171849	50345.36651425635	41
50121.14880207485	50477.91612213319	41
50670.98112344634	50887.45364130902	41
50195.65034257909	50695.39715293615	41
50670.717428354284	50681.522542924984	41
50739.44603538326	50224.8688877711	41
50772.82984040066	50611.60127280236	41
50777.579687128215	50397.40788433203	41
50231.28063982716	50344.49094975293	41
50147.249624920565	50686.89139176647	41
50715.88004230428	50897.99975749427	41
50516.78692264139	49929.82930656569	41
50555.46903147355	50058.268502293184	41
50497.29398135007	50806.011290290284	41
50759.60279328557	50110.409093479844	41
50421.01509127396	49989.807471074404	41
50726.8955783259	49994.13211666769	41
50824.68767884328	50412.46364705895	41
50748.407491171674	49957.25980316741	41
50319.299084088	50232.83215780663	41
50415.0157368658	49903.02671316943	41
50416.64152280307	50765.50574464987	41
50137.05375997989	50438.00925030292	41
50304.58470575303	50147.65602001195	41
50259.928594433746	50143.119743011965	41
50719.19191589112	49922.822927013476	41
50449.0718945407	50804.72231757047	41
50671.379403006045	50930.82922381117	41
50185.485221471165	50330.258102425505	41
50218.48696151089	50162.17703047354	41
50783.9951502695	50671.80521441244	41
50211.68661474921	50748.58154469495	41
50148.1076486561	50388.06655838934	41
50726.56961547455	50533.09384523111	41
50389.221158708446	49955.64235198827	41
50096.31456965735	50688.59227140647	41
50196.912126444215	50202.07953467027	41
50408.8999206598	50035.4839407115	41
50432.44866477526	50844.2573117976	41
50768.637847312326	50063.45606063152	41
50558.23181540891	50946.07267716203	41
50728.30525927422	50333.89223288169	41
50330.19569548759	50184.23492770426	41
50731.48521971019	50439.04342929076	41
50273.763938845055	50764.22934255985	41
50340.106958639066	49956.74867827525	41
50527.800432410535	50979.41382185323	41
50716.44593089702	50480.49094305286	41
50757.95782000191	50286.96828586798	41
50836.477192201215	50455.3179897399	41
50812.57541465544	50360.79766666353	41
50232.24616837468	50295.39325867604	41
50230.75510730607	50109.26424613784	41
50689.67589051467	49959.08049436243	41
50759.098048387255	50496.890774796884	41
50726.30599478588	50689.14442824224	41
50805.94071603419	50492.571199895785	41
50127.502412511945	50733.71915180583	41
50196.12922863422	50552.853327674275	41
50347.82518485565	50368.84238891181	41
50347.64460585756	50784.12935702506	41
50140.41987658808	50776.23046328421	41
50093.46271872078	50433.05721529414	41
50180.15099047546	50115.367009374975	41
50434.665031895085	50892.16596500559	41
50141.310050824926	50145.22675287145	41
50078.06587151785	50490.780147002915	41
50663.57719543931	50841.132500771506	41
50279.61756307411	50301.571334827095	41
50488.97699273846	50950.1836130681	41
50039.568248458905	50469.12994509404	41
50696.894298129664	50720.82622613704	41
50389.68114230649	50914.33611634539	41
50391.78254160267	49862.356409429834	41
50124.71231697431	50819.18398738152	41
50705.05356821038	49875.0541069118	41
50474.22589644238	50501.19649813931	41
50164.876573132926	50634.98619884275	41
50346.40469654656	49998.35977913518	41
50801.089478151356	50570.79511641946	41
50725.435786537186	50854.96265551847	41
50126.32100553	50100.514474342024	41
50720.96165912379	50948.28543364501	41
50150.46508947783	50565.20448882983	41
50306.43356014388	50018.70570447303	41
50500.829447746306	49886.65007556594	41
50153.058895552545	50208.40438423461	41
50048.16757968509	50529.466926269975	41
50769.290283638926	50964.246360833284	41
50480.56246414545	50848.89572938294	41
50385.28270292119	50845.35111323527	41
50304.551551968165	50796.8770160701	41
50244.12642029984	50198.28840218814	41
50470.68219170851	49857.25765334011	41
50269.80990739604	50831.00329401291	41
50487.16619200776	50999.494093330155	41
50295.6106819799	50555.11274006317	41
50769.1363869758	50353.48571541916	41
50607.13645415098	50951.56281096033	41
50143.254486867234	50345.350590349975	41
50224.55143696377	50821.69385789978	41
50850.132544889915	50564.666764942565	41
50670.926317280966	50796.14259126962	41
50661.598562805266	49883.56256408475	41
50103.16219309872	50643.071707189796	41
50268.5376625502	50076.344157383224	41
50326.652836702786	50837.36179366726	41
50672.66112622877	49839.12574598884	41
50393.20423878971	50145.70510432	41
50608.41395200736	50998.98506382487	41
50108.76384832533	50202.9343418677	41
50775.46904214565	50457.84217789392	41
50294.15492997757	49959.938543382654	41
50233.49517731509	50240.85954298632	41
50520.35703473691	50914.20049621898	41
50845.86841907419	50511.5633736599	41
50870.61648005041	50423.63935024501	41
49994.36125683648	50489.93969681478	41
50369.7871558441	49902.4943401334	41
50443.63510908555	50961.010454171315	41
50392.16016512572	50192.76099250072	41
50091.02919923717	50066.250457979746	41
50115.4642072306	50304.5655147932	41
50369.142301077874	50951.982692212834	41
50777.10086048372	50192.628266582484	41
50073.37077055687	50231.473493138554	41
50808.33446472984	50294.85010253492	41
50846.38670337792	50320.94592071281	41
50079.181075095774	50562.24437934381	41
50719.94223115913	50783.641286882754	41
50836.31977498089	50256.93496560794	41
50767.52230171942	50711.50208099403	41
50654.66006308642	51019.77374917704	41
50080.06772486982	50170.78606445122	41
50791.841153512556	50254.056068991944	41
50088.09075211904	50385.01192738384	41
50123.98516459072	50862.526549859016	41
50085.44688135288	50113.91771834767	41
50566.36963145341	49920.38341410159	41
50799.59540585884	50150.48765225875	41
50048.235987073516	50595.68600263372	41
50757.6603978944	50806.20674181697	41
50604.979485129836	49940.79719208708	41
50624.28409012084	49858.753863523125	41
50156.86075672056	50894.169874591316	41
50860.184825719116	50376.469467947354	41
50060.120663545524	50655.20445041063	41
50235.41803686608	50871.43441877473	41
50830.82061118182	50664.384873209	41
50888.49088792686	50462.70623921331	41
50364.8364148876	50231.49431460787	41
50400.99574395504	49814.7917137547	41
50474.34211683027	49919.40242186713	41
50120.76359973382	50243.34116361273	41
50186.17522221304	50798.58640232964	41
50917.4315407539	50418.6990118894	41
50091.2933411182	50785.64565051341	41
50647.031895887245	49932.718030961114	41
49973.51625906135	50527.86678598048	41
50277.28373542085	50255.49612340958	41
50259.22365208639	50026.63772917911	41
50043.88391872722	50053.960901249724	41
50653.77639530707	50975.67254620654	41
50186.311553938154	50594.20928286702	41
50660.43600932003	49790.772314786016	41
50120.144602043525	50925.273337776685	41
50587.13201139713	50025.29229616572	41
50825.05679985767	50707.60269631072	41
50644.0553952651	49978.84809511504	41
50039.25187433032	50145.23321431419	41
50350.423029464364	50144.82735681571	41
50856.09340918961	50744.027186660736	41
50583.490368094186	49877.61457308162	41
50515.5653825992	49842.40990067003	41
50635.74673551541	50033.95098494728	41
50901.99944485601	50744.12604228868	41
50015.09763898853	50559.18768010652	41
50627.7394199019	50666.78932678406	41
49999.86583767782	50079.30573082083	41
50002.139162134175	50609.99159794881	41
50616.62896028326	49804.66313375449	41
50807.51326487813	50805.05576987587	41
50621.66822657102	49762.48987347111	41
50590.93902328073	51044.63958999197	41
50401.3918679686	50986.722251759755	41
50474.424874493314	50909.69928109065	41
49957.15782369791	50071.45588881095	41
50960.35072972662	50432.32582279925	41
50030.57718062381	50231.03273882756	41
50136.25298411033	50972.563238075825	41
50346.09832942694	49866.45742452055	41
50801.52288679105	50996.79798068395	41
49986.900490460626	50218.87472005806	41
49975.29731651645	50115.93015402915	41
50919.91095216609	50497.50343233797	41
50088.579666057405	50342.18802992823	41
50322.06250793002	49908.40986767801	41
50439.56653367509	49793.98559361317	41
50802.49318103675	50762.379938890124	41
50754.05565199702	50155.78588219595	41
50814.488671105115	50617.39139548765	41
50155.474107658134	50285.81427655862	41
50847.63440489272	50997.763943840924	41
50404.58264961453	51034.7252601711	41
50480.40104627215	49773.642481177194	41
50248.990945788326	49967.845571988124	41
50244.554621082716	50916.130959867725	41
50125.15051999413	50606.19885364372	41
50650.45589647429	50720.34698043083	41
50943.45006543082	50383.01833213689	41
50897.95796834475	50579.00961053272	41
50231.04806425947	49920.22701472862	41
49939.574500535324	50555.74230005293	41
49942.29360341305	50226.96936733485	41
50761.08328922927	50915.2118165197	41
50548.6717191489	51072.35270707013	41
50844.5028454717	50129.674820180684	41
49968.602245157264	50647.31677694375	41
50822.69130254227	50091.98429779205	41
50390.559791999534	51078.498327597394	41
49929.259483068185	50179.92144114545	41
50501.617096768496	49729.260745361695	41
50091.085369155306	50978.372237657364	41
50771.612278487926	50017.2588091674	41
50813.25468676477	50002.374994290185	41
50578.392101313664	51104.221589780434	41
50848.43554325225	50026.729017140045	41
50200.07402709285	49960.77056272228	41
50892.02414088045	50337.779115939804	41
50758.533621496535	50562.041540483835	41
50289.25723331603	50197.65766042971	41
50160.93628725111	50510.912681188216	41
50158.82442163411	50062.89155739709	41
50198.57612632976	50925.26797909377	41
50214.07726413398	50007.00304068487	41
49969.85284083879	50028.211900236565	41
50697.11510048842	51008.78657462105	41
50919.02336871474	50303.404398520455	41
50888.90424025498	50110.06164434993	41
50895.323018394825	50621.80971887985	41
50829.23681591598	51044.69012759065	41
50352.75361835921	50992.51801223876	41
50270.11139782613	49892.64952225173	41
50525.67616055727	49792.67925131993	41
50752.07442234753	50752.683400268514	41
49944.29162803754	50491.59184622035	41
50619.24431102319	51078.469962126954	41
50192.43795791046	50870.73418875812	41
50076.77458719245	50850.774080277304	41
50435.915684848274	51071.453007406155	41
50477.351129299066	49689.26202248126	41
50554.28264554307	49992.368594876985	41
50561.83312696107	51008.91111120731	41
49998.76148268315	49991.61287349912	41
50645.74450124998	50169.44291873369	41
50042.64672909437	50798.31795984679	41
50848.37590394565	51091.69199097768	41
49933.992222647204	50684.7352196026	41
50991.32070300418	50373.98374525252	41
50031.90920422342	50279.117167651035	41
50005.4257050551	50776.65120844799	41
50518.56178709933	51105.690483066704	41
50155.226103570545	49980.22799131135	41
50894.95362396049	51071.486930253166	41
50968.50274178317	50475.916113049374	41
50837.75129611572	51135.12668299314	41
50038.35473480912	50098.83822329404	41
50920.75818195125	50705.0445528085	41
50980.97558736256	50520.599735290714	41
50661.45216724733	51106.26996486227	41
49992.93240260813	50824.250603455126	41
50868.11533881775	50690.739488638916	41
50678.78908505337	49745.13165082362	41
50890.696165843015	50532.7899806931	41
50934.328216041045	51103.828995481956	41
50804.21886414009	51081.32463541792	41
49912.84358304655	50721.43422147006	41
49887.93862423726	50666.22321809175	41
50737.66758594898	49847.30246173468	41
50523.6556909982	49684.07549539146	41
49903.549694609625	50588.8761287817	41
50742.46202572646	51001.36836235058	41
50708.8687456207	49808.268848392574	41
50069.77313021625	50300.30348727459	41
50015.66692772187	50668.512529056614	41
50771.298624476476	50861.791467567295	41
50044.34799742827	50423.118507382555	41
50571.12331938197	49788.44609733475	41
49939.54340276988	50445.58819948085	41
50814.01844180101	50870.269792654304	41
49983.6978274112	50267.75421119272	41
50120.146704408864	50535.93746212149	41
49977.69432767799	50693.641927574005	41
50033.896020520115	50850.80330375266	41
49899.96943939319	50496.61622685722	41
50141.196314450564	50022.52257210109	41
50959.84013079587	50679.28842810453	41
50348.43679599894	51035.260690497686	41
50951.703082375585	50743.719431624995	41
49928.81859146709	50014.98024325725	41
50076.91569354928	50023.08435276324	41
50879.80453711563	49992.42670174434	41
50221.91516098599	50062.80748426175	41
50927.47434184392	50778.196277917494	41
50915.04495597812	50026.63959490211	41
50629.76561244872	49720.99893208637	41
50700.53346904989	51137.2105787154	41
50969.275592953636	50785.26248743348	41
50770.7904325563	49919.94813500724	41
50426.319506155975	51114.36255531144	41
49991.1627474503	50869.725979480645	41
49971.437876712764	50165.471030698085	41
50290.80681423472	50898.17206949644	41
50878.25070146328	50165.0758222582	41
50009.77591106322	49944.46293754502	41
50599.05212187012	51141.33231203977	41
50672.407160773175	49693.72041231231	41
50718.334878220834	49764.45550785062	41
50311.538971937174	50971.18687105356	41
50478.00002977837	51121.21099985955	41
50920.04969140187	51029.45173978471	41
50042.43897948658	49986.014555289796	41
50039.57518439208	50374.47892557444	41
49948.068076382726	50852.00800756459	41
50329.41324806084	50923.60956481247	41
51003.60496080945	50428.36693575063	41
49875.34809969765	50625.880466504066	41
50702.77968549855	51088.4731729175	41
49979.915454838396	50415.31479597116	41
50277.30431898141	50943.90448541351	41
49962.28843536512	50900.41851033169	41
50892.28206415216	51115.21837409072	41
50070.43499035372	50748.432469918436	41
50728.46834073807	51042.66063021575	41
49883.445250243916	50021.58801568982	41
50433.351722226624	49673.25885137494	41
50608.05757382692	51187.692827672174	41
49896.534700233795	50233.58062694978	41
50303.73122445624	49854.94400348173	41
50650.05550412978	49650.140723735945	41
50394.78567178829	49644.57599180155	41
50589.57693166824	51232.488205624715	41
49892.09647205732	50451.792097379075	41
50054.21829227494	49942.101160170205	41
49964.29057051888	50789.55902294927	41
50994.07254891922	50644.69543283641	41
50426.56231378065	49752.328312001635	41
49857.91487474612	50525.45681061813	41
50025.07290588972	50187.38100771946	41
50858.62982503379	50219.264265693135	41
50503.19576948482	51059.88294023801	41
50609.042854457766	49620.0461840029	41
50934.48766370322	49983.3930931077	41
50762.8920281062	51090.755516795536	41
50962.40736292221	50828.02343362739	41
50587.2713981014	49730.320099517514	41
50953.087436889014	51058.86945483893	41
50902.557960724436	50231.17238727574	41
50448.67788027195	51162.77184651244	41
50421.25944243797	51197.72678409265	41
49857.13494197591	50253.3704367484	41
50779.8826690045	49871.54650302046	41
50381.72307803536	51173.823953037456	41
50842.53860342474	49965.417147704	41
