# Supplementary material for: Abundant Topological Outliers in Social Media Data and Their Effect on Spatial Analysis
Source: PLoS One. 2016 Sep 9;11(9):e0162360. doi: 10.1371/journal.pone.0162360 (PMC5017681; doi:10.1371/journal.pone.0162360)
Supplement: S4 Dataset — See the respective attached file. (ZIP) [file pone.0162360.s004.zip › S4_inclusion_swl/clust_43_52.csv]

50000.0	50000.0	0
49997.79043139506	49998.597076012185	0
49992.133447697015	50000.07879332946	0
49995.558133034945	50000.38009565156	0
49997.21745450375	49997.77212437529	0
49994.57180867038	50002.631066205395	0
49991.49888846195	49992.4613969998	0
49996.77201141029	50001.35825968003	0
50004.850999751936	50000.85693610015	0
49993.46797080403	50008.42654315858	0
49998.95035597973	49999.646175560476	0
49997.442896782326	49996.09302892505	0
49998.812795232036	50001.19449831629	0
50002.62075658079	49995.496073808055	0
50000.216125961226	49993.66178437633	0
50004.23648844592	49992.22940218959	0
49993.571381594695	49999.580818657516	0
49992.41923089483	49988.943020042476	0
49996.0527618576	49990.599080623244	0
50001.12000876341	49996.02035613251	0
50001.6019572125	49988.69191780159	0
50000.054173393626	49994.84507609227	0
49996.16393075302	49983.54171333091	0
49999.359585119164	49998.34690009942	0
49990.032259035645	49990.78718097332	0
50008.03801246034	50004.374756706806	0
49997.912305912	50002.05047237355	0
50003.47988321763	49993.052296422924	0
49985.51403302475	50003.33527065473	0
49998.6759818169	50008.21620234813	0
50007.88661690972	50006.75171072905	0
49992.84463948033	49996.02080521639	0
50005.353157945894	49996.63946390781	0
49993.56821679584	49997.757853689975	0
49984.727985152575	49992.42600786566	0
49987.897885826496	50000.432936200814	0
49995.41428427015	49998.58480619745	0
49998.23230755371	49984.27159425677	0
50001.56984675912	50003.70886639595	0
49987.949256951135	49986.671472371265	0
49993.69019385624	49988.42095948461	0
49990.60023029436	49996.84431148471	0
49989.8831856475	49998.5480773353	0
50004.031737429694	49998.13902404288	0
50003.4894029905	50003.09904140463	0
50008.61850962432	50008.21797879241	0
49999.591625836154	50002.031401449996	0
49997.03975814452	50009.348246719914	0
50004.44371639388	49993.891565456965	0
50003.34929151505	49985.56991203538	0
49992.16039029563	50006.06042632077	0
50007.15378653218	49999.26466668234	0
49996.16890274137	50002.738391335304	0
50005.92485061879	49988.330804757796	0
49998.38389391129	49993.62450756858	0
50005.06115385122	49997.67556213016	0
49988.91764942108	49997.5550046056	0
50007.51712024195	50001.36870839534	0
49988.1616042304	49983.63506917873	0
50009.485075860175	49997.87824772131	0
49996.04301541916	50008.734037925446	0
49992.10706594943	49998.709555552676	0
49998.05603662089	49976.85732034227	0
49998.23225417739	49988.04705525317	0
50003.29875263384	50010.79864165075	0
49988.8005706413	49988.888047156666	0
49998.633742805185	49985.74198749925	0
50012.26252845324	49989.043919917516	0
50001.71554240036	50008.23076770677	0
49990.4221963806	49980.08489794384	0
49996.7307457035	49986.75100088232	0
49996.95323201458	49991.31025767149	0
49996.627782278076	49999.704189140306	0
49993.783599509414	50001.9670468794	0
49995.547791910605	50007.16657583297	0
49994.541607082676	49998.032773452	0
49997.19536476392	49993.761534747864	0
49994.48619388764	49990.314267388865	0
50005.31953840113	50011.457951609125	0
50005.21838530439	49992.710027598725	0
50003.553832569996	49996.930528550794	0
50005.55622003214	50007.27952617764	0
50016.07253131363	49992.92009515851	0
49981.55975510632	49993.815413305005	0
49998.391760254424	50010.92338898061	0
50006.9610331696	49997.4371772649	0
50008.761052684844	49996.71402507769	0
49995.88335509951	49989.38185972829	0
49996.861110456084	50003.60591475201	0
50011.76083948491	50005.815023696225	0
50007.565205166386	49988.032658921504	0
50011.5472826698	49993.41279408204	0
49994.69598294172	49991.86267472745	0
50001.59297422699	49992.63184262959	0
50020.432728192354	49991.544523876044	0
49995.42836478101	49997.296746693275	0
49998.810270886876	49992.07105333187	0
49990.64479087334	50004.56734443546	0
49986.07489653561	49993.66150576665	0
49986.51012401545	49995.60849854692	0
49984.077954815686	49995.664388103614	0
50003.895467088914	49987.98694527446	0
49982.031325156546	50004.108411650275	0
50012.386007996894	50002.93416500153	0
49981.83577827261	50006.99544168797	0
50002.61358895062	50006.125868638286	0
49997.610187178936	50007.504993158815	0
50002.000247755146	49982.02566011666	0
50003.92467657114	50009.55221404131	0
50007.90022175466	50009.254849840996	0
50002.119076106625	49987.54881244561	0
50000.85755020047	49982.84260186325	0
50002.88920887537	49988.277816315385	0
50000.76418505607	49990.47633754719	0
49991.52221516297	50005.175687260315	0
49991.79441719219	49989.945528475415	0
49998.38903914623	49990.977596904035	0
50010.86443657174	50002.861853111826	0
49996.13310567727	49978.225416527945	0
50001.90323198772	50002.087447907405	0
50005.84584777947	49998.54566276328	0
50017.357289774474	50003.73442282242	0
50012.453241333955	50007.3589429362	0
49985.605250376015	50000.51473356919	0
49994.38328827558	49984.18899957935	0
50000.8403546126	50004.897730818215	0
50006.11194117808	49990.15992299432	0
49984.27524808013	50005.968591316036	0
50019.5490885488	49989.334775282514	0
50008.08135946473	49995.88210170539	0
50013.452588935026	49988.7082536488	0
49998.1854275154	49989.08493253287	0
49998.71774061969	50006.58240197167	0
49993.97049801827	50004.02511665101	0
50015.25622703696	49993.5720335993	0
50019.81418921928	49993.28277654077	0
49995.226166110464	49988.49803466768	0
49993.865175289255	50005.869898426434	0
49994.04884830762	49993.897956082816	0
50001.39258520028	50014.69304526826	0
49992.10381851385	49991.3367421365	0
50002.88349777745	49998.53556594982	0
49999.29465558944	50003.13800737407	0
50012.61582749915	49996.667967977366	0
50004.93898694684	49981.08544820314	0
49992.72674114008	49981.491918674365	0
49982.816725410885	50008.82887474503	0
49993.60548876865	49980.15138910854	0
49992.11360557294	49974.161871512435	0
50008.0641741181	49991.535682462476	0
49986.56975352135	49985.88537937111	0
49988.26397047004	50003.51104710496	0
49986.204012010814	49983.62403469558	0
50005.45533731321	50008.4777403098	0
50002.84202847576	50009.38788858975	0
50004.5110949025	50002.17592122478	0
49977.593176681534	49997.97886004455	0
50012.96296910729	49986.584380800676	0
50000.389708098875	50008.21378903525	0
49990.53693650669	49987.986221160616	0
50014.06684097054	49993.2541244715	0
49991.01998804747	50002.62396518842	0
49997.179664791176	49989.593964051295	0
50004.2950092968	50012.89350630644	0
49990.621701041644	49975.46767306921	0
49993.55678247852	49977.01456242952	0
49992.84959283164	49987.70268395018	0
50011.20404459958	49996.77816642178	0
50003.364540594666	50019.003513690965	0
49983.49823437399	50007.538690917216	0
50014.32975302772	49996.15686941403	0
50015.78410513641	49997.474112749405	0
50009.43197460551	49990.474738550445	0
50004.745906517455	50016.623646608256	0
50009.63416808849	50010.34807378314	0
49981.74271072933	50016.83610456045	0
50013.40609958293	50002.34463341224	0
50002.72985233878	50018.01678341299	0
50008.287622641416	49999.13161246651	0
49984.126513146795	49977.08224825575	0
50012.84333684762	49985.38424254539	0
49987.99532836726	49995.883448455505	0
49990.49563661924	49992.83144377475	0
50014.145828508044	50005.16808115428	0
50015.1384677496	50000.029878970345	0
50018.71002429644	49992.34413541518	0
50007.134924491525	50011.962310271636	0
49996.373515502455	49992.135994846685	0
50006.850693972374	50009.72264438309	0
50012.45941158673	50019.663471941465	0
49992.899397134126	49993.07508130361	0
50016.607641170005	50001.151601822945	0
50001.25747092277	50006.547656443894	0
50005.9345093647	49994.19009730721	0
50017.813944932546	50005.00005444524	0
49994.42296405501	50000.44724693628	0
49999.35940114721	49988.76188971461	0
50016.58884756132	49999.17895380054	0
49994.892938313336	49980.091849776516	0
49995.0510721457	49995.44024060015	0
49986.38053722962	50002.41536141428	0
49990.64707373581	50007.66669698612	0
49989.3412077137	49992.250863683475	0
49987.369434572014	49998.90669951169	0
49986.04730065185	50004.93889305151	0
50020.57281063565	49988.298296764944	0
50003.141428724506	49983.92680217168	0
50011.81226398315	50020.795317113116	0
50007.91702417866	49994.79261652382	0
49997.460358599514	49978.000531714766	0
50008.47322917809	49997.7998386602	0
49988.79105521255	49985.61885176348	0
49979.99668415866	49988.247550464446	0
50023.01450993598	49990.665766766455	0
50001.80863469015	50011.621492053586	0
50001.180707899926	50000.160397497704	0
50001.230491099064	50013.464722137476	0
50005.57916729151	49986.36478573439	0
50006.32386534526	50003.98689779463	0
49987.26417256439	49997.386262863576	0
49986.50969488265	49971.13079668079	0
49991.78560749561	49984.743248127874	0
50011.91064186316	49987.25857504851	0
49979.026179858774	49993.54009193787	0
49995.29197055855	50014.299317089695	0
50003.27528192292	49991.640484220654	0
50022.18687484511	49999.49876293456	0
50016.845165693354	49996.542146341235	0
50009.68184032617	49994.3223712722	0
50008.5689875515	49989.42745413995	0
49988.62882947315	49994.23153514448	0
49978.34352784749	49994.31806542327	0
49991.21899801028	50013.93786311992	0
50009.06545782055	49992.015826742805	0
49996.762495718875	49973.93491078354	0
50017.86968777505	49999.56646561498	0
49992.32209367812	50003.204802689404	0
50006.53972236025	50002.45568023364	0
49989.60527622023	49999.63902025744	0
49998.13606003267	50013.69500914624	0
49990.00921189547	50013.485931768155	0
49991.09537875763	49976.82180722324	0
50010.54800492425	49998.00514117209	0
49989.09032394753	49996.42852776032	0
49995.18505374276	49987.3120398817	0
49990.204920949844	49989.23957312068	0
49995.16332007578	49981.804981765024	0
49989.805555721876	49969.598178768865	0
50014.54160586519	50009.30971696948	0
50021.54580095918	50001.77225144148	0
50006.927652825536	49994.9504747572	0
49978.94516972163	49997.86333530433	0
49987.154837966766	49993.45593771072	0
50018.25094646333	49988.26745355924	0
50015.53809944499	50007.19757847838	0
50002.562234896366	50007.29734310244	0
50000.87592896443	50009.30557281569	0
49996.09835851055	49994.088565508806	0
50023.472574627034	49993.01831946304	0
50013.090661204544	49993.807025936294	0
49978.33498788711	49999.89226490378	0
50014.457860201575	50015.35471834229	0
50006.75642568968	49992.643689522236	0
50010.80395894891	49986.74763689218	0
50001.22972512284	50016.696412634854	0
50011.0865047758	49984.2383962155	0
49987.17750191979	49980.50113884318	0
49988.18126003159	50002.39534483807	0
50025.30879016485	50001.55626795164	0
50004.84985572731	50003.25131092541	0
49992.321169828596	49977.792669715236	0
50025.70679542769	49986.95657258604	0
49987.68618123762	49990.97637467728	0
50003.750755374844	50000.30182726468	0
49993.00738688821	50018.27374472574	0
49985.56049451298	49985.40564000354	0
50012.47559685164	49994.66869856204	0
49988.23073582163	50005.06016935864	0
50014.21137249285	49998.59916272567	0
49985.705947552444	49991.237555350046	0
50023.961762669176	49980.63716247672	0
50015.65901229553	50005.51123304655	0
50007.42018130532	49983.40923644637	0
50003.98929458173	50020.19652411129	0
49978.68685766216	49980.01706397409	0
50006.02554113342	49983.502716806615	0
50006.37104882755	50017.880156948675	0
49977.877792385596	50016.68462250551	0
49983.88778388111	50003.431641383904	0
50007.25930525301	50016.356386512496	0
49997.53870393056	50011.68337544323	0
50028.8876354843	49996.7961139601	0
49993.03313609062	50004.99403676527	0
49978.87460193789	49978.57901382944	0
49998.366406242945	49994.75751474936	0
50019.61622097593	49990.60713461233	0
50014.61533795304	49991.38028168589	0
50008.690952911136	50020.165591565055	0
50005.68511072025	50013.842987113785	0
49996.093953493786	49996.01996986774	0
49981.46397774686	50000.416395001106	0
50010.21667654521	49996.177030068495	0
49996.98762224401	50012.73618486243	0
49977.06413674297	49991.234642248426	0
49993.694214306066	49995.12567417274	0
49980.3192485011	49994.00326872188	0
50004.056211135474	50014.66353332076	0
50002.37956575776	49978.923750197646	0
50022.66685467963	50001.65038291576	0
49995.84149753014	49973.43350969119	0
49997.10356754586	50006.01006358804	0
50033.06942428801	49981.91341570461	0
49979.94679799229	50001.3323591304	0
50008.85047956283	50016.47355770598	0
49995.25060635962	50016.73726829858	0
50006.72266694603	50007.64404602325	0
49990.082384099696	49971.73324296739	0
49994.30142329103	49986.52147414055	0
49993.99083781493	50013.564340328594	0
49993.677025331424	50019.77453632753	0
50008.88873976937	49986.20754836948	0
49989.62043617076	49984.9066512741	0
49976.89101514203	49999.79555213243	0
50000.38365317644	49984.73866509687	0
49998.50301832688	50004.801049115755	0
50002.4775370339	49999.82692121468	0
50000.58614407058	50022.59126134004	0
49991.57997734524	49980.74466590062	0
49999.47619484948	49983.55135301644	0
49997.872176753845	49979.78767954166	0
49999.51034001347	50014.126163537476	0
49987.361610054635	49969.53376487578	0
50002.83973411616	50012.701877170904	0
50010.86774556764	49989.07944425918	0
50001.15748309764	49991.573961654765	0
50007.9913835416	50022.24041741338	0
49988.7503233546	49981.35012226887	0
49986.03608310234	49999.11861181681	0
49985.00637627702	49981.597648055234	0
49985.650089384144	50009.49023072368	0
49974.397243483145	49994.03644489316	0
50015.4345562129	50000.98678220005	0
49976.39001702552	49983.38478956387	0
49990.066594147334	50015.71113489241	0
49971.73204410394	50023.41744022993	0
49983.60830630746	50002.113752133686	0
50007.28364498836	50014.70157262982	0
49983.19737224199	49998.713609976796	0
49986.11467622116	49996.56995467928	0
50019.87293030292	49996.05067039871	0
50011.89569799317	50004.23689077273	0
49987.14195373493	50003.64643312917	0
50005.18617250356	49976.00707180303	0
50021.27295677253	49997.78060101359	0
49979.594871433575	50010.649888378335	0
49992.039268323744	49970.88771154867	0
49987.510827455895	49972.02581111281	0
49995.56040451604	49984.98989796355	0
49981.0822076258	49967.432359146966	0
49987.94058000065	49974.88526764987	0
50014.510866226876	50001.379604242626	0
50004.62877733578	49978.807454918766	0
50003.970018942	50018.124082947324	0
49993.62624373497	49978.81782578118	0
49981.3428510555	50003.34384201937	0
50018.167902045905	50002.34827142573	0
49981.71449227033	50012.160532840586	0
49993.51179022016	50011.8374166899	0
50006.51511528033	49980.31385758159	0
50023.53832016382	49982.224374854566	0
50017.194157851016	50024.83639285489	0
50016.97714463976	50008.12513798981	0
49990.94758817478	50010.165896359336	0
50029.3899666008	49984.93088934797	0
49985.95128382408	49973.39797252086	0
50021.498484812364	49991.903341270365	0
49977.56468768297	50006.68173366002	0
49997.40523162644	49985.00916248897	0
49999.45886393115	50015.993292540705	0
50004.07375902936	49990.19193619716	0
49974.26236635185	50000.19879209648	0
50019.180563178095	49997.94562009952	0
50009.890755981425	49980.265018184764	0
49989.29510405071	50002.724338880376	0
49996.426259186024	49985.51478007382	0
50007.493040620924	49989.19723968765	0
49981.384028675486	50010.62626959132	0
49991.6071713429	49988.028312631526	0
49984.6056899718	49996.65388554512	0
49989.978249538704	49976.34614928339	0
50009.06208482354	50007.05225252825	0
50015.12164949382	49987.54220632814	0
50013.02451351341	50012.6930640136	0
49983.72875331615	50005.03348698493	0
50030.322162535915	50008.764945724026	0
49988.07236480543	49973.30322159022	0
50021.17953770424	49993.40148768863	0
49977.9353266202	49988.32861394756	0
50017.55200453088	49989.686622262205	0
50009.41709683127	49982.94472538286	0
49993.517031380165	49985.624445562935	0
50024.23762702507	49990.057631149546	0
50006.59920691841	50013.173112278804	0
49996.36285869221	49979.65183355569	0
49996.46253639952	50010.35669178488	0
49986.346697934445	49975.77454466398	0
50017.36509094484	49994.05724041787	0
49977.54298608225	50015.26628060827	0
49987.665413008544	50009.961026873665	0
50004.20668245684	49986.92493821414	0
49991.240948939056	49995.09753900651	0
49990.672214701546	49969.02835953091	0
49986.80029992012	50019.193986685816	0
49987.05498610656	50015.276629584274	0
50013.29483279359	49990.93642424138	0
50003.07116470876	50004.790797890644	0
50019.96678142075	50005.286622233856	0
50016.410985050155	50026.64117403084	0
50022.381607964344	49994.78009458669	0
50032.55510401598	49988.476649386204	0
50019.84726886357	50008.03743254569	0
50018.55105006549	49996.125393120456	0
50005.72733228711	49984.65987424659	0
49990.724770951034	50001.10196901953	0
50007.556938279646	49979.396019758125	0
50022.078615100705	50000.813758113996	0
50004.55566149082	50023.60044291396	0
49998.4983155582	50015.035411197096	0
50004.21201548379	49979.89735732732	0
49998.41688966351	49982.0914605221	0
49996.9404056562	50019.45560997021	0
50024.824178134666	50003.82240284793	0
49981.59933546655	49988.22546023058	0
50006.68692081328	49991.29153867619	0
50030.92505047998	49986.73341575318	0
49987.02162812129	49999.91224158874	0
50025.59547838074	50004.8113040502	0
49988.90094384041	49975.40867859488	0
49990.23594971534	49994.96063345515	0
50017.1067611682	49986.79810538411	0
49995.74080340362	50018.56532930337	0
50002.31586199673	50000.83903672667	0
49985.91446985067	49977.111835945914	0
49967.44431902017	49989.53004316159	0
49991.32434972063	49993.81099808387	0
50030.49764698876	49999.80431681986	0
50027.8920230694	49984.61646596402	0
49974.05217655252	49991.63751974511	0
49986.350155817265	50008.71150109189	0
49979.786602864704	49996.93528004006	0
49980.638830733114	50014.78666042598	0
50018.94609729141	49984.38404056665	0
50016.86817008317	49983.479919210724	0
49990.923193534356	50019.067660158245	0
49984.68159875427	50012.00075993163	0
49982.58897476211	49987.25645410104	0
49977.860154341804	50025.185317880954	0
49980.36263354036	49976.54920293385	0
50030.175245270664	50013.83441614367	0
50030.65430217634	50010.08164100497	0
49970.65389870021	50027.10203048065	0
50034.9719228903	49978.647480672626	0
50017.85789347177	50007.327853458395	0
49989.376716702325	50005.95581601044	0
49972.54740722439	50004.26018838349	0
49999.90607349646	49987.24525022351	0
50016.33039841318	50011.26546094777	0
49992.406209525456	50011.43399184492	0
50035.72874323706	50015.82195458916	0
50005.41012807499	50025.2913505149	0
49983.81713803753	49983.79410119446	0
49999.77181508898	49967.689736443	0
49967.01115954832	50018.732933267005	0
50001.21111076006	49976.59515916633	0
50022.03660548448	50021.284900769926	0
49987.06820574467	50005.69981951918	0
50020.23576196077	49998.22890886206	0
49992.16903790663	50013.34050751537	0
49981.74734959878	49983.20071237331	0
49991.36824090871	49969.98461879516	0
50012.37766248718	49981.688403947286	0
49974.56224014572	50014.0804240969	0
50024.36097900612	49986.16457806206	0
49978.57637046901	50017.57258934513	0
50035.21616128849	49992.33085888675	0
49988.520182053304	49993.212740546805	0
49990.99456999804	50011.18036907362	0
50014.791241027175	49989.81083623396	0
49983.24235149588	49995.04380092772	0
50005.4078474971	49995.59320991545	0
50026.3538803164	50002.49773890014	0
50022.33425121599	49996.648774144	0
49985.706139208625	50015.893411702025	0
50001.12132970448	50026.977078791555	0
50032.16883876991	49997.22933410839	0
50000.78804212597	50010.92367463368	0
49997.79416111843	49992.046539810384	0
49989.86428037326	49986.360250281214	0
49991.50355130605	50019.933566887434	0
50028.340584949256	50004.80209150397	0
50052.01595878786	50002.85853610072	42
50047.18292416989	50049.97141459651	42
50096.35356661164	50063.21251850997	42
50032.71825997596	49963.73622842248	42
50055.933625853715	49921.28293849613	42
50092.38392327617	49952.06399574576	42
50084.12721653652	49881.42672992975	42
50066.97215838834	49838.55249473048	42
50096.67477460765	50001.33825251946	42
50054.040198301955	49794.74672625994	42
50141.33191699667	49953.28765309645	42
50165.69031991071	49907.78863022392	42
50135.05636092381	50037.07273669084	42
50034.47989444662	49876.79801450434	42
50073.74439519335	50102.92659168912	42
50191.70309123748	49961.255234124146	42
50020.07594856908	49828.942262365614	42
50183.06633740133	50036.15564418214	42
49991.211420729174	49898.550065291856	42
50121.7361184919	49907.668295518466	42
50017.69103566624	49763.615808118135	42
50044.36736106739	50142.54357571671	42
50233.895609554274	50038.163233660925	42
49944.652042198766	49911.158163297194	42
50055.57706238787	50184.593102291234	42
50165.98502538949	50076.864990712646	42
50081.09765634889	50219.86518864777	42
49924.21613251027	49955.806430389115	42
49983.76620256728	49797.69688185185	42
50137.03824756119	50114.40640425221	42
50269.894818079854	50009.90255129426	42
50276.76925073173	50061.32403582137	42
50083.93958236197	49758.38429441008	42
50124.55744281637	49857.14346650938	42
50006.277726835346	50200.10199894773	42
50130.707909706456	49777.318546921095	42
50163.7548460015	49814.46721372792	42
50093.609875376365	50159.75334390953	42
50066.31624159451	50262.116129892325	42
50155.862962615276	49741.533954188635	42
50158.80849562819	49995.54773156262	42
50023.722878947134	50096.265437306574	42
49984.20681829459	50121.84444152212	42
50179.31394247479	49702.38758517499	42
49967.434420420424	50231.35044828078	42
49919.4105923926	49871.13741045169	42
49950.911752694235	50153.905856389094	42
50184.57360164166	49857.649212610384	42
50021.1653252204	50263.807965392625	42
49940.71668262608	49814.02257719534	42
50213.607574255686	49815.57152788691	42
49942.23277967428	50266.77503624886	42
50241.161898631086	49971.36071625716	42
49988.86013650236	49944.88560260742	42
50181.63154439991	50120.09884902926	42
50134.55371620322	50184.908558075025	42
49975.85181898701	50075.946144881986	42
50154.61395107726	49662.112569912	42
50225.4079155104	50146.43712652007	42
49895.616187544445	50273.06141796861	42
50226.50871222306	49684.19357298762	42
50220.77282543947	50195.700056023445	42
49899.62771748162	49793.2654119506	42
49999.205441657185	49992.01584221952	42
50268.08509066066	50140.50959714042	42
50318.92955579433	49993.047196031795	42
50126.93697674474	50234.70190466116	42
49910.118471497786	50125.112852329345	42
49857.763941479054	50301.59963985917	42
50096.59934942931	50301.23068151378	42
50245.01626226681	50099.83851028429	42
49940.07297302766	50316.54979266088	42
50278.79724447288	49937.58980037333	42
50183.95515476369	50170.88595000427	42
50361.61352546602	49999.089304711546	42
50391.209655306935	49959.45508299097	42
50400.63945585641	49914.24659882413	42
50144.571409430726	50284.2195816317	42
50320.877903861125	50038.06413235475	42
50025.914398027475	49718.25126957842	42
50294.303215259395	49890.78813625466	42
49814.528050768175	50305.11369117747	42
49855.05339940663	50254.74507857779	42
50177.300825675964	50252.86800827529	42
49981.169145400534	50298.1124673309	42
50165.34716457213	50331.52087356845	42
50023.47400122595	50319.23497667146	42
49952.0075429915	50005.6301395709	42
50198.57921881302	49749.22230948117	42
50386.61987486471	49869.629730808716	42
49929.84414127702	50200.45801890097	42
50237.7826279276	49777.85613436677	42
50435.370082892245	49884.69715775866	42
49961.98099891447	49864.18807789975	42
50107.95573729461	49648.71621753752	42
50060.57873687922	49660.7711479009	42
50206.474119511775	50285.35396843596	42
50088.173865059565	49695.149056366405	42
49775.14267777284	50336.35106844856	42
50229.19318011105	49872.80568407362	42
50310.99488574714	50147.04775370952	42
49791.75293803513	50264.550235541334	42
49870.182163627345	49827.10169290803	42
49882.85519627071	49970.272922742945	42
50187.634381306285	50374.094310547516	42
49983.03534881953	49692.83788075086	42
49893.86698322981	49906.16007251029	42
49897.57655581666	50167.04854183284	42
50283.29820700976	49784.76035742089	42
50436.99288070184	49950.54447621706	42
49967.91401204576	49753.118846954865	42
50340.86179015947	49872.67919835045	42
50176.439817027844	49624.44132416098	42
49919.263267462506	49751.49568034009	42
49838.93515715456	49965.72508426736	42
49865.47319902718	50137.95481616072	42
49855.67866501321	49770.35289682775	42
50192.91944412205	49576.48868845785	42
50011.330734227304	49644.12403784177	42
50287.130896295166	50183.3768274222	42
49817.161572468925	50011.86149304288	42
49918.93417257622	50041.47037487319	42
49858.862915952	50344.839553544094	42
50143.79438736574	50374.53460195099	42
50101.42350935488	49811.776950096755	42
49923.958492013946	50362.65086638099	42
50182.811450916575	50425.08433540372	42
49826.15023104874	49815.50405746007	42
50319.89350409776	50102.16412915588	42
49738.238066939964	50368.343304490954	42
49802.00573492249	49775.80752251708	42
49842.64869736824	49910.222254843844	42
49731.492853413685	50416.43107120692	42
50472.06807371524	49985.49164460004	42
50135.238742523725	49702.341202388685	42
49883.621573972974	50207.94625883457	42
50231.85825556088	50386.978215059156	42
50437.57938622707	49839.05627112026	42
50133.233553896695	50422.03581457599	42
50303.24150951481	50231.48813239922	42
49827.71307991349	49861.84771966262	42
50082.332359956294	49606.12642191921	42
50259.56568016484	49826.22216663315	42
49981.74658323993	49605.87887542953	42
50241.31492297762	49727.5518322901	42
50150.85486399119	49586.29589494536	42
49800.427529246765	50218.61318090585	42
49844.63754756587	50385.48494709056	42
50351.33879781135	50214.76626703765	42
49887.8497267954	50386.23054703793	42
49803.27145777393	50369.29009510085	42
49757.07308132971	50235.18118760994	42
49799.98829266338	50169.85805862515	42
49733.03942587019	50324.730966313386	42
50236.20222902966	49550.498835909595	42
50182.427550463064	49525.8686591289	42
50277.07711517989	50391.912868474115	42
50464.60371177981	49802.710071764515	42
50002.20183056545	50038.24328596582	42
49683.0438644702	50409.82192113592	42
49888.9393301912	49709.682024440845	42
49731.02893563319	50279.574847576005	42
50363.871172901374	50053.09651895784	42
50104.2929475565	50348.72136389005	42
49974.9320607866	50343.67480472384	42
50250.822473653345	50276.72321868815	42
50320.6103090937	50414.31740949129	42
50271.194299085735	50435.3344149032	42
50028.7761328687	49594.20230552122	42
50224.10527653507	50241.53034390816	42
49880.673733660464	50436.72862428493	42
49788.55549607549	49954.0273096546	42
50102.294767838495	50453.11005006999	42
50492.96210650821	50028.04901457305	42
50300.74390195736	50350.81418918023	42
50515.07458836778	49794.15861718733	42
49995.14364159	49561.5406210975	42
50346.37120678123	49915.39789219983	42
49829.667686003115	50436.9690388538	42
50513.60778899781	50069.79914405478	42
50306.136799106025	50461.42631077315	42
49905.119909628156	50479.18009873575	42
50524.74645803711	49749.65435645202	42
50332.302150064024	50317.5711560706	42
50412.99428289179	50057.2681807368	42
50387.61052323903	50100.05906528421	42
50236.952615436305	49601.16350795234	42
50350.08909170906	49827.57759850421	42
50466.01516168239	50090.67746158706	42
49770.454284134496	50003.6022712862	42
50560.27266293368	49779.768127554235	42
50327.51707344146	49781.79825406082	42
49760.520099663445	50450.66152969726	42
49683.58221995266	50277.72056975813	42
50256.35296772036	50330.38609641696	42
49746.468964426436	50048.49956682925	42
49887.17781937458	50080.75340153766	42
50140.365752253165	49540.8383715853	42
49708.1640324128	50223.95787639566	42
49758.65262982129	49772.02704179384	42
50353.49686484336	50133.055777892485	42
49729.205564617085	49990.104115468166	42
49918.03064591236	50525.91120644075	42
49796.39986467139	49909.16876037554	42
49850.31608296676	49684.17464640337	42
50445.856514461964	50023.622015713954	42
49639.4420830836	50395.2789240507	42
49868.06527401071	50509.9301529758	42
49754.1041070046	50190.74037587919	42
49800.806888537416	49698.52972422743	42
50293.89142639128	50294.85672619794	42
49685.211282312215	50361.59526155082	42
49838.7624231375	49728.55229347885	42
49854.271079976395	50051.239873119106	42
50077.49935211023	49557.42411239432	42
49726.87325029714	50484.04869315966	42
50515.60498479662	49988.8597896235	42
50362.47647235077	50260.45414176675	42
49660.30435875084	50214.534323572625	42
49640.70505026895	50258.17928369588	42
49677.50091352802	50497.7658061461	42
49752.83777356293	49688.020283775004	42
50055.83683644978	50430.06676809345	42
50068.39921101049	50485.95333006864	42
50277.80931924225	49577.115496460814	42
50043.78959183828	50386.69830346614	42
50388.991883470706	50295.912811073285	42
49849.51379841507	50557.51914284475	42
50566.5169046999	49978.50207704008	42
50258.56862464241	49506.157799813016	42
50551.79892800901	49936.740459528155	42
50282.100420069495	49460.119626708714	42
50353.69685526484	50451.46434582937	42
49728.808076919944	49735.00817466115	42
50373.7106309496	50337.71727838939	42
50434.449190379695	49767.93293785168	42
49780.97529382646	50489.44775055711	42
50096.45084969604	50520.37513991907	42
49702.65792855992	50061.199348272276	42
50405.2276086658	50247.707228982894	42
49686.952466670016	50020.04455496877	42
50477.04808944502	49743.831096340014	42
50399.00596088559	49806.69787160313	42
50137.43459409245	50547.629431446745	42
50596.8246885945	50018.41054729685	42
50162.402629249256	50463.562212093435	42
50388.93259444529	49759.8773568845	42
50435.979003962755	50301.07178998296	42
49677.02974159408	49969.62750048744	42
50366.791422973976	50494.97689964847	42
50487.51207726952	49848.06950859042	42
49992.242996252186	49516.67051997476	42
49895.196365485775	49658.155127601465	42
50429.82062760543	50127.51158148591	42
49830.05979690962	50596.949361557155	42
50396.71373944941	50154.995237991134	42
49806.661828025484	50551.085380571734	42
49867.21864281794	50622.634810907766	42
49783.57981057157	49841.953820922536	42
50303.869961841374	49744.405271035896	42
50239.83111694203	49447.286659622994	42
49598.60117863813	50228.67605829795	42
49964.7481803789	49653.83864276999	42
50421.95827162999	50347.97316763992	42
49634.58063881515	50516.57126387103	42
50040.51427315439	49527.681936248766	42
50477.65054322693	50321.78547224242	42
49930.78564374828	49607.55317620416	42
49759.01371463817	50098.499418117004	42
49649.90825583378	50461.98321761305	42
49620.54681230002	50565.07700455016	42
50473.812193422236	50140.708069137276	42
50397.570188985264	50459.16462304056	42
49723.29928603446	49809.84670779727	42
50522.20214433113	50125.99172014891	42
50196.82329542512	49430.01005752353	42
50567.26486033581	50109.33224998901	42
50093.07151029723	50392.27104429015	42
50455.49402268251	50246.625859746535	42
49627.040626909606	49959.85542076052	42
50279.83704599518	49697.08531807805	42
50507.600777707405	49913.098512686774	42
49566.77543001646	50258.23927578581	42
49710.41075266402	50173.697528566365	42
50042.22016051333	50528.21020512261	42
49779.58464121571	50592.518980941626	42
49723.405944644604	49653.77542222144	42
49963.66421112552	49483.488745682225	42
50640.901880709054	50011.785840786746	42
49536.62750265212	50223.31047955429	42
49694.31100100552	50130.43069657075	42
49829.83651777869	50652.101734221425	42
50273.5879555951	50500.60968053543	42
49737.60701557345	50528.422527406496	42
49969.45846838545	50529.095233930275	42
50509.51674098368	50172.383153313196	42
49737.39965317248	49852.79408528075	42
49804.564350989756	50121.54041370335	42
49556.738449487144	50306.62531916457	42
49673.23040947742	50541.71288795307	42
49928.46192140933	50431.81553423487	42
50533.569261366145	49698.43177627484	42
49697.4931256709	49619.249588001185	42
49640.99854198332	50003.280845721	42
49638.92402990076	49911.42195554199	42
50504.30327911989	50240.5008564679	42
50353.67306737072	49728.54602299025	42
49577.63799316561	50346.69966071339	42
50164.69176491654	49461.670524750865	42
50557.09674368723	49656.24771790701	42
50327.27061652848	49575.299990303596	42
49931.011774144805	49689.7451631223	42
50019.80231767725	49478.10014688851	42
49577.16090571174	50184.54050648409	42
50310.686806020334	50534.825105148026	42
49665.07067090158	50320.63426639149	42
49880.635795036316	49597.60929545281	42
50433.580187252264	49719.4203094835	42
50259.43414602611	49646.4696299035	42
50250.54810331852	49398.05188476297	42
50203.95386740321	49483.871243571695	42
50434.65125447821	50489.84703233559	42
50558.6540292814	50156.88223494551	42
50358.667309547774	49614.87898759442	42
50454.279733318464	50441.85346598587	42
49607.07462518511	50311.48687139062	42
49592.225408947	49997.97671931068	42
49590.54828110579	50599.47921197221	42
49662.85901101866	50586.74622801882	42
49971.33463019794	50436.40476415671	42
49783.73807250705	50638.12073702244	42
50213.683246449444	49914.994373163725	42
50414.15850370873	50537.26838057706	42
50275.964022945525	50568.801360705926	42
49948.33015214281	50488.78777572862	42
50416.295403801334	50199.21241642873	42
50329.57658707861	49655.27698058887	42
49599.41420461652	50454.21524345757	42
49668.02497287957	49651.78340999877	42
50069.11559569123	49487.09754848118	42
50436.934384856126	49668.57784788593	42
49847.189634872855	49570.09266829836	42
50399.93031151358	49633.120912671104	42
49637.338013868364	50049.677119524364	42
50213.596268834066	50462.128919971125	42
50590.24158319182	50190.162107400705	42
49491.017009400035	50214.90914959981	42
50608.48564598416	50143.29248653725	42
50597.60471666418	49948.6498276256	42
50619.3067587029	50097.43681411905	42
50362.70688205033	50405.205971170646	42
49931.97550048504	49449.40865589778	42
50499.743636220555	50423.29754595949	42
50564.8179602326	50065.5771972337	42
49971.860859014676	50579.92865287219	42
50521.64283670781	50380.027405153916	42
49621.54498943608	50179.818835718055	42
50443.80280953508	49615.02345650115	42
49971.303280335014	49427.47837710686	42
50236.90977207088	50550.79158566251	42
49767.01974699219	50679.97593666601	42
50365.467714703766	50542.32236958397	42
50130.50086840937	49490.2356899213	42
50018.71793212941	50456.77997967859	42
50269.82789542147	50618.973768408614	42
50390.21196696714	50578.13560221938	42
50168.04829367113	50588.725945703685	42
49943.07762537297	49527.299491890764	42
49812.71995814878	50692.31333084335	42
50526.79534196085	50334.76091220997	42
50313.7503757244	50644.52480993422	42
49967.72625771601	50392.111499300736	42
50200.84707585706	49384.449752727414	42
49826.73326560861	50483.197905998946	42
50528.015714162	49865.52971178607	42
49734.84785049502	50628.573729662305	42
49635.52012078011	50130.66446557689	42
49680.41636169195	49725.35994872514	42
49631.38991819409	49734.38800160687	42
49904.76351109417	50647.09949388691	42
49667.53151562704	50095.1892208118	42
49905.786921115534	50601.67513800796	42
50690.271893174984	50014.94740577804	42
50007.63555210229	50604.0317437422	42
49565.83419644679	50427.14084503936	42
50553.90030774055	49824.79683975086	42
49762.30756248851	50143.776386982165	42
49932.760744460335	49394.386846460424	42
49516.14949305432	50265.49033199703	42
50374.41718686369	49676.19594863958	42
49451.89150643585	50237.201523726864	42
49808.204971102	50741.27302528776	42
49455.887230803295	50188.937386423415	42
50273.792523854456	50669.38116086892	42
49544.75757717031	50380.559542317256	42
50641.96456551536	49955.13763861109	42
49670.932861646426	49874.53150648909	42
50545.473251837524	50020.925948145974	42
49744.04364990798	49948.61546026327	42
49684.97787910773	49774.80948188792	42
49826.79052366417	50783.80588532361	42
50668.68239037417	50054.03420039175	42
50142.36000975493	49422.00182454482	42
49621.04495650177	49776.84029441831	42
49417.28204395651	50159.413856473264	42
49972.030580641615	49368.13126928489	42
50605.44100957561	49641.7827520063	42
50480.6855987508	49660.76727080362	42
50682.92195166264	49933.01791433304	42
49720.169094155346	50676.08127868789	42
50430.01519434063	50391.70414738742	42
49639.38225744165	49690.80084853784	42
50102.43821946738	49447.045152189945	42
50701.35389493448	49885.97180654178	42
49887.528855048586	49410.728115622886	42
50429.3220258707	50610.93556725146	42
49844.8516044095	50177.23073982323	42
49854.580307743236	49381.13525595376	42
50568.918286574204	50370.193510959085	42
49482.38375927167	50151.31176736423	42
49543.591073992786	50145.970279058085	42
49464.06787085155	50285.187556199206	42
49591.61677190559	50056.63138318742	42
49573.521418620876	49953.79234060929	42
50563.678788244615	50233.82977829899	42
50474.09314969084	50635.66330123944	42
50628.039425573545	49913.03517461292	42
49587.904260026706	49909.75460820866	42
50470.847797981805	50201.18933252761	42
49507.21291271258	50109.40842461198	42
50488.597145392574	49607.29766895848	42
49722.80357614625	50724.124609822364	42
49662.90660933673	49826.91628021287	42
50599.71562475974	49828.19824744074	42
49595.04008266225	49706.81323244766	42
49959.710406462385	49324.33986006964	42
50608.33942496261	50257.95442333689	42
50656.042682163694	50264.30515759281	42
50613.81185196118	50348.74566299749	42
50718.58973262831	49844.73646814116	42
49407.50525599407	50214.87484567289	42
50385.540249319405	50627.72797481312	42
50056.712044192696	50614.230941813286	42
49918.44266365218	49352.794000013935	42
49398.840835998846	50261.37552831001	42
49820.312271507166	49529.11162154625	42
50663.02838534899	50359.4313628236	42
50481.49352855481	50494.89904810875	42
49732.98847147687	50579.45077354303	42
50494.1584547123	49557.26549025004	42
49958.65283073074	50622.233246125375	42
49627.25486912612	49634.080905050265	42
49548.32775000277	50001.660484682914	42
50588.11638309924	49891.94769199334	42
50705.81839014426	50257.777822665914	42
50353.43362578915	50661.97604289415	42
49814.621295449906	49403.98403076138	42
50300.34271971295	49537.466471830354	42
49758.668984302	50749.47021966959	42
50634.75345120382	49866.31171429456	42
50203.04829553995	50520.69835480953	42
50141.521255037325	50624.64582393013	42
50418.85690981469	50663.07975833504	42
50248.25807957129	50713.962448627746	42
50637.107613466214	49677.30940439489	42
49522.60144141566	50441.81293555829	42
50493.078532039304	49514.254104568754	42
50667.90885851811	50311.41321103119	42
50657.04153654098	49636.03301518293	42
49552.796587755336	49695.43970899152	42
50645.49162919982	49820.024968549194	42
50531.82573939808	50453.430538432345	42
50714.72751423787	50332.31398463277	42
50085.83064257915	50648.219540400365	42
50743.89906678653	50294.276620427656	42
50481.551139353745	50680.998485080425	42
49510.379480003954	49723.843755950315	42
49852.57203795271	50715.669945405054	42
49809.78132780005	49357.36675708394	42
50200.20635099963	50627.983867453986	42
49528.8462760401	49962.00948811084	42
50310.36501235616	49494.25069593123	42
49840.11650473085	49614.97159650059	42
50042.2950545744	50669.27846025149	42
50571.321814092924	50483.70753503282	42
50093.756403449304	50695.13868337472	42
49549.55097431424	50613.081644721264	42
50293.92753123069	49619.191199973306	42
49810.15103028701	50831.780364160535	42
50254.90169780485	50758.0859053519	42
49499.10989346747	50484.09679089652	42
49593.96078200427	49605.96749961913	42
50603.51887491505	50306.69386539043	42
50728.26888677137	49794.186751754525	42
50406.45915135078	49586.777773053676	42
49919.15842030458	49302.75402546709	42
49514.69747620275	49775.17459877889	42
49800.68232163522	49310.74057786602	42
50538.528989578015	50269.15352012423	42
49572.204110933926	49865.79449400797	42
