# Supplementary material for: Abundant Topological Outliers in Social Media Data and Their Effect on Spatial Analysis
Source: PLoS One. 2016 Sep 9;11(9):e0162360. doi: 10.1371/journal.pone.0162360 (PMC5017681; doi:10.1371/journal.pone.0162360)
Supplement: S4 Dataset — See the respective attached file. (ZIP) [file pone.0162360.s004.zip › S4_inclusion_swl/clust_44_53.csv]

50000.0	50000.0	0
49997.79043139506	49998.597076012185	0
49992.133447697015	50000.07879332946	0
49995.558133034945	50000.38009565156	0
49997.21745450375	49997.77212437529	0
49994.57180867038	50002.631066205395	0
49991.49888846195	49992.4613969998	0
49996.77201141029	50001.35825968003	0
50004.850999751936	50000.85693610015	0
49993.46797080403	50008.42654315858	0
49998.95035597973	49999.646175560476	0
49997.442896782326	49996.09302892505	0
49998.812795232036	50001.19449831629	0
50002.62075658079	49995.496073808055	0
50000.216125961226	49993.66178437633	0
50004.23648844592	49992.22940218959	0
49993.571381594695	49999.580818657516	0
49992.41923089483	49988.943020042476	0
49996.0527618576	49990.599080623244	0
50001.12000876341	49996.02035613251	0
50001.6019572125	49988.69191780159	0
50000.054173393626	49994.84507609227	0
49996.16393075302	49983.54171333091	0
49999.359585119164	49998.34690009942	0
49990.032259035645	49990.78718097332	0
50008.03801246034	50004.374756706806	0
49997.912305912	50002.05047237355	0
50003.47988321763	49993.052296422924	0
49985.51403302475	50003.33527065473	0
49998.6759818169	50008.21620234813	0
50007.88661690972	50006.75171072905	0
49992.84463948033	49996.02080521639	0
50005.353157945894	49996.63946390781	0
49993.56821679584	49997.757853689975	0
49984.727985152575	49992.42600786566	0
49987.897885826496	50000.432936200814	0
49995.41428427015	49998.58480619745	0
49998.23230755371	49984.27159425677	0
50001.56984675912	50003.70886639595	0
49987.949256951135	49986.671472371265	0
49993.69019385624	49988.42095948461	0
49990.60023029436	49996.84431148471	0
49989.8831856475	49998.5480773353	0
50004.031737429694	49998.13902404288	0
50003.4894029905	50003.09904140463	0
50008.61850962432	50008.21797879241	0
49999.591625836154	50002.031401449996	0
49997.03975814452	50009.348246719914	0
50004.44371639388	49993.891565456965	0
50003.34929151505	49985.56991203538	0
49992.16039029563	50006.06042632077	0
50007.15378653218	49999.26466668234	0
49996.16890274137	50002.738391335304	0
50005.92485061879	49988.330804757796	0
49998.38389391129	49993.62450756858	0
50005.06115385122	49997.67556213016	0
49988.91764942108	49997.5550046056	0
50007.51712024195	50001.36870839534	0
49988.1616042304	49983.63506917873	0
50009.485075860175	49997.87824772131	0
49996.04301541916	50008.734037925446	0
49992.10706594943	49998.709555552676	0
49998.05603662089	49976.85732034227	0
49998.23225417739	49988.04705525317	0
50003.29875263384	50010.79864165075	0
49988.8005706413	49988.888047156666	0
49998.633742805185	49985.74198749925	0
50012.26252845324	49989.043919917516	0
50001.71554240036	50008.23076770677	0
49990.4221963806	49980.08489794384	0
49996.7307457035	49986.75100088232	0
49996.95323201458	49991.31025767149	0
49996.627782278076	49999.704189140306	0
49993.783599509414	50001.9670468794	0
49995.547791910605	50007.16657583297	0
49994.541607082676	49998.032773452	0
49997.19536476392	49993.761534747864	0
49994.48619388764	49990.314267388865	0
50005.31953840113	50011.457951609125	0
50005.21838530439	49992.710027598725	0
50003.553832569996	49996.930528550794	0
50005.55622003214	50007.27952617764	0
50016.07253131363	49992.92009515851	0
49981.55975510632	49993.815413305005	0
49998.391760254424	50010.92338898061	0
50006.9610331696	49997.4371772649	0
50008.761052684844	49996.71402507769	0
49995.88335509951	49989.38185972829	0
49996.861110456084	50003.60591475201	0
50011.76083948491	50005.815023696225	0
50007.565205166386	49988.032658921504	0
50011.5472826698	49993.41279408204	0
49994.69598294172	49991.86267472745	0
50001.59297422699	49992.63184262959	0
50020.432728192354	49991.544523876044	0
49995.42836478101	49997.296746693275	0
49998.810270886876	49992.07105333187	0
49990.64479087334	50004.56734443546	0
49986.07489653561	49993.66150576665	0
49986.51012401545	49995.60849854692	0
49984.077954815686	49995.664388103614	0
50003.895467088914	49987.98694527446	0
49982.031325156546	50004.108411650275	0
50012.386007996894	50002.93416500153	0
49981.83577827261	50006.99544168797	0
50002.61358895062	50006.125868638286	0
49997.610187178936	50007.504993158815	0
50002.000247755146	49982.02566011666	0
50003.92467657114	50009.55221404131	0
50007.90022175466	50009.254849840996	0
50002.119076106625	49987.54881244561	0
50000.85755020047	49982.84260186325	0
50002.88920887537	49988.277816315385	0
50000.76418505607	49990.47633754719	0
49991.52221516297	50005.175687260315	0
49991.79441719219	49989.945528475415	0
49998.38903914623	49990.977596904035	0
50010.86443657174	50002.861853111826	0
49996.13310567727	49978.225416527945	0
50001.90323198772	50002.087447907405	0
50005.84584777947	49998.54566276328	0
50017.357289774474	50003.73442282242	0
50012.453241333955	50007.3589429362	0
49985.605250376015	50000.51473356919	0
49994.38328827558	49984.18899957935	0
50000.8403546126	50004.897730818215	0
50006.11194117808	49990.15992299432	0
49984.27524808013	50005.968591316036	0
50019.5490885488	49989.334775282514	0
50008.08135946473	49995.88210170539	0
50013.452588935026	49988.7082536488	0
49998.1854275154	49989.08493253287	0
49998.71774061969	50006.58240197167	0
49993.97049801827	50004.02511665101	0
50015.25622703696	49993.5720335993	0
50019.81418921928	49993.28277654077	0
49995.226166110464	49988.49803466768	0
49993.865175289255	50005.869898426434	0
49994.04884830762	49993.897956082816	0
50001.39258520028	50014.69304526826	0
49992.10381851385	49991.3367421365	0
50002.88349777745	49998.53556594982	0
49999.29465558944	50003.13800737407	0
50012.61582749915	49996.667967977366	0
50004.93898694684	49981.08544820314	0
49992.72674114008	49981.491918674365	0
49982.816725410885	50008.82887474503	0
49993.60548876865	49980.15138910854	0
49992.11360557294	49974.161871512435	0
50008.0641741181	49991.535682462476	0
49986.56975352135	49985.88537937111	0
49988.26397047004	50003.51104710496	0
49986.204012010814	49983.62403469558	0
50005.45533731321	50008.4777403098	0
50002.84202847576	50009.38788858975	0
50004.5110949025	50002.17592122478	0
49977.593176681534	49997.97886004455	0
50012.96296910729	49986.584380800676	0
50000.389708098875	50008.21378903525	0
49990.53693650669	49987.986221160616	0
50014.06684097054	49993.2541244715	0
49991.01998804747	50002.62396518842	0
49997.179664791176	49989.593964051295	0
50004.2950092968	50012.89350630644	0
49990.621701041644	49975.46767306921	0
49993.55678247852	49977.01456242952	0
49992.84959283164	49987.70268395018	0
50011.20404459958	49996.77816642178	0
50003.364540594666	50019.003513690965	0
49983.49823437399	50007.538690917216	0
50014.32975302772	49996.15686941403	0
50015.78410513641	49997.474112749405	0
50009.43197460551	49990.474738550445	0
50004.745906517455	50016.623646608256	0
50009.63416808849	50010.34807378314	0
49981.74271072933	50016.83610456045	0
50013.40609958293	50002.34463341224	0
50002.72985233878	50018.01678341299	0
50008.287622641416	49999.13161246651	0
49984.126513146795	49977.08224825575	0
50012.84333684762	49985.38424254539	0
49987.99532836726	49995.883448455505	0
49990.49563661924	49992.83144377475	0
50014.145828508044	50005.16808115428	0
50015.1384677496	50000.029878970345	0
50018.71002429644	49992.34413541518	0
50007.134924491525	50011.962310271636	0
49996.373515502455	49992.135994846685	0
50006.850693972374	50009.72264438309	0
50012.45941158673	50019.663471941465	0
49992.899397134126	49993.07508130361	0
50016.607641170005	50001.151601822945	0
50001.25747092277	50006.547656443894	0
50005.9345093647	49994.19009730721	0
50017.813944932546	50005.00005444524	0
49994.42296405501	50000.44724693628	0
49999.35940114721	49988.76188971461	0
50016.58884756132	49999.17895380054	0
49994.892938313336	49980.091849776516	0
49995.0510721457	49995.44024060015	0
49986.38053722962	50002.41536141428	0
49990.64707373581	50007.66669698612	0
49989.3412077137	49992.250863683475	0
49987.369434572014	49998.90669951169	0
49986.04730065185	50004.93889305151	0
50020.57281063565	49988.298296764944	0
50003.141428724506	49983.92680217168	0
50011.81226398315	50020.795317113116	0
50007.91702417866	49994.79261652382	0
49997.460358599514	49978.000531714766	0
50008.47322917809	49997.7998386602	0
49988.79105521255	49985.61885176348	0
49979.99668415866	49988.247550464446	0
50023.01450993598	49990.665766766455	0
50001.80863469015	50011.621492053586	0
50001.180707899926	50000.160397497704	0
50001.230491099064	50013.464722137476	0
50005.57916729151	49986.36478573439	0
50006.32386534526	50003.98689779463	0
49987.26417256439	49997.386262863576	0
49986.50969488265	49971.13079668079	0
49991.78560749561	49984.743248127874	0
50011.91064186316	49987.25857504851	0
49979.026179858774	49993.54009193787	0
49995.29197055855	50014.299317089695	0
50003.27528192292	49991.640484220654	0
50022.18687484511	49999.49876293456	0
50016.845165693354	49996.542146341235	0
50009.68184032617	49994.3223712722	0
50008.5689875515	49989.42745413995	0
49988.62882947315	49994.23153514448	0
49978.34352784749	49994.31806542327	0
49991.21899801028	50013.93786311992	0
50009.06545782055	49992.015826742805	0
49996.762495718875	49973.93491078354	0
50017.86968777505	49999.56646561498	0
49992.32209367812	50003.204802689404	0
50006.53972236025	50002.45568023364	0
49989.60527622023	49999.63902025744	0
49998.13606003267	50013.69500914624	0
49990.00921189547	50013.485931768155	0
49991.09537875763	49976.82180722324	0
50010.54800492425	49998.00514117209	0
49989.09032394753	49996.42852776032	0
49995.18505374276	49987.3120398817	0
49990.204920949844	49989.23957312068	0
49995.16332007578	49981.804981765024	0
49989.805555721876	49969.598178768865	0
50014.54160586519	50009.30971696948	0
50021.54580095918	50001.77225144148	0
50006.927652825536	49994.9504747572	0
49978.94516972163	49997.86333530433	0
49987.154837966766	49993.45593771072	0
50018.25094646333	49988.26745355924	0
50015.53809944499	50007.19757847838	0
50002.562234896366	50007.29734310244	0
50000.87592896443	50009.30557281569	0
49996.09835851055	49994.088565508806	0
50023.472574627034	49993.01831946304	0
50013.090661204544	49993.807025936294	0
49978.33498788711	49999.89226490378	0
50014.457860201575	50015.35471834229	0
50006.75642568968	49992.643689522236	0
50010.80395894891	49986.74763689218	0
50001.22972512284	50016.696412634854	0
50011.0865047758	49984.2383962155	0
49987.17750191979	49980.50113884318	0
49988.18126003159	50002.39534483807	0
50025.30879016485	50001.55626795164	0
50004.84985572731	50003.25131092541	0
49992.321169828596	49977.792669715236	0
50025.70679542769	49986.95657258604	0
49987.68618123762	49990.97637467728	0
50003.750755374844	50000.30182726468	0
49993.00738688821	50018.27374472574	0
49985.56049451298	49985.40564000354	0
50012.47559685164	49994.66869856204	0
49988.23073582163	50005.06016935864	0
50014.21137249285	49998.59916272567	0
49985.705947552444	49991.237555350046	0
50023.961762669176	49980.63716247672	0
50015.65901229553	50005.51123304655	0
50007.42018130532	49983.40923644637	0
50003.98929458173	50020.19652411129	0
49978.68685766216	49980.01706397409	0
50006.02554113342	49983.502716806615	0
50006.37104882755	50017.880156948675	0
49977.877792385596	50016.68462250551	0
49983.88778388111	50003.431641383904	0
50007.25930525301	50016.356386512496	0
49997.53870393056	50011.68337544323	0
50028.8876354843	49996.7961139601	0
49993.03313609062	50004.99403676527	0
49978.87460193789	49978.57901382944	0
49998.366406242945	49994.75751474936	0
50019.61622097593	49990.60713461233	0
50014.61533795304	49991.38028168589	0
50008.690952911136	50020.165591565055	0
50005.68511072025	50013.842987113785	0
49996.093953493786	49996.01996986774	0
49981.46397774686	50000.416395001106	0
50010.21667654521	49996.177030068495	0
49996.98762224401	50012.73618486243	0
49977.06413674297	49991.234642248426	0
49993.694214306066	49995.12567417274	0
49980.3192485011	49994.00326872188	0
50004.056211135474	50014.66353332076	0
50002.37956575776	49978.923750197646	0
50022.66685467963	50001.65038291576	0
49995.84149753014	49973.43350969119	0
49997.10356754586	50006.01006358804	0
50033.06942428801	49981.91341570461	0
49979.94679799229	50001.3323591304	0
50008.85047956283	50016.47355770598	0
49995.25060635962	50016.73726829858	0
50006.72266694603	50007.64404602325	0
49990.082384099696	49971.73324296739	0
49994.30142329103	49986.52147414055	0
49993.99083781493	50013.564340328594	0
49993.677025331424	50019.77453632753	0
50008.88873976937	49986.20754836948	0
49989.62043617076	49984.9066512741	0
49976.89101514203	49999.79555213243	0
50000.38365317644	49984.73866509687	0
49998.50301832688	50004.801049115755	0
50002.4775370339	49999.82692121468	0
50000.58614407058	50022.59126134004	0
49991.57997734524	49980.74466590062	0
49999.47619484948	49983.55135301644	0
49997.872176753845	49979.78767954166	0
49999.51034001347	50014.126163537476	0
49987.361610054635	49969.53376487578	0
50002.83973411616	50012.701877170904	0
50010.86774556764	49989.07944425918	0
50001.15748309764	49991.573961654765	0
50007.9913835416	50022.24041741338	0
49988.7503233546	49981.35012226887	0
49986.03608310234	49999.11861181681	0
49985.00637627702	49981.597648055234	0
49985.650089384144	50009.49023072368	0
49974.397243483145	49994.03644489316	0
50015.4345562129	50000.98678220005	0
49976.39001702552	49983.38478956387	0
49990.066594147334	50015.71113489241	0
49971.73204410394	50023.41744022993	0
49983.60830630746	50002.113752133686	0
50007.28364498836	50014.70157262982	0
49983.19737224199	49998.713609976796	0
49986.11467622116	49996.56995467928	0
50019.87293030292	49996.05067039871	0
50011.89569799317	50004.23689077273	0
49987.14195373493	50003.64643312917	0
50005.18617250356	49976.00707180303	0
50021.27295677253	49997.78060101359	0
49979.594871433575	50010.649888378335	0
49992.039268323744	49970.88771154867	0
49987.510827455895	49972.02581111281	0
49995.56040451604	49984.98989796355	0
49981.0822076258	49967.432359146966	0
49987.94058000065	49974.88526764987	0
50014.510866226876	50001.379604242626	0
50004.62877733578	49978.807454918766	0
50003.970018942	50018.124082947324	0
49993.62624373497	49978.81782578118	0
49981.3428510555	50003.34384201937	0
50018.167902045905	50002.34827142573	0
49981.71449227033	50012.160532840586	0
49993.51179022016	50011.8374166899	0
50006.51511528033	49980.31385758159	0
50023.53832016382	49982.224374854566	0
50017.194157851016	50024.83639285489	0
50016.97714463976	50008.12513798981	0
49990.94758817478	50010.165896359336	0
50029.3899666008	49984.93088934797	0
49985.95128382408	49973.39797252086	0
50021.498484812364	49991.903341270365	0
49977.56468768297	50006.68173366002	0
49997.40523162644	49985.00916248897	0
49999.45886393115	50015.993292540705	0
50004.07375902936	49990.19193619716	0
49974.26236635185	50000.19879209648	0
50019.180563178095	49997.94562009952	0
50009.890755981425	49980.265018184764	0
49989.29510405071	50002.724338880376	0
49996.426259186024	49985.51478007382	0
50007.493040620924	49989.19723968765	0
49981.384028675486	50010.62626959132	0
49991.6071713429	49988.028312631526	0
49984.6056899718	49996.65388554512	0
49989.978249538704	49976.34614928339	0
50009.06208482354	50007.05225252825	0
50015.12164949382	49987.54220632814	0
50013.02451351341	50012.6930640136	0
49983.72875331615	50005.03348698493	0
50030.322162535915	50008.764945724026	0
49988.07236480543	49973.30322159022	0
50021.17953770424	49993.40148768863	0
49977.9353266202	49988.32861394756	0
50017.55200453088	49989.686622262205	0
50009.41709683127	49982.94472538286	0
49993.517031380165	49985.624445562935	0
50024.23762702507	49990.057631149546	0
50006.59920691841	50013.173112278804	0
49996.36285869221	49979.65183355569	0
49996.46253639952	50010.35669178488	0
49986.346697934445	49975.77454466398	0
50017.36509094484	49994.05724041787	0
49977.54298608225	50015.26628060827	0
49987.665413008544	50009.961026873665	0
50004.20668245684	49986.92493821414	0
49991.240948939056	49995.09753900651	0
49990.672214701546	49969.02835953091	0
49986.80029992012	50019.193986685816	0
49987.05498610656	50015.276629584274	0
50013.29483279359	49990.93642424138	0
50003.07116470876	50004.790797890644	0
50019.96678142075	50005.286622233856	0
50016.410985050155	50026.64117403084	0
50022.381607964344	49994.78009458669	0
50032.55510401598	49988.476649386204	0
50019.84726886357	50008.03743254569	0
50018.55105006549	49996.125393120456	0
50005.72733228711	49984.65987424659	0
49990.724770951034	50001.10196901953	0
50007.556938279646	49979.396019758125	0
50022.078615100705	50000.813758113996	0
50004.55566149082	50023.60044291396	0
49998.4983155582	50015.035411197096	0
50004.21201548379	49979.89735732732	0
49998.41688966351	49982.0914605221	0
49996.9404056562	50019.45560997021	0
50024.824178134666	50003.82240284793	0
49981.59933546655	49988.22546023058	0
50006.68692081328	49991.29153867619	0
50030.92505047998	49986.73341575318	0
49987.02162812129	49999.91224158874	0
50025.59547838074	50004.8113040502	0
49988.90094384041	49975.40867859488	0
49990.23594971534	49994.96063345515	0
50017.1067611682	49986.79810538411	0
49995.74080340362	50018.56532930337	0
50002.31586199673	50000.83903672667	0
49985.91446985067	49977.111835945914	0
49967.44431902017	49989.53004316159	0
49991.32434972063	49993.81099808387	0
50030.49764698876	49999.80431681986	0
50027.8920230694	49984.61646596402	0
49974.05217655252	49991.63751974511	0
49986.350155817265	50008.71150109189	0
49979.786602864704	49996.93528004006	0
49980.638830733114	50014.78666042598	0
50018.94609729141	49984.38404056665	0
50016.86817008317	49983.479919210724	0
49990.923193534356	50019.067660158245	0
49984.68159875427	50012.00075993163	0
49982.58897476211	49987.25645410104	0
49977.860154341804	50025.185317880954	0
49980.36263354036	49976.54920293385	0
50030.175245270664	50013.83441614367	0
50030.65430217634	50010.08164100497	0
49970.65389870021	50027.10203048065	0
50034.9719228903	49978.647480672626	0
50017.85789347177	50007.327853458395	0
49989.376716702325	50005.95581601044	0
49972.54740722439	50004.26018838349	0
49999.90607349646	49987.24525022351	0
50016.33039841318	50011.26546094777	0
49992.406209525456	50011.43399184492	0
50035.72874323706	50015.82195458916	0
50005.41012807499	50025.2913505149	0
49983.81713803753	49983.79410119446	0
49999.77181508898	49967.689736443	0
49967.01115954832	50018.732933267005	0
50001.21111076006	49976.59515916633	0
50022.03660548448	50021.284900769926	0
49987.06820574467	50005.69981951918	0
50020.23576196077	49998.22890886206	0
49992.16903790663	50013.34050751537	0
49981.74734959878	49983.20071237331	0
49991.36824090871	49969.98461879516	0
50012.37766248718	49981.688403947286	0
49974.56224014572	50014.0804240969	0
50024.36097900612	49986.16457806206	0
49978.57637046901	50017.57258934513	0
50035.21616128849	49992.33085888675	0
49988.520182053304	49993.212740546805	0
49990.99456999804	50011.18036907362	0
50014.791241027175	49989.81083623396	0
49983.24235149588	49995.04380092772	0
50005.4078474971	49995.59320991545	0
50026.3538803164	50002.49773890014	0
50022.33425121599	49996.648774144	0
49985.706139208625	50015.893411702025	0
50001.12132970448	50026.977078791555	0
50032.16883876991	49997.22933410839	0
50000.78804212597	50010.92367463368	0
49997.79416111843	49992.046539810384	0
49989.86428037326	49986.360250281214	0
49991.50355130605	50019.933566887434	0
50028.340584949256	50004.80209150397	0
50244.93593706924	50145.60307907941	43
50197.39906112753	50154.47073461476	43
50146.81737947117	50147.20443134972	43
50278.13729399155	50107.09188724488	43
50217.42340233773	50106.53353735433	43
50168.33374503141	50096.01472946333	43
50131.16982546877	50193.583699684335	43
50100.14803821801	50228.98285549177	43
50118.43726088933	50101.68565686498	43
50099.041967815996	50161.04356045024	43
50086.97009816268	50060.1988620232	43
50162.78138855402	50045.60128409998	43
50221.04623993055	50192.426470993174	43
50122.92068226445	50025.53560666852	43
50044.15633660467	50085.52681186469	43
50264.34342532257	50204.00297464919	43
50246.04187727127	50065.14691163029	43
50059.10776111334	50188.48279992712	43
50048.24259058414	50232.24074574752	43
50061.364948853574	50136.34319881748	43
50107.118701956184	50280.709470790454	43
50177.22767247114	50204.86391950988	43
50311.608306469614	50185.36022500841	43
50347.14458226405	50213.73806646175	43
50063.606932900286	50293.07460594722	43
50105.000306124464	50330.955870376645	43
50328.62276821875	50138.37053644375	43
50360.356708444546	50263.37212982384	43
50010.40950318172	50052.42345557971	43
50382.37120538694	50180.86311281386	43
50019.283696485305	50272.34850193572	43
50304.110804482654	50237.02701616697	43
50412.88849700733	50142.90300632664	43
50327.5252920637	50299.29753174357	43
50202.57233289014	50250.09048732495	43
50037.58465481446	50337.31168283073	43
50266.36236126993	50018.781887149795	43
50431.35366998981	50191.4936403243	43
50149.83678663852	50292.22752040633	43
50008.549331507646	50209.17063973517	43
50318.03431535639	50028.3823392263	43
50276.95043470845	50307.91149062588	43
50369.39726625463	50112.0009454427	43
50005.42853330531	50116.721439200825	43
50325.28522959933	50076.304642249015	43
50218.34077904329	50011.51113533	43
50367.20180394982	50022.22392452082	43
50141.262522481615	49979.08342168108	43
50194.87781045631	50312.95886300901	43
50072.392692676716	50376.938010374484	43
49968.58718606232	50260.17220418484	43
49957.77833094887	50194.528827163565	43
50457.07219728802	50121.68717572534	43
49932.638020842045	50233.359585839564	43
49973.08384703936	50146.9151784623	43
50244.05297626901	49965.20749067239	43
49964.43901420638	50028.62356838104	43
49912.27728497298	50172.933647731785	43
50118.663465450416	50379.98373896297	43
50354.45311862373	50343.868664553396	43
50407.54964066998	50051.70121671528	43
49933.31281069105	50291.44565544319	43
50249.39049013215	50253.57904741352	43
50191.31491396396	49976.280199263456	43
50154.70029703424	50245.82638293171	43
50158.93581547887	50408.45467485738	43
50200.11272968666	50388.09160976163	43
50293.14422742222	49983.20238528332	43
50400.09588374666	50319.91726065126	43
50090.5174089029	49987.379906744914	43
50216.09650690292	49927.60689370862	43
49965.29293097878	50324.85361159284	43
49933.641372551196	50062.92763096086	43
49892.439949500964	50264.59072526388	43
49855.63306853529	50231.144490596256	43
50066.58321107503	50421.51070307259	43
49929.01226093064	50128.714253612125	43
49889.486233346746	50104.49636844233	43
50238.91771423215	50412.913578919135	43
49842.826524629665	50276.048350384226	43
50167.42322386406	49938.904404541274	43
50151.51172387977	50342.58777466347	43
49879.20515012269	50309.1417827163	43
50141.51988009503	49897.78725002013	43
50268.32526210906	50374.952319412434	43
50043.74603771397	49968.88783187426	43
49862.35340044676	50178.601854646105	43
50311.47760140134	50355.92479668157	43
50422.56133505823	50094.12822252854	43
50473.288943219086	50219.38574747812	43
50280.235406270775	49926.76926891426	43
50003.53872157715	49950.83297164712	43
50017.76450108066	49903.26107153606	43
50397.654189784604	50225.534574256715	43
50049.89379086572	50016.0866314344	43
50095.481497320354	49888.83493955664	43
50014.78981389276	49853.27209162631	43
49794.65936428099	50280.231283546535	43
49749.862376130586	50307.2034683591	43
49961.74196781169	49919.54370745126	43
50521.016192055016	50207.97681749996	43
50341.872401539455	49986.228912541475	43
49818.806931304876	50325.86216423655	43
49825.210687510626	50377.497052120656	43
50487.18724700114	50083.12473972896	43
49877.50948581677	50378.877301278204	43
49850.28631446721	50130.29443271393	43
50116.438860404516	50438.42239975197	43
49936.19309767608	49959.26571232974	43
50137.78980962398	50480.03775199128	43
49997.08761703236	49995.13232676286	43
50171.10603937233	50518.11911741419	43
49840.84485683134	50085.52500603328	43
50259.660471627896	49878.28501809994	43
49780.02988315555	50360.83057774745	43
50015.57496114159	50434.071934217194	43
49972.38473214812	49823.7909761859	43
49920.67044861955	49833.64689170614	43
49978.47573526428	49772.89600050244	43
49886.16215065542	50058.6124867502	43
50130.20917215239	49852.53554507301	43
50306.74771426594	49886.55336816504	43
50352.14995896963	49913.77183787048	43
50088.39334296032	49941.170919756005	43
49965.284053211246	50098.071702683024	43
50457.38607811115	50041.31360498513	43
49915.63643837934	50004.08124598821	43
50450.738975815	49991.207475400755	43
49892.8105375178	49937.84853908256	43
49736.913154727714	50385.20088305153	43
49866.591060895196	49979.11362799574	43
49814.18871336701	49972.524110952596	43
49964.59408049247	50437.98504674231	43
50428.235906753136	50260.33966045941	43
50188.97359924618	50445.64565012396	43
49776.101255404545	50003.186034169186	43
50573.74323912554	50204.39590690582	43
50431.02041605969	49944.17442901059	43
49806.55312722439	50217.37913384715	43
50029.08148537953	49787.2967005141	43
49791.435609128304	50076.50352821357	43
49768.45444717083	49952.86054689389	43
50055.13456505713	49832.52099436326	43
50202.59707346308	49885.718327430244	43
50528.95376035512	50065.33534211559	43
49838.45174051129	49935.034089373556	43
49752.248556493105	49908.504466735954	43
49902.299471168524	49891.7649567857	43
50214.74584496354	50541.50902823611	43
49847.58141497938	50024.13011869596	43
50392.27208305425	49974.885740266116	43
50478.93914356168	50267.08948002189	43
50168.66043238926	49818.90107645098	43
50538.94330893886	50016.88530535231	43
49804.08066919832	50137.33560155531	43
49776.90708511941	50405.008057640385	43
49765.894061295076	50246.84620876955	43
50268.84596550591	50453.93144602906	43
49794.00822308605	49890.87617608948	43
49852.26635381335	50417.204959636896	43
49722.906524103586	50222.85458169174	43
50395.53580711989	50369.14035841584	43
50536.71409803038	50111.07059416937	43
50202.273976389464	49789.79900352331	43
49725.24008216607	50433.748817803295	43
50212.13414763961	49835.36706363552	43
50105.44344464586	50516.75044151093	43
50490.845061358355	49961.00285172307	43
49760.71669767344	50125.94343127422	43
49750.168852574956	49860.32655151399	43
50319.143798658006	50466.86822410546	43
50498.92926037343	49910.565928573	43
49759.380295943774	50197.53205091533	43
49950.87399253975	50370.06330706345	43
50395.100792532474	50416.543515538964	43
50434.03882495819	49895.35754627768	43
50574.60331463251	50075.871706653736	43
49690.737823004805	50396.13181491599	43
50077.22698857798	50467.11479731109	43
50168.980476873934	49760.545197892854	43
49727.82905439419	49975.71986413721	43
50609.90636050047	50105.23207454098	43
49707.526130534236	49835.387023013056	43
49982.4317389958	49722.24933344531	43
50019.51757030324	50481.76655934924	43
50054.863029242806	50523.50658171886	43
49932.76301190879	49732.51975926207	43
49812.87016242948	50441.00516523659	43
49643.88304660648	50385.432899374224	43
50361.616904392824	50452.40062018162	43
50577.64153977994	49988.91787465565	43
50100.01517244541	49817.097385069384	43
50543.80732103482	49911.75635285653	43
50313.88392929573	50401.72905791055	43
49660.78613599271	49813.731568916504	43
50258.193326679546	50516.16634052177	43
50521.806708537384	49864.43901933308	43
50211.04789557523	49743.587462967414	43
49700.390405471306	49912.14172316963	43
50284.827890749744	49839.33254029973	43
50249.48827031398	49797.645414614795	43
49672.1836797272	50211.81837067971	43
49691.84345593749	50345.96381445311	43
49860.044828350765	49872.197287762756	43
50635.16416276524	50146.852165303615	43
50154.67841603746	50560.98300722708	43
50125.818955805364	50605.064688899845	43
50555.285614244625	50159.258705980574	43
49718.219880956174	50022.05624441543	43
50601.76062903713	50240.81546272814	43
49677.59356056291	49967.97606920202	43
50129.94596545688	50651.70173371168	43
50012.7553676861	50383.662703628375	43
50503.840752867356	49817.24888522512	43
50549.92172735245	50245.86042647237	43
50424.64800508009	50456.07323524364	43
50197.13120772513	50590.58398196339	43
50176.83047071557	50639.9992424128	43
50524.03706209241	50290.31639438896	43
50235.63259296068	49697.599710120856	43
50638.8670685085	50190.79706963438	43
50598.84629847552	50033.3835602942	43
49788.15774444523	49824.680553635546	43
50439.13852048752	50378.14564384219	43
49668.597041210305	50029.15759666744	43
50502.66618834448	50150.98686470816	43
50678.34495755713	50119.52240989018	43
50554.861861511024	49824.163880454114	43
50152.84358566071	49717.91310565076	43
49873.80705503136	50456.89768747287	43
50306.2899676934	50526.93288768931	43
49719.09277208103	50177.88918833776	43
49614.594895268696	50347.88930599239	43
50243.139435628844	49653.74402250411	43
49885.716372060444	50499.94148336563	43
50271.86135105974	49612.7466455899	43
50300.10231759173	49797.4464823193	43
50630.864589396704	50276.42294676401	43
50318.66663390785	50573.620180955644	43
49626.00799176833	50198.951436900905	43
49584.0751830755	50316.032804279545	43
49931.22244112075	49783.976931255675	43
49617.526434511405	50036.645023166275	43
49619.93138577541	50088.049301572384	43
49565.40176755269	50361.82428377702	43
50455.50646520967	49802.77188386385	43
50206.042868358505	49619.600645437524	43
50340.32022593068	49764.0473062668	43
49615.65548359812	49809.85733514149	43
49540.06242994842	50305.94283677923	43
50442.52258249229	50304.85373010872	43
50167.44586891502	49671.48929368618	43
50164.12273267726	50690.707530633495	43
49917.657351313006	50430.5024338716	43
50316.2730308915	49595.10232163589	43
50340.50706545556	49848.548767385466	43
50117.49768488533	49667.45457485316	43
50220.58709496868	50661.06534430929	43
50117.37240938232	50706.590263159356	43
50604.73518471925	50318.765366924184	43
50529.64005976656	50335.01002992078	43
49606.37422402893	50157.11562132849	43
50592.37598904992	49931.78253332525	43
49519.81285305503	50372.09586077186	43
50238.451357769314	50618.87170586223	43
50262.37580392514	50686.65439613982	43
50687.467057248476	50070.51439264175	43
49717.2588003233	50273.436778498166	43
50644.24791571148	50038.796512582674	43
49572.47991190714	49797.264271041204	43
49664.45175193486	50311.04133722369	43
50540.93196359935	49957.42528394065	43
49633.9950863367	49938.130829130794	43
50350.81529947015	50500.610565071205	43
49839.69026969485	50512.28840277102	43
49887.70450119921	49738.85374282697	43
49871.34302589206	49787.03553733869	43
49606.78519117384	49763.23054586571	43
49605.171411200245	49974.82014149932	43
49953.128867553925	50482.22036828794	43
50306.844465414746	50664.582079467495	43
50330.316336472955	49637.574314897574	43
50289.54758827787	49659.004732575035	43
49615.56798307049	49895.15047233121	43
49741.22488398082	50060.72453742135	43
49923.07487875573	50528.39982574476	43
50388.08916715744	49777.7108783422	43
49564.02015794327	49736.31709785092	43
50310.38361242083	49698.96708479789	43
50223.47239692497	50350.514560409356	43
49838.396416643984	49821.72260225293	43
50380.78259555184	49632.270735579106	43
50601.18797639372	49836.11361925491	43
50303.25119220773	50614.85657706497	43
50594.06783197647	50367.37315724484	43
49769.0968176466	50465.5174348289	43
50368.7309496755	50542.71600069773	43
50413.08292594298	50538.91439525578	43
49580.27340054047	50011.323004488666	43
50487.28183917181	50365.71831056708	43
50641.03690645875	50387.169796350594	43
50486.31016594995	49769.80620439264	43
49571.630841017875	50057.20648197485	43
49533.16936276943	50017.267225578384	43
49698.329608683736	50468.76389267765	43
50266.26980889037	49729.42349501815	43
50430.06931779592	49846.036955334064	43
49579.328844849995	50195.45720875002	43
49668.16348274933	50078.165340598745	43
50568.48430329054	49872.881062835404	43
50438.73021576194	49760.0081839254	43
49654.72466827184	49864.89849173755	43
49946.34506412867	49872.60816805798	43
50133.72312743605	49787.79312828702	43
50733.32543452562	50096.94656888869	43
49907.63631945623	50344.43404285998	43
49651.01708036284	50454.10179240171	43
49848.612202100296	49712.60104668469	43
49738.38674261069	49803.00528683114	43
50733.58711020656	50045.806843267885	43
50785.79340361815	50040.74762360226	43
50095.309028097305	50751.66200858987	43
49560.6250886986	49965.6925042875	43
50453.336563680845	50510.06387122297	43
50646.08827425004	49828.25950668755	43
49813.09304037255	49780.341113498216	43
50472.652254389366	49865.404856106	43
49529.15526847751	50423.60676855155	43
49524.292439506164	49813.813355928076	43
49515.37980585739	50471.46788154167	43
49523.337752090185	50070.64825952424	43
50089.076313906444	50575.72600191677	43
50107.77997926548	50797.93585704424	43
49822.83561838471	49672.3921090522	43
49497.23432493257	50110.74791828868	43
49485.35225268042	50342.46106777671	43
50029.40850227877	49736.28416614747	43
49560.34871526305	50258.16797817988	43
49487.88098637897	50017.75333329722	43
50550.32541876404	50377.39213433326	43
50062.61083953193	50805.068307542395	43
49815.00088095027	50556.17846997399	43
49692.38134336145	50138.094685224394	43
49881.95440371351	50556.832299932816	43
50529.42228453848	49744.90484660906	43
50001.86411830641	50530.57713520283	43
49647.04346892014	50503.223740535395	43
50220.9201020743	50485.648353363256	43
49888.94888434679	49694.834432580115	43
50026.60559468768	50772.45914967922	43
49443.11196417886	50032.79444716657	43
50371.02466937041	49586.58555112862	43
50352.09673716867	49677.61679447231	43
50689.62797575606	50392.91194913458	43
49998.291112453786	50810.03360372845	43
50421.84582761161	49611.069197989535	43
50244.553255502295	49575.16222305378	43
49840.98798589206	50596.44711396047	43
49655.372367973505	50165.42797040833	43
50567.20916132737	50426.25534068813	43
50681.05008425542	50011.11384038023	43
49917.00339891909	50586.98005545211	43
50565.2487155131	50470.79699155244	43
50252.987024380076	50567.71818668134	43
49565.40366883701	50109.470827446785	43
49526.93173832556	50149.42691380781	43
50055.155974256806	50609.59244453744	43
50707.88454858292	50159.89558581444	43
49435.4198720267	50348.45345292722	43
50198.314564784974	49551.23926005413	43
49601.054337218506	50513.724531164284	43
50366.140458072114	49724.29464599054	43
50290.83799862824	49551.098446650605	43
50580.38911519896	49732.651164477764	43
50540.672549220355	49701.747818134645	43
50737.53625167916	50395.93579471551	43
50724.36317360152	50445.16230584555	43
49777.47107390283	49672.426891762705	43
49520.19954306917	50223.85368931971	43
49579.73341971446	50408.906815596325	43
49665.19008836787	50262.79345496939	43
50332.934307841104	50708.28289924237	43
49632.4484870463	50547.0834022773	43
50384.86497221853	49881.720299948814	43
50178.699652138086	49508.32310716275	43
49737.95908086415	49704.1810917894	43
49952.78916673298	49681.52515272358	43
50615.227107565916	50447.04928653433	43
50058.65785388785	50657.65887738766	43
49516.846888411885	49948.800298480535	43
50677.003495940655	50464.37411855383	43
49976.55113948747	49636.1302004337	43
50092.297386646154	49708.75621889506	43
50000.641601912255	50734.44343330924	43
50001.28478357173	49676.62561898406	43
49597.82328412487	50469.141362952585	43
50074.08782937948	49764.962259293796	43
50654.65816148766	49878.99256381433	43
50026.87640117601	50569.64633675608	43
50838.753338107774	50040.20895641948	43
50139.919247714235	49487.1702383268	43
49693.384995768625	49676.346765538314	43
50592.765878509825	49784.146500234056	43
49555.71515744865	50510.869953697904	43
49845.410154393	49625.248386701314	43
49674.41937156454	49719.76365022375	43
50339.20533214978	49548.274035615505	43
50516.78565835785	50407.52963516832	43
49477.7211885271	50064.0281137073	43
50675.75004849267	50290.44117152013	43
50475.18370110001	49726.70283939086	43
50884.7291614976	50064.5613433276	43
49450.46024793268	50103.76860528791	43
50498.191069734414	49687.70887686632	43
49478.90675515935	50168.31819526227	43
50472.045914196075	49607.43998422545	43
49515.414955977474	49768.91611067645	43
50498.394412683614	50449.38436560189	43
49473.27533930773	49941.383917151776	43
50361.18958072803	50742.93262428014	43
50704.105593688626	50206.18105210075	43
49507.268720452936	50518.134881720805	43
49957.05249660782	49588.67813511044	43
49706.25072260471	49753.065394440615	43
50404.627229037644	49548.40114755056	43
50813.550224339386	49999.96603785219	43
49400.23685254831	50003.04060587087	43
50435.37803019949	49508.39002798369	43
49476.82349155585	50253.40669094976	43
50712.28704808787	50349.982484977234	43
49895.953952939446	49624.53200159217	43
49592.565149245194	50574.35715958389	43
49608.64465880042	49711.930741390475	43
50667.556816696095	50335.000623700624	43
50718.72464342374	50303.52397287089	43
50103.27409731914	49624.58376859071	43
50063.98979809682	50853.60732339934	43
50452.95085697309	49464.80892582972	43
50712.15508037762	50493.35439303931	43
49899.42394226813	49572.98434210525	43
49839.055979278564	50643.19568929106	43
49429.11983145996	49945.8449369425	43
50409.77406417044	49455.845882989146	43
49621.58928354389	50281.05213043027	43
50666.317845291676	49784.64301758563	43
49961.96213090674	50765.3858622755	43
50379.471493404344	49488.96754162865	43
49630.22920830291	50603.88788591164	43
50114.27496315778	50844.15827044788	43
49465.65582049321	50383.692289960614	43
49805.484887107945	50678.06145787837	43
49657.311355495716	49761.991569896236	43
50663.90212453047	50232.23693188293	43
50497.17200596179	49435.71166941884	43
49637.77658566306	50648.37944269432	43
50061.052865183454	49649.56788920732	43
49769.17671929436	49763.68007385792	43
50484.304422232846	49506.68069041515	43
49927.57268936907	50728.426619942016	43
49589.82364820205	49846.4677283891	43
49886.52606936488	50748.48551721155	43
50174.474387647875	49588.44550773779	43
50766.061154698364	50357.63409682932	43
50846.068887694324	49959.37587304095	43
49563.89276277374	50616.77299322723	43
50529.345927905946	49485.014060646674	43
50640.23439254959	49936.35715981556	43
50345.853067674485	50634.18809372404	43
50693.169677025646	49857.190932023725	43
50024.38580574693	50696.69995456901	43
50749.15568359576	50194.9110255609	43
50798.80752212098	50395.4262916676	43
50505.03618418125	49569.50444717794	43
50834.38370104033	50423.151758816246	43
49630.93424823915	50700.10567267346	43
49556.32448815556	49918.72443295933	43
50769.058321392535	50297.67213501525	43
49927.31518248964	50631.34385065049	43
49884.61789826287	50652.39436120166	43
50038.45883462094	49607.60486818211	43
49950.05108196103	49536.662043040415	43
49512.53414077282	49897.28635117453	43
50755.610237414854	50510.71595424041	43
50497.26843906005	50524.216970844944	43
50702.54411156927	50255.18491399613	43
49382.01074128778	49952.164886962164	43
49754.788731725435	50681.93209599337	43
49399.098165239484	50315.484437622195	43
49518.808561894104	49711.37798008629	43
50456.273909842545	49407.0176701448	43
49938.83881969162	50803.314294694836	43
49468.39050963803	49873.13840126986	43
49469.17802910778	49755.5256044177	43
49433.24316202862	50228.96332081201	43
49881.92259353411	50794.66612212842	43
50375.941760240494	50694.248821075686	43
49415.44243520905	50274.22950087933	43
50852.297563765445	49907.56751018948	43
50396.53984927989	49404.92706622829	43
49587.02352565372	50672.415374482385	43
