# Supplementary material for: Abundant Topological Outliers in Social Media Data and Their Effect on Spatial Analysis
Source: PLoS One. 2016 Sep 9;11(9):e0162360. doi: 10.1371/journal.pone.0162360 (PMC5017681; doi:10.1371/journal.pone.0162360)
Supplement: S4 Dataset — See the respective attached file. (ZIP) [file pone.0162360.s004.zip › S4_inclusion_swl/clust_45_54.csv]

50000.0	50000.0	0
49997.79043139506	49998.597076012185	0
49992.133447697015	50000.07879332946	0
49995.558133034945	50000.38009565156	0
49997.21745450375	49997.77212437529	0
49994.57180867038	50002.631066205395	0
49991.49888846195	49992.4613969998	0
49996.77201141029	50001.35825968003	0
50004.850999751936	50000.85693610015	0
49993.46797080403	50008.42654315858	0
49998.95035597973	49999.646175560476	0
49997.442896782326	49996.09302892505	0
49998.812795232036	50001.19449831629	0
50002.62075658079	49995.496073808055	0
50000.216125961226	49993.66178437633	0
50004.23648844592	49992.22940218959	0
49993.571381594695	49999.580818657516	0
49992.41923089483	49988.943020042476	0
49996.0527618576	49990.599080623244	0
50001.12000876341	49996.02035613251	0
50001.6019572125	49988.69191780159	0
50000.054173393626	49994.84507609227	0
49996.16393075302	49983.54171333091	0
49999.359585119164	49998.34690009942	0
49990.032259035645	49990.78718097332	0
50008.03801246034	50004.374756706806	0
49997.912305912	50002.05047237355	0
50003.47988321763	49993.052296422924	0
49985.51403302475	50003.33527065473	0
49998.6759818169	50008.21620234813	0
50007.88661690972	50006.75171072905	0
49992.84463948033	49996.02080521639	0
50005.353157945894	49996.63946390781	0
49993.56821679584	49997.757853689975	0
49984.727985152575	49992.42600786566	0
49987.897885826496	50000.432936200814	0
49995.41428427015	49998.58480619745	0
49998.23230755371	49984.27159425677	0
50001.56984675912	50003.70886639595	0
49987.949256951135	49986.671472371265	0
49993.69019385624	49988.42095948461	0
49990.60023029436	49996.84431148471	0
49989.8831856475	49998.5480773353	0
50004.031737429694	49998.13902404288	0
50003.4894029905	50003.09904140463	0
50008.61850962432	50008.21797879241	0
49999.591625836154	50002.031401449996	0
49997.03975814452	50009.348246719914	0
50004.44371639388	49993.891565456965	0
50003.34929151505	49985.56991203538	0
49992.16039029563	50006.06042632077	0
50007.15378653218	49999.26466668234	0
49996.16890274137	50002.738391335304	0
50005.92485061879	49988.330804757796	0
49998.38389391129	49993.62450756858	0
50005.06115385122	49997.67556213016	0
49988.91764942108	49997.5550046056	0
50007.51712024195	50001.36870839534	0
49988.1616042304	49983.63506917873	0
50009.485075860175	49997.87824772131	0
49996.04301541916	50008.734037925446	0
49992.10706594943	49998.709555552676	0
49998.05603662089	49976.85732034227	0
49998.23225417739	49988.04705525317	0
50003.29875263384	50010.79864165075	0
49988.8005706413	49988.888047156666	0
49998.633742805185	49985.74198749925	0
50012.26252845324	49989.043919917516	0
50001.71554240036	50008.23076770677	0
49990.4221963806	49980.08489794384	0
49996.7307457035	49986.75100088232	0
49996.95323201458	49991.31025767149	0
49996.627782278076	49999.704189140306	0
49993.783599509414	50001.9670468794	0
49995.547791910605	50007.16657583297	0
49994.541607082676	49998.032773452	0
49997.19536476392	49993.761534747864	0
49994.48619388764	49990.314267388865	0
50005.31953840113	50011.457951609125	0
50005.21838530439	49992.710027598725	0
50003.553832569996	49996.930528550794	0
50005.55622003214	50007.27952617764	0
50016.07253131363	49992.92009515851	0
49981.55975510632	49993.815413305005	0
49998.391760254424	50010.92338898061	0
50006.9610331696	49997.4371772649	0
50008.761052684844	49996.71402507769	0
49995.88335509951	49989.38185972829	0
49996.861110456084	50003.60591475201	0
50011.76083948491	50005.815023696225	0
50007.565205166386	49988.032658921504	0
50011.5472826698	49993.41279408204	0
49994.69598294172	49991.86267472745	0
50001.59297422699	49992.63184262959	0
50020.432728192354	49991.544523876044	0
49995.42836478101	49997.296746693275	0
49998.810270886876	49992.07105333187	0
49990.64479087334	50004.56734443546	0
49986.07489653561	49993.66150576665	0
49986.51012401545	49995.60849854692	0
49984.077954815686	49995.664388103614	0
50003.895467088914	49987.98694527446	0
49982.031325156546	50004.108411650275	0
50012.386007996894	50002.93416500153	0
49981.83577827261	50006.99544168797	0
50002.61358895062	50006.125868638286	0
49997.610187178936	50007.504993158815	0
50002.000247755146	49982.02566011666	0
50003.92467657114	50009.55221404131	0
50007.90022175466	50009.254849840996	0
50002.119076106625	49987.54881244561	0
50000.85755020047	49982.84260186325	0
50002.88920887537	49988.277816315385	0
50000.76418505607	49990.47633754719	0
49991.52221516297	50005.175687260315	0
49991.79441719219	49989.945528475415	0
49998.38903914623	49990.977596904035	0
50010.86443657174	50002.861853111826	0
49996.13310567727	49978.225416527945	0
50001.90323198772	50002.087447907405	0
50005.84584777947	49998.54566276328	0
50017.357289774474	50003.73442282242	0
50012.453241333955	50007.3589429362	0
49985.605250376015	50000.51473356919	0
49994.38328827558	49984.18899957935	0
50000.8403546126	50004.897730818215	0
50006.11194117808	49990.15992299432	0
49984.27524808013	50005.968591316036	0
50019.5490885488	49989.334775282514	0
50008.08135946473	49995.88210170539	0
50013.452588935026	49988.7082536488	0
49998.1854275154	49989.08493253287	0
49998.71774061969	50006.58240197167	0
49993.97049801827	50004.02511665101	0
50015.25622703696	49993.5720335993	0
50019.81418921928	49993.28277654077	0
49995.226166110464	49988.49803466768	0
49993.865175289255	50005.869898426434	0
49994.04884830762	49993.897956082816	0
50001.39258520028	50014.69304526826	0
49992.10381851385	49991.3367421365	0
50002.88349777745	49998.53556594982	0
49999.29465558944	50003.13800737407	0
50012.61582749915	49996.667967977366	0
50004.93898694684	49981.08544820314	0
49992.72674114008	49981.491918674365	0
49982.816725410885	50008.82887474503	0
49993.60548876865	49980.15138910854	0
49992.11360557294	49974.161871512435	0
50008.0641741181	49991.535682462476	0
49986.56975352135	49985.88537937111	0
49988.26397047004	50003.51104710496	0
49986.204012010814	49983.62403469558	0
50005.45533731321	50008.4777403098	0
50002.84202847576	50009.38788858975	0
50004.5110949025	50002.17592122478	0
49977.593176681534	49997.97886004455	0
50012.96296910729	49986.584380800676	0
50000.389708098875	50008.21378903525	0
49990.53693650669	49987.986221160616	0
50014.06684097054	49993.2541244715	0
49991.01998804747	50002.62396518842	0
49997.179664791176	49989.593964051295	0
50004.2950092968	50012.89350630644	0
49990.621701041644	49975.46767306921	0
49993.55678247852	49977.01456242952	0
49992.84959283164	49987.70268395018	0
50011.20404459958	49996.77816642178	0
50003.364540594666	50019.003513690965	0
49983.49823437399	50007.538690917216	0
50014.32975302772	49996.15686941403	0
50015.78410513641	49997.474112749405	0
50009.43197460551	49990.474738550445	0
50004.745906517455	50016.623646608256	0
50009.63416808849	50010.34807378314	0
49981.74271072933	50016.83610456045	0
50013.40609958293	50002.34463341224	0
50002.72985233878	50018.01678341299	0
50008.287622641416	49999.13161246651	0
49984.126513146795	49977.08224825575	0
50012.84333684762	49985.38424254539	0
49987.99532836726	49995.883448455505	0
49990.49563661924	49992.83144377475	0
50014.145828508044	50005.16808115428	0
50015.1384677496	50000.029878970345	0
50018.71002429644	49992.34413541518	0
50007.134924491525	50011.962310271636	0
49996.373515502455	49992.135994846685	0
50006.850693972374	50009.72264438309	0
50012.45941158673	50019.663471941465	0
49992.899397134126	49993.07508130361	0
50016.607641170005	50001.151601822945	0
50001.25747092277	50006.547656443894	0
50005.9345093647	49994.19009730721	0
50017.813944932546	50005.00005444524	0
49994.42296405501	50000.44724693628	0
49999.35940114721	49988.76188971461	0
50016.58884756132	49999.17895380054	0
49994.892938313336	49980.091849776516	0
49995.0510721457	49995.44024060015	0
49986.38053722962	50002.41536141428	0
49990.64707373581	50007.66669698612	0
49989.3412077137	49992.250863683475	0
49987.369434572014	49998.90669951169	0
49986.04730065185	50004.93889305151	0
50020.57281063565	49988.298296764944	0
50003.141428724506	49983.92680217168	0
50011.81226398315	50020.795317113116	0
50007.91702417866	49994.79261652382	0
49997.460358599514	49978.000531714766	0
50008.47322917809	49997.7998386602	0
49988.79105521255	49985.61885176348	0
49979.99668415866	49988.247550464446	0
50023.01450993598	49990.665766766455	0
50001.80863469015	50011.621492053586	0
50001.180707899926	50000.160397497704	0
50001.230491099064	50013.464722137476	0
50005.57916729151	49986.36478573439	0
50006.32386534526	50003.98689779463	0
49987.26417256439	49997.386262863576	0
49986.50969488265	49971.13079668079	0
49991.78560749561	49984.743248127874	0
50011.91064186316	49987.25857504851	0
49979.026179858774	49993.54009193787	0
49995.29197055855	50014.299317089695	0
50003.27528192292	49991.640484220654	0
50022.18687484511	49999.49876293456	0
50016.845165693354	49996.542146341235	0
50009.68184032617	49994.3223712722	0
50008.5689875515	49989.42745413995	0
49988.62882947315	49994.23153514448	0
49978.34352784749	49994.31806542327	0
49991.21899801028	50013.93786311992	0
50009.06545782055	49992.015826742805	0
49996.762495718875	49973.93491078354	0
50017.86968777505	49999.56646561498	0
49992.32209367812	50003.204802689404	0
50006.53972236025	50002.45568023364	0
49989.60527622023	49999.63902025744	0
49998.13606003267	50013.69500914624	0
49990.00921189547	50013.485931768155	0
49991.09537875763	49976.82180722324	0
50010.54800492425	49998.00514117209	0
49989.09032394753	49996.42852776032	0
49995.18505374276	49987.3120398817	0
49990.204920949844	49989.23957312068	0
49995.16332007578	49981.804981765024	0
49989.805555721876	49969.598178768865	0
50014.54160586519	50009.30971696948	0
50021.54580095918	50001.77225144148	0
50006.927652825536	49994.9504747572	0
49978.94516972163	49997.86333530433	0
49987.154837966766	49993.45593771072	0
50018.25094646333	49988.26745355924	0
50015.53809944499	50007.19757847838	0
50002.562234896366	50007.29734310244	0
50000.87592896443	50009.30557281569	0
49996.09835851055	49994.088565508806	0
50023.472574627034	49993.01831946304	0
50013.090661204544	49993.807025936294	0
49978.33498788711	49999.89226490378	0
50014.457860201575	50015.35471834229	0
50006.75642568968	49992.643689522236	0
50010.80395894891	49986.74763689218	0
50001.22972512284	50016.696412634854	0
50011.0865047758	49984.2383962155	0
49987.17750191979	49980.50113884318	0
49988.18126003159	50002.39534483807	0
50025.30879016485	50001.55626795164	0
50004.84985572731	50003.25131092541	0
49992.321169828596	49977.792669715236	0
50025.70679542769	49986.95657258604	0
49987.68618123762	49990.97637467728	0
50003.750755374844	50000.30182726468	0
49993.00738688821	50018.27374472574	0
49985.56049451298	49985.40564000354	0
50012.47559685164	49994.66869856204	0
49988.23073582163	50005.06016935864	0
50014.21137249285	49998.59916272567	0
49985.705947552444	49991.237555350046	0
50023.961762669176	49980.63716247672	0
50015.65901229553	50005.51123304655	0
50007.42018130532	49983.40923644637	0
50003.98929458173	50020.19652411129	0
49978.68685766216	49980.01706397409	0
50006.02554113342	49983.502716806615	0
50006.37104882755	50017.880156948675	0
49977.877792385596	50016.68462250551	0
49983.88778388111	50003.431641383904	0
50007.25930525301	50016.356386512496	0
49997.53870393056	50011.68337544323	0
50028.8876354843	49996.7961139601	0
49993.03313609062	50004.99403676527	0
49978.87460193789	49978.57901382944	0
49998.366406242945	49994.75751474936	0
50019.61622097593	49990.60713461233	0
50014.61533795304	49991.38028168589	0
50008.690952911136	50020.165591565055	0
50005.68511072025	50013.842987113785	0
49996.093953493786	49996.01996986774	0
49981.46397774686	50000.416395001106	0
50010.21667654521	49996.177030068495	0
49996.98762224401	50012.73618486243	0
49977.06413674297	49991.234642248426	0
49993.694214306066	49995.12567417274	0
49980.3192485011	49994.00326872188	0
50004.056211135474	50014.66353332076	0
50002.37956575776	49978.923750197646	0
50022.66685467963	50001.65038291576	0
49995.84149753014	49973.43350969119	0
49997.10356754586	50006.01006358804	0
50033.06942428801	49981.91341570461	0
49979.94679799229	50001.3323591304	0
50008.85047956283	50016.47355770598	0
49995.25060635962	50016.73726829858	0
50006.72266694603	50007.64404602325	0
49990.082384099696	49971.73324296739	0
49994.30142329103	49986.52147414055	0
49993.99083781493	50013.564340328594	0
49993.677025331424	50019.77453632753	0
50008.88873976937	49986.20754836948	0
49989.62043617076	49984.9066512741	0
49976.89101514203	49999.79555213243	0
50000.38365317644	49984.73866509687	0
49998.50301832688	50004.801049115755	0
50002.4775370339	49999.82692121468	0
50000.58614407058	50022.59126134004	0
49991.57997734524	49980.74466590062	0
49999.47619484948	49983.55135301644	0
49997.872176753845	49979.78767954166	0
49999.51034001347	50014.126163537476	0
49987.361610054635	49969.53376487578	0
50002.83973411616	50012.701877170904	0
50010.86774556764	49989.07944425918	0
50001.15748309764	49991.573961654765	0
50007.9913835416	50022.24041741338	0
49988.7503233546	49981.35012226887	0
49986.03608310234	49999.11861181681	0
49985.00637627702	49981.597648055234	0
49985.650089384144	50009.49023072368	0
49974.397243483145	49994.03644489316	0
50015.4345562129	50000.98678220005	0
49976.39001702552	49983.38478956387	0
49990.066594147334	50015.71113489241	0
49971.73204410394	50023.41744022993	0
49983.60830630746	50002.113752133686	0
50007.28364498836	50014.70157262982	0
49983.19737224199	49998.713609976796	0
49986.11467622116	49996.56995467928	0
50019.87293030292	49996.05067039871	0
50011.89569799317	50004.23689077273	0
49987.14195373493	50003.64643312917	0
50005.18617250356	49976.00707180303	0
50021.27295677253	49997.78060101359	0
49979.594871433575	50010.649888378335	0
49992.039268323744	49970.88771154867	0
49987.510827455895	49972.02581111281	0
49995.56040451604	49984.98989796355	0
49981.0822076258	49967.432359146966	0
49987.94058000065	49974.88526764987	0
50014.510866226876	50001.379604242626	0
50004.62877733578	49978.807454918766	0
50003.970018942	50018.124082947324	0
49993.62624373497	49978.81782578118	0
49981.3428510555	50003.34384201937	0
50018.167902045905	50002.34827142573	0
49981.71449227033	50012.160532840586	0
49993.51179022016	50011.8374166899	0
50006.51511528033	49980.31385758159	0
50023.53832016382	49982.224374854566	0
50017.194157851016	50024.83639285489	0
50016.97714463976	50008.12513798981	0
49990.94758817478	50010.165896359336	0
50029.3899666008	49984.93088934797	0
49985.95128382408	49973.39797252086	0
50021.498484812364	49991.903341270365	0
49977.56468768297	50006.68173366002	0
49997.40523162644	49985.00916248897	0
49999.45886393115	50015.993292540705	0
50004.07375902936	49990.19193619716	0
49974.26236635185	50000.19879209648	0
50019.180563178095	49997.94562009952	0
50009.890755981425	49980.265018184764	0
49989.29510405071	50002.724338880376	0
49996.426259186024	49985.51478007382	0
50007.493040620924	49989.19723968765	0
49981.384028675486	50010.62626959132	0
49991.6071713429	49988.028312631526	0
49984.6056899718	49996.65388554512	0
49989.978249538704	49976.34614928339	0
50009.06208482354	50007.05225252825	0
50015.12164949382	49987.54220632814	0
50013.02451351341	50012.6930640136	0
49983.72875331615	50005.03348698493	0
50030.322162535915	50008.764945724026	0
49988.07236480543	49973.30322159022	0
50021.17953770424	49993.40148768863	0
49977.9353266202	49988.32861394756	0
50017.55200453088	49989.686622262205	0
50009.41709683127	49982.94472538286	0
49993.517031380165	49985.624445562935	0
50024.23762702507	49990.057631149546	0
50006.59920691841	50013.173112278804	0
49996.36285869221	49979.65183355569	0
49996.46253639952	50010.35669178488	0
49986.346697934445	49975.77454466398	0
50017.36509094484	49994.05724041787	0
49977.54298608225	50015.26628060827	0
49987.665413008544	50009.961026873665	0
50004.20668245684	49986.92493821414	0
49991.240948939056	49995.09753900651	0
49990.672214701546	49969.02835953091	0
49986.80029992012	50019.193986685816	0
49987.05498610656	50015.276629584274	0
50013.29483279359	49990.93642424138	0
50003.07116470876	50004.790797890644	0
50019.96678142075	50005.286622233856	0
50016.410985050155	50026.64117403084	0
50022.381607964344	49994.78009458669	0
50032.55510401598	49988.476649386204	0
50019.84726886357	50008.03743254569	0
50018.55105006549	49996.125393120456	0
50005.72733228711	49984.65987424659	0
49990.724770951034	50001.10196901953	0
50007.556938279646	49979.396019758125	0
50022.078615100705	50000.813758113996	0
50004.55566149082	50023.60044291396	0
49998.4983155582	50015.035411197096	0
50004.21201548379	49979.89735732732	0
49998.41688966351	49982.0914605221	0
49996.9404056562	50019.45560997021	0
50024.824178134666	50003.82240284793	0
49981.59933546655	49988.22546023058	0
50006.68692081328	49991.29153867619	0
50030.92505047998	49986.73341575318	0
49987.02162812129	49999.91224158874	0
50025.59547838074	50004.8113040502	0
49988.90094384041	49975.40867859488	0
49990.23594971534	49994.96063345515	0
50017.1067611682	49986.79810538411	0
49995.74080340362	50018.56532930337	0
50002.31586199673	50000.83903672667	0
49985.91446985067	49977.111835945914	0
49967.44431902017	49989.53004316159	0
49991.32434972063	49993.81099808387	0
50030.49764698876	49999.80431681986	0
50027.8920230694	49984.61646596402	0
49974.05217655252	49991.63751974511	0
49986.350155817265	50008.71150109189	0
49979.786602864704	49996.93528004006	0
49980.638830733114	50014.78666042598	0
50018.94609729141	49984.38404056665	0
50016.86817008317	49983.479919210724	0
49990.923193534356	50019.067660158245	0
49984.68159875427	50012.00075993163	0
49982.58897476211	49987.25645410104	0
49977.860154341804	50025.185317880954	0
49980.36263354036	49976.54920293385	0
50030.175245270664	50013.83441614367	0
50030.65430217634	50010.08164100497	0
49970.65389870021	50027.10203048065	0
50034.9719228903	49978.647480672626	0
50017.85789347177	50007.327853458395	0
49989.376716702325	50005.95581601044	0
49972.54740722439	50004.26018838349	0
49999.90607349646	49987.24525022351	0
50016.33039841318	50011.26546094777	0
49992.406209525456	50011.43399184492	0
50035.72874323706	50015.82195458916	0
50005.41012807499	50025.2913505149	0
49983.81713803753	49983.79410119446	0
49999.77181508898	49967.689736443	0
49967.01115954832	50018.732933267005	0
50001.21111076006	49976.59515916633	0
50022.03660548448	50021.284900769926	0
49987.06820574467	50005.69981951918	0
50020.23576196077	49998.22890886206	0
49992.16903790663	50013.34050751537	0
49981.74734959878	49983.20071237331	0
49991.36824090871	49969.98461879516	0
50012.37766248718	49981.688403947286	0
49974.56224014572	50014.0804240969	0
50024.36097900612	49986.16457806206	0
49978.57637046901	50017.57258934513	0
50035.21616128849	49992.33085888675	0
49988.520182053304	49993.212740546805	0
49990.99456999804	50011.18036907362	0
50014.791241027175	49989.81083623396	0
49983.24235149588	49995.04380092772	0
50005.4078474971	49995.59320991545	0
50026.3538803164	50002.49773890014	0
50022.33425121599	49996.648774144	0
49985.706139208625	50015.893411702025	0
50001.12132970448	50026.977078791555	0
50032.16883876991	49997.22933410839	0
50000.78804212597	50010.92367463368	0
49997.79416111843	49992.046539810384	0
49989.86428037326	49986.360250281214	0
49991.50355130605	50019.933566887434	0
50028.340584949256	50004.80209150397	0
50102.184309696255	50118.905963748846	44
50084.010204332684	50164.76380193381	44
50133.83280707622	50075.512305780976	44
50049.907375760726	50105.916874049275	44
50138.35121935151	50025.32655164189	44
50187.44852819684	50010.236784045745	44
50081.79517561503	50071.3687394389	44
50024.33981938318	50150.7404745522	44
50000.47656310785	50191.7938291276	44
50181.782697350194	50062.42509093423	44
50097.83891706945	49999.533189589776	44
49984.89961816722	50237.068287166294	44
49994.4342101467	50287.055592497025	44
50048.18463006997	49984.5810253683	44
49998.46841570979	49992.65010479191	44
50054.93928966439	49939.65695792412	44
49951.04437980576	49979.64606245877	44
49970.54870812189	50028.720491199136	44
50217.03293548154	50091.11406871515	44
49958.25272115715	50168.566915633746	44
49905.97315033919	49980.29602358712	44
50251.05675410888	50058.15739813719	44
50085.681543181745	49901.24515413317	44
50023.41937696422	49904.00986624906	44
50022.67701183181	50036.48675162788	44
50123.132993203326	50187.780581224666	44
49943.41326760658	50260.58302473483	44
49910.77282950754	49932.20923103323	44
49902.27405303514	50236.36295390746	44
50130.569095197396	49918.94104262069	44
49939.836577009104	50127.46672803419	44
49939.53295459439	50074.29416324199	44
50091.59964899491	49855.62579906036	44
50042.42039065135	49860.62718066572	44
50014.23118777057	49816.8184350495	44
49971.41564166517	49902.704797047445	44
49859.57609420633	49979.189656339506	44
49893.906591204985	50087.040869470744	44
49887.95408859938	50283.89129352398	44
49976.32832436584	49791.729058131685	44
50171.86571872289	50167.04992244493	44
49913.99397694079	49879.97775277858	44
49926.298353192935	49786.33395836763	44
50076.732847376974	49812.49350811325	44
50000.15408690053	50103.59805524543	44
50111.276086743455	50232.19978481941	44
49836.36181106371	50275.16812632831	44
50133.53792927317	49835.10144301638	44
50166.19833033675	50118.0044625241	44
49874.02904751323	50196.5780259827	44
49847.33419501968	50097.00108974757	44
50044.75339173366	49773.22214429685	44
50218.827331118235	50144.84112635993	44
49946.63721318745	49838.88194879078	44
50089.13308886658	50276.35720537441	44
49844.86452156732	50159.064548481	44
49820.88049047026	50203.675679442	44
49991.3947493947	49861.754663235	44
50055.726693744175	49727.714392803435	44
50198.65454615305	50208.70129923138	44
50171.3018298236	49965.549209133234	44
50170.93483405913	49870.546914222294	44
49801.33738397114	50070.86670060421	44
49863.15281546656	50028.9375652452	44
49787.519022064014	50237.49144673941	44
50300.43812146271	50040.70839008308	44
50037.63899201237	50301.62165257491	44
50149.99735329597	49791.70560477861	44
49880.669529919	49795.20086979206	44
49752.76755636067	50055.2802614525	44
49923.16109017033	49738.63792350416	44
50055.58077285624	50203.70032057506	44
50057.25660706938	50345.62210277643	44
50191.289367692014	49823.52850983682	44
49905.34193667464	49687.69477671869	44
49912.772806959765	50025.582296424756	44
49792.39048573533	50119.1330555394	44
50263.14517463359	50160.856629610054	44
49942.62857651716	50215.122553261324	44
50044.16664640972	49682.2297150678	44
50217.53984947743	49867.88258214637	44
49974.74426507696	49743.35122845596	44
49725.42622294538	50096.549268467475	44
49888.05901124541	49645.73813606459	44
50150.41617926971	50257.68215362065	44
49737.84557112893	50011.17454721386	44
50285.988444748684	50088.78087501418	44
50106.944848686406	49712.70156516722	44
50180.5895550719	50297.357047475285	44
49874.42628520497	49856.54784747402	44
49697.7527537943	49985.11715950497	44
50208.4155910728	50254.7021498007	44
50093.890809638775	49665.60443830335	44
49679.04367574913	50098.46813309636	44
50004.576400605394	50337.14602924294	44
50320.46020174627	50119.622870041545	44
50178.49419563702	49748.558491108684	44
49828.7493835038	49875.68389694068	44
49903.802549478605	50155.28718606939	44
49871.544449364446	49720.17121012474	44
49748.74083074987	49966.908612793835	44
49794.81118984506	49975.29620083098	44
49823.15313366263	49923.8477688587	44
49963.858929966555	50361.01613648453	44
49707.78870879593	49933.54099733889	44
49633.427529919696	50108.89465111545	44
50218.26130217797	49771.47253242226	44
50242.512390909054	49817.62470498362	44
50118.08461957793	49622.94803756502	44
49588.051553242636	50121.25506473358	44
49903.55701025134	49600.83367835788	44
50320.88708029932	50165.3333308084	44
50234.36093977704	49988.37248804598	44
49700.80571732252	50054.65034862387	44
50323.14246620031	50000.55027040107	44
50271.74084083702	49952.61151922719	44
50279.56374698052	50205.215251088914	44
50141.26868769015	49575.082381352266	44
49842.68937942649	49678.545589831694	44
49867.30864062655	49904.7458359601	44
49799.94746460669	50024.46088489136	44
49660.11836267968	49953.15000796431	44
49704.82267893143	49886.58451822647	44
50345.907615685064	50051.56179206428	44
50164.55395957073	49703.77559305966	44
49775.28198471106	50192.40119418881	44
49805.055150505454	50313.09752327998	44
50303.63683715373	49911.40498057448	44
50098.89566973021	49547.58620361732	44
49771.34007581138	49919.5722313891	44
49994.59395984571	49677.67101629025	44
49585.28890598378	50071.13958648727	44
49754.63846140445	50296.52435740861	44
50262.86575606468	49867.46454472592	44
50169.177554526046	49631.24462742678	44
49732.88101047758	50144.410421409084	44
49609.75135360347	50028.26488852707	44
49833.13586431619	49797.47307437621	44
49944.15380489481	49654.09801517737	44
49944.51106390175	49579.082470375295	44
50188.425001406125	49918.718593659956	44
49608.603144189336	49942.05969896314	44
49656.84809450762	50156.38446932232	44
49979.805851626596	49543.07607316509	44
49950.56478719298	50316.72053642395	44
50345.1475188988	49880.93985911412	44
50315.25854270038	49840.77806323394	44
49825.62470170334	49735.35205228434	44
49742.23009750921	50236.03283575464	44
50367.473742183705	50173.484888417835	44
50255.65501229029	50265.55129577893	44
50055.55856596771	50398.47194822532	44
49613.34136870413	50181.4846550333	44
49554.89260787529	50028.800922988405	44
50049.289386908975	50250.192830803135	44
49628.03453322541	50231.86457468535	44
49587.111596631556	50252.923197400174	44
50072.753493568605	50441.38406082706	44
49545.038779598675	50100.92223433779	44
50091.720497646005	49763.230322944946	44
50232.08048482195	49722.38443624718	44
50373.70242451663	50000.11940177186	44
50372.835938642915	49947.42711581696	44
50375.50253120988	50128.16747603867	44
50050.53219327396	49547.402018882225	44
49798.85188770503	49655.12175164956	44
49565.10164147243	50210.91865965917	44
49927.990368398685	50392.02033114719	44
49791.342148623415	49774.81798932774	44
49610.07773378684	50294.49243743816	44
49711.624026132034	50278.045113718545	44
50418.18203655041	50172.632401206014	44
49980.653199144814	49618.58809907973	44
49566.76143512394	50318.27123996791	44
50391.07809871875	50064.14192525036	44
49573.68378544102	50365.758593058556	44
49578.068661823694	49989.77452804938	44
49556.975434421416	49936.23414202784	44
50020.028812255354	49510.58308933939	44
50276.43147077156	49730.902078510786	44
49514.56429656507	50056.87177110571	44
49743.75363029122	49852.380121889786	44
50106.58778588857	50409.46375520523	44
50071.65885041302	49604.23761771787	44
50351.37576526661	50219.524839826954	44
49471.40553052835	50031.16182594338	44
50216.4790593441	49609.311537725414	44
49774.586502942635	49817.72671015725	44
50456.705230505315	50148.29723147842	44
49699.261217110674	50183.18784234708	44
50398.487897635816	50225.71202510926	44
49452.441032832525	50081.08944338132	44
49654.64268275172	49998.3053849424	44
49662.7691987655	50287.646735319504	44
49724.90209771598	49807.22183212883	44
49532.76586515239	49979.71243782487	44
50266.861481480286	49685.40773082322	44
49814.368025753705	49611.11142855751	44
49654.155681510405	49879.35797477073	44
50505.97263957419	50138.63903311751	44
50122.0998181034	50366.72982753526	44
50161.367288126035	49531.18613567527	44
49778.7767260736	49575.28932792728	44
50303.74558584796	50262.08836582227	44
50020.18985278054	50442.672896433556	44
49750.899546203065	49633.95124566742	44
49858.336037939545	50317.978652606835	44
50152.90053583272	50405.490134950975	44
50235.43212203149	49909.55329272746	44
49614.46278727557	49843.993160348815	44
49954.65061575705	49698.90562234962	44
49995.03750787253	49944.67955765169	44
50209.46730052605	49534.35350209459	44
49649.511287051435	50335.32517658306	44
49693.21915622751	49842.5538074623	44
50394.140347685316	49907.14836817866	44
49672.54489315188	50242.907024189	44
49528.49644085171	50352.9081463104	44
50313.65069152535	49794.86904684473	44
49424.13160128668	50045.796154271324	44
50288.94212603693	49640.649099995266	44
50113.475601429454	50315.18226771342	44
50217.60353748076	49673.141963596005	44
50496.39075486256	50184.40896178849	44
49858.51261663299	49576.80119746226	44
49968.64112229811	49497.581553178956	44
49607.247656341635	50396.289059963674	44
49437.58964468923	50131.18862479895	44
50209.269509364334	50339.878114538245	44
50425.705948579875	50099.07402204462	44
50007.39370227574	49579.076511204184	44
49507.49598534212	49938.07757670919	44
50106.680739677206	50475.95594799989	44
50213.08344890897	49484.16173721595	44
50441.842212109805	50249.78562469668	44
49674.187800101245	49794.10924461519	44
49516.10174932893	50305.27175578362	44
49714.84490634399	49602.69933462229	44
50453.8985661119	50204.675353867875	44
49656.304556865514	50383.81677152105	44
49612.68485689442	49795.896434774164	44
49927.28617329392	49535.432369927694	44
50537.97434310299	50102.18149159301	44
50442.83776822375	49900.28264632923	44
49818.42271161395	49544.18635692439	44
50027.2996677309	49627.06960345952	44
50436.0605653386	49850.57826948954	44
50546.46540056432	50164.50493581997	44
50107.55868847604	50521.59456974367	44
50002.32933458427	49467.32479238359	44
50473.80627856231	50104.7029925172	44
49955.98087728808	49453.025148919754	44
50299.06389237074	49593.86991709353	44
49967.13950828642	50440.07682617255	44
50351.70861388342	50284.986300270415	44
50340.562707587356	49567.98671725663	44
49410.75866249326	50174.41277181459	44
50401.84217112921	50294.08003292869	44
50208.53103196614	49434.1224082999	44
49907.22800609528	50347.10435917345	44
49580.64843943963	49888.444533068	44
49853.84766469405	49511.61493736671	44
50197.314855412624	50389.21443382362	44
50452.59637878794	50061.781717891616	44
50178.33598012443	50442.65413198301	44
50260.61890882743	49447.4750786859	44
50501.789823595864	50229.55385869286	44
49523.361673526204	50229.37451572552	44
49724.09422409815	50336.86591182368	44
50415.66179036821	49803.34246274974	44
50593.98598349303	50180.84394822385	44
49789.01320919628	49704.21612861174	44
49480.501177241305	50351.283848486826	44
50370.59186234333	49607.7303623599	44
50560.043790069096	50057.46744311539	44
49961.156520365075	49406.7813645539	44
50005.422838812556	49419.31417247013	44
49764.02607242088	50365.98894371817	44
50624.2566905947	50221.221203522284	44
50340.5569253137	49653.04546394342	44
50401.70794181126	49569.733283662754	44
50582.00567703143	50237.21047313669	44
50005.18124554534	50489.46712288177	44
50251.039414350045	50316.97919009217	44
50582.58763583608	50124.604104449725	44
50671.059893450285	50238.66631809351	44
49477.05815145976	49980.9663451691	44
50273.34549795382	50361.54012552233	44
50553.023595222774	50272.57630942932	44
50547.77830363473	50007.89697085303	44
49470.00486620249	50294.95833024348	44
49550.386903099796	50405.017681208315	44
49772.752355822835	49524.55179969383	44
49723.30291142955	50390.857208236346	44
50050.75276193018	49437.33994503672	44
50251.31435720861	49555.18212124516	44
50122.16121022789	50568.24287873556	44
50474.3079115251	49815.14570821595	44
49378.98957603989	50062.174856241574	44
49679.20674632498	49745.12484699275	44
50226.113071342326	50442.793674925255	44
50427.94544046142	50014.53316331387	44
49918.73595680417	49427.60832345391	44
49746.78423241201	49750.521485696234	44
50372.14929229671	49691.689036744	44
49552.758527423575	50458.715217630255	44
50402.27869544268	49516.87124036568	44
49505.94954276348	50127.63503614691	44
50155.16440369542	50606.71479844027	44
49592.41202346345	50494.50541892768	44
50325.334481930775	49734.95075972226	44
50452.70980950683	49975.40816200296	44
50644.15188235368	50174.38519808543	44
50251.747120045606	50401.35376029116	44
49337.52960730282	50029.968399911115	44
49994.01904793824	50402.23439101079	44
50152.7772129275	50520.49735853434	44
50093.1100477982	49466.04622744893	44
49880.498873755154	50399.04082569842	44
49840.90692933805	50432.27737266504	44
50194.5269332826	50501.901287211884	44
49520.33494760403	50495.7987026428	44
50507.84971756214	50063.59927101404	44
50365.39029091477	49834.21296908664	44
49458.69201512287	50172.28042799738	44
49731.16321880865	49553.74908029967	44
49718.24816771367	49507.86721177449	44
50498.95466468475	49951.97692330575	44
49830.38740911288	50484.64662402745	44
50257.788553056176	50476.26252654436	44
49685.12687974005	49552.337455990106	44
50489.15875814561	50002.005212887714	44
49599.69598638665	49752.084426542875	44
49893.94701200487	49471.60018014834	44
50314.53443417272	50391.47962394709	44
50090.84693653969	50605.499080280446	44
50303.396849847755	50318.375279288666	44
49623.94520761887	50457.00553019728	44
50719.880360140975	50218.27521490535	44
50063.73178644587	50548.1701661932	44
50016.869358264616	50542.30748161669	44
49819.68359850585	50388.21833087665	44
50446.1385401828	49765.960416088514	44
50205.07660051401	50553.787885556325	44
49363.37268397473	50199.688487936546	44
50467.72023201658	49718.233782857686	44
50576.040317979336	50312.749557981406	44
50541.59248722438	50354.14408115789	44
49344.99984010857	50092.202141738446	44
49502.07460253948	50185.59167576838	44
49972.112400215854	49362.98472243708	44
49871.891843609395	50513.164231379145	44
50259.77636418783	49494.28408773577	44
49342.931592322464	49980.67845042069	44
50752.26763262476	50258.06527700103	44
50117.28966659076	50645.52952325285	44
50501.78481164151	50387.29415003476	44
50377.47075417584	49737.70833664979	44
50358.43663537179	49781.706306707405	44
50451.34371032765	49503.56001103696	44
50402.72540197159	49643.87455467999	44
50595.12111678281	49982.53147137414	44
50291.831706250705	49413.60242149913	44
49387.31839668447	50239.62159770065	44
49567.07619411464	49818.5790957007	44
49979.85785958161	50569.52389659258	44
49475.241044681585	50504.52606379675	44
49458.53667189538	50220.23410557336	44
49843.86525247299	49459.838755750985	44
50024.95854827445	49375.84055315797	44
50709.75848124907	50286.69394115229	44
49421.42262217618	50303.311909754324	44
49376.73414315008	50289.95254926394	44
49654.47156042984	50496.311564052194	44
49551.70285091308	50150.83918033642	44
49705.27273009721	49651.31689087225	44
50473.76563391705	50349.703488529594	44
49299.601102170935	50070.162011131266	44
49671.41601501774	49695.97720209189	44
49730.39921111797	50437.88252977758	44
50513.064640764445	49690.950590362416	44
50692.79679290503	50178.729202537186	44
49927.9127221471	50560.13025034001	44
50623.624766819936	50327.387330281104	44
50311.97692421161	49501.6039538356	44
49368.6747022724	49934.69121891562	44
49655.65234726395	50054.75547856647	44
50454.86095914075	49630.0511416906	44
50317.25441377235	49374.86803197342	44
50450.82978634657	49582.70644765362	44
50503.16985742991	49583.80868112012	44
50691.40204441809	50336.047327158165	44
49483.01868467071	49894.53275296591	44
50629.097962147374	50127.34459115798	44
50446.70165593293	49677.45038167918	44
49917.912366864046	50505.38435385788	44
50549.70151247575	49593.821149800264	44
50170.12161914942	49408.28920647491	44
49441.137802683435	50464.65357340076	44
50163.24444804255	49466.31556137129	44
50674.66261710666	50386.74859770521	44
49793.27178452089	49478.738424281684	44
50045.82441242593	50629.54832406922	44
50147.387340063986	50687.561063566376	44
50322.634358362455	49451.93402751627	44
49474.924826015034	50558.03467104868	44
49417.501295851456	50503.7304051858	44
49374.2344022464	50482.42439176536	44
49906.84219714814	50457.73020052303	44
50549.08181149476	49657.12694787656	44
50423.14940729774	49725.77930267637	44
49722.214627860594	49694.33795321929	44
50508.30330311101	49747.29973954081	44
49796.63388830767	50515.865427950535	44
50681.58207309732	50132.9158115007	44
50523.01988704931	49793.71301905364	44
50610.571113846156	50279.239257297	44
50349.53184242122	50339.911104398554	44
49462.358454638226	49937.73547060831	44
50740.37456842644	50161.56725822775	44
50119.264423295775	50723.51773103963	44
49288.85163372639	50023.64262497193	44
49818.53271656094	50555.83234029431	44
49695.70106274422	50474.3581740572	44
50295.85348468255	49545.97593314372	44
50274.91265578059	49357.0668812048	44
49414.63153795793	49939.173930618745	44
50467.93451121945	50301.478350576705	44
49772.38951611151	50462.33301302064	44
50193.73126076311	50686.63954594616	44
50007.82736475764	49327.488476200604	44
50082.00031532186	50755.74641846913	44
50534.14524937686	49548.336780955986	44
50123.535834638715	49406.722193446076	44
50791.386057383774	50226.20084787809	44
49666.98191432586	49509.28611022291	44
50475.76458544153	50431.87400084418	44
50558.553450017025	49505.70829804731	44
49336.067457768026	50250.2708503123	44
49871.7731804732	49403.913834731626	44
50507.90155255998	49508.09193297974	44
49626.05549454592	49489.506854071005	44
50428.904767768	50443.94307856429	44
49712.3144037161	50517.40918883908	44
49376.170627849184	50142.687011367794	44
50055.68240512217	49335.5202811425	44
50035.98470919273	50735.506479880125	44
50218.183848003224	50731.21088461464	44
50293.42987589882	49307.35248213848	44
49952.79321291348	49314.38454348964	44
50239.00873801762	49394.62345510405	44
50251.726726695066	50763.91508886052	44
50258.9127225186	50526.61483484114	44
49938.01784775885	50612.4840450484	44
49436.84372852135	50418.10398382931	44
50479.573642170515	49864.406384066606	44
50698.909072849405	50430.52091862847	44
49580.75458777693	49466.03883194077	44
49686.48052903135	50424.57600751071	44
50123.298187072876	49356.835532319674	44
49519.23761625454	50570.25337664895	44
50415.9339537844	50336.91909388223	44
50000.31031675503	50640.8146504638	44
50271.50745598145	50715.06986128078	44
50358.18440209089	49503.42791659868	44
49627.41208576296	49671.817433658034	44
49319.56726111452	49917.87491809623	44
49640.472452591246	50546.78968895782	44
50315.16461729037	50737.79295000337	44
49499.90049981952	50450.89185682927	44
49389.797827943905	49982.17676803132	44
49925.055051292584	49374.57874119426	44
50790.42190219002	50287.88120267445	44
50515.690304052005	49897.63068151791	44
49825.12371518586	49407.4060374985	44
49311.85803074503	50293.28964655435	44
50219.87659171696	50643.583730710285	44
50035.94169894825	50781.87315646791	44
50244.40824725759	49301.05397771471	44
50595.76563449272	49636.69872668556	44
49605.42493101238	49532.12969827924	44
50282.032478869325	50666.03857576288	44
50531.03111230729	49851.530800616296	44
50328.228390138385	49270.6612331597	44
50414.497676743085	50390.69995862222	44
49545.1526666685	50615.1312260487	44
50419.69684692827	49468.1065459026	44
49373.71894275186	50341.825491059295	44
49874.77261682916	49354.1995040707	44
50358.17688698066	50407.564945612714	44
50526.81275741252	50433.19374088099	44
49406.95217688995	50554.381624673726	44
50062.121148782724	50680.06111634997	44
50557.873317441044	49718.92722539244	44
49590.26943823977	50608.67881130389	44
50768.189726027675	50119.44448348449	44
49269.353845401594	49936.50071648859	44
50552.5449831352	50479.182246338714	44
50380.19541224115	49438.20186600473	44
50517.76653653702	50512.58009105384	44
