# Supplementary material for: Abundant Topological Outliers in Social Media Data and Their Effect on Spatial Analysis
Source: PLoS One. 2016 Sep 9;11(9):e0162360. doi: 10.1371/journal.pone.0162360 (PMC5017681; doi:10.1371/journal.pone.0162360)
Supplement: S4 Dataset — See the respective attached file. (ZIP) [file pone.0162360.s004.zip › S4_inclusion_swl/clust_46_55.csv]

50000.0	50000.0	0
49997.79043139506	49998.597076012185	0
49992.133447697015	50000.07879332946	0
49995.558133034945	50000.38009565156	0
49997.21745450375	49997.77212437529	0
49994.57180867038	50002.631066205395	0
49991.49888846195	49992.4613969998	0
49996.77201141029	50001.35825968003	0
50004.850999751936	50000.85693610015	0
49993.46797080403	50008.42654315858	0
49998.95035597973	49999.646175560476	0
49997.442896782326	49996.09302892505	0
49998.812795232036	50001.19449831629	0
50002.62075658079	49995.496073808055	0
50000.216125961226	49993.66178437633	0
50004.23648844592	49992.22940218959	0
49993.571381594695	49999.580818657516	0
49992.41923089483	49988.943020042476	0
49996.0527618576	49990.599080623244	0
50001.12000876341	49996.02035613251	0
50001.6019572125	49988.69191780159	0
50000.054173393626	49994.84507609227	0
49996.16393075302	49983.54171333091	0
49999.359585119164	49998.34690009942	0
49990.032259035645	49990.78718097332	0
50008.03801246034	50004.374756706806	0
49997.912305912	50002.05047237355	0
50003.47988321763	49993.052296422924	0
49985.51403302475	50003.33527065473	0
49998.6759818169	50008.21620234813	0
50007.88661690972	50006.75171072905	0
49992.84463948033	49996.02080521639	0
50005.353157945894	49996.63946390781	0
49993.56821679584	49997.757853689975	0
49984.727985152575	49992.42600786566	0
49987.897885826496	50000.432936200814	0
49995.41428427015	49998.58480619745	0
49998.23230755371	49984.27159425677	0
50001.56984675912	50003.70886639595	0
49987.949256951135	49986.671472371265	0
49993.69019385624	49988.42095948461	0
49990.60023029436	49996.84431148471	0
49989.8831856475	49998.5480773353	0
50004.031737429694	49998.13902404288	0
50003.4894029905	50003.09904140463	0
50008.61850962432	50008.21797879241	0
49999.591625836154	50002.031401449996	0
49997.03975814452	50009.348246719914	0
50004.44371639388	49993.891565456965	0
50003.34929151505	49985.56991203538	0
49992.16039029563	50006.06042632077	0
50007.15378653218	49999.26466668234	0
49996.16890274137	50002.738391335304	0
50005.92485061879	49988.330804757796	0
49998.38389391129	49993.62450756858	0
50005.06115385122	49997.67556213016	0
49988.91764942108	49997.5550046056	0
50007.51712024195	50001.36870839534	0
49988.1616042304	49983.63506917873	0
50009.485075860175	49997.87824772131	0
49996.04301541916	50008.734037925446	0
49992.10706594943	49998.709555552676	0
49998.05603662089	49976.85732034227	0
49998.23225417739	49988.04705525317	0
50003.29875263384	50010.79864165075	0
49988.8005706413	49988.888047156666	0
49998.633742805185	49985.74198749925	0
50012.26252845324	49989.043919917516	0
50001.71554240036	50008.23076770677	0
49990.4221963806	49980.08489794384	0
49996.7307457035	49986.75100088232	0
49996.95323201458	49991.31025767149	0
49996.627782278076	49999.704189140306	0
49993.783599509414	50001.9670468794	0
49995.547791910605	50007.16657583297	0
49994.541607082676	49998.032773452	0
49997.19536476392	49993.761534747864	0
49994.48619388764	49990.314267388865	0
50005.31953840113	50011.457951609125	0
50005.21838530439	49992.710027598725	0
50003.553832569996	49996.930528550794	0
50005.55622003214	50007.27952617764	0
50016.07253131363	49992.92009515851	0
49981.55975510632	49993.815413305005	0
49998.391760254424	50010.92338898061	0
50006.9610331696	49997.4371772649	0
50008.761052684844	49996.71402507769	0
49995.88335509951	49989.38185972829	0
49996.861110456084	50003.60591475201	0
50011.76083948491	50005.815023696225	0
50007.565205166386	49988.032658921504	0
50011.5472826698	49993.41279408204	0
49994.69598294172	49991.86267472745	0
50001.59297422699	49992.63184262959	0
50020.432728192354	49991.544523876044	0
49995.42836478101	49997.296746693275	0
49998.810270886876	49992.07105333187	0
49990.64479087334	50004.56734443546	0
49986.07489653561	49993.66150576665	0
49986.51012401545	49995.60849854692	0
49984.077954815686	49995.664388103614	0
50003.895467088914	49987.98694527446	0
49982.031325156546	50004.108411650275	0
50012.386007996894	50002.93416500153	0
49981.83577827261	50006.99544168797	0
50002.61358895062	50006.125868638286	0
49997.610187178936	50007.504993158815	0
50002.000247755146	49982.02566011666	0
50003.92467657114	50009.55221404131	0
50007.90022175466	50009.254849840996	0
50002.119076106625	49987.54881244561	0
50000.85755020047	49982.84260186325	0
50002.88920887537	49988.277816315385	0
50000.76418505607	49990.47633754719	0
49991.52221516297	50005.175687260315	0
49991.79441719219	49989.945528475415	0
49998.38903914623	49990.977596904035	0
50010.86443657174	50002.861853111826	0
49996.13310567727	49978.225416527945	0
50001.90323198772	50002.087447907405	0
50005.84584777947	49998.54566276328	0
50017.357289774474	50003.73442282242	0
50012.453241333955	50007.3589429362	0
49985.605250376015	50000.51473356919	0
49994.38328827558	49984.18899957935	0
50000.8403546126	50004.897730818215	0
50006.11194117808	49990.15992299432	0
49984.27524808013	50005.968591316036	0
50019.5490885488	49989.334775282514	0
50008.08135946473	49995.88210170539	0
50013.452588935026	49988.7082536488	0
49998.1854275154	49989.08493253287	0
49998.71774061969	50006.58240197167	0
49993.97049801827	50004.02511665101	0
50015.25622703696	49993.5720335993	0
50019.81418921928	49993.28277654077	0
49995.226166110464	49988.49803466768	0
49993.865175289255	50005.869898426434	0
49994.04884830762	49993.897956082816	0
50001.39258520028	50014.69304526826	0
49992.10381851385	49991.3367421365	0
50002.88349777745	49998.53556594982	0
49999.29465558944	50003.13800737407	0
50012.61582749915	49996.667967977366	0
50004.93898694684	49981.08544820314	0
49992.72674114008	49981.491918674365	0
49982.816725410885	50008.82887474503	0
49993.60548876865	49980.15138910854	0
49992.11360557294	49974.161871512435	0
50008.0641741181	49991.535682462476	0
49986.56975352135	49985.88537937111	0
49988.26397047004	50003.51104710496	0
49986.204012010814	49983.62403469558	0
50005.45533731321	50008.4777403098	0
50002.84202847576	50009.38788858975	0
50004.5110949025	50002.17592122478	0
49977.593176681534	49997.97886004455	0
50012.96296910729	49986.584380800676	0
50000.389708098875	50008.21378903525	0
49990.53693650669	49987.986221160616	0
50014.06684097054	49993.2541244715	0
49991.01998804747	50002.62396518842	0
49997.179664791176	49989.593964051295	0
50004.2950092968	50012.89350630644	0
49990.621701041644	49975.46767306921	0
49993.55678247852	49977.01456242952	0
49992.84959283164	49987.70268395018	0
50011.20404459958	49996.77816642178	0
50003.364540594666	50019.003513690965	0
49983.49823437399	50007.538690917216	0
50014.32975302772	49996.15686941403	0
50015.78410513641	49997.474112749405	0
50009.43197460551	49990.474738550445	0
50004.745906517455	50016.623646608256	0
50009.63416808849	50010.34807378314	0
49981.74271072933	50016.83610456045	0
50013.40609958293	50002.34463341224	0
50002.72985233878	50018.01678341299	0
50008.287622641416	49999.13161246651	0
49984.126513146795	49977.08224825575	0
50012.84333684762	49985.38424254539	0
49987.99532836726	49995.883448455505	0
49990.49563661924	49992.83144377475	0
50014.145828508044	50005.16808115428	0
50015.1384677496	50000.029878970345	0
50018.71002429644	49992.34413541518	0
50007.134924491525	50011.962310271636	0
49996.373515502455	49992.135994846685	0
50006.850693972374	50009.72264438309	0
50012.45941158673	50019.663471941465	0
49992.899397134126	49993.07508130361	0
50016.607641170005	50001.151601822945	0
50001.25747092277	50006.547656443894	0
50005.9345093647	49994.19009730721	0
50017.813944932546	50005.00005444524	0
49994.42296405501	50000.44724693628	0
49999.35940114721	49988.76188971461	0
50016.58884756132	49999.17895380054	0
49994.892938313336	49980.091849776516	0
49995.0510721457	49995.44024060015	0
49986.38053722962	50002.41536141428	0
49990.64707373581	50007.66669698612	0
49989.3412077137	49992.250863683475	0
49987.369434572014	49998.90669951169	0
49986.04730065185	50004.93889305151	0
50020.57281063565	49988.298296764944	0
50003.141428724506	49983.92680217168	0
50011.81226398315	50020.795317113116	0
50007.91702417866	49994.79261652382	0
49997.460358599514	49978.000531714766	0
50008.47322917809	49997.7998386602	0
49988.79105521255	49985.61885176348	0
49979.99668415866	49988.247550464446	0
50023.01450993598	49990.665766766455	0
50001.80863469015	50011.621492053586	0
50001.180707899926	50000.160397497704	0
50001.230491099064	50013.464722137476	0
50005.57916729151	49986.36478573439	0
50006.32386534526	50003.98689779463	0
49987.26417256439	49997.386262863576	0
49986.50969488265	49971.13079668079	0
49991.78560749561	49984.743248127874	0
50011.91064186316	49987.25857504851	0
49979.026179858774	49993.54009193787	0
49995.29197055855	50014.299317089695	0
50003.27528192292	49991.640484220654	0
50022.18687484511	49999.49876293456	0
50016.845165693354	49996.542146341235	0
50009.68184032617	49994.3223712722	0
50008.5689875515	49989.42745413995	0
49988.62882947315	49994.23153514448	0
49978.34352784749	49994.31806542327	0
49991.21899801028	50013.93786311992	0
50009.06545782055	49992.015826742805	0
49996.762495718875	49973.93491078354	0
50017.86968777505	49999.56646561498	0
49992.32209367812	50003.204802689404	0
50006.53972236025	50002.45568023364	0
49989.60527622023	49999.63902025744	0
49998.13606003267	50013.69500914624	0
49990.00921189547	50013.485931768155	0
49991.09537875763	49976.82180722324	0
50010.54800492425	49998.00514117209	0
49989.09032394753	49996.42852776032	0
49995.18505374276	49987.3120398817	0
49990.204920949844	49989.23957312068	0
49995.16332007578	49981.804981765024	0
49989.805555721876	49969.598178768865	0
50014.54160586519	50009.30971696948	0
50021.54580095918	50001.77225144148	0
50006.927652825536	49994.9504747572	0
49978.94516972163	49997.86333530433	0
49987.154837966766	49993.45593771072	0
50018.25094646333	49988.26745355924	0
50015.53809944499	50007.19757847838	0
50002.562234896366	50007.29734310244	0
50000.87592896443	50009.30557281569	0
49996.09835851055	49994.088565508806	0
50023.472574627034	49993.01831946304	0
50013.090661204544	49993.807025936294	0
49978.33498788711	49999.89226490378	0
50014.457860201575	50015.35471834229	0
50006.75642568968	49992.643689522236	0
50010.80395894891	49986.74763689218	0
50001.22972512284	50016.696412634854	0
50011.0865047758	49984.2383962155	0
49987.17750191979	49980.50113884318	0
49988.18126003159	50002.39534483807	0
50025.30879016485	50001.55626795164	0
50004.84985572731	50003.25131092541	0
49992.321169828596	49977.792669715236	0
50025.70679542769	49986.95657258604	0
49987.68618123762	49990.97637467728	0
50003.750755374844	50000.30182726468	0
49993.00738688821	50018.27374472574	0
49985.56049451298	49985.40564000354	0
50012.47559685164	49994.66869856204	0
49988.23073582163	50005.06016935864	0
50014.21137249285	49998.59916272567	0
49985.705947552444	49991.237555350046	0
50023.961762669176	49980.63716247672	0
50015.65901229553	50005.51123304655	0
50007.42018130532	49983.40923644637	0
50003.98929458173	50020.19652411129	0
49978.68685766216	49980.01706397409	0
50006.02554113342	49983.502716806615	0
50006.37104882755	50017.880156948675	0
49977.877792385596	50016.68462250551	0
49983.88778388111	50003.431641383904	0
50007.25930525301	50016.356386512496	0
49997.53870393056	50011.68337544323	0
50028.8876354843	49996.7961139601	0
49993.03313609062	50004.99403676527	0
49978.87460193789	49978.57901382944	0
49998.366406242945	49994.75751474936	0
50019.61622097593	49990.60713461233	0
50014.61533795304	49991.38028168589	0
50008.690952911136	50020.165591565055	0
50005.68511072025	50013.842987113785	0
49996.093953493786	49996.01996986774	0
49981.46397774686	50000.416395001106	0
50010.21667654521	49996.177030068495	0
49996.98762224401	50012.73618486243	0
49977.06413674297	49991.234642248426	0
49993.694214306066	49995.12567417274	0
49980.3192485011	49994.00326872188	0
50004.056211135474	50014.66353332076	0
50002.37956575776	49978.923750197646	0
50022.66685467963	50001.65038291576	0
49995.84149753014	49973.43350969119	0
49997.10356754586	50006.01006358804	0
50033.06942428801	49981.91341570461	0
49979.94679799229	50001.3323591304	0
50008.85047956283	50016.47355770598	0
49995.25060635962	50016.73726829858	0
50006.72266694603	50007.64404602325	0
49990.082384099696	49971.73324296739	0
49994.30142329103	49986.52147414055	0
49993.99083781493	50013.564340328594	0
49993.677025331424	50019.77453632753	0
50008.88873976937	49986.20754836948	0
49989.62043617076	49984.9066512741	0
49976.89101514203	49999.79555213243	0
50000.38365317644	49984.73866509687	0
49998.50301832688	50004.801049115755	0
50002.4775370339	49999.82692121468	0
50000.58614407058	50022.59126134004	0
49991.57997734524	49980.74466590062	0
49999.47619484948	49983.55135301644	0
49997.872176753845	49979.78767954166	0
49999.51034001347	50014.126163537476	0
49987.361610054635	49969.53376487578	0
50002.83973411616	50012.701877170904	0
50010.86774556764	49989.07944425918	0
50001.15748309764	49991.573961654765	0
50007.9913835416	50022.24041741338	0
49988.7503233546	49981.35012226887	0
49986.03608310234	49999.11861181681	0
49985.00637627702	49981.597648055234	0
49985.650089384144	50009.49023072368	0
49974.397243483145	49994.03644489316	0
50015.4345562129	50000.98678220005	0
49976.39001702552	49983.38478956387	0
49990.066594147334	50015.71113489241	0
49971.73204410394	50023.41744022993	0
49983.60830630746	50002.113752133686	0
50007.28364498836	50014.70157262982	0
49983.19737224199	49998.713609976796	0
49986.11467622116	49996.56995467928	0
50019.87293030292	49996.05067039871	0
50011.89569799317	50004.23689077273	0
49987.14195373493	50003.64643312917	0
50005.18617250356	49976.00707180303	0
50021.27295677253	49997.78060101359	0
49979.594871433575	50010.649888378335	0
49992.039268323744	49970.88771154867	0
49987.510827455895	49972.02581111281	0
49995.56040451604	49984.98989796355	0
49981.0822076258	49967.432359146966	0
49987.94058000065	49974.88526764987	0
50014.510866226876	50001.379604242626	0
50004.62877733578	49978.807454918766	0
50003.970018942	50018.124082947324	0
49993.62624373497	49978.81782578118	0
49981.3428510555	50003.34384201937	0
50018.167902045905	50002.34827142573	0
49981.71449227033	50012.160532840586	0
49993.51179022016	50011.8374166899	0
50006.51511528033	49980.31385758159	0
50023.53832016382	49982.224374854566	0
50017.194157851016	50024.83639285489	0
50016.97714463976	50008.12513798981	0
49990.94758817478	50010.165896359336	0
50029.3899666008	49984.93088934797	0
49985.95128382408	49973.39797252086	0
50021.498484812364	49991.903341270365	0
49977.56468768297	50006.68173366002	0
49997.40523162644	49985.00916248897	0
49999.45886393115	50015.993292540705	0
50004.07375902936	49990.19193619716	0
49974.26236635185	50000.19879209648	0
50019.180563178095	49997.94562009952	0
50009.890755981425	49980.265018184764	0
49989.29510405071	50002.724338880376	0
49996.426259186024	49985.51478007382	0
50007.493040620924	49989.19723968765	0
49981.384028675486	50010.62626959132	0
49991.6071713429	49988.028312631526	0
49984.6056899718	49996.65388554512	0
49989.978249538704	49976.34614928339	0
50009.06208482354	50007.05225252825	0
50015.12164949382	49987.54220632814	0
50013.02451351341	50012.6930640136	0
49983.72875331615	50005.03348698493	0
50030.322162535915	50008.764945724026	0
49988.07236480543	49973.30322159022	0
50021.17953770424	49993.40148768863	0
49977.9353266202	49988.32861394756	0
50017.55200453088	49989.686622262205	0
50009.41709683127	49982.94472538286	0
49993.517031380165	49985.624445562935	0
50024.23762702507	49990.057631149546	0
50006.59920691841	50013.173112278804	0
49996.36285869221	49979.65183355569	0
49996.46253639952	50010.35669178488	0
49986.346697934445	49975.77454466398	0
50017.36509094484	49994.05724041787	0
49977.54298608225	50015.26628060827	0
49987.665413008544	50009.961026873665	0
50004.20668245684	49986.92493821414	0
49991.240948939056	49995.09753900651	0
49990.672214701546	49969.02835953091	0
49986.80029992012	50019.193986685816	0
49987.05498610656	50015.276629584274	0
50013.29483279359	49990.93642424138	0
50003.07116470876	50004.790797890644	0
50019.96678142075	50005.286622233856	0
50016.410985050155	50026.64117403084	0
50022.381607964344	49994.78009458669	0
50032.55510401598	49988.476649386204	0
50019.84726886357	50008.03743254569	0
50018.55105006549	49996.125393120456	0
50005.72733228711	49984.65987424659	0
49990.724770951034	50001.10196901953	0
50007.556938279646	49979.396019758125	0
50022.078615100705	50000.813758113996	0
50004.55566149082	50023.60044291396	0
49998.4983155582	50015.035411197096	0
50004.21201548379	49979.89735732732	0
49998.41688966351	49982.0914605221	0
49996.9404056562	50019.45560997021	0
50024.824178134666	50003.82240284793	0
49981.59933546655	49988.22546023058	0
50006.68692081328	49991.29153867619	0
50030.92505047998	49986.73341575318	0
49987.02162812129	49999.91224158874	0
50025.59547838074	50004.8113040502	0
49988.90094384041	49975.40867859488	0
49990.23594971534	49994.96063345515	0
50017.1067611682	49986.79810538411	0
49995.74080340362	50018.56532930337	0
50002.31586199673	50000.83903672667	0
49985.91446985067	49977.111835945914	0
49967.44431902017	49989.53004316159	0
49991.32434972063	49993.81099808387	0
50030.49764698876	49999.80431681986	0
50027.8920230694	49984.61646596402	0
49974.05217655252	49991.63751974511	0
49986.350155817265	50008.71150109189	0
49979.786602864704	49996.93528004006	0
49980.638830733114	50014.78666042598	0
50018.94609729141	49984.38404056665	0
50016.86817008317	49983.479919210724	0
49990.923193534356	50019.067660158245	0
49984.68159875427	50012.00075993163	0
49982.58897476211	49987.25645410104	0
49977.860154341804	50025.185317880954	0
49980.36263354036	49976.54920293385	0
50030.175245270664	50013.83441614367	0
50030.65430217634	50010.08164100497	0
49970.65389870021	50027.10203048065	0
50034.9719228903	49978.647480672626	0
50017.85789347177	50007.327853458395	0
49989.376716702325	50005.95581601044	0
49972.54740722439	50004.26018838349	0
49999.90607349646	49987.24525022351	0
50016.33039841318	50011.26546094777	0
49992.406209525456	50011.43399184492	0
50035.72874323706	50015.82195458916	0
50005.41012807499	50025.2913505149	0
49983.81713803753	49983.79410119446	0
49999.77181508898	49967.689736443	0
49967.01115954832	50018.732933267005	0
50001.21111076006	49976.59515916633	0
50022.03660548448	50021.284900769926	0
49987.06820574467	50005.69981951918	0
50020.23576196077	49998.22890886206	0
49992.16903790663	50013.34050751537	0
49981.74734959878	49983.20071237331	0
49991.36824090871	49969.98461879516	0
50012.37766248718	49981.688403947286	0
49974.56224014572	50014.0804240969	0
50024.36097900612	49986.16457806206	0
49978.57637046901	50017.57258934513	0
50035.21616128849	49992.33085888675	0
49988.520182053304	49993.212740546805	0
49990.99456999804	50011.18036907362	0
50014.791241027175	49989.81083623396	0
49983.24235149588	49995.04380092772	0
50005.4078474971	49995.59320991545	0
50026.3538803164	50002.49773890014	0
50022.33425121599	49996.648774144	0
49985.706139208625	50015.893411702025	0
50001.12132970448	50026.977078791555	0
50032.16883876991	49997.22933410839	0
50000.78804212597	50010.92367463368	0
49997.79416111843	49992.046539810384	0
49989.86428037326	49986.360250281214	0
49991.50355130605	50019.933566887434	0
50028.340584949256	50004.80209150397	0
50371.424826709976	50101.832312794744	45
50321.306917915295	50097.27536187906	45
50295.01093829443	50144.31131451345	45
50263.10961650042	50102.48644150285	45
50413.28214776025	50136.550126060574	45
50398.819060798894	50058.547809407966	45
50244.14845850285	50156.127917295926	45
50211.67213156901	50197.43866479073	45
50302.61535823595	50048.765692273264	45
50256.18710040902	50227.822230204205	45
50422.1746238277	50185.42082658222	45
50371.772296046016	50172.68476593492	45
50196.55083287673	50135.01944397923	45
50300.264088438045	49999.12455172712	45
50157.7905161188	50199.77275096268	45
50349.83355100015	50046.402515741334	45
50362.95112178436	50225.89903098481	45
50310.114655020734	50229.63537313406	45
50236.38170685241	50269.93069298578	45
50123.5122567284	50160.65031675731	45
50152.20354514643	50112.849839051676	45
50115.643190242154	50231.55970224241	45
50253.90739143154	50321.47333965613	45
50077.85475786105	50166.433753280355	45
50254.946588454986	50057.146710267	45
50069.451764307145	50225.77337886271	45
50436.39688116834	50021.05468317154	45
50039.52189469629	50129.88969431643	45
50459.25202165692	49980.3282947531	45
50343.785123272915	49980.05472618478	45
50098.890526274474	50107.64848749002	45
50186.52399989632	50241.79494150149	45
50221.65029719767	50354.61352103949	45
50301.98906850029	50331.764722066866	45
50298.004376620695	50381.276454088416	45
50504.13475333166	50005.74123306618	45
50551.49843915047	49982.24912877275	45
50308.058551185604	50429.232188393	45
50259.09564215015	50414.77078499672	45
50411.53749240296	50235.28259074062	45
50459.97146450332	50157.32405523533	45
50066.38238625901	50272.19006532425	45
50224.44797267788	50017.473816542864	45
50055.21451771595	50077.248628646266	45
50344.133928789866	50354.93524304804	45
50020.42922222206	50242.69229952619	45
49971.73538470709	50238.17464290841	45
50431.52328459278	50285.0300865713	45
50299.043919900694	50278.1097814583	45
50002.171218074625	50088.79259595817	45
50463.16577182991	50222.27195338873	45
50509.658199247286	50201.91116648028	45
50107.716179870644	50293.9777465646	45
50183.05001863683	50074.34563643332	45
50590.66893646732	50006.73367251127	45
50504.916817418765	49954.58267010386	45
49980.48245318451	50130.73906664331	45
50322.16017876085	50482.098173147715	45
50532.09001270227	50157.55077445282	45
50389.533743110645	50364.98597769527	45
50456.75995479908	49928.55634912916	45
50350.14486529991	50300.38503098125	45
50499.1308459486	50122.980747606474	45
50355.405762690934	50414.511028690955	45
50385.17146197342	50013.68004730267	45
50195.64358728009	50300.6233959978	45
50530.91415762682	49910.78512585301	45
50370.40017922954	49940.845310056386	45
50498.24004684537	49868.17521400581	45
50402.54568109989	50433.88369519868	45
49956.141998437895	50282.51517789877	45
50626.37211749745	49968.416892193	45
49911.129556296095	50293.7096765531	45
50119.17897598373	50341.99570193042	45
50408.3093200753	49914.31886437392	45
50549.85530259881	49860.64897837192	45
49982.56760314094	50185.34629605583	45
49946.82583771401	50331.42241614312	45
50581.22199255271	49938.90481586879	45
50206.01974925254	50428.25021226522	45
50450.00857852394	49877.22616134498	45
50410.77577881643	50488.25661410546	45
49932.93786869673	50197.19625631578	45
49868.36376811148	50276.09298608743	45
50449.47877222938	50459.95668844851	45
50156.466132678266	50433.439393313245	45
50527.036130188026	50249.56774703548	45
50604.72681539947	50050.70375789348	45
49902.77002196596	50359.01819235061	45
49978.48261775924	50043.451635701254	45
49934.918717064225	50010.60935275218	45
50591.96467132435	49882.850504623086	45
50658.619072341266	50042.547402616925	45
50019.967375294815	50291.46224420423	45
50437.293418928064	50394.089228103316	45
50677.73014419156	49996.14977173865	45
50519.14191465244	49822.559809721635	45
49823.74210880876	50261.157938543256	45
49964.38634081994	50374.98705086102	45
50321.90427671763	50533.74324401307	45
49848.19610937679	50216.056225652945	45
49892.424806485586	50039.11339352292	45
50581.02783536183	50243.79723651759	45
49843.269384103674	50016.27772737336	45
49833.04888429485	50313.52520437128	45
50584.34324315781	49818.092986184834	45
49993.993239649324	49996.21816306087	45
49783.38354117051	50288.7300268634	45
50640.216007331386	49923.271365146546	45
49932.75554197085	50063.48627511324	45
50703.836739728315	50072.691383566395	45
50635.66395037263	50089.34009973251	45
50609.50110637016	49773.76455999653	45
50379.15210809458	50524.73239423931	45
50384.74026872024	50570.707922504516	45
49931.67653106486	50114.25975659017	45
50391.91566735097	50622.322401177866	45
49798.57409547391	50221.37407267491	45
50029.27855092472	49958.15351922704	45
49789.500227393946	50016.90831903615	45
49873.31968479499	50088.65570004289	45
50720.750857930936	50120.51417425203	45
50496.04587844713	50293.03252013406	45
50560.65002872791	50070.27921726242	45
50623.2099382335	50223.259876534314	45
50473.83381427199	49798.26014764973	45
50492.979799575456	50483.30622889334	45
50398.62696386947	50670.36253615931	45
50272.59771573509	50551.43648893671	45
50745.49230493068	50162.663956606055	45
49854.81113248548	50369.08980306547	45
50050.90270930204	50007.462261016786	45
49764.88111564688	50062.70809556581	45
49817.23610835952	50397.47144549384	45
50016.77420959048	50346.22617957855	45
50079.224852320134	50371.598697727466	45
50269.66673093828	50496.60025320938	45
50227.98249323238	50527.73942622346	45
50147.14846507109	50380.99682851176	45
50775.059428697474	50122.58241748799	45
49883.83848798325	50176.26339978894	45
50197.01562185826	50476.82916607803	45
50444.56276157406	50651.15643380228	45
49867.370724806184	50415.88863804827	45
50661.6560075034	49785.30240530742	45
50354.95961716721	50650.9171794466	45
50648.86523376782	49874.4329618095	45
50393.06474379321	49862.47437299953	45
50080.608136088966	49946.90408725725	45
50030.74501580939	50391.53464541072	45
50339.55861798021	49851.00980345589	45
49754.6893890077	50241.639302685326	45
50648.76555411658	49741.01501537035	45
50149.70121002967	50274.00764537456	45
50468.52677656505	50698.681101653674	45
50235.95049596493	49968.66112060533	45
50826.88438204648	50110.280563664746	45
49915.51668513754	50435.23788772671	45
49711.371204280644	50209.67460241762	45
49779.74689568574	50368.88547629741	45
50429.69888594944	49823.438318415385	45
50238.92219433248	49920.49870448852	45
50497.108689814624	50653.63133657457	45
50695.141262013705	49752.62298597836	45
50441.31668172628	50739.55896620462	45
49727.95905884637	50360.90773215202	45
50674.0079142636	50226.47173279561	45
49792.38915857374	50102.96080015695	45
50360.58599130465	50699.22545955806	45
50437.39439888287	50527.569044343814	45
50787.381857688735	50075.851353201964	45
50136.09752789036	50066.33390777942	45
50407.88717265939	49968.44587057168	45
50030.883368871975	50176.53549406739	45
50546.3870407873	50671.544937328	45
50796.93951718472	50165.57421584116	45
50187.8118564443	49966.28496489819	45
50395.811324274924	50317.58228040432	45
50444.89316237142	50334.66446370061	45
49821.90357777906	49975.11290355263	45
50827.68790998776	50210.53354447043	45
50305.68351416495	50628.7517731732	45
50237.54203761775	50586.652097005666	45
50690.88313895065	50155.653342167876	45
50102.86916758264	50028.75601200515	45
50282.21256742748	49953.04874396229	45
50177.9940416885	50015.34350682732	45
50547.84054888279	50295.67092948307	45
50457.037623162694	49755.1139299727	45
49808.017948290675	49922.59957777978	45
50476.79356785352	50369.60677006521	45
50773.485581859975	50209.80748398992	45
50622.28512387674	50273.198252712944	45
50508.8849837416	49761.32069628331	45
49753.05547707706	50174.21060564224	45
50745.45645188539	49748.78222775668	45
50361.938772058755	49807.63776799046	45
50329.26785390966	50736.543043219644	45
50103.819426427974	50416.0079946975	45
50131.206058384894	49952.96340018922	45
49805.46650503886	50170.7120123355	45
50586.81842509104	50110.34815558152	45
50055.94959502126	50432.62807959935	45
50067.656224907965	50325.56658665226	45
49762.66143748467	49931.25607474117	45
50446.55516350735	50073.94479230921	45
50191.44105155554	49897.85098908699	45
50490.44357030521	50432.79204490822	45
50552.41694285188	49783.741825319594	45
50575.622190674716	50708.94076838576	45
50420.07141023765	49719.72375419599	45
50610.34362003139	49701.887015206485	45
49694.25300298813	50400.368567706544	45
49889.98705376062	49982.45294748448	45
49994.35811868721	50422.6821625341	45
49641.75174469982	50389.857055133296	45
50602.75108750979	50180.30805315889	45
50545.675016856185	50743.891866674814	45
49686.815887268	50328.75203047885	45
50720.34246409814	50208.22674693897	45
50175.94627093041	50525.45615056032	45
50558.56353023046	49698.953638203646	45
50441.67871228651	50577.802680634835	45
50392.83216520535	49764.19242857741	45
49596.18553790456	50413.236282575606	45
49714.1476523329	49946.10633548001	45
49925.01444292307	50247.09848917725	45
50286.07030379715	49903.09685326315	45
50041.61836217691	49905.70899891388	45
49858.816579955266	49942.713266825354	45
49689.46331956254	49994.48133152044	45
50542.403314559095	50482.61541776114	45
50339.49034303176	50592.08013339092	45
49607.95554711784	50460.96016487055	45
50675.02671170242	49697.15523898273	45
50815.68623429901	50031.143304591606	45
50845.07493156867	49989.93855481028	45
50399.733098679324	50775.52040026252	45
49682.16765260057	50448.70131930271	45
50327.54380547907	49769.80253730739	45
49979.73434320271	50468.33830976621	45
49904.750176256995	49933.102135435176	45
49719.141112640624	50037.77259643025	45
50556.23754757675	50197.933282439815	45
49777.55921387688	50424.93437246207	45
50632.56929576441	50143.196042584765	45
50565.2931185143	50623.27848914453	45
50449.636946037885	50789.34409796517	45
49700.40756936765	50160.11589591395	45
49587.51131249661	50508.468167462794	45
49817.80466627394	50452.2798967374	45
50631.61911422211	49821.17703795001	45
50863.63063454924	49942.65700193203	45
50278.241743251216	49787.98070158519	45
49702.216630997114	50085.407964822625	45
50409.12939243405	50822.48718757397	45
50859.13829973285	50053.791913812085	45
49731.97969643641	50445.41705952509	45
49651.698006741826	50082.56942895558	45
49549.41548099587	50422.00634699621	45
49496.70230959988	50417.25500535401	45
49994.98859353319	49904.901612464244	45
50590.44793134052	50580.66722376415	45
50620.94966419025	50325.43286417366	45
50564.14714509156	49651.98809239601	45
50291.788804907046	49849.264220158395	45
49831.51619974393	50130.41318097198	45
50689.736820073435	49926.47430838832	45
49661.06197788653	49949.71047570606	45
49784.166235787154	50484.926018038575	45
50640.34867489248	50576.51613322411	45
50356.715696972205	50830.661803441	45
49646.32065143309	50292.171704503686	45
49852.564619827106	49893.996663277925	45
49629.2797065194	50130.05133036906	45
50389.711451989	50871.50369324661	45
50489.57264165017	50055.87642999807	45
49694.70380971331	49902.359372718885	45
50475.945660050405	49704.4791581802	45
50144.66664921911	50481.537936963854	45
49575.990521100204	50125.69557027046	45
50758.06101996032	50254.41027851763	45
50733.95976937078	49696.06415451884	45
50896.471820859864	49904.05250734015	45
49818.47663837166	50058.87680966806	45
50176.526945561345	50574.289526997985	45
49690.07175739626	50272.98314288886	45
49658.00346071548	50231.90416598443	45
50145.25091441709	49890.399850023416	45
50579.191955761904	50514.81659455199	45
49573.75242924053	50561.62179188883	45
49554.151764523	50473.08808542609	45
50705.03695979111	49658.69678085758	45
50692.07032192706	50561.50958445526	45
50500.00266336841	50800.31439894968	45
50456.56912269936	50842.64945124136	45
49879.079873840776	49853.36661626031	45
50322.88843204598	50182.94955255132	45
50165.93458257053	49849.26376003278	45
49739.49431372377	49986.421329265235	45
50683.93434937392	49834.09209276576	45
49600.69105569387	50068.68244971864	45
50585.287183714274	49611.126868971245	45
50191.19911835999	50619.21507016015	45
49730.179140184155	50311.06864300438	45
50905.308220902036	50041.47512153736	45
50398.66652291132	50924.90259364365	45
50731.3351110354	49857.07752724775	45
49867.33315419511	50466.24020844699	45
50256.241936765386	49745.96554264852	45
50741.44516195332	50300.71011780049	45
50575.083021420556	50347.60405801211	45
50241.64434973539	49862.63940825178	45
50566.12468967785	50398.26570229089	45
49915.51545164231	49886.79930524537	45
49987.15407915422	50518.57031724752	45
50374.97951182835	49700.87593988709	45
50301.3814604677	50699.73328553997	45
50741.29785820854	49925.12728030518	45
50078.697623459266	49871.53909408682	45
50665.17443536214	49627.386473390856	45
50848.735393595074	49889.73450484604	45
50815.77373902397	49944.14537716794	45
49526.95695772276	50376.88540593095	45
50396.115265648	50728.84649108701	45
49450.53448870397	50429.94799141291	45
50696.48767637929	50275.01040036976	45
49527.70389728094	50107.105279166055	45
50538.65753606349	49598.988392008905	45
50507.85028716568	49634.10740435762	45
50545.68182749514	50815.45739183493	45
50490.10296899776	50606.220886226765	45
49525.03008948281	50324.550296665075	45
50769.18153748004	49666.01510216508	45
50947.14686707867	50017.72414338168	45
49499.188602142574	50143.97603258451	45
50490.34836953485	49588.91314854798	45
50631.972562142815	50527.60570063995	45
50669.57877269109	50342.83498221273	45
50791.93119185051	49741.76973714881	45
50625.56413266595	50718.15378186252	45
50755.23529830182	49618.86702677023	45
49568.03232449673	50608.78335157151	45
50811.18261850499	49784.4103248162	45
49458.41791441045	50108.74153784939	45
49930.03246187283	49842.908555144924	45
50775.212447266975	49820.045429830476	45
50262.40232416004	49696.750443713565	45
49495.05993188624	50067.87697594687	45
50945.811525175726	49882.78391482811	45
49818.17884247241	49851.433552028175	45
50219.66820076439	49714.78368083336	45
50802.44427340525	49857.50564757592	45
50679.923853117994	50610.512776140036	45
50320.06915386544	50858.66225793532	45
50309.04219911439	50779.210547193594	45
49736.269095568205	49872.025066547125	45
50641.54385030309	49583.72272494504	45
50736.76189258064	50039.497066210024	45
50041.96361127045	50514.06848633488	45
50085.87158918316	50530.55798947962	45
50395.96116563986	50974.33742402488	45
49520.86850241933	50600.18574532627	45
50884.56375428623	50096.4308375246	45
50913.822541531015	49843.19723746609	45
50277.53141983372	50882.23412161628	45
50132.80994693202	50546.98609382951	45
50525.15885776392	50371.22558058633	45
50841.88226103256	49825.46930415996	45
49614.31464861974	50178.03511022165	45
50874.144047490845	50186.20291250563	45
50598.93468970249	49561.72338154992	45
50535.81995150954	50582.9342758733	45
50926.00670969376	50169.7588660794	45
50731.189015325945	50536.87017111926	45
49606.937025993444	50225.70572142867	45
50461.659716036535	49658.42929328165	45
49615.23032486376	50587.42998153356	45
50286.629976833785	50821.42428264702	45
49427.56616842996	50384.18223959683	45
49652.84898554632	50614.662502851104	45
49640.35979619593	49998.597311915306	45
49629.98501439868	49911.245259531504	45
49566.7260361249	50174.864925278234	45
50702.673490231515	50490.57065307737	45
49789.64994642841	50536.35281867742	45
50442.096472068144	49590.716170698346	45
50519.538108360495	49550.77552234335	45
50773.6222993826	50343.295702877134	45
49651.64412102716	50550.20208792005	45
49477.276024076324	50339.68064128214	45
50491.36434816	50743.29896648595	45
50857.19740250515	49773.29723397938	45
50726.536432607056	49807.46209989135	45
50309.43516962795	49690.83894372258	45
50781.12939456454	50526.3742550986	45
50820.219487570255	50316.043582248894	45
50740.946629725186	50460.833735041284	45
50940.218771488224	49931.84467720426	45
50499.96362415768	49504.26603249525	45
50064.078982347346	49824.4474332141	45
49415.189773514394	50469.74746212726	45
50589.433966063094	50759.512244296784	45
50990.19630556255	49909.05566467946	45
50556.725784954564	50869.1587529296	45
50831.1441952477	50519.90573026675	45
49460.11696840238	50482.54129031817	45
50927.97611406731	50115.500755521956	45
50025.82112250736	49788.07662512334	45
50609.49696451281	49511.27176616113	45
50180.597410760194	50665.42492432038	45
50336.528766618656	49898.64314409106	45
50805.76037105902	50269.44945512222	45
49507.89960332064	50491.065367742915	45
49884.16481446106	50518.48066154887	45
50445.27810185615	50898.458169866455	45
49606.05224931101	49952.65502658049	45
49538.49219243112	50649.827585416555	45
50903.623130203545	49782.24014414664	45
50828.76298366886	50471.7520068558	45
49531.14052846235	50701.46672834936	45
50484.68940152561	50553.60661112551	45
50817.9975730316	49651.903045161765	45
49532.67858411204	50272.24199730898	45
49941.428573800535	50505.908717838654	45
49487.74052855073	50655.8144813792	45
50917.66545254872	50218.97545802447	45
49645.87293003917	49863.94774888041	45
50608.761332193295	50472.83490056376	45
49481.323913099564	50289.01176683863	45
49445.3659630979	50155.960037377205	45
50955.68440590904	50067.445064254476	45
50090.311592507634	50480.00082480951	45
50106.78901322959	50592.9508273392	45
50897.3661070507	49988.82602982165	45
49596.780446132696	50364.509880276026	45
49406.207302449344	50111.325907415936	45
49441.61633765544	50533.821316921654	45
50050.81446463013	50569.84702668628	45
50027.144599359286	49854.0531363614	45
50535.13029795692	50532.59820450871	45
49700.92436703295	50570.50246756362	45
50715.43928816297	50354.78799541428	45
50623.13246243043	49653.01077428376	45
50764.28730139527	50419.90553053883	45
50602.20972117472	50427.21474627714	45
49587.30396783152	49996.92914308286	45
49823.45350899919	49803.542853712934	45
49835.21963975659	50506.12059409639	45
49834.24957927535	50563.041903687415	45
50235.92454088305	49655.119089440035	45
50879.30362409189	50534.5459204015	45
49579.83198700505	50680.84646211452	45
50532.1482106226	49470.664696871354	45
50604.14301536186	49464.141037504545	45
49568.21887543342	49916.6568192748	45
50152.15539050327	49799.58875519723	45
49486.51075273934	50733.520536133416	45
50835.361054056026	49708.99351421701	45
50265.87103537769	50733.98890355148	45
50933.11557625552	50532.853373719256	45
49561.2236672097	50043.67071774598	45
49935.38271501412	50557.44629156655	45
50447.84180497879	49500.99354711908	45
49587.53965086448	50733.26833776498	45
49780.78755826452	49885.013509211814	45
50715.74352706244	50410.19968682623	45
50228.26804249701	49800.33968819568	45
51005.75850012502	50076.87220691181	45
49970.41775416997	49946.636103884295	45
51055.90146191673	50092.17133416981	45
50968.10208939176	50149.226513934635	45
50888.23075399542	49699.71528692694	45
49494.57209672351	50235.65066801524	45
50731.18699669722	50615.24238298368	45
49517.506924112764	50015.89142549459	45
49721.07608575581	49828.3983100947	45
50632.550595298206	50375.928712303416	45
49437.775802742384	50314.084515152535	45
49423.40670506218	50203.48749695418	45
50936.81868583214	50262.954009387475	45
50168.081992320134	49728.420731286	45
49870.06731239402	49802.88798982215	45
49953.99959261219	49802.52915777496	45
49397.16401394787	50159.06850807968	45
50800.30371771511	49603.94599717871	45
50144.84659548663	50698.32539527598	45
49388.83844086865	50307.64001776634	45
49662.842332202286	50496.64703266199	45
50411.86498799421	49462.121117276045	45
50964.19500241302	50197.429427306124	45
49532.48590130857	50207.72878314569	45
50777.588406261624	50589.510891990896	45
49593.95560009277	49859.12222810599	45
50988.33676942718	49854.44775714698	45
49397.73394188362	50515.357371738	45
50342.451970347276	50974.41327235157	45
50076.74181615156	50630.053039475126	45
50917.55383471507	50481.29463149861	45
50640.88345570606	50668.28779057013	45
