# Supplementary material for: Abundant Topological Outliers in Social Media Data and Their Effect on Spatial Analysis
Source: PLoS One. 2016 Sep 9;11(9):e0162360. doi: 10.1371/journal.pone.0162360 (PMC5017681; doi:10.1371/journal.pone.0162360)
Supplement: S4 Dataset — See the respective attached file. (ZIP) [file pone.0162360.s004.zip › S4_inclusion_swl/clust_47_56.csv]

50000.0	50000.0	0
49997.79043139506	49998.597076012185	0
49992.133447697015	50000.07879332946	0
49995.558133034945	50000.38009565156	0
49997.21745450375	49997.77212437529	0
49994.57180867038	50002.631066205395	0
49991.49888846195	49992.4613969998	0
49996.77201141029	50001.35825968003	0
50004.850999751936	50000.85693610015	0
49993.46797080403	50008.42654315858	0
49998.95035597973	49999.646175560476	0
49997.442896782326	49996.09302892505	0
49998.812795232036	50001.19449831629	0
50002.62075658079	49995.496073808055	0
50000.216125961226	49993.66178437633	0
50004.23648844592	49992.22940218959	0
49993.571381594695	49999.580818657516	0
49992.41923089483	49988.943020042476	0
49996.0527618576	49990.599080623244	0
50001.12000876341	49996.02035613251	0
50001.6019572125	49988.69191780159	0
50000.054173393626	49994.84507609227	0
49996.16393075302	49983.54171333091	0
49999.359585119164	49998.34690009942	0
49990.032259035645	49990.78718097332	0
50008.03801246034	50004.374756706806	0
49997.912305912	50002.05047237355	0
50003.47988321763	49993.052296422924	0
49985.51403302475	50003.33527065473	0
49998.6759818169	50008.21620234813	0
50007.88661690972	50006.75171072905	0
49992.84463948033	49996.02080521639	0
50005.353157945894	49996.63946390781	0
49993.56821679584	49997.757853689975	0
49984.727985152575	49992.42600786566	0
49987.897885826496	50000.432936200814	0
49995.41428427015	49998.58480619745	0
49998.23230755371	49984.27159425677	0
50001.56984675912	50003.70886639595	0
49987.949256951135	49986.671472371265	0
49993.69019385624	49988.42095948461	0
49990.60023029436	49996.84431148471	0
49989.8831856475	49998.5480773353	0
50004.031737429694	49998.13902404288	0
50003.4894029905	50003.09904140463	0
50008.61850962432	50008.21797879241	0
49999.591625836154	50002.031401449996	0
49997.03975814452	50009.348246719914	0
50004.44371639388	49993.891565456965	0
50003.34929151505	49985.56991203538	0
49992.16039029563	50006.06042632077	0
50007.15378653218	49999.26466668234	0
49996.16890274137	50002.738391335304	0
50005.92485061879	49988.330804757796	0
49998.38389391129	49993.62450756858	0
50005.06115385122	49997.67556213016	0
49988.91764942108	49997.5550046056	0
50007.51712024195	50001.36870839534	0
49988.1616042304	49983.63506917873	0
50009.485075860175	49997.87824772131	0
49996.04301541916	50008.734037925446	0
49992.10706594943	49998.709555552676	0
49998.05603662089	49976.85732034227	0
49998.23225417739	49988.04705525317	0
50003.29875263384	50010.79864165075	0
49988.8005706413	49988.888047156666	0
49998.633742805185	49985.74198749925	0
50012.26252845324	49989.043919917516	0
50001.71554240036	50008.23076770677	0
49990.4221963806	49980.08489794384	0
49996.7307457035	49986.75100088232	0
49996.95323201458	49991.31025767149	0
49996.627782278076	49999.704189140306	0
49993.783599509414	50001.9670468794	0
49995.547791910605	50007.16657583297	0
49994.541607082676	49998.032773452	0
49997.19536476392	49993.761534747864	0
49994.48619388764	49990.314267388865	0
50005.31953840113	50011.457951609125	0
50005.21838530439	49992.710027598725	0
50003.553832569996	49996.930528550794	0
50005.55622003214	50007.27952617764	0
50016.07253131363	49992.92009515851	0
49981.55975510632	49993.815413305005	0
49998.391760254424	50010.92338898061	0
50006.9610331696	49997.4371772649	0
50008.761052684844	49996.71402507769	0
49995.88335509951	49989.38185972829	0
49996.861110456084	50003.60591475201	0
50011.76083948491	50005.815023696225	0
50007.565205166386	49988.032658921504	0
50011.5472826698	49993.41279408204	0
49994.69598294172	49991.86267472745	0
50001.59297422699	49992.63184262959	0
50020.432728192354	49991.544523876044	0
49995.42836478101	49997.296746693275	0
49998.810270886876	49992.07105333187	0
49990.64479087334	50004.56734443546	0
49986.07489653561	49993.66150576665	0
49986.51012401545	49995.60849854692	0
49984.077954815686	49995.664388103614	0
50003.895467088914	49987.98694527446	0
49982.031325156546	50004.108411650275	0
50012.386007996894	50002.93416500153	0
49981.83577827261	50006.99544168797	0
50002.61358895062	50006.125868638286	0
49997.610187178936	50007.504993158815	0
50002.000247755146	49982.02566011666	0
50003.92467657114	50009.55221404131	0
50007.90022175466	50009.254849840996	0
50002.119076106625	49987.54881244561	0
50000.85755020047	49982.84260186325	0
50002.88920887537	49988.277816315385	0
50000.76418505607	49990.47633754719	0
49991.52221516297	50005.175687260315	0
49991.79441719219	49989.945528475415	0
49998.38903914623	49990.977596904035	0
50010.86443657174	50002.861853111826	0
49996.13310567727	49978.225416527945	0
50001.90323198772	50002.087447907405	0
50005.84584777947	49998.54566276328	0
50017.357289774474	50003.73442282242	0
50012.453241333955	50007.3589429362	0
49985.605250376015	50000.51473356919	0
49994.38328827558	49984.18899957935	0
50000.8403546126	50004.897730818215	0
50006.11194117808	49990.15992299432	0
49984.27524808013	50005.968591316036	0
50019.5490885488	49989.334775282514	0
50008.08135946473	49995.88210170539	0
50013.452588935026	49988.7082536488	0
49998.1854275154	49989.08493253287	0
49998.71774061969	50006.58240197167	0
49993.97049801827	50004.02511665101	0
50015.25622703696	49993.5720335993	0
50019.81418921928	49993.28277654077	0
49995.226166110464	49988.49803466768	0
49993.865175289255	50005.869898426434	0
49994.04884830762	49993.897956082816	0
50001.39258520028	50014.69304526826	0
49992.10381851385	49991.3367421365	0
50002.88349777745	49998.53556594982	0
49999.29465558944	50003.13800737407	0
50012.61582749915	49996.667967977366	0
50004.93898694684	49981.08544820314	0
49992.72674114008	49981.491918674365	0
49982.816725410885	50008.82887474503	0
49993.60548876865	49980.15138910854	0
49992.11360557294	49974.161871512435	0
50008.0641741181	49991.535682462476	0
49986.56975352135	49985.88537937111	0
49988.26397047004	50003.51104710496	0
49986.204012010814	49983.62403469558	0
50005.45533731321	50008.4777403098	0
50002.84202847576	50009.38788858975	0
50004.5110949025	50002.17592122478	0
49977.593176681534	49997.97886004455	0
50012.96296910729	49986.584380800676	0
50000.389708098875	50008.21378903525	0
49990.53693650669	49987.986221160616	0
50014.06684097054	49993.2541244715	0
49991.01998804747	50002.62396518842	0
49997.179664791176	49989.593964051295	0
50004.2950092968	50012.89350630644	0
49990.621701041644	49975.46767306921	0
49993.55678247852	49977.01456242952	0
49992.84959283164	49987.70268395018	0
50011.20404459958	49996.77816642178	0
50003.364540594666	50019.003513690965	0
49983.49823437399	50007.538690917216	0
50014.32975302772	49996.15686941403	0
50015.78410513641	49997.474112749405	0
50009.43197460551	49990.474738550445	0
50004.745906517455	50016.623646608256	0
50009.63416808849	50010.34807378314	0
49981.74271072933	50016.83610456045	0
50013.40609958293	50002.34463341224	0
50002.72985233878	50018.01678341299	0
50008.287622641416	49999.13161246651	0
49984.126513146795	49977.08224825575	0
50012.84333684762	49985.38424254539	0
49987.99532836726	49995.883448455505	0
49990.49563661924	49992.83144377475	0
50014.145828508044	50005.16808115428	0
50015.1384677496	50000.029878970345	0
50018.71002429644	49992.34413541518	0
50007.134924491525	50011.962310271636	0
49996.373515502455	49992.135994846685	0
50006.850693972374	50009.72264438309	0
50012.45941158673	50019.663471941465	0
49992.899397134126	49993.07508130361	0
50016.607641170005	50001.151601822945	0
50001.25747092277	50006.547656443894	0
50005.9345093647	49994.19009730721	0
50017.813944932546	50005.00005444524	0
49994.42296405501	50000.44724693628	0
49999.35940114721	49988.76188971461	0
50016.58884756132	49999.17895380054	0
49994.892938313336	49980.091849776516	0
49995.0510721457	49995.44024060015	0
49986.38053722962	50002.41536141428	0
49990.64707373581	50007.66669698612	0
49989.3412077137	49992.250863683475	0
49987.369434572014	49998.90669951169	0
49986.04730065185	50004.93889305151	0
50020.57281063565	49988.298296764944	0
50003.141428724506	49983.92680217168	0
50011.81226398315	50020.795317113116	0
50007.91702417866	49994.79261652382	0
49997.460358599514	49978.000531714766	0
50008.47322917809	49997.7998386602	0
49988.79105521255	49985.61885176348	0
49979.99668415866	49988.247550464446	0
50023.01450993598	49990.665766766455	0
50001.80863469015	50011.621492053586	0
50001.180707899926	50000.160397497704	0
50001.230491099064	50013.464722137476	0
50005.57916729151	49986.36478573439	0
50006.32386534526	50003.98689779463	0
49987.26417256439	49997.386262863576	0
49986.50969488265	49971.13079668079	0
49991.78560749561	49984.743248127874	0
50011.91064186316	49987.25857504851	0
49979.026179858774	49993.54009193787	0
49995.29197055855	50014.299317089695	0
50003.27528192292	49991.640484220654	0
50022.18687484511	49999.49876293456	0
50016.845165693354	49996.542146341235	0
50009.68184032617	49994.3223712722	0
50008.5689875515	49989.42745413995	0
49988.62882947315	49994.23153514448	0
49978.34352784749	49994.31806542327	0
49991.21899801028	50013.93786311992	0
50009.06545782055	49992.015826742805	0
49996.762495718875	49973.93491078354	0
50017.86968777505	49999.56646561498	0
49992.32209367812	50003.204802689404	0
50006.53972236025	50002.45568023364	0
49989.60527622023	49999.63902025744	0
49998.13606003267	50013.69500914624	0
49990.00921189547	50013.485931768155	0
49991.09537875763	49976.82180722324	0
50010.54800492425	49998.00514117209	0
49989.09032394753	49996.42852776032	0
49995.18505374276	49987.3120398817	0
49990.204920949844	49989.23957312068	0
49995.16332007578	49981.804981765024	0
49989.805555721876	49969.598178768865	0
50014.54160586519	50009.30971696948	0
50021.54580095918	50001.77225144148	0
50006.927652825536	49994.9504747572	0
49978.94516972163	49997.86333530433	0
49987.154837966766	49993.45593771072	0
50018.25094646333	49988.26745355924	0
50015.53809944499	50007.19757847838	0
50002.562234896366	50007.29734310244	0
50000.87592896443	50009.30557281569	0
49996.09835851055	49994.088565508806	0
50023.472574627034	49993.01831946304	0
50013.090661204544	49993.807025936294	0
49978.33498788711	49999.89226490378	0
50014.457860201575	50015.35471834229	0
50006.75642568968	49992.643689522236	0
50010.80395894891	49986.74763689218	0
50001.22972512284	50016.696412634854	0
50011.0865047758	49984.2383962155	0
49987.17750191979	49980.50113884318	0
49988.18126003159	50002.39534483807	0
50025.30879016485	50001.55626795164	0
50004.84985572731	50003.25131092541	0
49992.321169828596	49977.792669715236	0
50025.70679542769	49986.95657258604	0
49987.68618123762	49990.97637467728	0
50003.750755374844	50000.30182726468	0
49993.00738688821	50018.27374472574	0
49985.56049451298	49985.40564000354	0
50012.47559685164	49994.66869856204	0
49988.23073582163	50005.06016935864	0
50014.21137249285	49998.59916272567	0
49985.705947552444	49991.237555350046	0
50023.961762669176	49980.63716247672	0
50015.65901229553	50005.51123304655	0
50007.42018130532	49983.40923644637	0
50003.98929458173	50020.19652411129	0
49978.68685766216	49980.01706397409	0
50006.02554113342	49983.502716806615	0
50006.37104882755	50017.880156948675	0
49977.877792385596	50016.68462250551	0
49983.88778388111	50003.431641383904	0
50007.25930525301	50016.356386512496	0
49997.53870393056	50011.68337544323	0
50028.8876354843	49996.7961139601	0
49993.03313609062	50004.99403676527	0
49978.87460193789	49978.57901382944	0
49998.366406242945	49994.75751474936	0
50019.61622097593	49990.60713461233	0
50014.61533795304	49991.38028168589	0
50008.690952911136	50020.165591565055	0
50005.68511072025	50013.842987113785	0
49996.093953493786	49996.01996986774	0
49981.46397774686	50000.416395001106	0
50010.21667654521	49996.177030068495	0
49996.98762224401	50012.73618486243	0
49977.06413674297	49991.234642248426	0
49993.694214306066	49995.12567417274	0
49980.3192485011	49994.00326872188	0
50004.056211135474	50014.66353332076	0
50002.37956575776	49978.923750197646	0
50022.66685467963	50001.65038291576	0
49995.84149753014	49973.43350969119	0
49997.10356754586	50006.01006358804	0
50033.06942428801	49981.91341570461	0
49979.94679799229	50001.3323591304	0
50008.85047956283	50016.47355770598	0
49995.25060635962	50016.73726829858	0
50006.72266694603	50007.64404602325	0
49990.082384099696	49971.73324296739	0
49994.30142329103	49986.52147414055	0
49993.99083781493	50013.564340328594	0
49993.677025331424	50019.77453632753	0
50008.88873976937	49986.20754836948	0
49989.62043617076	49984.9066512741	0
49976.89101514203	49999.79555213243	0
50000.38365317644	49984.73866509687	0
49998.50301832688	50004.801049115755	0
50002.4775370339	49999.82692121468	0
50000.58614407058	50022.59126134004	0
49991.57997734524	49980.74466590062	0
49999.47619484948	49983.55135301644	0
49997.872176753845	49979.78767954166	0
49999.51034001347	50014.126163537476	0
49987.361610054635	49969.53376487578	0
50002.83973411616	50012.701877170904	0
50010.86774556764	49989.07944425918	0
50001.15748309764	49991.573961654765	0
50007.9913835416	50022.24041741338	0
49988.7503233546	49981.35012226887	0
49986.03608310234	49999.11861181681	0
49985.00637627702	49981.597648055234	0
49985.650089384144	50009.49023072368	0
49974.397243483145	49994.03644489316	0
50015.4345562129	50000.98678220005	0
49976.39001702552	49983.38478956387	0
49990.066594147334	50015.71113489241	0
49971.73204410394	50023.41744022993	0
49983.60830630746	50002.113752133686	0
50007.28364498836	50014.70157262982	0
49983.19737224199	49998.713609976796	0
49986.11467622116	49996.56995467928	0
50019.87293030292	49996.05067039871	0
50011.89569799317	50004.23689077273	0
49987.14195373493	50003.64643312917	0
50005.18617250356	49976.00707180303	0
50021.27295677253	49997.78060101359	0
49979.594871433575	50010.649888378335	0
49992.039268323744	49970.88771154867	0
49987.510827455895	49972.02581111281	0
49995.56040451604	49984.98989796355	0
49981.0822076258	49967.432359146966	0
49987.94058000065	49974.88526764987	0
50014.510866226876	50001.379604242626	0
50004.62877733578	49978.807454918766	0
50003.970018942	50018.124082947324	0
49993.62624373497	49978.81782578118	0
49981.3428510555	50003.34384201937	0
50018.167902045905	50002.34827142573	0
49981.71449227033	50012.160532840586	0
49993.51179022016	50011.8374166899	0
50006.51511528033	49980.31385758159	0
50023.53832016382	49982.224374854566	0
50017.194157851016	50024.83639285489	0
50016.97714463976	50008.12513798981	0
49990.94758817478	50010.165896359336	0
50029.3899666008	49984.93088934797	0
49985.95128382408	49973.39797252086	0
50021.498484812364	49991.903341270365	0
49977.56468768297	50006.68173366002	0
49997.40523162644	49985.00916248897	0
49999.45886393115	50015.993292540705	0
50004.07375902936	49990.19193619716	0
49974.26236635185	50000.19879209648	0
50019.180563178095	49997.94562009952	0
50009.890755981425	49980.265018184764	0
49989.29510405071	50002.724338880376	0
49996.426259186024	49985.51478007382	0
50007.493040620924	49989.19723968765	0
49981.384028675486	50010.62626959132	0
49991.6071713429	49988.028312631526	0
49984.6056899718	49996.65388554512	0
49989.978249538704	49976.34614928339	0
50009.06208482354	50007.05225252825	0
50015.12164949382	49987.54220632814	0
50013.02451351341	50012.6930640136	0
49983.72875331615	50005.03348698493	0
50030.322162535915	50008.764945724026	0
49988.07236480543	49973.30322159022	0
50021.17953770424	49993.40148768863	0
49977.9353266202	49988.32861394756	0
50017.55200453088	49989.686622262205	0
50009.41709683127	49982.94472538286	0
49993.517031380165	49985.624445562935	0
50024.23762702507	49990.057631149546	0
50006.59920691841	50013.173112278804	0
49996.36285869221	49979.65183355569	0
49996.46253639952	50010.35669178488	0
49986.346697934445	49975.77454466398	0
50017.36509094484	49994.05724041787	0
49977.54298608225	50015.26628060827	0
49987.665413008544	50009.961026873665	0
50004.20668245684	49986.92493821414	0
49991.240948939056	49995.09753900651	0
49990.672214701546	49969.02835953091	0
49986.80029992012	50019.193986685816	0
49987.05498610656	50015.276629584274	0
50013.29483279359	49990.93642424138	0
50003.07116470876	50004.790797890644	0
50019.96678142075	50005.286622233856	0
50016.410985050155	50026.64117403084	0
50022.381607964344	49994.78009458669	0
50032.55510401598	49988.476649386204	0
50019.84726886357	50008.03743254569	0
50018.55105006549	49996.125393120456	0
50005.72733228711	49984.65987424659	0
49990.724770951034	50001.10196901953	0
50007.556938279646	49979.396019758125	0
50022.078615100705	50000.813758113996	0
50004.55566149082	50023.60044291396	0
49998.4983155582	50015.035411197096	0
50004.21201548379	49979.89735732732	0
49998.41688966351	49982.0914605221	0
49996.9404056562	50019.45560997021	0
50024.824178134666	50003.82240284793	0
49981.59933546655	49988.22546023058	0
50006.68692081328	49991.29153867619	0
50030.92505047998	49986.73341575318	0
49987.02162812129	49999.91224158874	0
50025.59547838074	50004.8113040502	0
49988.90094384041	49975.40867859488	0
49990.23594971534	49994.96063345515	0
50017.1067611682	49986.79810538411	0
49995.74080340362	50018.56532930337	0
50002.31586199673	50000.83903672667	0
49985.91446985067	49977.111835945914	0
49967.44431902017	49989.53004316159	0
49991.32434972063	49993.81099808387	0
50030.49764698876	49999.80431681986	0
50027.8920230694	49984.61646596402	0
49974.05217655252	49991.63751974511	0
49986.350155817265	50008.71150109189	0
49979.786602864704	49996.93528004006	0
49980.638830733114	50014.78666042598	0
50018.94609729141	49984.38404056665	0
50016.86817008317	49983.479919210724	0
49990.923193534356	50019.067660158245	0
49984.68159875427	50012.00075993163	0
49982.58897476211	49987.25645410104	0
49977.860154341804	50025.185317880954	0
49980.36263354036	49976.54920293385	0
50030.175245270664	50013.83441614367	0
50030.65430217634	50010.08164100497	0
49970.65389870021	50027.10203048065	0
50034.9719228903	49978.647480672626	0
50017.85789347177	50007.327853458395	0
49989.376716702325	50005.95581601044	0
49972.54740722439	50004.26018838349	0
49999.90607349646	49987.24525022351	0
50016.33039841318	50011.26546094777	0
49992.406209525456	50011.43399184492	0
50035.72874323706	50015.82195458916	0
50005.41012807499	50025.2913505149	0
49983.81713803753	49983.79410119446	0
49999.77181508898	49967.689736443	0
49967.01115954832	50018.732933267005	0
50001.21111076006	49976.59515916633	0
50022.03660548448	50021.284900769926	0
49987.06820574467	50005.69981951918	0
50020.23576196077	49998.22890886206	0
49992.16903790663	50013.34050751537	0
49981.74734959878	49983.20071237331	0
49991.36824090871	49969.98461879516	0
50012.37766248718	49981.688403947286	0
49974.56224014572	50014.0804240969	0
50024.36097900612	49986.16457806206	0
49978.57637046901	50017.57258934513	0
50035.21616128849	49992.33085888675	0
49988.520182053304	49993.212740546805	0
49990.99456999804	50011.18036907362	0
50014.791241027175	49989.81083623396	0
49983.24235149588	49995.04380092772	0
50005.4078474971	49995.59320991545	0
50026.3538803164	50002.49773890014	0
50022.33425121599	49996.648774144	0
49985.706139208625	50015.893411702025	0
50001.12132970448	50026.977078791555	0
50032.16883876991	49997.22933410839	0
50000.78804212597	50010.92367463368	0
49997.79416111843	49992.046539810384	0
49989.86428037326	49986.360250281214	0
49991.50355130605	50019.933566887434	0
50028.340584949256	50004.80209150397	0
50046.834025494914	50109.325660887196	46
50091.44847188392	50083.95790994489	46
50002.458426197874	50126.328463930884	46
49968.42490914543	50088.31008407564	46
50003.884667057806	50048.239252989966	46
50048.79280547022	50159.02949066131	46
49994.57156980195	49996.62499006232	46
50112.81351348666	50126.386187880664	46
49939.60010657992	50130.280431836065	46
50106.63581358155	50173.58873562633	46
50157.28045687208	50189.547501736866	46
49942.712535731895	49987.51091941195	46
50051.64956814354	50039.503555310686	46
50145.1342170903	50239.33934223195	46
50139.3335345669	50071.94622764159	46
49918.795797504215	50179.30621330441	46
50130.4385088913	50020.72008443761	46
49979.40317408007	49947.4161263243	46
49955.94802708513	50038.905243200534	46
50090.015256751285	49986.83950142202	46
50199.66435235635	50220.773319762084	46
49920.970130650574	50079.7136676577	46
50100.837985028025	49938.73377225885	46
50195.70402259514	50274.77804723441	46
50237.89554158006	50248.28454141023	46
49937.285012941604	49917.264064427	46
49973.19265100294	50168.08332185504	46
49892.10843408155	49893.660649598576	46
49969.6354318091	49876.79828388253	46
50055.1855301569	50211.41041257511	46
50064.13347190203	50258.9829784094	46
50019.16620022532	50243.52161577342	46
50108.627949583664	49890.380609247455	46
50038.61175747432	50300.89295502519	46
50060.14700390546	50347.61326541245	46
50235.1507346333	50313.52351148233	46
50254.04444597831	50359.38192520951	46
49877.759494307276	50103.35516217709	46
50197.0778095028	50343.03139729807	46
49871.92744393663	49944.31972633119	46
50114.48018926888	49840.77707263178	46
50034.790282026566	49940.107688397984	46
50145.00372055426	49794.787758924365	46
49823.07380039603	49926.212740987125	46
50024.69041269225	50380.717302016616	46
50058.7296888718	49835.84989872346	46
50163.54008293749	49862.647687242046	46
50151.719985283016	49922.57256468053	46
50199.9240644899	49948.45816191105	46
50281.32171363416	50281.926791130936	46
50023.133585071075	49883.64468376141	46
50268.46275827212	50408.05940503182	46
50238.663845440904	50451.1255692278	46
49983.18323708314	50351.885701932464	46
49962.62693577587	50304.671851541236	46
50042.49435878998	49988.744064787024	46
49853.881466272935	50144.24496619758	46
50317.352304707085	50434.56636732583	46
50148.56662795614	50366.437075352704	46
49817.49050298687	50109.91517016558	46
50222.46945340558	49997.30533656001	46
50003.70376410853	50425.28003714659	46
50216.70927759534	50499.803442759934	46
49924.14797560662	50266.168574927266	46
50202.8989279144	49899.373791121274	46
49934.27349430853	50347.86860378415	46
49770.43650686639	49921.51311415636	46
50068.17379773889	50399.524214111574	46
50220.076766965496	50048.57685608577	46
50194.646408798886	50392.64910929521	46
49885.02764572486	50222.35593479998	46
50246.341355412136	49937.21984291773	46
50275.206999776434	50006.44515764033	46
49826.390145444544	49978.92414906056	46
49884.14428988239	50290.89231984042	46
50172.74824637073	49989.52131129384	46
49765.08604778296	50103.89689080091	46
49966.88110423229	49825.03838935013	46
50106.04715680296	50428.31032610497	46
50191.4696213239	50155.008208008636	46
49883.64027474682	50371.20702798087	46
50329.84940461208	50295.903449380785	46
49894.653582310275	49844.68575936872	46
50189.770120680216	50454.31316997024	46
49750.993089510994	49967.660421085246	46
50094.337690600376	49795.23622923251	46
50240.02459304316	50141.52305898564	46
49841.242915048824	50337.868825286845	46
49900.7791667773	50033.43465327419	46
49738.04371627005	49885.80399580043	46
49842.04539448091	50254.771791604784	46
50054.740546761255	50447.801761782066	46
50274.0163064767	50205.594763806104	46
50038.23167314575	49788.78510160095	46
50325.75192778282	50248.367405863806	46
50251.95146390263	50089.8354590449	46
49949.6810545883	50432.486243998086	46
50295.585519699795	50335.00508570043	46
50071.35629060206	50497.06720654678	46
50088.99655269992	49743.973758507775	46
50341.545030543886	50386.511603032464	46
49837.62016084736	50203.72605892138	46
49853.800950591685	50019.970300661706	46
50166.067886053796	50518.7243510051	46
50117.98288881988	50526.80426927297	46
49714.08602839143	50106.25994286905	46
50199.28600883609	50095.41175524447	46
50255.03286802644	49885.789091277285	46
49776.822866026276	50012.698250399866	46
50280.28774061234	49844.62499357672	46
50299.30768379156	50061.048475515105	46
49947.141751156065	50481.56929710074	46
50163.38532629688	50569.2751192709	46
49958.70848425423	50228.74671383959	46
50300.222486213315	50114.15233409929	46
49738.83066405062	50046.35840947434	46
50121.43113957636	50327.81300510033	46
50305.66153802591	50487.71730511964	46
49903.02890578319	50458.80855416545	46
49709.16330870496	49993.80225429555	46
49690.4491129366	49878.56592825272	46
50193.6952928764	49777.68701418758	46
49795.68675471467	50168.691135306886	46
50346.71211848174	50092.50673098101	46
50023.41038640256	49740.75946669558	46
50219.102196551605	49850.289544937266	46
49842.630324376645	49877.40418686782	46
49692.51507722842	50062.61271141005	46
50238.4059064606	49796.27767989354	46
49792.83943328763	50359.09748110312	46
50390.90355273847	50379.13197974878	46
49923.765253287565	49794.080095133206	46
49904.64753371688	49742.588548769294	46
49665.60539713731	50103.959492570284	46
49660.13623415851	50154.61794582835	46
49791.609318024246	49878.17406934397	46
49784.4539795908	50407.85177214327	46
49807.576628895185	50049.9860641623	46
49743.60333660396	50161.03855134726	46
49754.83431288993	49839.78106135974	46
50069.24196355895	49692.77012940294	46
49739.779666788716	50435.36749835912	46
49979.58364108162	49778.018554660965	46
50092.93089719125	49651.640366498155	46
49740.924052404436	50362.785121398076	46
50120.42731736684	50592.6218476408	46
49639.558354612695	49866.18430663993	46
50111.88363214951	50274.67880539951	46
50356.09402252158	50338.695872087046	46
49675.18000425372	49827.3147153777	46
49792.124529937886	49810.014631474674	46
50155.30786953219	49748.913405784435	46
50072.732711383615	50588.332680031715	46
50225.280512361795	50554.14003854484	46
50272.21827395366	50534.64165984442	46
49700.16752357459	50405.97173224804	46
50132.62941554354	49704.27073266994	46
49644.82391053455	50041.59058635194	46
49960.567897434434	50530.470568360775	46
49595.621373018315	50038.5119857844	46
49654.36612497752	49919.61244512928	46
49858.57761138736	49725.878197893595	46
50439.965089078156	50357.836401380475	46
49867.200771394295	49801.72721477072	46
50324.04606631647	49825.420848091104	46
49699.61330311058	50468.66054778961	46
49614.94293840668	49945.20481674994	46
50384.82558451743	50299.534876395424	46
49818.13861540749	49753.38266334338	46
49690.643053073894	50339.69339143355	46
50007.349814898356	50514.39579527938	46
49825.68080747939	49681.94340158836	46
49725.02418085387	49798.0349081438	46
49836.03375056934	49627.444344247044	46
50311.56840039653	50164.50525341723	46
49974.48385359931	50580.06986265653	46
49915.92169952806	50554.50961760429	46
50184.81847323396	50613.78714036114	46
50150.67797678542	49653.66620356314	46
49664.166597436735	49967.36300013276	46
50053.16106656349	49617.57346666417	46
49568.40083636824	49967.53306725923	46
49534.429425307724	49928.71821020699	46
50356.166418277	50507.3854543173	46
50028.17530631185	50605.56764601998	46
49853.03385635358	49575.903559846345	46
50054.12400204055	50543.417694027055	46
49587.43091027513	49885.8324781127	46
49666.897966591365	49780.68446383876	46
50353.745545742124	49868.11624709322	46
50370.57086731467	50432.83660556563	46
50182.68815199361	49706.49672982073	46
50042.43564759197	50651.90943341689	46
49848.17212684617	50466.59937206252	46
49908.02252204975	49570.21795956168	46
49848.94925567294	50411.246852820055	46
49994.6686518339	50680.189823813314	46
49700.01817534604	50181.878208508075	46
50142.44139860024	49605.595733477574	46
50003.15165352595	49642.5859396119	46
50328.194886381556	49776.60731428846	46
49612.99826263521	50096.19281301778	46
49781.66019894929	49708.30232123569	46
50361.87861902625	50043.399785008245	46
50189.38538404823	49622.2618305669	46
50325.72175675916	50004.59757129635	46
49791.32010735185	50305.0057506739	46
49874.26494500559	49656.30577405271	46
50396.427406638526	50477.07300778381	46
50322.583413258435	50542.412380497095	46
50366.99476343835	49920.31384174346	46
49870.225434493805	50571.415792925596	46
49932.16741326586	49698.28322275853	46
50482.4341295784	50383.01564790456	46
49993.03884292068	49697.90713460343	46
50375.58700911115	49819.22518649878	46
49600.46029542169	49835.13918396771	46
49702.92814650886	49936.77044426101	46
49552.27112513592	50063.75697559563	46
50237.49686600833	49628.31124876829	46
49553.36403286038	50015.165706897096	46
50308.11075730768	50588.40321726029	46
49926.94872451631	50603.02581745422	46
50127.55281519829	50474.73315358178	46
50378.62448371327	49967.070373111215	46
50416.9254874435	49937.151132139865	46
50103.4802683483	49570.02262955491	46
50262.672612043854	50616.585287276444	46
49743.952702133014	50313.917445675324	46
50227.46185734928	50652.53295910432	46
49789.914207353846	49646.51330267965	46
49921.42271295926	49646.50454603733	46
50133.99946992654	50642.388950730856	46
50530.12064252735	50373.12000566664	46
50312.79919557982	49956.9627016177	46
49510.08243068471	49995.69666156467	46
50466.98099529966	50311.451964883665	46
49741.90134210433	49734.819970383396	46
49647.31053454779	50368.13104958905	46
49763.72041832394	50266.078794511304	46
49614.52889814081	50403.27385408668	46
49591.8348678675	50445.249962574366	46
50446.32948520799	50490.42937443172	46
50093.03622675735	50666.014645671414	46
50402.263176440596	50073.184642863314	46
50453.24955848116	49896.59195771722	46
50399.117136389956	50538.30824774231	46
49577.75781852271	49786.757845994565	46
49456.249654000436	49992.956926257866	46
49692.62905148692	49727.325892721026	46
50073.85572695995	49523.3089884867	46
50515.067592933505	50326.07530420708	46
50251.97502418272	49749.292646125294	46
50398.965525480104	49885.60557504511	46
49619.38968432373	50486.979596918376	46
50574.153942355064	50396.45524233684	46
50177.863190077864	50663.752788959355	46
49885.998755410634	49519.677870040076	46
49721.883136539254	50510.773793394364	46
49742.27021712252	50216.52633193959	46
50320.70037880869	49909.262343319664	46
50175.52218541176	49567.53594024766	46
50505.81019075912	50273.76234801828	46
50137.964013252466	50689.56150525582	46
49972.26016497867	50631.84599669535	46
50518.56878269214	50424.84471765499	46
49609.44695211043	49747.85436218692	46
50510.63554018475	50224.11648119562	46
50493.67826043224	50469.02777161087	46
49645.37653499289	50526.24174170081	46
50612.5458064495	50431.63122804758	46
49827.307418618526	50511.29279017505	46
49483.91080631565	49944.60754410118	46
50026.61382314405	49520.0915057707	46
49612.00415355476	50181.00607681214	46
49622.516616412984	49992.110010325945	46
49698.23028988632	50284.58558810155	46
50055.04591139029	49472.2986369644	46
49739.267237371925	49652.69957658498	46
50222.414176888444	49582.797585190194	46
49570.29528800342	50496.08799986647	46
49636.30052429311	50221.68476256824	46
49934.27604762593	49525.13682267039	46
50081.963959018474	50715.884038495366	46
50420.98769677773	50419.01244628102	46
50406.249181348605	50256.37088422276	46
50400.78359432803	50203.746285298956	46
49784.237137341195	50460.265564253925	46
50453.22226138724	50244.372994992766	46
50393.61619067401	50149.8336745198	46
50623.571729007796	50383.588398547836	46
50582.65758377298	50476.066800653054	46
50124.54154966987	49518.9224245819	46
49655.364869287165	50441.308015099174	46
50018.947097443204	50721.20919922833	46
50158.62904507111	49483.99909142213	46
49566.94288122466	49717.41852018166	46
50225.762210094625	49682.24226083926	46
49585.94196502604	50547.22529410638	46
50210.10917356174	49481.047683176614	46
49793.39197066034	50555.785286574974	46
49507.82474475213	50043.02285373441	46
49469.951282731214	50075.32553372509	46
49420.85283999247	50027.98027101087	46
50060.13859870976	49419.33793192942	46
49886.10394911331	49463.921639823464	46
50019.11617398932	49580.0511590322	46
49647.44666611445	50276.29629232035	46
49421.292946569476	49959.084616528635	46
49372.71133712164	49949.50755428788	46
49532.751114214465	50531.2625923133	46
50563.108535209634	50325.43489747743	46
50534.80427484023	50495.65781434805	46
49825.578477562565	50594.6564441037	46
49954.66040872667	50706.17243321747	46
50074.703165226805	50763.713776527155	46
49549.28428348038	49824.549738427464	46
49577.59955184032	50133.72410970123	46
50347.47842754463	49733.22998943592	46
49785.809628475916	50633.061782062534	46
49918.432289930686	50739.232884318655	46
49479.87146681979	50543.9983616817	46
49678.42713343198	49674.11980347242	46
49978.752742942605	50749.94432217482	46
50427.35498764868	49990.52195150664	46
50428.249591248874	49824.72939710567	46
50113.56957109643	49460.22828914349	46
49714.384100876065	50565.58313320433	46
49374.13865338947	49998.25242825193	46
50206.17625357403	49531.854378737706	46
50005.01874065706	49474.8128119967	46
49465.833023995874	49896.42393636243	46
50189.239770480846	50710.70936357974	46
49600.819348972014	50286.71027622552	46
50516.28115887839	50546.71339473699	46
50167.666555806776	49435.31278813295	46
49992.79207923956	50799.845063463945	46
50168.900271084254	50753.51144076504	46
50285.03538204995	49637.83561402557	46
50566.096363552024	50532.54631356677	46
49613.02706115965	49700.055660676306	46
50268.656217040785	49572.73193512824	46
49437.11576234852	50520.566328340195	46
50312.21369202253	49696.12830376802	46
49514.023116156175	50580.93289081996	46
50495.86020906915	49925.578468660286	46
50591.21308805386	50280.94919219221	46
50396.41604429833	49736.5525050656	46
50436.8586420466	49771.35012068873	46
50441.40093054771	50131.64043341618	46
49632.45114028822	50578.887528221574	46
49858.16686592601	49421.27006323187	46
50179.83886482653	49387.822601827334	46
50131.2946771687	49371.853327186516	46
50472.51711144881	50172.058701469534	46
49466.49535710054	50474.70790940509	46
50505.62541370894	49873.55280818268	46
49564.77747853028	49668.398153302915	46
49440.30773387149	50575.08350169447	46
50253.76086254443	49503.62325015842	46
49525.80499642919	49778.54343016777	46
49530.79646872699	50156.89504601844	46
49827.452168305106	49458.779825483405	46
49390.13874091637	50525.97219181146	46
49557.046694877055	50196.470937680766	46
49755.62144779832	50592.2625004084	46
50628.547918362274	50505.8996215066	46
49512.037941413335	49856.71483733043	46
50681.31988663279	50510.412709032236	46
49875.78322582883	50520.482123289104	46
50306.200220551524	50649.41334747594	46
50494.22602452728	50129.49233994329	46
50248.99864308854	49441.48935480203	46
49403.89917750352	50610.93227996399	46
50467.151304648396	50017.065512058936	46
49485.17590079396	50171.06336776252	46
50292.19563208831	49469.8711942751	46
49528.72132936866	50473.187881494596	46
50028.007156612206	49380.65720056567	46
49412.027026983786	50662.450183358866	46
50230.741460649944	50737.85354143429	46
50370.7467120823	50576.06539640019	46
49499.720265989854	49731.63233257599	46
50587.46831216618	50583.717656745954	46
50365.41012435825	49681.84372892394	46
50728.73687336489	50489.51896504663	46
50077.26855142864	49372.4508251237	46
50685.1452865517	50563.250124498285	46
50364.002105179265	50624.259485581075	46
49469.36867791461	50424.53492660463	46
49803.178705140286	49499.02976791992	46
49638.9812900624	50627.33987591493	46
49563.320411596964	50397.04420100482	46
49561.08215592453	50594.36521459334	46
49868.2203742056	49373.015337287565	46
49906.37023347555	49404.70153253848	46
49909.05894180933	50789.157001544314	46
50302.28899137147	49522.07332812708	46
49870.173948923824	50626.55275889735	46
49353.99909759908	49899.54480066576	46
49417.916029208296	50075.745418430975	46
50478.39837293394	49806.11550897429	46
50359.63218931258	49634.21692631745	46
49441.02812121954	50192.88409745633	46
50604.221644234494	50228.007467598974	46
49683.168398214206	49620.275756413124	46
49882.79392102594	50679.21849196174	46
50758.741124144995	50528.48615009077	46
50447.04464509474	49720.738061719494	46
50641.419985626424	50284.542231548316	46
50186.631065502675	49336.101990998264	46
50392.412000427976	49594.21904639973	46
50541.57405242495	50103.857287224775	46
49427.446353233034	49860.18081808946	46
50213.88146237106	49292.25345184645	46
49685.538967335364	50232.32926861326	46
49415.79946745462	50150.549718747156	46
49360.52164468612	50678.86562297115	46
50092.830350709984	50810.163200728406	46
49937.344574979215	49368.925706760456	46
49555.76160295875	50312.856784355965	46
50235.16412107037	49382.54863925946	46
50607.94291943838	50173.371489971934	46
50287.87418118897	50697.7952875792	46
49366.47794404674	50176.315440046004	46
49479.234402099675	49790.98399632592	46
50200.29532361506	50797.63038122424	46
50161.18955611124	50832.12861307014	46
50485.19349884155	50082.17127681795	46
50213.21395672446	50848.65612769406	46
50711.3164332287	50439.35125682326	46
49606.18041319929	50667.82967780254	46
50668.3292330085	50366.94012962412	46
49372.31379814857	50731.43306395997	46
49775.022761831395	49448.56472391737	46
49516.57579656206	49680.11568051796	46
50223.16342130158	49239.99788011589	46
50790.55287978212	50489.7498385789	46
50243.37902460389	50894.53650951173	46
50260.25394682174	49282.74564625153	46
50719.227337006916	50348.52619754741	46
49788.21536258018	49545.63466433974	46
49365.11181540121	50049.09337862143	46
49319.21845805025	49932.9766627428	46
49733.530595803146	49542.390268632305	46
50094.03910543066	49324.448023214514	46
50170.214838351174	50885.98835855719	46
50503.178841182904	49973.267381752725	46
49835.6093843595	50658.561800542324	46
50337.25045799184	49564.362545487216	46
50829.37520178314	50460.73567139588	46
49995.70691251649	49416.92637763362	46
49428.95353405953	49810.12109321829	46
50471.27696566325	49677.01300860034	46
50497.43373956302	49722.71460406369	46
50120.55302801395	50746.48941139467	46
49726.268668085955	49426.84192274542	46
49308.61820301531	50693.18806520038	46
49296.86851778823	50642.94101268749	46
50420.12701304492	49672.311708608286	46
50285.8130241376	49361.326283699804	46
49425.89187965395	50723.59065607686	46
49736.5590461526	49482.57124080092	46
49358.009399751616	50591.693363841	46
49426.17084720029	50403.79738066086	46
49518.34431676408	50100.06127065318	46
50651.60852450193	50462.859606500715	46
50119.1378979041	50890.01307219778	46
50409.99934408148	49549.432548743585	46
49458.64766731709	50240.83710859023	46
49460.133972106894	49704.69611582954	46
49272.05103075862	49933.328256466506	46
50884.535936654254	50454.728965774986	46
49517.81203796408	50342.49358121133	46
49933.01103528097	49478.05637867729	46
50452.70350398722	50542.22339304574	46
49702.41008880708	49386.18049555564	46
49527.44782697052	50634.67399173431	46
49509.610378174904	50217.613442337	46
49459.206933240865	49654.555085643224	46
49310.347664240806	50049.88411900188	46
50418.2072362629	50595.198480725405	46
49692.82763198313	49461.42005461076	46
50750.810327508036	50384.02267544567	46
49425.8973224681	50779.36751570105	46
49556.26383162009	50251.429234452706	46
49258.20396613112	50047.15578092628	46
50554.498310081115	49891.94498654622	46
50254.12467638728	50795.360103465595	46
50590.16661755007	50123.47220599785	46
49475.67688429907	50720.886573532254	46
49519.19899949743	50414.50104684973	46
49636.15795753362	49605.461704379195	46
49322.59751705349	50144.55985715109	46
50760.897335675894	50325.31624938912	46
50606.86286849664	49910.29118561411	46
50056.74296812309	50846.58157724236	46
49367.55796808885	49852.72711270475	46
49347.27834251871	50500.68310809651	46
50799.902197293944	50420.952564982865	46
