# Supplementary material for: Abundant Topological Outliers in Social Media Data and Their Effect on Spatial Analysis
Source: PLoS One. 2016 Sep 9;11(9):e0162360. doi: 10.1371/journal.pone.0162360 (PMC5017681; doi:10.1371/journal.pone.0162360)
Supplement: S4 Dataset — See the respective attached file. (ZIP) [file pone.0162360.s004.zip › S4_inclusion_swl/clust_48_57.csv]

50000.0	50000.0	0
49997.79043139506	49998.597076012185	0
49992.133447697015	50000.07879332946	0
49995.558133034945	50000.38009565156	0
49997.21745450375	49997.77212437529	0
49994.57180867038	50002.631066205395	0
49991.49888846195	49992.4613969998	0
49996.77201141029	50001.35825968003	0
50004.850999751936	50000.85693610015	0
49993.46797080403	50008.42654315858	0
49998.95035597973	49999.646175560476	0
49997.442896782326	49996.09302892505	0
49998.812795232036	50001.19449831629	0
50002.62075658079	49995.496073808055	0
50000.216125961226	49993.66178437633	0
50004.23648844592	49992.22940218959	0
49993.571381594695	49999.580818657516	0
49992.41923089483	49988.943020042476	0
49996.0527618576	49990.599080623244	0
50001.12000876341	49996.02035613251	0
50001.6019572125	49988.69191780159	0
50000.054173393626	49994.84507609227	0
49996.16393075302	49983.54171333091	0
49999.359585119164	49998.34690009942	0
49990.032259035645	49990.78718097332	0
50008.03801246034	50004.374756706806	0
49997.912305912	50002.05047237355	0
50003.47988321763	49993.052296422924	0
49985.51403302475	50003.33527065473	0
49998.6759818169	50008.21620234813	0
50007.88661690972	50006.75171072905	0
49992.84463948033	49996.02080521639	0
50005.353157945894	49996.63946390781	0
49993.56821679584	49997.757853689975	0
49984.727985152575	49992.42600786566	0
49987.897885826496	50000.432936200814	0
49995.41428427015	49998.58480619745	0
49998.23230755371	49984.27159425677	0
50001.56984675912	50003.70886639595	0
49987.949256951135	49986.671472371265	0
49993.69019385624	49988.42095948461	0
49990.60023029436	49996.84431148471	0
49989.8831856475	49998.5480773353	0
50004.031737429694	49998.13902404288	0
50003.4894029905	50003.09904140463	0
50008.61850962432	50008.21797879241	0
49999.591625836154	50002.031401449996	0
49997.03975814452	50009.348246719914	0
50004.44371639388	49993.891565456965	0
50003.34929151505	49985.56991203538	0
49992.16039029563	50006.06042632077	0
50007.15378653218	49999.26466668234	0
49996.16890274137	50002.738391335304	0
50005.92485061879	49988.330804757796	0
49998.38389391129	49993.62450756858	0
50005.06115385122	49997.67556213016	0
49988.91764942108	49997.5550046056	0
50007.51712024195	50001.36870839534	0
49988.1616042304	49983.63506917873	0
50009.485075860175	49997.87824772131	0
49996.04301541916	50008.734037925446	0
49992.10706594943	49998.709555552676	0
49998.05603662089	49976.85732034227	0
49998.23225417739	49988.04705525317	0
50003.29875263384	50010.79864165075	0
49988.8005706413	49988.888047156666	0
49998.633742805185	49985.74198749925	0
50012.26252845324	49989.043919917516	0
50001.71554240036	50008.23076770677	0
49990.4221963806	49980.08489794384	0
49996.7307457035	49986.75100088232	0
49996.95323201458	49991.31025767149	0
49996.627782278076	49999.704189140306	0
49993.783599509414	50001.9670468794	0
49995.547791910605	50007.16657583297	0
49994.541607082676	49998.032773452	0
49997.19536476392	49993.761534747864	0
49994.48619388764	49990.314267388865	0
50005.31953840113	50011.457951609125	0
50005.21838530439	49992.710027598725	0
50003.553832569996	49996.930528550794	0
50005.55622003214	50007.27952617764	0
50016.07253131363	49992.92009515851	0
49981.55975510632	49993.815413305005	0
49998.391760254424	50010.92338898061	0
50006.9610331696	49997.4371772649	0
50008.761052684844	49996.71402507769	0
49995.88335509951	49989.38185972829	0
49996.861110456084	50003.60591475201	0
50011.76083948491	50005.815023696225	0
50007.565205166386	49988.032658921504	0
50011.5472826698	49993.41279408204	0
49994.69598294172	49991.86267472745	0
50001.59297422699	49992.63184262959	0
50020.432728192354	49991.544523876044	0
49995.42836478101	49997.296746693275	0
49998.810270886876	49992.07105333187	0
49990.64479087334	50004.56734443546	0
49986.07489653561	49993.66150576665	0
49986.51012401545	49995.60849854692	0
49984.077954815686	49995.664388103614	0
50003.895467088914	49987.98694527446	0
49982.031325156546	50004.108411650275	0
50012.386007996894	50002.93416500153	0
49981.83577827261	50006.99544168797	0
50002.61358895062	50006.125868638286	0
49997.610187178936	50007.504993158815	0
50002.000247755146	49982.02566011666	0
50003.92467657114	50009.55221404131	0
50007.90022175466	50009.254849840996	0
50002.119076106625	49987.54881244561	0
50000.85755020047	49982.84260186325	0
50002.88920887537	49988.277816315385	0
50000.76418505607	49990.47633754719	0
49991.52221516297	50005.175687260315	0
49991.79441719219	49989.945528475415	0
49998.38903914623	49990.977596904035	0
50010.86443657174	50002.861853111826	0
49996.13310567727	49978.225416527945	0
50001.90323198772	50002.087447907405	0
50005.84584777947	49998.54566276328	0
50017.357289774474	50003.73442282242	0
50012.453241333955	50007.3589429362	0
49985.605250376015	50000.51473356919	0
49994.38328827558	49984.18899957935	0
50000.8403546126	50004.897730818215	0
50006.11194117808	49990.15992299432	0
49984.27524808013	50005.968591316036	0
50019.5490885488	49989.334775282514	0
50008.08135946473	49995.88210170539	0
50013.452588935026	49988.7082536488	0
49998.1854275154	49989.08493253287	0
49998.71774061969	50006.58240197167	0
49993.97049801827	50004.02511665101	0
50015.25622703696	49993.5720335993	0
50019.81418921928	49993.28277654077	0
49995.226166110464	49988.49803466768	0
49993.865175289255	50005.869898426434	0
49994.04884830762	49993.897956082816	0
50001.39258520028	50014.69304526826	0
49992.10381851385	49991.3367421365	0
50002.88349777745	49998.53556594982	0
49999.29465558944	50003.13800737407	0
50012.61582749915	49996.667967977366	0
50004.93898694684	49981.08544820314	0
49992.72674114008	49981.491918674365	0
49982.816725410885	50008.82887474503	0
49993.60548876865	49980.15138910854	0
49992.11360557294	49974.161871512435	0
50008.0641741181	49991.535682462476	0
49986.56975352135	49985.88537937111	0
49988.26397047004	50003.51104710496	0
49986.204012010814	49983.62403469558	0
50005.45533731321	50008.4777403098	0
50002.84202847576	50009.38788858975	0
50004.5110949025	50002.17592122478	0
49977.593176681534	49997.97886004455	0
50012.96296910729	49986.584380800676	0
50000.389708098875	50008.21378903525	0
49990.53693650669	49987.986221160616	0
50014.06684097054	49993.2541244715	0
49991.01998804747	50002.62396518842	0
49997.179664791176	49989.593964051295	0
50004.2950092968	50012.89350630644	0
49990.621701041644	49975.46767306921	0
49993.55678247852	49977.01456242952	0
49992.84959283164	49987.70268395018	0
50011.20404459958	49996.77816642178	0
50003.364540594666	50019.003513690965	0
49983.49823437399	50007.538690917216	0
50014.32975302772	49996.15686941403	0
50015.78410513641	49997.474112749405	0
50009.43197460551	49990.474738550445	0
50004.745906517455	50016.623646608256	0
50009.63416808849	50010.34807378314	0
49981.74271072933	50016.83610456045	0
50013.40609958293	50002.34463341224	0
50002.72985233878	50018.01678341299	0
50008.287622641416	49999.13161246651	0
49984.126513146795	49977.08224825575	0
50012.84333684762	49985.38424254539	0
49987.99532836726	49995.883448455505	0
49990.49563661924	49992.83144377475	0
50014.145828508044	50005.16808115428	0
50015.1384677496	50000.029878970345	0
50018.71002429644	49992.34413541518	0
50007.134924491525	50011.962310271636	0
49996.373515502455	49992.135994846685	0
50006.850693972374	50009.72264438309	0
50012.45941158673	50019.663471941465	0
49992.899397134126	49993.07508130361	0
50016.607641170005	50001.151601822945	0
50001.25747092277	50006.547656443894	0
50005.9345093647	49994.19009730721	0
50017.813944932546	50005.00005444524	0
49994.42296405501	50000.44724693628	0
49999.35940114721	49988.76188971461	0
50016.58884756132	49999.17895380054	0
49994.892938313336	49980.091849776516	0
49995.0510721457	49995.44024060015	0
49986.38053722962	50002.41536141428	0
49990.64707373581	50007.66669698612	0
49989.3412077137	49992.250863683475	0
49987.369434572014	49998.90669951169	0
49986.04730065185	50004.93889305151	0
50020.57281063565	49988.298296764944	0
50003.141428724506	49983.92680217168	0
50011.81226398315	50020.795317113116	0
50007.91702417866	49994.79261652382	0
49997.460358599514	49978.000531714766	0
50008.47322917809	49997.7998386602	0
49988.79105521255	49985.61885176348	0
49979.99668415866	49988.247550464446	0
50023.01450993598	49990.665766766455	0
50001.80863469015	50011.621492053586	0
50001.180707899926	50000.160397497704	0
50001.230491099064	50013.464722137476	0
50005.57916729151	49986.36478573439	0
50006.32386534526	50003.98689779463	0
49987.26417256439	49997.386262863576	0
49986.50969488265	49971.13079668079	0
49991.78560749561	49984.743248127874	0
50011.91064186316	49987.25857504851	0
49979.026179858774	49993.54009193787	0
49995.29197055855	50014.299317089695	0
50003.27528192292	49991.640484220654	0
50022.18687484511	49999.49876293456	0
50016.845165693354	49996.542146341235	0
50009.68184032617	49994.3223712722	0
50008.5689875515	49989.42745413995	0
49988.62882947315	49994.23153514448	0
49978.34352784749	49994.31806542327	0
49991.21899801028	50013.93786311992	0
50009.06545782055	49992.015826742805	0
49996.762495718875	49973.93491078354	0
50017.86968777505	49999.56646561498	0
49992.32209367812	50003.204802689404	0
50006.53972236025	50002.45568023364	0
49989.60527622023	49999.63902025744	0
49998.13606003267	50013.69500914624	0
49990.00921189547	50013.485931768155	0
49991.09537875763	49976.82180722324	0
50010.54800492425	49998.00514117209	0
49989.09032394753	49996.42852776032	0
49995.18505374276	49987.3120398817	0
49990.204920949844	49989.23957312068	0
49995.16332007578	49981.804981765024	0
49989.805555721876	49969.598178768865	0
50014.54160586519	50009.30971696948	0
50021.54580095918	50001.77225144148	0
50006.927652825536	49994.9504747572	0
49978.94516972163	49997.86333530433	0
49987.154837966766	49993.45593771072	0
50018.25094646333	49988.26745355924	0
50015.53809944499	50007.19757847838	0
50002.562234896366	50007.29734310244	0
50000.87592896443	50009.30557281569	0
49996.09835851055	49994.088565508806	0
50023.472574627034	49993.01831946304	0
50013.090661204544	49993.807025936294	0
49978.33498788711	49999.89226490378	0
50014.457860201575	50015.35471834229	0
50006.75642568968	49992.643689522236	0
50010.80395894891	49986.74763689218	0
50001.22972512284	50016.696412634854	0
50011.0865047758	49984.2383962155	0
49987.17750191979	49980.50113884318	0
49988.18126003159	50002.39534483807	0
50025.30879016485	50001.55626795164	0
50004.84985572731	50003.25131092541	0
49992.321169828596	49977.792669715236	0
50025.70679542769	49986.95657258604	0
49987.68618123762	49990.97637467728	0
50003.750755374844	50000.30182726468	0
49993.00738688821	50018.27374472574	0
49985.56049451298	49985.40564000354	0
50012.47559685164	49994.66869856204	0
49988.23073582163	50005.06016935864	0
50014.21137249285	49998.59916272567	0
49985.705947552444	49991.237555350046	0
50023.961762669176	49980.63716247672	0
50015.65901229553	50005.51123304655	0
50007.42018130532	49983.40923644637	0
50003.98929458173	50020.19652411129	0
49978.68685766216	49980.01706397409	0
50006.02554113342	49983.502716806615	0
50006.37104882755	50017.880156948675	0
49977.877792385596	50016.68462250551	0
49983.88778388111	50003.431641383904	0
50007.25930525301	50016.356386512496	0
49997.53870393056	50011.68337544323	0
50028.8876354843	49996.7961139601	0
49993.03313609062	50004.99403676527	0
49978.87460193789	49978.57901382944	0
49998.366406242945	49994.75751474936	0
50019.61622097593	49990.60713461233	0
50014.61533795304	49991.38028168589	0
50008.690952911136	50020.165591565055	0
50005.68511072025	50013.842987113785	0
49996.093953493786	49996.01996986774	0
49981.46397774686	50000.416395001106	0
50010.21667654521	49996.177030068495	0
49996.98762224401	50012.73618486243	0
49977.06413674297	49991.234642248426	0
49993.694214306066	49995.12567417274	0
49980.3192485011	49994.00326872188	0
50004.056211135474	50014.66353332076	0
50002.37956575776	49978.923750197646	0
50022.66685467963	50001.65038291576	0
49995.84149753014	49973.43350969119	0
49997.10356754586	50006.01006358804	0
50033.06942428801	49981.91341570461	0
49979.94679799229	50001.3323591304	0
50008.85047956283	50016.47355770598	0
49995.25060635962	50016.73726829858	0
50006.72266694603	50007.64404602325	0
49990.082384099696	49971.73324296739	0
49994.30142329103	49986.52147414055	0
49993.99083781493	50013.564340328594	0
49993.677025331424	50019.77453632753	0
50008.88873976937	49986.20754836948	0
49989.62043617076	49984.9066512741	0
49976.89101514203	49999.79555213243	0
50000.38365317644	49984.73866509687	0
49998.50301832688	50004.801049115755	0
50002.4775370339	49999.82692121468	0
50000.58614407058	50022.59126134004	0
49991.57997734524	49980.74466590062	0
49999.47619484948	49983.55135301644	0
49997.872176753845	49979.78767954166	0
49999.51034001347	50014.126163537476	0
49987.361610054635	49969.53376487578	0
50002.83973411616	50012.701877170904	0
50010.86774556764	49989.07944425918	0
50001.15748309764	49991.573961654765	0
50007.9913835416	50022.24041741338	0
49988.7503233546	49981.35012226887	0
49986.03608310234	49999.11861181681	0
49985.00637627702	49981.597648055234	0
49985.650089384144	50009.49023072368	0
49974.397243483145	49994.03644489316	0
50015.4345562129	50000.98678220005	0
49976.39001702552	49983.38478956387	0
49990.066594147334	50015.71113489241	0
49971.73204410394	50023.41744022993	0
49983.60830630746	50002.113752133686	0
50007.28364498836	50014.70157262982	0
49983.19737224199	49998.713609976796	0
49986.11467622116	49996.56995467928	0
50019.87293030292	49996.05067039871	0
50011.89569799317	50004.23689077273	0
49987.14195373493	50003.64643312917	0
50005.18617250356	49976.00707180303	0
50021.27295677253	49997.78060101359	0
49979.594871433575	50010.649888378335	0
49992.039268323744	49970.88771154867	0
49987.510827455895	49972.02581111281	0
49995.56040451604	49984.98989796355	0
49981.0822076258	49967.432359146966	0
49987.94058000065	49974.88526764987	0
50014.510866226876	50001.379604242626	0
50004.62877733578	49978.807454918766	0
50003.970018942	50018.124082947324	0
49993.62624373497	49978.81782578118	0
49981.3428510555	50003.34384201937	0
50018.167902045905	50002.34827142573	0
49981.71449227033	50012.160532840586	0
49993.51179022016	50011.8374166899	0
50006.51511528033	49980.31385758159	0
50023.53832016382	49982.224374854566	0
50017.194157851016	50024.83639285489	0
50016.97714463976	50008.12513798981	0
49990.94758817478	50010.165896359336	0
50029.3899666008	49984.93088934797	0
49985.95128382408	49973.39797252086	0
50021.498484812364	49991.903341270365	0
49977.56468768297	50006.68173366002	0
49997.40523162644	49985.00916248897	0
49999.45886393115	50015.993292540705	0
50004.07375902936	49990.19193619716	0
49974.26236635185	50000.19879209648	0
50019.180563178095	49997.94562009952	0
50009.890755981425	49980.265018184764	0
49989.29510405071	50002.724338880376	0
49996.426259186024	49985.51478007382	0
50007.493040620924	49989.19723968765	0
49981.384028675486	50010.62626959132	0
49991.6071713429	49988.028312631526	0
49984.6056899718	49996.65388554512	0
49989.978249538704	49976.34614928339	0
50009.06208482354	50007.05225252825	0
50015.12164949382	49987.54220632814	0
50013.02451351341	50012.6930640136	0
49983.72875331615	50005.03348698493	0
50030.322162535915	50008.764945724026	0
49988.07236480543	49973.30322159022	0
50021.17953770424	49993.40148768863	0
49977.9353266202	49988.32861394756	0
50017.55200453088	49989.686622262205	0
50009.41709683127	49982.94472538286	0
49993.517031380165	49985.624445562935	0
50024.23762702507	49990.057631149546	0
50006.59920691841	50013.173112278804	0
49996.36285869221	49979.65183355569	0
49996.46253639952	50010.35669178488	0
49986.346697934445	49975.77454466398	0
50017.36509094484	49994.05724041787	0
49977.54298608225	50015.26628060827	0
49987.665413008544	50009.961026873665	0
50004.20668245684	49986.92493821414	0
49991.240948939056	49995.09753900651	0
49990.672214701546	49969.02835953091	0
49986.80029992012	50019.193986685816	0
49987.05498610656	50015.276629584274	0
50013.29483279359	49990.93642424138	0
50003.07116470876	50004.790797890644	0
50019.96678142075	50005.286622233856	0
50016.410985050155	50026.64117403084	0
50022.381607964344	49994.78009458669	0
50032.55510401598	49988.476649386204	0
50019.84726886357	50008.03743254569	0
50018.55105006549	49996.125393120456	0
50005.72733228711	49984.65987424659	0
49990.724770951034	50001.10196901953	0
50007.556938279646	49979.396019758125	0
50022.078615100705	50000.813758113996	0
50004.55566149082	50023.60044291396	0
49998.4983155582	50015.035411197096	0
50004.21201548379	49979.89735732732	0
49998.41688966351	49982.0914605221	0
49996.9404056562	50019.45560997021	0
50024.824178134666	50003.82240284793	0
49981.59933546655	49988.22546023058	0
50006.68692081328	49991.29153867619	0
50030.92505047998	49986.73341575318	0
49987.02162812129	49999.91224158874	0
50025.59547838074	50004.8113040502	0
49988.90094384041	49975.40867859488	0
49990.23594971534	49994.96063345515	0
50017.1067611682	49986.79810538411	0
49995.74080340362	50018.56532930337	0
50002.31586199673	50000.83903672667	0
49985.91446985067	49977.111835945914	0
49967.44431902017	49989.53004316159	0
49991.32434972063	49993.81099808387	0
50030.49764698876	49999.80431681986	0
50027.8920230694	49984.61646596402	0
49974.05217655252	49991.63751974511	0
49986.350155817265	50008.71150109189	0
49979.786602864704	49996.93528004006	0
49980.638830733114	50014.78666042598	0
50018.94609729141	49984.38404056665	0
50016.86817008317	49983.479919210724	0
49990.923193534356	50019.067660158245	0
49984.68159875427	50012.00075993163	0
49982.58897476211	49987.25645410104	0
49977.860154341804	50025.185317880954	0
49980.36263354036	49976.54920293385	0
50030.175245270664	50013.83441614367	0
50030.65430217634	50010.08164100497	0
49970.65389870021	50027.10203048065	0
50034.9719228903	49978.647480672626	0
50017.85789347177	50007.327853458395	0
49989.376716702325	50005.95581601044	0
49972.54740722439	50004.26018838349	0
49999.90607349646	49987.24525022351	0
50016.33039841318	50011.26546094777	0
49992.406209525456	50011.43399184492	0
50035.72874323706	50015.82195458916	0
50005.41012807499	50025.2913505149	0
49983.81713803753	49983.79410119446	0
49999.77181508898	49967.689736443	0
49967.01115954832	50018.732933267005	0
50001.21111076006	49976.59515916633	0
50022.03660548448	50021.284900769926	0
49987.06820574467	50005.69981951918	0
50020.23576196077	49998.22890886206	0
49992.16903790663	50013.34050751537	0
49981.74734959878	49983.20071237331	0
49991.36824090871	49969.98461879516	0
50012.37766248718	49981.688403947286	0
49974.56224014572	50014.0804240969	0
50024.36097900612	49986.16457806206	0
49978.57637046901	50017.57258934513	0
50035.21616128849	49992.33085888675	0
49988.520182053304	49993.212740546805	0
49990.99456999804	50011.18036907362	0
50014.791241027175	49989.81083623396	0
49983.24235149588	49995.04380092772	0
50005.4078474971	49995.59320991545	0
50026.3538803164	50002.49773890014	0
50022.33425121599	49996.648774144	0
49985.706139208625	50015.893411702025	0
50001.12132970448	50026.977078791555	0
50032.16883876991	49997.22933410839	0
50000.78804212597	50010.92367463368	0
49997.79416111843	49992.046539810384	0
49989.86428037326	49986.360250281214	0
49991.50355130605	50019.933566887434	0
50028.340584949256	50004.80209150397	0
50152.26982891001	50384.28619445435	47
50198.6122643214	50360.00507111707	47
50192.023167526444	50412.13860563378	47
50160.129851958045	50326.945994340895	47
50146.13329597441	50435.33007422793	47
50101.75514549224	50385.76438031766	47
50226.09528061822	50456.60802054428	47
50056.12270571165	50413.83003225421	47
50228.91529154035	50511.443452932785	47
50180.15864716654	50473.874613251624	47
50273.72780656905	50545.16399548184	47
50246.40504452457	50339.38853128122	47
50272.627852339494	50296.66884426845	47
50275.60398714253	50240.63152469256	47
50203.68124592643	50292.4783416325	47
50320.46926482175	50283.38665612258	47
50230.16912027239	50210.144289147305	47
50303.15106985054	50335.75692428742	47
50332.866348342395	50231.23544335626	47
50107.97418232829	50475.818501716225	47
50359.67306192896	50311.91770111442	47
50275.17769426488	50491.89920059136	47
50182.073638622474	50523.150957147984	47
50258.35718974088	50419.79488367038	47
50381.9538408375	50362.11268576697	47
50378.91370928059	50217.22203975211	47
50115.30282250449	50528.83247115789	47
50417.85208791181	50405.842927247344	47
50223.32404125625	50559.63231226119	47
50187.72079785759	50232.96660026858	47
50212.435674743705	50161.26337550488	47
50154.57769080501	50563.957566552475	47
50220.18611997226	50104.8277864593	47
50325.29583258308	50522.92853176374	47
50140.154469731606	50613.478624703144	47
50357.29511979508	50171.02650426591	47
50049.59534058303	50364.542325257506	47
50293.14952134461	50596.16374349459	47
50133.209999891544	50224.04233150956	47
50086.05558648771	50622.72290636261	47
50167.65826462849	50189.219056536465	47
50102.76611533628	50271.99373857183	47
50082.85369005533	50324.485186993814	47
50191.74522012274	50618.56520708939	47
50340.47282762234	50614.14186524836	47
50276.151960219424	50186.89355773949	47
50217.174990482	50666.776685814315	47
50437.37886044207	50349.20066314827	47
50257.165218126946	50638.3864272484	47
50221.99747426272	50715.7889276936	47
50355.882121866656	50566.416488158466	47
50169.46258984987	50085.5719617852	47
50233.034633904135	50764.565359823646	47
50041.998326804096	50463.56408257264	47
50161.32663489797	50670.707682478154	47
50046.014452413154	50515.54369227123	47
50306.6816558204	50656.85565650128	47
50166.97315626906	50139.412182108565	47
50033.03344261282	50602.94744716517	47
50478.38753441577	50320.47059206461	47
50340.06952611487	50470.46144091987	47
50110.52099182549	50685.78444199891	47
50300.489740673125	50705.736573243004	47
50051.61185769027	50253.337296611186	47
50197.7770076483	50800.98018536099	47
50405.14774369606	50266.08013759462	47
50381.181071544306	50443.591918722144	47
50024.05303234852	50298.88278617949	47
50002.65718673177	50563.01381191717	47
50485.52563044862	50374.98909256414	47
50116.71603618922	50174.690013095205	47
50365.819662598304	50657.3008756527	47
50341.4623253891	50734.33575230833	47
50068.9689546236	50145.28127298243	47
50123.9172314335	50062.33895050052	47
50000.08895228212	50383.04016219946	47
50430.475542793356	50197.835160985676	47
50157.423261052136	50274.497422433335	47
50333.344488910756	50783.44419157429	47
50412.71949673763	50631.39945932744	47
49956.38454280292	50530.22341777454	47
50282.13042592516	50139.0095492119	47
50004.67017600066	50242.16310858045	47
50536.34096047917	50357.73979325538	47
50073.638874683355	50575.526935419955	47
50416.058510055394	50680.96567470212	47
49949.859489667244	50360.08468407536	47
50468.963484363696	50626.587788906196	47
50392.3282269122	50137.00080604757	47
50293.38485267259	50386.571634483036	47
50076.09681980295	50031.52226511049	47
50521.47694003857	50407.64129421121	47
49898.03766659049	50354.36399510772	47
50197.368692228985	50040.445487320656	47
50306.1314498953	50092.529467674816	47
50448.17408995353	50151.37722921184	47
50311.85535576962	50043.12054030745	47
49999.5572061902	50432.89489866593	47
50463.62447550976	50688.47998483593	47
50437.19827422098	50450.48927211106	47
50324.40702830286	50423.88730448667	47
50560.34556713743	50442.44715939618	47
50037.251529862704	50652.65346111438	47
50113.5350108697	50120.129199507704	47
50013.11149271871	50150.577011452035	47
50181.75780759159	49987.72616353866	47
50400.08452986442	50534.96602060641	47
49964.36886848915	50469.42406826073	47
50392.26171188113	50723.90367692894	47
50107.81742394464	50740.262208022184	47
49979.07667906349	50605.052739954364	47
49964.632156055	50132.21127740415	47
50061.58293889239	50079.28463380961	47
50444.02303991702	50561.147785051406	47
50056.09459931023	50203.199913486715	47
50152.28448773698	49939.168680280665	47
50325.66859518806	49989.88799732835	47
50539.998669525776	50302.95256986613	47
49991.31915519206	50670.577330226464	47
50491.508748411834	50577.45541592455	47
50104.374963879425	49952.93879987175	47
50478.429628485224	50226.37465451214	47
49973.643020695876	50298.361908081046	47
50022.64247154663	50040.53278016651	47
50531.00813268008	50240.25193789146	47
50255.237767418366	50069.77194666536	47
50579.277390474526	50398.27549958344	47
49918.70448259357	50403.31026639613	47
50425.438040007204	50099.620223305494	47
49846.96406760612	50346.65658415717	47
50128.904463664985	49893.84255867604	47
50156.97272980897	50840.770533549054	47
50510.08470202897	50660.845096362624	47
50132.72118809193	49999.143511212846	47
49857.529271925356	50293.56486004005	47
49914.55514938767	50148.50551084928	47
50476.44702464974	50735.7378887903	47
49976.5671363623	50073.142350864924	47
50140.833773531485	50783.39698053832	47
50102.49373977938	50853.04089151572	47
50362.57866265836	49949.56556782408	47
50506.54367433895	50462.17306723371	47
49982.158749668124	50194.68732561997	47
50056.361720392706	49979.64341209295	47
50436.033038240064	50047.147448018215	47
50207.769106353415	49943.17909020803	47
50376.8140977549	49898.26059775918	47
50504.54422377078	50155.13643954492	47
50578.090277956064	50250.57698386332	47
49924.387543467485	50272.399483713205	47
49801.288333246535	50314.95703257854	47
49900.10855743478	50228.440067215844	47
50062.12834226519	49927.115518159815	47
49946.12260269644	50650.61021053752	47
50619.73037231527	50358.358318503575	47
50484.39735276527	50033.58994586647	47
50604.90922154132	50207.87197331376	47
50411.889860943076	49959.182336577214	47
50358.04593650155	50074.397211424824	47
50526.987122849525	50714.20732514504	47
49860.34079422668	50189.71400317181	47
50227.27099709647	50847.56216157591	47
50551.32805375599	50142.11930367278	47
49829.46186187568	50396.557633896875	47
49756.46520242867	50338.93271708615	47
49809.39191186194	50266.032807303614	47
50596.65678788274	50476.29254114739	47
49993.825548992376	49996.55899296408	47
50057.024974620435	50696.39491248825	47
50514.63926104371	50512.4789946405	47
50025.44470652871	49887.322675876305	47
50155.380342908575	49849.094742674635	47
49901.453032102676	50529.42535517253	47
50519.61602098753	50761.922285345725	47
50091.661492595216	49858.69754867032	47
49815.946824853956	50217.703027730444	47
50196.564028467736	49876.62020190752	47
50140.06488052534	50892.26395842482	47
50323.101762806444	49917.27316724971	47
50066.801004336456	49816.47722056392	47
50544.782354458606	50086.54144976993	47
49897.18537274585	50654.45587102537	47
50559.19558068554	50191.39025040016	47
50631.19816908351	50162.972631217264	47
49912.788090877	50452.31240659032	47
50238.37752745273	50008.58336318687	47
50533.57643405562	50013.89225494983	47
50492.55737782194	50273.84737182361	47
50184.48336754446	50747.60309492538	47
50367.079230794254	49850.97086577477	47
49873.206127074474	50419.766062451214	47
50246.44769205153	49880.35981855269	47
50281.057921994805	50831.4367386181	47
50555.779237262104	50644.091402308826	47
49850.40321301222	50622.844675648026	47
50656.981388335655	50215.701374197306	47
49921.6797972968	50071.808851819726	47
50588.60235582674	50306.52528365964	47
50053.30215260258	50744.75751438286	47
50711.39494999742	50201.14766950629	47
49986.77903040916	49945.88078396021	47
50462.81064237019	50498.507559443016	47
49712.11146101985	50360.10313465556	47
50586.45058644711	50691.40545173063	47
50298.3606473197	49859.61479137576	47
49795.1791529781	50624.24352942376	47
49792.182883876696	50428.352107434985	47
50635.04777477552	50679.151648784944	47
50624.247928927136	50264.09004606063	47
50310.90738954498	50872.97033410403	47
49932.098076051014	50705.2430764898	47
50565.1109592445	49972.645941346615	47
49720.0467390345	50411.453328421565	47
50173.56151281867	49796.18336962283	47
49836.47447728208	50464.11260327809	47
49695.34683562999	50457.9160224384	47
49872.98328815774	50099.49504249166	47
49985.77706897712	50720.957220786775	47
49776.10747994151	50382.75687005037	47
49814.28561263398	50167.35312848068	47
49972.65652172761	49896.55786518247	47
50090.02242347523	50802.509517319035	47
50380.58754314585	50773.9107291859	47
49673.804841420206	50329.53737958658	47
50455.16375433519	49935.41449389887	47
49903.710825133276	50581.735081514504	47
50628.98702197787	50627.57737725205	47
50484.18944646659	49985.04014402803	47
49665.3465898056	50389.351697487946	47
50681.97105321282	50152.41375975424	47
50688.467498587575	50099.921815695874	47
50373.36720599366	49998.76577933604	47
50371.81051498296	50823.021034429796	47
49759.49230077927	50223.39406556747	47
49821.688329270204	50516.49633330012	47
50331.640182480216	49814.51822788569	47
49747.10786498909	50653.91719107482	47
50471.726194464296	50083.595518476315	47
50675.605425715155	50649.465940058166	47
50283.91486156988	50919.70467243022	47
49621.649617270756	50316.539725577306	47
50745.99478467589	50242.657341822276	47
50189.984082540264	50904.12631098301	47
50287.2487444721	49955.67815539518	47
50757.966383213985	50297.65159451618	47
50424.115395712666	50813.037253774935	47
49921.1664417667	49897.42452248378	47
50180.90634341848	49743.222285033364	47
49846.35950886001	50678.151415684646	47
49971.04556506757	49839.731502360795	47
50427.43313776326	50762.579083824145	47
50086.910459815095	49767.48905458578	47
50422.28747143017	49840.904320547255	47
50639.10860604562	50312.42889805987	47
50797.74116006677	50265.1595037895	47
49981.22481505469	49791.85862267898	47
49753.33183509731	50597.942099547974	47
49708.46130884629	50575.58658472266	47
50577.888971501896	50048.744105750164	47
49882.97416442684	50715.20425636961	47
49916.568659471784	49839.49927835461	47
50504.74505473956	50816.71521188783	47
49938.80265347279	49993.7112245644	47
49608.899611579174	50384.61414586947	47
50815.00044574116	50312.32412593051	47
50759.30972480324	50185.89316339684	47
49747.8568818722	50450.988630302105	47
49860.5112336796	50046.640044176915	47
50198.74081806043	49698.069389423916	47
50839.452516674806	50358.32564546205	47
49702.57880526607	50508.440698974766	47
50693.19957040365	50307.37906015299	47
50588.478895104294	50747.89136835247	47
49557.13878788363	50381.21144912012	47
49906.38024517075	49947.63719365948	47
50707.71538099199	50610.622212518116	47
49842.89638242675	49994.64256866061	47
50242.09231519825	49667.109905139245	47
50127.751132511374	49725.61859053394	47
49573.34390335003	50302.03392409567	47
49737.43437589797	50288.529648875345	47
50692.73510429064	50359.688134702104	47
49816.32855021019	50078.375526846474	47
50804.32952037672	50210.47467678209	47
50232.49437218175	50929.618962778855	47
50122.58604746683	49671.56994868379	47
50157.9774952361	50949.9908600091	47
50172.71626506105	49651.03653320375	47
50547.19570102675	50850.11188945352	47
50282.92355346964	49694.59244919479	47
49805.88225653172	50029.13264549594	47
50741.96189655091	50132.73964898518	47
50593.882527295624	50113.88390193067	47
50647.97201752197	50063.53681515686	47
50332.17363644825	49671.1501620965	47
49769.0868712067	49990.44038308069	47
50461.401706063596	50845.552521606616	47
49809.85632861503	50571.13964594623	47
50334.82546988867	50943.486580206794	47
50594.34872810113	50837.55255930859	47
50274.078104852364	50975.51311678957	47
50805.79738886993	50155.89533530139	47
50471.3962642546	49856.315650785575	47
49648.21318518428	50474.38019245073	47
50663.63124825796	50586.84993193978	47
50679.31211045851	50534.13067992487	47
50271.26411078732	51031.91495517001	47
50360.987521890216	50874.33846108044	47
49708.794388759234	50624.46502422813	47
50315.603697042425	49620.87178907401	47
50413.968495535846	50862.66246471868	47
50704.35051995003	50046.779807329534	47
50739.26128452623	50003.217435350096	47
50698.78575659223	50252.730595862784	47
50787.84169564449	50000.81632809151	47
49865.588644368785	50766.4217287488	47
50037.87939481432	49770.11971443956	47
49788.934208033126	50686.878226771456	47
49917.156682415785	50783.30456962157	47
50045.032534140446	49715.97021465775	47
50582.461909445	50890.77846513545	47
50809.953332267	49948.28072334154	47
50850.219195864294	49910.139362071764	47
49814.70951216925	49953.30397582462	47
49592.26931452987	50477.925318949994	47
49865.277521050564	49831.81789125278	47
50889.89381516504	50340.56941356271	47
49776.95762484191	50491.64845470411	47
50051.691475131054	50841.75317209937	47
50726.26309502178	50666.84356186639	47
50285.61379661397	49796.842844059065	47
49657.86040066869	50273.61855217602	47
50615.35991051198	50009.98422712771	47
49663.77227181387	50544.24273983704	47
50562.312305042506	50792.38650534009	47
50860.52804292021	50279.741028545504	47
50761.67486541074	50609.80256823908	47
49729.029890013386	50018.99071069537	47
49907.3173104731	50831.32697686508	47
50568.58198068899	50594.91858268938	47
49735.64635220966	49950.55860682889	47
50492.88498820628	49904.49086247014	47
50683.057012977384	50002.0208778276	47
49856.7367672145	49925.79854611269	47
50860.22960700569	49963.93192344501	47
49703.70686655529	50064.375027778115	47
49961.06971846975	50846.88785877353	47
50364.07541169815	49634.580514917725	47
50885.92734022397	50230.61314603172	47
49766.7720620218	50059.76480828281	47
50625.87701153137	49962.63414177795	47
50245.121658771925	49827.97727028155	47
50584.45677795694	50522.886602865845	47
50839.27455284695	50406.64579759131	47
50102.7300689115	50944.49386976624	47
50433.34584071884	49790.60018997237	47
50928.60219148225	50370.99445330927	47
50052.8622868693	50967.501855071314	47
50199.046366875955	50984.952834772936	47
49662.28235824163	50091.57367286726	47
50762.509233657525	49930.34279368938	47
50788.312928140105	50428.36417975318	47
50939.05596958574	50419.59014260877	47
50656.394981126345	50402.805706915	47
50472.96066332743	50898.183126048156	47
50889.91994062887	50399.95907654301	47
49905.478774947944	50880.65383238068	47
50483.0529277928	49788.08686639992	47
50738.09092271955	50387.72042267047	47
50774.279255458714	50343.7735523031	47
50740.381161872945	50451.64797721797	47
50218.341084842024	49619.88296804947	47
50359.63465957864	49719.45875588235	47
50851.54520293035	50460.205203476566	47
49639.24035413759	50226.034194611144	47
50592.43634507208	50939.21702926275	47
50629.78318542376	50551.4760242117	47
50548.65200839334	50975.41075349632	47
49516.208143118674	50349.66675395144	47
50639.82086394614	50813.50604480227	47
50868.83884922783	50181.00052527465	47
50542.55439539087	49895.0678217187	47
50688.16935411156	50795.10762886126	47
49894.155760095025	49783.899744483344	47
49845.496610847375	50815.64236089978	47
49855.68632639192	50889.5298930742	47
50383.84738443484	49798.3465457024	47
50017.67733904113	50778.85788631698	47
49720.648633705976	50112.43284871245	47
50257.95244991689	49587.49472304228	47
49993.077294746436	49739.23620777258	47
50855.72689422324	50012.77778196196	47
50710.96253726221	50847.278646486746	47
50716.017221528506	49956.30565415967	47
49980.46879282849	50898.44927288637	47
50786.10122978295	50481.72901580685	47
49824.87569542301	50723.97571881069	47
49955.163296303625	50945.92783560408	47
49908.0270045652	50930.96722794192	47
50746.26708676314	50890.51358976183	47
50698.36678470723	50741.6666989096	47
50598.287247894266	49902.923061413036	47
49625.09929626002	50053.95352568042	47
50407.08441157408	49604.85432588773	47
50757.039050028055	50942.181851309586	47
49579.39320088344	50427.20307988305	47
49691.8754670425	50156.01144025418	47
49583.832369317926	50530.768697673855	47
50905.17706532181	50458.73839180858	47
50643.30648453415	50756.842760325395	47
49829.27840813558	49863.87821059702	47
50061.3673238685	50908.017290688105	47
50328.28101019115	50991.2325039027	47
49734.31683143844	50709.397134421655	47
50154.86383645764	51005.07055964647	47
50358.85330343138	51036.32339529591	47
49534.00962795395	50261.88753383502	47
50757.19979491082	50063.18288572732	47
50787.09050435449	49885.533881971	47
50989.52015526396	50422.03524146314	47
50875.63841226781	49866.92388707646	47
50388.95844305291	50915.1622573333	47
49744.70074350563	50172.84674807129	47
49787.85759220865	50756.57179919276	47
50363.909532812104	51092.21104011122	47
50067.04901534429	49666.86028864475	47
50593.42298813346	50992.99926777275	47
50827.57378712577	49837.006443828155	47
49856.38462185488	50552.88462767292	47
50733.541095195156	50993.74391428696	47
50781.43340019521	50658.62289145986	47
49713.14739286941	49907.8013605036	47
49865.14944885038	49738.93169924542	47
50700.22227750708	50942.39927139508	47
49697.26161598123	50673.79261015984	47
50447.84748688204	49573.89428003149	47
50212.85770068012	49561.64956392962	47
49621.20107917652	50000.03271466166	47
49790.770200452585	49903.78490893831	47
49628.83128654167	50131.60178429061	47
51041.58005400973	50429.90735627688	47
51044.3845203128	50378.38564105236	47
50292.396191033804	50757.05989816772	47
50757.04369832035	50709.41039830599	47
51052.329401736715	50479.65873570185	47
50206.91709039236	49509.07676503906	47
50407.97450585609	49725.93129082408	47
50745.76171559015	50758.34203518014	47
50602.834616784174	51047.45273463984	47
50643.45008396479	50492.44163738673	47
50794.68985183417	50877.633820595445	47
50832.11293173038	50647.732122796915	47
49573.349151975024	50038.57673888667	47
50356.76419323412	49581.50362682103	47
50903.632958611546	50042.62935956532	47
50407.89728447723	50967.08865067983	47
50532.045037360054	50903.858065342945	47
50376.13881981182	49530.404622114205	47
50222.80540394743	51053.41246529481	47
50268.78914636119	51084.02984809269	47
49647.385172959475	50663.446553038426	47
51095.35089253386	50428.804817477234	47
49706.43432678	49854.39153006322	47
49631.749497949924	50714.933062715194	47
49779.839702222685	50118.82455871524	47
50068.637346271375	51015.92144854204	47
50901.20653514551	49914.234118503904	47
49585.045915366456	50582.23031062484	47
51105.52708788621	50498.402785889964	47
49665.84132631149	49823.32044217988	47
50852.34736855938	50067.39038990514	47
50726.1174264333	50562.66331452618	47
50893.980410103795	50105.285227172135	47
49500.95626392417	50301.58109333192	47
50803.960769887904	50529.63223052123	47
49532.342443550995	50550.67217948756	47
50920.925481513616	49988.458640918245	47
50812.51469270794	50585.42964931046	47
50803.88300873008	50107.858848266034	47
49526.862866130235	50426.33777206257	47
50477.92127932251	49616.71671200055	47
49797.24914571336	50808.3519967524	47
50629.31549647042	49860.98818541007	47
49547.20477752231	49988.02735912093	47
49473.21281489916	50373.857747584276	47
50643.24263681711	50935.107255743904	47
49534.921583942836	49932.7534585206	47
50957.81427834344	50032.54568838033	47
49856.819021177274	49687.922138794354	47
49581.94779780233	50118.28089530298	47
49956.683381887284	49698.504606359216	47
51004.25918265246	50488.68504453983	47
50161.01677103047	49478.32334951639	47
50318.35766758914	49547.09153762204	47
49914.88230368592	49723.4110431419	47
49618.286512907864	49802.36081484199	47
49635.39080403344	50765.8975969905	47
50659.235539887246	50861.59165919943	47
49478.17166229053	50551.13639233068	47
50807.96017452399	50708.60117582801	47
