# Supplementary material for: Abundant Topological Outliers in Social Media Data and Their Effect on Spatial Analysis
Source: PLoS One. 2016 Sep 9;11(9):e0162360. doi: 10.1371/journal.pone.0162360 (PMC5017681; doi:10.1371/journal.pone.0162360)
Supplement: S4 Dataset — See the respective attached file. (ZIP) [file pone.0162360.s004.zip › S4_inclusion_swl/clust_49_58.csv]

50000.0	50000.0	0
49997.79043139506	49998.597076012185	0
49992.133447697015	50000.07879332946	0
49995.558133034945	50000.38009565156	0
49997.21745450375	49997.77212437529	0
49994.57180867038	50002.631066205395	0
49991.49888846195	49992.4613969998	0
49996.77201141029	50001.35825968003	0
50004.850999751936	50000.85693610015	0
49993.46797080403	50008.42654315858	0
49998.95035597973	49999.646175560476	0
49997.442896782326	49996.09302892505	0
49998.812795232036	50001.19449831629	0
50002.62075658079	49995.496073808055	0
50000.216125961226	49993.66178437633	0
50004.23648844592	49992.22940218959	0
49993.571381594695	49999.580818657516	0
49992.41923089483	49988.943020042476	0
49996.0527618576	49990.599080623244	0
50001.12000876341	49996.02035613251	0
50001.6019572125	49988.69191780159	0
50000.054173393626	49994.84507609227	0
49996.16393075302	49983.54171333091	0
49999.359585119164	49998.34690009942	0
49990.032259035645	49990.78718097332	0
50008.03801246034	50004.374756706806	0
49997.912305912	50002.05047237355	0
50003.47988321763	49993.052296422924	0
49985.51403302475	50003.33527065473	0
49998.6759818169	50008.21620234813	0
50007.88661690972	50006.75171072905	0
49992.84463948033	49996.02080521639	0
50005.353157945894	49996.63946390781	0
49993.56821679584	49997.757853689975	0
49984.727985152575	49992.42600786566	0
49987.897885826496	50000.432936200814	0
49995.41428427015	49998.58480619745	0
49998.23230755371	49984.27159425677	0
50001.56984675912	50003.70886639595	0
49987.949256951135	49986.671472371265	0
49993.69019385624	49988.42095948461	0
49990.60023029436	49996.84431148471	0
49989.8831856475	49998.5480773353	0
50004.031737429694	49998.13902404288	0
50003.4894029905	50003.09904140463	0
50008.61850962432	50008.21797879241	0
49999.591625836154	50002.031401449996	0
49997.03975814452	50009.348246719914	0
50004.44371639388	49993.891565456965	0
50003.34929151505	49985.56991203538	0
49992.16039029563	50006.06042632077	0
50007.15378653218	49999.26466668234	0
49996.16890274137	50002.738391335304	0
50005.92485061879	49988.330804757796	0
49998.38389391129	49993.62450756858	0
50005.06115385122	49997.67556213016	0
49988.91764942108	49997.5550046056	0
50007.51712024195	50001.36870839534	0
49988.1616042304	49983.63506917873	0
50009.485075860175	49997.87824772131	0
49996.04301541916	50008.734037925446	0
49992.10706594943	49998.709555552676	0
49998.05603662089	49976.85732034227	0
49998.23225417739	49988.04705525317	0
50003.29875263384	50010.79864165075	0
49988.8005706413	49988.888047156666	0
49998.633742805185	49985.74198749925	0
50012.26252845324	49989.043919917516	0
50001.71554240036	50008.23076770677	0
49990.4221963806	49980.08489794384	0
49996.7307457035	49986.75100088232	0
49996.95323201458	49991.31025767149	0
49996.627782278076	49999.704189140306	0
49993.783599509414	50001.9670468794	0
49995.547791910605	50007.16657583297	0
49994.541607082676	49998.032773452	0
49997.19536476392	49993.761534747864	0
49994.48619388764	49990.314267388865	0
50005.31953840113	50011.457951609125	0
50005.21838530439	49992.710027598725	0
50003.553832569996	49996.930528550794	0
50005.55622003214	50007.27952617764	0
50016.07253131363	49992.92009515851	0
49981.55975510632	49993.815413305005	0
49998.391760254424	50010.92338898061	0
50006.9610331696	49997.4371772649	0
50008.761052684844	49996.71402507769	0
49995.88335509951	49989.38185972829	0
49996.861110456084	50003.60591475201	0
50011.76083948491	50005.815023696225	0
50007.565205166386	49988.032658921504	0
50011.5472826698	49993.41279408204	0
49994.69598294172	49991.86267472745	0
50001.59297422699	49992.63184262959	0
50020.432728192354	49991.544523876044	0
49995.42836478101	49997.296746693275	0
49998.810270886876	49992.07105333187	0
49990.64479087334	50004.56734443546	0
49986.07489653561	49993.66150576665	0
49986.51012401545	49995.60849854692	0
49984.077954815686	49995.664388103614	0
50003.895467088914	49987.98694527446	0
49982.031325156546	50004.108411650275	0
50012.386007996894	50002.93416500153	0
49981.83577827261	50006.99544168797	0
50002.61358895062	50006.125868638286	0
49997.610187178936	50007.504993158815	0
50002.000247755146	49982.02566011666	0
50003.92467657114	50009.55221404131	0
50007.90022175466	50009.254849840996	0
50002.119076106625	49987.54881244561	0
50000.85755020047	49982.84260186325	0
50002.88920887537	49988.277816315385	0
50000.76418505607	49990.47633754719	0
49991.52221516297	50005.175687260315	0
49991.79441719219	49989.945528475415	0
49998.38903914623	49990.977596904035	0
50010.86443657174	50002.861853111826	0
49996.13310567727	49978.225416527945	0
50001.90323198772	50002.087447907405	0
50005.84584777947	49998.54566276328	0
50017.357289774474	50003.73442282242	0
50012.453241333955	50007.3589429362	0
49985.605250376015	50000.51473356919	0
49994.38328827558	49984.18899957935	0
50000.8403546126	50004.897730818215	0
50006.11194117808	49990.15992299432	0
49984.27524808013	50005.968591316036	0
50019.5490885488	49989.334775282514	0
50008.08135946473	49995.88210170539	0
50013.452588935026	49988.7082536488	0
49998.1854275154	49989.08493253287	0
49998.71774061969	50006.58240197167	0
49993.97049801827	50004.02511665101	0
50015.25622703696	49993.5720335993	0
50019.81418921928	49993.28277654077	0
49995.226166110464	49988.49803466768	0
49993.865175289255	50005.869898426434	0
49994.04884830762	49993.897956082816	0
50001.39258520028	50014.69304526826	0
49992.10381851385	49991.3367421365	0
50002.88349777745	49998.53556594982	0
49999.29465558944	50003.13800737407	0
50012.61582749915	49996.667967977366	0
50004.93898694684	49981.08544820314	0
49992.72674114008	49981.491918674365	0
49982.816725410885	50008.82887474503	0
49993.60548876865	49980.15138910854	0
49992.11360557294	49974.161871512435	0
50008.0641741181	49991.535682462476	0
49986.56975352135	49985.88537937111	0
49988.26397047004	50003.51104710496	0
49986.204012010814	49983.62403469558	0
50005.45533731321	50008.4777403098	0
50002.84202847576	50009.38788858975	0
50004.5110949025	50002.17592122478	0
49977.593176681534	49997.97886004455	0
50012.96296910729	49986.584380800676	0
50000.389708098875	50008.21378903525	0
49990.53693650669	49987.986221160616	0
50014.06684097054	49993.2541244715	0
49991.01998804747	50002.62396518842	0
49997.179664791176	49989.593964051295	0
50004.2950092968	50012.89350630644	0
49990.621701041644	49975.46767306921	0
49993.55678247852	49977.01456242952	0
49992.84959283164	49987.70268395018	0
50011.20404459958	49996.77816642178	0
50003.364540594666	50019.003513690965	0
49983.49823437399	50007.538690917216	0
50014.32975302772	49996.15686941403	0
50015.78410513641	49997.474112749405	0
50009.43197460551	49990.474738550445	0
50004.745906517455	50016.623646608256	0
50009.63416808849	50010.34807378314	0
49981.74271072933	50016.83610456045	0
50013.40609958293	50002.34463341224	0
50002.72985233878	50018.01678341299	0
50008.287622641416	49999.13161246651	0
49984.126513146795	49977.08224825575	0
50012.84333684762	49985.38424254539	0
49987.99532836726	49995.883448455505	0
49990.49563661924	49992.83144377475	0
50014.145828508044	50005.16808115428	0
50015.1384677496	50000.029878970345	0
50018.71002429644	49992.34413541518	0
50007.134924491525	50011.962310271636	0
49996.373515502455	49992.135994846685	0
50006.850693972374	50009.72264438309	0
50012.45941158673	50019.663471941465	0
49992.899397134126	49993.07508130361	0
50016.607641170005	50001.151601822945	0
50001.25747092277	50006.547656443894	0
50005.9345093647	49994.19009730721	0
50017.813944932546	50005.00005444524	0
49994.42296405501	50000.44724693628	0
49999.35940114721	49988.76188971461	0
50016.58884756132	49999.17895380054	0
49994.892938313336	49980.091849776516	0
49995.0510721457	49995.44024060015	0
49986.38053722962	50002.41536141428	0
49990.64707373581	50007.66669698612	0
49989.3412077137	49992.250863683475	0
49987.369434572014	49998.90669951169	0
49986.04730065185	50004.93889305151	0
50020.57281063565	49988.298296764944	0
50003.141428724506	49983.92680217168	0
50011.81226398315	50020.795317113116	0
50007.91702417866	49994.79261652382	0
49997.460358599514	49978.000531714766	0
50008.47322917809	49997.7998386602	0
49988.79105521255	49985.61885176348	0
49979.99668415866	49988.247550464446	0
50023.01450993598	49990.665766766455	0
50001.80863469015	50011.621492053586	0
50001.180707899926	50000.160397497704	0
50001.230491099064	50013.464722137476	0
50005.57916729151	49986.36478573439	0
50006.32386534526	50003.98689779463	0
49987.26417256439	49997.386262863576	0
49986.50969488265	49971.13079668079	0
49991.78560749561	49984.743248127874	0
50011.91064186316	49987.25857504851	0
49979.026179858774	49993.54009193787	0
49995.29197055855	50014.299317089695	0
50003.27528192292	49991.640484220654	0
50022.18687484511	49999.49876293456	0
50016.845165693354	49996.542146341235	0
50009.68184032617	49994.3223712722	0
50008.5689875515	49989.42745413995	0
49988.62882947315	49994.23153514448	0
49978.34352784749	49994.31806542327	0
49991.21899801028	50013.93786311992	0
50009.06545782055	49992.015826742805	0
49996.762495718875	49973.93491078354	0
50017.86968777505	49999.56646561498	0
49992.32209367812	50003.204802689404	0
50006.53972236025	50002.45568023364	0
49989.60527622023	49999.63902025744	0
49998.13606003267	50013.69500914624	0
49990.00921189547	50013.485931768155	0
49991.09537875763	49976.82180722324	0
50010.54800492425	49998.00514117209	0
49989.09032394753	49996.42852776032	0
49995.18505374276	49987.3120398817	0
49990.204920949844	49989.23957312068	0
49995.16332007578	49981.804981765024	0
49989.805555721876	49969.598178768865	0
50014.54160586519	50009.30971696948	0
50021.54580095918	50001.77225144148	0
50006.927652825536	49994.9504747572	0
49978.94516972163	49997.86333530433	0
49987.154837966766	49993.45593771072	0
50018.25094646333	49988.26745355924	0
50015.53809944499	50007.19757847838	0
50002.562234896366	50007.29734310244	0
50000.87592896443	50009.30557281569	0
49996.09835851055	49994.088565508806	0
50023.472574627034	49993.01831946304	0
50013.090661204544	49993.807025936294	0
49978.33498788711	49999.89226490378	0
50014.457860201575	50015.35471834229	0
50006.75642568968	49992.643689522236	0
50010.80395894891	49986.74763689218	0
50001.22972512284	50016.696412634854	0
50011.0865047758	49984.2383962155	0
49987.17750191979	49980.50113884318	0
49988.18126003159	50002.39534483807	0
50025.30879016485	50001.55626795164	0
50004.84985572731	50003.25131092541	0
49992.321169828596	49977.792669715236	0
50025.70679542769	49986.95657258604	0
49987.68618123762	49990.97637467728	0
50003.750755374844	50000.30182726468	0
49993.00738688821	50018.27374472574	0
49985.56049451298	49985.40564000354	0
50012.47559685164	49994.66869856204	0
49988.23073582163	50005.06016935864	0
50014.21137249285	49998.59916272567	0
49985.705947552444	49991.237555350046	0
50023.961762669176	49980.63716247672	0
50015.65901229553	50005.51123304655	0
50007.42018130532	49983.40923644637	0
50003.98929458173	50020.19652411129	0
49978.68685766216	49980.01706397409	0
50006.02554113342	49983.502716806615	0
50006.37104882755	50017.880156948675	0
49977.877792385596	50016.68462250551	0
49983.88778388111	50003.431641383904	0
50007.25930525301	50016.356386512496	0
49997.53870393056	50011.68337544323	0
50028.8876354843	49996.7961139601	0
49993.03313609062	50004.99403676527	0
49978.87460193789	49978.57901382944	0
49998.366406242945	49994.75751474936	0
50019.61622097593	49990.60713461233	0
50014.61533795304	49991.38028168589	0
50008.690952911136	50020.165591565055	0
50005.68511072025	50013.842987113785	0
49996.093953493786	49996.01996986774	0
49981.46397774686	50000.416395001106	0
50010.21667654521	49996.177030068495	0
49996.98762224401	50012.73618486243	0
49977.06413674297	49991.234642248426	0
49993.694214306066	49995.12567417274	0
49980.3192485011	49994.00326872188	0
50004.056211135474	50014.66353332076	0
50002.37956575776	49978.923750197646	0
50022.66685467963	50001.65038291576	0
49995.84149753014	49973.43350969119	0
49997.10356754586	50006.01006358804	0
50033.06942428801	49981.91341570461	0
49979.94679799229	50001.3323591304	0
50008.85047956283	50016.47355770598	0
49995.25060635962	50016.73726829858	0
50006.72266694603	50007.64404602325	0
49990.082384099696	49971.73324296739	0
49994.30142329103	49986.52147414055	0
49993.99083781493	50013.564340328594	0
49993.677025331424	50019.77453632753	0
50008.88873976937	49986.20754836948	0
49989.62043617076	49984.9066512741	0
49976.89101514203	49999.79555213243	0
50000.38365317644	49984.73866509687	0
49998.50301832688	50004.801049115755	0
50002.4775370339	49999.82692121468	0
50000.58614407058	50022.59126134004	0
49991.57997734524	49980.74466590062	0
49999.47619484948	49983.55135301644	0
49997.872176753845	49979.78767954166	0
49999.51034001347	50014.126163537476	0
49987.361610054635	49969.53376487578	0
50002.83973411616	50012.701877170904	0
50010.86774556764	49989.07944425918	0
50001.15748309764	49991.573961654765	0
50007.9913835416	50022.24041741338	0
49988.7503233546	49981.35012226887	0
49986.03608310234	49999.11861181681	0
49985.00637627702	49981.597648055234	0
49985.650089384144	50009.49023072368	0
49974.397243483145	49994.03644489316	0
50015.4345562129	50000.98678220005	0
49976.39001702552	49983.38478956387	0
49990.066594147334	50015.71113489241	0
49971.73204410394	50023.41744022993	0
49983.60830630746	50002.113752133686	0
50007.28364498836	50014.70157262982	0
49983.19737224199	49998.713609976796	0
49986.11467622116	49996.56995467928	0
50019.87293030292	49996.05067039871	0
50011.89569799317	50004.23689077273	0
49987.14195373493	50003.64643312917	0
50005.18617250356	49976.00707180303	0
50021.27295677253	49997.78060101359	0
49979.594871433575	50010.649888378335	0
49992.039268323744	49970.88771154867	0
49987.510827455895	49972.02581111281	0
49995.56040451604	49984.98989796355	0
49981.0822076258	49967.432359146966	0
49987.94058000065	49974.88526764987	0
50014.510866226876	50001.379604242626	0
50004.62877733578	49978.807454918766	0
50003.970018942	50018.124082947324	0
49993.62624373497	49978.81782578118	0
49981.3428510555	50003.34384201937	0
50018.167902045905	50002.34827142573	0
49981.71449227033	50012.160532840586	0
49993.51179022016	50011.8374166899	0
50006.51511528033	49980.31385758159	0
50023.53832016382	49982.224374854566	0
50017.194157851016	50024.83639285489	0
50016.97714463976	50008.12513798981	0
49990.94758817478	50010.165896359336	0
50029.3899666008	49984.93088934797	0
49985.95128382408	49973.39797252086	0
50021.498484812364	49991.903341270365	0
49977.56468768297	50006.68173366002	0
49997.40523162644	49985.00916248897	0
49999.45886393115	50015.993292540705	0
50004.07375902936	49990.19193619716	0
49974.26236635185	50000.19879209648	0
50019.180563178095	49997.94562009952	0
50009.890755981425	49980.265018184764	0
49989.29510405071	50002.724338880376	0
49996.426259186024	49985.51478007382	0
50007.493040620924	49989.19723968765	0
49981.384028675486	50010.62626959132	0
49991.6071713429	49988.028312631526	0
49984.6056899718	49996.65388554512	0
49989.978249538704	49976.34614928339	0
50009.06208482354	50007.05225252825	0
50015.12164949382	49987.54220632814	0
50013.02451351341	50012.6930640136	0
49983.72875331615	50005.03348698493	0
50030.322162535915	50008.764945724026	0
49988.07236480543	49973.30322159022	0
50021.17953770424	49993.40148768863	0
49977.9353266202	49988.32861394756	0
50017.55200453088	49989.686622262205	0
50009.41709683127	49982.94472538286	0
49993.517031380165	49985.624445562935	0
50024.23762702507	49990.057631149546	0
50006.59920691841	50013.173112278804	0
49996.36285869221	49979.65183355569	0
49996.46253639952	50010.35669178488	0
49986.346697934445	49975.77454466398	0
50017.36509094484	49994.05724041787	0
49977.54298608225	50015.26628060827	0
49987.665413008544	50009.961026873665	0
50004.20668245684	49986.92493821414	0
49991.240948939056	49995.09753900651	0
49990.672214701546	49969.02835953091	0
49986.80029992012	50019.193986685816	0
49987.05498610656	50015.276629584274	0
50013.29483279359	49990.93642424138	0
50003.07116470876	50004.790797890644	0
50019.96678142075	50005.286622233856	0
50016.410985050155	50026.64117403084	0
50022.381607964344	49994.78009458669	0
50032.55510401598	49988.476649386204	0
50019.84726886357	50008.03743254569	0
50018.55105006549	49996.125393120456	0
50005.72733228711	49984.65987424659	0
49990.724770951034	50001.10196901953	0
50007.556938279646	49979.396019758125	0
50022.078615100705	50000.813758113996	0
50004.55566149082	50023.60044291396	0
49998.4983155582	50015.035411197096	0
50004.21201548379	49979.89735732732	0
49998.41688966351	49982.0914605221	0
49996.9404056562	50019.45560997021	0
50024.824178134666	50003.82240284793	0
49981.59933546655	49988.22546023058	0
50006.68692081328	49991.29153867619	0
50030.92505047998	49986.73341575318	0
49987.02162812129	49999.91224158874	0
50025.59547838074	50004.8113040502	0
49988.90094384041	49975.40867859488	0
49990.23594971534	49994.96063345515	0
50017.1067611682	49986.79810538411	0
49995.74080340362	50018.56532930337	0
50002.31586199673	50000.83903672667	0
49985.91446985067	49977.111835945914	0
49967.44431902017	49989.53004316159	0
49991.32434972063	49993.81099808387	0
50030.49764698876	49999.80431681986	0
50027.8920230694	49984.61646596402	0
49974.05217655252	49991.63751974511	0
49986.350155817265	50008.71150109189	0
49979.786602864704	49996.93528004006	0
49980.638830733114	50014.78666042598	0
50018.94609729141	49984.38404056665	0
50016.86817008317	49983.479919210724	0
49990.923193534356	50019.067660158245	0
49984.68159875427	50012.00075993163	0
49982.58897476211	49987.25645410104	0
49977.860154341804	50025.185317880954	0
49980.36263354036	49976.54920293385	0
50030.175245270664	50013.83441614367	0
50030.65430217634	50010.08164100497	0
49970.65389870021	50027.10203048065	0
50034.9719228903	49978.647480672626	0
50017.85789347177	50007.327853458395	0
49989.376716702325	50005.95581601044	0
49972.54740722439	50004.26018838349	0
49999.90607349646	49987.24525022351	0
50016.33039841318	50011.26546094777	0
49992.406209525456	50011.43399184492	0
50035.72874323706	50015.82195458916	0
50005.41012807499	50025.2913505149	0
49983.81713803753	49983.79410119446	0
49999.77181508898	49967.689736443	0
49967.01115954832	50018.732933267005	0
50001.21111076006	49976.59515916633	0
50022.03660548448	50021.284900769926	0
49987.06820574467	50005.69981951918	0
50020.23576196077	49998.22890886206	0
49992.16903790663	50013.34050751537	0
49981.74734959878	49983.20071237331	0
49991.36824090871	49969.98461879516	0
50012.37766248718	49981.688403947286	0
49974.56224014572	50014.0804240969	0
50024.36097900612	49986.16457806206	0
49978.57637046901	50017.57258934513	0
50035.21616128849	49992.33085888675	0
49988.520182053304	49993.212740546805	0
49990.99456999804	50011.18036907362	0
50014.791241027175	49989.81083623396	0
49983.24235149588	49995.04380092772	0
50005.4078474971	49995.59320991545	0
50026.3538803164	50002.49773890014	0
50022.33425121599	49996.648774144	0
49985.706139208625	50015.893411702025	0
50001.12132970448	50026.977078791555	0
50032.16883876991	49997.22933410839	0
50000.78804212597	50010.92367463368	0
49997.79416111843	49992.046539810384	0
49989.86428037326	49986.360250281214	0
49991.50355130605	50019.933566887434	0
50028.340584949256	50004.80209150397	0
50439.800629353165	50264.42260715177	48
50484.972890312296	50292.79448244472	48
50460.17463221515	50218.36773716684	48
50508.92217387482	50239.60285480557	48
50405.84679069072	50225.0769282116	48
50487.321077495304	50345.79997014077	48
50519.6041484171	50390.15096759358	48
50386.8142465808	50275.021229231905	48
50438.2429341432	50328.6659172315	48
50337.292092799915	50270.19962625453	48
50536.39083245797	50331.27336157856	48
50353.57881380207	50324.65676150774	48
50365.264048314784	50377.160724090085	48
50546.45465849202	50432.55566207567	48
50298.41748806247	50308.93168970292	48
50281.70078928905	50258.32962179024	48
50344.40253950141	50422.31536041651	48
50399.38324418136	50423.33894066215	48
50373.946210296344	50182.40570284056	48
50547.07385630402	50279.1430018976	48
50376.17112353545	50469.6954965286	48
50335.59338339367	50139.977612012146	48
50369.773666785186	50093.82922799978	48
50430.5415955226	50472.26829448071	48
50570.21102882685	50372.75245389773	48
50584.944996948885	50472.525471183035	48
50466.710014042714	50162.16660647562	48
50449.65377437721	50402.5201509927	48
50317.17694185298	50188.59291629194	48
50529.17295401668	50480.943672685666	48
50245.894572842284	50214.40196283649	48
50514.722639262014	50536.00033084083	48
50467.41447733938	50509.80283232973	48
50606.790984442385	50332.213263129604	48
50635.8941414801	50456.81295768468	48
50491.16662581188	50444.72359546201	48
50269.487585779076	50170.79059720402	48
50380.66621735717	50522.42989048957	48
50498.07910952092	50114.01607929555	48
50562.10847354468	50568.37579809062	48
50595.205909829594	50614.22919932989	48
50691.04571814943	50439.69401631788	48
50303.89814142849	50098.29777877182	48
50305.96312003178	50462.73674985115	48
50601.20900750385	50526.87640081142	48
50737.846400306335	50465.73427887883	48
50382.212037673264	50577.33883628333	48
50655.461840763644	50339.79841033095	48
50445.604968769105	50100.01479921664	48
50790.95467910784	50453.421693973236	48
50234.75934578135	50280.41611102732	48
50238.959509313354	50335.85606430316	48
50266.512286359095	50504.154562194904	48
50618.6909377769	50402.91959488348	48
50334.22990356646	50544.65156290701	48
50486.307920791434	50060.88921547601	48
50220.39727789247	50388.902856538945	48
50199.787422341076	50241.382947958686	48
50229.1074909103	50544.60931533496	48
50453.04029866434	50565.31093824999	48
50276.735345179644	50047.89448499801	48
50344.45626146487	50045.7711001055	48
50213.75856354593	50441.763162670715	48
50834.98067951072	50485.65076894537	48
50284.98756566374	50570.31551222918	48
50181.4565546841	50484.36324931017	48
50148.97302893072	50526.940361500776	48
50403.121714015586	50137.76606721504	48
50187.188058245476	50319.68946848815	48
50628.57201667561	50283.6691197741	48
50455.130691112536	50012.61389985884	48
50407.11387606368	49994.254149988126	48
50296.38242909194	50409.24973878334	48
50403.501434750586	50629.02951447886	48
50549.231637344405	50099.19279967373	48
50161.597639257554	50276.61148727345	48
50351.76207369876	50629.09170196303	48
50184.68185324257	50189.38675305236	48
50131.87238930454	50175.68705643045	48
50544.76245293729	50616.661957187265	48
50671.21723636859	50492.16083342249	48
50675.4095461055	50253.20192567447	48
50411.90926897823	50063.162748941024	48
50525.390150041865	50193.24933065856	48
50331.59773123076	49990.647079203045	48
50731.35408748398	50398.31562090614	48
50111.2100958021	50258.13475951238	48
50084.55347468609	50202.464352794166	48
50229.08662895941	50136.38955588326	48
50310.47254799162	50359.20477998128	48
50723.74042381453	50341.328275340675	48
50817.13308928988	50539.09942429129	48
50474.18888194679	49962.48436488697	48
50071.17369420884	50147.423065475865	48
50866.19617256781	50550.89954338862	48
50722.85685910384	50236.19190273313	48
50112.17105107978	50120.36013293071	48
50128.18723931144	50316.942441817744	48
50572.53250298597	50230.4278828247	48
50275.66817582472	50618.692603991454	48
50620.81717169757	50215.74860804015	48
50054.598952926375	50266.95053425269	48
50853.15175140752	50605.494751641796	48
50316.053129419335	50664.174292979136	48
50645.60043590654	50557.20659585653	48
50797.03242858559	50613.2401754366	48
50094.66575785204	50511.08628237177	48
50715.818077463446	50180.95844167228	48
50469.69061409293	50617.20875165826	48
50063.38303820357	50322.0235603399	48
50669.797851356336	50387.98225008562	48
50040.21913821354	50496.876175792735	48
50049.0882458593	50440.69782177686	48
50186.37616627486	50111.944458069374	48
50050.31896223113	50552.97349890343	48
50121.2947712019	50569.28151940214	48
50096.439766007694	50459.15252199544	48
50388.69690101369	49942.76115802035	48
50837.56861124537	50425.07265638628	48
50442.70386612986	49918.24137365241	48
50623.71868367519	50660.553137177856	48
50703.01454101996	50296.51229354514	48
50085.29495009045	50372.46265070984	48
50224.630892609835	50598.15910413714	48
50499.2221860289	49905.80449083031	48
50419.53560829153	49872.97644876297	48
50148.997798474215	50078.13079297737	48
50151.27928729421	50021.97639008441	48
50141.20949183926	50379.11300292012	48
49993.521415665586	50527.78503141105	48
50031.634773740654	50388.015928560475	48
50023.43451047043	50597.42050158533	48
50223.31226267678	50654.55575827209	48
50399.51626058569	49826.79681668104	48
50764.49146867986	50209.3263451285	48
50667.48573885868	50172.82144653662	48
50339.98340597858	49937.00526394776	48
50149.06821498844	50225.79673832522	48
50169.238743118796	50649.94877769498	48
50067.04386621969	50086.88236144013	48
50751.72188162705	50638.53779695079	48
50916.59344187355	50568.657276965125	48
50172.38170507186	50591.04409764909	48
50671.680881362416	50638.343606858376	48
50959.061395936165	50607.83827748055	48
50774.26083178006	50371.83649240466	48
50909.85061560727	50515.818767721175	48
50912.22719520152	50627.24244704347	48
50962.932188324194	50551.383979908205	48
50189.57977292812	49987.2262689829	48
50755.90205105028	50298.04916014775	48
50662.57810450937	50690.791955108405	48
50290.99629506811	49943.38215314746	48
51016.75391903179	50543.07113928465	48
50016.95067094304	50227.70367524708	48
50226.52806997537	50042.53814116463	48
50178.26203283597	49938.625317306214	48
50413.52232441073	49779.447565963	48
50316.2778000478	49890.544221122036	48
49982.35948925061	50627.02495954918	48
50152.68587981107	50443.80285650954	48
50551.88535100592	49882.46462583808	48
50812.87218216184	50219.90947637639	48
50701.486166559145	50539.17786761311	48
50080.31098789819	50608.405319632446	48
50568.27418041168	50158.59635315356	48
50158.249442067725	49891.32089650523	48
50251.529842606156	50091.06573012067	48
50264.49492642264	49881.5315051019	48
50864.97852536796	50378.332064781214	48
50741.8383823896	50689.01259087416	48
50527.6769273147	50026.724045756724	48
50790.58356203903	50671.52263559193	48
50111.82864862097	50648.54837345022	48
50600.500862827896	50708.15633179238	48
50139.58315225566	49970.72656685489	48
50482.66296791966	50668.465498857026	48
50763.36576426764	50741.94192067084	48
50098.60716225193	50026.72810646624	48
50546.594474508085	50711.63913924774	48
49980.8718289323	50272.389892372456	48
50281.974039028195	49997.702688132784	48
50523.93919897923	49948.30703256781	48
50455.84297929064	49752.7845006392	48
49950.64129596392	50311.22842635628	48
50268.95304355575	50678.22958038456	48
50385.22382691484	50682.881113127485	48
50884.27394628065	50669.01793666086	48
50653.75766233267	50739.02475253789	48
50743.71467558379	50132.486565857434	48
50579.44825817695	50758.41165820551	48
50932.34231737184	50697.82605833418	48
50569.19493295625	49973.70736854925	48
50982.88110858255	50683.64439168907	48
50002.714367852765	50172.54150614989	48
51045.131743938546	50586.81280446532	48
50182.245057577114	50700.85130808733	48
50280.257780296946	50731.36069881377	48
50766.82553176327	50554.30633146344	48
50344.687215852966	49843.26442024367	48
51021.70488612179	50647.05232669561	48
50410.16997368438	49729.41240753529	48
50575.72041792452	50807.63607972817	48
50462.66156323315	49847.28516338615	48
50235.48498371692	49943.70190134656	48
50591.26737589269	49915.68042598799	48
50326.30468326147	50763.88003699696	48
49945.45195173041	50540.3199490283	48
50963.10197403479	50501.44368121164	48
50209.282236655985	49872.74066891764	48
50527.86194562522	50797.08797018694	48
49993.11921595105	50119.89365676754	48
50274.442796983014	50786.92212595875	48
49999.39410816645	50468.86907700633	48
50712.42476510824	50752.59828949946	48
50693.976064995935	50116.64349725773	48
50623.084946723924	50825.134364695834	48
50553.331876664226	50858.316584212596	48
50333.247514614486	50813.30246425907	48
50256.059172468245	49832.15332473992	48
50561.694088368255	50914.32172643595	48
50630.78944984105	50130.48428812452	48
50819.70396330715	50731.423786418	48
50968.01091847942	50444.20636237541	48
50795.90950238918	50117.40044164625	48
50370.81027351796	49892.446110219105	48
50331.7278309807	50714.970299008564	48
50355.934051310745	49775.13813425969	48
50380.22827913159	50751.44375230569	48
49897.79700278502	50291.55462739214	48
50913.70574218679	50430.28247258792	48
50428.918285599655	50778.936904176306	48
50775.523168026404	50069.63335961766	48
50951.27427792569	50388.38137741959	48
49840.921200403034	50297.22233196702	48
49918.768248245266	50240.38710928567	48
50726.0450617504	50073.63622330097	48
50940.18169134121	50751.54795945948	48
50639.22508367999	49887.8906979822	48
50596.44814096397	49861.7003539678	48
50475.34822756077	50816.62285572692	48
50469.061718097255	50744.294413380325	48
49795.17137601364	50262.23705221598	48
50377.69975129397	50835.827037324394	48
49932.20560155675	50188.299989043015	48
50231.29042991193	50718.077368215854	48
49765.38580203276	50310.90243661632	48
49865.069450604155	50245.04830792877	48
51019.834810992696	50723.96686683413	48
51010.011124056684	50775.54188956273	48
50723.34262716077	50584.23191867682	48
49791.94122184488	50355.448527563254	48
50832.31032901275	50157.42168904744	48
50514.04414050461	50888.05282085213	48
50642.78469245491	49834.64223058702	48
51001.845649544004	50398.0110489723	48
50640.377579943604	50878.08804561604	48
50639.88144485217	49776.80965589869	48
50653.13537998623	49727.51039910332	48
50689.188391971766	49883.73653802061	48
50688.52225368029	49802.82886109501	48
50531.08788854561	50953.68088611657	48
49834.04308459015	50201.966701525285	48
49898.95145540018	50521.54174917527	48
50506.18305181363	49764.895472500604	48
50739.24733739499	49807.411265030365	48
50436.19271038281	50696.64855997234	48
49865.327352907414	50482.90703435525	48
50159.966258670516	49838.64971958016	48
50742.77424342576	49902.01252996811	48
51071.93400142778	50655.26545928684	48
49880.1454698193	50569.82238522676	48
50573.060200221014	50980.68856989632	48
49928.76366567093	50613.69448624253	48
50079.669271708306	49975.63895307648	48
50800.33448246138	50271.77421350798	48
50720.908246464736	50021.61536054631	48
50322.90237939361	49736.68357242188	48
50553.80877571657	49788.0187630038	48
50014.16942303375	50338.33530072868	48
49855.49609454117	50433.270939819806	48
50405.92770780324	49676.48087113885	48
51121.622334088344	50665.05989033171	48
50349.79218511541	49668.896953929216	48
50866.87633545502	50225.500454289075	48
50701.55517410856	49713.20755576347	48
50211.659703229496	49795.06542173557	48
51070.52021380695	50711.66952767999	48
50676.88031092548	50044.133692190146	48
51011.77918190767	50474.3074427981	48
50591.723830409996	50019.07917909242	48
51052.154053506405	50387.58291958365	48
49879.88478890618	50181.65226539526	48
51024.79793231068	50342.02450603688	48
50668.95063373708	50922.09208727783	48
49955.214751712476	50435.852565151436	48
50762.95156357698	49757.250124807935	48
50789.34750383721	49872.76834470242	48
50429.5728853302	50836.394290392906	48
49972.43190783383	50367.073932869745	48
50962.93536758364	50802.12830410909	48
50453.3097085626	49644.66089087545	48
51063.93967129891	50467.73307017964	48
50029.89203253096	50650.31553308481	48
50451.32272579061	50887.22224785279	48
50606.369812974335	50084.980982372166	48
50829.70053713082	50779.58153124351	48
50853.96136750542	50285.014210216934	48
50911.27911528193	50353.73601293506	48
49781.76945030718	50404.48941800517	48
50699.157410623106	50881.791219192826	48
49938.50898662448	50490.88499081668	48
49906.79610822209	50449.364292373546	48
50631.72760375014	49986.82020840505	48
50592.215446062655	49748.28809513745	48
50620.844094910346	51009.36955530003	48
49937.450473401215	50111.817885502656	48
51060.89565839522	50299.548545326215	48
51075.88535752661	50539.12778283775	48
51089.250705973995	50763.48586001502	48
50676.42938801551	51023.12488644497	48
50998.61651541871	50844.18040479782	48
51152.96350675889	50624.93434142671	48
50337.52568859957	50877.06646589944	48
50615.101508532694	50924.820629978225	48
50793.177662008406	50817.525929103474	48
50910.74590960488	50304.31791245355	48
50144.96840737003	50742.99010988031	48
50598.913860205765	49809.83513004254	48
50816.031460263475	49740.8549692413	48
50401.07302517754	49626.441538784515	48
50821.40880623779	49835.52870752678	48
49830.285398054526	50152.65074483562	48
49731.22146115593	50397.321990523706	48
50222.41802947687	49746.056099595546	48
50305.17070498672	49642.25119049509	48
50889.99395917956	50752.48951896248	48
49780.400368247465	50177.32560239893	48
49920.297394997215	50378.88920583647	48
50483.85462778793	50934.90999151684	48
50266.2706834394	49776.5281448841	48
50352.223976852	49615.08058684798	48
49847.40467542738	50349.040805642966	48
50517.90157828269	49829.60060875025	48
51142.773171526394	50709.49511818156	48
50300.524934304674	50910.31482433427	48
51129.48549010952	50524.88804212165	48
50530.6576573823	51010.268554630195	48
50108.53793516397	49923.52807643858	48
50164.564597431716	50796.80297355936	48
50576.141668209995	51031.22614059119	48
51095.36452029575	50423.953544569675	48
50528.67112529687	51062.92825208547	48
50378.41440146551	49572.52044464843	48
50706.58778852244	49655.86653465948	48
49730.04396264273	50347.18687784409	48
50833.24273105175	49686.1559980128	48
49840.72356494515	50605.548445858665	48
51092.02093719963	50261.5818485933	48
50157.791919446376	49786.04737846625	48
51045.45117013084	50861.11692738612	48
50296.67002101914	50846.25373271571	48
49872.98053113565	50120.446367539575	48
49822.93031994687	50559.00682419913	48
50834.539976159824	49895.89137400973	48
49732.87236455061	50206.28239101951	48
49781.79266660868	50590.814657679504	48
51138.436282838455	50278.108484971584	48
50679.54799894125	50970.50147478667	48
49943.155911968875	50059.93504619868	48
50861.71314602496	49763.6898410108	48
50864.52334611817	50822.3641139065	48
50914.38955755815	50839.88454693779	48
50747.45627492332	50865.72642936011	48
50482.1776277832	50991.76846794898	48
50830.195122522025	50050.976391904354	48
50686.80906417323	51080.04391360808	48
50433.98162609533	50967.750565278766	48
50750.40230251743	49704.87823567817	48
50774.11042277999	50916.76727654147	48
50465.58014167915	51040.26419248596	48
50323.498147575796	50963.04260766341	48
50044.867220933134	50021.79102494591	48
50741.02116260145	49952.65787041288	48
50658.10642284504	51121.18061597488	48
50850.7700158695	49950.50246993141	48
50381.50529993082	50912.72586857039	48
50573.26387133684	50662.75727341303	48
49798.68949622096	50453.661816575135	48
50837.04369175822	50868.99063261707	48
49716.81840021661	50298.99382180867	48
50265.80909962446	50954.60855521819	48
50438.00072899168	51086.29099476439	48
49686.26908006155	50418.69132420097	48
50434.38624288174	49588.0912365238	48
51145.06036954036	50477.00635511026	48
50133.38663348665	49740.63753523998	48
50840.5015576987	49999.18866700203	48
50381.79113610205	50992.714451494736	48
50959.49893666707	50279.27850471957	48
50101.688984577704	50715.70970148222	48
50201.497858718336	50761.87077252613	48
50670.81988795301	51171.85774123714	48
49811.98578432636	50506.560172244	48
50673.60975903615	51229.33728307067	48
50848.942317788446	50922.686529014885	48
49995.0668885383	50062.32867391662	48
49767.23541484834	50642.60167712115	48
50110.33576924903	50777.83205085754	48
50549.1788220536	49710.03093909817	48
51096.26514154019	50342.65711924312	48
49648.17872973454	50380.631344386544	48
49883.906558821356	50650.41605040371	48
50880.4344488861	50042.67255624784	48
49749.84399874038	50131.71623197777	48
50297.65155510967	49587.24219786981	48
50163.735824368916	50853.89277608262	48
50724.69584429854	51227.67580259714	48
50708.02067532055	50829.386733551095	48
50392.44063519843	49516.48156603299	48
51183.53414037763	50742.792797229	48
50766.88559212112	50968.326124606225	48
49864.32506949464	50067.74644179768	48
50495.7806495488	49715.428943995525	48
50000.26301902876	49993.61670158366	48
50954.84482145949	50878.17615430838	48
50252.729039033264	51006.29349284573	48
50888.70306828265	49716.17741231368	48
50488.68653409261	49571.38362551588	48
50800.574028285635	51007.62103842599	48
50618.68804017468	51173.12300912241	48
50388.31708036847	51062.99632846292	48
49788.3516578615	50097.87967914374	48
50792.159535344406	49647.389648684424	48
50225.894665092485	50924.45076144909	48
49675.62135419208	50329.22907995342	48
51204.30614800758	50635.19686176932	48
49975.36837127842	49943.00545134916	48
50710.222037221916	51130.70545546969	48
50678.220348550894	51279.972933816534	48
49659.311662814434	50465.71807868375	48
50936.05582118239	49688.40702788858	48
50173.41774262144	50913.20371063212	48
50698.63971013324	49603.954586294145	48
50568.25318627062	49657.43189521318	48
50920.06659361192	50239.83338123721	48
50075.09502722067	50817.86966852324	48
51180.05492399962	50798.68999700846	48
49823.29922228476	50027.81802393484	48
50962.96394520234	50203.86593261074	48
50919.9158157216	50002.49159890796	48
49607.94271703405	50476.82547541838	48
49581.307550053985	50426.74711463654	48
50847.51450861866	50102.46246134978	48
50611.20588741001	49623.346368697385	48
50893.332869969614	50891.667334141006	48
50584.39800682128	49575.72270139805	48
51158.68810990992	50327.51335452886	48
50166.64822928825	50962.96529074799	48
50989.16715025646	49692.97599507789	48
51144.767392289476	50836.71027195779	48
50782.654168045745	49983.087661588455	48
49620.893216340875	50525.18189183033	48
50765.35590826212	51257.11794532233	48
50826.73029519199	49604.32387799161	48
50589.66589120096	51132.23244285353	48
50981.74097715457	49746.003138396256	48
51171.458097405244	50382.13983934845	48
50863.5244158127	49565.90230846341	48
50815.392880834486	51264.25839732045	48
50262.50885613484	49547.11197889414	48
50900.08413699174	50943.08876939824	48
49933.742157647845	49972.748354743846	48
49718.640139334784	50650.15105020911	48
51255.520274385504	50618.87235764562	48
50390.581805604605	51112.464211200335	48
50503.97455265202	49660.786453952904	48
51208.41013406711	50585.52492677515	48
50831.81436356701	50338.02894143783	48
51036.77590293494	49712.85278339413	48
50113.855833392714	50860.67948529951	48
51209.56692673128	50699.4983360677	48
51158.43340612527	50225.76420791422	48
50173.99854897002	51020.41490447317	48
50004.0983353098	50692.69635111887	48
51013.6343201643	50286.420828063645	48
50215.71832387183	50857.54908680458	48
50662.4296383141	51330.227782933594	48
50723.16009982481	50946.10436382968	48
49555.219628399864	50477.20868103519	48
49769.32855279605	50693.364857305765	48
50544.76445262557	51168.32252749532	48
50376.56771439786	51159.76580534806	48
51011.52763530767	49790.14665876867	48
50005.81010015652	49895.26789206791	48
50414.913579371474	49472.30660669403	48
50162.71922925866	51075.675262655495	48
50252.22186319352	49494.08035723329	48
51113.04754182783	50580.44910031484	48
51076.03680279762	50901.3017646623	48
