# Supplementary material for: Abundant Topological Outliers in Social Media Data and Their Effect on Spatial Analysis
Source: PLoS One. 2016 Sep 9;11(9):e0162360. doi: 10.1371/journal.pone.0162360 (PMC5017681; doi:10.1371/journal.pone.0162360)
Supplement: S4 Dataset — See the respective attached file. (ZIP) [file pone.0162360.s004.zip › S4_inclusion_swl/clust_5_14.csv]

50000.0	50000.0	0
49997.79043139506	49998.597076012185	0
49992.133447697015	50000.07879332946	0
49995.558133034945	50000.38009565156	0
49997.21745450375	49997.77212437529	0
49994.57180867038	50002.631066205395	0
49991.49888846195	49992.4613969998	0
49996.77201141029	50001.35825968003	0
50004.850999751936	50000.85693610015	0
49993.46797080403	50008.42654315858	0
49998.95035597973	49999.646175560476	0
49997.442896782326	49996.09302892505	0
49998.812795232036	50001.19449831629	0
50002.62075658079	49995.496073808055	0
50000.216125961226	49993.66178437633	0
50004.23648844592	49992.22940218959	0
49993.571381594695	49999.580818657516	0
49992.41923089483	49988.943020042476	0
49996.0527618576	49990.599080623244	0
50001.12000876341	49996.02035613251	0
50001.6019572125	49988.69191780159	0
50000.054173393626	49994.84507609227	0
49996.16393075302	49983.54171333091	0
49999.359585119164	49998.34690009942	0
49990.032259035645	49990.78718097332	0
50008.03801246034	50004.374756706806	0
49997.912305912	50002.05047237355	0
50003.47988321763	49993.052296422924	0
49985.51403302475	50003.33527065473	0
49998.6759818169	50008.21620234813	0
50007.88661690972	50006.75171072905	0
49992.84463948033	49996.02080521639	0
50005.353157945894	49996.63946390781	0
49993.56821679584	49997.757853689975	0
49984.727985152575	49992.42600786566	0
49987.897885826496	50000.432936200814	0
49995.41428427015	49998.58480619745	0
49998.23230755371	49984.27159425677	0
50001.56984675912	50003.70886639595	0
49987.949256951135	49986.671472371265	0
49993.69019385624	49988.42095948461	0
49990.60023029436	49996.84431148471	0
49989.8831856475	49998.5480773353	0
50004.031737429694	49998.13902404288	0
50003.4894029905	50003.09904140463	0
50008.61850962432	50008.21797879241	0
49999.591625836154	50002.031401449996	0
49997.03975814452	50009.348246719914	0
50004.44371639388	49993.891565456965	0
50003.34929151505	49985.56991203538	0
49992.16039029563	50006.06042632077	0
50007.15378653218	49999.26466668234	0
49996.16890274137	50002.738391335304	0
50005.92485061879	49988.330804757796	0
49998.38389391129	49993.62450756858	0
50005.06115385122	49997.67556213016	0
49988.91764942108	49997.5550046056	0
50007.51712024195	50001.36870839534	0
49988.1616042304	49983.63506917873	0
50009.485075860175	49997.87824772131	0
49996.04301541916	50008.734037925446	0
49992.10706594943	49998.709555552676	0
49998.05603662089	49976.85732034227	0
49998.23225417739	49988.04705525317	0
50003.29875263384	50010.79864165075	0
49988.8005706413	49988.888047156666	0
49998.633742805185	49985.74198749925	0
50012.26252845324	49989.043919917516	0
50001.71554240036	50008.23076770677	0
49990.4221963806	49980.08489794384	0
49996.7307457035	49986.75100088232	0
49996.95323201458	49991.31025767149	0
49996.627782278076	49999.704189140306	0
49993.783599509414	50001.9670468794	0
49995.547791910605	50007.16657583297	0
49994.541607082676	49998.032773452	0
49997.19536476392	49993.761534747864	0
49994.48619388764	49990.314267388865	0
50005.31953840113	50011.457951609125	0
50005.21838530439	49992.710027598725	0
50003.553832569996	49996.930528550794	0
50005.55622003214	50007.27952617764	0
50016.07253131363	49992.92009515851	0
49981.55975510632	49993.815413305005	0
49998.391760254424	50010.92338898061	0
50006.9610331696	49997.4371772649	0
50008.761052684844	49996.71402507769	0
49995.88335509951	49989.38185972829	0
49996.861110456084	50003.60591475201	0
50011.76083948491	50005.815023696225	0
50007.565205166386	49988.032658921504	0
50011.5472826698	49993.41279408204	0
49994.69598294172	49991.86267472745	0
50001.59297422699	49992.63184262959	0
50020.432728192354	49991.544523876044	0
49995.42836478101	49997.296746693275	0
49998.810270886876	49992.07105333187	0
49990.64479087334	50004.56734443546	0
49986.07489653561	49993.66150576665	0
49986.51012401545	49995.60849854692	0
49984.077954815686	49995.664388103614	0
50003.895467088914	49987.98694527446	0
49982.031325156546	50004.108411650275	0
50012.386007996894	50002.93416500153	0
49981.83577827261	50006.99544168797	0
50002.61358895062	50006.125868638286	0
49997.610187178936	50007.504993158815	0
50002.000247755146	49982.02566011666	0
50003.92467657114	50009.55221404131	0
50007.90022175466	50009.254849840996	0
50002.119076106625	49987.54881244561	0
50000.85755020047	49982.84260186325	0
50002.88920887537	49988.277816315385	0
50000.76418505607	49990.47633754719	0
49991.52221516297	50005.175687260315	0
49991.79441719219	49989.945528475415	0
49998.38903914623	49990.977596904035	0
50010.86443657174	50002.861853111826	0
49996.13310567727	49978.225416527945	0
50001.90323198772	50002.087447907405	0
50005.84584777947	49998.54566276328	0
50017.357289774474	50003.73442282242	0
50012.453241333955	50007.3589429362	0
49985.605250376015	50000.51473356919	0
49994.38328827558	49984.18899957935	0
50000.8403546126	50004.897730818215	0
50006.11194117808	49990.15992299432	0
49984.27524808013	50005.968591316036	0
50019.5490885488	49989.334775282514	0
50008.08135946473	49995.88210170539	0
50013.452588935026	49988.7082536488	0
49998.1854275154	49989.08493253287	0
49998.71774061969	50006.58240197167	0
49993.97049801827	50004.02511665101	0
50015.25622703696	49993.5720335993	0
50019.81418921928	49993.28277654077	0
49995.226166110464	49988.49803466768	0
49993.865175289255	50005.869898426434	0
49994.04884830762	49993.897956082816	0
50001.39258520028	50014.69304526826	0
49992.10381851385	49991.3367421365	0
50002.88349777745	49998.53556594982	0
49999.29465558944	50003.13800737407	0
50012.61582749915	49996.667967977366	0
50004.93898694684	49981.08544820314	0
49992.72674114008	49981.491918674365	0
49982.816725410885	50008.82887474503	0
49993.60548876865	49980.15138910854	0
49992.11360557294	49974.161871512435	0
50008.0641741181	49991.535682462476	0
49986.56975352135	49985.88537937111	0
49988.26397047004	50003.51104710496	0
49986.204012010814	49983.62403469558	0
50005.45533731321	50008.4777403098	0
50002.84202847576	50009.38788858975	0
50004.5110949025	50002.17592122478	0
49977.593176681534	49997.97886004455	0
50012.96296910729	49986.584380800676	0
50000.389708098875	50008.21378903525	0
49990.53693650669	49987.986221160616	0
50014.06684097054	49993.2541244715	0
49991.01998804747	50002.62396518842	0
49997.179664791176	49989.593964051295	0
50004.2950092968	50012.89350630644	0
49990.621701041644	49975.46767306921	0
49993.55678247852	49977.01456242952	0
49992.84959283164	49987.70268395018	0
50011.20404459958	49996.77816642178	0
50003.364540594666	50019.003513690965	0
49983.49823437399	50007.538690917216	0
50014.32975302772	49996.15686941403	0
50015.78410513641	49997.474112749405	0
50009.43197460551	49990.474738550445	0
50004.745906517455	50016.623646608256	0
50009.63416808849	50010.34807378314	0
49981.74271072933	50016.83610456045	0
50013.40609958293	50002.34463341224	0
50002.72985233878	50018.01678341299	0
50008.287622641416	49999.13161246651	0
49984.126513146795	49977.08224825575	0
50012.84333684762	49985.38424254539	0
49987.99532836726	49995.883448455505	0
49990.49563661924	49992.83144377475	0
50014.145828508044	50005.16808115428	0
50015.1384677496	50000.029878970345	0
50018.71002429644	49992.34413541518	0
50007.134924491525	50011.962310271636	0
49996.373515502455	49992.135994846685	0
50006.850693972374	50009.72264438309	0
50012.45941158673	50019.663471941465	0
49992.899397134126	49993.07508130361	0
50016.607641170005	50001.151601822945	0
50001.25747092277	50006.547656443894	0
50005.9345093647	49994.19009730721	0
50017.813944932546	50005.00005444524	0
49994.42296405501	50000.44724693628	0
49999.35940114721	49988.76188971461	0
50016.58884756132	49999.17895380054	0
49994.892938313336	49980.091849776516	0
49995.0510721457	49995.44024060015	0
49986.38053722962	50002.41536141428	0
49990.64707373581	50007.66669698612	0
49989.3412077137	49992.250863683475	0
49987.369434572014	49998.90669951169	0
49986.04730065185	50004.93889305151	0
50020.57281063565	49988.298296764944	0
50003.141428724506	49983.92680217168	0
50011.81226398315	50020.795317113116	0
50007.91702417866	49994.79261652382	0
49997.460358599514	49978.000531714766	0
50008.47322917809	49997.7998386602	0
49988.79105521255	49985.61885176348	0
49979.99668415866	49988.247550464446	0
50023.01450993598	49990.665766766455	0
50001.80863469015	50011.621492053586	0
50001.180707899926	50000.160397497704	0
50001.230491099064	50013.464722137476	0
50005.57916729151	49986.36478573439	0
50006.32386534526	50003.98689779463	0
49987.26417256439	49997.386262863576	0
49986.50969488265	49971.13079668079	0
49991.78560749561	49984.743248127874	0
50011.91064186316	49987.25857504851	0
49979.026179858774	49993.54009193787	0
49995.29197055855	50014.299317089695	0
50003.27528192292	49991.640484220654	0
50022.18687484511	49999.49876293456	0
50016.845165693354	49996.542146341235	0
50009.68184032617	49994.3223712722	0
50008.5689875515	49989.42745413995	0
49988.62882947315	49994.23153514448	0
49978.34352784749	49994.31806542327	0
49991.21899801028	50013.93786311992	0
50009.06545782055	49992.015826742805	0
49996.762495718875	49973.93491078354	0
50017.86968777505	49999.56646561498	0
49992.32209367812	50003.204802689404	0
50006.53972236025	50002.45568023364	0
49989.60527622023	49999.63902025744	0
49998.13606003267	50013.69500914624	0
49990.00921189547	50013.485931768155	0
49991.09537875763	49976.82180722324	0
50010.54800492425	49998.00514117209	0
49989.09032394753	49996.42852776032	0
49995.18505374276	49987.3120398817	0
49990.204920949844	49989.23957312068	0
49995.16332007578	49981.804981765024	0
49989.805555721876	49969.598178768865	0
50014.54160586519	50009.30971696948	0
50021.54580095918	50001.77225144148	0
50006.927652825536	49994.9504747572	0
49978.94516972163	49997.86333530433	0
49987.154837966766	49993.45593771072	0
50018.25094646333	49988.26745355924	0
50015.53809944499	50007.19757847838	0
50002.562234896366	50007.29734310244	0
50000.87592896443	50009.30557281569	0
49996.09835851055	49994.088565508806	0
50023.472574627034	49993.01831946304	0
50013.090661204544	49993.807025936294	0
49978.33498788711	49999.89226490378	0
50014.457860201575	50015.35471834229	0
50006.75642568968	49992.643689522236	0
50010.80395894891	49986.74763689218	0
50001.22972512284	50016.696412634854	0
50011.0865047758	49984.2383962155	0
49987.17750191979	49980.50113884318	0
49988.18126003159	50002.39534483807	0
50025.30879016485	50001.55626795164	0
50004.84985572731	50003.25131092541	0
49992.321169828596	49977.792669715236	0
50025.70679542769	49986.95657258604	0
49987.68618123762	49990.97637467728	0
50003.750755374844	50000.30182726468	0
49993.00738688821	50018.27374472574	0
49985.56049451298	49985.40564000354	0
50012.47559685164	49994.66869856204	0
49988.23073582163	50005.06016935864	0
50014.21137249285	49998.59916272567	0
49985.705947552444	49991.237555350046	0
50023.961762669176	49980.63716247672	0
50015.65901229553	50005.51123304655	0
50007.42018130532	49983.40923644637	0
50003.98929458173	50020.19652411129	0
49978.68685766216	49980.01706397409	0
50006.02554113342	49983.502716806615	0
50006.37104882755	50017.880156948675	0
49977.877792385596	50016.68462250551	0
49983.88778388111	50003.431641383904	0
50007.25930525301	50016.356386512496	0
49997.53870393056	50011.68337544323	0
50028.8876354843	49996.7961139601	0
49993.03313609062	50004.99403676527	0
49978.87460193789	49978.57901382944	0
49998.366406242945	49994.75751474936	0
50019.61622097593	49990.60713461233	0
50014.61533795304	49991.38028168589	0
50008.690952911136	50020.165591565055	0
50005.68511072025	50013.842987113785	0
49996.093953493786	49996.01996986774	0
49981.46397774686	50000.416395001106	0
50010.21667654521	49996.177030068495	0
49996.98762224401	50012.73618486243	0
49977.06413674297	49991.234642248426	0
49993.694214306066	49995.12567417274	0
49980.3192485011	49994.00326872188	0
50004.056211135474	50014.66353332076	0
50002.37956575776	49978.923750197646	0
50022.66685467963	50001.65038291576	0
49995.84149753014	49973.43350969119	0
49997.10356754586	50006.01006358804	0
50033.06942428801	49981.91341570461	0
49979.94679799229	50001.3323591304	0
50008.85047956283	50016.47355770598	0
49995.25060635962	50016.73726829858	0
50006.72266694603	50007.64404602325	0
49990.082384099696	49971.73324296739	0
49994.30142329103	49986.52147414055	0
49993.99083781493	50013.564340328594	0
49993.677025331424	50019.77453632753	0
50008.88873976937	49986.20754836948	0
49989.62043617076	49984.9066512741	0
49976.89101514203	49999.79555213243	0
50000.38365317644	49984.73866509687	0
49998.50301832688	50004.801049115755	0
50002.4775370339	49999.82692121468	0
50000.58614407058	50022.59126134004	0
49991.57997734524	49980.74466590062	0
49999.47619484948	49983.55135301644	0
49997.872176753845	49979.78767954166	0
49999.51034001347	50014.126163537476	0
49987.361610054635	49969.53376487578	0
50002.83973411616	50012.701877170904	0
50010.86774556764	49989.07944425918	0
50001.15748309764	49991.573961654765	0
50007.9913835416	50022.24041741338	0
49988.7503233546	49981.35012226887	0
49986.03608310234	49999.11861181681	0
49985.00637627702	49981.597648055234	0
49985.650089384144	50009.49023072368	0
49974.397243483145	49994.03644489316	0
50015.4345562129	50000.98678220005	0
49976.39001702552	49983.38478956387	0
49990.066594147334	50015.71113489241	0
49971.73204410394	50023.41744022993	0
49983.60830630746	50002.113752133686	0
50007.28364498836	50014.70157262982	0
49983.19737224199	49998.713609976796	0
49986.11467622116	49996.56995467928	0
50019.87293030292	49996.05067039871	0
50011.89569799317	50004.23689077273	0
49987.14195373493	50003.64643312917	0
50005.18617250356	49976.00707180303	0
50021.27295677253	49997.78060101359	0
49979.594871433575	50010.649888378335	0
49992.039268323744	49970.88771154867	0
49987.510827455895	49972.02581111281	0
49995.56040451604	49984.98989796355	0
49981.0822076258	49967.432359146966	0
49987.94058000065	49974.88526764987	0
50014.510866226876	50001.379604242626	0
50004.62877733578	49978.807454918766	0
50003.970018942	50018.124082947324	0
49993.62624373497	49978.81782578118	0
49981.3428510555	50003.34384201937	0
50018.167902045905	50002.34827142573	0
49981.71449227033	50012.160532840586	0
49993.51179022016	50011.8374166899	0
50006.51511528033	49980.31385758159	0
50023.53832016382	49982.224374854566	0
50017.194157851016	50024.83639285489	0
50016.97714463976	50008.12513798981	0
49990.94758817478	50010.165896359336	0
50029.3899666008	49984.93088934797	0
49985.95128382408	49973.39797252086	0
50021.498484812364	49991.903341270365	0
49977.56468768297	50006.68173366002	0
49997.40523162644	49985.00916248897	0
49999.45886393115	50015.993292540705	0
50004.07375902936	49990.19193619716	0
49974.26236635185	50000.19879209648	0
50019.180563178095	49997.94562009952	0
50009.890755981425	49980.265018184764	0
49989.29510405071	50002.724338880376	0
49996.426259186024	49985.51478007382	0
50007.493040620924	49989.19723968765	0
49981.384028675486	50010.62626959132	0
49991.6071713429	49988.028312631526	0
49984.6056899718	49996.65388554512	0
49989.978249538704	49976.34614928339	0
50009.06208482354	50007.05225252825	0
50015.12164949382	49987.54220632814	0
50013.02451351341	50012.6930640136	0
49983.72875331615	50005.03348698493	0
50030.322162535915	50008.764945724026	0
49988.07236480543	49973.30322159022	0
50021.17953770424	49993.40148768863	0
49977.9353266202	49988.32861394756	0
50017.55200453088	49989.686622262205	0
50009.41709683127	49982.94472538286	0
49993.517031380165	49985.624445562935	0
50024.23762702507	49990.057631149546	0
50006.59920691841	50013.173112278804	0
49996.36285869221	49979.65183355569	0
49996.46253639952	50010.35669178488	0
49986.346697934445	49975.77454466398	0
50017.36509094484	49994.05724041787	0
49977.54298608225	50015.26628060827	0
49987.665413008544	50009.961026873665	0
50004.20668245684	49986.92493821414	0
49991.240948939056	49995.09753900651	0
49990.672214701546	49969.02835953091	0
49986.80029992012	50019.193986685816	0
49987.05498610656	50015.276629584274	0
50013.29483279359	49990.93642424138	0
50003.07116470876	50004.790797890644	0
50019.96678142075	50005.286622233856	0
50016.410985050155	50026.64117403084	0
50022.381607964344	49994.78009458669	0
50032.55510401598	49988.476649386204	0
50019.84726886357	50008.03743254569	0
50018.55105006549	49996.125393120456	0
50005.72733228711	49984.65987424659	0
49990.724770951034	50001.10196901953	0
50007.556938279646	49979.396019758125	0
50022.078615100705	50000.813758113996	0
50004.55566149082	50023.60044291396	0
49998.4983155582	50015.035411197096	0
50004.21201548379	49979.89735732732	0
49998.41688966351	49982.0914605221	0
49996.9404056562	50019.45560997021	0
50024.824178134666	50003.82240284793	0
49981.59933546655	49988.22546023058	0
50006.68692081328	49991.29153867619	0
50030.92505047998	49986.73341575318	0
49987.02162812129	49999.91224158874	0
50025.59547838074	50004.8113040502	0
49988.90094384041	49975.40867859488	0
49990.23594971534	49994.96063345515	0
50017.1067611682	49986.79810538411	0
49995.74080340362	50018.56532930337	0
50002.31586199673	50000.83903672667	0
49985.91446985067	49977.111835945914	0
49967.44431902017	49989.53004316159	0
49991.32434972063	49993.81099808387	0
50030.49764698876	49999.80431681986	0
50027.8920230694	49984.61646596402	0
49974.05217655252	49991.63751974511	0
49986.350155817265	50008.71150109189	0
49979.786602864704	49996.93528004006	0
49980.638830733114	50014.78666042598	0
50018.94609729141	49984.38404056665	0
50016.86817008317	49983.479919210724	0
49990.923193534356	50019.067660158245	0
49984.68159875427	50012.00075993163	0
49982.58897476211	49987.25645410104	0
49977.860154341804	50025.185317880954	0
49980.36263354036	49976.54920293385	0
50030.175245270664	50013.83441614367	0
50030.65430217634	50010.08164100497	0
49970.65389870021	50027.10203048065	0
50034.9719228903	49978.647480672626	0
50017.85789347177	50007.327853458395	0
49989.376716702325	50005.95581601044	0
49972.54740722439	50004.26018838349	0
49999.90607349646	49987.24525022351	0
50016.33039841318	50011.26546094777	0
49992.406209525456	50011.43399184492	0
50035.72874323706	50015.82195458916	0
50005.41012807499	50025.2913505149	0
49983.81713803753	49983.79410119446	0
49999.77181508898	49967.689736443	0
49967.01115954832	50018.732933267005	0
50001.21111076006	49976.59515916633	0
50022.03660548448	50021.284900769926	0
49987.06820574467	50005.69981951918	0
50020.23576196077	49998.22890886206	0
49992.16903790663	50013.34050751537	0
49981.74734959878	49983.20071237331	0
49991.36824090871	49969.98461879516	0
50012.37766248718	49981.688403947286	0
49974.56224014572	50014.0804240969	0
50024.36097900612	49986.16457806206	0
49978.57637046901	50017.57258934513	0
50035.21616128849	49992.33085888675	0
49988.520182053304	49993.212740546805	0
49990.99456999804	50011.18036907362	0
50014.791241027175	49989.81083623396	0
49983.24235149588	49995.04380092772	0
50005.4078474971	49995.59320991545	0
50026.3538803164	50002.49773890014	0
50022.33425121599	49996.648774144	0
49985.706139208625	50015.893411702025	0
50001.12132970448	50026.977078791555	0
50032.16883876991	49997.22933410839	0
50000.78804212597	50010.92367463368	0
49997.79416111843	49992.046539810384	0
49989.86428037326	49986.360250281214	0
49991.50355130605	50019.933566887434	0
50028.340584949256	50004.80209150397	0
50049.643049141116	50075.849484749364	4
50058.83177475049	50074.56629729819	4
50060.6338000433	50069.39323582329	4
50052.774755526	50070.05376584321	4
50062.143388355864	50080.84937830654	4
50067.68838428986	50067.81035266063	4
50063.88650961146	50063.93156289233	4
50042.06024012133	50064.509711712344	4
50054.962105262726	50061.33716784341	4
50044.64652347696	50072.29504240674	4
50065.96066620737	50072.74862603962	4
50050.65924878587	50081.431286665254	4
50076.18231834682	50075.63976072369	4
50049.47487149069	50065.978945347204	4
50056.3193050438	50086.771337853264	4
50067.24681953045	50081.30365606474	4
50062.01250768027	50050.99862775198	4
50074.008582736344	50062.631949862895	4
50048.733755212044	50047.44972166717	4
50053.83748795937	50052.872673163634	4
50073.47241906897	50050.362788461454	4
50039.371573891636	50071.88605297746	4
50077.263102392666	50068.316243869056	4
50051.80432973516	50089.84708013558	4
50080.67608270714	50064.39395242431	4
50081.2794717332	50076.08070394222	4
50068.20237951442	50046.14504507108	4
50063.22860340838	50039.766395560706	4
50073.64723752952	50036.61084541593	4
50085.24334209962	50043.66532963503	4
50051.457507319305	50103.662591729764	4
50077.896580509616	50087.19339513712	4
50042.64787432607	50077.66997891307	4
50064.13235280096	50058.16923775789	4
50051.73541166218	50041.17137066043	4
50071.59411073605	50057.30472166622	4
50036.09658751881	50083.70028365777	4
50067.1205464588	50030.45003157151	4
50048.01039437881	50095.27768168667	4
50048.561671805524	50053.68497611352	4
50062.68570990331	50044.84466563216	4
50024.68159542152	50087.29889792237	4
50038.295101609685	50092.326385835484	4
50072.32581553819	50043.086441332074	4
50073.6090353823	50095.62456532748	4
50058.45791647935	50094.951636029335	4
50024.25523716581	50076.66190843299	4
50090.52984244312	50082.62495618451	4
50085.48218284495	50037.79147595109	4
50084.093599407715	50089.029718973754	4
50062.764504890714	50104.3570355845	4
50044.321511154645	50050.644360563296	4
50024.55925213307	50093.86411352277	4
50038.49071706805	50040.25829319157	4
50096.76779026827	50039.057655577904	4
50067.82535483194	50052.119646017265	4
50090.92868016029	50077.64053942538	4
50097.7060034654	50066.864513787914	4
50056.3933563171	50039.17836964621	4
50036.22670203965	50062.763377721225	4
50103.08562840087	50075.11786350232	4
50068.91446009078	50087.77918841051	4
50037.87274376369	50054.72587868609	4
50043.050102512454	50086.306188412054	4
50073.42108066156	50020.109695494604	4
50053.789592322515	50096.75758384501	4
50032.86561944511	50045.30190308543	4
50085.76979957396	50032.286740459385	4
50082.507611895744	50052.13969237	4
50017.38921625278	50086.94223798658	4
50042.64338107068	50034.532229515535	4
50064.30049911496	50098.33046464571	4
50096.97655822518	50074.15044625283	4
50044.05564301261	50041.686766140796	4
50096.83879790109	50061.31376817788	4
50020.29870817429	50042.25336669894	4
50042.478804148755	50100.146167949235	4
50054.34658009174	50047.209855079884	4
50038.01373396018	50047.78817749089	4
50013.48550185188	50094.257770585	4
50084.67982401961	50095.44685940533	4
50102.07404176138	50056.19638039933	4
50093.02273451015	50088.23919564994	4
50090.44293271772	50063.783736559846	4
50089.7765093525	50056.34876568692	4
50070.187111723586	50012.50372639064	4
50066.28888077479	50093.57207435111	4
50027.27039790828	50051.86363287843	4
50009.181028608604	50075.63620480069	4
50076.19109312044	50082.114394865486	4
50044.59366548169	50057.49210359742	4
50093.23771592256	50049.46275471575	4
50008.37231779629	50066.89324500914	4
50016.4811139698	50075.9786499001	4
50038.660990101554	50109.01978778687	4
50076.35184787298	50027.68618118453	4
50043.69947909122	50117.33058338004	4
50085.47275134414	50100.77642304789	4
50070.99209745754	50072.06641727459	4
50049.35304165711	50036.046507260966	4
50025.58809649813	50104.757405333876	4
50107.10966648023	50068.51939468784	4
50066.733367764355	50111.950597519935	4
50087.959511865985	50071.98036125042	4
50022.46134071943	50109.279478100914	4
50071.18217493058	50027.039214613695	4
50022.22906321315	50053.82792788898	4
50056.80590173528	50107.14652044685	4
50001.278033286566	50064.871584340144	4
50016.653074329464	50054.56781881551	4
50061.93080972105	50027.320503080075	4
50107.662459131505	50062.07169729232	4
50068.39750202298	50019.71026195756	4
50009.70426022565	50051.00418675045	4
50037.15005135999	50097.594092179876	4
50083.1247338522	50069.65334102811	4
50079.69291014975	50092.11758436003	4
50032.089489988095	50097.499921773306	4
50047.299852745564	50030.35293705607	4
50079.23170573627	50047.97989120214	4
50105.90623778568	50048.92894648877	4
50079.902322432106	50108.5334464513	4
50026.16822057887	50063.14441371749	4
50110.928767633755	50047.06325144124	4
50013.81604425752	50110.450248663816	4
50073.85497946672	50101.985703881786	4
50063.91291119743	50013.96548119987	4
50007.5888032435	50095.28125244495	4
50106.69909815656	50043.238165782495	4
50075.911851835626	50013.94339049962	4
50059.049929913905	50034.790298823566	4
50082.693812091435	50027.73488377819	4
50031.26487268146	50105.543460453155	4
50087.981529747965	50106.148826620476	4
50116.599212544104	50059.588133269106	4
50031.02077161987	50112.509058406045	4
50034.58723973077	50078.81403122843	4
50015.459676185346	50081.30403578777	4
50109.675402776455	50087.3361901263	4
50033.34900325401	50090.02055679131	4
50014.599052217	50065.614990975286	4
50027.31659455338	50069.23767046532	4
50055.49903839565	50007.49258705876	4
50111.365630740125	50054.527982056	4
50079.87482975463	50035.263643046936	4
50096.34230967929	50056.17341707446	4
50033.99889382992	50070.60293896882	4
50100.069341109	50087.32587449643	4
50029.23867395553	50057.385450494214	4
50031.04729072131	50039.063494373266	4
50047.253668227546	50109.36872023345	4
50019.35634437824	50062.339166648395	4
50039.99090699022	50030.02009936267	4
50031.52048111823	50118.79462715657	4
50112.619996318295	50072.19077760315	4
50033.3207423544	50052.57013121086	4
50054.01810501024	50113.60279789696	4
50029.17344966946	50083.46231910073	4
50000.08038345788	50070.46221116288	4
50115.23597384602	50036.849917423744	4
50003.66905499351	50074.42754973169	4
49992.43641301648	50082.37391869083	4
50067.82710279448	50006.09899402071	4
50049.924621205246	50013.12545392571	4
50019.579910656896	50119.8248655775	4
50073.56408946437	50110.97158713636	4
50081.100424794844	50057.507754189435	4
50041.08712214557	50022.663207580255	4
50026.53070599261	50116.42829941828	4
50035.18447897777	50124.29593602992	4
50076.89855959697	50005.07481517448	4
50084.35212008609	50016.115201743	4
50018.70425135429	50096.473945320504	4
50002.33121080932	50086.877371072	4
50012.03392281247	50071.3989608836	4
50025.53054436846	50121.64488221493	4
50104.73361030638	50038.192043645875	4
50074.55785640299	49999.20085110239	4
50105.760729064714	50031.514037524656	4
49989.24055948282	50086.590748647206	4
50093.657071919486	50093.688899543304	4
50072.95538293434	49994.029420825216	4
50038.01108614595	50115.757760628985	4
50043.809880896275	50092.44887433123	4
50012.33065886344	50123.86523613614	4
50093.9898004525	50017.77682159828	4
50057.038743536796	50079.89690083415	4
50122.36263565652	50081.00491895358	4
50054.96129162649	50021.674476851935	4
50090.69517750155	50041.779504762715	4
50020.2100686931	50102.11198534109	4
49989.07002376524	50074.37819658948	4
50068.610420090525	49989.290307906966	4
50056.46628898958	50028.88815379848	4
50111.70406354211	50019.89438958731	4
50103.5683165492	50064.98812907292	4
50022.88650047138	50127.076338760955	4
50056.67393588052	50013.62363379553	4
49997.29569263133	50084.80863135669	4
50031.64602591727	50128.15776893759	4
50049.30465130303	50060.4303441302	4
50005.71522676762	50060.05821375016	4
50058.1160234928	50001.942613335705	4
50010.21839877461	50128.50882012339	4
50035.11598452627	50035.16217048176	4
49987.558210492665	50061.09878480339	4
50040.25952283764	50130.44070677073	4
50092.82302193931	50100.668685881385	4
50114.01334222563	50042.73345764534	4
50011.53895004256	50057.705316421285	4
50045.05465934985	50122.7769263695	4
50108.619048971435	50094.84857881642	4
50000.16755398572	50053.29503720326	4
50012.68345848291	50133.58769869531	4
50098.255431881604	50050.48976048143	4
50101.16085628096	50017.489177839314	4
50026.29278856038	50043.63033587391	4
50020.58978608775	50048.28884650054	4
50053.296743668456	49992.50590179238	4
50094.834447852685	50105.57928412637	4
50088.311649912415	50021.090144922484	4
50116.18452224777	50031.62808945021	4
50110.93651695579	50078.89440262571	4
50030.98894420084	50133.70168578581	4
50080.17485094906	50010.89378240108	4
49981.50672871245	50075.74183997719	4
50119.21726506117	50053.4478031753	4
50025.09327486415	50033.8378615352	4
50048.81623598182	50134.2453647224	4
50096.384732970175	50117.01769825264	4
50024.39696693669	50026.38177395704	4
50087.25560292987	50119.0785403317	4
50019.362130468195	50067.541246931614	4
50124.36051261785	50024.8202946205	4
50002.185436505744	50134.0696613296	4
50107.176188087906	50110.437773365076	4
50123.22435964692	50057.01751778376	4
49993.07717685272	50091.515947296466	4
50084.37055258775	50007.10421179233	4
50074.55260339694	49981.7877621155	4
50106.77775193119	50115.591694396295	4
50119.19375064244	50065.70018769864	4
50095.8569008959	50111.11780696487	4
50098.699081378174	50098.267184786295	4
50084.33737225817	50114.06173697476	4
50016.98250191724	50033.26508515754	4
50106.79520988781	50099.96679126435	4
50044.8789527911	49996.91426973212	4
50095.65178967835	50122.021571523444	4
50086.05317725801	50127.41485928699	4
50005.55208224415	50124.092939043985	4
50069.570022908665	50000.14897353788	4
50082.70776851491	49995.315888225035	4
50118.95026839184	50092.210743765834	4
50012.778282967316	50041.947494504755	4
50029.32707263944	50076.31583131709	4
50007.72114156236	50140.05373704818	4
50081.401443951516	50001.802432376244	4
50028.09343629515	50014.124438178515	4
50001.4509394496	50120.1163700986	4
50050.86734290925	50118.434764142854	4
50019.10506126728	50138.010713813936	4
50096.84747318102	50081.07370584873	4
50043.16375799132	50009.82911837301	4
50080.6279888721	50123.31975517518	4
49994.36853393141	50065.48265466327	4
50105.893250103356	50127.118651633195	4
50042.16123454996	50139.70069831571	4
49984.93086376038	50097.31924405716	4
50089.07423123391	50008.81307199485	4
50100.19634190717	50024.25235942854	4
49988.88645160006	50052.86446424888	4
50130.07733868398	50067.098140708564	4
50120.057479249015	50075.23773402649	4
50102.732555297174	50092.314601678336	4
50068.11740250425	50038.368249884385	4
49995.916714808285	50056.07177143951	4
50085.44254973844	50082.984418153435	4
50114.32205031605	50099.57755656623	4
50074.243260902156	49975.92881092872	4
50032.26694315652	50024.52517279192	4
50050.461724093424	50000.65719868196	4
50005.482032084736	50144.551479255104	4
50005.72154074953	50153.17433654139	4
50123.64634232827	50048.51747889876	4
50036.419330936595	50015.21494314381	4
50074.708733367384	49988.90598654369	4
50127.64508623978	50082.61274534338	4
50099.236465026625	50044.035472106436	4
50121.49063578219	50085.972432008835	4
50006.737250169055	50111.24867087669	4
49982.37988343771	50084.399735835585	4
50101.73828358333	50070.25695762249	4
49997.04730123715	50115.75277046035	4
50033.261906762564	50005.1534568013	4
50114.27319654059	50111.082204450744	4
50114.31383617882	50082.85073020219	4
49980.61333006225	50069.26537450465	4
50080.76100448672	49989.276060349956	4
50058.65518823116	49990.845815261055	4
50126.04850953489	50043.18721968473	4
50057.99219661389	50056.04794417939	4
50092.10852293317	50000.34707283995	4
50087.587102513804	50133.06260586953	4
50070.06383769515	50118.54772932038	4
50099.32840202217	50002.67277328535	4
50137.89070441873	50064.458404630706	4
50112.27983007729	50129.37299721439	4
50056.79926804045	50120.567461541264	4
50079.03083275402	50099.69598122507	4
49995.86404934431	50049.022437100466	4
50031.64813014263	50140.38982500349	4
50132.08555134528	50087.03219690817	4
50115.43436238362	50135.06287411224	4
50123.841365545944	50063.007357470255	4
49996.60317676931	50126.424689561805	4
50069.70652102917	49970.35298975266	4
49985.02678938256	50080.06575452965	4
50090.72034777804	49993.52668556264	4
50097.77343098327	50007.9554293557	4
50021.99680985988	50082.56137589515	4
50008.56279859987	50084.244359649056	4
50063.575978503104	50088.786319156854	4
49972.07533738378	50074.20324789134	4
50099.48126148515	50103.24410556715	4
50135.35334386123	50081.364805679674	4
50099.121824868176	49995.87979904463	4
50092.44526768791	50129.62441283359	4
50064.27595615897	49981.28680916133	4
50046.518681535235	50021.573052065934	4
50031.63950237839	50010.030850053	4
50059.41950064874	49976.737255010026	4
49998.38535451129	50090.91482672076	4
49988.1515507081	50043.768958841436	4
50044.227735731925	49990.64810616585	4
49998.925036396235	50077.895507342	4
50130.27333064927	50093.856449581435	4
50124.973958305854	50068.13860838045	4
50014.653681131145	50028.61997017322	4
50020.64317671016	50005.38683233397	4
50109.96121886737	50025.04362103095	4
49991.39667160243	50108.796040721216	4
50078.62336892211	50116.89031139065	4
50082.706368183404	50137.08442734382	4
50079.017362548315	49969.67243800364	4
50081.87021809707	50147.34606244803	4
50026.25798548492	50003.899195220845	4
49977.73816973193	50094.827876912736	4
50089.563068481446	50114.24986886448	4
49998.61799758092	50096.55877198682	4
49991.349205256665	50136.11337283212	4
50101.12260901684	50110.991503824094	4
50120.41172580908	50043.24513134583	4
50033.65769644658	49995.805063402906	4
49999.010114969344	50108.21291379205	4
50014.36217420856	50161.61477090755	4
50078.8385566604	50021.393606545396	4
50002.00537940046	50114.605173379045	4
50012.535017942784	50100.85445979594	4
50104.6492190423	50120.34286941385	4
50084.18187642899	49974.250362469924	4
50127.32856174511	50053.722653166304	4
50134.863127728044	50043.59929910426	4
50116.931387285695	50106.26218852256	4
49978.8517812519	50102.104772549596	4
50132.3710741395	50056.15911577365	4
50038.765381118574	49992.39293007335	4
50112.21407056924	50116.05340929736	4
50060.71567110493	50019.481058154124	4
49997.94000368099	50142.867842748274	4
50112.838961730784	50063.349361212786	4
50088.19587312865	50048.20408305477	4
50041.707824530764	50004.54099754427	4
50081.481424939186	49981.41034728874	4
50106.769824539	50134.70327792701	4
50057.178323270644	50101.641131916615	4
50017.695237245054	50130.17069984468	4
50139.05505019337	50089.367549603296	4
50022.200289692744	50000.213794127114	4
50127.908350500955	50058.94028708831	4
50018.77390815614	50114.13598230892	4
50093.552023823446	50025.84480133278	4
50062.555895567624	50125.273796645655	4
50142.12563648834	50054.76872516288	4
50097.84195649503	49990.29930728978	4
49976.4022789078	50064.19602759849	4
50040.172616148084	50148.25406626225	4
50088.93343191128	49964.316432615204	4
50091.87159159752	49971.25429452957	4
49971.604950678135	50062.558966774006	4
50136.026193158876	50094.716091346265	4
49979.42770037953	50050.21286957516	4
50048.25324196445	49986.24046249156	4
50018.51596539022	49993.85304674789	4
50142.792878922286	50094.53098465805	4
50092.136630729925	49985.916550246766	4
50101.12368143216	49975.270365607386	4
50018.63067981646	50015.83445859305	4
50125.228575422356	50091.9547659253	4
50030.63839221257	50031.28928915396	4
50134.744098491465	50102.51006181058	4
50099.58629170537	50032.408258712036	4
49966.20109368433	50056.57255568173	4
50105.8016319957	50002.08746663837	4
49959.35962120917	50062.84176803991	4
50048.861802280146	49970.97891272494	4
50032.22478593039	50019.2715226811	4
50116.193027879955	50088.00820930347	4
50101.68630632687	50137.94514155328	4
50079.41799945902	50131.19792547447	4
50140.23611481594	50079.377407001666	4
50100.961627129785	50128.40272928418	4
50128.289531960094	50033.545996528585	4
50010.80356083251	50144.44372418117	4
49982.71541315614	50043.017967473286	4
50090.251060330585	50147.83278451185	4
50027.04107170509	50022.03408487544	4
50064.28586458395	50117.48264904423	4
50027.34638114589	50137.43601029502	4
50073.59112425819	50141.440187093554	4
50119.79450285761	50021.67723251373	4
50088.92238645715	50152.942657479434	4
50113.77002560249	50093.84423347233	4
50110.34736673539	50120.87655957136	4
50142.346353486	50038.37107916226	4
49994.96732766088	50042.053713516914	4
50149.836730126655	50085.29630418257	4
50036.548922102	50142.647767196366	4
50154.73009071461	50093.88530135967	4
49949.27012833225	50060.248660044854	4
50125.998428552295	50108.79896764008	4
49978.34024373329	50056.319946506504	4
50150.46848598285	50067.27658954543	4
50117.285446164366	50118.10604692214	4
49964.35043580975	50072.18455024051	4
50137.209472014765	50051.32915661246	4
50048.786321159554	50144.85536683091	4
50069.47903057539	50105.30747148583	4
50131.110931615905	50023.694761419414	4
50024.8390717745	49994.12666653143	4
50134.05867661627	50070.13969006391	4
50054.000981660734	50157.63077133997	4
50090.75755373321	50031.68584237488	4
49973.21028506113	50097.227889249254	4
50146.13533161787	50075.490564812215	4
50163.05460401266	50098.6436213672	4
50004.78882281142	50104.50008770943	4
50054.065220626326	50132.67479916831	4
50036.15192541722	50104.20926834672	4
50000.52059869939	50046.44693560506	4
49956.235597927036	50051.19224061433	4
49979.67918398374	50108.95553675399	4
50046.89548586268	50159.40128188692	4
50117.6398415159	50070.61405516437	4
50006.6319262139	50118.57516384926	4
50050.85616170954	49976.776769445074	4
50033.57103172143	50149.300805910505	4
50071.62452190984	49961.42048820152	4
50110.59063111973	50010.71803300554	4
49957.0777313301	50068.08548589144	4
50095.29819976524	50139.81206262436	4
50074.21518660593	50133.231035877114	4
50151.8781952691	50074.977339792575	4
50014.02738402507	50151.992585840955	4
50068.98273217395	50129.79189560853	4
50007.539279331526	50034.44270545695	4
50109.06019214999	49996.07958121852	4
49966.47877643967	50108.619900986414	4
50120.24095883828	50004.859955278334	4
50161.023639966515	50090.793268274036	4
50056.1806733427	49996.621430452025	4
50039.12957784151	49977.834323490104	4
50019.94132737454	49984.440205144965	4
50064.87548742018	49998.16592860235	4
49972.72465433974	50054.854698560055	4
50105.10853049585	50013.59211353255	4
50166.372516932526	50086.829236584395	4
50000.1634412653	50039.63879967754	4
50169.019051002884	50082.109551185444	4
50116.291859335324	50025.75688201028	4
50057.53268761358	49967.641473633405	4
50040.23209732473	50124.620662129135	4
50131.7395610912	50016.52292050043	4
50123.775760018056	50037.09912818758	4
50027.42254698426	50148.50660668822	4
49973.89195871896	50104.20982136333	4
50058.87073677565	49961.8347991057	4
50037.4923354025	50137.59957308237	4
50111.01739818116	50033.93026206777	4
50068.527738450524	49956.91961872006	4
50177.469774453115	50081.0191668205	4
50107.31904390576	49975.455635523445	4
50007.44345127542	50027.01144500124	4
50157.261724248885	50103.08014350027	4
50003.399523035514	50081.19597363233	4
49984.9642888871	50037.50020048839	4
50090.62511445717	50123.73352508925	4
50076.26780084387	50126.23926224005	4
50166.60899339551	50074.66240934129	4
50035.78344385676	49985.73553638254	4
