# Supplementary material for: Abundant Topological Outliers in Social Media Data and Their Effect on Spatial Analysis
Source: PLoS One. 2016 Sep 9;11(9):e0162360. doi: 10.1371/journal.pone.0162360 (PMC5017681; doi:10.1371/journal.pone.0162360)
Supplement: S4 Dataset — See the respective attached file. (ZIP) [file pone.0162360.s004.zip › S4_inclusion_swl/clust_50_59.csv]

50000.0	50000.0	0
49997.79043139506	49998.597076012185	0
49992.133447697015	50000.07879332946	0
49995.558133034945	50000.38009565156	0
49997.21745450375	49997.77212437529	0
49994.57180867038	50002.631066205395	0
49991.49888846195	49992.4613969998	0
49996.77201141029	50001.35825968003	0
50004.850999751936	50000.85693610015	0
49993.46797080403	50008.42654315858	0
49998.95035597973	49999.646175560476	0
49997.442896782326	49996.09302892505	0
49998.812795232036	50001.19449831629	0
50002.62075658079	49995.496073808055	0
50000.216125961226	49993.66178437633	0
50004.23648844592	49992.22940218959	0
49993.571381594695	49999.580818657516	0
49992.41923089483	49988.943020042476	0
49996.0527618576	49990.599080623244	0
50001.12000876341	49996.02035613251	0
50001.6019572125	49988.69191780159	0
50000.054173393626	49994.84507609227	0
49996.16393075302	49983.54171333091	0
49999.359585119164	49998.34690009942	0
49990.032259035645	49990.78718097332	0
50008.03801246034	50004.374756706806	0
49997.912305912	50002.05047237355	0
50003.47988321763	49993.052296422924	0
49985.51403302475	50003.33527065473	0
49998.6759818169	50008.21620234813	0
50007.88661690972	50006.75171072905	0
49992.84463948033	49996.02080521639	0
50005.353157945894	49996.63946390781	0
49993.56821679584	49997.757853689975	0
49984.727985152575	49992.42600786566	0
49987.897885826496	50000.432936200814	0
49995.41428427015	49998.58480619745	0
49998.23230755371	49984.27159425677	0
50001.56984675912	50003.70886639595	0
49987.949256951135	49986.671472371265	0
49993.69019385624	49988.42095948461	0
49990.60023029436	49996.84431148471	0
49989.8831856475	49998.5480773353	0
50004.031737429694	49998.13902404288	0
50003.4894029905	50003.09904140463	0
50008.61850962432	50008.21797879241	0
49999.591625836154	50002.031401449996	0
49997.03975814452	50009.348246719914	0
50004.44371639388	49993.891565456965	0
50003.34929151505	49985.56991203538	0
49992.16039029563	50006.06042632077	0
50007.15378653218	49999.26466668234	0
49996.16890274137	50002.738391335304	0
50005.92485061879	49988.330804757796	0
49998.38389391129	49993.62450756858	0
50005.06115385122	49997.67556213016	0
49988.91764942108	49997.5550046056	0
50007.51712024195	50001.36870839534	0
49988.1616042304	49983.63506917873	0
50009.485075860175	49997.87824772131	0
49996.04301541916	50008.734037925446	0
49992.10706594943	49998.709555552676	0
49998.05603662089	49976.85732034227	0
49998.23225417739	49988.04705525317	0
50003.29875263384	50010.79864165075	0
49988.8005706413	49988.888047156666	0
49998.633742805185	49985.74198749925	0
50012.26252845324	49989.043919917516	0
50001.71554240036	50008.23076770677	0
49990.4221963806	49980.08489794384	0
49996.7307457035	49986.75100088232	0
49996.95323201458	49991.31025767149	0
49996.627782278076	49999.704189140306	0
49993.783599509414	50001.9670468794	0
49995.547791910605	50007.16657583297	0
49994.541607082676	49998.032773452	0
49997.19536476392	49993.761534747864	0
49994.48619388764	49990.314267388865	0
50005.31953840113	50011.457951609125	0
50005.21838530439	49992.710027598725	0
50003.553832569996	49996.930528550794	0
50005.55622003214	50007.27952617764	0
50016.07253131363	49992.92009515851	0
49981.55975510632	49993.815413305005	0
49998.391760254424	50010.92338898061	0
50006.9610331696	49997.4371772649	0
50008.761052684844	49996.71402507769	0
49995.88335509951	49989.38185972829	0
49996.861110456084	50003.60591475201	0
50011.76083948491	50005.815023696225	0
50007.565205166386	49988.032658921504	0
50011.5472826698	49993.41279408204	0
49994.69598294172	49991.86267472745	0
50001.59297422699	49992.63184262959	0
50020.432728192354	49991.544523876044	0
49995.42836478101	49997.296746693275	0
49998.810270886876	49992.07105333187	0
49990.64479087334	50004.56734443546	0
49986.07489653561	49993.66150576665	0
49986.51012401545	49995.60849854692	0
49984.077954815686	49995.664388103614	0
50003.895467088914	49987.98694527446	0
49982.031325156546	50004.108411650275	0
50012.386007996894	50002.93416500153	0
49981.83577827261	50006.99544168797	0
50002.61358895062	50006.125868638286	0
49997.610187178936	50007.504993158815	0
50002.000247755146	49982.02566011666	0
50003.92467657114	50009.55221404131	0
50007.90022175466	50009.254849840996	0
50002.119076106625	49987.54881244561	0
50000.85755020047	49982.84260186325	0
50002.88920887537	49988.277816315385	0
50000.76418505607	49990.47633754719	0
49991.52221516297	50005.175687260315	0
49991.79441719219	49989.945528475415	0
49998.38903914623	49990.977596904035	0
50010.86443657174	50002.861853111826	0
49996.13310567727	49978.225416527945	0
50001.90323198772	50002.087447907405	0
50005.84584777947	49998.54566276328	0
50017.357289774474	50003.73442282242	0
50012.453241333955	50007.3589429362	0
49985.605250376015	50000.51473356919	0
49994.38328827558	49984.18899957935	0
50000.8403546126	50004.897730818215	0
50006.11194117808	49990.15992299432	0
49984.27524808013	50005.968591316036	0
50019.5490885488	49989.334775282514	0
50008.08135946473	49995.88210170539	0
50013.452588935026	49988.7082536488	0
49998.1854275154	49989.08493253287	0
49998.71774061969	50006.58240197167	0
49993.97049801827	50004.02511665101	0
50015.25622703696	49993.5720335993	0
50019.81418921928	49993.28277654077	0
49995.226166110464	49988.49803466768	0
49993.865175289255	50005.869898426434	0
49994.04884830762	49993.897956082816	0
50001.39258520028	50014.69304526826	0
49992.10381851385	49991.3367421365	0
50002.88349777745	49998.53556594982	0
49999.29465558944	50003.13800737407	0
50012.61582749915	49996.667967977366	0
50004.93898694684	49981.08544820314	0
49992.72674114008	49981.491918674365	0
49982.816725410885	50008.82887474503	0
49993.60548876865	49980.15138910854	0
49992.11360557294	49974.161871512435	0
50008.0641741181	49991.535682462476	0
49986.56975352135	49985.88537937111	0
49988.26397047004	50003.51104710496	0
49986.204012010814	49983.62403469558	0
50005.45533731321	50008.4777403098	0
50002.84202847576	50009.38788858975	0
50004.5110949025	50002.17592122478	0
49977.593176681534	49997.97886004455	0
50012.96296910729	49986.584380800676	0
50000.389708098875	50008.21378903525	0
49990.53693650669	49987.986221160616	0
50014.06684097054	49993.2541244715	0
49991.01998804747	50002.62396518842	0
49997.179664791176	49989.593964051295	0
50004.2950092968	50012.89350630644	0
49990.621701041644	49975.46767306921	0
49993.55678247852	49977.01456242952	0
49992.84959283164	49987.70268395018	0
50011.20404459958	49996.77816642178	0
50003.364540594666	50019.003513690965	0
49983.49823437399	50007.538690917216	0
50014.32975302772	49996.15686941403	0
50015.78410513641	49997.474112749405	0
50009.43197460551	49990.474738550445	0
50004.745906517455	50016.623646608256	0
50009.63416808849	50010.34807378314	0
49981.74271072933	50016.83610456045	0
50013.40609958293	50002.34463341224	0
50002.72985233878	50018.01678341299	0
50008.287622641416	49999.13161246651	0
49984.126513146795	49977.08224825575	0
50012.84333684762	49985.38424254539	0
49987.99532836726	49995.883448455505	0
49990.49563661924	49992.83144377475	0
50014.145828508044	50005.16808115428	0
50015.1384677496	50000.029878970345	0
50018.71002429644	49992.34413541518	0
50007.134924491525	50011.962310271636	0
49996.373515502455	49992.135994846685	0
50006.850693972374	50009.72264438309	0
50012.45941158673	50019.663471941465	0
49992.899397134126	49993.07508130361	0
50016.607641170005	50001.151601822945	0
50001.25747092277	50006.547656443894	0
50005.9345093647	49994.19009730721	0
50017.813944932546	50005.00005444524	0
49994.42296405501	50000.44724693628	0
49999.35940114721	49988.76188971461	0
50016.58884756132	49999.17895380054	0
49994.892938313336	49980.091849776516	0
49995.0510721457	49995.44024060015	0
49986.38053722962	50002.41536141428	0
49990.64707373581	50007.66669698612	0
49989.3412077137	49992.250863683475	0
49987.369434572014	49998.90669951169	0
49986.04730065185	50004.93889305151	0
50020.57281063565	49988.298296764944	0
50003.141428724506	49983.92680217168	0
50011.81226398315	50020.795317113116	0
50007.91702417866	49994.79261652382	0
49997.460358599514	49978.000531714766	0
50008.47322917809	49997.7998386602	0
49988.79105521255	49985.61885176348	0
49979.99668415866	49988.247550464446	0
50023.01450993598	49990.665766766455	0
50001.80863469015	50011.621492053586	0
50001.180707899926	50000.160397497704	0
50001.230491099064	50013.464722137476	0
50005.57916729151	49986.36478573439	0
50006.32386534526	50003.98689779463	0
49987.26417256439	49997.386262863576	0
49986.50969488265	49971.13079668079	0
49991.78560749561	49984.743248127874	0
50011.91064186316	49987.25857504851	0
49979.026179858774	49993.54009193787	0
49995.29197055855	50014.299317089695	0
50003.27528192292	49991.640484220654	0
50022.18687484511	49999.49876293456	0
50016.845165693354	49996.542146341235	0
50009.68184032617	49994.3223712722	0
50008.5689875515	49989.42745413995	0
49988.62882947315	49994.23153514448	0
49978.34352784749	49994.31806542327	0
49991.21899801028	50013.93786311992	0
50009.06545782055	49992.015826742805	0
49996.762495718875	49973.93491078354	0
50017.86968777505	49999.56646561498	0
49992.32209367812	50003.204802689404	0
50006.53972236025	50002.45568023364	0
49989.60527622023	49999.63902025744	0
49998.13606003267	50013.69500914624	0
49990.00921189547	50013.485931768155	0
49991.09537875763	49976.82180722324	0
50010.54800492425	49998.00514117209	0
49989.09032394753	49996.42852776032	0
49995.18505374276	49987.3120398817	0
49990.204920949844	49989.23957312068	0
49995.16332007578	49981.804981765024	0
49989.805555721876	49969.598178768865	0
50014.54160586519	50009.30971696948	0
50021.54580095918	50001.77225144148	0
50006.927652825536	49994.9504747572	0
49978.94516972163	49997.86333530433	0
49987.154837966766	49993.45593771072	0
50018.25094646333	49988.26745355924	0
50015.53809944499	50007.19757847838	0
50002.562234896366	50007.29734310244	0
50000.87592896443	50009.30557281569	0
49996.09835851055	49994.088565508806	0
50023.472574627034	49993.01831946304	0
50013.090661204544	49993.807025936294	0
49978.33498788711	49999.89226490378	0
50014.457860201575	50015.35471834229	0
50006.75642568968	49992.643689522236	0
50010.80395894891	49986.74763689218	0
50001.22972512284	50016.696412634854	0
50011.0865047758	49984.2383962155	0
49987.17750191979	49980.50113884318	0
49988.18126003159	50002.39534483807	0
50025.30879016485	50001.55626795164	0
50004.84985572731	50003.25131092541	0
49992.321169828596	49977.792669715236	0
50025.70679542769	49986.95657258604	0
49987.68618123762	49990.97637467728	0
50003.750755374844	50000.30182726468	0
49993.00738688821	50018.27374472574	0
49985.56049451298	49985.40564000354	0
50012.47559685164	49994.66869856204	0
49988.23073582163	50005.06016935864	0
50014.21137249285	49998.59916272567	0
49985.705947552444	49991.237555350046	0
50023.961762669176	49980.63716247672	0
50015.65901229553	50005.51123304655	0
50007.42018130532	49983.40923644637	0
50003.98929458173	50020.19652411129	0
49978.68685766216	49980.01706397409	0
50006.02554113342	49983.502716806615	0
50006.37104882755	50017.880156948675	0
49977.877792385596	50016.68462250551	0
49983.88778388111	50003.431641383904	0
50007.25930525301	50016.356386512496	0
49997.53870393056	50011.68337544323	0
50028.8876354843	49996.7961139601	0
49993.03313609062	50004.99403676527	0
49978.87460193789	49978.57901382944	0
49998.366406242945	49994.75751474936	0
50019.61622097593	49990.60713461233	0
50014.61533795304	49991.38028168589	0
50008.690952911136	50020.165591565055	0
50005.68511072025	50013.842987113785	0
49996.093953493786	49996.01996986774	0
49981.46397774686	50000.416395001106	0
50010.21667654521	49996.177030068495	0
49996.98762224401	50012.73618486243	0
49977.06413674297	49991.234642248426	0
49993.694214306066	49995.12567417274	0
49980.3192485011	49994.00326872188	0
50004.056211135474	50014.66353332076	0
50002.37956575776	49978.923750197646	0
50022.66685467963	50001.65038291576	0
49995.84149753014	49973.43350969119	0
49997.10356754586	50006.01006358804	0
50033.06942428801	49981.91341570461	0
49979.94679799229	50001.3323591304	0
50008.85047956283	50016.47355770598	0
49995.25060635962	50016.73726829858	0
50006.72266694603	50007.64404602325	0
49990.082384099696	49971.73324296739	0
49994.30142329103	49986.52147414055	0
49993.99083781493	50013.564340328594	0
49993.677025331424	50019.77453632753	0
50008.88873976937	49986.20754836948	0
49989.62043617076	49984.9066512741	0
49976.89101514203	49999.79555213243	0
50000.38365317644	49984.73866509687	0
49998.50301832688	50004.801049115755	0
50002.4775370339	49999.82692121468	0
50000.58614407058	50022.59126134004	0
49991.57997734524	49980.74466590062	0
49999.47619484948	49983.55135301644	0
49997.872176753845	49979.78767954166	0
49999.51034001347	50014.126163537476	0
49987.361610054635	49969.53376487578	0
50002.83973411616	50012.701877170904	0
50010.86774556764	49989.07944425918	0
50001.15748309764	49991.573961654765	0
50007.9913835416	50022.24041741338	0
49988.7503233546	49981.35012226887	0
49986.03608310234	49999.11861181681	0
49985.00637627702	49981.597648055234	0
49985.650089384144	50009.49023072368	0
49974.397243483145	49994.03644489316	0
50015.4345562129	50000.98678220005	0
49976.39001702552	49983.38478956387	0
49990.066594147334	50015.71113489241	0
49971.73204410394	50023.41744022993	0
49983.60830630746	50002.113752133686	0
50007.28364498836	50014.70157262982	0
49983.19737224199	49998.713609976796	0
49986.11467622116	49996.56995467928	0
50019.87293030292	49996.05067039871	0
50011.89569799317	50004.23689077273	0
49987.14195373493	50003.64643312917	0
50005.18617250356	49976.00707180303	0
50021.27295677253	49997.78060101359	0
49979.594871433575	50010.649888378335	0
49992.039268323744	49970.88771154867	0
49987.510827455895	49972.02581111281	0
49995.56040451604	49984.98989796355	0
49981.0822076258	49967.432359146966	0
49987.94058000065	49974.88526764987	0
50014.510866226876	50001.379604242626	0
50004.62877733578	49978.807454918766	0
50003.970018942	50018.124082947324	0
49993.62624373497	49978.81782578118	0
49981.3428510555	50003.34384201937	0
50018.167902045905	50002.34827142573	0
49981.71449227033	50012.160532840586	0
49993.51179022016	50011.8374166899	0
50006.51511528033	49980.31385758159	0
50023.53832016382	49982.224374854566	0
50017.194157851016	50024.83639285489	0
50016.97714463976	50008.12513798981	0
49990.94758817478	50010.165896359336	0
50029.3899666008	49984.93088934797	0
49985.95128382408	49973.39797252086	0
50021.498484812364	49991.903341270365	0
49977.56468768297	50006.68173366002	0
49997.40523162644	49985.00916248897	0
49999.45886393115	50015.993292540705	0
50004.07375902936	49990.19193619716	0
49974.26236635185	50000.19879209648	0
50019.180563178095	49997.94562009952	0
50009.890755981425	49980.265018184764	0
49989.29510405071	50002.724338880376	0
49996.426259186024	49985.51478007382	0
50007.493040620924	49989.19723968765	0
49981.384028675486	50010.62626959132	0
49991.6071713429	49988.028312631526	0
49984.6056899718	49996.65388554512	0
49989.978249538704	49976.34614928339	0
50009.06208482354	50007.05225252825	0
50015.12164949382	49987.54220632814	0
50013.02451351341	50012.6930640136	0
49983.72875331615	50005.03348698493	0
50030.322162535915	50008.764945724026	0
49988.07236480543	49973.30322159022	0
50021.17953770424	49993.40148768863	0
49977.9353266202	49988.32861394756	0
50017.55200453088	49989.686622262205	0
50009.41709683127	49982.94472538286	0
49993.517031380165	49985.624445562935	0
50024.23762702507	49990.057631149546	0
50006.59920691841	50013.173112278804	0
49996.36285869221	49979.65183355569	0
49996.46253639952	50010.35669178488	0
49986.346697934445	49975.77454466398	0
50017.36509094484	49994.05724041787	0
49977.54298608225	50015.26628060827	0
49987.665413008544	50009.961026873665	0
50004.20668245684	49986.92493821414	0
49991.240948939056	49995.09753900651	0
49990.672214701546	49969.02835953091	0
49986.80029992012	50019.193986685816	0
49987.05498610656	50015.276629584274	0
50013.29483279359	49990.93642424138	0
50003.07116470876	50004.790797890644	0
50019.96678142075	50005.286622233856	0
50016.410985050155	50026.64117403084	0
50022.381607964344	49994.78009458669	0
50032.55510401598	49988.476649386204	0
50019.84726886357	50008.03743254569	0
50018.55105006549	49996.125393120456	0
50005.72733228711	49984.65987424659	0
49990.724770951034	50001.10196901953	0
50007.556938279646	49979.396019758125	0
50022.078615100705	50000.813758113996	0
50004.55566149082	50023.60044291396	0
49998.4983155582	50015.035411197096	0
50004.21201548379	49979.89735732732	0
49998.41688966351	49982.0914605221	0
49996.9404056562	50019.45560997021	0
50024.824178134666	50003.82240284793	0
49981.59933546655	49988.22546023058	0
50006.68692081328	49991.29153867619	0
50030.92505047998	49986.73341575318	0
49987.02162812129	49999.91224158874	0
50025.59547838074	50004.8113040502	0
49988.90094384041	49975.40867859488	0
49990.23594971534	49994.96063345515	0
50017.1067611682	49986.79810538411	0
49995.74080340362	50018.56532930337	0
50002.31586199673	50000.83903672667	0
49985.91446985067	49977.111835945914	0
49967.44431902017	49989.53004316159	0
49991.32434972063	49993.81099808387	0
50030.49764698876	49999.80431681986	0
50027.8920230694	49984.61646596402	0
49974.05217655252	49991.63751974511	0
49986.350155817265	50008.71150109189	0
49979.786602864704	49996.93528004006	0
49980.638830733114	50014.78666042598	0
50018.94609729141	49984.38404056665	0
50016.86817008317	49983.479919210724	0
49990.923193534356	50019.067660158245	0
49984.68159875427	50012.00075993163	0
49982.58897476211	49987.25645410104	0
49977.860154341804	50025.185317880954	0
49980.36263354036	49976.54920293385	0
50030.175245270664	50013.83441614367	0
50030.65430217634	50010.08164100497	0
49970.65389870021	50027.10203048065	0
50034.9719228903	49978.647480672626	0
50017.85789347177	50007.327853458395	0
49989.376716702325	50005.95581601044	0
49972.54740722439	50004.26018838349	0
49999.90607349646	49987.24525022351	0
50016.33039841318	50011.26546094777	0
49992.406209525456	50011.43399184492	0
50035.72874323706	50015.82195458916	0
50005.41012807499	50025.2913505149	0
49983.81713803753	49983.79410119446	0
49999.77181508898	49967.689736443	0
49967.01115954832	50018.732933267005	0
50001.21111076006	49976.59515916633	0
50022.03660548448	50021.284900769926	0
49987.06820574467	50005.69981951918	0
50020.23576196077	49998.22890886206	0
49992.16903790663	50013.34050751537	0
49981.74734959878	49983.20071237331	0
49991.36824090871	49969.98461879516	0
50012.37766248718	49981.688403947286	0
49974.56224014572	50014.0804240969	0
50024.36097900612	49986.16457806206	0
49978.57637046901	50017.57258934513	0
50035.21616128849	49992.33085888675	0
49988.520182053304	49993.212740546805	0
49990.99456999804	50011.18036907362	0
50014.791241027175	49989.81083623396	0
49983.24235149588	49995.04380092772	0
50005.4078474971	49995.59320991545	0
50026.3538803164	50002.49773890014	0
50022.33425121599	49996.648774144	0
49985.706139208625	50015.893411702025	0
50001.12132970448	50026.977078791555	0
50032.16883876991	49997.22933410839	0
50000.78804212597	50010.92367463368	0
49997.79416111843	49992.046539810384	0
49989.86428037326	49986.360250281214	0
49991.50355130605	50019.933566887434	0
50028.340584949256	50004.80209150397	0
50248.05991686607	50193.69433961642	49
50233.34785088204	50246.00483068141	49
50202.06417590899	50294.874507731096	49
50275.85377616922	50281.76434805791	49
50326.105557182185	50259.73516357199	49
50339.664668142024	50209.10992419243	49
50181.865148216966	50222.87114632411	49
50329.794783748905	50153.72771480311	49
50125.08577022568	50236.24376172684	49
50224.73059933468	50342.63918815437	49
50373.491355525395	50114.40537077377	49
50134.85387595789	50186.26897988248	49
50068.964021921645	50224.345204848716	49
50401.826917593135	50064.839451010565	49
50382.127413738184	50167.95287929802	49
50186.5689104137	50166.790581147754	49
50325.10106401579	50312.14852556862	49
50266.41110548803	50144.79950102721	49
50400.76880342081	50223.43899162059	49
50157.92390901988	50116.41698435358	49
50426.77524318181	50138.103767448716	49
50315.42793066933	50363.99550065704	49
50218.101806823965	50112.71622685333	49
50322.202756492334	50097.58447155204	49
50298.5928922005	50051.47494334928	49
50151.388278223116	50283.82050355694	49
50475.11136887594	50170.17876307943	49
50370.41368305594	50337.23897187461	49
50473.33502029412	50103.84425015831	49
50500.22495050561	50215.35553955407	49
50424.109983123446	50321.98256015502	49
50142.16471949185	50336.89516478719	49
50171.684055903395	50065.3660590613	49
50375.05465142895	50274.512564286095	49
50447.32125308854	50028.48006479617	49
50330.13642094371	50011.73433394268	49
50456.01182621789	50247.77902707306	49
50553.819299880706	50237.932958883175	49
50112.30370609389	50092.65130024758	49
50225.10232470454	50059.29360229577	49
50502.68598556878	50061.08967666376	49
50125.604940730926	50039.14320270758	49
50589.730756024306	50200.40692109897	49
50064.00912674717	50112.65533748998	49
50051.92467191671	50272.81766039868	49
50524.0874941427	50123.60028525636	49
50351.318855669626	49960.53745493217	49
50482.98116360198	49991.76410364727	49
50293.44218004289	50410.83052613707	49
50333.15995697081	49904.472524646444	49
50013.48677795694	50094.88869845536	49
50091.345233628555	50358.34811854635	49
50539.85280035564	50001.29708864212	49
50293.93425689943	49966.712517771826	49
50590.886127728045	50149.42055344011	49
50018.589464930104	50145.47393763641	49
50389.72890613996	50004.91447552448	49
50343.771835587846	50433.19326237379	49
50400.83670534098	50419.30657636288	49
50238.83283852622	50396.14167691755	49
50443.78346608569	50454.88506938309	49
50551.59470236965	49943.7775395749	49
50414.9831294777	49951.98284972873	49
50468.64807720167	49942.23487530559	49
49998.071634157204	50047.227379465396	49
50081.40318324921	50415.67767193008	49
50210.389532837056	50447.33278597127	49
50183.47484836416	50379.29744166245	49
50132.30255972175	50388.35597174486	49
50453.166184624126	50396.44611486456	49
50107.42636101587	50468.36640776962	49
50087.979078333025	50307.5480018916	49
50349.34358100079	49849.5057119372	49
50295.978577890746	50467.77118527013	49
49998.93532163466	50272.49823439114	49
50502.501156344326	50372.452098280664	49
50024.64615949317	50409.12003666347	49
50587.05145932525	50018.001034676694	49
50548.14815796295	49888.5129335093	49
50080.080515103444	50168.13860159334	49
50643.54071109747	50196.25597740699	49
50623.14464343679	50243.545428984464	49
50437.16048940818	49896.43601851278	49
50186.17436961179	50011.687684573415	49
50326.09434980708	50515.9639461213	49
50046.75926909301	50018.34752101332	49
50639.16889173478	50030.05665235362	49
50474.815339076995	50497.067567025246	49
50168.49797351461	50476.32384634951	49
50655.14357437563	50086.30718935981	49
50525.783669613826	49843.43276814201	49
50503.49077403481	50548.00077428973	49
49999.22498889468	49992.46578486963	49
50679.593698213415	50155.59581535578	49
49967.861951776285	50172.33200654159	49
50010.680234484484	50200.33760922942	49
50733.41904885047	50170.63480825129	49
50108.05003886209	50524.210348353416	49
50368.356571129625	50481.24524729439	49
49962.90830731357	50113.659201080365	49
50274.27587038684	50528.36589363551	49
50704.63877299579	50067.16040261276	49
50742.6474472425	50226.24408437757	49
50228.06176631305	49983.77273521514	49
50564.19229615449	49800.08596084934	49
50622.514305334276	49972.35377462443	49
50513.38930797999	50457.860370654365	49
50139.92266387521	50570.21862886139	49
49940.89221603823	49999.86149252429	49
50558.57353782978	50535.432507985555	49
50693.598734771906	50016.62619376669	49
49986.193510633566	49942.15185013686	49
50565.441136735004	50434.36591823102	49
49908.161835473096	50119.983957849036	49
50285.318132792396	50227.59901942548	49
50426.90146555942	50511.86660410141	49
49949.62857184346	50223.12286851641	49
50568.69941451111	50096.03011851598	49
50684.8943113255	50230.03314088405	49
50603.08963550922	49889.58096887566	49
50788.15922358063	50261.63666870363	49
50716.58031745361	50121.93473902411	49
50447.77895875968	50565.487923277724	49
49861.60397656648	50140.181396810745	49
50054.76534400328	50465.4877833293	49
50732.51106730726	49979.25672227721	49
49963.61075480233	50313.696736834034	49
50539.19897606455	50173.088439269384	49
50645.35453789951	50289.39546480562	49
50305.289150798315	50569.02527359676	49
50358.67781001293	49793.74429539274	49
50780.929282214085	49995.37560732406	49
50606.14614715606	49831.081083958714	49
50615.10516808361	50423.122546460865	49
50265.25524396633	50091.22463627081	49
49806.97368385333	50134.4697584166	49
50284.02827200927	49883.52355874527	49
50226.06121767699	50549.70280434811	49
50562.32356181137	49749.89492764173	49
50475.74882599106	49841.34514739187	49
50579.36737579554	50383.1212738278	49
50474.99910492713	50330.14881870664	49
49834.144619992265	50090.00850056048	49
49998.52051984983	50452.895998660235	49
50785.45823129391	50193.3367901611	49
50238.562446192234	49855.579932166125	49
49789.7766030146	50190.462741448646	49
49959.57705036167	49899.4402080938	49
50594.91920490835	50481.27259644924	49
50702.91459342294	50280.106204736665	49
49817.90445979231	50033.85582491548	49
49916.168603436185	49951.611345518046	49
50036.149588817134	50352.31541017598	49
50558.65538529919	50587.20896756776	49
49789.59741144584	50246.79616066954	49
50831.30539617727	50226.00013668571	49
49836.219656975125	50216.711275059206	49
49895.48593766729	50029.05820601793	49
49935.97088558668	50066.92395689909	49
50500.3447990513	50274.62614105715	49
50088.129631188494	50572.115480262895	49
50594.05546889779	50306.57537309921	49
49764.208195364336	50044.68657728748	49
49907.86972760635	49892.755117053246	49
50514.946263627455	49772.31558913397	49
49879.09618289481	50187.67203996609	49
50785.534279060696	50316.165489844774	49
50610.95034683581	50604.15186040142	49
50086.82551660157	49984.550364139315	49
50042.1430888479	49960.651150411795	49
50145.20419661204	49981.302756498364	49
50257.92647910862	50588.69810495013	49
50135.74879349891	50625.81094935055	49
49727.79173571468	50001.007336195005	49
50392.25720748584	50566.70451640863	49
49856.405617739525	49996.998637624696	49
50792.4512260606	50046.14889558503	49
49768.97103283065	50299.90895937958	49
50300.26766669491	49799.817262964636	49
50298.211923361174	50619.08136015968	49
49823.44224999627	50293.71961879177	49
49739.947073138	49951.65948266113	49
50550.19221978408	50338.42557921764	49
50748.00597753926	50350.87108534082	49
50615.33057495791	49771.62671148556	49
49715.340487289715	50067.60292704705	49
49893.43553443649	50237.16198844999	49
50345.768804343636	50602.90190165549	49
49853.87453177901	49916.291977415574	49
50244.848812657336	49935.93996763195	49
49688.43242838627	49957.28195858749	49
50767.026270640774	50124.904665542774	49
50197.31271172979	49907.702999741945	49
50859.08368622365	50277.00233220976	49
50228.8175810771	50638.15575094527	49
50489.796494390284	49895.17914573169	49
50080.881313888705	50629.610777431015	49
50572.75910134499	49698.02572098479	49
49823.41305224082	49868.816224330636	49
49963.79588140972	50490.74860904582	49
50870.042839763024	50186.09660121232	49
50439.3882004178	49798.9200822105	49
49739.371306317335	50258.58546640825	49
50830.77011328327	50348.99096906772	49
50767.4565518062	49939.07732809152	49
50106.31699220606	49932.56226521051	49
49784.11148239213	49906.59565419702	49
49726.209757167344	50117.66742507068	49
50626.92862492756	50354.227417717906	49
50882.480510352	50327.69452971492	49
50188.95823212982	50605.771813128784	49
49811.03303710877	50350.39030543385	49
50224.89908819422	50498.67018535577	49
50655.62436167971	49741.79570270193	49
49791.065111301534	49990.5030729771	49
50853.346712494	50137.94277077677	49
50080.60904372198	49886.90914940808	49
50136.71526092331	50680.0293445946	49
50846.426531450954	50033.56969989902	49
50438.893865603684	49740.03578125317	49
50697.20362581954	49702.78906309131	49
49987.11507255432	50371.88641237239	49
50905.26454684827	50232.79254170513	49
50513.17269608835	49718.199846068455	49
49702.40702563378	50299.91035766549	49
50398.832223270816	49857.078685792025	49
50834.017400764016	50082.44355310346	49
50175.37675012562	50531.20774119783	49
50039.8096711953	50555.046299721995	49
49735.220069423565	50177.7082326724	49
50392.356800044356	49704.274639355244	49
50389.03698826301	50631.80296309185	49
50498.85029959039	50603.72509759478	49
49681.899690086066	50348.95172908163	49
50635.93815094553	50655.02273148387	49
50523.52458951068	50649.04554008337	49
50141.43814678826	50737.90176031479	49
50681.81305558872	49790.699624053974	49
50919.544187291525	50172.73842171188	49
49685.47611242412	50170.58677432957	49
50659.645657778245	49845.27316111941	49
49734.78208181107	49892.69049267188	49
50578.96185170559	50664.80604205094	49
50915.456333074544	50375.674892162424	49
49945.989919125816	50434.98885258396	49
50189.066771565376	50709.09332862622	49
50747.03646753419	49682.2526904578	49
50028.99203027596	50650.48144996444	49
50518.16312099562	50706.22681021611	49
50088.81969010972	50707.59028708506	49
50889.676100952696	50076.168810453004	49
50016.71505221118	49894.87124001637	49
50377.8910293568	50681.08595129532	49
50137.120254425914	49883.44979841806	49
50168.0891413016	50780.50889711098	49
50661.01164314381	50451.873502773575	49
50681.5859702194	50404.914753448014	49
50693.69862448439	49644.19494986216	49
49781.86532759502	49835.227230055345	49
50690.152947296476	50496.14127715217	49
50664.39536659607	50596.71401016582	49
50741.48802803739	49616.47492182404	49
49937.80878716467	49845.26671951914	49
50650.23252782166	49683.60877730901	49
49824.708001997766	49799.265548272844	49
50346.03781880634	49739.39093440531	49
50951.9480653942	50131.61606422393	49
50445.180799458954	49688.42772891503	49
50742.19836075672	49736.94153876383	49
50470.34735594975	49641.547533793535	49
50182.991248706225	49843.82380765802	49
49805.681854569375	50408.67484760372	49
50638.022764083544	50706.86230715562	49
49733.99927505732	49817.85736129278	49
49924.53844723395	50281.78511691708	49
50115.31859248095	50789.18525567071	49
50954.09521399689	50260.52141542409	49
49874.1056868716	50298.33662278369	49
50666.7458978897	49897.403647061066	49
50707.26628856809	50622.734939609596	49
50096.950352684245	49833.626818913384	49
49990.14718633739	49833.20328255464	49
50637.399979463225	50518.2879682103	49
50799.398344357425	49736.68230665587	49
49695.70421362535	50228.1943644819	49
49634.93959329546	50191.41611576362	49
50681.888475997286	50332.96773773132	49
50919.22560959902	50028.7861578838	49
50798.29443983219	49607.03449604469	49
50469.260126365356	50664.40353630755	49
50818.089803167524	49556.4066303571	49
50807.87154848589	49504.9250160756	49
50713.22861979304	49917.987222589996	49
50581.27438879783	50716.43903965049	49
50812.21616277517	49682.04414742549	49
50279.57781521696	50667.59863254432	49
50336.77371154678	49684.73172342097	49
50401.160325750825	49653.88426036775	49
50755.28198325529	49882.94006684278	49
50854.99959047157	49593.76824124503	49
49909.56807883599	50337.937181810004	49
50757.228708051865	50401.716723524296	49
49787.047960925884	50463.839746187645	49
50749.80386341088	50649.284417305855	49
49946.768544500905	49787.425154022276	49
49643.72796994395	49983.30462657612	49
50863.19970120894	49657.21116272078	49
50097.64364363622	50842.953785373604	49
50765.34661490981	50454.185702290866	49
50799.22660424107	50676.30912545459	49
50240.79839047058	50732.16158117915	49
49951.382184666705	49733.815768461216	49
49954.534333941	49682.183577698044	49
50154.455668937255	50831.09080118747	49
50712.77856040605	49567.85415541022	49
50077.74831175675	50892.4133646492	49
50206.83230621822	50843.41873873073	49
50042.22649888093	49844.89797120479	49
49608.13001329107	50239.631281264075	49
49721.71775379612	49768.119949468295	49
50861.73235731273	49491.068846057584	49
50775.97775884867	50510.290347639595	49
50065.029277730806	50788.76353027042	49
50086.3928367206	50945.948210773546	49
49786.79742697305	49765.66721125933	49
49909.07442002506	50395.25504535504	49
50796.04481059835	49794.733885684174	49
50872.45895396832	49980.64303102017	49
49837.326395169584	50455.55467438786	49
50167.25877529968	49793.85491671215	49
50961.769217092566	49993.16414374579	49
49904.70410389099	49653.73391585455	49
50751.75170369057	49819.38909453043	49
50013.99382890711	50766.302948568555	49
49668.65573474145	50046.713885702644	49
51000.1945429653	50235.679726502065	49
50813.84527930814	49452.915536832996	49
50324.44617652417	50700.29723929896	49
50363.550233934	50732.7393685639	49
50763.4396379049	50594.317499702156	49
49646.05568828951	50275.600994028355	49
50852.12303305041	49926.772266086075	49
49741.434309923075	50436.50180524989	49
50131.45212937714	50982.8287399358	49
49972.434801827505	50794.25542871885	49
50179.9738305067	51001.45042310511	49
49999.32262544094	50603.68828279052	49
50755.81002679657	49505.902059645785	49
49747.405897455574	50502.91048373368	49
49572.692496277	50275.82188414698	49
50320.33028031481	50762.6584875741	49
49583.32253245702	50191.833689489315	49
50211.110947004214	50899.772465420836	49
50891.90201747877	49551.3544167905	49
50368.82793222403	49612.63971434653	49
50311.68826180285	49641.0999656211	49
50265.55793424525	50884.231519368404	49
49938.62431001708	50536.79268652649	49
50263.11986126904	50938.67695547856	49
49897.11166970556	49742.608363927364	49
50916.55286165523	49486.66030666385	49
50315.00851943017	50913.544847794066	49
50826.27736376598	50485.48985838595	49
49964.69076226553	49625.430220763286	49
49747.01611076364	50352.04821435525	49
49990.92154470594	50695.05547807617	49
50489.50485050624	49593.1061677638	49
50133.421111604854	50917.50114107897	49
50295.7592359847	49717.19334564011	49
50372.6442731204	50924.67754952617	49
49846.717904466845	49712.62994998618	49
50882.87374350059	50499.49041477908	49
49922.215060290306	50821.086037275265	49
49689.97841893012	50461.767492824954	49
50261.766094243736	50993.83850264927	49
50144.98031359231	49741.04344115295	49
49989.16735653144	49573.29001279508	49
50350.811320533976	50804.041559802055	49
50907.88800403084	49603.35106706246	49
50948.88046002291	49643.907142116084	49
49674.395803050524	50112.24241601049	49
50904.76399780606	49692.237605881965	49
49667.80774211124	49779.73421113502	49
50691.59879006156	50674.29641942596	49
50960.88741075245	50345.132660026386	49
50174.64373038765	50950.816178860805	49
50948.57237358908	50069.47782495567	49
50900.905742354706	50452.699517362715	49
50406.99530158007	50970.94197184923	49
49950.149796795646	50594.27541981264	49
50763.59876450301	49448.94096037987	49
49700.94607761837	50401.12023916259	49
50536.60286381768	49653.33346061776	49
50012.037655700486	49527.88791912037	49
49894.04701566609	50452.780803408685	49
50862.37383687922	50414.804452379765	49
50087.83218745173	51016.07423865212	49
50451.28059515023	49554.82421275941	49
49863.06873811229	49832.2307644026	49
50941.538659508675	50420.18356957325	49
49600.60106993704	49944.97038714113	49
50098.26930996387	49716.75343269798	49
50090.82987675609	49777.92250358429	49
50464.77671194022	50717.03424007384	49
51001.99009273388	50309.7929826636	49
50577.93680990781	49611.63970922798	49
50199.44619699743	49735.67861964706	49
50412.827787817834	50721.48444652554	49
50873.17950296967	49433.736785837355	49
50848.46532125969	50707.653173638326	49
50810.290537428176	49873.0562531545	49
50854.29861424651	49711.71302058469	49
50409.89902350286	49583.75408208777	49
50028.09305847827	50900.50064835502	49
50620.56034482847	49641.87224755246	49
50081.07297410902	49666.43626091326	49
50690.872007871876	49519.454817594036	49
50458.81027340496	50973.12811492233	49
50382.3806438691	50874.21808539601	49
50016.115495750426	49620.682399095705	49
50647.76841549906	50761.3928768885	49
49773.04075932232	50096.603397867526	49
50992.66773373352	49681.95069116287	49
50805.59871311443	50423.25535239877	49
50518.8214808353	50758.21732000849	49
51022.19036278058	50183.26591590211	49
50456.72580257621	51024.443405314974	49
50250.83384866511	49746.64888192884	49
49541.8757970311	50232.923671433724	49
50993.067166789915	49617.047909408735	49
50088.480841295124	49612.20734304998	49
50664.46397113929	49601.15689216694	49
49723.16262500497	49712.44532580912	49
50710.01520286491	49464.186442242964	49
49726.2266732534	49660.22079123796	49
49984.72996551934	50861.086181002356	49
49775.55895752065	49639.05930492153	49
50995.889890740655	50406.36378446158	49
50930.5117815784	49435.65410576255	49
50155.51801997119	49684.989447705855	49
49684.31773901153	49895.14368202186	49
50269.399858385244	49613.94080746415	49
50957.45815739463	49722.369705371784	49
50518.47883839205	49545.250299408355	49
50976.79382109805	49768.776949269246	49
49493.32443581052	50247.30769628467	49
49851.24825335775	49642.36768464819	49
50664.29389752052	50812.44831689986	49
50218.28931836376	49794.699077703335	49
50505.12664470673	51038.90666574828	49
50964.3379623823	49572.76073786833	49
49878.16322686383	50846.086141990265	49
50531.82330361227	49489.428789240286	49
50936.63383500705	50516.03164393012	49
49753.83656558619	50560.81053482965	49
49899.2582561135	49603.53527280743	49
49888.03306503716	50543.72528085487	49
50800.27687188519	50726.86382223398	49
50979.775361705615	50545.68082243281	49
50387.76061447248	49908.69900456134	49
51042.347682276	50268.446671467485	49
50614.75900463061	49566.39353737702	49
50141.82038925646	49595.6010842847	49
51066.1927048761	50316.6156520021	49
49790.73965832616	50601.38806728849	49
50613.162480885934	50804.61967414854	49
50035.7421480035	49784.98812142746	49
49452.54719790927	50281.2248627104	49
50269.71446910914	50831.620196897245	49
50711.81165717846	49411.38097503347	49
50218.23993061378	50790.696139473715	49
49754.69394267605	50645.487356695856	49
50607.67310175338	49512.387125429	49
49969.85731529293	49491.26171688268	49
50020.29688507525	50824.16692158893	49
50444.635608776145	50616.69250688071	49
50415.77396965978	50779.89067241801	49
50247.281410227544	49666.26040609607	49
49887.53304386646	50778.60998196442	49
50694.21126488442	50724.368537192255	49
49931.44974887865	50752.0803330325	49
49872.15473208543	50727.3545763709	49
50556.182494605986	50810.939574334734	49
51014.30883374315	50456.131139023266	49
50889.57340097782	49756.92057796752	49
49702.43076806832	50530.98957751717	49
49964.42616152039	50647.1351454139	49
50867.203424431136	49870.93269284676	49
50992.4889544402	50101.76111114147	49
50849.94823132383	49803.57081015135	49
49952.240956173606	49435.555739997966	49
50665.27295296867	49432.83643989925	49
49638.40055324347	50474.93781453001	49
49836.44439529292	50690.98575077607	49
50720.478790903166	50823.59098637123	49
50462.11729565761	50918.40164640198	49
50087.52985693968	51073.496735151675	49
50712.543199124055	49850.47607350466	49
50043.674264470385	51099.15341459415	49
50821.69327438925	50546.94699763165	49
