# Supplementary material for: Abundant Topological Outliers in Social Media Data and Their Effect on Spatial Analysis
Source: PLoS One. 2016 Sep 9;11(9):e0162360. doi: 10.1371/journal.pone.0162360 (PMC5017681; doi:10.1371/journal.pone.0162360)
Supplement: S4 Dataset — See the respective attached file. (ZIP) [file pone.0162360.s004.zip › S4_inclusion_swl/clust_51_60.csv]

50000.0	50000.0	0
49997.79043139506	49998.597076012185	0
49992.133447697015	50000.07879332946	0
49995.558133034945	50000.38009565156	0
49997.21745450375	49997.77212437529	0
49994.57180867038	50002.631066205395	0
49991.49888846195	49992.4613969998	0
49996.77201141029	50001.35825968003	0
50004.850999751936	50000.85693610015	0
49993.46797080403	50008.42654315858	0
49998.95035597973	49999.646175560476	0
49997.442896782326	49996.09302892505	0
49998.812795232036	50001.19449831629	0
50002.62075658079	49995.496073808055	0
50000.216125961226	49993.66178437633	0
50004.23648844592	49992.22940218959	0
49993.571381594695	49999.580818657516	0
49992.41923089483	49988.943020042476	0
49996.0527618576	49990.599080623244	0
50001.12000876341	49996.02035613251	0
50001.6019572125	49988.69191780159	0
50000.054173393626	49994.84507609227	0
49996.16393075302	49983.54171333091	0
49999.359585119164	49998.34690009942	0
49990.032259035645	49990.78718097332	0
50008.03801246034	50004.374756706806	0
49997.912305912	50002.05047237355	0
50003.47988321763	49993.052296422924	0
49985.51403302475	50003.33527065473	0
49998.6759818169	50008.21620234813	0
50007.88661690972	50006.75171072905	0
49992.84463948033	49996.02080521639	0
50005.353157945894	49996.63946390781	0
49993.56821679584	49997.757853689975	0
49984.727985152575	49992.42600786566	0
49987.897885826496	50000.432936200814	0
49995.41428427015	49998.58480619745	0
49998.23230755371	49984.27159425677	0
50001.56984675912	50003.70886639595	0
49987.949256951135	49986.671472371265	0
49993.69019385624	49988.42095948461	0
49990.60023029436	49996.84431148471	0
49989.8831856475	49998.5480773353	0
50004.031737429694	49998.13902404288	0
50003.4894029905	50003.09904140463	0
50008.61850962432	50008.21797879241	0
49999.591625836154	50002.031401449996	0
49997.03975814452	50009.348246719914	0
50004.44371639388	49993.891565456965	0
50003.34929151505	49985.56991203538	0
49992.16039029563	50006.06042632077	0
50007.15378653218	49999.26466668234	0
49996.16890274137	50002.738391335304	0
50005.92485061879	49988.330804757796	0
49998.38389391129	49993.62450756858	0
50005.06115385122	49997.67556213016	0
49988.91764942108	49997.5550046056	0
50007.51712024195	50001.36870839534	0
49988.1616042304	49983.63506917873	0
50009.485075860175	49997.87824772131	0
49996.04301541916	50008.734037925446	0
49992.10706594943	49998.709555552676	0
49998.05603662089	49976.85732034227	0
49998.23225417739	49988.04705525317	0
50003.29875263384	50010.79864165075	0
49988.8005706413	49988.888047156666	0
49998.633742805185	49985.74198749925	0
50012.26252845324	49989.043919917516	0
50001.71554240036	50008.23076770677	0
49990.4221963806	49980.08489794384	0
49996.7307457035	49986.75100088232	0
49996.95323201458	49991.31025767149	0
49996.627782278076	49999.704189140306	0
49993.783599509414	50001.9670468794	0
49995.547791910605	50007.16657583297	0
49994.541607082676	49998.032773452	0
49997.19536476392	49993.761534747864	0
49994.48619388764	49990.314267388865	0
50005.31953840113	50011.457951609125	0
50005.21838530439	49992.710027598725	0
50003.553832569996	49996.930528550794	0
50005.55622003214	50007.27952617764	0
50016.07253131363	49992.92009515851	0
49981.55975510632	49993.815413305005	0
49998.391760254424	50010.92338898061	0
50006.9610331696	49997.4371772649	0
50008.761052684844	49996.71402507769	0
49995.88335509951	49989.38185972829	0
49996.861110456084	50003.60591475201	0
50011.76083948491	50005.815023696225	0
50007.565205166386	49988.032658921504	0
50011.5472826698	49993.41279408204	0
49994.69598294172	49991.86267472745	0
50001.59297422699	49992.63184262959	0
50020.432728192354	49991.544523876044	0
49995.42836478101	49997.296746693275	0
49998.810270886876	49992.07105333187	0
49990.64479087334	50004.56734443546	0
49986.07489653561	49993.66150576665	0
49986.51012401545	49995.60849854692	0
49984.077954815686	49995.664388103614	0
50003.895467088914	49987.98694527446	0
49982.031325156546	50004.108411650275	0
50012.386007996894	50002.93416500153	0
49981.83577827261	50006.99544168797	0
50002.61358895062	50006.125868638286	0
49997.610187178936	50007.504993158815	0
50002.000247755146	49982.02566011666	0
50003.92467657114	50009.55221404131	0
50007.90022175466	50009.254849840996	0
50002.119076106625	49987.54881244561	0
50000.85755020047	49982.84260186325	0
50002.88920887537	49988.277816315385	0
50000.76418505607	49990.47633754719	0
49991.52221516297	50005.175687260315	0
49991.79441719219	49989.945528475415	0
49998.38903914623	49990.977596904035	0
50010.86443657174	50002.861853111826	0
49996.13310567727	49978.225416527945	0
50001.90323198772	50002.087447907405	0
50005.84584777947	49998.54566276328	0
50017.357289774474	50003.73442282242	0
50012.453241333955	50007.3589429362	0
49985.605250376015	50000.51473356919	0
49994.38328827558	49984.18899957935	0
50000.8403546126	50004.897730818215	0
50006.11194117808	49990.15992299432	0
49984.27524808013	50005.968591316036	0
50019.5490885488	49989.334775282514	0
50008.08135946473	49995.88210170539	0
50013.452588935026	49988.7082536488	0
49998.1854275154	49989.08493253287	0
49998.71774061969	50006.58240197167	0
49993.97049801827	50004.02511665101	0
50015.25622703696	49993.5720335993	0
50019.81418921928	49993.28277654077	0
49995.226166110464	49988.49803466768	0
49993.865175289255	50005.869898426434	0
49994.04884830762	49993.897956082816	0
50001.39258520028	50014.69304526826	0
49992.10381851385	49991.3367421365	0
50002.88349777745	49998.53556594982	0
49999.29465558944	50003.13800737407	0
50012.61582749915	49996.667967977366	0
50004.93898694684	49981.08544820314	0
49992.72674114008	49981.491918674365	0
49982.816725410885	50008.82887474503	0
49993.60548876865	49980.15138910854	0
49992.11360557294	49974.161871512435	0
50008.0641741181	49991.535682462476	0
49986.56975352135	49985.88537937111	0
49988.26397047004	50003.51104710496	0
49986.204012010814	49983.62403469558	0
50005.45533731321	50008.4777403098	0
50002.84202847576	50009.38788858975	0
50004.5110949025	50002.17592122478	0
49977.593176681534	49997.97886004455	0
50012.96296910729	49986.584380800676	0
50000.389708098875	50008.21378903525	0
49990.53693650669	49987.986221160616	0
50014.06684097054	49993.2541244715	0
49991.01998804747	50002.62396518842	0
49997.179664791176	49989.593964051295	0
50004.2950092968	50012.89350630644	0
49990.621701041644	49975.46767306921	0
49993.55678247852	49977.01456242952	0
49992.84959283164	49987.70268395018	0
50011.20404459958	49996.77816642178	0
50003.364540594666	50019.003513690965	0
49983.49823437399	50007.538690917216	0
50014.32975302772	49996.15686941403	0
50015.78410513641	49997.474112749405	0
50009.43197460551	49990.474738550445	0
50004.745906517455	50016.623646608256	0
50009.63416808849	50010.34807378314	0
49981.74271072933	50016.83610456045	0
50013.40609958293	50002.34463341224	0
50002.72985233878	50018.01678341299	0
50008.287622641416	49999.13161246651	0
49984.126513146795	49977.08224825575	0
50012.84333684762	49985.38424254539	0
49987.99532836726	49995.883448455505	0
49990.49563661924	49992.83144377475	0
50014.145828508044	50005.16808115428	0
50015.1384677496	50000.029878970345	0
50018.71002429644	49992.34413541518	0
50007.134924491525	50011.962310271636	0
49996.373515502455	49992.135994846685	0
50006.850693972374	50009.72264438309	0
50012.45941158673	50019.663471941465	0
49992.899397134126	49993.07508130361	0
50016.607641170005	50001.151601822945	0
50001.25747092277	50006.547656443894	0
50005.9345093647	49994.19009730721	0
50017.813944932546	50005.00005444524	0
49994.42296405501	50000.44724693628	0
49999.35940114721	49988.76188971461	0
50016.58884756132	49999.17895380054	0
49994.892938313336	49980.091849776516	0
49995.0510721457	49995.44024060015	0
49986.38053722962	50002.41536141428	0
49990.64707373581	50007.66669698612	0
49989.3412077137	49992.250863683475	0
49987.369434572014	49998.90669951169	0
49986.04730065185	50004.93889305151	0
50020.57281063565	49988.298296764944	0
50003.141428724506	49983.92680217168	0
50011.81226398315	50020.795317113116	0
50007.91702417866	49994.79261652382	0
49997.460358599514	49978.000531714766	0
50008.47322917809	49997.7998386602	0
49988.79105521255	49985.61885176348	0
49979.99668415866	49988.247550464446	0
50023.01450993598	49990.665766766455	0
50001.80863469015	50011.621492053586	0
50001.180707899926	50000.160397497704	0
50001.230491099064	50013.464722137476	0
50005.57916729151	49986.36478573439	0
50006.32386534526	50003.98689779463	0
49987.26417256439	49997.386262863576	0
49986.50969488265	49971.13079668079	0
49991.78560749561	49984.743248127874	0
50011.91064186316	49987.25857504851	0
49979.026179858774	49993.54009193787	0
49995.29197055855	50014.299317089695	0
50003.27528192292	49991.640484220654	0
50022.18687484511	49999.49876293456	0
50016.845165693354	49996.542146341235	0
50009.68184032617	49994.3223712722	0
50008.5689875515	49989.42745413995	0
49988.62882947315	49994.23153514448	0
49978.34352784749	49994.31806542327	0
49991.21899801028	50013.93786311992	0
50009.06545782055	49992.015826742805	0
49996.762495718875	49973.93491078354	0
50017.86968777505	49999.56646561498	0
49992.32209367812	50003.204802689404	0
50006.53972236025	50002.45568023364	0
49989.60527622023	49999.63902025744	0
49998.13606003267	50013.69500914624	0
49990.00921189547	50013.485931768155	0
49991.09537875763	49976.82180722324	0
50010.54800492425	49998.00514117209	0
49989.09032394753	49996.42852776032	0
49995.18505374276	49987.3120398817	0
49990.204920949844	49989.23957312068	0
49995.16332007578	49981.804981765024	0
49989.805555721876	49969.598178768865	0
50014.54160586519	50009.30971696948	0
50021.54580095918	50001.77225144148	0
50006.927652825536	49994.9504747572	0
49978.94516972163	49997.86333530433	0
49987.154837966766	49993.45593771072	0
50018.25094646333	49988.26745355924	0
50015.53809944499	50007.19757847838	0
50002.562234896366	50007.29734310244	0
50000.87592896443	50009.30557281569	0
49996.09835851055	49994.088565508806	0
50023.472574627034	49993.01831946304	0
50013.090661204544	49993.807025936294	0
49978.33498788711	49999.89226490378	0
50014.457860201575	50015.35471834229	0
50006.75642568968	49992.643689522236	0
50010.80395894891	49986.74763689218	0
50001.22972512284	50016.696412634854	0
50011.0865047758	49984.2383962155	0
49987.17750191979	49980.50113884318	0
49988.18126003159	50002.39534483807	0
50025.30879016485	50001.55626795164	0
50004.84985572731	50003.25131092541	0
49992.321169828596	49977.792669715236	0
50025.70679542769	49986.95657258604	0
49987.68618123762	49990.97637467728	0
50003.750755374844	50000.30182726468	0
49993.00738688821	50018.27374472574	0
49985.56049451298	49985.40564000354	0
50012.47559685164	49994.66869856204	0
49988.23073582163	50005.06016935864	0
50014.21137249285	49998.59916272567	0
49985.705947552444	49991.237555350046	0
50023.961762669176	49980.63716247672	0
50015.65901229553	50005.51123304655	0
50007.42018130532	49983.40923644637	0
50003.98929458173	50020.19652411129	0
49978.68685766216	49980.01706397409	0
50006.02554113342	49983.502716806615	0
50006.37104882755	50017.880156948675	0
49977.877792385596	50016.68462250551	0
49983.88778388111	50003.431641383904	0
50007.25930525301	50016.356386512496	0
49997.53870393056	50011.68337544323	0
50028.8876354843	49996.7961139601	0
49993.03313609062	50004.99403676527	0
49978.87460193789	49978.57901382944	0
49998.366406242945	49994.75751474936	0
50019.61622097593	49990.60713461233	0
50014.61533795304	49991.38028168589	0
50008.690952911136	50020.165591565055	0
50005.68511072025	50013.842987113785	0
49996.093953493786	49996.01996986774	0
49981.46397774686	50000.416395001106	0
50010.21667654521	49996.177030068495	0
49996.98762224401	50012.73618486243	0
49977.06413674297	49991.234642248426	0
49993.694214306066	49995.12567417274	0
49980.3192485011	49994.00326872188	0
50004.056211135474	50014.66353332076	0
50002.37956575776	49978.923750197646	0
50022.66685467963	50001.65038291576	0
49995.84149753014	49973.43350969119	0
49997.10356754586	50006.01006358804	0
50033.06942428801	49981.91341570461	0
49979.94679799229	50001.3323591304	0
50008.85047956283	50016.47355770598	0
49995.25060635962	50016.73726829858	0
50006.72266694603	50007.64404602325	0
49990.082384099696	49971.73324296739	0
49994.30142329103	49986.52147414055	0
49993.99083781493	50013.564340328594	0
49993.677025331424	50019.77453632753	0
50008.88873976937	49986.20754836948	0
49989.62043617076	49984.9066512741	0
49976.89101514203	49999.79555213243	0
50000.38365317644	49984.73866509687	0
49998.50301832688	50004.801049115755	0
50002.4775370339	49999.82692121468	0
50000.58614407058	50022.59126134004	0
49991.57997734524	49980.74466590062	0
49999.47619484948	49983.55135301644	0
49997.872176753845	49979.78767954166	0
49999.51034001347	50014.126163537476	0
49987.361610054635	49969.53376487578	0
50002.83973411616	50012.701877170904	0
50010.86774556764	49989.07944425918	0
50001.15748309764	49991.573961654765	0
50007.9913835416	50022.24041741338	0
49988.7503233546	49981.35012226887	0
49986.03608310234	49999.11861181681	0
49985.00637627702	49981.597648055234	0
49985.650089384144	50009.49023072368	0
49974.397243483145	49994.03644489316	0
50015.4345562129	50000.98678220005	0
49976.39001702552	49983.38478956387	0
49990.066594147334	50015.71113489241	0
49971.73204410394	50023.41744022993	0
49983.60830630746	50002.113752133686	0
50007.28364498836	50014.70157262982	0
49983.19737224199	49998.713609976796	0
49986.11467622116	49996.56995467928	0
50019.87293030292	49996.05067039871	0
50011.89569799317	50004.23689077273	0
49987.14195373493	50003.64643312917	0
50005.18617250356	49976.00707180303	0
50021.27295677253	49997.78060101359	0
49979.594871433575	50010.649888378335	0
49992.039268323744	49970.88771154867	0
49987.510827455895	49972.02581111281	0
49995.56040451604	49984.98989796355	0
49981.0822076258	49967.432359146966	0
49987.94058000065	49974.88526764987	0
50014.510866226876	50001.379604242626	0
50004.62877733578	49978.807454918766	0
50003.970018942	50018.124082947324	0
49993.62624373497	49978.81782578118	0
49981.3428510555	50003.34384201937	0
50018.167902045905	50002.34827142573	0
49981.71449227033	50012.160532840586	0
49993.51179022016	50011.8374166899	0
50006.51511528033	49980.31385758159	0
50023.53832016382	49982.224374854566	0
50017.194157851016	50024.83639285489	0
50016.97714463976	50008.12513798981	0
49990.94758817478	50010.165896359336	0
50029.3899666008	49984.93088934797	0
49985.95128382408	49973.39797252086	0
50021.498484812364	49991.903341270365	0
49977.56468768297	50006.68173366002	0
49997.40523162644	49985.00916248897	0
49999.45886393115	50015.993292540705	0
50004.07375902936	49990.19193619716	0
49974.26236635185	50000.19879209648	0
50019.180563178095	49997.94562009952	0
50009.890755981425	49980.265018184764	0
49989.29510405071	50002.724338880376	0
49996.426259186024	49985.51478007382	0
50007.493040620924	49989.19723968765	0
49981.384028675486	50010.62626959132	0
49991.6071713429	49988.028312631526	0
49984.6056899718	49996.65388554512	0
49989.978249538704	49976.34614928339	0
50009.06208482354	50007.05225252825	0
50015.12164949382	49987.54220632814	0
50013.02451351341	50012.6930640136	0
49983.72875331615	50005.03348698493	0
50030.322162535915	50008.764945724026	0
49988.07236480543	49973.30322159022	0
50021.17953770424	49993.40148768863	0
49977.9353266202	49988.32861394756	0
50017.55200453088	49989.686622262205	0
50009.41709683127	49982.94472538286	0
49993.517031380165	49985.624445562935	0
50024.23762702507	49990.057631149546	0
50006.59920691841	50013.173112278804	0
49996.36285869221	49979.65183355569	0
49996.46253639952	50010.35669178488	0
49986.346697934445	49975.77454466398	0
50017.36509094484	49994.05724041787	0
49977.54298608225	50015.26628060827	0
49987.665413008544	50009.961026873665	0
50004.20668245684	49986.92493821414	0
49991.240948939056	49995.09753900651	0
49990.672214701546	49969.02835953091	0
49986.80029992012	50019.193986685816	0
49987.05498610656	50015.276629584274	0
50013.29483279359	49990.93642424138	0
50003.07116470876	50004.790797890644	0
50019.96678142075	50005.286622233856	0
50016.410985050155	50026.64117403084	0
50022.381607964344	49994.78009458669	0
50032.55510401598	49988.476649386204	0
50019.84726886357	50008.03743254569	0
50018.55105006549	49996.125393120456	0
50005.72733228711	49984.65987424659	0
49990.724770951034	50001.10196901953	0
50007.556938279646	49979.396019758125	0
50022.078615100705	50000.813758113996	0
50004.55566149082	50023.60044291396	0
49998.4983155582	50015.035411197096	0
50004.21201548379	49979.89735732732	0
49998.41688966351	49982.0914605221	0
49996.9404056562	50019.45560997021	0
50024.824178134666	50003.82240284793	0
49981.59933546655	49988.22546023058	0
50006.68692081328	49991.29153867619	0
50030.92505047998	49986.73341575318	0
49987.02162812129	49999.91224158874	0
50025.59547838074	50004.8113040502	0
49988.90094384041	49975.40867859488	0
49990.23594971534	49994.96063345515	0
50017.1067611682	49986.79810538411	0
49995.74080340362	50018.56532930337	0
50002.31586199673	50000.83903672667	0
49985.91446985067	49977.111835945914	0
49967.44431902017	49989.53004316159	0
49991.32434972063	49993.81099808387	0
50030.49764698876	49999.80431681986	0
50027.8920230694	49984.61646596402	0
49974.05217655252	49991.63751974511	0
49986.350155817265	50008.71150109189	0
49979.786602864704	49996.93528004006	0
49980.638830733114	50014.78666042598	0
50018.94609729141	49984.38404056665	0
50016.86817008317	49983.479919210724	0
49990.923193534356	50019.067660158245	0
49984.68159875427	50012.00075993163	0
49982.58897476211	49987.25645410104	0
49977.860154341804	50025.185317880954	0
49980.36263354036	49976.54920293385	0
50030.175245270664	50013.83441614367	0
50030.65430217634	50010.08164100497	0
49970.65389870021	50027.10203048065	0
50034.9719228903	49978.647480672626	0
50017.85789347177	50007.327853458395	0
49989.376716702325	50005.95581601044	0
49972.54740722439	50004.26018838349	0
49999.90607349646	49987.24525022351	0
50016.33039841318	50011.26546094777	0
49992.406209525456	50011.43399184492	0
50035.72874323706	50015.82195458916	0
50005.41012807499	50025.2913505149	0
49983.81713803753	49983.79410119446	0
49999.77181508898	49967.689736443	0
49967.01115954832	50018.732933267005	0
50001.21111076006	49976.59515916633	0
50022.03660548448	50021.284900769926	0
49987.06820574467	50005.69981951918	0
50020.23576196077	49998.22890886206	0
49992.16903790663	50013.34050751537	0
49981.74734959878	49983.20071237331	0
49991.36824090871	49969.98461879516	0
50012.37766248718	49981.688403947286	0
49974.56224014572	50014.0804240969	0
50024.36097900612	49986.16457806206	0
49978.57637046901	50017.57258934513	0
50035.21616128849	49992.33085888675	0
49988.520182053304	49993.212740546805	0
49990.99456999804	50011.18036907362	0
50014.791241027175	49989.81083623396	0
49983.24235149588	49995.04380092772	0
50005.4078474971	49995.59320991545	0
50026.3538803164	50002.49773890014	0
50022.33425121599	49996.648774144	0
49985.706139208625	50015.893411702025	0
50001.12132970448	50026.977078791555	0
50032.16883876991	49997.22933410839	0
50000.78804212597	50010.92367463368	0
49997.79416111843	49992.046539810384	0
49989.86428037326	49986.360250281214	0
49991.50355130605	50019.933566887434	0
50028.340584949256	50004.80209150397	0
50367.295173282735	50403.373843055895	50
50311.96274174536	50404.064791816345	50
50377.73736466208	50344.57637041176	50
50256.50854438492	50394.639574204775	50
50364.30234478894	50293.84180644321	50
50427.371290296214	50363.97182714587	50
50284.13279554109	50447.708424045006	50
50405.23266210934	50259.15108969072	50
50315.919729623296	50494.91575118035	50
50343.651827854184	50539.17628604978	50
50460.119901994316	50238.87827736397	50
50411.42085340177	50206.38700695765	50
50276.637483168335	50539.07956667973	50
50397.736142056165	50520.09371202522	50
50222.49909576168	50355.82905267231	50
50231.617648269596	50456.34779693629	50
50493.11441129232	50193.62825084353	50
50185.89660890488	50491.16518550525	50
50423.45530811204	50153.76819033259	50
50422.86244493083	50470.14399657171	50
50281.00230770387	50594.06419103653	50
50421.612629755284	50415.9332773638	50
50534.4364102895	50161.24105557535	50
50365.75024520419	50182.98226281764	50
50181.40561703478	50313.490733818806	50
50439.54181172696	50101.13500884674	50
50435.89244578264	50305.14091232974	50
50437.001920699026	50049.20895588175	50
50590.5042314266	50145.773278434855	50
50506.27694531192	50272.27806089525	50
50229.647498664526	50617.98318548955	50
50361.4687686326	50587.16415361968	50
50469.98685960027	50397.68702652759	50
50491.44202996709	50069.090390964615	50
50205.17961518514	50668.07771842233	50
50149.03960627	50669.549283607485	50
50479.53360303757	50342.69668501589	50
50219.14920679578	50562.01420312653	50
50305.25866199353	50295.5583327418	50
50419.424898684825	50568.41031672637	50
50509.24917966984	50437.58481693607	50
50126.734136719315	50331.82194134893	50
50647.860544379124	50141.675984912144	50
50252.6947073936	50690.74071659352	50
50114.32762988172	50707.35720225947	50
50532.67062850417	50351.679738808496	50
50583.72504573668	50371.29785480862	50
50473.23656117414	50009.61195385381	50
50113.12855960091	50389.71511031821	50
50064.15568614248	50692.23945145001	50
50074.1726749126	50747.43273552656	50
50448.16692041731	49963.20091946254	50
50595.24685717025	50421.94638244916	50
50313.747507049935	50348.723987280064	50
50644.93597709348	50436.47426462595	50
50237.320500088405	50301.03147039135	50
50107.37905520737	50788.02626581655	50
50159.603027905774	50441.73445788409	50
50165.261697955044	50776.94448979461	50
50493.25469057507	49926.718993621806	50
50311.050754944656	50643.83900240319	50
50450.914520928294	50516.81854780511	50
50638.359346573	50373.77198190643	50
50627.34530886893	50488.73102897547	50
50623.26087442162	50091.905887184985	50
50420.63774370138	49915.73162306944	50
50608.78742235802	50322.47103138108	50
50470.92653724351	50569.81168226567	50
50167.0406547738	50255.32837424157	50
50365.25692077609	50474.45841027131	50
50505.013259760686	50505.98859933417	50
50400.76929312515	49860.85556871137	50
50406.787260922516	50003.10863294714	50
50183.94462175782	50389.2154926934	50
50364.2365033084	49813.46364104495	50
50348.789904147605	49759.65035613037	50
50173.48835693068	50718.44178609474	50
50455.3899784236	50619.332017228444	50
50193.232537541706	50829.17813217481	50
50692.19993415918	50166.993235112954	50
50162.09101005094	50877.873125052334	50
50350.856522350325	49887.17140677354	50
50298.87376746616	49780.633321617985	50
50355.71634028587	50003.37195116946	50
50559.6219487391	50502.66103823902	50
50513.77684242354	50597.867681727206	50
50307.19123751119	50180.676625322914	50
50692.84074750897	50412.137896245265	50
50072.35351222075	50425.791324118145	50
50159.911405661784	50563.16157035755	50
50209.59583841832	50903.83692417402	50
50724.21999283685	50458.72662476058	50
50654.096007325854	50041.94898529799	50
50014.64244975294	50413.135712351046	50
50244.96690426886	50842.60700325169	50
50013.01588328305	50670.139082211324	50
50280.68371884354	50246.73314053734	50
50618.09534754493	50545.95610198939	50
50450.42927091901	50677.2584012531	50
50051.76082800156	50636.856873872144	50
50386.31952406812	49955.07780751361	50
49971.527238788374	50381.29556993107	50
50681.64287020098	50097.13522646196	50
49975.693566343034	50625.4451512295	50
50543.69932954263	50107.66922159164	50
50508.964825374314	50653.78681819178	50
50293.008854571424	49832.73005503371	50
50134.531526385435	50494.83976097322	50
50526.912358102425	50705.73915942114	50
50380.987640359315	50100.242674873196	50
50293.23354429605	50811.64942841707	50
50032.98462697136	50782.53147660117	50
50221.91315996215	50743.942609849015	50
50268.49976880246	50147.281580122566	50
50259.0441775817	49870.896561749054	50
49969.53115196789	50445.547280421204	50
50411.82210818997	49780.9186820959	50
50069.814130842016	50826.25061658183	50
50203.056677701556	49851.81412971465	50
50361.72936030398	49702.73806140133	50
50246.70538258558	50200.57254060155	50
50490.05952509163	50134.09149291203	50
50455.380150662655	49858.93367456922	50
50063.97489872084	50359.523406933615	50
50215.93575390456	49906.51557016418	50
50707.00089094022	50038.5427849279	50
50394.5115044751	50666.04738285499	50
50186.918159402725	49953.5444802747	50
50321.24453911983	49963.53684860931	50
50153.758873598184	49824.60521024448	50
50531.717286142506	50021.86521586066	50
50340.51094427693	50135.26074577091	50
50234.45972099369	49807.89498818599	50
50584.6003874285	50719.98580180773	50
49914.21229601988	50377.29472123678	50
49922.820023812026	50471.25772265934	50
50142.05573520246	50826.383797663526	50
50150.76287077552	50929.68084989782	50
49879.48418854725	50500.46244244593	50
50232.57159637631	49989.903711245715	50
50293.441556253594	50873.39621028041	50
50754.326640095715	50414.46512080839	50
50058.56457479571	50579.5487094612	50
50160.8835305476	49902.2476817762	50
50324.14383045801	50078.37383759142	50
50582.4085249886	50593.468726174266	50
49977.519634084245	50567.70155491989	50
49975.55266201009	50325.05245649298	50
50584.2625308352	50273.636207964184	50
49953.687080020696	50674.55487736833	50
50565.4619002605	50670.945321816165	50
50244.21021628729	50046.2292777335	50
50137.99622381835	50204.35589887457	50
50663.69008116818	50320.71880825972	50
50096.86399783137	50953.4840398323	50
50091.24163946407	50897.430375727046	50
50007.93367670391	50283.29815055367	50
50534.62533358785	49966.79242208126	50
50572.91315462836	50219.89663216736	50
50048.12269946207	50475.21546703283	50
50629.969601134646	50248.22286065111	50
50343.16405368898	50235.12792456014	50
49980.17396953704	50718.98038299199	50
50274.337099691795	50096.16128330181	50
50014.615737882894	50523.38499260855	50
49963.50042246441	50247.514854744324	50
50100.016571333945	50614.30937960149	50
50013.90209965081	50838.35167655819	50
49962.059973173906	50851.22541759275	50
49924.53340742679	50568.27760614764	50
50100.6652255755	50279.80296188281	50
50102.46358784419	50541.793065056656	50
50268.7341753288	50765.20051213437	50
50544.87155430832	50553.16240485632	50
50262.68591252454	49928.824381692895	50
50078.41695588583	50207.605718253195	50
50651.27367717649	49990.309985256245	50
50029.53924320496	50235.20675527329	50
50132.55455918122	49955.58796523218	50
50683.018103696595	50504.27841357199	50
50672.55255514016	50216.77319471802	50
49917.42407668317	50285.19907040974	50
50331.618691130054	50695.610575592014	50
50225.518973888706	50118.14390927251	50
50216.99841904912	50242.52353201412	50
50181.68384394296	50147.057654616045	50
50594.171579191185	50004.69116488218	50
50342.822221120376	50848.328569654324	50
50384.31178001012	50049.316216602674	50
50210.21846696974	50960.36215522216	50
49902.03146373245	50680.53232283242	50
50352.66915658677	50898.629678159756	50
50763.82891133919	50041.516222705424	50
50385.01794233022	49647.54249677174	50
49861.75170172421	50639.48109053095	50
49824.53221036658	50503.39426176806	50
50097.72097752081	49842.51511958909	50
49880.36745175048	50332.352532066616	50
50469.64264789988	49788.027946206654	50
49825.00608101113	50353.9622977801	50
49915.333005034336	50830.40395812791	50
49856.96148497972	50822.96028435123	50
50761.12497646431	50496.66909451933	50
50397.00241713758	50936.86524932924	50
49841.507228220755	50453.20772150579	50
50339.12814400394	50783.688422354004	50
50123.29397644962	50154.36362948383	50
50654.66501827367	50582.31006759191	50
50635.93814006253	50709.1755777919	50
50453.676587608374	50924.812207884854	50
49906.530494758576	50889.61026562937	50
50724.61656043354	49985.44047252876	50
50733.26324601233	50360.88636651956	50
50294.10813014834	49726.07272025413	50
49930.1263688632	50202.22946996462	50
49849.784695191585	50695.63856798179	50
50494.04176225917	49740.90841944975	50
50172.263793212085	50615.7910053424	50
50263.579082721044	50959.3480201089	50
49844.45463566379	50875.736209607305	50
50715.619760034155	49930.502896094695	50
50029.33457778647	50182.89007947249	50
50782.686130236936	50093.351447304485	50
50399.22081551256	50856.07862340335	50
50178.69118279166	50093.17649573065	50
50751.8994717156	50144.84038824886	50
50507.20698748582	50948.509262291955	50
50608.413288250566	50641.16655616052	50
50039.278617236574	50894.647199385894	50
50807.06629746969	50000.382262953666	50
49851.553229101635	50930.73439664011	50
50416.19398622862	50803.82062802775	50
50734.177848746636	49877.31602616741	50
49787.179337765745	50389.8931116214	50
50569.09755148636	49926.99266310515	50
50385.0040414012	50757.42830331638	50
49750.893338786205	50432.5559741712	50
50307.89585519706	50926.99856911684	50
50464.9145911568	50818.95891475449	50
49949.90629623246	50789.968781126976	50
49812.543456473875	50792.242401999036	50
50637.80868212851	49941.10844294987	50
50769.11794151412	49937.66427257206	50
50808.111716354826	50522.834255775044	50
50548.22235385637	49725.44464628461	50
50109.999903548036	49783.93173514077	50
50821.791915917274	50467.181024810794	50
49800.4818330061	50672.46161780335	50
50505.2984641076	49683.65631326337	50
50468.553187348756	49639.418665566045	50
49764.172837422724	50489.658423980174	50
50425.657442141855	49606.26871883566	50
50783.79919547496	50368.34868766951	50
49756.532198477296	50777.22918063851	50
49803.3562006725	50910.39685037263	50
50700.21534800452	50284.98377647689	50
50304.78342789968	49673.57994217008	50
50507.336840921525	49860.723600943515	50
49766.443260507105	50712.68784677615	50
50124.63849985086	50095.043735994805	50
50074.222514954534	49942.72999281783	50
50063.579098850736	50001.39991282098	50
49894.70635753679	50776.83404936079	50
49802.62215310451	50965.25239333972	50
49948.0790356649	50522.80584468835	50
49726.81052760353	50383.07472296658	50
50540.400680146275	49777.094108276026	50
50859.67484375837	50508.970177010684	50
49814.89740719253	50734.34345509512	50
49989.01841832095	50904.12300664098	50
50079.5197103058	50055.77889704499	50
49893.01890892899	50970.17895043764	50
50287.10124094561	50009.157116962706	50
50379.40091237667	49579.55437518119	50
50698.84120238249	50619.885649409574	50
50177.276592575625	50011.71110799429	50
50243.842832648246	49704.09119989943	50
49708.12214628122	50465.267006111615	50
50282.716485972334	51015.9502358952	50
50109.27711733734	49899.21306228009	50
50327.55804852993	50989.39413544228	50
49798.67688139419	50847.302109440476	50
50420.41367646106	49536.17460176431	50
49720.04846451829	50516.212192002	50
49721.06716810156	50330.49130440001	50
50696.438568823185	50675.63367383586	50
49929.018785403954	51011.27443632867	50
49806.48107844604	50617.49019778763	50
50691.806652372994	50726.530609583955	50
50753.85321754108	50301.630468882955	50
50718.279052678125	50549.869358352546	50
50801.533791033624	49892.56340135653	50
50013.518328827246	50950.802357381406	50
50098.25550663262	51010.14130700655	50
50444.7849048864	49722.85186263251	50
50185.43599687626	49780.04975358344	50
49677.132598638695	50357.65918346231	50
49875.32128255594	51023.86949905162	50
50045.3550181622	49865.04441491627	50
50110.872880088595	51064.98733440579	50
49771.88595375734	50299.598957508126	50
50764.55268938927	50577.489400709805	50
49619.21884612434	50342.1617452029	50
50465.80488474666	50765.96624612406	50
50429.21824293318	50984.135832587905	50
50033.04007757703	51001.606743218676	50
49926.06420639344	51070.4947515697	50
50520.91883381717	50783.74724944226	50
50410.57838784177	49478.65114035546	50
50471.58617431152	49540.18502032334	50
50062.83613132106	49756.95362769856	50
50577.23392577104	50804.06070567312	50
50843.13264729512	50374.02521994838	50
49753.376551738394	50939.029235683425	50
50253.8743099446	51067.9594247535	50
50850.612961786	49925.574280951034	50
50819.49903258365	50328.071054843305	50
49717.43281811863	50694.394598968116	50
50629.26774928713	50829.88423123949	50
50224.242957433264	51011.734098919354	50
49922.475360353674	50630.487910273834	50
50050.78379709125	49811.99203965962	50
50603.801799338136	50876.22538703929	50
50722.833514990714	50232.29805027757	50
50005.18284982937	49990.65258384605	50
49566.305020337815	50350.232889898216	50
49986.94643241452	49865.27448004564	50
49956.465581294244	50958.29475608833	50
50500.831661984164	50897.894459369614	50
50384.27974389137	51022.39882995795	50
50559.97042306845	49856.681678285226	50
50363.252550045996	49524.38412472412	50
50421.07435008596	51064.57093663782	50
49975.263249483	50169.76132768627	50
50820.382707955105	49840.32540269874	50
49995.058285914674	51044.64826921717	50
50442.77256549636	51116.49783503399	50
50871.39657992945	50317.828792933746	50
50108.504513770866	49724.60876925933	50
50911.518487841575	50498.796656369625	50
49822.213333638356	51020.057718344055	50
50057.375658430894	51048.62972021503	50
49856.46188810338	50402.755374429966	50
50327.81656391982	51046.264945607734	50
50022.63015463112	49934.03272661159	50
50524.766790449954	49622.17632854553	50
50447.58067135124	49433.170496092054	50
50604.76699688605	49817.609293378366	50
50461.37893585044	51027.56569633647	50
50888.20419128768	50400.65241364082	50
50386.14517964666	51112.753937349495	50
49850.12762381261	51077.32343526028	50
50519.94391264536	50999.897271315116	50
50328.918072287335	49622.5645955754	50
50868.12080169148	49871.94165084742	50
49543.07204134236	50304.13124666093	50
50646.80176403583	49886.60751331963	50
49924.601883578536	50150.88314848545	50
50908.35957196133	50553.84980996442	50
50593.56063214402	49693.74946345438	50
50418.580000093134	51167.736995505074	50
49754.512121961874	50885.47930630498	50
50224.63264880404	49648.734628123704	50
50013.25098584007	50124.72000656003	50
50791.40971858132	49795.18677366925	50
50917.147603976664	50447.5236915178	50
50324.495383589216	49564.30525938421	50
49800.41579016033	51091.60433792294	50
50154.27813006914	49694.781406025	50
49748.55125998845	50563.54313669405	50
50812.57308346838	50607.21373377271	50
49740.762889030826	50829.523928069364	50
50620.93407362336	49743.755300855024	50
50752.21021531785	50692.52175987994	50
50515.17276686609	50836.90337460838	50
50662.55747195064	50789.21481312334	50
49626.31078650899	50287.35476382848	50
50831.54863786421	49762.60433735389	50
50521.517415655675	49512.75559429567	50
50281.9489850348	49525.90594691077	50
50070.05973814725	50149.097472151065	50
50668.27700410983	50871.36880425459	50
50922.30580096942	50356.79706170607	50
50861.186001179725	50005.520081660674	50
49827.862682532395	51138.703281941525	50
49766.74942812119	51006.26838795843	50
50604.68008209066	49643.44251388745	50
50567.97309006384	49489.16209775245	50
50776.31500883594	49741.80854939485	50
49638.827673917585	50395.43171232034	50
50780.71789337277	50217.59807375553	50
50973.66025660547	50348.9951362737	50
49969.607738789644	49915.068435721245	50
49518.492574778546	50383.43133483803	50
50109.227858170525	51118.39277568816	50
50699.98422281936	50830.79477059914	50
50813.085237820094	49696.5530567671	50
50971.85842026555	50448.94912968171	50
49828.12639530855	50289.39846307622	50
50719.32302403354	50781.90104549918	50
50076.99401282433	51158.61808609669	50
50028.13105824133	51138.77715297251	50
50673.848708449455	49743.382586728956	50
50499.01745451514	49432.68965264137	50
49758.655523080415	50640.48557867694	50
50027.125202651936	50070.4527400529	50
50833.231658184115	50076.03559843315	50
49881.33123029861	51129.86579039621	50
50864.95462288518	49689.62735971848	50
49960.57713622838	51111.710253789075	50
49596.01901739839	50430.15103147411	50
50448.010330216624	50872.64264946415	50
50832.8736932226	50223.04744267846	50
49888.95885611755	50113.24965388124	50
50150.24886654599	50997.51482252075	50
50367.22505517079	51172.77846342231	50
50412.877578184285	49387.10695708508	50
50597.789367200705	49541.15532311716	50
49704.99684069486	50643.38466170062	50
50898.47305718926	49737.47803133153	50
50158.50297405662	51096.63381161013	50
50213.077901662786	51099.27995764281	50
50781.75070819761	49650.89891000698	50
50758.15747699727	50817.42424049815	50
50903.85642023427	49969.26973210572	50
49703.06217092649	50779.58347821222	50
50491.431599688454	51091.21178679761	50
50235.00802816262	49592.92366392119	50
49485.224071749464	50311.78836874039	50
49975.76094059347	50041.61374209958	50
49859.86232921035	50244.62403106605	50
49651.3314872299	50792.968402146274	50
50808.84423196601	50709.521825258795	50
50475.71742425224	51155.70867435426	50
49930.47308710277	50065.87812936474	50
50107.167883145754	49657.86706973009	50
50914.38694367028	49669.60659517468	50
50166.16684985873	49641.53236603711	50
50710.48006009093	49787.56078124663	50
50352.91981937113	49467.82645532045	50
50009.93453472079	49781.45703147966	50
50905.687717893765	49617.69394215511	50
50521.2110477813	49380.342198734004	50
50949.50230710266	49743.72866345118	50
50145.844780585256	51163.736797071215	50
51012.743972914686	50308.215085473676	50
50553.62126088635	50918.85575724099	50
50525.63292121845	49325.72915670937	50
49927.223005204694	50014.047442621006	50
50886.81206258445	50216.40261973059	50
50531.06950785085	51054.20793004991	50
49610.45513176248	50230.33731753534	50
49600.23427245884	50766.05041470631	50
49606.18511282765	50819.076989610294	50
50601.527163386614	49449.35752874719	50
49550.54382397113	50752.56937022951	50
50810.611753365745	50824.19270115406	50
49684.171229097716	50833.73796491798	50
50142.439601558224	51223.32959842386	50
50570.54431656892	51021.30615088294	50
50972.71405343513	50505.557505510944	50
50250.034606097455	49757.412605898826	50
50459.48276993684	49356.488546292196	50
50359.25431112371	49400.54052615682	50
51029.515831035904	50365.30888394848	50
50961.65496467701	49957.09318418192	50
50924.05456882343	49912.98452957364	50
49929.97799685283	50730.98133550394	50
49666.21123759574	50507.629131830414	50
50567.07940075627	51091.72671484266	50
50922.325481037245	49564.28398840659	50
49485.98403414004	50427.451735250936	50
50330.771862190224	51112.34919549104	50
50828.84968095078	50135.80566188332	50
50830.547634801376	50761.894261131594	50
49680.49101671341	50295.44073157827	50
50929.3480902341	50301.40993145959	50
50301.52721860684	49392.22201250085	50
50881.838793952535	50752.665915457124	50
50607.47176787912	50931.7936200376	50
50964.865624185615	49688.88020133803	50
50845.14803483257	50872.77820630645	50
49801.955474243994	51187.37090417914	50
49849.47344375	50585.67868138991	50
49921.124395002196	49961.61362334928	50
50524.130048196545	51177.57386290121	50
49668.85302469215	50221.81880346048	50
50461.97844333096	49298.54600307857	50
49676.378936643654	50731.022453651734	50
50864.972509420106	49581.16613714144	50
50513.35613982242	49272.43605095255	50
50618.59367432054	51121.78221153284	50
50742.657130782005	50875.06440756633	50
50535.259580717066	51234.098338675074	50
50907.76786208468	50704.867525268935	50
50867.75304655788	50665.255783964836	50
49571.94955860259	50483.55062380384	50
50656.77722219387	49819.15257249737	50
50933.528498131214	49854.29598582711	50
50958.618897398694	49796.798205766536	50
