# Supplementary material for: Abundant Topological Outliers in Social Media Data and Their Effect on Spatial Analysis
Source: PLoS One. 2016 Sep 9;11(9):e0162360. doi: 10.1371/journal.pone.0162360 (PMC5017681; doi:10.1371/journal.pone.0162360)
Supplement: S4 Dataset — See the respective attached file. (ZIP) [file pone.0162360.s004.zip › S4_inclusion_swl/clust_52_61.csv]

50000.0	50000.0	0
49997.79043139506	49998.597076012185	0
49992.133447697015	50000.07879332946	0
49995.558133034945	50000.38009565156	0
49997.21745450375	49997.77212437529	0
49994.57180867038	50002.631066205395	0
49991.49888846195	49992.4613969998	0
49996.77201141029	50001.35825968003	0
50004.850999751936	50000.85693610015	0
49993.46797080403	50008.42654315858	0
49998.95035597973	49999.646175560476	0
49997.442896782326	49996.09302892505	0
49998.812795232036	50001.19449831629	0
50002.62075658079	49995.496073808055	0
50000.216125961226	49993.66178437633	0
50004.23648844592	49992.22940218959	0
49993.571381594695	49999.580818657516	0
49992.41923089483	49988.943020042476	0
49996.0527618576	49990.599080623244	0
50001.12000876341	49996.02035613251	0
50001.6019572125	49988.69191780159	0
50000.054173393626	49994.84507609227	0
49996.16393075302	49983.54171333091	0
49999.359585119164	49998.34690009942	0
49990.032259035645	49990.78718097332	0
50008.03801246034	50004.374756706806	0
49997.912305912	50002.05047237355	0
50003.47988321763	49993.052296422924	0
49985.51403302475	50003.33527065473	0
49998.6759818169	50008.21620234813	0
50007.88661690972	50006.75171072905	0
49992.84463948033	49996.02080521639	0
50005.353157945894	49996.63946390781	0
49993.56821679584	49997.757853689975	0
49984.727985152575	49992.42600786566	0
49987.897885826496	50000.432936200814	0
49995.41428427015	49998.58480619745	0
49998.23230755371	49984.27159425677	0
50001.56984675912	50003.70886639595	0
49987.949256951135	49986.671472371265	0
49993.69019385624	49988.42095948461	0
49990.60023029436	49996.84431148471	0
49989.8831856475	49998.5480773353	0
50004.031737429694	49998.13902404288	0
50003.4894029905	50003.09904140463	0
50008.61850962432	50008.21797879241	0
49999.591625836154	50002.031401449996	0
49997.03975814452	50009.348246719914	0
50004.44371639388	49993.891565456965	0
50003.34929151505	49985.56991203538	0
49992.16039029563	50006.06042632077	0
50007.15378653218	49999.26466668234	0
49996.16890274137	50002.738391335304	0
50005.92485061879	49988.330804757796	0
49998.38389391129	49993.62450756858	0
50005.06115385122	49997.67556213016	0
49988.91764942108	49997.5550046056	0
50007.51712024195	50001.36870839534	0
49988.1616042304	49983.63506917873	0
50009.485075860175	49997.87824772131	0
49996.04301541916	50008.734037925446	0
49992.10706594943	49998.709555552676	0
49998.05603662089	49976.85732034227	0
49998.23225417739	49988.04705525317	0
50003.29875263384	50010.79864165075	0
49988.8005706413	49988.888047156666	0
49998.633742805185	49985.74198749925	0
50012.26252845324	49989.043919917516	0
50001.71554240036	50008.23076770677	0
49990.4221963806	49980.08489794384	0
49996.7307457035	49986.75100088232	0
49996.95323201458	49991.31025767149	0
49996.627782278076	49999.704189140306	0
49993.783599509414	50001.9670468794	0
49995.547791910605	50007.16657583297	0
49994.541607082676	49998.032773452	0
49997.19536476392	49993.761534747864	0
49994.48619388764	49990.314267388865	0
50005.31953840113	50011.457951609125	0
50005.21838530439	49992.710027598725	0
50003.553832569996	49996.930528550794	0
50005.55622003214	50007.27952617764	0
50016.07253131363	49992.92009515851	0
49981.55975510632	49993.815413305005	0
49998.391760254424	50010.92338898061	0
50006.9610331696	49997.4371772649	0
50008.761052684844	49996.71402507769	0
49995.88335509951	49989.38185972829	0
49996.861110456084	50003.60591475201	0
50011.76083948491	50005.815023696225	0
50007.565205166386	49988.032658921504	0
50011.5472826698	49993.41279408204	0
49994.69598294172	49991.86267472745	0
50001.59297422699	49992.63184262959	0
50020.432728192354	49991.544523876044	0
49995.42836478101	49997.296746693275	0
49998.810270886876	49992.07105333187	0
49990.64479087334	50004.56734443546	0
49986.07489653561	49993.66150576665	0
49986.51012401545	49995.60849854692	0
49984.077954815686	49995.664388103614	0
50003.895467088914	49987.98694527446	0
49982.031325156546	50004.108411650275	0
50012.386007996894	50002.93416500153	0
49981.83577827261	50006.99544168797	0
50002.61358895062	50006.125868638286	0
49997.610187178936	50007.504993158815	0
50002.000247755146	49982.02566011666	0
50003.92467657114	50009.55221404131	0
50007.90022175466	50009.254849840996	0
50002.119076106625	49987.54881244561	0
50000.85755020047	49982.84260186325	0
50002.88920887537	49988.277816315385	0
50000.76418505607	49990.47633754719	0
49991.52221516297	50005.175687260315	0
49991.79441719219	49989.945528475415	0
49998.38903914623	49990.977596904035	0
50010.86443657174	50002.861853111826	0
49996.13310567727	49978.225416527945	0
50001.90323198772	50002.087447907405	0
50005.84584777947	49998.54566276328	0
50017.357289774474	50003.73442282242	0
50012.453241333955	50007.3589429362	0
49985.605250376015	50000.51473356919	0
49994.38328827558	49984.18899957935	0
50000.8403546126	50004.897730818215	0
50006.11194117808	49990.15992299432	0
49984.27524808013	50005.968591316036	0
50019.5490885488	49989.334775282514	0
50008.08135946473	49995.88210170539	0
50013.452588935026	49988.7082536488	0
49998.1854275154	49989.08493253287	0
49998.71774061969	50006.58240197167	0
49993.97049801827	50004.02511665101	0
50015.25622703696	49993.5720335993	0
50019.81418921928	49993.28277654077	0
49995.226166110464	49988.49803466768	0
49993.865175289255	50005.869898426434	0
49994.04884830762	49993.897956082816	0
50001.39258520028	50014.69304526826	0
49992.10381851385	49991.3367421365	0
50002.88349777745	49998.53556594982	0
49999.29465558944	50003.13800737407	0
50012.61582749915	49996.667967977366	0
50004.93898694684	49981.08544820314	0
49992.72674114008	49981.491918674365	0
49982.816725410885	50008.82887474503	0
49993.60548876865	49980.15138910854	0
49992.11360557294	49974.161871512435	0
50008.0641741181	49991.535682462476	0
49986.56975352135	49985.88537937111	0
49988.26397047004	50003.51104710496	0
49986.204012010814	49983.62403469558	0
50005.45533731321	50008.4777403098	0
50002.84202847576	50009.38788858975	0
50004.5110949025	50002.17592122478	0
49977.593176681534	49997.97886004455	0
50012.96296910729	49986.584380800676	0
50000.389708098875	50008.21378903525	0
49990.53693650669	49987.986221160616	0
50014.06684097054	49993.2541244715	0
49991.01998804747	50002.62396518842	0
49997.179664791176	49989.593964051295	0
50004.2950092968	50012.89350630644	0
49990.621701041644	49975.46767306921	0
49993.55678247852	49977.01456242952	0
49992.84959283164	49987.70268395018	0
50011.20404459958	49996.77816642178	0
50003.364540594666	50019.003513690965	0
49983.49823437399	50007.538690917216	0
50014.32975302772	49996.15686941403	0
50015.78410513641	49997.474112749405	0
50009.43197460551	49990.474738550445	0
50004.745906517455	50016.623646608256	0
50009.63416808849	50010.34807378314	0
49981.74271072933	50016.83610456045	0
50013.40609958293	50002.34463341224	0
50002.72985233878	50018.01678341299	0
50008.287622641416	49999.13161246651	0
49984.126513146795	49977.08224825575	0
50012.84333684762	49985.38424254539	0
49987.99532836726	49995.883448455505	0
49990.49563661924	49992.83144377475	0
50014.145828508044	50005.16808115428	0
50015.1384677496	50000.029878970345	0
50018.71002429644	49992.34413541518	0
50007.134924491525	50011.962310271636	0
49996.373515502455	49992.135994846685	0
50006.850693972374	50009.72264438309	0
50012.45941158673	50019.663471941465	0
49992.899397134126	49993.07508130361	0
50016.607641170005	50001.151601822945	0
50001.25747092277	50006.547656443894	0
50005.9345093647	49994.19009730721	0
50017.813944932546	50005.00005444524	0
49994.42296405501	50000.44724693628	0
49999.35940114721	49988.76188971461	0
50016.58884756132	49999.17895380054	0
49994.892938313336	49980.091849776516	0
49995.0510721457	49995.44024060015	0
49986.38053722962	50002.41536141428	0
49990.64707373581	50007.66669698612	0
49989.3412077137	49992.250863683475	0
49987.369434572014	49998.90669951169	0
49986.04730065185	50004.93889305151	0
50020.57281063565	49988.298296764944	0
50003.141428724506	49983.92680217168	0
50011.81226398315	50020.795317113116	0
50007.91702417866	49994.79261652382	0
49997.460358599514	49978.000531714766	0
50008.47322917809	49997.7998386602	0
49988.79105521255	49985.61885176348	0
49979.99668415866	49988.247550464446	0
50023.01450993598	49990.665766766455	0
50001.80863469015	50011.621492053586	0
50001.180707899926	50000.160397497704	0
50001.230491099064	50013.464722137476	0
50005.57916729151	49986.36478573439	0
50006.32386534526	50003.98689779463	0
49987.26417256439	49997.386262863576	0
49986.50969488265	49971.13079668079	0
49991.78560749561	49984.743248127874	0
50011.91064186316	49987.25857504851	0
49979.026179858774	49993.54009193787	0
49995.29197055855	50014.299317089695	0
50003.27528192292	49991.640484220654	0
50022.18687484511	49999.49876293456	0
50016.845165693354	49996.542146341235	0
50009.68184032617	49994.3223712722	0
50008.5689875515	49989.42745413995	0
49988.62882947315	49994.23153514448	0
49978.34352784749	49994.31806542327	0
49991.21899801028	50013.93786311992	0
50009.06545782055	49992.015826742805	0
49996.762495718875	49973.93491078354	0
50017.86968777505	49999.56646561498	0
49992.32209367812	50003.204802689404	0
50006.53972236025	50002.45568023364	0
49989.60527622023	49999.63902025744	0
49998.13606003267	50013.69500914624	0
49990.00921189547	50013.485931768155	0
49991.09537875763	49976.82180722324	0
50010.54800492425	49998.00514117209	0
49989.09032394753	49996.42852776032	0
49995.18505374276	49987.3120398817	0
49990.204920949844	49989.23957312068	0
49995.16332007578	49981.804981765024	0
49989.805555721876	49969.598178768865	0
50014.54160586519	50009.30971696948	0
50021.54580095918	50001.77225144148	0
50006.927652825536	49994.9504747572	0
49978.94516972163	49997.86333530433	0
49987.154837966766	49993.45593771072	0
50018.25094646333	49988.26745355924	0
50015.53809944499	50007.19757847838	0
50002.562234896366	50007.29734310244	0
50000.87592896443	50009.30557281569	0
49996.09835851055	49994.088565508806	0
50023.472574627034	49993.01831946304	0
50013.090661204544	49993.807025936294	0
49978.33498788711	49999.89226490378	0
50014.457860201575	50015.35471834229	0
50006.75642568968	49992.643689522236	0
50010.80395894891	49986.74763689218	0
50001.22972512284	50016.696412634854	0
50011.0865047758	49984.2383962155	0
49987.17750191979	49980.50113884318	0
49988.18126003159	50002.39534483807	0
50025.30879016485	50001.55626795164	0
50004.84985572731	50003.25131092541	0
49992.321169828596	49977.792669715236	0
50025.70679542769	49986.95657258604	0
49987.68618123762	49990.97637467728	0
50003.750755374844	50000.30182726468	0
49993.00738688821	50018.27374472574	0
49985.56049451298	49985.40564000354	0
50012.47559685164	49994.66869856204	0
49988.23073582163	50005.06016935864	0
50014.21137249285	49998.59916272567	0
49985.705947552444	49991.237555350046	0
50023.961762669176	49980.63716247672	0
50015.65901229553	50005.51123304655	0
50007.42018130532	49983.40923644637	0
50003.98929458173	50020.19652411129	0
49978.68685766216	49980.01706397409	0
50006.02554113342	49983.502716806615	0
50006.37104882755	50017.880156948675	0
49977.877792385596	50016.68462250551	0
49983.88778388111	50003.431641383904	0
50007.25930525301	50016.356386512496	0
49997.53870393056	50011.68337544323	0
50028.8876354843	49996.7961139601	0
49993.03313609062	50004.99403676527	0
49978.87460193789	49978.57901382944	0
49998.366406242945	49994.75751474936	0
50019.61622097593	49990.60713461233	0
50014.61533795304	49991.38028168589	0
50008.690952911136	50020.165591565055	0
50005.68511072025	50013.842987113785	0
49996.093953493786	49996.01996986774	0
49981.46397774686	50000.416395001106	0
50010.21667654521	49996.177030068495	0
49996.98762224401	50012.73618486243	0
49977.06413674297	49991.234642248426	0
49993.694214306066	49995.12567417274	0
49980.3192485011	49994.00326872188	0
50004.056211135474	50014.66353332076	0
50002.37956575776	49978.923750197646	0
50022.66685467963	50001.65038291576	0
49995.84149753014	49973.43350969119	0
49997.10356754586	50006.01006358804	0
50033.06942428801	49981.91341570461	0
49979.94679799229	50001.3323591304	0
50008.85047956283	50016.47355770598	0
49995.25060635962	50016.73726829858	0
50006.72266694603	50007.64404602325	0
49990.082384099696	49971.73324296739	0
49994.30142329103	49986.52147414055	0
49993.99083781493	50013.564340328594	0
49993.677025331424	50019.77453632753	0
50008.88873976937	49986.20754836948	0
49989.62043617076	49984.9066512741	0
49976.89101514203	49999.79555213243	0
50000.38365317644	49984.73866509687	0
49998.50301832688	50004.801049115755	0
50002.4775370339	49999.82692121468	0
50000.58614407058	50022.59126134004	0
49991.57997734524	49980.74466590062	0
49999.47619484948	49983.55135301644	0
49997.872176753845	49979.78767954166	0
49999.51034001347	50014.126163537476	0
49987.361610054635	49969.53376487578	0
50002.83973411616	50012.701877170904	0
50010.86774556764	49989.07944425918	0
50001.15748309764	49991.573961654765	0
50007.9913835416	50022.24041741338	0
49988.7503233546	49981.35012226887	0
49986.03608310234	49999.11861181681	0
49985.00637627702	49981.597648055234	0
49985.650089384144	50009.49023072368	0
49974.397243483145	49994.03644489316	0
50015.4345562129	50000.98678220005	0
49976.39001702552	49983.38478956387	0
49990.066594147334	50015.71113489241	0
49971.73204410394	50023.41744022993	0
49983.60830630746	50002.113752133686	0
50007.28364498836	50014.70157262982	0
49983.19737224199	49998.713609976796	0
49986.11467622116	49996.56995467928	0
50019.87293030292	49996.05067039871	0
50011.89569799317	50004.23689077273	0
49987.14195373493	50003.64643312917	0
50005.18617250356	49976.00707180303	0
50021.27295677253	49997.78060101359	0
49979.594871433575	50010.649888378335	0
49992.039268323744	49970.88771154867	0
49987.510827455895	49972.02581111281	0
49995.56040451604	49984.98989796355	0
49981.0822076258	49967.432359146966	0
49987.94058000065	49974.88526764987	0
50014.510866226876	50001.379604242626	0
50004.62877733578	49978.807454918766	0
50003.970018942	50018.124082947324	0
49993.62624373497	49978.81782578118	0
49981.3428510555	50003.34384201937	0
50018.167902045905	50002.34827142573	0
49981.71449227033	50012.160532840586	0
49993.51179022016	50011.8374166899	0
50006.51511528033	49980.31385758159	0
50023.53832016382	49982.224374854566	0
50017.194157851016	50024.83639285489	0
50016.97714463976	50008.12513798981	0
49990.94758817478	50010.165896359336	0
50029.3899666008	49984.93088934797	0
49985.95128382408	49973.39797252086	0
50021.498484812364	49991.903341270365	0
49977.56468768297	50006.68173366002	0
49997.40523162644	49985.00916248897	0
49999.45886393115	50015.993292540705	0
50004.07375902936	49990.19193619716	0
49974.26236635185	50000.19879209648	0
50019.180563178095	49997.94562009952	0
50009.890755981425	49980.265018184764	0
49989.29510405071	50002.724338880376	0
49996.426259186024	49985.51478007382	0
50007.493040620924	49989.19723968765	0
49981.384028675486	50010.62626959132	0
49991.6071713429	49988.028312631526	0
49984.6056899718	49996.65388554512	0
49989.978249538704	49976.34614928339	0
50009.06208482354	50007.05225252825	0
50015.12164949382	49987.54220632814	0
50013.02451351341	50012.6930640136	0
49983.72875331615	50005.03348698493	0
50030.322162535915	50008.764945724026	0
49988.07236480543	49973.30322159022	0
50021.17953770424	49993.40148768863	0
49977.9353266202	49988.32861394756	0
50017.55200453088	49989.686622262205	0
50009.41709683127	49982.94472538286	0
49993.517031380165	49985.624445562935	0
50024.23762702507	49990.057631149546	0
50006.59920691841	50013.173112278804	0
49996.36285869221	49979.65183355569	0
49996.46253639952	50010.35669178488	0
49986.346697934445	49975.77454466398	0
50017.36509094484	49994.05724041787	0
49977.54298608225	50015.26628060827	0
49987.665413008544	50009.961026873665	0
50004.20668245684	49986.92493821414	0
49991.240948939056	49995.09753900651	0
49990.672214701546	49969.02835953091	0
49986.80029992012	50019.193986685816	0
49987.05498610656	50015.276629584274	0
50013.29483279359	49990.93642424138	0
50003.07116470876	50004.790797890644	0
50019.96678142075	50005.286622233856	0
50016.410985050155	50026.64117403084	0
50022.381607964344	49994.78009458669	0
50032.55510401598	49988.476649386204	0
50019.84726886357	50008.03743254569	0
50018.55105006549	49996.125393120456	0
50005.72733228711	49984.65987424659	0
49990.724770951034	50001.10196901953	0
50007.556938279646	49979.396019758125	0
50022.078615100705	50000.813758113996	0
50004.55566149082	50023.60044291396	0
49998.4983155582	50015.035411197096	0
50004.21201548379	49979.89735732732	0
49998.41688966351	49982.0914605221	0
49996.9404056562	50019.45560997021	0
50024.824178134666	50003.82240284793	0
49981.59933546655	49988.22546023058	0
50006.68692081328	49991.29153867619	0
50030.92505047998	49986.73341575318	0
49987.02162812129	49999.91224158874	0
50025.59547838074	50004.8113040502	0
49988.90094384041	49975.40867859488	0
49990.23594971534	49994.96063345515	0
50017.1067611682	49986.79810538411	0
49995.74080340362	50018.56532930337	0
50002.31586199673	50000.83903672667	0
49985.91446985067	49977.111835945914	0
49967.44431902017	49989.53004316159	0
49991.32434972063	49993.81099808387	0
50030.49764698876	49999.80431681986	0
50027.8920230694	49984.61646596402	0
49974.05217655252	49991.63751974511	0
49986.350155817265	50008.71150109189	0
49979.786602864704	49996.93528004006	0
49980.638830733114	50014.78666042598	0
50018.94609729141	49984.38404056665	0
50016.86817008317	49983.479919210724	0
49990.923193534356	50019.067660158245	0
49984.68159875427	50012.00075993163	0
49982.58897476211	49987.25645410104	0
49977.860154341804	50025.185317880954	0
49980.36263354036	49976.54920293385	0
50030.175245270664	50013.83441614367	0
50030.65430217634	50010.08164100497	0
49970.65389870021	50027.10203048065	0
50034.9719228903	49978.647480672626	0
50017.85789347177	50007.327853458395	0
49989.376716702325	50005.95581601044	0
49972.54740722439	50004.26018838349	0
49999.90607349646	49987.24525022351	0
50016.33039841318	50011.26546094777	0
49992.406209525456	50011.43399184492	0
50035.72874323706	50015.82195458916	0
50005.41012807499	50025.2913505149	0
49983.81713803753	49983.79410119446	0
49999.77181508898	49967.689736443	0
49967.01115954832	50018.732933267005	0
50001.21111076006	49976.59515916633	0
50022.03660548448	50021.284900769926	0
49987.06820574467	50005.69981951918	0
50020.23576196077	49998.22890886206	0
49992.16903790663	50013.34050751537	0
49981.74734959878	49983.20071237331	0
49991.36824090871	49969.98461879516	0
50012.37766248718	49981.688403947286	0
49974.56224014572	50014.0804240969	0
50024.36097900612	49986.16457806206	0
49978.57637046901	50017.57258934513	0
50035.21616128849	49992.33085888675	0
49988.520182053304	49993.212740546805	0
49990.99456999804	50011.18036907362	0
50014.791241027175	49989.81083623396	0
49983.24235149588	49995.04380092772	0
50005.4078474971	49995.59320991545	0
50026.3538803164	50002.49773890014	0
50022.33425121599	49996.648774144	0
49985.706139208625	50015.893411702025	0
50001.12132970448	50026.977078791555	0
50032.16883876991	49997.22933410839	0
50000.78804212597	50010.92367463368	0
49997.79416111843	49992.046539810384	0
49989.86428037326	49986.360250281214	0
49991.50355130605	50019.933566887434	0
50028.340584949256	50004.80209150397	0
50190.65178113671	49988.6058238905	51
50174.05059640856	49934.773991382695	51
50199.92587708297	50046.55730416744	51
50218.431243612526	49900.84329194592	51
50143.55719513313	50011.99489238872	51
50120.8759099789	49933.67082631126	51
50259.219391039696	50052.41495622994	51
50286.44653549968	49999.30750356039	51
50222.94883035441	50097.01411953266	51
50270.02494938568	50130.52421040239	51
50239.98930575248	49956.53495023438	51
50319.165031301294	50163.38287148085	51
50267.95460109466	49870.41732588854	51
50083.49606978313	49980.57818582634	51
50126.632859186495	49875.55172001961	51
50318.70946572502	50103.52640309317	51
50272.2277112817	50188.34152746259	51
50358.094079164766	50061.266907809935	51
50374.67285000542	50153.07962632889	51
50294.288920386956	49940.33416298431	51
50215.064481505666	50207.6332486382	51
50347.090038180075	49959.91125928589	51
50391.23435467118	49995.74444041924	51
50176.944781571045	50125.63060900694	51
50217.17338852581	49844.51400639624	51
50314.99035120579	50221.19419772664	51
50411.778838898696	50045.43295244498	51
50194.40513014515	50263.51880663442	51
50132.378532371586	50156.62015385913	51
50131.71643568743	50099.90897614554	51
50335.80413630278	49902.01516304119	51
50050.02316830656	50022.05847719226	51
50084.52767116405	50072.11967687977	51
50191.109693390994	50322.968846144264	51
50382.87349342093	49868.062155352156	51
50030.39754027006	50100.13236381077	51
50426.911885481764	50161.23750348062	51
50419.89159264713	49946.27563835648	51
50195.529175907155	49792.53699368807	51
50400.87141753331	50213.22158853012	51
50423.41623974344	50266.04240423753	51
50302.101115924794	49824.4889993689	51
50419.49408712462	50108.641180378814	51
50140.98593611181	50272.88285746657	51
50031.79784240781	49951.82608525534	51
50351.38535019268	49799.13912893161	51
50074.73981595089	50158.664861928766	51
50159.792020552886	50201.703788452476	51
50130.37390429418	50328.7147537494	51
50085.01772342479	50265.15163166691	51
50003.70658488525	50050.359931706735	51
50388.74810049883	50307.12161020119	51
50458.88015557031	50074.22248017903	51
50048.55314493131	49899.138224227245	51
50396.141273519366	49763.00240925539	51
49969.04032843619	50096.12845925915	51
50348.48977290037	50347.131062713604	51
49913.93358821406	50102.4476707838	51
49860.69027993776	50108.723131569655	51
50099.54361305308	49825.996421303294	51
50240.558282041486	50291.39410974201	51
49801.64819598119	50102.2332907932	51
49983.03946540459	49917.71467257232	51
49999.466615229256	50146.045345275365	51
49996.527128418085	49996.49600960528	51
50432.30712786052	50340.59358026559	51
50038.718022885136	50296.16366561589	51
50057.23655286745	49783.11334647123	51
50076.46139099038	49734.58136957489	51
50003.871152688735	49756.47610720494	51
49960.02218055329	50190.64463019488	51
49863.23952829254	50164.43640087526	51
50033.093027098155	49838.54370661266	51
50175.485573303275	49738.47799814424	51
50183.22535333566	49679.38048625603	51
49899.16322902511	50203.73564322851	51
49982.24472427151	49852.758331885554	51
50249.30616624198	49784.098220702304	51
50040.91289106497	50236.46489794723	51
50196.842763768494	50378.43782019575	51
50279.38473298898	50337.210210299374	51
49942.68955173286	50240.20981039951	51
50437.74090735197	49888.2154767177	51
50444.323781316154	49788.30027653258	51
50010.76736812215	50344.817493227245	51
50115.89117462088	49690.89175243632	51
49824.13396030429	50205.612971134906	51
49747.139258239135	50126.093103140294	51
50446.47300322203	50393.64238630375	51
50502.00289301879	50377.538956776276	51
50481.19977856721	50159.99146618636	51
49728.023415694915	50073.84559418793	51
50160.4192368416	49830.89541031348	51
49777.884301589256	50043.9557382896	51
50323.37850901164	50279.534438053204	51
50472.180582665074	49839.50230584989	51
50443.845629535004	49997.686473558955	51
50230.86305297918	49725.49506354378	51
50039.19490135003	50398.26266503174	51
50344.122615100736	49747.030601534774	51
50182.32176458941	49623.10168207037	51
50479.786637714235	50258.93713409224	51
49882.77541757403	50259.799780235364	51
50514.06516793579	50069.02453157386	51
50554.84399103987	50389.1052192073	51
49966.43382815734	49709.02986093692	51
50305.860299080785	50390.65841237238	51
49687.65484794109	50108.6647954744	51
50522.88859808059	50203.94455686864	51
50289.33526862836	49732.3933987222	51
50539.84643823315	50253.52783300419	51
50068.44876677175	50347.51136240392	51
50155.85126424548	50419.72790667623	51
49974.02516046472	50282.68918070436	51
50133.11533334139	49603.77423226004	51
50029.26199861101	49706.67282089129	51
50022.443748700985	49651.53096987692	51
50237.370427252084	49646.789587570616	51
50502.36081275132	50011.443074758405	51
50210.588978933716	50431.3281098462	51
50072.463765111504	49625.4034038674	51
50520.826674487544	49865.271550216625	51
50242.053493376705	49591.49398029489	51
50390.4600627356	49702.4634974189	51
50390.91818023005	50405.092951507955	51
50263.927296651964	50444.728793862734	51
50445.744010302005	49682.773622713656	51
49833.31605032982	50286.00735426983	51
49722.59364214749	50174.39259706198	51
49944.15846213973	49961.546333174236	51
49982.96404857144	49605.5244160387	51
50262.9427952712	50239.63227123477	51
49664.03576473818	50185.93994641709	51
50577.86379596079	49878.473848033966	51
50518.164784476736	50323.96696419836	51
50109.63104068706	50444.712685862745	51
50558.33323799369	50031.66280591812	51
49913.481389497654	49726.09780336028	51
49937.056693828694	49881.19756938697	51
49628.77878358234	50230.466000468885	51
49635.346372449705	50132.28668986819	51
50006.39411603286	50445.5286200852	51
50528.17737741084	49808.3393487757	51
50224.700830111185	49541.77815711862	51
50238.875703800135	50498.76711553299	51
49858.07691316272	49709.69179254213	51
50110.89669674426	50391.08148833396	51
50612.287384864074	50377.52156560139	51
50120.06979415013	49768.081878433746	51
50324.558708640616	49685.73319979544	51
50536.59925815288	50135.771021036075	51
49575.21370600027	50247.57440740257	51
50495.40989465516	50433.92155300778	51
50607.84823321717	50435.447880774234	51
49846.243535832495	49764.574870523946	51
50003.90163697434	49551.030881550316	51
50008.599258112044	49493.92007390046	51
50290.75142550177	49643.18377903214	51
50537.014756891615	49752.22376515222	51
49794.327006977444	49772.14442681468	51
49957.98202618147	50346.01223396531	51
49530.079659747775	50287.46529576739	51
49794.31870273402	50161.002484898345	51
50053.67046152187	49466.894626687244	51
49954.36555372281	50423.33863689472	51
49849.060802728025	49655.2851970013	51
50083.61588977123	50490.78200240444	51
50028.16930746589	49417.66259861134	51
49891.910645812684	49933.70675941191	51
49824.51624241119	49814.91925823029	51
49763.02408433486	50212.61878532228	51
50103.5510367004	49559.14052530137	51
50609.89866885003	50318.44627450491	51
49675.19240467988	50044.021944593755	51
49804.26805360134	49716.17912362648	51
50538.18301475051	49698.4240465176	51
50480.562068460626	49953.9811699967	51
50478.79053725262	49723.59207700814	51
49837.978838764146	50054.6257414072	51
49901.51043952696	49778.7967758863	51
50594.729859726576	49828.75163967141	51
50595.6258417273	49742.33181978106	51
50253.358469411585	50389.695851963064	51
50658.465728541625	50343.01542486535	51
50602.58383293773	49928.15467240051	51
50363.70423004262	49647.88840810109	51
49903.38641819833	49838.429057604706	51
49590.029306865115	50301.576781389296	51
50284.17674538635	49560.31767607119	51
50662.552018011054	50436.01223774907	51
50570.176785555675	50474.55608895669	51
49836.543748764634	49945.23712241205	51
50343.59546034389	49592.14550881391	51
50502.190945567796	49652.65229195843	51
50624.90361591405	50488.3020758383	51
50648.13339461229	49724.7800436439	51
49964.89293746534	49655.416973376734	51
50584.81589202427	50531.70906521183	51
49822.94636875917	50002.8160388687	51
50575.2619814212	50209.38965012299	51
50553.594844855856	50580.75317712625	51
50505.4160036795	50560.38944646976	51
49649.08372975188	50316.07397581306	51
49717.81638083416	50246.17632497814	51
49870.13615135979	50323.409265237584	51
50527.88425658391	49921.056253134586	51
50133.36249384198	50510.255864963205	51
49913.27242277505	49672.93714155834	51
50564.74146368639	50637.7430330631	51
49902.830167083055	50449.17877826877	51
49669.4847695658	50267.97595371843	51
50504.556935698616	50614.12238869596	51
49546.19600749695	50196.63759451816	51
49501.24951899975	50228.143294362686	51
50456.528773496524	49623.54593849274	51
49945.870360496636	50025.347053867335	51
49916.502907759415	50381.58173664656	51
50709.229629018555	50370.041716226006	51
49791.68316453543	50327.770798674275	51
50363.54041141256	49536.91130115124	51
49815.73809184998	50383.326231824176	51
49741.14116973151	50340.72892976252	51
50168.47541494629	49543.1623278722	51
50153.38574848114	50561.95211815256	51
49864.881074606936	50405.11171624631	51
50402.93742900079	49598.70277978985	51
49725.39399274961	50013.42956289931	51
50637.193153721986	50550.906458173355	51
49951.209535868154	49560.57648627409	51
50231.64395969858	49487.305445191225	51
50418.9106035798	49519.80660154755	51
49969.54406097355	49417.3049334278	51
49970.83792539783	49361.58951525962	51
50686.48614220432	50489.90479784703	51
50469.28991188632	49504.650106673966	51
49955.90032003108	49496.91031380329	51
50663.23416285713	50286.086767367895	51
49960.18997816897	50475.5725760185	51
49907.52755026185	49527.710441560026	51
50634.67596429952	49788.04355434157	51
49881.81088397928	49573.15992363462	51
50652.3215456982	49846.19983804525	51
50738.08634772547	50513.02959120935	51
49920.745408486444	49610.13010798289	51
49849.9137797223	50458.34102838733	51
50756.316812386816	50408.771273457794	51
50592.90435308315	49676.31150874856	51
50528.365258219645	50511.15005764729	51
50453.25905736458	50631.893103905415	51
50612.070478394045	50051.83881766973	51
49826.08314833819	49582.695296611455	51
50615.259959018826	50253.409393473805	51
50445.44933089345	50452.14448600825	51
49684.783276099755	50356.882662127544	51
49891.39619323615	50020.097779370444	51
49748.756387168076	49714.12380957099	51
50625.24174650336	50183.724207065505	51
50062.29143690644	49520.44858204493	51
49610.337291240656	50083.82520554408	51
49757.62252010454	50393.50816723311	51
50511.908774373325	50670.11457911319	51
49920.14738766777	49452.0325874762	51
50679.83301082115	50231.68090141132	51
50743.594840898986	50329.86349732568	51
50395.46126237925	50619.89194018998	51
50665.783797550976	50039.631829580256	51
49542.86405219301	50137.16993504652	51
49799.28186525048	49534.96190788614	51
49475.76853254807	50296.16270843123	51
50483.86635961947	49575.67663650121	51
50611.53514718107	49998.51332055148	51
50268.686532538726	49441.67085199927	51
50558.116055174374	49975.80705293755	51
50704.99751172193	49999.28284940095	51
49763.93823987607	50450.173324606585	51
49738.35412794228	49535.95500640873	51
50083.5746259367	49414.1665557657	51
49816.18318352729	49484.91128105293	51
50693.65507251903	49785.72655266754	51
50619.30615787277	50664.128648077014	51
49642.76241366347	49999.4896778749	51
50735.8796135421	49816.578582599686	51
50695.75008527497	50177.23067285957	51
50657.86398781264	49974.301087496155	51
50186.587552852674	50484.09033343974	51
50692.99542385918	49886.406271325366	51
50587.1506609227	50710.88508678896	51
50214.83122093223	49427.559440654106	51
50087.69229197235	50544.220267402794	51
50101.65050125503	50213.367463687544	51
50394.55893736897	50679.27574181084	51
50344.10868577968	50666.40110590121	51
50391.077009861074	50475.67896689804	51
50689.63805082451	50541.98635242562	51
50735.125285386406	49744.9458667946	51
50440.25859727478	49459.46276729071	51
49768.0383548268	49590.40029420036	51
50027.79845123466	49360.931035876456	51
49588.272138915614	49996.186399019105	51
50336.67046363349	50611.723082316465	51
50686.291619500786	50095.89125303039	51
50447.13719262452	50685.464569586	51
49867.935243483626	49423.9219160429	51
50755.60798775939	49976.952317524345	51
50793.28630007201	50363.3057205385	51
49608.95873822143	50180.06943433377	51
50637.28676940881	49634.90041051416	51
50720.247701625965	49931.25307291465	51
50314.43142121622	50558.637362791334	51
50260.3022741172	50565.61623148408	51
49794.55883329626	50497.669648700416	51
49543.87417280584	50080.994896301774	51
50715.54516746508	50282.153256737765	51
50031.08370586451	50547.26604214513	51
50290.826255709464	50512.08393050943	51
50115.00677139927	49496.0525295841	51
50410.63288029591	50731.95550323498	51
50586.27251946004	49611.928925689856	51
49542.191285850415	49970.136901367005	51
50340.202349256906	50492.03349794099	51
50450.42350308714	50540.14164942914	51
50372.53126189985	50565.42731726639	51
50282.97242033524	50624.35989322872	51
50457.53995477615	50760.38890965315	51
50753.76967664881	50178.54049031993	51
50164.80033558675	49462.080558268455	51
50000.9120629472	49308.57419286729	51
49756.206911576235	49964.764103597685	51
50795.23485090046	50514.53079073441	51
49621.487288504024	49947.00487472491	51
49425.16857256948	50310.53824398652	51
50423.48407952368	50800.57335741027	51
49709.663479733616	49933.34893350393	51
50383.0730946696	49458.182515769644	51
49729.637407951464	49764.18383405655	51
50303.003658905596	50706.64589256153	51
50098.4299745705	50597.19554977557	51
50474.072196170804	49408.948287329986	51
49784.101751278446	49440.677942161325	51
50806.25978503901	50425.43826359349	51
50807.88033989857	50166.67866717121	51
49844.075142270834	49376.07255788524	51
49872.62797866423	49882.02379900886	51
50392.356749310624	50851.334915684725	51
50068.38941937481	49327.527507696526	51
50227.57463457533	50610.85366324138	51
50640.53320827955	50120.71286640083	51
49699.64241348695	49576.09736414825	51
49770.692954064376	49913.648902456094	51
49837.5185996367	50540.38467447973	51
49878.65868433771	50508.021079366146	51
50470.761076795585	50825.840745520625	51
50740.74772287358	50087.13459101824	51
49547.75914005215	50344.16789569698	51
50208.83952386635	50544.90276905662	51
50040.49118488392	50602.29907599943	51
49410.35779251057	50369.00527262471	51
50628.514433195975	50609.531920279216	51
50693.97228165382	49635.85074324904	51
50520.71526279967	50800.503395637184	51
50537.49199615368	50738.452375395194	51
49620.16505967897	50364.26026426293	51
49653.059387192254	50407.59466502017	51
50527.01214982307	49430.449187018254	51
50142.91871905365	49409.120386485825	51
50842.370152946285	50333.251143058245	51
50306.9251502154	49478.35423133341	51
49760.532865638655	49648.258354234844	51
50087.163549943914	50656.071699010216	51
50576.97399063481	49396.18837892273	51
49738.566694522066	50498.81350417689	51
49700.21365769642	49881.50291496462	51
49370.82780958816	50319.2060158907	51
50172.543068347244	50623.862808628095	51
50598.01470685198	50767.02038995444	51
50493.77317466581	50878.99222697701	51
50186.69896229722	49373.82401391275	51
50412.601552039625	49409.21902192519	51
49929.89365161514	50533.266326682395	51
50734.50333602211	50569.4676480352	51
50568.65861873409	50084.58393967209	51
50852.570170089115	50386.50748476032	51
49966.184105438544	49798.687350648	51
50896.04997817221	50336.39346497378	51
50455.70756860453	50923.42586880697	51
50553.297423734344	50870.07709073276	51
49645.70901783573	49892.99251851009	51
50251.31395019279	50688.85971000854	51
49778.559147599146	50551.38856320115	51
50334.48748459372	49428.95809404814	51
50630.63729493022	49379.61852355839	51
50591.14740883036	49342.38329093	51
50785.29300461489	50298.58290813319	51
50687.11887279604	50598.29181903936	51
50400.77984221023	49352.885259685645	51
49614.35976474197	49846.813874790576	51
49577.791033167225	50401.6722086257	51
50648.323579869255	49582.49852642747	51
49559.05829648857	49844.80596711793	51
49907.54965893075	50584.183303661295	51
49461.09766620021	50356.23010207046	51
50819.25630578644	50256.64836630511	51
50747.44598077641	50032.78348981413	51
50527.8451043697	49376.60713285578	51
50884.93787803762	50285.51528159913	51
49709.28472313537	49489.48254398046	51
50290.860468346225	49392.186266221106	51
50752.7630113049	50236.802186061104	51
50855.32857140962	50215.18145364265	51
50753.62171180806	49886.87684764262	51
50644.92101131596	50741.95161270082	51
49415.081451657155	50255.2425215228	51
50678.65933880578	50671.50202417766	51
50849.0121639577	50514.9648295172	51
50054.95184606692	49274.29651162618	51
50714.10264374928	49584.34773264251	51
49976.27482072652	49252.817310095226	51
50867.741878027125	50437.48636237614	51
50597.83697481817	50821.81103993602	51
49609.8148987837	50447.42751819086	51
50794.9210339953	49919.82770727623	51
49536.81409904286	50445.81826701281	51
50921.406436291065	50458.81788267492	51
50342.05551498246	49372.06322535641	51
50064.52199383719	49218.4390773608	51
50461.20509035484	50209.44994170808	51
49526.616576287495	50498.23886277047	51
49792.02161368646	49363.0983299384	51
49816.30261779135	50591.612821727314	51
49515.40143370212	49876.42006203205	51
50123.70649584774	49335.86100852209	51
50356.24514055341	50718.130154829596	51
49917.698396744396	49376.89142485156	51
49738.83865115923	49337.42262041764	51
50852.49808726827	49907.22905800579	51
49314.47249547307	50341.11511190062	51
49276.4361030973	50380.73277691512	51
49686.117995903	50489.8233604986	51
49250.61881214548	50325.9589854459	51
49382.962581964755	50416.42109926177	51
49497.25213344708	49934.43748845574	51
49524.81420206876	50027.316250800286	51
50752.320016679594	50462.30063028779	51
49920.076812504674	50300.57108363417	51
49467.4118849255	49985.8300861901	51
50199.352204102724	50683.75824945171	51
50802.447319405066	50024.04742072524	51
49563.148891941055	50545.319059628746	51
49925.16723146048	49237.24895404849	51
50802.88588204224	49861.7540377954	51
50460.22044272486	49342.49859879845	51
50639.25904384382	49319.699233786225	51
50477.689934048656	50973.9245165119	51
49685.27700757595	49804.33208572152	51
50866.078376701866	49961.85946387903	51
49788.33973703833	49307.95796862677	51
49688.65657461094	49364.857066731325	51
49458.103077598396	49887.07543316218	51
49768.759687905826	50272.72767037552	51
50426.913065229855	49301.063829150226	51
49678.833658270756	49418.5523187845	51
49752.340069066384	49268.53807802232	51
49323.68845399483	50406.70641781344	51
50215.103843176046	49322.27636314429	51
49484.055654206044	50146.41293130581	51
50767.00499140209	49556.78488958685	51
50726.89501033056	50650.57607558452	51
49921.37738822147	50154.047729669015	51
50205.91418457841	49268.24552094229	51
49669.9494626579	49525.38579852902	51
50585.72374657829	50911.35740091161	51
50367.12177152317	50774.21883639377	51
50808.202393478714	50077.05352958611	51
50588.06487221845	50969.35434913135	51
50805.892935747	49593.60451074202	51
49753.25358109052	49856.261918944285	51
49733.631734018294	49213.41988514795	51
50532.282184641954	50990.32037419512	51
49869.57431598725	49219.44396532054	51
50640.42431361442	50955.14481978463	51
50848.93502673238	49827.89277311194	51
49970.130365137586	49198.2140154325	51
50769.288934640485	50691.30729486999	51
50977.406637392945	50446.93717000791	51
49350.40591251622	50458.6263654319	51
49516.983709533466	49809.06957226417	51
50858.360116401105	49580.20286515377	51
50786.63759584385	50572.70426343188	51
49193.2102446578	50317.922047890985	51
51003.52965812756	50495.81726906523	51
50646.07672147574	50846.89541196193	51
49977.455848941856	50559.506175724804	51
50858.170405337565	49637.63915899944	51
50691.19663088957	50806.99256746203	51
49817.92960633687	49882.47928370778	51
49646.09807434005	49765.20250409862	51
50617.1511399384	49271.53730588461	51
49597.840314835055	49791.841810557235	51
49981.12314298022	50614.95203654584	51
50908.457175119256	49909.839514494524	51
