# Supplementary material for: Abundant Topological Outliers in Social Media Data and Their Effect on Spatial Analysis
Source: PLoS One. 2016 Sep 9;11(9):e0162360. doi: 10.1371/journal.pone.0162360 (PMC5017681; doi:10.1371/journal.pone.0162360)
Supplement: S4 Dataset — See the respective attached file. (ZIP) [file pone.0162360.s004.zip › S4_inclusion_swl/clust_53_62.csv]

50000.0	50000.0	0
49997.79043139506	49998.597076012185	0
49992.133447697015	50000.07879332946	0
49995.558133034945	50000.38009565156	0
49997.21745450375	49997.77212437529	0
49994.57180867038	50002.631066205395	0
49991.49888846195	49992.4613969998	0
49996.77201141029	50001.35825968003	0
50004.850999751936	50000.85693610015	0
49993.46797080403	50008.42654315858	0
49998.95035597973	49999.646175560476	0
49997.442896782326	49996.09302892505	0
49998.812795232036	50001.19449831629	0
50002.62075658079	49995.496073808055	0
50000.216125961226	49993.66178437633	0
50004.23648844592	49992.22940218959	0
49993.571381594695	49999.580818657516	0
49992.41923089483	49988.943020042476	0
49996.0527618576	49990.599080623244	0
50001.12000876341	49996.02035613251	0
50001.6019572125	49988.69191780159	0
50000.054173393626	49994.84507609227	0
49996.16393075302	49983.54171333091	0
49999.359585119164	49998.34690009942	0
49990.032259035645	49990.78718097332	0
50008.03801246034	50004.374756706806	0
49997.912305912	50002.05047237355	0
50003.47988321763	49993.052296422924	0
49985.51403302475	50003.33527065473	0
49998.6759818169	50008.21620234813	0
50007.88661690972	50006.75171072905	0
49992.84463948033	49996.02080521639	0
50005.353157945894	49996.63946390781	0
49993.56821679584	49997.757853689975	0
49984.727985152575	49992.42600786566	0
49987.897885826496	50000.432936200814	0
49995.41428427015	49998.58480619745	0
49998.23230755371	49984.27159425677	0
50001.56984675912	50003.70886639595	0
49987.949256951135	49986.671472371265	0
49993.69019385624	49988.42095948461	0
49990.60023029436	49996.84431148471	0
49989.8831856475	49998.5480773353	0
50004.031737429694	49998.13902404288	0
50003.4894029905	50003.09904140463	0
50008.61850962432	50008.21797879241	0
49999.591625836154	50002.031401449996	0
49997.03975814452	50009.348246719914	0
50004.44371639388	49993.891565456965	0
50003.34929151505	49985.56991203538	0
49992.16039029563	50006.06042632077	0
50007.15378653218	49999.26466668234	0
49996.16890274137	50002.738391335304	0
50005.92485061879	49988.330804757796	0
49998.38389391129	49993.62450756858	0
50005.06115385122	49997.67556213016	0
49988.91764942108	49997.5550046056	0
50007.51712024195	50001.36870839534	0
49988.1616042304	49983.63506917873	0
50009.485075860175	49997.87824772131	0
49996.04301541916	50008.734037925446	0
49992.10706594943	49998.709555552676	0
49998.05603662089	49976.85732034227	0
49998.23225417739	49988.04705525317	0
50003.29875263384	50010.79864165075	0
49988.8005706413	49988.888047156666	0
49998.633742805185	49985.74198749925	0
50012.26252845324	49989.043919917516	0
50001.71554240036	50008.23076770677	0
49990.4221963806	49980.08489794384	0
49996.7307457035	49986.75100088232	0
49996.95323201458	49991.31025767149	0
49996.627782278076	49999.704189140306	0
49993.783599509414	50001.9670468794	0
49995.547791910605	50007.16657583297	0
49994.541607082676	49998.032773452	0
49997.19536476392	49993.761534747864	0
49994.48619388764	49990.314267388865	0
50005.31953840113	50011.457951609125	0
50005.21838530439	49992.710027598725	0
50003.553832569996	49996.930528550794	0
50005.55622003214	50007.27952617764	0
50016.07253131363	49992.92009515851	0
49981.55975510632	49993.815413305005	0
49998.391760254424	50010.92338898061	0
50006.9610331696	49997.4371772649	0
50008.761052684844	49996.71402507769	0
49995.88335509951	49989.38185972829	0
49996.861110456084	50003.60591475201	0
50011.76083948491	50005.815023696225	0
50007.565205166386	49988.032658921504	0
50011.5472826698	49993.41279408204	0
49994.69598294172	49991.86267472745	0
50001.59297422699	49992.63184262959	0
50020.432728192354	49991.544523876044	0
49995.42836478101	49997.296746693275	0
49998.810270886876	49992.07105333187	0
49990.64479087334	50004.56734443546	0
49986.07489653561	49993.66150576665	0
49986.51012401545	49995.60849854692	0
49984.077954815686	49995.664388103614	0
50003.895467088914	49987.98694527446	0
49982.031325156546	50004.108411650275	0
50012.386007996894	50002.93416500153	0
49981.83577827261	50006.99544168797	0
50002.61358895062	50006.125868638286	0
49997.610187178936	50007.504993158815	0
50002.000247755146	49982.02566011666	0
50003.92467657114	50009.55221404131	0
50007.90022175466	50009.254849840996	0
50002.119076106625	49987.54881244561	0
50000.85755020047	49982.84260186325	0
50002.88920887537	49988.277816315385	0
50000.76418505607	49990.47633754719	0
49991.52221516297	50005.175687260315	0
49991.79441719219	49989.945528475415	0
49998.38903914623	49990.977596904035	0
50010.86443657174	50002.861853111826	0
49996.13310567727	49978.225416527945	0
50001.90323198772	50002.087447907405	0
50005.84584777947	49998.54566276328	0
50017.357289774474	50003.73442282242	0
50012.453241333955	50007.3589429362	0
49985.605250376015	50000.51473356919	0
49994.38328827558	49984.18899957935	0
50000.8403546126	50004.897730818215	0
50006.11194117808	49990.15992299432	0
49984.27524808013	50005.968591316036	0
50019.5490885488	49989.334775282514	0
50008.08135946473	49995.88210170539	0
50013.452588935026	49988.7082536488	0
49998.1854275154	49989.08493253287	0
49998.71774061969	50006.58240197167	0
49993.97049801827	50004.02511665101	0
50015.25622703696	49993.5720335993	0
50019.81418921928	49993.28277654077	0
49995.226166110464	49988.49803466768	0
49993.865175289255	50005.869898426434	0
49994.04884830762	49993.897956082816	0
50001.39258520028	50014.69304526826	0
49992.10381851385	49991.3367421365	0
50002.88349777745	49998.53556594982	0
49999.29465558944	50003.13800737407	0
50012.61582749915	49996.667967977366	0
50004.93898694684	49981.08544820314	0
49992.72674114008	49981.491918674365	0
49982.816725410885	50008.82887474503	0
49993.60548876865	49980.15138910854	0
49992.11360557294	49974.161871512435	0
50008.0641741181	49991.535682462476	0
49986.56975352135	49985.88537937111	0
49988.26397047004	50003.51104710496	0
49986.204012010814	49983.62403469558	0
50005.45533731321	50008.4777403098	0
50002.84202847576	50009.38788858975	0
50004.5110949025	50002.17592122478	0
49977.593176681534	49997.97886004455	0
50012.96296910729	49986.584380800676	0
50000.389708098875	50008.21378903525	0
49990.53693650669	49987.986221160616	0
50014.06684097054	49993.2541244715	0
49991.01998804747	50002.62396518842	0
49997.179664791176	49989.593964051295	0
50004.2950092968	50012.89350630644	0
49990.621701041644	49975.46767306921	0
49993.55678247852	49977.01456242952	0
49992.84959283164	49987.70268395018	0
50011.20404459958	49996.77816642178	0
50003.364540594666	50019.003513690965	0
49983.49823437399	50007.538690917216	0
50014.32975302772	49996.15686941403	0
50015.78410513641	49997.474112749405	0
50009.43197460551	49990.474738550445	0
50004.745906517455	50016.623646608256	0
50009.63416808849	50010.34807378314	0
49981.74271072933	50016.83610456045	0
50013.40609958293	50002.34463341224	0
50002.72985233878	50018.01678341299	0
50008.287622641416	49999.13161246651	0
49984.126513146795	49977.08224825575	0
50012.84333684762	49985.38424254539	0
49987.99532836726	49995.883448455505	0
49990.49563661924	49992.83144377475	0
50014.145828508044	50005.16808115428	0
50015.1384677496	50000.029878970345	0
50018.71002429644	49992.34413541518	0
50007.134924491525	50011.962310271636	0
49996.373515502455	49992.135994846685	0
50006.850693972374	50009.72264438309	0
50012.45941158673	50019.663471941465	0
49992.899397134126	49993.07508130361	0
50016.607641170005	50001.151601822945	0
50001.25747092277	50006.547656443894	0
50005.9345093647	49994.19009730721	0
50017.813944932546	50005.00005444524	0
49994.42296405501	50000.44724693628	0
49999.35940114721	49988.76188971461	0
50016.58884756132	49999.17895380054	0
49994.892938313336	49980.091849776516	0
49995.0510721457	49995.44024060015	0
49986.38053722962	50002.41536141428	0
49990.64707373581	50007.66669698612	0
49989.3412077137	49992.250863683475	0
49987.369434572014	49998.90669951169	0
49986.04730065185	50004.93889305151	0
50020.57281063565	49988.298296764944	0
50003.141428724506	49983.92680217168	0
50011.81226398315	50020.795317113116	0
50007.91702417866	49994.79261652382	0
49997.460358599514	49978.000531714766	0
50008.47322917809	49997.7998386602	0
49988.79105521255	49985.61885176348	0
49979.99668415866	49988.247550464446	0
50023.01450993598	49990.665766766455	0
50001.80863469015	50011.621492053586	0
50001.180707899926	50000.160397497704	0
50001.230491099064	50013.464722137476	0
50005.57916729151	49986.36478573439	0
50006.32386534526	50003.98689779463	0
49987.26417256439	49997.386262863576	0
49986.50969488265	49971.13079668079	0
49991.78560749561	49984.743248127874	0
50011.91064186316	49987.25857504851	0
49979.026179858774	49993.54009193787	0
49995.29197055855	50014.299317089695	0
50003.27528192292	49991.640484220654	0
50022.18687484511	49999.49876293456	0
50016.845165693354	49996.542146341235	0
50009.68184032617	49994.3223712722	0
50008.5689875515	49989.42745413995	0
49988.62882947315	49994.23153514448	0
49978.34352784749	49994.31806542327	0
49991.21899801028	50013.93786311992	0
50009.06545782055	49992.015826742805	0
49996.762495718875	49973.93491078354	0
50017.86968777505	49999.56646561498	0
49992.32209367812	50003.204802689404	0
50006.53972236025	50002.45568023364	0
49989.60527622023	49999.63902025744	0
49998.13606003267	50013.69500914624	0
49990.00921189547	50013.485931768155	0
49991.09537875763	49976.82180722324	0
50010.54800492425	49998.00514117209	0
49989.09032394753	49996.42852776032	0
49995.18505374276	49987.3120398817	0
49990.204920949844	49989.23957312068	0
49995.16332007578	49981.804981765024	0
49989.805555721876	49969.598178768865	0
50014.54160586519	50009.30971696948	0
50021.54580095918	50001.77225144148	0
50006.927652825536	49994.9504747572	0
49978.94516972163	49997.86333530433	0
49987.154837966766	49993.45593771072	0
50018.25094646333	49988.26745355924	0
50015.53809944499	50007.19757847838	0
50002.562234896366	50007.29734310244	0
50000.87592896443	50009.30557281569	0
49996.09835851055	49994.088565508806	0
50023.472574627034	49993.01831946304	0
50013.090661204544	49993.807025936294	0
49978.33498788711	49999.89226490378	0
50014.457860201575	50015.35471834229	0
50006.75642568968	49992.643689522236	0
50010.80395894891	49986.74763689218	0
50001.22972512284	50016.696412634854	0
50011.0865047758	49984.2383962155	0
49987.17750191979	49980.50113884318	0
49988.18126003159	50002.39534483807	0
50025.30879016485	50001.55626795164	0
50004.84985572731	50003.25131092541	0
49992.321169828596	49977.792669715236	0
50025.70679542769	49986.95657258604	0
49987.68618123762	49990.97637467728	0
50003.750755374844	50000.30182726468	0
49993.00738688821	50018.27374472574	0
49985.56049451298	49985.40564000354	0
50012.47559685164	49994.66869856204	0
49988.23073582163	50005.06016935864	0
50014.21137249285	49998.59916272567	0
49985.705947552444	49991.237555350046	0
50023.961762669176	49980.63716247672	0
50015.65901229553	50005.51123304655	0
50007.42018130532	49983.40923644637	0
50003.98929458173	50020.19652411129	0
49978.68685766216	49980.01706397409	0
50006.02554113342	49983.502716806615	0
50006.37104882755	50017.880156948675	0
49977.877792385596	50016.68462250551	0
49983.88778388111	50003.431641383904	0
50007.25930525301	50016.356386512496	0
49997.53870393056	50011.68337544323	0
50028.8876354843	49996.7961139601	0
49993.03313609062	50004.99403676527	0
49978.87460193789	49978.57901382944	0
49998.366406242945	49994.75751474936	0
50019.61622097593	49990.60713461233	0
50014.61533795304	49991.38028168589	0
50008.690952911136	50020.165591565055	0
50005.68511072025	50013.842987113785	0
49996.093953493786	49996.01996986774	0
49981.46397774686	50000.416395001106	0
50010.21667654521	49996.177030068495	0
49996.98762224401	50012.73618486243	0
49977.06413674297	49991.234642248426	0
49993.694214306066	49995.12567417274	0
49980.3192485011	49994.00326872188	0
50004.056211135474	50014.66353332076	0
50002.37956575776	49978.923750197646	0
50022.66685467963	50001.65038291576	0
49995.84149753014	49973.43350969119	0
49997.10356754586	50006.01006358804	0
50033.06942428801	49981.91341570461	0
49979.94679799229	50001.3323591304	0
50008.85047956283	50016.47355770598	0
49995.25060635962	50016.73726829858	0
50006.72266694603	50007.64404602325	0
49990.082384099696	49971.73324296739	0
49994.30142329103	49986.52147414055	0
49993.99083781493	50013.564340328594	0
49993.677025331424	50019.77453632753	0
50008.88873976937	49986.20754836948	0
49989.62043617076	49984.9066512741	0
49976.89101514203	49999.79555213243	0
50000.38365317644	49984.73866509687	0
49998.50301832688	50004.801049115755	0
50002.4775370339	49999.82692121468	0
50000.58614407058	50022.59126134004	0
49991.57997734524	49980.74466590062	0
49999.47619484948	49983.55135301644	0
49997.872176753845	49979.78767954166	0
49999.51034001347	50014.126163537476	0
49987.361610054635	49969.53376487578	0
50002.83973411616	50012.701877170904	0
50010.86774556764	49989.07944425918	0
50001.15748309764	49991.573961654765	0
50007.9913835416	50022.24041741338	0
49988.7503233546	49981.35012226887	0
49986.03608310234	49999.11861181681	0
49985.00637627702	49981.597648055234	0
49985.650089384144	50009.49023072368	0
49974.397243483145	49994.03644489316	0
50015.4345562129	50000.98678220005	0
49976.39001702552	49983.38478956387	0
49990.066594147334	50015.71113489241	0
49971.73204410394	50023.41744022993	0
49983.60830630746	50002.113752133686	0
50007.28364498836	50014.70157262982	0
49983.19737224199	49998.713609976796	0
49986.11467622116	49996.56995467928	0
50019.87293030292	49996.05067039871	0
50011.89569799317	50004.23689077273	0
49987.14195373493	50003.64643312917	0
50005.18617250356	49976.00707180303	0
50021.27295677253	49997.78060101359	0
49979.594871433575	50010.649888378335	0
49992.039268323744	49970.88771154867	0
49987.510827455895	49972.02581111281	0
49995.56040451604	49984.98989796355	0
49981.0822076258	49967.432359146966	0
49987.94058000065	49974.88526764987	0
50014.510866226876	50001.379604242626	0
50004.62877733578	49978.807454918766	0
50003.970018942	50018.124082947324	0
49993.62624373497	49978.81782578118	0
49981.3428510555	50003.34384201937	0
50018.167902045905	50002.34827142573	0
49981.71449227033	50012.160532840586	0
49993.51179022016	50011.8374166899	0
50006.51511528033	49980.31385758159	0
50023.53832016382	49982.224374854566	0
50017.194157851016	50024.83639285489	0
50016.97714463976	50008.12513798981	0
49990.94758817478	50010.165896359336	0
50029.3899666008	49984.93088934797	0
49985.95128382408	49973.39797252086	0
50021.498484812364	49991.903341270365	0
49977.56468768297	50006.68173366002	0
49997.40523162644	49985.00916248897	0
49999.45886393115	50015.993292540705	0
50004.07375902936	49990.19193619716	0
49974.26236635185	50000.19879209648	0
50019.180563178095	49997.94562009952	0
50009.890755981425	49980.265018184764	0
49989.29510405071	50002.724338880376	0
49996.426259186024	49985.51478007382	0
50007.493040620924	49989.19723968765	0
49981.384028675486	50010.62626959132	0
49991.6071713429	49988.028312631526	0
49984.6056899718	49996.65388554512	0
49989.978249538704	49976.34614928339	0
50009.06208482354	50007.05225252825	0
50015.12164949382	49987.54220632814	0
50013.02451351341	50012.6930640136	0
49983.72875331615	50005.03348698493	0
50030.322162535915	50008.764945724026	0
49988.07236480543	49973.30322159022	0
50021.17953770424	49993.40148768863	0
49977.9353266202	49988.32861394756	0
50017.55200453088	49989.686622262205	0
50009.41709683127	49982.94472538286	0
49993.517031380165	49985.624445562935	0
50024.23762702507	49990.057631149546	0
50006.59920691841	50013.173112278804	0
49996.36285869221	49979.65183355569	0
49996.46253639952	50010.35669178488	0
49986.346697934445	49975.77454466398	0
50017.36509094484	49994.05724041787	0
49977.54298608225	50015.26628060827	0
49987.665413008544	50009.961026873665	0
50004.20668245684	49986.92493821414	0
49991.240948939056	49995.09753900651	0
49990.672214701546	49969.02835953091	0
49986.80029992012	50019.193986685816	0
49987.05498610656	50015.276629584274	0
50013.29483279359	49990.93642424138	0
50003.07116470876	50004.790797890644	0
50019.96678142075	50005.286622233856	0
50016.410985050155	50026.64117403084	0
50022.381607964344	49994.78009458669	0
50032.55510401598	49988.476649386204	0
50019.84726886357	50008.03743254569	0
50018.55105006549	49996.125393120456	0
50005.72733228711	49984.65987424659	0
49990.724770951034	50001.10196901953	0
50007.556938279646	49979.396019758125	0
50022.078615100705	50000.813758113996	0
50004.55566149082	50023.60044291396	0
49998.4983155582	50015.035411197096	0
50004.21201548379	49979.89735732732	0
49998.41688966351	49982.0914605221	0
49996.9404056562	50019.45560997021	0
50024.824178134666	50003.82240284793	0
49981.59933546655	49988.22546023058	0
50006.68692081328	49991.29153867619	0
50030.92505047998	49986.73341575318	0
49987.02162812129	49999.91224158874	0
50025.59547838074	50004.8113040502	0
49988.90094384041	49975.40867859488	0
49990.23594971534	49994.96063345515	0
50017.1067611682	49986.79810538411	0
49995.74080340362	50018.56532930337	0
50002.31586199673	50000.83903672667	0
49985.91446985067	49977.111835945914	0
49967.44431902017	49989.53004316159	0
49991.32434972063	49993.81099808387	0
50030.49764698876	49999.80431681986	0
50027.8920230694	49984.61646596402	0
49974.05217655252	49991.63751974511	0
49986.350155817265	50008.71150109189	0
49979.786602864704	49996.93528004006	0
49980.638830733114	50014.78666042598	0
50018.94609729141	49984.38404056665	0
50016.86817008317	49983.479919210724	0
49990.923193534356	50019.067660158245	0
49984.68159875427	50012.00075993163	0
49982.58897476211	49987.25645410104	0
49977.860154341804	50025.185317880954	0
49980.36263354036	49976.54920293385	0
50030.175245270664	50013.83441614367	0
50030.65430217634	50010.08164100497	0
49970.65389870021	50027.10203048065	0
50034.9719228903	49978.647480672626	0
50017.85789347177	50007.327853458395	0
49989.376716702325	50005.95581601044	0
49972.54740722439	50004.26018838349	0
49999.90607349646	49987.24525022351	0
50016.33039841318	50011.26546094777	0
49992.406209525456	50011.43399184492	0
50035.72874323706	50015.82195458916	0
50005.41012807499	50025.2913505149	0
49983.81713803753	49983.79410119446	0
49999.77181508898	49967.689736443	0
49967.01115954832	50018.732933267005	0
50001.21111076006	49976.59515916633	0
50022.03660548448	50021.284900769926	0
49987.06820574467	50005.69981951918	0
50020.23576196077	49998.22890886206	0
49992.16903790663	50013.34050751537	0
49981.74734959878	49983.20071237331	0
49991.36824090871	49969.98461879516	0
50012.37766248718	49981.688403947286	0
49974.56224014572	50014.0804240969	0
50024.36097900612	49986.16457806206	0
49978.57637046901	50017.57258934513	0
50035.21616128849	49992.33085888675	0
49988.520182053304	49993.212740546805	0
49990.99456999804	50011.18036907362	0
50014.791241027175	49989.81083623396	0
49983.24235149588	49995.04380092772	0
50005.4078474971	49995.59320991545	0
50026.3538803164	50002.49773890014	0
50022.33425121599	49996.648774144	0
49985.706139208625	50015.893411702025	0
50001.12132970448	50026.977078791555	0
50032.16883876991	49997.22933410839	0
50000.78804212597	50010.92367463368	0
49997.79416111843	49992.046539810384	0
49989.86428037326	49986.360250281214	0
49991.50355130605	50019.933566887434	0
50028.340584949256	50004.80209150397	0
50250.49246533244	50229.5792348898	52
50195.152639455366	50214.702778885876	52
50206.54382728788	50266.64628085904	52
50238.26425432897	50176.686074819496	52
50199.29058967582	50134.734554507355	52
50295.693888419766	50258.013359587065	52
50160.4550175262	50299.11868711276	52
50204.55124022518	50329.90186765158	52
50147.5318893845	50101.1645633985	52
50088.59343534151	50104.95098062752	52
50151.87441087278	50176.800531615474	52
50354.79652695996	50275.49258082617	52
50308.80973421419	50317.548698618535	52
50052.540400605576	50153.56646539152	52
50143.69736012537	50239.1808419276	52
50156.855404136106	50363.34381859503	52
50010.96740371929	50195.24863760442	52
50396.946990764474	50311.161910814444	52
49963.022042735916	50167.30383486172	52
50252.241771053006	50110.732514959316	52
50100.87315303933	50307.94387601991	52
50307.37658227972	50108.53767685375	52
49946.460030959715	50112.498836788	52
50356.017585112975	50221.377628888804	52
50093.884228209114	50361.638786445146	52
50127.45495475796	50407.974496398136	52
50364.16921192007	50166.30755094917	52
50306.87131765268	50188.75236304126	52
50031.33134106295	50089.22657917777	52
50055.039934917164	50401.74069087896	52
50411.82046754905	50205.73448221654	52
49939.72544168461	50215.68335474811	52
50330.3435756993	50374.9572980727	52
50097.85490753565	50197.96848902876	52
50043.76799650472	50293.18302191215	52
50184.15750679357	50059.54820312637	52
49894.11551571116	50174.04317173861	52
50257.69867292506	50352.14542843209	52
50150.333230741475	50018.304705148934	52
49999.62019921295	50382.66443906617	52
50416.00161688673	50141.92332515457	52
49846.48491386735	50213.1380877733	52
50409.38795398618	50364.179486182846	52
50055.975703602526	50235.487696994496	52
49895.743773067974	50257.2157065552	52
50375.26722502155	50416.7215966616	52
50160.64260430819	50450.42276953852	52
50463.2948170171	50364.01717771388	52
50520.23223925489	50363.11629525553	52
49987.721339469485	50049.46161970013	52
50090.880122210365	50454.36685943401	52
50200.215328424405	50395.86742781254	52
50096.74181071899	50510.911837010404	52
50033.306129124096	50476.26157900326	52
49791.67057163308	50205.30802748197	52
50324.052615099565	50448.68511323302	52
49999.41844834386	49993.5190105188	52
50228.314289037175	50019.20395605217	52
50322.69796391536	50049.40790511429	52
50488.61791790374	50313.4583581199	52
50521.92872229353	50424.92549015081	52
49856.67683043529	50135.01693216057	52
50364.77598380841	50006.61534925611	52
49983.278836987854	50325.54653484549	52
50454.396883262656	50270.47982845419	52
49964.795195634346	50427.77193015559	52
50006.5160336154	50522.10952601182	52
50509.17509364669	50248.480462733874	52
50564.59383019552	50234.06583153598	52
50472.92285829116	50209.35625868545	52
49938.76441623074	49989.25013356385	52
50267.012569784056	50404.837467340425	52
49930.18802706156	50307.216779831455	52
49989.37786261663	49938.785398706525	52
50578.37401194764	50410.14683839397	52
49896.62475872446	49947.891481400584	52
50000.55950281274	50247.97862298996	52
50140.75057731694	50552.79545835893	52
50639.77677188481	50410.151886337924	52
50354.64497869803	50498.70794171845	52
50039.21988619394	50571.05061730397	52
50407.356159736715	50040.5520176269	52
50507.08195127085	50167.881391751034	52
50489.58830129088	50471.78031889257	52
49912.89261930128	50410.59753849646	52
50579.94911001794	50292.79048933745	52
49834.69447098351	50266.064467454504	52
49941.1628020937	50364.413559378416	52
50687.326414353345	50370.3935111425	52
49864.08189450828	50384.22160573246	52
49775.947087916174	50153.98460373438	52
49831.06383124623	50434.449671053735	52
49937.74200433286	49903.480586080776	52
50747.93730329147	50359.612741760124	52
49867.865903926526	49999.75151247913	52
49822.95575358239	50491.130948690974	52
50466.825326104954	50119.76039929043	52
49930.192959848464	50043.66088469314	52
49772.25485312408	50463.10777072834	52
50144.32010649571	50609.411194025866	52
50178.84618840222	50655.87774027576	52
50080.42567269875	50612.70252564816	52
50432.35125174371	50477.77540528668	52
49810.48852313405	50010.245611471764	52
49807.79678686865	50107.731914410324	52
50538.75538397538	50493.37327468316	52
50469.027254000976	50046.237924208035	52
50250.83269861569	50459.98916523779	52
50031.1071031826	50645.35422307328	52
50494.71547631939	50535.06696269163	52
50270.98331257327	49981.4487537904	52
49817.96008290965	50320.51336170857	52
49785.82446956507	49960.77094648005	52
49798.90925254357	50377.929768351125	52
49927.37059823829	50470.56746123338	52
49755.46244175792	50346.05611183349	52
50100.68465619409	50044.57440517925	52
50197.67744241748	50589.69075052729	52
49841.61012797348	50056.48527696073	52
50126.26406755384	50664.586847375846	52
50434.91810562885	50417.661514865555	52
50434.361778018465	50543.47559109618	52
50366.17817945887	50110.49307375059	52
50308.25512788192	50525.830117341204	52
49977.391433894685	50670.550617945126	52
50221.58272752246	49955.76982517642	52
50611.46026550663	50364.92985499768	52
49853.6956748373	50539.24942426642	52
49910.47812695834	50527.416775437676	52
50338.119791269164	50580.06118581335	52
50193.50080092459	49900.89143140657	52
50485.24939151854	49987.10393836834	52
50202.24947331099	50496.179480340994	52
50771.09745508502	50408.69993881053	52
50435.37368695607	49966.6646449458	52
49869.0143972432	49897.39403146163	52
50153.722596232656	49945.37102872897	52
50092.830595732725	50707.79180952896	52
50042.427325833276	49938.737884810886	52
50158.77902651871	50713.06577124416	52
50242.89657558041	50555.48350032498	52
49812.012486883206	49894.20673725568	52
49923.458803120084	50642.95369492496	52
50621.251506909175	50237.06258166015	52
50060.509339205295	50001.7371727283	52
50592.30182569863	50508.85959179026	52
50095.48528827865	49957.54168099393	52
49724.264764259446	50184.478943494796	52
50679.3106117029	50246.50559291508	52
50207.48004672965	50746.43688493497	52
50480.91288163216	49929.77212539735	52
50595.59580559458	50189.30069548435	52
50706.15835968397	50424.117365170685	52
50652.71445418879	50185.74491874989	52
50536.4543375238	49953.39512203134	52
50269.35699947169	49919.96003139736	52
50473.78144713629	49875.461540691795	52
50056.54503055064	49885.746971988745	52
50039.147098815265	50700.72284473244	52
50102.63289815393	49857.57574971643	52
50106.337525513125	49798.11848131013	52
50522.98038427395	49846.3680134784	52
50521.26650669836	50079.446714470825	52
49741.152217708346	49926.66722829246	52
50588.45493125889	49922.35521054963	52
49881.57162741684	49840.52010417135	52
49712.46143749309	50466.501938697846	52
50632.47413656096	50301.74142434389	52
50481.2863724617	49809.77989389827	52
50257.87522498385	50296.28781712973	52
49704.82362015459	49876.687577047356	52
49871.57856289463	50619.96896589623	52
50733.31370677386	50274.161059590326	52
50374.77595024297	50625.254843833536	52
49937.408584638986	49838.86447223415	52
50420.06488416171	50657.94287211711	52
50441.574988039814	50601.05919367918	52
50420.03196509495	49870.42737763771	52
50055.99007594899	49816.28503272589	52
49987.509078789444	50729.13336525836	52
50311.20609629787	49884.37799885049	52
49869.46311969779	49783.518573581	52
49999.02470882201	49828.610988043176	52
50248.36089681249	49866.18956028412	52
50575.49120095173	50083.44188992863	52
50177.461256196184	49849.23790450291	52
50231.439340452605	49812.81054779085	52
49817.55890387348	49836.5421510409	52
50608.93923997685	50564.396954872536	52
49698.612027528085	49821.35301587661	52
49873.18578412775	50469.81796639444	52
50231.11929079857	50640.80017423691	52
50233.72658857824	50694.68983386347	52
49685.015367023414	49763.55557832675	52
50033.97423272664	50766.69849747855	52
50428.43402028307	49787.43978620261	52
50388.79124964676	49822.707072800265	52
50773.41292746741	50311.104108644155	52
50681.214295588434	50479.93026499786	52
49675.586686387775	50149.08631112471	52
49778.47410822719	50055.440098493644	52
50318.01501599581	49945.273588232165	52
49751.790806714445	50009.56979870657	52
50295.89435841589	50613.534903701635	52
49885.094309602224	49727.68573357483	52
49740.99773589047	49779.802423457164	52
50382.442584073135	50703.46683505955	52
50644.77838254063	50129.42721712532	52
50472.99824689885	50654.934675837656	52
50525.754685120075	49769.76723702081	52
50265.55827021586	50739.25786552339	52
49775.98016275625	50256.6433541188	52
50554.96410168287	50546.59311534067	52
50572.836067358265	50609.80737433366	52
49691.65452719413	50091.483493014945	52
50475.31028747553	49753.34863670927	52
50282.5833974655	50794.69677740779	52
49721.79751385167	50411.98995660522	52
49656.569156308404	49715.595891979065	52
50308.18776215029	50697.84559870956	52
49632.35637002744	49781.89803161029	52
49707.50782287388	49967.879846307114	52
49974.1000058538	50611.086653084174	52
50437.26684129384	49708.954511157885	52
50383.336986864335	49737.56389746015	52
50170.20187772932	49794.50909344132	52
50383.50955653384	50759.57504200647	52
49921.711219626435	49769.2202889304	52
50546.799935864925	50130.05487312632	52
49665.26590585573	50202.8939291113	52
49766.91610802947	49861.061786516875	52
50487.9424796144	49677.699104935185	52
50437.075168522395	50741.188035211126	52
50675.36912447137	50536.20464435185	52
50485.86073984112	50709.67406892156	52
50134.212296422396	49745.223096602975	52
49852.68810361984	50669.93185320751	52
50147.77081409169	50770.01440354426	52
50277.80717095964	49776.91214748768	52
50314.85776036185	49829.316565990244	52
50421.84831566392	49651.3736085097	52
49716.92536842061	50246.53629212795	52
50784.88191635292	50464.630565144405	52
49840.31119442447	50729.66278869534	52
49657.1297775626	50452.453773383655	52
50368.07534931607	49649.36725097879	52
50699.48710755024	50317.38603052276	52
49673.655178985115	49660.81865346985	52
50095.07426736372	50794.28609538006	52
50823.95644175194	50384.380315192524	52
50001.218389616224	49884.05864072595	52
50302.264683563255	50847.201537786976	52
50333.09846739542	49719.75009924558	52
49610.582565384255	50196.18253919166	52
49576.710382499004	49766.29591368455	52
49881.86808578497	50332.628169544565	52
49787.093263121984	50718.3536148758	52
49555.47205687712	50180.09027409508	52
49571.50554615299	49705.83299916491	52
49801.86566883572	50770.8027628789	52
49712.719493597295	49700.29087607875	52
49608.90511447368	50428.886107571394	52
49521.40235122194	50227.53077095222	52
49486.27684610881	50178.05818800726	52
50503.1803737812	50595.67085780742	52
49916.5706532556	50586.667389718255	52
49982.92621732471	49766.90961793836	52
50694.89598833837	50590.35486782939	52
49733.287409997756	49646.45752529832	52
50574.755750867946	49834.87910990309	52
49805.66877827452	50630.044545163895	52
50341.92353387229	49780.83642406675	52
49477.25442773323	50270.67976949815	52
50397.3599428036	49926.830600326466	52
50677.418078151946	50641.69205921836	52
49658.31761651055	50391.881218737486	52
50728.01692829438	50211.05022636704	52
50024.327702536604	49725.44501823514	52
49880.7279709374	50772.396301640314	52
50648.24684157539	49936.839397535536	52
49976.16586688818	49694.60156217743	52
50084.60521410843	49725.36397009477	52
50070.71543252325	50845.050052576844	52
50585.61823048379	49764.43663177146	52
49652.57512287353	49856.892659605866	52
50337.029077154395	50798.108486080506	52
49816.504619264895	49775.84230839322	52
50133.50791554298	50830.91759915034	52
49922.38781391126	49676.87215032828	52
49606.04763742804	50374.91052014672	52
50112.07825378611	50889.632083835546	52
49572.905267083974	49821.551892290554	52
49952.40362452434	49627.95194132254	52
49784.25369481459	49616.27813613052	52
49978.757320580575	49573.99742505403	52
49431.33753693469	50162.16189611122	52
50788.101616035514	50220.38881673542	52
49933.549330938105	50741.56536902325	52
49747.0105647735	50511.900752975125	52
50860.70337674555	50424.84893016339	52
50192.022537247205	49745.55751913776	52
49430.30191111254	50244.17899640603	52
50727.58200902647	50661.86963269326	52
50701.89386961904	49954.97940460652	52
49670.510600625224	50332.56473435371	52
50619.78731481117	50040.14022197286	52
50555.611938384805	50665.58103916243	52
50915.32654698138	50418.911558197586	52
50242.0615128531	50833.88808593423	52
50600.64344862024	49985.66357860662	52
49523.55210701132	50299.5193789542	52
49989.131831827246	50798.99461512321	52
49433.65005353383	50304.45581812632	52
49667.44150481692	50007.39101819582	52
50545.36593500365	49659.229174714375	52
50591.04884904976	49699.15020820522	52
49638.16595972578	50279.89338292589	52
50422.341409221524	49592.50598527544	52
49933.03933358944	50796.02838188859	52
50274.882743032395	49700.57997973067	52
49442.996627811655	50108.01334155026	52
49896.0675842469	50091.20687268272	52
49990.70609461411	50857.64833419156	52
50894.549670425906	50365.9853987412	52
49859.02836961527	49674.80617558266	52
50469.86063196648	49626.00292101749	52
49520.121138468785	49793.51018660693	52
49776.306055391666	49733.82539502804	52
49840.24242634414	49953.34186104153	52
49757.144347297035	50569.84987501664	52
49728.462512461425	50621.957962950626	52
50815.58551028891	50517.40996368059	52
50152.81908832889	50926.044812705666	52
50811.05265266825	50574.62570061554	52
50623.46360879037	50657.40832811491	52
50196.93559245113	50961.92308287452	52
49780.000700375	50827.60247721941	52
50538.93834380177	50732.813316492684	52
49839.65514338078	50814.24387970201	52
49552.903610164794	50124.743004007585	52
50722.4294511925	50717.88551739161	52
49421.76848145528	50054.21863453209	52
49460.88677818491	49791.53873400621	52
50427.21797587119	50798.70981172627	52
50748.98286786676	50595.09813361338	52
50630.60475811992	49837.75439283375	52
50735.84187005642	49999.00593444086	52
49519.46616657951	49726.66603314602	52
50351.711004062876	50874.06526350345	52
49562.28958669143	50336.74776843606	52
49656.569152368334	49915.195334359596	52
50536.61258350979	50014.449605318434	52
50581.97615587748	49613.27332340128	52
49919.10083956674	49583.73182848248	52
49763.298769832494	50669.60392614571	52
50397.08976475685	50845.09846230689	52
50033.109800981125	50894.44179157731	52
50915.86909428969	50480.792986923654	52
49756.89367504934	50875.58976442342	52
49497.574160643715	50346.135325854935	52
49538.42868567006	50389.470000774476	52
50832.0401261982	50302.67168766126	52
50867.20321953423	50261.45791495461	52
49531.911804692114	49855.91635054558	52
50050.17213267488	49674.76509856931	52
49630.98661764833	49621.91615942156	52
50017.40875726907	49526.36676910306	52
49873.98365078262	50859.75241340206	52
50840.70313383801	50624.28301116402	52
50679.16097443408	50759.834332105645	52
50888.04728365782	50655.30236442971	52
50248.26347187435	50889.03863084207	52
50968.64615413684	50499.794329887365	52
49406.44536392085	49772.74991103437	52
49961.38716157066	50557.32535302136	52
49583.725136934074	50279.130102414776	52
50124.966146491985	49687.35573428282	52
49373.75628935251	50026.48084648506	52
49388.014061385475	50108.573653413325	52
50009.384786045805	49465.378178952786	52
50677.134668856896	50048.03714685837	52
50895.03759165516	50538.08580110446	52
49469.69014566827	49846.39304735513	52
50057.33204881109	49440.1625143413	52
50181.96611306881	49678.206421807176	52
50772.09640778808	50693.95902436762	52
50484.14382217372	50816.13281233596	52
49425.73399809	49877.595880547815	52
50722.741813779685	50087.24265153006	52
50653.859151545534	49996.19152776708	52
50685.179671622514	50812.49521935558	52
50947.91704347653	50669.287863823585	52
49998.048913074155	49409.14718707827	52
50920.478280821415	50592.24527630125	52
49581.0297638763	49888.782335408534	52
50585.66192079376	50760.88171647269	52
50761.51632440276	50539.41063691541	52
50065.74507049193	49495.25792946321	52
50713.34728038506	50862.44601755544	52
50021.32897077524	49624.83360672172	52
49639.79552174431	50060.95293275909	52
49826.71258157848	49582.48812323652	52
50588.16289753422	49553.162325776015	52
50651.59625316007	49782.64133066002	52
50664.48478106224	49722.614803872806	52
50966.69193333164	50560.78508370002	52
50190.875232549755	50805.42067725762	52
50537.66880889512	49899.00845014686	52
49565.53513871735	49650.41580934113	52
50881.58771196031	50711.238328586034	52
50769.100135207475	50164.46581284959	52
50836.13926001882	50683.076278588385	52
50640.71420607051	49628.92889783768	52
50709.67891503613	49801.97960227218	52
50665.89929756459	50697.133580356276	52
50016.737653450466	49357.758548151825	52
50357.851329810896	50931.54937704121	52
50255.97790777834	50957.72536165336	52
50537.21443873451	49578.156325122996	52
49617.79909809711	49974.15429559777	52
49729.35486068026	50299.4620542535	52
49585.71930921529	50078.46612427375	52
49463.31398972716	49711.30240516448	52
49574.07952495798	50007.847075934915	52
49691.06497778702	49609.36017586442	52
49366.78252957165	49966.866040888475	52
50535.92860509923	49711.38497186388	52
49362.43319116289	50159.76741798885	52
49498.355004559104	49664.31365996142	52
50076.01390830946	49363.34463750952	52
49992.95474167821	50940.36434156667	52
49875.190019578156	49549.75595262698	52
49645.34734527442	49562.10488760128	52
50914.34393834842	50299.29943026864	52
49737.145431703786	49576.787787414476	52
50042.43274385525	50347.69545305239	52
50094.125908523805	50943.65807626534	52
49944.564924034414	49387.22130282213	52
49906.7673779941	49343.84002692931	52
49638.118351539226	49506.701584530296	52
50972.919775772585	50288.65606557705	52
50988.39013222145	50707.847690358605	52
50133.422033345625	50983.762833490844	52
50693.26173644457	49898.16797720007	52
50122.24514779386	49495.68188613186	52
49368.52791583281	50245.41982139709	52
50348.23337722448	49593.918971043066	52
50175.57918932588	49477.13985245223	52
50180.71944112445	51016.71588952535	52
50294.21366729122	49592.31728675529	52
50758.27851354735	50824.06908385656	52
49551.775415067	50451.115688066704	52
50024.09080519715	49305.104428516584	52
49940.31491735565	50970.59513793142	52
50794.69844246756	50863.57200516063	52
50486.30038059657	50763.143445988644	52
50113.305739756324	49434.131090073686	52
50759.675287060934	50911.16631649795	52
50058.70673331407	49582.40962160454	52
49718.783029343474	50699.400425000684	52
49665.973478824606	50711.22618958591	52
49698.94645492659	49537.49807426748	52
49810.131290663056	50883.878266408836	52
49506.93150243613	49909.731210223574	52
49358.45287817093	49736.11425382894	52
49746.89642632682	50757.61100216398	52
49568.55770755082	49597.39646644948	52
49943.777376071936	50903.19696602877	52
49457.82433362939	50013.37211142988	52
49965.390363375445	51025.66309476107	52
50481.815165718996	50872.22568252875	52
49873.3063617657	49389.178675932264	52
49494.02244017559	50082.8793273325	52
50004.25836341895	51067.42996111104	52
49827.1172958008	49348.017966501626	52
49829.777947748815	49719.04634446498	52
50669.01967972916	50899.89415956615	52
50988.2585121091	50761.59786477699	52
50299.4126037849	50915.620804255996	52
50263.627827318836	49640.29298760532	52
50933.18383856911	50726.40976060292	52
50533.63106033119	50841.396457183575	52
50313.74427870275	50968.44363992014	52
49909.241991563285	51014.735602985595	52
49366.12230626838	49911.78150414229	52
49316.87570181764	49886.68984138195	52
51032.19935025712	50274.989208068175	52
50608.01928834354	49496.744926033374	52
49298.220383278494	49732.82666796467	52
50164.69700225878	49530.52301761321	52
50683.4246517745	49595.30534266352	52
51082.519519506866	50308.88383134034	52
50627.14169378999	50799.89439291287	52
49584.63316727188	49535.72821154667	52
50396.100169629965	50970.29681545641	52
49895.0638811505	50702.81941936033	52
50235.49702129495	49474.52349305589	52
49473.05579546415	49612.691465426564	52
49942.16681058995	49448.0804987412	52
50064.63197435659	50997.57801260318	52
