# Supplementary material for: Abundant Topological Outliers in Social Media Data and Their Effect on Spatial Analysis
Source: PLoS One. 2016 Sep 9;11(9):e0162360. doi: 10.1371/journal.pone.0162360 (PMC5017681; doi:10.1371/journal.pone.0162360)
Supplement: S4 Dataset — See the respective attached file. (ZIP) [file pone.0162360.s004.zip › S4_inclusion_swl/clust_54_63.csv]

50000.0	50000.0	0
49997.79043139506	49998.597076012185	0
49992.133447697015	50000.07879332946	0
49995.558133034945	50000.38009565156	0
49997.21745450375	49997.77212437529	0
49994.57180867038	50002.631066205395	0
49991.49888846195	49992.4613969998	0
49996.77201141029	50001.35825968003	0
50004.850999751936	50000.85693610015	0
49993.46797080403	50008.42654315858	0
49998.95035597973	49999.646175560476	0
49997.442896782326	49996.09302892505	0
49998.812795232036	50001.19449831629	0
50002.62075658079	49995.496073808055	0
50000.216125961226	49993.66178437633	0
50004.23648844592	49992.22940218959	0
49993.571381594695	49999.580818657516	0
49992.41923089483	49988.943020042476	0
49996.0527618576	49990.599080623244	0
50001.12000876341	49996.02035613251	0
50001.6019572125	49988.69191780159	0
50000.054173393626	49994.84507609227	0
49996.16393075302	49983.54171333091	0
49999.359585119164	49998.34690009942	0
49990.032259035645	49990.78718097332	0
50008.03801246034	50004.374756706806	0
49997.912305912	50002.05047237355	0
50003.47988321763	49993.052296422924	0
49985.51403302475	50003.33527065473	0
49998.6759818169	50008.21620234813	0
50007.88661690972	50006.75171072905	0
49992.84463948033	49996.02080521639	0
50005.353157945894	49996.63946390781	0
49993.56821679584	49997.757853689975	0
49984.727985152575	49992.42600786566	0
49987.897885826496	50000.432936200814	0
49995.41428427015	49998.58480619745	0
49998.23230755371	49984.27159425677	0
50001.56984675912	50003.70886639595	0
49987.949256951135	49986.671472371265	0
49993.69019385624	49988.42095948461	0
49990.60023029436	49996.84431148471	0
49989.8831856475	49998.5480773353	0
50004.031737429694	49998.13902404288	0
50003.4894029905	50003.09904140463	0
50008.61850962432	50008.21797879241	0
49999.591625836154	50002.031401449996	0
49997.03975814452	50009.348246719914	0
50004.44371639388	49993.891565456965	0
50003.34929151505	49985.56991203538	0
49992.16039029563	50006.06042632077	0
50007.15378653218	49999.26466668234	0
49996.16890274137	50002.738391335304	0
50005.92485061879	49988.330804757796	0
49998.38389391129	49993.62450756858	0
50005.06115385122	49997.67556213016	0
49988.91764942108	49997.5550046056	0
50007.51712024195	50001.36870839534	0
49988.1616042304	49983.63506917873	0
50009.485075860175	49997.87824772131	0
49996.04301541916	50008.734037925446	0
49992.10706594943	49998.709555552676	0
49998.05603662089	49976.85732034227	0
49998.23225417739	49988.04705525317	0
50003.29875263384	50010.79864165075	0
49988.8005706413	49988.888047156666	0
49998.633742805185	49985.74198749925	0
50012.26252845324	49989.043919917516	0
50001.71554240036	50008.23076770677	0
49990.4221963806	49980.08489794384	0
49996.7307457035	49986.75100088232	0
49996.95323201458	49991.31025767149	0
49996.627782278076	49999.704189140306	0
49993.783599509414	50001.9670468794	0
49995.547791910605	50007.16657583297	0
49994.541607082676	49998.032773452	0
49997.19536476392	49993.761534747864	0
49994.48619388764	49990.314267388865	0
50005.31953840113	50011.457951609125	0
50005.21838530439	49992.710027598725	0
50003.553832569996	49996.930528550794	0
50005.55622003214	50007.27952617764	0
50016.07253131363	49992.92009515851	0
49981.55975510632	49993.815413305005	0
49998.391760254424	50010.92338898061	0
50006.9610331696	49997.4371772649	0
50008.761052684844	49996.71402507769	0
49995.88335509951	49989.38185972829	0
49996.861110456084	50003.60591475201	0
50011.76083948491	50005.815023696225	0
50007.565205166386	49988.032658921504	0
50011.5472826698	49993.41279408204	0
49994.69598294172	49991.86267472745	0
50001.59297422699	49992.63184262959	0
50020.432728192354	49991.544523876044	0
49995.42836478101	49997.296746693275	0
49998.810270886876	49992.07105333187	0
49990.64479087334	50004.56734443546	0
49986.07489653561	49993.66150576665	0
49986.51012401545	49995.60849854692	0
49984.077954815686	49995.664388103614	0
50003.895467088914	49987.98694527446	0
49982.031325156546	50004.108411650275	0
50012.386007996894	50002.93416500153	0
49981.83577827261	50006.99544168797	0
50002.61358895062	50006.125868638286	0
49997.610187178936	50007.504993158815	0
50002.000247755146	49982.02566011666	0
50003.92467657114	50009.55221404131	0
50007.90022175466	50009.254849840996	0
50002.119076106625	49987.54881244561	0
50000.85755020047	49982.84260186325	0
50002.88920887537	49988.277816315385	0
50000.76418505607	49990.47633754719	0
49991.52221516297	50005.175687260315	0
49991.79441719219	49989.945528475415	0
49998.38903914623	49990.977596904035	0
50010.86443657174	50002.861853111826	0
49996.13310567727	49978.225416527945	0
50001.90323198772	50002.087447907405	0
50005.84584777947	49998.54566276328	0
50017.357289774474	50003.73442282242	0
50012.453241333955	50007.3589429362	0
49985.605250376015	50000.51473356919	0
49994.38328827558	49984.18899957935	0
50000.8403546126	50004.897730818215	0
50006.11194117808	49990.15992299432	0
49984.27524808013	50005.968591316036	0
50019.5490885488	49989.334775282514	0
50008.08135946473	49995.88210170539	0
50013.452588935026	49988.7082536488	0
49998.1854275154	49989.08493253287	0
49998.71774061969	50006.58240197167	0
49993.97049801827	50004.02511665101	0
50015.25622703696	49993.5720335993	0
50019.81418921928	49993.28277654077	0
49995.226166110464	49988.49803466768	0
49993.865175289255	50005.869898426434	0
49994.04884830762	49993.897956082816	0
50001.39258520028	50014.69304526826	0
49992.10381851385	49991.3367421365	0
50002.88349777745	49998.53556594982	0
49999.29465558944	50003.13800737407	0
50012.61582749915	49996.667967977366	0
50004.93898694684	49981.08544820314	0
49992.72674114008	49981.491918674365	0
49982.816725410885	50008.82887474503	0
49993.60548876865	49980.15138910854	0
49992.11360557294	49974.161871512435	0
50008.0641741181	49991.535682462476	0
49986.56975352135	49985.88537937111	0
49988.26397047004	50003.51104710496	0
49986.204012010814	49983.62403469558	0
50005.45533731321	50008.4777403098	0
50002.84202847576	50009.38788858975	0
50004.5110949025	50002.17592122478	0
49977.593176681534	49997.97886004455	0
50012.96296910729	49986.584380800676	0
50000.389708098875	50008.21378903525	0
49990.53693650669	49987.986221160616	0
50014.06684097054	49993.2541244715	0
49991.01998804747	50002.62396518842	0
49997.179664791176	49989.593964051295	0
50004.2950092968	50012.89350630644	0
49990.621701041644	49975.46767306921	0
49993.55678247852	49977.01456242952	0
49992.84959283164	49987.70268395018	0
50011.20404459958	49996.77816642178	0
50003.364540594666	50019.003513690965	0
49983.49823437399	50007.538690917216	0
50014.32975302772	49996.15686941403	0
50015.78410513641	49997.474112749405	0
50009.43197460551	49990.474738550445	0
50004.745906517455	50016.623646608256	0
50009.63416808849	50010.34807378314	0
49981.74271072933	50016.83610456045	0
50013.40609958293	50002.34463341224	0
50002.72985233878	50018.01678341299	0
50008.287622641416	49999.13161246651	0
49984.126513146795	49977.08224825575	0
50012.84333684762	49985.38424254539	0
49987.99532836726	49995.883448455505	0
49990.49563661924	49992.83144377475	0
50014.145828508044	50005.16808115428	0
50015.1384677496	50000.029878970345	0
50018.71002429644	49992.34413541518	0
50007.134924491525	50011.962310271636	0
49996.373515502455	49992.135994846685	0
50006.850693972374	50009.72264438309	0
50012.45941158673	50019.663471941465	0
49992.899397134126	49993.07508130361	0
50016.607641170005	50001.151601822945	0
50001.25747092277	50006.547656443894	0
50005.9345093647	49994.19009730721	0
50017.813944932546	50005.00005444524	0
49994.42296405501	50000.44724693628	0
49999.35940114721	49988.76188971461	0
50016.58884756132	49999.17895380054	0
49994.892938313336	49980.091849776516	0
49995.0510721457	49995.44024060015	0
49986.38053722962	50002.41536141428	0
49990.64707373581	50007.66669698612	0
49989.3412077137	49992.250863683475	0
49987.369434572014	49998.90669951169	0
49986.04730065185	50004.93889305151	0
50020.57281063565	49988.298296764944	0
50003.141428724506	49983.92680217168	0
50011.81226398315	50020.795317113116	0
50007.91702417866	49994.79261652382	0
49997.460358599514	49978.000531714766	0
50008.47322917809	49997.7998386602	0
49988.79105521255	49985.61885176348	0
49979.99668415866	49988.247550464446	0
50023.01450993598	49990.665766766455	0
50001.80863469015	50011.621492053586	0
50001.180707899926	50000.160397497704	0
50001.230491099064	50013.464722137476	0
50005.57916729151	49986.36478573439	0
50006.32386534526	50003.98689779463	0
49987.26417256439	49997.386262863576	0
49986.50969488265	49971.13079668079	0
49991.78560749561	49984.743248127874	0
50011.91064186316	49987.25857504851	0
49979.026179858774	49993.54009193787	0
49995.29197055855	50014.299317089695	0
50003.27528192292	49991.640484220654	0
50022.18687484511	49999.49876293456	0
50016.845165693354	49996.542146341235	0
50009.68184032617	49994.3223712722	0
50008.5689875515	49989.42745413995	0
49988.62882947315	49994.23153514448	0
49978.34352784749	49994.31806542327	0
49991.21899801028	50013.93786311992	0
50009.06545782055	49992.015826742805	0
49996.762495718875	49973.93491078354	0
50017.86968777505	49999.56646561498	0
49992.32209367812	50003.204802689404	0
50006.53972236025	50002.45568023364	0
49989.60527622023	49999.63902025744	0
49998.13606003267	50013.69500914624	0
49990.00921189547	50013.485931768155	0
49991.09537875763	49976.82180722324	0
50010.54800492425	49998.00514117209	0
49989.09032394753	49996.42852776032	0
49995.18505374276	49987.3120398817	0
49990.204920949844	49989.23957312068	0
49995.16332007578	49981.804981765024	0
49989.805555721876	49969.598178768865	0
50014.54160586519	50009.30971696948	0
50021.54580095918	50001.77225144148	0
50006.927652825536	49994.9504747572	0
49978.94516972163	49997.86333530433	0
49987.154837966766	49993.45593771072	0
50018.25094646333	49988.26745355924	0
50015.53809944499	50007.19757847838	0
50002.562234896366	50007.29734310244	0
50000.87592896443	50009.30557281569	0
49996.09835851055	49994.088565508806	0
50023.472574627034	49993.01831946304	0
50013.090661204544	49993.807025936294	0
49978.33498788711	49999.89226490378	0
50014.457860201575	50015.35471834229	0
50006.75642568968	49992.643689522236	0
50010.80395894891	49986.74763689218	0
50001.22972512284	50016.696412634854	0
50011.0865047758	49984.2383962155	0
49987.17750191979	49980.50113884318	0
49988.18126003159	50002.39534483807	0
50025.30879016485	50001.55626795164	0
50004.84985572731	50003.25131092541	0
49992.321169828596	49977.792669715236	0
50025.70679542769	49986.95657258604	0
49987.68618123762	49990.97637467728	0
50003.750755374844	50000.30182726468	0
49993.00738688821	50018.27374472574	0
49985.56049451298	49985.40564000354	0
50012.47559685164	49994.66869856204	0
49988.23073582163	50005.06016935864	0
50014.21137249285	49998.59916272567	0
49985.705947552444	49991.237555350046	0
50023.961762669176	49980.63716247672	0
50015.65901229553	50005.51123304655	0
50007.42018130532	49983.40923644637	0
50003.98929458173	50020.19652411129	0
49978.68685766216	49980.01706397409	0
50006.02554113342	49983.502716806615	0
50006.37104882755	50017.880156948675	0
49977.877792385596	50016.68462250551	0
49983.88778388111	50003.431641383904	0
50007.25930525301	50016.356386512496	0
49997.53870393056	50011.68337544323	0
50028.8876354843	49996.7961139601	0
49993.03313609062	50004.99403676527	0
49978.87460193789	49978.57901382944	0
49998.366406242945	49994.75751474936	0
50019.61622097593	49990.60713461233	0
50014.61533795304	49991.38028168589	0
50008.690952911136	50020.165591565055	0
50005.68511072025	50013.842987113785	0
49996.093953493786	49996.01996986774	0
49981.46397774686	50000.416395001106	0
50010.21667654521	49996.177030068495	0
49996.98762224401	50012.73618486243	0
49977.06413674297	49991.234642248426	0
49993.694214306066	49995.12567417274	0
49980.3192485011	49994.00326872188	0
50004.056211135474	50014.66353332076	0
50002.37956575776	49978.923750197646	0
50022.66685467963	50001.65038291576	0
49995.84149753014	49973.43350969119	0
49997.10356754586	50006.01006358804	0
50033.06942428801	49981.91341570461	0
49979.94679799229	50001.3323591304	0
50008.85047956283	50016.47355770598	0
49995.25060635962	50016.73726829858	0
50006.72266694603	50007.64404602325	0
49990.082384099696	49971.73324296739	0
49994.30142329103	49986.52147414055	0
49993.99083781493	50013.564340328594	0
49993.677025331424	50019.77453632753	0
50008.88873976937	49986.20754836948	0
49989.62043617076	49984.9066512741	0
49976.89101514203	49999.79555213243	0
50000.38365317644	49984.73866509687	0
49998.50301832688	50004.801049115755	0
50002.4775370339	49999.82692121468	0
50000.58614407058	50022.59126134004	0
49991.57997734524	49980.74466590062	0
49999.47619484948	49983.55135301644	0
49997.872176753845	49979.78767954166	0
49999.51034001347	50014.126163537476	0
49987.361610054635	49969.53376487578	0
50002.83973411616	50012.701877170904	0
50010.86774556764	49989.07944425918	0
50001.15748309764	49991.573961654765	0
50007.9913835416	50022.24041741338	0
49988.7503233546	49981.35012226887	0
49986.03608310234	49999.11861181681	0
49985.00637627702	49981.597648055234	0
49985.650089384144	50009.49023072368	0
49974.397243483145	49994.03644489316	0
50015.4345562129	50000.98678220005	0
49976.39001702552	49983.38478956387	0
49990.066594147334	50015.71113489241	0
49971.73204410394	50023.41744022993	0
49983.60830630746	50002.113752133686	0
50007.28364498836	50014.70157262982	0
49983.19737224199	49998.713609976796	0
49986.11467622116	49996.56995467928	0
50019.87293030292	49996.05067039871	0
50011.89569799317	50004.23689077273	0
49987.14195373493	50003.64643312917	0
50005.18617250356	49976.00707180303	0
50021.27295677253	49997.78060101359	0
49979.594871433575	50010.649888378335	0
49992.039268323744	49970.88771154867	0
49987.510827455895	49972.02581111281	0
49995.56040451604	49984.98989796355	0
49981.0822076258	49967.432359146966	0
49987.94058000065	49974.88526764987	0
50014.510866226876	50001.379604242626	0
50004.62877733578	49978.807454918766	0
50003.970018942	50018.124082947324	0
49993.62624373497	49978.81782578118	0
49981.3428510555	50003.34384201937	0
50018.167902045905	50002.34827142573	0
49981.71449227033	50012.160532840586	0
49993.51179022016	50011.8374166899	0
50006.51511528033	49980.31385758159	0
50023.53832016382	49982.224374854566	0
50017.194157851016	50024.83639285489	0
50016.97714463976	50008.12513798981	0
49990.94758817478	50010.165896359336	0
50029.3899666008	49984.93088934797	0
49985.95128382408	49973.39797252086	0
50021.498484812364	49991.903341270365	0
49977.56468768297	50006.68173366002	0
49997.40523162644	49985.00916248897	0
49999.45886393115	50015.993292540705	0
50004.07375902936	49990.19193619716	0
49974.26236635185	50000.19879209648	0
50019.180563178095	49997.94562009952	0
50009.890755981425	49980.265018184764	0
49989.29510405071	50002.724338880376	0
49996.426259186024	49985.51478007382	0
50007.493040620924	49989.19723968765	0
49981.384028675486	50010.62626959132	0
49991.6071713429	49988.028312631526	0
49984.6056899718	49996.65388554512	0
49989.978249538704	49976.34614928339	0
50009.06208482354	50007.05225252825	0
50015.12164949382	49987.54220632814	0
50013.02451351341	50012.6930640136	0
49983.72875331615	50005.03348698493	0
50030.322162535915	50008.764945724026	0
49988.07236480543	49973.30322159022	0
50021.17953770424	49993.40148768863	0
49977.9353266202	49988.32861394756	0
50017.55200453088	49989.686622262205	0
50009.41709683127	49982.94472538286	0
49993.517031380165	49985.624445562935	0
50024.23762702507	49990.057631149546	0
50006.59920691841	50013.173112278804	0
49996.36285869221	49979.65183355569	0
49996.46253639952	50010.35669178488	0
49986.346697934445	49975.77454466398	0
50017.36509094484	49994.05724041787	0
49977.54298608225	50015.26628060827	0
49987.665413008544	50009.961026873665	0
50004.20668245684	49986.92493821414	0
49991.240948939056	49995.09753900651	0
49990.672214701546	49969.02835953091	0
49986.80029992012	50019.193986685816	0
49987.05498610656	50015.276629584274	0
50013.29483279359	49990.93642424138	0
50003.07116470876	50004.790797890644	0
50019.96678142075	50005.286622233856	0
50016.410985050155	50026.64117403084	0
50022.381607964344	49994.78009458669	0
50032.55510401598	49988.476649386204	0
50019.84726886357	50008.03743254569	0
50018.55105006549	49996.125393120456	0
50005.72733228711	49984.65987424659	0
49990.724770951034	50001.10196901953	0
50007.556938279646	49979.396019758125	0
50022.078615100705	50000.813758113996	0
50004.55566149082	50023.60044291396	0
49998.4983155582	50015.035411197096	0
50004.21201548379	49979.89735732732	0
49998.41688966351	49982.0914605221	0
49996.9404056562	50019.45560997021	0
50024.824178134666	50003.82240284793	0
49981.59933546655	49988.22546023058	0
50006.68692081328	49991.29153867619	0
50030.92505047998	49986.73341575318	0
49987.02162812129	49999.91224158874	0
50025.59547838074	50004.8113040502	0
49988.90094384041	49975.40867859488	0
49990.23594971534	49994.96063345515	0
50017.1067611682	49986.79810538411	0
49995.74080340362	50018.56532930337	0
50002.31586199673	50000.83903672667	0
49985.91446985067	49977.111835945914	0
49967.44431902017	49989.53004316159	0
49991.32434972063	49993.81099808387	0
50030.49764698876	49999.80431681986	0
50027.8920230694	49984.61646596402	0
49974.05217655252	49991.63751974511	0
49986.350155817265	50008.71150109189	0
49979.786602864704	49996.93528004006	0
49980.638830733114	50014.78666042598	0
50018.94609729141	49984.38404056665	0
50016.86817008317	49983.479919210724	0
49990.923193534356	50019.067660158245	0
49984.68159875427	50012.00075993163	0
49982.58897476211	49987.25645410104	0
49977.860154341804	50025.185317880954	0
49980.36263354036	49976.54920293385	0
50030.175245270664	50013.83441614367	0
50030.65430217634	50010.08164100497	0
49970.65389870021	50027.10203048065	0
50034.9719228903	49978.647480672626	0
50017.85789347177	50007.327853458395	0
49989.376716702325	50005.95581601044	0
49972.54740722439	50004.26018838349	0
49999.90607349646	49987.24525022351	0
50016.33039841318	50011.26546094777	0
49992.406209525456	50011.43399184492	0
50035.72874323706	50015.82195458916	0
50005.41012807499	50025.2913505149	0
49983.81713803753	49983.79410119446	0
49999.77181508898	49967.689736443	0
49967.01115954832	50018.732933267005	0
50001.21111076006	49976.59515916633	0
50022.03660548448	50021.284900769926	0
49987.06820574467	50005.69981951918	0
50020.23576196077	49998.22890886206	0
49992.16903790663	50013.34050751537	0
49981.74734959878	49983.20071237331	0
49991.36824090871	49969.98461879516	0
50012.37766248718	49981.688403947286	0
49974.56224014572	50014.0804240969	0
50024.36097900612	49986.16457806206	0
49978.57637046901	50017.57258934513	0
50035.21616128849	49992.33085888675	0
49988.520182053304	49993.212740546805	0
49990.99456999804	50011.18036907362	0
50014.791241027175	49989.81083623396	0
49983.24235149588	49995.04380092772	0
50005.4078474971	49995.59320991545	0
50026.3538803164	50002.49773890014	0
50022.33425121599	49996.648774144	0
49985.706139208625	50015.893411702025	0
50001.12132970448	50026.977078791555	0
50032.16883876991	49997.22933410839	0
50000.78804212597	50010.92367463368	0
49997.79416111843	49992.046539810384	0
49989.86428037326	49986.360250281214	0
49991.50355130605	50019.933566887434	0
50028.340584949256	50004.80209150397	0
50125.12112348188	50192.90913678745	53
50123.71983118946	50134.624708366355	53
50182.29224506873	50218.61097553977	53
50069.14510391704	50183.88102069421	53
50091.80017363102	50080.49135787187	53
50239.04087453796	50219.76824082927	53
50140.4821791866	50257.94006894957	53
50036.38704750593	50237.25937354508	53
49982.56479007753	50262.884706837285	53
50280.083259128434	50179.114459609955	53
50300.79924179493	50123.48997774312	53
50006.46725339958	50314.99503819313	53
50361.355471297225	50127.74826412838	53
50014.782173986285	50161.99589780223	53
50142.00888701567	50045.19718104895	53
49948.51522484944	50319.94786918671	53
50100.29636308835	50298.532329591006	53
49975.059352806136	50205.167859589514	53
49913.39653969069	50370.681392751496	53
50221.37395944022	50271.11105166658	53
49914.49136186197	50196.4214098649	53
49856.83879289944	50395.49615457328	53
49960.2677864979	50145.66356037836	53
50398.891163191394	50174.867957427894	53
49913.49279559644	50257.14480332457	53
49900.81079155644	50138.49701344622	53
50350.316335879295	50212.775891378806	53
50245.67185272948	50136.76273034837	53
50296.57002488179	50237.05362689338	53
50332.318743663265	50076.52478986455	53
49850.68322253771	50159.92253241315	53
49791.01335080681	50162.90358251577	53
49737.973087279024	50136.49512947529	53
49747.26295301176	50201.51816082632	53
50218.17049856053	50329.90126966935	53
50166.29229880403	50309.40019059677	53
50313.87470726278	50018.42209845658	53
49801.859940030816	50414.497232758404	53
50268.57518624686	50362.50566358147	53
49689.342451432276	50224.85645149663	53
50407.18166283586	50093.60126222492	53
49810.09121452155	50353.55430078432	53
50017.829066011895	50374.43525294154	53
50209.40187182705	50090.412157355946	53
49761.06729188212	50084.122820570985	53
50182.13407378214	50376.44855392622	53
49801.63948246799	50296.717489724935	53
49747.71935392899	50260.64802306203	53
50121.039588579246	50349.8239741199	53
50390.82178090911	50259.83497465902	53
49751.48996099171	50374.71407141879	53
50035.49363196724	50069.8729542206	53
50312.19340233983	49955.62460980727	53
49810.36316027022	50108.64831307673	53
50285.09622664386	50419.759757196494	53
49974.78836966182	50085.44507221042	53
49700.2845141218	50340.91292054863	53
50270.20333043506	50474.29033265661	53
49935.98247431401	50044.05851525871	53
50387.003733280195	50320.331592450224	53
50457.57838136144	50156.83222909982	53
50438.61266107573	50226.99817755743	53
50311.588475340664	50327.54263525872	53
49667.19713020267	50384.53254321004	53
50253.198881213306	50019.00137110051	53
49980.55235551428	50416.895698116474	53
50217.120026747485	50448.47510549755	53
50349.59190414867	49908.81100682215	53
49926.62834598531	49988.34159614776	53
49694.66568482857	50284.5381474582	53
49969.1020403281	50473.890412385415	53
49717.26978967739	50416.51958620646	53
50192.19361837133	50017.890422883655	53
50025.0297953142	50473.503492098265	53
49764.482497972414	50025.20696432475	53
50072.71450688662	50379.122007416525	53
49898.4479533537	50431.77741458767	53
50433.931965844495	50037.830599553665	53
50339.58623705987	50433.84306300616	53
50179.11201352497	50142.47551067406	53
50306.350790692246	49871.410208421505	53
50264.510644353984	49927.526259435646	53
50234.98121515498	49878.35994668882	53
50311.748406236846	50512.20199228179	53
50248.36686579453	50524.85044828113	53
49804.63144890045	50239.94118914284	53
50486.70249520581	50005.19785493268	53
50361.8474108878	50537.670372842054	53
50365.709142599975	50374.249892381566	53
49910.805869452975	49934.85640699236	53
49857.84860323689	50292.64574724609	53
49798.763928281616	50471.14420763632	53
49723.96473218048	49980.71456003985	53
50414.61731654347	49977.9805432466	53
50000.21029132069	50521.487991146874	53
49857.72145417456	49947.45847526985	53
50287.70610754411	50565.861279288336	53
49824.97898105135	49903.12275056113	53
49699.805220560236	50078.1540199397	53
49684.504452096255	50170.637248250656	53
49836.70378757695	49997.42874965759	53
50062.333176661996	50522.072444992424	53
50421.808768273986	50380.291540226746	53
49692.221207276925	50466.61789915991	53
50539.161098223	50034.635140287384	53
50274.6822203293	49823.26095272235	53
50240.96839810482	50608.00727715517	53
50155.00831298703	49967.559296946434	53
49677.68397081454	49940.52946247224	53
49855.12555720406	50218.5229296731	53
50100.2171269185	50476.53309279922	53
50360.32698335013	49987.00390308729	53
49908.62193358477	49872.53513307746	53
49629.47041512685	50336.75196921132	53
50416.89252366592	50520.88670515756	53
49664.339070272894	49994.64940185197	53
50536.77847680962	49980.30117587112	53
49642.58012160954	50265.87536490978	53
49614.17568879418	50016.45655762416	53
50205.91911761861	50656.139426004294	53
49946.80590141237	49827.09628329095	53
50472.999655013526	50348.039555087125	53
49966.57476932882	49944.301764193384	53
50342.95185338377	50593.67338120752	53
50593.436010438054	50033.426753149215	53
50504.31565182612	50190.5105963309	53
50480.25059643168	50107.219541852246	53
49791.75675661328	49960.00462174756	53
49867.1264598984	50088.899505831796	53
49946.18566561361	50530.75525655298	53
50390.23675693387	50628.86120113566	53
49744.885130894334	49929.83697413021	53
50195.290777179034	50548.42559617596	53
50481.197593047415	50270.08015304343	53
50000.978787265376	49995.261840153296	53
49889.37199457863	50547.64140057612	53
50400.814140274786	49872.74376418482	53
49612.01649587808	50078.87574122186	53
49763.755726608375	50520.95751808704	53
50303.79826236129	49776.061749201726	53
49639.74964997901	50202.77845738916	53
50449.355889586725	50428.254824503936	53
49980.65039465913	50577.04626882163	53
49863.64342676966	50499.18476925031	53
50575.53078443578	49941.59286658974	53
50441.59756326047	49921.41074369772	53
50649.247666439405	50043.34791202934	53
50432.1295099127	50583.00486588472	53
50133.7230996865	50557.33186849692	53
50524.172379930824	49920.502942870444	53
49556.12097377046	50004.4972791987	53
50181.21971315602	49855.78399810696	53
50235.23518801427	49786.32510226913	53
49916.84802577068	49775.31244857718	53
49584.97237577323	49957.86124037816	53
50147.76856370623	50446.487270474354	53
50083.08002972654	50593.5675757875	53
50582.91482855947	49886.18002613121	53
50531.92412673245	50088.546030098514	53
50227.034484364645	49729.01635394142	53
49885.77932432918	49726.73470318725	53
50639.58787670502	49865.755965339755	53
49869.691168849386	49670.649675075016	53
50374.35999332487	50477.59778494454	53
50270.08293400909	50663.28730754879	53
50703.8597955152	50055.70540577409	53
49692.79401722674	49881.95265016588	53
50126.83697624225	49858.0363242628	53
50535.521255183885	50250.20764254877	53
50713.333499407396	49994.329712249986	53
49502.506197393224	49972.881569564786	53
49884.84811523475	50023.02017846152	53
50487.57831403073	50594.31899433629	53
49679.79338566546	50527.279315750486	53
50196.236257854645	49676.3753303629	53
50030.29563305353	50617.00426900601	53
50484.335848102404	49883.27951407488	53
50192.969988602126	49921.463272413566	53
50122.460405967315	50637.42694617596	53
50110.95995266946	49936.131482456956	53
49625.77037218061	50537.47957535487	53
50602.81586296428	49821.61510552629	53
50530.44134463	50560.93687201952	53
50176.8555058464	50605.44824356157	53
50587.99220829652	50553.89719172635	53
50076.4416785703	49827.37487634866	53
49593.05003107357	50234.00672671406	53
49822.33922996366	49636.902653579215	53
49989.87435246391	49892.79890837671	53
49875.21457803777	49822.51866142443	53
49595.911483496304	50160.52619593237	53
50089.739045900154	49989.97025353029	53
50251.09484045856	49652.53640853397	53
49843.65586144182	49581.64780339826	53
49551.30635096021	50196.890250284814	53
50749.409434432615	49954.0101077591	53
49529.28475865343	49916.92736788691	53
50485.33962516558	50469.934703431725	53
50335.25587084597	50276.09769243253	53
50073.84782400009	49891.619121952834	53
49947.16740545393	49727.907102294856	53
50098.52124105267	49776.47436046588	53
49580.18509825738	50297.964599820996	53
50634.02399422067	50097.8115825707	53
49556.75203318187	50086.24694976987	53
50436.36047777985	50661.74385473299	53
50479.443574124794	50706.30604431437	53
49988.29020026754	49691.34994262179	53
50589.79655560441	50497.72040271303	53
50258.39758044093	49596.56531881378	53
50509.60367484546	49827.06213803958	53
50041.81046443314	49958.84148227983	53
50266.52210819061	50080.435590012064	53
49651.9544477793	50127.11223075434	53
49634.51020477543	50458.97425035542	53
50139.23687360728	49729.73316331455	53
49892.524576096075	50602.132643264136	53
50361.47939448772	49761.94432550465	53
49784.31314923537	49588.640188543046	53
50645.221365273595	49983.786537508284	53
49741.19831649953	49849.967953829764	53
49656.5757272308	49834.14752638827	53
50153.25304845327	50501.53386256894	53
50293.78590749844	49720.39823362377	53
49863.119117943264	50656.51013759675	53
50265.48865176568	50723.4957814677	53
50657.81856748803	49800.180086690096	53
49537.54036116918	50252.44998505812	53
50649.05660726172	50492.0679406254	53
49827.49911197906	49715.06937547654	53
50137.18718672026	49664.08955223981	53
50768.72812443181	49896.506178165095	53
50007.51498754605	49815.158908459	53
50581.47938126561	50112.232423783316	53
50274.34664600323	50288.24952937444	53
50805.954254661236	49943.58570644344	53
50640.88909868787	50576.725013877825	53
50123.631733060356	49607.44914226156	53
50214.14403678986	50757.08416261388	53
50529.07659549031	50504.06112600925	53
50559.17945611775	50447.47511747737	53
50699.42150572688	49850.693768334226	53
50569.666035353206	49774.11411354445	53
50605.97532615308	50620.74871566681	53
49767.86821802623	49794.2956998683	53
49810.47762011552	49536.32261210564	53
49970.48639538468	50632.656240343065	53
49604.9517549973	49816.62091305427	53
49965.14281686391	50694.44722837155	53
50417.75116714025	49754.61727330981	53
49924.99069241535	49669.8430948815	53
49510.56534367931	50299.80869587293	53
50606.7570706355	50416.48378069865	53
49778.67470960525	49490.83885663292	53
49832.20820133485	49482.74058359979	53
49624.55491112125	49920.14137619507	53
50751.1588379103	49825.039433282924	53
49603.61965679191	50588.129084482265	53
50151.4592405641	49809.82199390719	53
49509.42181312734	50040.15026140415	53
49792.236879084056	50570.67674634503	53
50524.41983078383	50308.932962556966	53
49838.82471405157	49425.14902913067	53
50203.64859409867	49597.366013243256	53
50453.43678456939	50761.86146607678	53
49886.41844457695	49540.82691803941	53
49822.61297473652	49846.73859418128	53
50346.607453790144	49816.93905259503	53
50624.510471257316	49751.24653692699	53
50559.76506160225	50358.87422836011	53
50031.11741165218	49737.34161309796	53
49754.946984822185	50613.90708257366	53
50799.75590356903	50004.74946726934	53
49718.99009820069	49510.484028865474	53
50704.1089291511	50467.45398442041	53
50334.91157939267	49674.38206098093	53
50317.84652069778	50739.415749134445	53
49929.636369232845	50745.07315942684	53
49732.444905535056	49563.05875209138	53
50256.47906802043	50793.16711709448	53
49699.62017023165	49606.074606025046	53
50584.27186896524	50671.798228052096	53
50220.68973832148	49968.232543470716	53
49461.216742073324	49934.97883802426	53
50481.11098905693	50532.42748198977	53
50007.95363598623	50730.27959948982	53
50553.95132843142	50161.84975097083	53
50395.651709419864	50763.898786809186	53
50462.99419784011	49796.56418561684	53
49668.26947764867	49552.13611667956	53
49612.18066497431	50395.68972601418	53
50694.58129994726	50527.893848316184	53
49887.55206850613	49475.05071955024	53
50067.950334667374	50732.76626771126	53
49568.89446894388	50542.60018904415	53
49476.4914834666	50257.857739395906	53
50703.28438054472	49914.15045587891	53
50525.841950570975	50404.887710263225	53
49711.626307115934	49786.61852025673	53
50730.89988555055	50108.75960236543	53
50687.570696739655	49750.54134710731	53
49812.34729779305	50636.388329389556	53
49886.38492882175	50707.590288418876	53
50320.382985733246	49588.32553915174	53
49529.03401833055	50136.41828785356	53
49952.831581539154	49622.76715112469	53
50710.21478955282	50167.29465822177	53
50520.27776911542	50665.08175098927	53
49819.69025405877	49771.81663338635	53
50158.18274766182	50775.82825891413	53
49890.72911239911	49394.353197900855	53
50648.377846828946	50178.00331265791	53
50153.13644820246	50684.43072121405	53
50377.57835215446	49629.994130175844	53
49451.14949795707	50312.12997099078	53
49516.223703561875	50572.33860224784	53
50776.54030209519	50150.96390676341	53
50523.41980362378	49739.99640576282	53
49795.09951034186	50687.83365241129	53
49557.727288777955	50412.419391565716	53
50340.495366124946	50650.248079607976	53
49710.40957510372	50650.24809547273	53
49658.72949294519	49648.481467733785	53
49961.108241431066	50790.386978877206	53
50314.21816711758	50817.50516371229	53
50740.567920724745	49717.47067853433	53
50396.127647107176	49695.89953253113	53
49771.88255099959	49692.30746073236	53
49639.82787694717	49774.19835185239	53
50746.87666398395	50552.952101636256	53
49790.33540936418	49397.52131743903	53
49755.375394948336	49355.387316943306	53
49897.76423636437	49595.33707821653	53
49676.699212307394	49471.546861471295	53
50783.9106769623	50206.610022564295	53
50705.18505397102	49674.23852157838	53
49704.057960476945	49728.57972455714	53
50834.165371255636	50170.545881066224	53
50604.335376020776	50219.11520773026	53
50677.50755917962	50230.19795721438	53
49619.05200718389	50646.059824087875	53
50055.13916113307	50789.11462279383	53
50779.93300908239	49670.62344664376	53
50662.20591457752	50397.17731648974	53
50084.38767463019	50840.105905891316	53
50389.27839579341	50703.58180334778	53
49469.134266339606	50533.30552231835	53
49866.235197124566	49340.96257786793	53
49453.95036194461	50022.345890593424	53
49626.338578321636	49446.98226191642	53
50085.76386065088	49697.53397419104	53
49700.54178891714	50591.17307406855	53
49611.209738407844	49613.97859036374	53
50201.608334121775	49535.045406250916	53
50639.19442560375	50694.6092242583	53
50202.0511112379	50811.14123941042	53
50745.106054910364	50430.71618686163	53
49539.125910079165	49863.539237871155	53
49576.17691518451	49415.330644334914	53
49499.65875377057	49821.561030631885	53
50860.22273361805	49958.89955868983	53
50700.55412195402	50281.81146047806	53
50024.93350841593	50854.21120121669	53
50436.6781492549	50822.1285416627	53
50492.30792438974	50821.393920982686	53
50084.247974293605	49564.25219329059	53
50635.79031914452	50342.84639749969	53
49941.059497945396	49561.23384230033	53
50534.305186448924	50717.444237131254	53
50797.99183193076	50066.8819450151	53
49391.977314322095	50319.710062953156	53
50079.37109081273	49505.94649871744	53
50617.45914290921	49694.84144841873	53
50749.692229512344	49616.0438591345	53
50721.087207939985	50335.35081660199	53
50845.68063832727	49899.41290284853	53
49473.78558602728	50362.82406959209	53
50778.51924967045	50319.624326485675	53
50564.835568917755	49664.46273014041	53
50437.483915532845	49626.370911551414	53
50773.44669835479	50263.57097975772	53
49617.689173696686	49505.61828110031	53
49945.84894123831	49396.46603883866	53
49752.357998579515	49437.615805956986	53
50471.832320007816	49704.06937561008	53
50009.87476931473	50909.49661761673	53
50847.36315357298	50228.76966309653	53
50638.45188180036	49929.157113211775	53
49946.55497266381	49499.04405704189	53
50810.47017857858	49841.617179960864	53
50492.39132495807	49618.63203634088	53
50714.57484322614	49566.403015362484	53
50309.52360115598	50879.10823790332	53
50907.739184994454	50233.1677748988	53
50778.67189570365	49564.479283341614	53
50005.576195587615	49388.36166353984	53
49666.97872321816	50689.89508375058	53
50822.341785181794	50355.91820992333	53
50887.052251692294	50009.79027642448	53
50594.54898885849	50297.936267311256	53
50357.119405853125	50852.40232810125	53
50796.2249202935	49740.16827303007	53
50732.9700236632	50227.421678670034	53
50843.17444515959	50103.99626097939	53
49370.22923504966	50266.08670441625	53
49778.54274726764	50747.40257174964	53
50851.751302419456	49741.811316681065	53
50969.18330267785	50229.39361105311	53
50746.814633122514	49512.97048652678	53
50558.98629847011	49602.66098285682	53
50237.83783018496	49493.58446787412	53
49534.06074227224	50357.71953537472	53
50146.72596514096	49557.79472674377	53
49781.621637013624	50809.06388508667	53
49458.12857992067	49861.41327578223	53
49527.53291322272	49773.64547480008	53
49489.596947449434	50204.57853921457	53
50900.03178686484	49712.50385631543	53
50113.58537389432	49463.82034357865	53
50026.012504290054	50673.99320415199	53
49500.60635660055	49722.042536043635	53
49967.82990845467	49447.5284211071	53
49610.36829309209	50711.67261546202	53
50864.41376414792	50319.55133407622	53
50255.04509491254	49440.54969989681	53
49475.01247089951	50106.697995558476	53
49557.53636126095	49493.855348068486	53
50241.3375995367	50851.43241288899	53
49411.31395972688	49912.879395065574	53
50033.842218247744	49464.2411641486	53
50161.097453330316	49494.202158813656	53
49646.130378368485	49712.31619389091	53
50547.566853402874	50836.01107741337	53
50611.51527735357	50741.21827531531	53
50757.07963107461	50484.60235332738	53
49442.33367789066	49715.1184526973	53
49445.47948601437	50163.31730147719	53
50151.52886212037	50832.71510272462	53
50742.24101812628	49454.76868121528	53
49927.653784791866	50837.25199997014	53
50931.8526173602	49661.03878326133	53
50086.969466456925	50679.78382085309	53
50051.163919033075	49647.973417091656	53
49556.3906907504	50650.39771050632	53
49513.11576724436	50693.444866794904	53
50669.046726880864	49601.586209954854	53
50900.408857533526	49613.38231897488	53
50812.58835877403	49617.81189626855	53
50798.5713680543	50520.72807650173	53
49522.704983843636	49433.256723056744	53
50641.436997786164	49551.45100830071	53
49461.37208226285	50713.320770558064	53
49830.59376147084	49299.612032041616	53
50835.8523187467	49676.567090858145	53
50603.787554679904	50838.22377738824	53
50900.50035867378	49882.449365096596	53
49875.887898055546	50769.69474959245	53
49469.96621408995	50651.16279402912	53
50137.060542392486	50889.332358113286	53
50891.08783076016	49825.03850093537	53
49524.81904630828	49540.63191553389	53
49510.25117182072	50748.88267288469	53
50056.805654414624	49409.96209023258	53
50949.928578040315	49804.138704156765	53
50406.28180953828	50888.14538324883	53
50764.67918738846	49401.6258548371	53
50471.10734591948	50877.72467824332	53
50550.36500249929	50893.22879899039	53
50541.665270144666	50781.50114782147	53
49855.67524993818	50824.52883291903	53
49559.623362053266	50472.34723542756	53
49552.686114379176	49613.37199377656	53
50498.8157210763	50928.01593754679	53
50517.178995788876	50980.626306869526	53
50908.88672436959	49551.92848150211	53
50171.21377504924	50935.55114195722	53
50453.31322926521	49566.280325505526	53
50583.82400332645	49541.37700766289	53
49498.39287041698	50809.93892722334	53
49691.466573613834	50747.805245054515	53
50023.60332548226	50970.27668888306	53
50964.09803288496	50172.40120999988	53
50120.05239960877	49404.95050331534	53
50058.17914464171	50123.04837558706	53
50724.67216086359	50604.4232697865	53
50805.1853512128	50441.379169795924	53
49594.43365516583	49738.85292253956	53
50957.89402693726	49721.402413864336	53
50614.442885434066	49491.63410363209	53
49357.55660010751	50213.38101585879	53
50480.47975271152	51020.30269288989	53
50853.34324893315	50413.15416273971	53
49957.0070742607	49338.48353332646	53
50892.1731429827	50149.468212051506	53
50871.93028120319	50471.8415876381	53
49514.90742725431	49667.767765048695	53
49481.75119239896	50418.46567449244	53
49367.30637361138	49875.97026400803	53
49910.83767887037	49298.23169673773	53
50925.666705150164	50441.280177725224	53
