# Supplementary material for: Abundant Topological Outliers in Social Media Data and Their Effect on Spatial Analysis
Source: PLoS One. 2016 Sep 9;11(9):e0162360. doi: 10.1371/journal.pone.0162360 (PMC5017681; doi:10.1371/journal.pone.0162360)
Supplement: S4 Dataset — See the respective attached file. (ZIP) [file pone.0162360.s004.zip › S4_inclusion_swl/clust_55_64.csv]

50000.0	50000.0	0
49997.79043139506	49998.597076012185	0
49992.133447697015	50000.07879332946	0
49995.558133034945	50000.38009565156	0
49997.21745450375	49997.77212437529	0
49994.57180867038	50002.631066205395	0
49991.49888846195	49992.4613969998	0
49996.77201141029	50001.35825968003	0
50004.850999751936	50000.85693610015	0
49993.46797080403	50008.42654315858	0
49998.95035597973	49999.646175560476	0
49997.442896782326	49996.09302892505	0
49998.812795232036	50001.19449831629	0
50002.62075658079	49995.496073808055	0
50000.216125961226	49993.66178437633	0
50004.23648844592	49992.22940218959	0
49993.571381594695	49999.580818657516	0
49992.41923089483	49988.943020042476	0
49996.0527618576	49990.599080623244	0
50001.12000876341	49996.02035613251	0
50001.6019572125	49988.69191780159	0
50000.054173393626	49994.84507609227	0
49996.16393075302	49983.54171333091	0
49999.359585119164	49998.34690009942	0
49990.032259035645	49990.78718097332	0
50008.03801246034	50004.374756706806	0
49997.912305912	50002.05047237355	0
50003.47988321763	49993.052296422924	0
49985.51403302475	50003.33527065473	0
49998.6759818169	50008.21620234813	0
50007.88661690972	50006.75171072905	0
49992.84463948033	49996.02080521639	0
50005.353157945894	49996.63946390781	0
49993.56821679584	49997.757853689975	0
49984.727985152575	49992.42600786566	0
49987.897885826496	50000.432936200814	0
49995.41428427015	49998.58480619745	0
49998.23230755371	49984.27159425677	0
50001.56984675912	50003.70886639595	0
49987.949256951135	49986.671472371265	0
49993.69019385624	49988.42095948461	0
49990.60023029436	49996.84431148471	0
49989.8831856475	49998.5480773353	0
50004.031737429694	49998.13902404288	0
50003.4894029905	50003.09904140463	0
50008.61850962432	50008.21797879241	0
49999.591625836154	50002.031401449996	0
49997.03975814452	50009.348246719914	0
50004.44371639388	49993.891565456965	0
50003.34929151505	49985.56991203538	0
49992.16039029563	50006.06042632077	0
50007.15378653218	49999.26466668234	0
49996.16890274137	50002.738391335304	0
50005.92485061879	49988.330804757796	0
49998.38389391129	49993.62450756858	0
50005.06115385122	49997.67556213016	0
49988.91764942108	49997.5550046056	0
50007.51712024195	50001.36870839534	0
49988.1616042304	49983.63506917873	0
50009.485075860175	49997.87824772131	0
49996.04301541916	50008.734037925446	0
49992.10706594943	49998.709555552676	0
49998.05603662089	49976.85732034227	0
49998.23225417739	49988.04705525317	0
50003.29875263384	50010.79864165075	0
49988.8005706413	49988.888047156666	0
49998.633742805185	49985.74198749925	0
50012.26252845324	49989.043919917516	0
50001.71554240036	50008.23076770677	0
49990.4221963806	49980.08489794384	0
49996.7307457035	49986.75100088232	0
49996.95323201458	49991.31025767149	0
49996.627782278076	49999.704189140306	0
49993.783599509414	50001.9670468794	0
49995.547791910605	50007.16657583297	0
49994.541607082676	49998.032773452	0
49997.19536476392	49993.761534747864	0
49994.48619388764	49990.314267388865	0
50005.31953840113	50011.457951609125	0
50005.21838530439	49992.710027598725	0
50003.553832569996	49996.930528550794	0
50005.55622003214	50007.27952617764	0
50016.07253131363	49992.92009515851	0
49981.55975510632	49993.815413305005	0
49998.391760254424	50010.92338898061	0
50006.9610331696	49997.4371772649	0
50008.761052684844	49996.71402507769	0
49995.88335509951	49989.38185972829	0
49996.861110456084	50003.60591475201	0
50011.76083948491	50005.815023696225	0
50007.565205166386	49988.032658921504	0
50011.5472826698	49993.41279408204	0
49994.69598294172	49991.86267472745	0
50001.59297422699	49992.63184262959	0
50020.432728192354	49991.544523876044	0
49995.42836478101	49997.296746693275	0
49998.810270886876	49992.07105333187	0
49990.64479087334	50004.56734443546	0
49986.07489653561	49993.66150576665	0
49986.51012401545	49995.60849854692	0
49984.077954815686	49995.664388103614	0
50003.895467088914	49987.98694527446	0
49982.031325156546	50004.108411650275	0
50012.386007996894	50002.93416500153	0
49981.83577827261	50006.99544168797	0
50002.61358895062	50006.125868638286	0
49997.610187178936	50007.504993158815	0
50002.000247755146	49982.02566011666	0
50003.92467657114	50009.55221404131	0
50007.90022175466	50009.254849840996	0
50002.119076106625	49987.54881244561	0
50000.85755020047	49982.84260186325	0
50002.88920887537	49988.277816315385	0
50000.76418505607	49990.47633754719	0
49991.52221516297	50005.175687260315	0
49991.79441719219	49989.945528475415	0
49998.38903914623	49990.977596904035	0
50010.86443657174	50002.861853111826	0
49996.13310567727	49978.225416527945	0
50001.90323198772	50002.087447907405	0
50005.84584777947	49998.54566276328	0
50017.357289774474	50003.73442282242	0
50012.453241333955	50007.3589429362	0
49985.605250376015	50000.51473356919	0
49994.38328827558	49984.18899957935	0
50000.8403546126	50004.897730818215	0
50006.11194117808	49990.15992299432	0
49984.27524808013	50005.968591316036	0
50019.5490885488	49989.334775282514	0
50008.08135946473	49995.88210170539	0
50013.452588935026	49988.7082536488	0
49998.1854275154	49989.08493253287	0
49998.71774061969	50006.58240197167	0
49993.97049801827	50004.02511665101	0
50015.25622703696	49993.5720335993	0
50019.81418921928	49993.28277654077	0
49995.226166110464	49988.49803466768	0
49993.865175289255	50005.869898426434	0
49994.04884830762	49993.897956082816	0
50001.39258520028	50014.69304526826	0
49992.10381851385	49991.3367421365	0
50002.88349777745	49998.53556594982	0
49999.29465558944	50003.13800737407	0
50012.61582749915	49996.667967977366	0
50004.93898694684	49981.08544820314	0
49992.72674114008	49981.491918674365	0
49982.816725410885	50008.82887474503	0
49993.60548876865	49980.15138910854	0
49992.11360557294	49974.161871512435	0
50008.0641741181	49991.535682462476	0
49986.56975352135	49985.88537937111	0
49988.26397047004	50003.51104710496	0
49986.204012010814	49983.62403469558	0
50005.45533731321	50008.4777403098	0
50002.84202847576	50009.38788858975	0
50004.5110949025	50002.17592122478	0
49977.593176681534	49997.97886004455	0
50012.96296910729	49986.584380800676	0
50000.389708098875	50008.21378903525	0
49990.53693650669	49987.986221160616	0
50014.06684097054	49993.2541244715	0
49991.01998804747	50002.62396518842	0
49997.179664791176	49989.593964051295	0
50004.2950092968	50012.89350630644	0
49990.621701041644	49975.46767306921	0
49993.55678247852	49977.01456242952	0
49992.84959283164	49987.70268395018	0
50011.20404459958	49996.77816642178	0
50003.364540594666	50019.003513690965	0
49983.49823437399	50007.538690917216	0
50014.32975302772	49996.15686941403	0
50015.78410513641	49997.474112749405	0
50009.43197460551	49990.474738550445	0
50004.745906517455	50016.623646608256	0
50009.63416808849	50010.34807378314	0
49981.74271072933	50016.83610456045	0
50013.40609958293	50002.34463341224	0
50002.72985233878	50018.01678341299	0
50008.287622641416	49999.13161246651	0
49984.126513146795	49977.08224825575	0
50012.84333684762	49985.38424254539	0
49987.99532836726	49995.883448455505	0
49990.49563661924	49992.83144377475	0
50014.145828508044	50005.16808115428	0
50015.1384677496	50000.029878970345	0
50018.71002429644	49992.34413541518	0
50007.134924491525	50011.962310271636	0
49996.373515502455	49992.135994846685	0
50006.850693972374	50009.72264438309	0
50012.45941158673	50019.663471941465	0
49992.899397134126	49993.07508130361	0
50016.607641170005	50001.151601822945	0
50001.25747092277	50006.547656443894	0
50005.9345093647	49994.19009730721	0
50017.813944932546	50005.00005444524	0
49994.42296405501	50000.44724693628	0
49999.35940114721	49988.76188971461	0
50016.58884756132	49999.17895380054	0
49994.892938313336	49980.091849776516	0
49995.0510721457	49995.44024060015	0
49986.38053722962	50002.41536141428	0
49990.64707373581	50007.66669698612	0
49989.3412077137	49992.250863683475	0
49987.369434572014	49998.90669951169	0
49986.04730065185	50004.93889305151	0
50020.57281063565	49988.298296764944	0
50003.141428724506	49983.92680217168	0
50011.81226398315	50020.795317113116	0
50007.91702417866	49994.79261652382	0
49997.460358599514	49978.000531714766	0
50008.47322917809	49997.7998386602	0
49988.79105521255	49985.61885176348	0
49979.99668415866	49988.247550464446	0
50023.01450993598	49990.665766766455	0
50001.80863469015	50011.621492053586	0
50001.180707899926	50000.160397497704	0
50001.230491099064	50013.464722137476	0
50005.57916729151	49986.36478573439	0
50006.32386534526	50003.98689779463	0
49987.26417256439	49997.386262863576	0
49986.50969488265	49971.13079668079	0
49991.78560749561	49984.743248127874	0
50011.91064186316	49987.25857504851	0
49979.026179858774	49993.54009193787	0
49995.29197055855	50014.299317089695	0
50003.27528192292	49991.640484220654	0
50022.18687484511	49999.49876293456	0
50016.845165693354	49996.542146341235	0
50009.68184032617	49994.3223712722	0
50008.5689875515	49989.42745413995	0
49988.62882947315	49994.23153514448	0
49978.34352784749	49994.31806542327	0
49991.21899801028	50013.93786311992	0
50009.06545782055	49992.015826742805	0
49996.762495718875	49973.93491078354	0
50017.86968777505	49999.56646561498	0
49992.32209367812	50003.204802689404	0
50006.53972236025	50002.45568023364	0
49989.60527622023	49999.63902025744	0
49998.13606003267	50013.69500914624	0
49990.00921189547	50013.485931768155	0
49991.09537875763	49976.82180722324	0
50010.54800492425	49998.00514117209	0
49989.09032394753	49996.42852776032	0
49995.18505374276	49987.3120398817	0
49990.204920949844	49989.23957312068	0
49995.16332007578	49981.804981765024	0
49989.805555721876	49969.598178768865	0
50014.54160586519	50009.30971696948	0
50021.54580095918	50001.77225144148	0
50006.927652825536	49994.9504747572	0
49978.94516972163	49997.86333530433	0
49987.154837966766	49993.45593771072	0
50018.25094646333	49988.26745355924	0
50015.53809944499	50007.19757847838	0
50002.562234896366	50007.29734310244	0
50000.87592896443	50009.30557281569	0
49996.09835851055	49994.088565508806	0
50023.472574627034	49993.01831946304	0
50013.090661204544	49993.807025936294	0
49978.33498788711	49999.89226490378	0
50014.457860201575	50015.35471834229	0
50006.75642568968	49992.643689522236	0
50010.80395894891	49986.74763689218	0
50001.22972512284	50016.696412634854	0
50011.0865047758	49984.2383962155	0
49987.17750191979	49980.50113884318	0
49988.18126003159	50002.39534483807	0
50025.30879016485	50001.55626795164	0
50004.84985572731	50003.25131092541	0
49992.321169828596	49977.792669715236	0
50025.70679542769	49986.95657258604	0
49987.68618123762	49990.97637467728	0
50003.750755374844	50000.30182726468	0
49993.00738688821	50018.27374472574	0
49985.56049451298	49985.40564000354	0
50012.47559685164	49994.66869856204	0
49988.23073582163	50005.06016935864	0
50014.21137249285	49998.59916272567	0
49985.705947552444	49991.237555350046	0
50023.961762669176	49980.63716247672	0
50015.65901229553	50005.51123304655	0
50007.42018130532	49983.40923644637	0
50003.98929458173	50020.19652411129	0
49978.68685766216	49980.01706397409	0
50006.02554113342	49983.502716806615	0
50006.37104882755	50017.880156948675	0
49977.877792385596	50016.68462250551	0
49983.88778388111	50003.431641383904	0
50007.25930525301	50016.356386512496	0
49997.53870393056	50011.68337544323	0
50028.8876354843	49996.7961139601	0
49993.03313609062	50004.99403676527	0
49978.87460193789	49978.57901382944	0
49998.366406242945	49994.75751474936	0
50019.61622097593	49990.60713461233	0
50014.61533795304	49991.38028168589	0
50008.690952911136	50020.165591565055	0
50005.68511072025	50013.842987113785	0
49996.093953493786	49996.01996986774	0
49981.46397774686	50000.416395001106	0
50010.21667654521	49996.177030068495	0
49996.98762224401	50012.73618486243	0
49977.06413674297	49991.234642248426	0
49993.694214306066	49995.12567417274	0
49980.3192485011	49994.00326872188	0
50004.056211135474	50014.66353332076	0
50002.37956575776	49978.923750197646	0
50022.66685467963	50001.65038291576	0
49995.84149753014	49973.43350969119	0
49997.10356754586	50006.01006358804	0
50033.06942428801	49981.91341570461	0
49979.94679799229	50001.3323591304	0
50008.85047956283	50016.47355770598	0
49995.25060635962	50016.73726829858	0
50006.72266694603	50007.64404602325	0
49990.082384099696	49971.73324296739	0
49994.30142329103	49986.52147414055	0
49993.99083781493	50013.564340328594	0
49993.677025331424	50019.77453632753	0
50008.88873976937	49986.20754836948	0
49989.62043617076	49984.9066512741	0
49976.89101514203	49999.79555213243	0
50000.38365317644	49984.73866509687	0
49998.50301832688	50004.801049115755	0
50002.4775370339	49999.82692121468	0
50000.58614407058	50022.59126134004	0
49991.57997734524	49980.74466590062	0
49999.47619484948	49983.55135301644	0
49997.872176753845	49979.78767954166	0
49999.51034001347	50014.126163537476	0
49987.361610054635	49969.53376487578	0
50002.83973411616	50012.701877170904	0
50010.86774556764	49989.07944425918	0
50001.15748309764	49991.573961654765	0
50007.9913835416	50022.24041741338	0
49988.7503233546	49981.35012226887	0
49986.03608310234	49999.11861181681	0
49985.00637627702	49981.597648055234	0
49985.650089384144	50009.49023072368	0
49974.397243483145	49994.03644489316	0
50015.4345562129	50000.98678220005	0
49976.39001702552	49983.38478956387	0
49990.066594147334	50015.71113489241	0
49971.73204410394	50023.41744022993	0
49983.60830630746	50002.113752133686	0
50007.28364498836	50014.70157262982	0
49983.19737224199	49998.713609976796	0
49986.11467622116	49996.56995467928	0
50019.87293030292	49996.05067039871	0
50011.89569799317	50004.23689077273	0
49987.14195373493	50003.64643312917	0
50005.18617250356	49976.00707180303	0
50021.27295677253	49997.78060101359	0
49979.594871433575	50010.649888378335	0
49992.039268323744	49970.88771154867	0
49987.510827455895	49972.02581111281	0
49995.56040451604	49984.98989796355	0
49981.0822076258	49967.432359146966	0
49987.94058000065	49974.88526764987	0
50014.510866226876	50001.379604242626	0
50004.62877733578	49978.807454918766	0
50003.970018942	50018.124082947324	0
49993.62624373497	49978.81782578118	0
49981.3428510555	50003.34384201937	0
50018.167902045905	50002.34827142573	0
49981.71449227033	50012.160532840586	0
49993.51179022016	50011.8374166899	0
50006.51511528033	49980.31385758159	0
50023.53832016382	49982.224374854566	0
50017.194157851016	50024.83639285489	0
50016.97714463976	50008.12513798981	0
49990.94758817478	50010.165896359336	0
50029.3899666008	49984.93088934797	0
49985.95128382408	49973.39797252086	0
50021.498484812364	49991.903341270365	0
49977.56468768297	50006.68173366002	0
49997.40523162644	49985.00916248897	0
49999.45886393115	50015.993292540705	0
50004.07375902936	49990.19193619716	0
49974.26236635185	50000.19879209648	0
50019.180563178095	49997.94562009952	0
50009.890755981425	49980.265018184764	0
49989.29510405071	50002.724338880376	0
49996.426259186024	49985.51478007382	0
50007.493040620924	49989.19723968765	0
49981.384028675486	50010.62626959132	0
49991.6071713429	49988.028312631526	0
49984.6056899718	49996.65388554512	0
49989.978249538704	49976.34614928339	0
50009.06208482354	50007.05225252825	0
50015.12164949382	49987.54220632814	0
50013.02451351341	50012.6930640136	0
49983.72875331615	50005.03348698493	0
50030.322162535915	50008.764945724026	0
49988.07236480543	49973.30322159022	0
50021.17953770424	49993.40148768863	0
49977.9353266202	49988.32861394756	0
50017.55200453088	49989.686622262205	0
50009.41709683127	49982.94472538286	0
49993.517031380165	49985.624445562935	0
50024.23762702507	49990.057631149546	0
50006.59920691841	50013.173112278804	0
49996.36285869221	49979.65183355569	0
49996.46253639952	50010.35669178488	0
49986.346697934445	49975.77454466398	0
50017.36509094484	49994.05724041787	0
49977.54298608225	50015.26628060827	0
49987.665413008544	50009.961026873665	0
50004.20668245684	49986.92493821414	0
49991.240948939056	49995.09753900651	0
49990.672214701546	49969.02835953091	0
49986.80029992012	50019.193986685816	0
49987.05498610656	50015.276629584274	0
50013.29483279359	49990.93642424138	0
50003.07116470876	50004.790797890644	0
50019.96678142075	50005.286622233856	0
50016.410985050155	50026.64117403084	0
50022.381607964344	49994.78009458669	0
50032.55510401598	49988.476649386204	0
50019.84726886357	50008.03743254569	0
50018.55105006549	49996.125393120456	0
50005.72733228711	49984.65987424659	0
49990.724770951034	50001.10196901953	0
50007.556938279646	49979.396019758125	0
50022.078615100705	50000.813758113996	0
50004.55566149082	50023.60044291396	0
49998.4983155582	50015.035411197096	0
50004.21201548379	49979.89735732732	0
49998.41688966351	49982.0914605221	0
49996.9404056562	50019.45560997021	0
50024.824178134666	50003.82240284793	0
49981.59933546655	49988.22546023058	0
50006.68692081328	49991.29153867619	0
50030.92505047998	49986.73341575318	0
49987.02162812129	49999.91224158874	0
50025.59547838074	50004.8113040502	0
49988.90094384041	49975.40867859488	0
49990.23594971534	49994.96063345515	0
50017.1067611682	49986.79810538411	0
49995.74080340362	50018.56532930337	0
50002.31586199673	50000.83903672667	0
49985.91446985067	49977.111835945914	0
49967.44431902017	49989.53004316159	0
49991.32434972063	49993.81099808387	0
50030.49764698876	49999.80431681986	0
50027.8920230694	49984.61646596402	0
49974.05217655252	49991.63751974511	0
49986.350155817265	50008.71150109189	0
49979.786602864704	49996.93528004006	0
49980.638830733114	50014.78666042598	0
50018.94609729141	49984.38404056665	0
50016.86817008317	49983.479919210724	0
49990.923193534356	50019.067660158245	0
49984.68159875427	50012.00075993163	0
49982.58897476211	49987.25645410104	0
49977.860154341804	50025.185317880954	0
49980.36263354036	49976.54920293385	0
50030.175245270664	50013.83441614367	0
50030.65430217634	50010.08164100497	0
49970.65389870021	50027.10203048065	0
50034.9719228903	49978.647480672626	0
50017.85789347177	50007.327853458395	0
49989.376716702325	50005.95581601044	0
49972.54740722439	50004.26018838349	0
49999.90607349646	49987.24525022351	0
50016.33039841318	50011.26546094777	0
49992.406209525456	50011.43399184492	0
50035.72874323706	50015.82195458916	0
50005.41012807499	50025.2913505149	0
49983.81713803753	49983.79410119446	0
49999.77181508898	49967.689736443	0
49967.01115954832	50018.732933267005	0
50001.21111076006	49976.59515916633	0
50022.03660548448	50021.284900769926	0
49987.06820574467	50005.69981951918	0
50020.23576196077	49998.22890886206	0
49992.16903790663	50013.34050751537	0
49981.74734959878	49983.20071237331	0
49991.36824090871	49969.98461879516	0
50012.37766248718	49981.688403947286	0
49974.56224014572	50014.0804240969	0
50024.36097900612	49986.16457806206	0
49978.57637046901	50017.57258934513	0
50035.21616128849	49992.33085888675	0
49988.520182053304	49993.212740546805	0
49990.99456999804	50011.18036907362	0
50014.791241027175	49989.81083623396	0
49983.24235149588	49995.04380092772	0
50005.4078474971	49995.59320991545	0
50026.3538803164	50002.49773890014	0
50022.33425121599	49996.648774144	0
49985.706139208625	50015.893411702025	0
50001.12132970448	50026.977078791555	0
50032.16883876991	49997.22933410839	0
50000.78804212597	50010.92367463368	0
49997.79416111843	49992.046539810384	0
49989.86428037326	49986.360250281214	0
49991.50355130605	50019.933566887434	0
50028.340584949256	50004.80209150397	0
50537.15895250149	50627.230142810506	54
50593.618029776706	50609.1019637558	54
50477.14467590169	50608.5262089534	54
50597.89568847748	50546.30574742011	54
50654.66362319413	50524.69818851528	54
50686.40653673819	50575.35211055648	54
50506.013198699635	50558.76532093465	54
50650.33764464188	50625.33081559371	54
50438.447553786464	50562.59253896723	54
50696.727853772994	50479.9532117976	54
50737.829378863345	50608.614664155844	54
50737.33867949584	50551.4842765102	54
50458.43341945223	50502.82093205767	54
50386.155385958584	50587.04951229128	54
50652.2880236156	50685.14856258685	54
50500.84466707919	50463.216887236515	54
50556.94546101549	50684.79323048777	54
50798.653435563014	50603.559421328624	54
50445.200071976134	50655.85059518623	54
50543.25372878527	50424.67738839753	54
50592.22703742622	50487.36034134971	54
50600.64892500894	50724.79155931599	54
50783.79426923466	50513.89317291187	54
50854.68318559983	50608.21302203684	54
50329.96119153763	50570.85531728677	54
50600.760148163296	50403.47020299362	54
50484.56074328497	50399.916762649664	54
50435.185243666005	50713.75317410106	54
50499.28021250325	50673.961780941194	54
50882.47454034	50659.02585052888	54
50288.639952571684	50607.91941143959	54
50744.13639405098	50438.565345759205	54
50538.76488758738	50744.85134015731	54
50507.514180777674	50348.402404765395	54
50543.031826586055	50305.33254819657	54
50344.24474111241	50628.6415195513	54
50391.24318886899	50671.697083562976	54
50457.788023587535	50321.56406353872	54
50250.51182929833	50563.56387328128	54
50396.18492252538	50311.96391270117	54
50516.250256384265	50247.97386838325	54
50543.43069356767	50799.81685327527	54
50745.44940408684	50665.10232434958	54
50239.69484308571	50648.01872691111	54
50441.97162036015	50261.055740764845	54
50752.35192672292	50721.89349478506	54
50537.04292312518	50862.47116310817	54
50653.780524254085	50740.630865289684	54
50198.356606963265	50582.640151469226	54
50798.61914963271	50453.42486552027	54
50442.245736343946	50201.51449805111	54
50355.76541533977	50358.35141258235	54
50792.95405643868	50761.60342902421	54
50406.47763309364	50477.248949146866	54
50826.50840128685	50554.19064845878	54
50353.70953373407	50722.00364810961	54
50414.41693919626	50147.16540412673	54
50623.19038529557	50350.55802232152	54
50658.19624546095	50303.537795506876	54
50820.76042778065	50400.95543136519	54
50381.917430712914	50196.39980894146	54
50320.504142182406	50305.12405107749	54
50531.90062108381	50919.13958754343	54
50666.62569394505	50240.92819601126	54
50732.701195090725	50776.66491164613	54
50349.02269455123	50510.00694829612	54
50628.097377273654	50792.01473657026	54
50688.39119772326	50408.998797034765	54
50884.36732996165	50714.56117932756	54
50924.732109687284	50621.240055690534	54
50884.32448416869	50555.1537952583	54
50828.82954387776	50676.13188502624	54
50386.18044133487	50257.71788909804	54
50181.84062500129	50639.12729232911	54
50336.899888959844	50416.53316327578	54
50488.025605214134	50789.83045929796	54
50818.99605048866	50340.56027067927	54
50197.57580553118	50693.426047277426	54
50377.16326374643	50100.27178207991	54
50364.494697175585	50041.67871142547	54
50342.155521420354	50146.63791999217	54
50965.86830835417	50581.286142926845	54
50833.76158419601	50280.57577237793	54
50523.0817965842	50976.02503079206	54
50261.854793144696	50296.24109697036	54
50429.42899017113	50770.94187130265	54
50725.44230793359	50236.702833549374	54
50481.41429833206	50156.06953268765	54
50143.25049820807	50561.82363882691	54
50838.693105257706	50794.90901075738	54
50757.334675646176	50348.61846574592	54
50715.98378160452	50307.49295763331	54
50402.808517461235	50826.876454487945	54
50787.45840439371	50820.297814941594	54
50939.47811426408	50680.06174159377	54
50382.94285097999	50884.51948616251	54
50481.51915423896	50858.73937464404	54
50585.634592491675	50933.81686583198	54
50787.44085671827	50227.93595407306	54
50416.365246747926	50011.469530565424	54
50449.88008822489	50057.41423552635	54
50572.147277054864	50231.81309253287	54
50327.41854812614	50214.38880612322	54
50311.27152363687	50064.39064553527	54
50600.546366939256	50281.29398388125	54
50294.73859417621	50666.27809569121	54
50751.17497093033	50184.00473694743	54
50489.867435237895	50095.21485349168	54
50348.74775296481	50781.338777832905	54
50875.74700847163	50235.180000322885	54
50992.290857106644	50713.0542443949	54
50477.73868798693	51011.97999839865	54
50600.029715632176	50866.721583039885	54
50605.038431678644	50182.850377925824	54
50425.561709624526	50414.38092421415	54
50301.801679112235	50744.67311369709	54
50746.042246194345	50858.05135229778	54
50584.92324515804	50122.973135725646	54
50456.66508530503	51068.34441888265	54
50892.11064266332	50290.75935360701	54
50457.62842732954	49974.245441795945	54
50927.860123735445	50515.898218697694	54
50815.891692874924	50876.100804207585	54
50468.49564167488	51123.035885110665	54
50098.431937987116	50526.74866358017	54
50937.77467379364	50226.43442223537	54
50184.715944999705	50515.66576208819	54
50850.72924135854	50501.24626671679	54
50877.139537947885	50377.00820483005	54
50473.14062577253	49920.15811766784	54
50906.311329270306	50426.5893925956	54
50539.06806337051	50503.99819900263	54
50287.357307127204	50166.196205351494	54
50644.08967256493	50447.00185841258	54
50961.05683049183	50281.900105075474	54
50204.85186926106	50318.701298151755	54
50186.14391202886	50373.3531760808	54
50247.74021210385	50500.49428910047	54
50320.163400908204	50894.55370888341	54
50199.79731781851	50260.66045408387	54
50710.27252396172	50139.073181879845	54
50201.75731634111	50459.4272982026	54
50406.102168770456	49952.84301703987	54
50984.488243239124	50637.3088070904	54
50521.11046815278	49979.553755085486	54
50683.03184200656	50352.8656498367	54
50239.78505475224	50399.64672831737	54
50299.98856956454	50459.230526010426	54
50991.82759558863	50771.29276249164	54
50834.53190321172	50928.15419485298	54
50410.09185578429	51107.56307619382	54
50469.64039732615	50916.182122386024	54
50258.69262734267	50038.66652744932	54
50774.121461454226	50916.506092055075	54
50226.57158840025	50745.62092649775	54
50145.957850985025	50326.03841136772	54
50888.714391991016	50833.7653017102	54
50146.763100859316	50435.353533041955	54
50793.50936226727	50147.37141147668	54
50088.38427855836	50584.49420814357	54
50352.243534431625	51121.73872912753	54
50236.55319539531	50196.80165512375	54
50729.01606039558	50079.14853877306	54
50857.21969577548	50981.277066426075	54
50569.811536693494	50068.793524085515	54
51043.953342280976	50806.50671406024	54
50030.62894069105	50599.096621770834	54
50442.58825154468	50964.538247803226	54
50777.1090424291	50285.975051291985	54
50658.98366307228	50845.472902731046	54
51075.03323146948	50852.588673845086	54
51117.37703566524	50805.937748332646	54
50275.648734620954	50106.63895689437	54
50578.94044756004	50995.475725441385	54
50341.050965472976	50836.201555907915	54
50591.97130544483	50013.428464529294	54
50385.99931134125	49897.39617112095	54
50749.03028980488	50968.370258894654	54
50844.81361170906	50184.19952611224	54
50969.30585684791	50823.476939555374	54
50900.67555373368	50172.8644964031	54
50237.26455237206	49985.448475001685	54
50540.12523118833	50156.61577917965	54
50467.516037628244	49856.47217687198	54
50187.343672682524	50014.35601203991	54
50646.30161008535	50952.323270138906	54
50402.923885049495	51045.226850871106	54
50164.35933655429	50745.72087292119	54
50821.04561131213	50095.605088093456	54
50957.58653331349	50455.23082150981	54
50982.91794132559	50399.7440158067	54
50716.77388519937	50920.89821212511	54
50246.021083062915	50801.119742067785	54
50525.08944244702	49899.03375956383	54
50508.200699479516	50040.074158547985	54
50526.762918749926	51045.47838551887	54
50909.797829521274	50945.22424509299	54
50332.88363136518	51178.96813261842	54
50112.495036873144	50776.04548030724	54
50061.56439860041	50644.68620605077	54
50579.45624943549	49917.80808823751	54
50362.11112552947	50999.204244274726	54
50618.62061905654	49867.41591579726	54
50080.30553733418	50822.8467201337	54
50055.71648601914	50767.024561948776	54
50323.53177002218	50954.70854067927	54
50283.39259328242	50851.75889476925	54
50292.55258103988	49965.361615368114	54
50793.19899540088	50044.06329622021	54
50637.312094874374	49927.043983798285	54
51013.25329916813	50248.33976835062	54
51095.364997190845	50912.20956340157	54
50955.87981764043	50884.565490513196	54
51079.44132605865	50760.57450491994	54
50046.249323284326	50507.676239092216	54
50060.66984881834	50704.271835336374	54
50295.8452099827	50358.407868902425	54
50163.029377330495	49959.89721389429	54
50727.12290823837	51023.351144023094	54
50234.44905809288	50891.97123576707	54
50089.15622174362	50463.69199851391	54
50157.04180141767	49903.90142233223	54
51172.209421950116	50795.21164024845	54
50117.7025673646	50631.623842543566	54
50698.915682521096	51077.32407947906	54
50929.82214551025	50333.36232831363	54
50135.29655739335	50846.36107597708	54
50099.44326910542	49963.24904900325	54
50913.94370370082	51008.97224119515	54
50904.46603154318	50773.892317448415	54
50102.44379425373	50286.27620520557	54
50214.648816825145	50138.92965961448	54
51173.12591922419	50852.868600057234	54
50127.4382491414	50702.359186301335	54
50797.05063158691	51002.9414614564	54
51210.92113477831	50744.80576782753	54
50986.43250336367	50930.62452876061	54
50101.372827415165	49907.565059145505	54
50112.676499489986	50386.68976740652	54
50564.26219726154	49856.90786475068	54
50022.28732561152	50837.15491932474	54
50328.53643035732	51238.65634988405	54
51013.48754033045	50459.67037097792	54
50082.21293590055	50886.422183983945	54
50157.79106655345	50898.77368611556	54
50215.46594067481	49906.76920976363	54
50267.31544027297	50980.71184049275	54
51150.86868979052	50910.205717978664	54
50671.022267012195	50082.59463342456	54
50217.79088407288	50950.814245888534	54
50304.804506620996	51026.90597448454	54
50431.895069209364	51173.22432891312	54
50160.05102702654	50149.65354545075	54
50640.08378646938	51089.91762127964	54
51020.64815822394	50863.061836858906	54
50049.880753593345	50000.95680307211	54
50927.08867922289	50118.19909756207	54
50297.355388361524	51099.95780863223	54
49993.94196473212	49996.28208852423	54
50040.898707045635	49906.096182682246	54
51127.530761003174	50964.04478397052	54
50488.46889177843	51176.509048196494	54
50038.333123378405	50425.746612795396	54
50066.310861453145	50241.69042124949	54
50761.93329431654	51068.78405605866	54
50104.05810874463	50033.76542032283	54
51019.521391470415	50307.56185833196	54
50970.77354796371	50988.48009339491	54
50968.070524619994	50178.29394102108	54
50734.39430733643	51127.50176786395	54
49991.48372411301	50499.04414910361	54
51069.05429401362	50341.97088566246	54
50423.40466665706	49817.85933881103	54
49937.54752873061	49980.60851734637	54
50820.872398212385	51073.15574130645	54
50855.790879028784	50042.91977465481	54
50667.206181496804	51143.49142326905	54
51070.80029679519	50443.80918248408	54
50313.437959214	49910.142075654214	54
50382.601047284705	49768.85977246729	54
50013.741378799474	50048.9674179838	54
50112.72491607843	50936.73534848704	54
51123.60255901408	50725.16686868748	54
50208.027180143305	49849.95415779253	54
49999.42243730396	49865.96835545428	54
49972.81869116759	50580.44777862078	54
49949.41370715653	49895.93392220347	54
51020.10969336709	50519.435888816806	54
50660.93185601986	51030.469324369355	54
49918.99698185128	50560.97480449897	54
49982.616495744536	49804.48089550128	54
51080.49710199601	50505.75800466921	54
51106.06990593613	50562.06312405603	54
50530.8652722853	51138.71096281312	54
50648.415068382405	50140.216015508966	54
50137.98338243313	49851.484954974716	54
50525.38772637015	49810.16361300517	54
50608.38898561238	51138.16748121831	54
50880.19335943283	51059.748617719524	54
50261.77799409955	49822.30111092006	54
50240.97156811886	51111.807013673715	54
51053.305127128515	50708.61309955746	54
50218.69528787856	50082.367922642414	54
51152.11454108902	51018.03003015018	54
50957.153058570635	51046.95516693972	54
50682.816061589736	51202.318104573256	54
50720.355590673185	51242.80274239824	54
49957.79313671049	50044.9916896696	54
50165.7150903925	50066.34453763022	54
50002.221636731454	50747.20125626565	54
50088.30664170453	50189.81884773047	54
50882.23721946382	51114.74587511609	54
51173.576234995955	50698.42249570477	54
50058.989225792975	50368.49066627592	54
51212.21955549036	51005.35814882248	54
50146.2217455994	50232.83835540106	54
50783.33073147132	51152.98034136436	54
50242.02181990444	51037.966768650935	54
50221.68468122754	49779.80772504363	54
50156.788559969464	50983.07988123639	54
50159.31438078655	49793.82855529117	54
50626.724028444514	51207.184035527294	54
50314.17617307935	49839.300436675134	54
50266.08321540873	49881.10057898252	54
51127.101225843704	51069.17138496819	54
51031.04808056141	50600.14301576654	54
51267.51353706488	50733.18726483353	54
51030.56947267491	50189.41110276903	54
50044.57915496347	50295.297917017735	54
49959.27550503485	50101.22944029298	54
50879.80890251817	49983.8002272028	54
50896.05033102041	49929.34646865605	54
50225.28144088065	51164.66229869484	54
49929.20802064002	49843.80067815128	54
50951.165991063936	49908.65052657547	54
50655.83286544682	50029.57564931922	54
50912.04583649051	49869.445977556636	54
49904.119012414296	50026.212203538504	54
50583.291872854854	49784.546328392586	54
49988.288628941336	50638.254949570735	54
51266.3346805029	50978.492539643055	54
50822.10122584762	51195.29776343815	54
50636.34797880915	49814.68023804642	54
50184.65124046745	51031.90730258501	54
50857.251089343554	49888.133758546785	54
51080.81464435122	50219.87355594234	54
50933.08638508807	50017.964130475666	54
50975.35136804413	50083.37330677186	54
50712.47959331965	51298.31231056673	54
50181.712726079946	51121.82872306003	54
49880.96250476306	50604.00479532892	54
50979.38192176005	51098.64856729655	54
49950.84309765531	50164.23501274385	54
51122.29523327611	50617.513430559724	54
51087.587494386295	51011.32273447855	54
50374.4247437694	51282.2416264193	54
51321.56304961802	50746.89320204462	54
49849.345029509386	49994.819240150355	54
51126.294142024075	50455.062768706106	54
51153.13460973587	50405.667678477854	54
49911.12893646732	49787.74526422869	54
50697.804363064446	49801.28015136176	54
50893.31366622465	49814.03221587864	54
49979.169082896056	50430.74491164552	54
50048.4767034595	50140.78146356138	54
50790.24772365452	51240.9733491614	54
50275.98886898953	50238.278335309515	54
51222.64612451727	50825.00259705238	54
49790.88201908969	49970.136839673105	54
50563.41335012961	51215.91288769356	54
50505.984890203064	49753.837585859204	54
50967.77358990451	49849.87216210062	54
51188.43049186818	50452.160582121236	54
51260.29104252512	50872.46492419831	54
50604.777883236224	49727.26708825156	54
51106.28634940543	51122.85381005613	54
50775.83524945176	51299.28152192222	54
50085.69468276333	50093.175252936024	54
51135.85524581658	50510.95374825611	54
49919.37281771383	50219.05328740553	54
49859.368949832075	50236.3584332803	54
49752.875066117755	49924.16237680716	54
50754.78874000534	49818.47360776608	54
50957.92384005117	49964.449844484865	54
51025.120540698044	51004.55390165351	54
49849.47465505841	50054.67733839297	54
50312.81020427813	51293.782559320716	54
49866.15611626586	50544.67731476619	54
51101.057605453054	50387.564354969916	54
50101.7180417359	50994.6910887785	54
50821.7979648771	49937.139501436766	54
49841.72136108287	50652.50522556633	54
50166.834693895806	51182.502673751915	54
49927.74485620931	50504.56672525943	54
49874.14809766634	49842.82258507853	54
51025.54959238605	50106.65415031895	54
50349.94343912467	49986.73593810341	54
51314.55901218074	50947.35424170524	54
50370.86855530642	49713.510547044905	54
51344.477925692525	50994.06510478717	54
51304.01647167114	51039.99865503981	54
50012.87410897432	50208.228993281446	54
49850.05640724787	50715.07523772465	54
50662.20842846265	51260.90843352554	54
49865.19322808863	50776.05422069361	54
50653.153893273666	51316.10175085998	54
51062.633936621874	50063.22130099808	54
50846.85486285331	51244.69620298423	54
49804.3818042114	50552.97475568361	54
49908.467015836875	50657.14001993365	54
51035.776989220314	51107.564493528276	54
50480.55105512988	49700.05030780292	54
51258.47106831308	51081.985140906785	54
51175.72872666175	50347.352246576826	54
50508.610232625215	51238.94015268357	54
49841.49013656852	49795.33013708941	54
50221.127224651034	51219.80617081295	54
51273.473484528986	51137.341628375085	54
49999.92604583942	50375.67151698595	54
50950.09201937495	49797.37299035902	54
49741.2723822822	49995.064508746815	54
49800.56059080912	50752.17665858373	54
49760.276444805735	50519.57762963287	54
50381.612585392155	51214.16343752366	54
49807.307153702815	49847.08195728713	54
49783.449684276165	50461.45771195818	54
50076.672725152544	51043.806362199844	54
49907.25140472156	49730.26132789607	54
50259.279808873966	51269.03164549917	54
49793.66217597633	50693.4538610907	54
50684.562683044	49742.81107658858	54
51322.283071841746	51098.973107750724	54
49749.40305485604	50784.17982207907	54
50472.689936522	51287.77461494429	54
49826.11818894779	50501.95711424001	54
51208.08014581238	50399.47849707713	54
50030.82905727934	51004.10916902174	54
50074.69630379511	49850.34653491245	54
49711.654618717876	50484.97361893535	54
51195.31415896071	51064.03760202383	54
50751.29930057459	49760.51296158943	54
51011.18999695176	49903.63672615013	54
50690.36200025875	49978.13946961125	54
49802.19188217497	50024.22259948734	54
49826.07349608383	49741.69458391218	54
51342.22945771759	51157.23817455796	54
51103.45034408975	51183.65517320346	54
50667.498952034744	51370.74316080543	54
50587.754232758096	51050.24392401896	54
49901.03159536983	50090.80298453243	54
51225.14751885255	50931.824438284384	54
49747.25729741783	49830.287395846026	54
51105.53344194492	51242.78817616117	54
49945.17652450867	50744.411535889965	54
49935.11411450363	49681.342850596346	54
50381.63931283943	51342.698945675365	54
49888.83919853787	50831.93093616388	54
50870.62476380872	49758.64453658322	54
51115.50419874776	51302.884930603424	54
50748.77259436398	49996.960603640146	54
50437.91572864428	51235.017938409896	54
51317.77458179849	50873.48907522039	54
51027.424753368236	49838.76573504901	54
51070.234165019705	50645.10393705145	54
50066.34690553027	51102.89127195213	54
51083.230758476646	51348.84683778741	54
50641.87851621439	49682.33497440708	54
49853.97850245097	50453.13423789798	54
51380.900530135725	51115.06691992487	54
50431.77976284451	49728.78583258503	54
49938.4854004904	50861.064647341474	54
51168.58947513703	50564.41947294177	54
50711.27868754358	51412.96761819941	54
49986.035221857805	50313.46759822518	54
50541.01894564409	49688.30933003813	54
50123.33222482153	51132.879080836065	54
50090.18201479163	51183.10198655354	54
50735.67930123698	51466.21034675613	54
51033.217713154685	49961.266520334895	54
50298.19210680926	49770.34527299913	54
49665.83937264964	50517.404144278895	54
50670.727593490425	49625.93020668081	54
51227.0919220739	50558.43936605902	54
51224.01734915617	50618.42197376773	54
50308.56291325635	49711.006743353406	54
51338.08918118416	50685.24068793804	54
49847.39855336882	49689.57002923175	54
51116.97045708879	50170.21399444693	54
50920.50421515568	49720.94137140793	54
49818.337436153626	50404.835484873474	54
50122.16042208684	51076.55323129258	54
49943.046980188235	49619.522451546734	54
49924.750998944226	50421.80261298213	54
50650.2472118181	49572.32404287149	54
50831.68207408057	51313.68521407377	54
49839.76813389339	50181.45909830737	54
49691.52421259959	50773.01754983698	54
51346.73748719069	50630.800399096544	54
51284.244710747174	50659.91062838755	54
50016.76123809035	51063.93355322881	54
