# Supplementary material for: Abundant Topological Outliers in Social Media Data and Their Effect on Spatial Analysis
Source: PLoS One. 2016 Sep 9;11(9):e0162360. doi: 10.1371/journal.pone.0162360 (PMC5017681; doi:10.1371/journal.pone.0162360)
Supplement: S4 Dataset — See the respective attached file. (ZIP) [file pone.0162360.s004.zip › S4_inclusion_swl/clust_56_65.csv]

50000.0	50000.0	0
49997.79043139506	49998.597076012185	0
49992.133447697015	50000.07879332946	0
49995.558133034945	50000.38009565156	0
49997.21745450375	49997.77212437529	0
49994.57180867038	50002.631066205395	0
49991.49888846195	49992.4613969998	0
49996.77201141029	50001.35825968003	0
50004.850999751936	50000.85693610015	0
49993.46797080403	50008.42654315858	0
49998.95035597973	49999.646175560476	0
49997.442896782326	49996.09302892505	0
49998.812795232036	50001.19449831629	0
50002.62075658079	49995.496073808055	0
50000.216125961226	49993.66178437633	0
50004.23648844592	49992.22940218959	0
49993.571381594695	49999.580818657516	0
49992.41923089483	49988.943020042476	0
49996.0527618576	49990.599080623244	0
50001.12000876341	49996.02035613251	0
50001.6019572125	49988.69191780159	0
50000.054173393626	49994.84507609227	0
49996.16393075302	49983.54171333091	0
49999.359585119164	49998.34690009942	0
49990.032259035645	49990.78718097332	0
50008.03801246034	50004.374756706806	0
49997.912305912	50002.05047237355	0
50003.47988321763	49993.052296422924	0
49985.51403302475	50003.33527065473	0
49998.6759818169	50008.21620234813	0
50007.88661690972	50006.75171072905	0
49992.84463948033	49996.02080521639	0
50005.353157945894	49996.63946390781	0
49993.56821679584	49997.757853689975	0
49984.727985152575	49992.42600786566	0
49987.897885826496	50000.432936200814	0
49995.41428427015	49998.58480619745	0
49998.23230755371	49984.27159425677	0
50001.56984675912	50003.70886639595	0
49987.949256951135	49986.671472371265	0
49993.69019385624	49988.42095948461	0
49990.60023029436	49996.84431148471	0
49989.8831856475	49998.5480773353	0
50004.031737429694	49998.13902404288	0
50003.4894029905	50003.09904140463	0
50008.61850962432	50008.21797879241	0
49999.591625836154	50002.031401449996	0
49997.03975814452	50009.348246719914	0
50004.44371639388	49993.891565456965	0
50003.34929151505	49985.56991203538	0
49992.16039029563	50006.06042632077	0
50007.15378653218	49999.26466668234	0
49996.16890274137	50002.738391335304	0
50005.92485061879	49988.330804757796	0
49998.38389391129	49993.62450756858	0
50005.06115385122	49997.67556213016	0
49988.91764942108	49997.5550046056	0
50007.51712024195	50001.36870839534	0
49988.1616042304	49983.63506917873	0
50009.485075860175	49997.87824772131	0
49996.04301541916	50008.734037925446	0
49992.10706594943	49998.709555552676	0
49998.05603662089	49976.85732034227	0
49998.23225417739	49988.04705525317	0
50003.29875263384	50010.79864165075	0
49988.8005706413	49988.888047156666	0
49998.633742805185	49985.74198749925	0
50012.26252845324	49989.043919917516	0
50001.71554240036	50008.23076770677	0
49990.4221963806	49980.08489794384	0
49996.7307457035	49986.75100088232	0
49996.95323201458	49991.31025767149	0
49996.627782278076	49999.704189140306	0
49993.783599509414	50001.9670468794	0
49995.547791910605	50007.16657583297	0
49994.541607082676	49998.032773452	0
49997.19536476392	49993.761534747864	0
49994.48619388764	49990.314267388865	0
50005.31953840113	50011.457951609125	0
50005.21838530439	49992.710027598725	0
50003.553832569996	49996.930528550794	0
50005.55622003214	50007.27952617764	0
50016.07253131363	49992.92009515851	0
49981.55975510632	49993.815413305005	0
49998.391760254424	50010.92338898061	0
50006.9610331696	49997.4371772649	0
50008.761052684844	49996.71402507769	0
49995.88335509951	49989.38185972829	0
49996.861110456084	50003.60591475201	0
50011.76083948491	50005.815023696225	0
50007.565205166386	49988.032658921504	0
50011.5472826698	49993.41279408204	0
49994.69598294172	49991.86267472745	0
50001.59297422699	49992.63184262959	0
50020.432728192354	49991.544523876044	0
49995.42836478101	49997.296746693275	0
49998.810270886876	49992.07105333187	0
49990.64479087334	50004.56734443546	0
49986.07489653561	49993.66150576665	0
49986.51012401545	49995.60849854692	0
49984.077954815686	49995.664388103614	0
50003.895467088914	49987.98694527446	0
49982.031325156546	50004.108411650275	0
50012.386007996894	50002.93416500153	0
49981.83577827261	50006.99544168797	0
50002.61358895062	50006.125868638286	0
49997.610187178936	50007.504993158815	0
50002.000247755146	49982.02566011666	0
50003.92467657114	50009.55221404131	0
50007.90022175466	50009.254849840996	0
50002.119076106625	49987.54881244561	0
50000.85755020047	49982.84260186325	0
50002.88920887537	49988.277816315385	0
50000.76418505607	49990.47633754719	0
49991.52221516297	50005.175687260315	0
49991.79441719219	49989.945528475415	0
49998.38903914623	49990.977596904035	0
50010.86443657174	50002.861853111826	0
49996.13310567727	49978.225416527945	0
50001.90323198772	50002.087447907405	0
50005.84584777947	49998.54566276328	0
50017.357289774474	50003.73442282242	0
50012.453241333955	50007.3589429362	0
49985.605250376015	50000.51473356919	0
49994.38328827558	49984.18899957935	0
50000.8403546126	50004.897730818215	0
50006.11194117808	49990.15992299432	0
49984.27524808013	50005.968591316036	0
50019.5490885488	49989.334775282514	0
50008.08135946473	49995.88210170539	0
50013.452588935026	49988.7082536488	0
49998.1854275154	49989.08493253287	0
49998.71774061969	50006.58240197167	0
49993.97049801827	50004.02511665101	0
50015.25622703696	49993.5720335993	0
50019.81418921928	49993.28277654077	0
49995.226166110464	49988.49803466768	0
49993.865175289255	50005.869898426434	0
49994.04884830762	49993.897956082816	0
50001.39258520028	50014.69304526826	0
49992.10381851385	49991.3367421365	0
50002.88349777745	49998.53556594982	0
49999.29465558944	50003.13800737407	0
50012.61582749915	49996.667967977366	0
50004.93898694684	49981.08544820314	0
49992.72674114008	49981.491918674365	0
49982.816725410885	50008.82887474503	0
49993.60548876865	49980.15138910854	0
49992.11360557294	49974.161871512435	0
50008.0641741181	49991.535682462476	0
49986.56975352135	49985.88537937111	0
49988.26397047004	50003.51104710496	0
49986.204012010814	49983.62403469558	0
50005.45533731321	50008.4777403098	0
50002.84202847576	50009.38788858975	0
50004.5110949025	50002.17592122478	0
49977.593176681534	49997.97886004455	0
50012.96296910729	49986.584380800676	0
50000.389708098875	50008.21378903525	0
49990.53693650669	49987.986221160616	0
50014.06684097054	49993.2541244715	0
49991.01998804747	50002.62396518842	0
49997.179664791176	49989.593964051295	0
50004.2950092968	50012.89350630644	0
49990.621701041644	49975.46767306921	0
49993.55678247852	49977.01456242952	0
49992.84959283164	49987.70268395018	0
50011.20404459958	49996.77816642178	0
50003.364540594666	50019.003513690965	0
49983.49823437399	50007.538690917216	0
50014.32975302772	49996.15686941403	0
50015.78410513641	49997.474112749405	0
50009.43197460551	49990.474738550445	0
50004.745906517455	50016.623646608256	0
50009.63416808849	50010.34807378314	0
49981.74271072933	50016.83610456045	0
50013.40609958293	50002.34463341224	0
50002.72985233878	50018.01678341299	0
50008.287622641416	49999.13161246651	0
49984.126513146795	49977.08224825575	0
50012.84333684762	49985.38424254539	0
49987.99532836726	49995.883448455505	0
49990.49563661924	49992.83144377475	0
50014.145828508044	50005.16808115428	0
50015.1384677496	50000.029878970345	0
50018.71002429644	49992.34413541518	0
50007.134924491525	50011.962310271636	0
49996.373515502455	49992.135994846685	0
50006.850693972374	50009.72264438309	0
50012.45941158673	50019.663471941465	0
49992.899397134126	49993.07508130361	0
50016.607641170005	50001.151601822945	0
50001.25747092277	50006.547656443894	0
50005.9345093647	49994.19009730721	0
50017.813944932546	50005.00005444524	0
49994.42296405501	50000.44724693628	0
49999.35940114721	49988.76188971461	0
50016.58884756132	49999.17895380054	0
49994.892938313336	49980.091849776516	0
49995.0510721457	49995.44024060015	0
49986.38053722962	50002.41536141428	0
49990.64707373581	50007.66669698612	0
49989.3412077137	49992.250863683475	0
49987.369434572014	49998.90669951169	0
49986.04730065185	50004.93889305151	0
50020.57281063565	49988.298296764944	0
50003.141428724506	49983.92680217168	0
50011.81226398315	50020.795317113116	0
50007.91702417866	49994.79261652382	0
49997.460358599514	49978.000531714766	0
50008.47322917809	49997.7998386602	0
49988.79105521255	49985.61885176348	0
49979.99668415866	49988.247550464446	0
50023.01450993598	49990.665766766455	0
50001.80863469015	50011.621492053586	0
50001.180707899926	50000.160397497704	0
50001.230491099064	50013.464722137476	0
50005.57916729151	49986.36478573439	0
50006.32386534526	50003.98689779463	0
49987.26417256439	49997.386262863576	0
49986.50969488265	49971.13079668079	0
49991.78560749561	49984.743248127874	0
50011.91064186316	49987.25857504851	0
49979.026179858774	49993.54009193787	0
49995.29197055855	50014.299317089695	0
50003.27528192292	49991.640484220654	0
50022.18687484511	49999.49876293456	0
50016.845165693354	49996.542146341235	0
50009.68184032617	49994.3223712722	0
50008.5689875515	49989.42745413995	0
49988.62882947315	49994.23153514448	0
49978.34352784749	49994.31806542327	0
49991.21899801028	50013.93786311992	0
50009.06545782055	49992.015826742805	0
49996.762495718875	49973.93491078354	0
50017.86968777505	49999.56646561498	0
49992.32209367812	50003.204802689404	0
50006.53972236025	50002.45568023364	0
49989.60527622023	49999.63902025744	0
49998.13606003267	50013.69500914624	0
49990.00921189547	50013.485931768155	0
49991.09537875763	49976.82180722324	0
50010.54800492425	49998.00514117209	0
49989.09032394753	49996.42852776032	0
49995.18505374276	49987.3120398817	0
49990.204920949844	49989.23957312068	0
49995.16332007578	49981.804981765024	0
49989.805555721876	49969.598178768865	0
50014.54160586519	50009.30971696948	0
50021.54580095918	50001.77225144148	0
50006.927652825536	49994.9504747572	0
49978.94516972163	49997.86333530433	0
49987.154837966766	49993.45593771072	0
50018.25094646333	49988.26745355924	0
50015.53809944499	50007.19757847838	0
50002.562234896366	50007.29734310244	0
50000.87592896443	50009.30557281569	0
49996.09835851055	49994.088565508806	0
50023.472574627034	49993.01831946304	0
50013.090661204544	49993.807025936294	0
49978.33498788711	49999.89226490378	0
50014.457860201575	50015.35471834229	0
50006.75642568968	49992.643689522236	0
50010.80395894891	49986.74763689218	0
50001.22972512284	50016.696412634854	0
50011.0865047758	49984.2383962155	0
49987.17750191979	49980.50113884318	0
49988.18126003159	50002.39534483807	0
50025.30879016485	50001.55626795164	0
50004.84985572731	50003.25131092541	0
49992.321169828596	49977.792669715236	0
50025.70679542769	49986.95657258604	0
49987.68618123762	49990.97637467728	0
50003.750755374844	50000.30182726468	0
49993.00738688821	50018.27374472574	0
49985.56049451298	49985.40564000354	0
50012.47559685164	49994.66869856204	0
49988.23073582163	50005.06016935864	0
50014.21137249285	49998.59916272567	0
49985.705947552444	49991.237555350046	0
50023.961762669176	49980.63716247672	0
50015.65901229553	50005.51123304655	0
50007.42018130532	49983.40923644637	0
50003.98929458173	50020.19652411129	0
49978.68685766216	49980.01706397409	0
50006.02554113342	49983.502716806615	0
50006.37104882755	50017.880156948675	0
49977.877792385596	50016.68462250551	0
49983.88778388111	50003.431641383904	0
50007.25930525301	50016.356386512496	0
49997.53870393056	50011.68337544323	0
50028.8876354843	49996.7961139601	0
49993.03313609062	50004.99403676527	0
49978.87460193789	49978.57901382944	0
49998.366406242945	49994.75751474936	0
50019.61622097593	49990.60713461233	0
50014.61533795304	49991.38028168589	0
50008.690952911136	50020.165591565055	0
50005.68511072025	50013.842987113785	0
49996.093953493786	49996.01996986774	0
49981.46397774686	50000.416395001106	0
50010.21667654521	49996.177030068495	0
49996.98762224401	50012.73618486243	0
49977.06413674297	49991.234642248426	0
49993.694214306066	49995.12567417274	0
49980.3192485011	49994.00326872188	0
50004.056211135474	50014.66353332076	0
50002.37956575776	49978.923750197646	0
50022.66685467963	50001.65038291576	0
49995.84149753014	49973.43350969119	0
49997.10356754586	50006.01006358804	0
50033.06942428801	49981.91341570461	0
49979.94679799229	50001.3323591304	0
50008.85047956283	50016.47355770598	0
49995.25060635962	50016.73726829858	0
50006.72266694603	50007.64404602325	0
49990.082384099696	49971.73324296739	0
49994.30142329103	49986.52147414055	0
49993.99083781493	50013.564340328594	0
49993.677025331424	50019.77453632753	0
50008.88873976937	49986.20754836948	0
49989.62043617076	49984.9066512741	0
49976.89101514203	49999.79555213243	0
50000.38365317644	49984.73866509687	0
49998.50301832688	50004.801049115755	0
50002.4775370339	49999.82692121468	0
50000.58614407058	50022.59126134004	0
49991.57997734524	49980.74466590062	0
49999.47619484948	49983.55135301644	0
49997.872176753845	49979.78767954166	0
49999.51034001347	50014.126163537476	0
49987.361610054635	49969.53376487578	0
50002.83973411616	50012.701877170904	0
50010.86774556764	49989.07944425918	0
50001.15748309764	49991.573961654765	0
50007.9913835416	50022.24041741338	0
49988.7503233546	49981.35012226887	0
49986.03608310234	49999.11861181681	0
49985.00637627702	49981.597648055234	0
49985.650089384144	50009.49023072368	0
49974.397243483145	49994.03644489316	0
50015.4345562129	50000.98678220005	0
49976.39001702552	49983.38478956387	0
49990.066594147334	50015.71113489241	0
49971.73204410394	50023.41744022993	0
49983.60830630746	50002.113752133686	0
50007.28364498836	50014.70157262982	0
49983.19737224199	49998.713609976796	0
49986.11467622116	49996.56995467928	0
50019.87293030292	49996.05067039871	0
50011.89569799317	50004.23689077273	0
49987.14195373493	50003.64643312917	0
50005.18617250356	49976.00707180303	0
50021.27295677253	49997.78060101359	0
49979.594871433575	50010.649888378335	0
49992.039268323744	49970.88771154867	0
49987.510827455895	49972.02581111281	0
49995.56040451604	49984.98989796355	0
49981.0822076258	49967.432359146966	0
49987.94058000065	49974.88526764987	0
50014.510866226876	50001.379604242626	0
50004.62877733578	49978.807454918766	0
50003.970018942	50018.124082947324	0
49993.62624373497	49978.81782578118	0
49981.3428510555	50003.34384201937	0
50018.167902045905	50002.34827142573	0
49981.71449227033	50012.160532840586	0
49993.51179022016	50011.8374166899	0
50006.51511528033	49980.31385758159	0
50023.53832016382	49982.224374854566	0
50017.194157851016	50024.83639285489	0
50016.97714463976	50008.12513798981	0
49990.94758817478	50010.165896359336	0
50029.3899666008	49984.93088934797	0
49985.95128382408	49973.39797252086	0
50021.498484812364	49991.903341270365	0
49977.56468768297	50006.68173366002	0
49997.40523162644	49985.00916248897	0
49999.45886393115	50015.993292540705	0
50004.07375902936	49990.19193619716	0
49974.26236635185	50000.19879209648	0
50019.180563178095	49997.94562009952	0
50009.890755981425	49980.265018184764	0
49989.29510405071	50002.724338880376	0
49996.426259186024	49985.51478007382	0
50007.493040620924	49989.19723968765	0
49981.384028675486	50010.62626959132	0
49991.6071713429	49988.028312631526	0
49984.6056899718	49996.65388554512	0
49989.978249538704	49976.34614928339	0
50009.06208482354	50007.05225252825	0
50015.12164949382	49987.54220632814	0
50013.02451351341	50012.6930640136	0
49983.72875331615	50005.03348698493	0
50030.322162535915	50008.764945724026	0
49988.07236480543	49973.30322159022	0
50021.17953770424	49993.40148768863	0
49977.9353266202	49988.32861394756	0
50017.55200453088	49989.686622262205	0
50009.41709683127	49982.94472538286	0
49993.517031380165	49985.624445562935	0
50024.23762702507	49990.057631149546	0
50006.59920691841	50013.173112278804	0
49996.36285869221	49979.65183355569	0
49996.46253639952	50010.35669178488	0
49986.346697934445	49975.77454466398	0
50017.36509094484	49994.05724041787	0
49977.54298608225	50015.26628060827	0
49987.665413008544	50009.961026873665	0
50004.20668245684	49986.92493821414	0
49991.240948939056	49995.09753900651	0
49990.672214701546	49969.02835953091	0
49986.80029992012	50019.193986685816	0
49987.05498610656	50015.276629584274	0
50013.29483279359	49990.93642424138	0
50003.07116470876	50004.790797890644	0
50019.96678142075	50005.286622233856	0
50016.410985050155	50026.64117403084	0
50022.381607964344	49994.78009458669	0
50032.55510401598	49988.476649386204	0
50019.84726886357	50008.03743254569	0
50018.55105006549	49996.125393120456	0
50005.72733228711	49984.65987424659	0
49990.724770951034	50001.10196901953	0
50007.556938279646	49979.396019758125	0
50022.078615100705	50000.813758113996	0
50004.55566149082	50023.60044291396	0
49998.4983155582	50015.035411197096	0
50004.21201548379	49979.89735732732	0
49998.41688966351	49982.0914605221	0
49996.9404056562	50019.45560997021	0
50024.824178134666	50003.82240284793	0
49981.59933546655	49988.22546023058	0
50006.68692081328	49991.29153867619	0
50030.92505047998	49986.73341575318	0
49987.02162812129	49999.91224158874	0
50025.59547838074	50004.8113040502	0
49988.90094384041	49975.40867859488	0
49990.23594971534	49994.96063345515	0
50017.1067611682	49986.79810538411	0
49995.74080340362	50018.56532930337	0
50002.31586199673	50000.83903672667	0
49985.91446985067	49977.111835945914	0
49967.44431902017	49989.53004316159	0
49991.32434972063	49993.81099808387	0
50030.49764698876	49999.80431681986	0
50027.8920230694	49984.61646596402	0
49974.05217655252	49991.63751974511	0
49986.350155817265	50008.71150109189	0
49979.786602864704	49996.93528004006	0
49980.638830733114	50014.78666042598	0
50018.94609729141	49984.38404056665	0
50016.86817008317	49983.479919210724	0
49990.923193534356	50019.067660158245	0
49984.68159875427	50012.00075993163	0
49982.58897476211	49987.25645410104	0
49977.860154341804	50025.185317880954	0
49980.36263354036	49976.54920293385	0
50030.175245270664	50013.83441614367	0
50030.65430217634	50010.08164100497	0
49970.65389870021	50027.10203048065	0
50034.9719228903	49978.647480672626	0
50017.85789347177	50007.327853458395	0
49989.376716702325	50005.95581601044	0
49972.54740722439	50004.26018838349	0
49999.90607349646	49987.24525022351	0
50016.33039841318	50011.26546094777	0
49992.406209525456	50011.43399184492	0
50035.72874323706	50015.82195458916	0
50005.41012807499	50025.2913505149	0
49983.81713803753	49983.79410119446	0
49999.77181508898	49967.689736443	0
49967.01115954832	50018.732933267005	0
50001.21111076006	49976.59515916633	0
50022.03660548448	50021.284900769926	0
49987.06820574467	50005.69981951918	0
50020.23576196077	49998.22890886206	0
49992.16903790663	50013.34050751537	0
49981.74734959878	49983.20071237331	0
49991.36824090871	49969.98461879516	0
50012.37766248718	49981.688403947286	0
49974.56224014572	50014.0804240969	0
50024.36097900612	49986.16457806206	0
49978.57637046901	50017.57258934513	0
50035.21616128849	49992.33085888675	0
49988.520182053304	49993.212740546805	0
49990.99456999804	50011.18036907362	0
50014.791241027175	49989.81083623396	0
49983.24235149588	49995.04380092772	0
50005.4078474971	49995.59320991545	0
50026.3538803164	50002.49773890014	0
50022.33425121599	49996.648774144	0
49985.706139208625	50015.893411702025	0
50001.12132970448	50026.977078791555	0
50032.16883876991	49997.22933410839	0
50000.78804212597	50010.92367463368	0
49997.79416111843	49992.046539810384	0
49989.86428037326	49986.360250281214	0
49991.50355130605	50019.933566887434	0
50028.340584949256	50004.80209150397	0
50407.48709582696	50559.57065592618	55
50441.39945406324	50609.42461693865	55
50503.40115702322	50620.81900430972	55
50561.206232673336	50600.82237787672	55
50518.61544134283	50680.39506818234	55
50415.174938708304	50666.482545128245	55
50401.7265791636	50722.5484905535	55
50554.569238905846	50729.91723676429	55
50503.80439689614	50766.12464096456	55
50553.98607660344	50538.83680911963	55
50463.15219562605	50696.62659058118	55
50606.91398672681	50564.12720245937	55
50471.26342409812	50822.164347654296	55
50384.64235620567	50611.7206897989	55
50451.29184771694	50514.99989923459	55
50332.4363146996	50632.94373451621	55
50441.70036543802	50764.49828783803	55
50379.663610367825	50776.32769080187	55
50593.590318097245	50681.56565276297	55
50504.12957578489	50871.80188895373	55
50569.31249944343	50792.72700889745	55
50346.33863903799	50560.97547471733	55
50458.8405358383	50906.35497640495	55
50559.62181220826	50857.43042953784	55
50401.34257069905	50482.33240619926	55
50372.763256225524	50431.69098620301	55
50315.32926917712	50444.20443473101	55
50389.844973611675	50370.618220450066	55
50648.65808302959	50518.59210560163	55
50363.558307161155	50318.40925290061	55
50680.17780597469	50469.89645398036	55
50296.891941784335	50676.92911760538	55
50517.346783805835	50493.164946150944	55
50516.50534825243	50928.55155479045	55
50512.45423704794	50435.72962695318	55
50313.481999984506	50508.042955297904	55
50679.104910291106	50407.57905299253	55
50446.39224574284	50387.83406367749	55
50731.34171331456	50433.277170281326	55
50629.524269424284	50809.66275937796	55
50287.92195185606	50563.64731766472	55
50773.236386566015	50472.83107170998	55
50324.46396493714	50366.77760469777	55
50702.67604236902	50538.94854352834	55
50501.58426896791	50353.59743499968	55
50604.938535479516	50477.984678878216	55
50657.04818724303	50352.73688956415	55
50330.34213596734	50741.17206983049	55
50653.92258036449	50598.738361489675	55
50572.585123051045	50951.273042797824	55
50691.28194383587	50823.212231582744	55
50607.17572323386	50314.16503566903	55
50825.512955425016	50451.24234018033	55
50259.72283905553	50411.57113157356	55
50674.0119905627	50656.621296855665	55
50240.02380711892	50692.280797714506	55
50735.948078588604	50375.99031040798	55
50322.91616868067	50802.686262752955	55
50542.73442196683	50315.21928104724	55
50609.431959029236	50753.42427335318	55
50270.53579391637	50620.00131018137	55
50305.77638847489	50291.88530561555	55
50795.47986457429	50402.14503862746	55
50614.001923697455	50889.74997996513	55
50880.32475115558	50426.24464205649	55
50236.342891502754	50535.504465063364	55
50269.39838103885	50742.638714981375	55
50451.27354999556	50445.73837589504	55
50306.91398889693	50858.34376970235	55
50369.1975938482	50867.74583168186	55
50566.12957047669	50367.67391665406	55
50351.905624750805	50924.61858474295	55
50316.86841224105	50968.477986475096	55
50245.85198712051	50269.287767747315	55
50498.58731136451	50552.22599108992	55
50608.33545358363	50257.0779198422	55
50282.96778850339	50915.79770443077	55
50261.2092716463	50353.40228683561	55
50699.52653126985	50881.483913248034	55
50347.17842837228	50241.826134737705	55
50509.525807783735	50264.488595549694	55
50420.43635195818	50320.249791115195	55
50654.4498279321	50222.355122536166	55
50519.54471746335	50202.90173589627	55
50471.90643765809	50964.05269935227	55
50593.511729388134	51012.7542404326	55
50407.598086506	50936.17528962537	55
50367.478466543645	50184.96462735966	55
50539.053442567776	51031.31591524565	55
50577.84624879804	50186.22625943408	55
50543.513719494615	51094.96465953122	55
50261.131317135514	50207.34585886304	55
50483.89415986328	51116.107224226565	55
50825.13582458599	50509.74950535321	55
50628.31058914076	50149.82687252574	55
50210.64939404397	50379.94897573153	55
50913.14980848652	50380.81671746288	55
50660.72870810004	50290.04821272562	55
50259.461826513936	50968.41984107459	55
50708.638350079884	50204.792867363925	55
50967.47109155137	50349.61385575356	55
50210.40709923737	51001.541727910626	55
50439.57063925299	51016.975348489425	55
50817.11536655166	50343.155056784904	55
50427.580786927945	51125.545704316304	55
50369.428357966644	51097.723708525285	55
50376.97121556761	51021.437721322705	55
50259.53449805391	51038.375522963936	55
50927.44641894431	50301.839766074525	55
50761.83188656718	50170.965809955516	55
50935.13071611956	50245.006207275364	55
50209.14868267155	50936.02598726281	55
50763.261275498604	50881.689549683644	55
50238.54409218888	50796.43527864098	55
51024.32536148148	50324.76677704603	55
50249.21335352023	50862.99630427886	55
50236.72335379439	50471.72619756926	55
50663.18810734608	50735.42861159642	55
50460.474352142934	50184.30385033164	55
50818.39574339562	50140.74536111164	55
50154.24315599962	50989.19082829207	55
50276.54174411094	50150.133310202604	55
50738.959969103395	50583.7741437296	55
50308.59553596966	51081.79331194354	55
50886.655227614705	50523.57546267749	55
50185.80297075382	50501.93452504753	55
50948.91081365177	50426.42320312564	55
50789.65789220045	50934.87948167009	55
50774.642240903304	50989.75857080888	55
50536.408543899364	51155.32262784677	55
50154.92947261029	50369.0789004869	55
50318.99063245752	50110.47618334762	55
50848.772722000576	50951.18009648478	55
50485.045422039046	51186.92330838689	55
50343.60661578868	50051.51847979908	55
50376.768505162756	50105.70042654312	55
50884.505158030304	50994.36665824547	55
50883.482424528855	50900.3612235835	55
50965.26468014568	50197.66723252388	55
50093.56203072301	50972.739236210546	55
50443.09434903808	50130.688291218714	55
50184.014487192355	50690.45015473575	55
50286.015129076804	50049.04835400903	55
50706.19891619289	50141.451708872264	55
50241.50026742832	50088.40274536868	55
50734.35802230281	50090.64428706218	55
50210.19388693113	50590.062476829655	55
50575.954931835506	50111.39171429498	55
50147.09141377702	50736.11871887193	55
50633.44126325314	50946.49703764398	55
50525.83420212858	51230.435207957744	55
50798.62323275239	50087.543303922255	55
50193.604227037256	50876.75342032797	55
50940.39540608892	50552.79187105111	55
50889.25708336165	51054.732940015194	55
50260.607346916375	49992.27972120689	55
50934.78348638414	50870.40032791431	55
50199.826378769096	50322.12894397146	55
50125.634691962616	50678.586395127444	55
50183.656143614215	50083.62150622176	55
50892.78281931564	50590.84685402242	55
50404.10145948232	50259.56487400249	55
50047.00837224248	50936.89315895375	55
50190.4107474985	50024.46279899471	55
50818.603140237545	51035.10227981192	55
50737.202192860525	50786.05409344428	55
50140.09368986401	50855.91440008033	55
50066.97211094386	51023.14150824236	55
51027.32039653283	50268.040791272244	55
50999.88121233547	50458.39598578141	55
51031.86276361307	50411.78207357703	55
50096.02769283394	50365.091104975545	55
50991.729913431205	50859.891032656684	55
50538.71437549943	50061.60581767726	55
50470.260558694674	50075.1642605346	55
50766.208420651936	50036.30103001555	55
50098.39541039634	50303.625979289776	55
50825.5838969449	50891.14511070493	55
50859.9746513722	50080.42556996846	55
50166.47485042874	49968.75644827025	55
50577.1312013962	51202.225592570125	55
50790.53330985004	50810.43313676093	55
50808.38395361031	50202.65311789164	55
50718.72912092824	51011.575866600666	55
50119.444222894446	49928.84862526778	55
51000.80563225348	50802.54786059421	55
50842.57367359943	50625.01008940977	55
50773.49473362009	50534.65803020487	55
50062.782411337794	49899.90848448616	55
50781.673704406785	50627.89297094032	55
50728.724661029795	50679.50358677538	55
50082.983030499454	50242.81111074812	55
50616.425569453815	51243.57759080105	55
50672.85504872731	51243.75104243734	55
50809.224685838235	50677.745228219115	55
51059.18000811358	50476.41879906338	55
50872.36515855453	50675.079829721944	55
50182.100375351045	50815.985010961704	55
50904.41921586053	50115.966771764026	55
50646.90503370535	51039.51864748196	55
50945.932831675804	50495.14526974059	55
50752.02704359394	50731.47170046932	55
50970.22957020916	50924.72051087575	55
50627.72576487651	50072.79663208734	55
51054.01991550341	50776.093826484466	55
50151.6977129553	50918.94820579253	55
50869.80576197687	50308.722563270174	55
50869.64673052319	50734.63176211776	55
51021.10839974908	50174.189077814284	55
51027.47763227434	50920.850831927266	55
50011.218601314344	49875.89523585878	55
50205.01425397942	51062.39404111392	55
50940.16291862057	50806.24509198451	55
50780.02080398519	50259.62368330432	55
50164.37756072781	50433.17742228009	55
50720.10806620083	50308.96339769264	55
50896.28274203065	51115.82494247271	55
50092.02672615999	50769.89246005543	55
51006.66295510333	50522.8269518615	55
51083.70866824746	50941.34501678464	55
50165.60720476457	49894.308471265496	55
51005.33008530955	50118.7374230056	55
50096.20248496047	49849.70464232795	55
49985.170145116674	49818.53492146549	55
50673.34633847971	50026.578484822356	55
50858.18650548638	50241.66931542822	55
50045.28923757969	49962.3510718651	55
50070.77775801698	49798.41622674493	55
49937.58704953348	49853.983121782585	55
50981.6029024858	50065.14042717215	55
50849.126048470454	51156.1468242315	55
50340.25368961395	51152.129121208214	55
50528.53570999139	50143.0523782235	55
50084.03489092015	50845.450607173945	55
50925.796126993286	50641.569976106	55
51036.284857980856	50050.50588942468	55
50859.2210678213	51216.480002822944	55
51108.29109899966	50791.71565359218	55
50097.087976717885	50180.76112773088	55
50211.751788161724	50743.48463903211	55
50415.16985669298	50835.297948984284	55
51074.8624737912	50006.72449027175	55
50885.48859776084	50834.001046431855	55
50926.7587535949	50700.173373063444	55
50715.38649574661	50952.22292952367	55
51092.364414714066	50404.8900204945	55
50044.11255393653	49747.27348104664	55
49907.83893436735	49906.38020702513	55
51165.838886446734	50764.55081741222	55
50590.08940139858	51301.92808539287	55
49850.95011900411	49930.70405349376	55
51216.56086983127	50803.136088768166	55
51122.3312588738	50889.22204814383	55
50160.40198038322	50180.95627027055	55
49945.7999043935	49774.659938040975	55
51065.44513602225	50877.7315957589	55
50861.08145419897	50019.0384325893	55
50780.44449940651	49976.07661435632	55
49998.14733544931	49709.43435532401	55
50128.210328712004	49802.3870959066	55
51178.816467725745	50709.63433405898	55
51122.63248303893	50687.23122142117	55
50214.17053472002	50140.9353660634	55
50570.55814730493	50423.982493512995	55
50133.88943132421	50031.90532226927	55
50985.73420410645	50646.58996288994	55
50081.05545301302	50118.942742241175	55
50905.53880835759	49978.51729988668	55
50096.36321976425	50622.96491965482	55
50842.421987523	50563.48533608527	55
49935.37375276576	49715.73135973699	55
50741.86000693197	49929.99240836274	55
50159.40144016007	50556.21014985725	55
51135.14281453157	50977.23332634042	55
49998.12015423893	49993.738551261325	55
50795.791189724114	49905.98153939564	55
51080.68193031167	51003.38118439612	55
51042.48421498562	51054.67792721346	55
49961.390469165	49929.78668687372	55
50993.33662198737	50976.633517358874	55
49915.96194194773	49654.31234142698	55
50722.058540011334	49990.57677828135	55
51178.788720818186	50898.50782501283	55
51116.22810607695	50480.27216291313	55
50063.99223566305	50018.730639448055	55
50951.013988085964	51134.0375574201	55
51083.91262432605	50280.16080451799	55
50890.07898199077	50195.11934649064	55
49872.18546452411	49855.569286214355	55
50391.86073893381	51182.51497697777	55
50130.457432805735	49744.67377195782	55
50633.94596776666	51181.83350386664	55
50262.45688330127	49934.61314899312	55
50247.23843758547	51101.13052234065	55
51130.77701618213	51038.43520207803	55
50838.15316933223	51097.19743798021	55
51031.60862833274	50606.39785766608	55
50821.74300129439	49852.281279314186	55
50095.237849499514	50565.07791527407	55
50965.784171112275	51076.855402896974	55
50040.405707171776	50738.77066421541	55
49887.73032634364	49778.22245645034	55
50907.827011729874	51177.163541928865	55
50187.98218247301	51117.948168088515	55
50940.54021301635	51018.3993477394	55
50095.600221535205	49697.194051617254	55
50962.36395840346	50752.58210091726	55
50024.74763293976	50109.01513405202	55
50321.56773395451	49916.448497146586	55
50958.513341032536	50010.76202194153	55
50875.92226769046	49837.58991705144	55
50455.82473184493	51237.66557380586	55
49821.30484177936	49879.00849349624	55
50060.751852938876	50678.62941944378	55
50458.30920280367	50017.26243294641	55
49972.17756414102	49658.51228697795	55
49946.99650185074	50018.12804515683	55
50611.28810595324	51083.79356629262	55
51083.323218756785	50347.38457404978	55
51012.34186320555	51117.38961179953	55
49986.3614486163	50953.70356639754	55
50844.32335974109	49785.590163405424	55
50699.79287584155	51072.49516990743	55
51227.18193390096	50746.28785491611	55
50040.30284793173	50316.501138913314	55
51008.65236396946	51176.92889158111	55
51283.07948096826	50721.62678928368	55
50164.552037047324	50272.12415938431	55
49988.905117707196	51014.86311696717	55
50404.76363113405	50042.34474876083	55
51171.055035329446	50841.996085167266	55
50489.98800813531	51059.273387597386	55
50751.698689766425	51103.74267281715	55
51127.35315073419	50629.77632588842	55
50472.56254229755	49954.440430648676	55
50159.84691200807	50614.936941566	55
51064.45293651655	50537.87510050628	55
49895.626146989984	50041.88090767204	55
51004.27596230098	49969.49277965292	55
50806.225922416525	51195.64904467239	55
50597.18893976795	50024.42664499455	55
50010.89757756475	50365.76338335339	55
50669.17822750863	49965.259534314115	55
49851.03646267791	50076.35196380649	55
50128.68576698971	51118.357030599254	55
51067.26361143677	50710.762854220775	55
51193.01632854478	51030.064172249	55
51056.99268819638	49950.3284129249	55
50018.45399148252	50632.62037114738	55
50359.590843323895	50683.69267429389	55
50178.777295965585	49837.391781991966	55
49795.23917251432	49959.85212179411	55
50907.23148087579	49787.08684418979	55
49990.13321651233	50277.150330468125	55
50528.65074818895	51295.47253871241	55
50031.65800460383	50212.2440773812	55
50966.66777368172	49811.569486595254	55
51309.584838447714	50778.218446754334	55
49918.1298929051	49589.380306289495	55
50948.85691118709	51223.35355539551	55
51266.951498027	50840.962925067324	55
50357.98568984724	49996.43272710707	55
50225.55090776042	51160.81937480853	55
50615.6973834438	51354.400662145155	55
50941.07370267729	51282.855741533815	55
50569.71585231727	51396.68726477268	55
49983.96978496067	50588.41275785403	55
50838.553938256264	49727.745566927035	55
49902.383592928185	49962.56471138315	55
51066.19605437785	51199.04209891573	55
50345.506732265814	51227.691676990165	55
49804.47136472983	50018.74916870003	55
50974.35127211672	51338.09798317446	55
50734.955489140506	51226.3981058954	55
51329.16750770557	50846.56270329147	55
50159.407676768424	51173.105623326635	55
51148.61750796587	50529.26428407794	55
50405.79817968164	49963.34958420884	55
50883.31346654689	51309.498021748666	55
51105.90596799555	49911.99351696754	55
49839.75816255917	50133.4628842626	55
51255.35175468691	51022.4296937378	55
49986.40891093486	50161.39901490171	55
50074.18025875519	49645.18792090845	55
49795.02033120926	50093.016653395716	55
51005.90338110575	50711.64675524824	55
49987.734751315504	49601.972377637685	55
51128.28672905005	50037.8131588927	55
50041.29507997792	50808.766167811	55
49927.23937636035	50279.848438058754	55
50916.72480605194	51362.79857539975	55
49741.435300694204	49988.061874748084	55
50684.782572401804	49906.777992711184	55
50004.4152319826	50898.141392506834	55
51219.48005285061	50948.17614332415	55
50724.12074093269	49865.70537713632	55
49923.79766182888	50569.6346696276	55
49925.91111139357	50344.29893444718	55
51068.621940555575	51121.93377306683	55
50586.28190586806	49960.44155520962	55
49713.29291918735	49938.77458925518	55
50051.26914967517	50524.82040861081	55
50081.81355516144	51085.02119381577	55
50148.950319562595	49675.71043711523	55
49898.32938002273	50120.81305527497	55
50780.794761952195	49750.942386669514	55
50542.06711540602	49997.24789865647	55
50422.42383124415	51287.86991338692	55
50427.2564922871	49911.50129183011	55
50016.826600433065	51063.57557860659	55
50474.14617096433	51319.034559537045	55
51383.89061941789	50828.4620019219	55
50826.781783205166	51313.84957980413	55
49879.43931685463	50250.1413553995	55
49694.19993996233	50031.84638569663	55
50107.001166616334	50440.43724532683	55
49748.70545901025	50057.06852623034	55
50509.00979094418	51388.13995873583	55
50529.13633606837	49934.01546933724	55
50163.1030891447	51231.21777762765	55
50911.22199686667	51418.765447640275	55
51365.26902885346	50764.688549491526	55
49928.926070127105	50217.84171661359	55
50138.6306386339	49614.90085235384	55
50729.807443383164	49788.73820123993	55
50052.55348087464	49590.138665170554	55
50587.5440694265	51457.65422091307	55
50186.18712018006	49754.84575701813	55
50283.380789562856	51210.73444475874	55
50329.302619210765	51287.624014069384	55
51142.893306598206	50281.42172810885	55
51313.03388078039	50673.62511195438	55
49655.311112959396	49942.71575672004	55
51155.216896679856	49870.86999796555	55
49981.38915254565	50420.555083346306	55
51114.26266435061	50096.056421546054	55
51027.098686450794	49816.83795069257	55
49876.859992564176	49551.11473604888	55
50101.880829379865	51177.37249557859	55
50206.45936687394	49656.39641654634	55
50053.251119937166	51135.510050701625	55
50404.85867857385	51344.01355460532	55
49832.57269609973	49747.930991029825	55
51150.13582231784	49985.08622623249	55
51070.182205382465	49776.54519549002	55
49924.645426770556	50406.244142820324	55
49787.77660987415	50163.16504951422	55
51311.626812187125	50990.89822669424	55
51031.123064097046	51306.63598889388	55
50260.056899981064	51267.15043809689	55
50226.7750293734	51316.61904584297	55
49923.85397358498	50469.664699169225	55
51175.12258654611	50076.284592860284	55
49837.737877223095	50200.50669973649	55
49823.27100525908	49529.96454098475	55
50015.47274181788	51184.63117160868	55
51173.693693692854	50582.3444036176	55
50483.69325414522	49893.49947247557	55
50232.83800486906	49886.96420232239	55
51083.57827624585	51339.24604926696	55
50414.94986779458	51407.24661941605	55
51396.695791287704	50890.14506488027	55
51200.982663498675	50131.33763351272	55
50233.78331983743	49712.90604301062	55
49949.216406862935	50078.13627005386	55
51057.05990602863	51397.45284885071	55
50646.07552545944	51296.4938297124	55
50017.011416870555	49539.66601230232	55
50540.513410143794	51493.456825128895	55
49869.00684483194	49490.301424156554	55
51208.59983796008	49902.34984497527	55
49984.68763118646	50753.47250460521	55
51000.10477174204	49765.07286363311	55
50285.059517000416	49852.78035885682	55
50996.36184258231	49868.03516480982	55
49820.69439403348	49591.81240098572	55
50703.5088848997	49732.662627100966	55
49648.71201931633	49878.699853704464	55
49616.27654868423	49832.18672999123	55
51218.98450677934	50544.60157797845	55
50843.81551964084	50787.757739999935	55
49966.85972003652	50855.498453664484	55
50384.04426101922	51454.035814749506	55
49931.370144626344	50999.59661526933	55
49562.78646637101	49799.63912263471	55
50895.499472448435	49700.203015017396	55
51449.50379619883	50927.98387763339	55
51171.575105235774	50454.89147691888	55
49736.7048663321	50123.5307357827	55
49876.341610306416	49426.100595946584	55
51210.48433393738	50663.30216272418	55
50048.23142113335	50418.98278421302	55
50482.77283040848	51471.8053331052	55
51241.13033561188	49851.05143781274	55
51440.884938997995	50853.319219885634	55
51125.388105113954	51151.8900414527	55
50448.90456394005	51522.433793681026	55
51265.719589550514	49903.51362923114	55
49507.23610658654	49784.22448027951	55
51002.84053267649	51247.8109145287	55
