# Supplementary material for: Abundant Topological Outliers in Social Media Data and Their Effect on Spatial Analysis
Source: PLoS One. 2016 Sep 9;11(9):e0162360. doi: 10.1371/journal.pone.0162360 (PMC5017681; doi:10.1371/journal.pone.0162360)
Supplement: S4 Dataset — See the respective attached file. (ZIP) [file pone.0162360.s004.zip › S4_inclusion_swl/clust_57_66.csv]

50000.0	50000.0	0
49997.79043139506	49998.597076012185	0
49992.133447697015	50000.07879332946	0
49995.558133034945	50000.38009565156	0
49997.21745450375	49997.77212437529	0
49994.57180867038	50002.631066205395	0
49991.49888846195	49992.4613969998	0
49996.77201141029	50001.35825968003	0
50004.850999751936	50000.85693610015	0
49993.46797080403	50008.42654315858	0
49998.95035597973	49999.646175560476	0
49997.442896782326	49996.09302892505	0
49998.812795232036	50001.19449831629	0
50002.62075658079	49995.496073808055	0
50000.216125961226	49993.66178437633	0
50004.23648844592	49992.22940218959	0
49993.571381594695	49999.580818657516	0
49992.41923089483	49988.943020042476	0
49996.0527618576	49990.599080623244	0
50001.12000876341	49996.02035613251	0
50001.6019572125	49988.69191780159	0
50000.054173393626	49994.84507609227	0
49996.16393075302	49983.54171333091	0
49999.359585119164	49998.34690009942	0
49990.032259035645	49990.78718097332	0
50008.03801246034	50004.374756706806	0
49997.912305912	50002.05047237355	0
50003.47988321763	49993.052296422924	0
49985.51403302475	50003.33527065473	0
49998.6759818169	50008.21620234813	0
50007.88661690972	50006.75171072905	0
49992.84463948033	49996.02080521639	0
50005.353157945894	49996.63946390781	0
49993.56821679584	49997.757853689975	0
49984.727985152575	49992.42600786566	0
49987.897885826496	50000.432936200814	0
49995.41428427015	49998.58480619745	0
49998.23230755371	49984.27159425677	0
50001.56984675912	50003.70886639595	0
49987.949256951135	49986.671472371265	0
49993.69019385624	49988.42095948461	0
49990.60023029436	49996.84431148471	0
49989.8831856475	49998.5480773353	0
50004.031737429694	49998.13902404288	0
50003.4894029905	50003.09904140463	0
50008.61850962432	50008.21797879241	0
49999.591625836154	50002.031401449996	0
49997.03975814452	50009.348246719914	0
50004.44371639388	49993.891565456965	0
50003.34929151505	49985.56991203538	0
49992.16039029563	50006.06042632077	0
50007.15378653218	49999.26466668234	0
49996.16890274137	50002.738391335304	0
50005.92485061879	49988.330804757796	0
49998.38389391129	49993.62450756858	0
50005.06115385122	49997.67556213016	0
49988.91764942108	49997.5550046056	0
50007.51712024195	50001.36870839534	0
49988.1616042304	49983.63506917873	0
50009.485075860175	49997.87824772131	0
49996.04301541916	50008.734037925446	0
49992.10706594943	49998.709555552676	0
49998.05603662089	49976.85732034227	0
49998.23225417739	49988.04705525317	0
50003.29875263384	50010.79864165075	0
49988.8005706413	49988.888047156666	0
49998.633742805185	49985.74198749925	0
50012.26252845324	49989.043919917516	0
50001.71554240036	50008.23076770677	0
49990.4221963806	49980.08489794384	0
49996.7307457035	49986.75100088232	0
49996.95323201458	49991.31025767149	0
49996.627782278076	49999.704189140306	0
49993.783599509414	50001.9670468794	0
49995.547791910605	50007.16657583297	0
49994.541607082676	49998.032773452	0
49997.19536476392	49993.761534747864	0
49994.48619388764	49990.314267388865	0
50005.31953840113	50011.457951609125	0
50005.21838530439	49992.710027598725	0
50003.553832569996	49996.930528550794	0
50005.55622003214	50007.27952617764	0
50016.07253131363	49992.92009515851	0
49981.55975510632	49993.815413305005	0
49998.391760254424	50010.92338898061	0
50006.9610331696	49997.4371772649	0
50008.761052684844	49996.71402507769	0
49995.88335509951	49989.38185972829	0
49996.861110456084	50003.60591475201	0
50011.76083948491	50005.815023696225	0
50007.565205166386	49988.032658921504	0
50011.5472826698	49993.41279408204	0
49994.69598294172	49991.86267472745	0
50001.59297422699	49992.63184262959	0
50020.432728192354	49991.544523876044	0
49995.42836478101	49997.296746693275	0
49998.810270886876	49992.07105333187	0
49990.64479087334	50004.56734443546	0
49986.07489653561	49993.66150576665	0
49986.51012401545	49995.60849854692	0
49984.077954815686	49995.664388103614	0
50003.895467088914	49987.98694527446	0
49982.031325156546	50004.108411650275	0
50012.386007996894	50002.93416500153	0
49981.83577827261	50006.99544168797	0
50002.61358895062	50006.125868638286	0
49997.610187178936	50007.504993158815	0
50002.000247755146	49982.02566011666	0
50003.92467657114	50009.55221404131	0
50007.90022175466	50009.254849840996	0
50002.119076106625	49987.54881244561	0
50000.85755020047	49982.84260186325	0
50002.88920887537	49988.277816315385	0
50000.76418505607	49990.47633754719	0
49991.52221516297	50005.175687260315	0
49991.79441719219	49989.945528475415	0
49998.38903914623	49990.977596904035	0
50010.86443657174	50002.861853111826	0
49996.13310567727	49978.225416527945	0
50001.90323198772	50002.087447907405	0
50005.84584777947	49998.54566276328	0
50017.357289774474	50003.73442282242	0
50012.453241333955	50007.3589429362	0
49985.605250376015	50000.51473356919	0
49994.38328827558	49984.18899957935	0
50000.8403546126	50004.897730818215	0
50006.11194117808	49990.15992299432	0
49984.27524808013	50005.968591316036	0
50019.5490885488	49989.334775282514	0
50008.08135946473	49995.88210170539	0
50013.452588935026	49988.7082536488	0
49998.1854275154	49989.08493253287	0
49998.71774061969	50006.58240197167	0
49993.97049801827	50004.02511665101	0
50015.25622703696	49993.5720335993	0
50019.81418921928	49993.28277654077	0
49995.226166110464	49988.49803466768	0
49993.865175289255	50005.869898426434	0
49994.04884830762	49993.897956082816	0
50001.39258520028	50014.69304526826	0
49992.10381851385	49991.3367421365	0
50002.88349777745	49998.53556594982	0
49999.29465558944	50003.13800737407	0
50012.61582749915	49996.667967977366	0
50004.93898694684	49981.08544820314	0
49992.72674114008	49981.491918674365	0
49982.816725410885	50008.82887474503	0
49993.60548876865	49980.15138910854	0
49992.11360557294	49974.161871512435	0
50008.0641741181	49991.535682462476	0
49986.56975352135	49985.88537937111	0
49988.26397047004	50003.51104710496	0
49986.204012010814	49983.62403469558	0
50005.45533731321	50008.4777403098	0
50002.84202847576	50009.38788858975	0
50004.5110949025	50002.17592122478	0
49977.593176681534	49997.97886004455	0
50012.96296910729	49986.584380800676	0
50000.389708098875	50008.21378903525	0
49990.53693650669	49987.986221160616	0
50014.06684097054	49993.2541244715	0
49991.01998804747	50002.62396518842	0
49997.179664791176	49989.593964051295	0
50004.2950092968	50012.89350630644	0
49990.621701041644	49975.46767306921	0
49993.55678247852	49977.01456242952	0
49992.84959283164	49987.70268395018	0
50011.20404459958	49996.77816642178	0
50003.364540594666	50019.003513690965	0
49983.49823437399	50007.538690917216	0
50014.32975302772	49996.15686941403	0
50015.78410513641	49997.474112749405	0
50009.43197460551	49990.474738550445	0
50004.745906517455	50016.623646608256	0
50009.63416808849	50010.34807378314	0
49981.74271072933	50016.83610456045	0
50013.40609958293	50002.34463341224	0
50002.72985233878	50018.01678341299	0
50008.287622641416	49999.13161246651	0
49984.126513146795	49977.08224825575	0
50012.84333684762	49985.38424254539	0
49987.99532836726	49995.883448455505	0
49990.49563661924	49992.83144377475	0
50014.145828508044	50005.16808115428	0
50015.1384677496	50000.029878970345	0
50018.71002429644	49992.34413541518	0
50007.134924491525	50011.962310271636	0
49996.373515502455	49992.135994846685	0
50006.850693972374	50009.72264438309	0
50012.45941158673	50019.663471941465	0
49992.899397134126	49993.07508130361	0
50016.607641170005	50001.151601822945	0
50001.25747092277	50006.547656443894	0
50005.9345093647	49994.19009730721	0
50017.813944932546	50005.00005444524	0
49994.42296405501	50000.44724693628	0
49999.35940114721	49988.76188971461	0
50016.58884756132	49999.17895380054	0
49994.892938313336	49980.091849776516	0
49995.0510721457	49995.44024060015	0
49986.38053722962	50002.41536141428	0
49990.64707373581	50007.66669698612	0
49989.3412077137	49992.250863683475	0
49987.369434572014	49998.90669951169	0
49986.04730065185	50004.93889305151	0
50020.57281063565	49988.298296764944	0
50003.141428724506	49983.92680217168	0
50011.81226398315	50020.795317113116	0
50007.91702417866	49994.79261652382	0
49997.460358599514	49978.000531714766	0
50008.47322917809	49997.7998386602	0
49988.79105521255	49985.61885176348	0
49979.99668415866	49988.247550464446	0
50023.01450993598	49990.665766766455	0
50001.80863469015	50011.621492053586	0
50001.180707899926	50000.160397497704	0
50001.230491099064	50013.464722137476	0
50005.57916729151	49986.36478573439	0
50006.32386534526	50003.98689779463	0
49987.26417256439	49997.386262863576	0
49986.50969488265	49971.13079668079	0
49991.78560749561	49984.743248127874	0
50011.91064186316	49987.25857504851	0
49979.026179858774	49993.54009193787	0
49995.29197055855	50014.299317089695	0
50003.27528192292	49991.640484220654	0
50022.18687484511	49999.49876293456	0
50016.845165693354	49996.542146341235	0
50009.68184032617	49994.3223712722	0
50008.5689875515	49989.42745413995	0
49988.62882947315	49994.23153514448	0
49978.34352784749	49994.31806542327	0
49991.21899801028	50013.93786311992	0
50009.06545782055	49992.015826742805	0
49996.762495718875	49973.93491078354	0
50017.86968777505	49999.56646561498	0
49992.32209367812	50003.204802689404	0
50006.53972236025	50002.45568023364	0
49989.60527622023	49999.63902025744	0
49998.13606003267	50013.69500914624	0
49990.00921189547	50013.485931768155	0
49991.09537875763	49976.82180722324	0
50010.54800492425	49998.00514117209	0
49989.09032394753	49996.42852776032	0
49995.18505374276	49987.3120398817	0
49990.204920949844	49989.23957312068	0
49995.16332007578	49981.804981765024	0
49989.805555721876	49969.598178768865	0
50014.54160586519	50009.30971696948	0
50021.54580095918	50001.77225144148	0
50006.927652825536	49994.9504747572	0
49978.94516972163	49997.86333530433	0
49987.154837966766	49993.45593771072	0
50018.25094646333	49988.26745355924	0
50015.53809944499	50007.19757847838	0
50002.562234896366	50007.29734310244	0
50000.87592896443	50009.30557281569	0
49996.09835851055	49994.088565508806	0
50023.472574627034	49993.01831946304	0
50013.090661204544	49993.807025936294	0
49978.33498788711	49999.89226490378	0
50014.457860201575	50015.35471834229	0
50006.75642568968	49992.643689522236	0
50010.80395894891	49986.74763689218	0
50001.22972512284	50016.696412634854	0
50011.0865047758	49984.2383962155	0
49987.17750191979	49980.50113884318	0
49988.18126003159	50002.39534483807	0
50025.30879016485	50001.55626795164	0
50004.84985572731	50003.25131092541	0
49992.321169828596	49977.792669715236	0
50025.70679542769	49986.95657258604	0
49987.68618123762	49990.97637467728	0
50003.750755374844	50000.30182726468	0
49993.00738688821	50018.27374472574	0
49985.56049451298	49985.40564000354	0
50012.47559685164	49994.66869856204	0
49988.23073582163	50005.06016935864	0
50014.21137249285	49998.59916272567	0
49985.705947552444	49991.237555350046	0
50023.961762669176	49980.63716247672	0
50015.65901229553	50005.51123304655	0
50007.42018130532	49983.40923644637	0
50003.98929458173	50020.19652411129	0
49978.68685766216	49980.01706397409	0
50006.02554113342	49983.502716806615	0
50006.37104882755	50017.880156948675	0
49977.877792385596	50016.68462250551	0
49983.88778388111	50003.431641383904	0
50007.25930525301	50016.356386512496	0
49997.53870393056	50011.68337544323	0
50028.8876354843	49996.7961139601	0
49993.03313609062	50004.99403676527	0
49978.87460193789	49978.57901382944	0
49998.366406242945	49994.75751474936	0
50019.61622097593	49990.60713461233	0
50014.61533795304	49991.38028168589	0
50008.690952911136	50020.165591565055	0
50005.68511072025	50013.842987113785	0
49996.093953493786	49996.01996986774	0
49981.46397774686	50000.416395001106	0
50010.21667654521	49996.177030068495	0
49996.98762224401	50012.73618486243	0
49977.06413674297	49991.234642248426	0
49993.694214306066	49995.12567417274	0
49980.3192485011	49994.00326872188	0
50004.056211135474	50014.66353332076	0
50002.37956575776	49978.923750197646	0
50022.66685467963	50001.65038291576	0
49995.84149753014	49973.43350969119	0
49997.10356754586	50006.01006358804	0
50033.06942428801	49981.91341570461	0
49979.94679799229	50001.3323591304	0
50008.85047956283	50016.47355770598	0
49995.25060635962	50016.73726829858	0
50006.72266694603	50007.64404602325	0
49990.082384099696	49971.73324296739	0
49994.30142329103	49986.52147414055	0
49993.99083781493	50013.564340328594	0
49993.677025331424	50019.77453632753	0
50008.88873976937	49986.20754836948	0
49989.62043617076	49984.9066512741	0
49976.89101514203	49999.79555213243	0
50000.38365317644	49984.73866509687	0
49998.50301832688	50004.801049115755	0
50002.4775370339	49999.82692121468	0
50000.58614407058	50022.59126134004	0
49991.57997734524	49980.74466590062	0
49999.47619484948	49983.55135301644	0
49997.872176753845	49979.78767954166	0
49999.51034001347	50014.126163537476	0
49987.361610054635	49969.53376487578	0
50002.83973411616	50012.701877170904	0
50010.86774556764	49989.07944425918	0
50001.15748309764	49991.573961654765	0
50007.9913835416	50022.24041741338	0
49988.7503233546	49981.35012226887	0
49986.03608310234	49999.11861181681	0
49985.00637627702	49981.597648055234	0
49985.650089384144	50009.49023072368	0
49974.397243483145	49994.03644489316	0
50015.4345562129	50000.98678220005	0
49976.39001702552	49983.38478956387	0
49990.066594147334	50015.71113489241	0
49971.73204410394	50023.41744022993	0
49983.60830630746	50002.113752133686	0
50007.28364498836	50014.70157262982	0
49983.19737224199	49998.713609976796	0
49986.11467622116	49996.56995467928	0
50019.87293030292	49996.05067039871	0
50011.89569799317	50004.23689077273	0
49987.14195373493	50003.64643312917	0
50005.18617250356	49976.00707180303	0
50021.27295677253	49997.78060101359	0
49979.594871433575	50010.649888378335	0
49992.039268323744	49970.88771154867	0
49987.510827455895	49972.02581111281	0
49995.56040451604	49984.98989796355	0
49981.0822076258	49967.432359146966	0
49987.94058000065	49974.88526764987	0
50014.510866226876	50001.379604242626	0
50004.62877733578	49978.807454918766	0
50003.970018942	50018.124082947324	0
49993.62624373497	49978.81782578118	0
49981.3428510555	50003.34384201937	0
50018.167902045905	50002.34827142573	0
49981.71449227033	50012.160532840586	0
49993.51179022016	50011.8374166899	0
50006.51511528033	49980.31385758159	0
50023.53832016382	49982.224374854566	0
50017.194157851016	50024.83639285489	0
50016.97714463976	50008.12513798981	0
49990.94758817478	50010.165896359336	0
50029.3899666008	49984.93088934797	0
49985.95128382408	49973.39797252086	0
50021.498484812364	49991.903341270365	0
49977.56468768297	50006.68173366002	0
49997.40523162644	49985.00916248897	0
49999.45886393115	50015.993292540705	0
50004.07375902936	49990.19193619716	0
49974.26236635185	50000.19879209648	0
50019.180563178095	49997.94562009952	0
50009.890755981425	49980.265018184764	0
49989.29510405071	50002.724338880376	0
49996.426259186024	49985.51478007382	0
50007.493040620924	49989.19723968765	0
49981.384028675486	50010.62626959132	0
49991.6071713429	49988.028312631526	0
49984.6056899718	49996.65388554512	0
49989.978249538704	49976.34614928339	0
50009.06208482354	50007.05225252825	0
50015.12164949382	49987.54220632814	0
50013.02451351341	50012.6930640136	0
49983.72875331615	50005.03348698493	0
50030.322162535915	50008.764945724026	0
49988.07236480543	49973.30322159022	0
50021.17953770424	49993.40148768863	0
49977.9353266202	49988.32861394756	0
50017.55200453088	49989.686622262205	0
50009.41709683127	49982.94472538286	0
49993.517031380165	49985.624445562935	0
50024.23762702507	49990.057631149546	0
50006.59920691841	50013.173112278804	0
49996.36285869221	49979.65183355569	0
49996.46253639952	50010.35669178488	0
49986.346697934445	49975.77454466398	0
50017.36509094484	49994.05724041787	0
49977.54298608225	50015.26628060827	0
49987.665413008544	50009.961026873665	0
50004.20668245684	49986.92493821414	0
49991.240948939056	49995.09753900651	0
49990.672214701546	49969.02835953091	0
49986.80029992012	50019.193986685816	0
49987.05498610656	50015.276629584274	0
50013.29483279359	49990.93642424138	0
50003.07116470876	50004.790797890644	0
50019.96678142075	50005.286622233856	0
50016.410985050155	50026.64117403084	0
50022.381607964344	49994.78009458669	0
50032.55510401598	49988.476649386204	0
50019.84726886357	50008.03743254569	0
50018.55105006549	49996.125393120456	0
50005.72733228711	49984.65987424659	0
49990.724770951034	50001.10196901953	0
50007.556938279646	49979.396019758125	0
50022.078615100705	50000.813758113996	0
50004.55566149082	50023.60044291396	0
49998.4983155582	50015.035411197096	0
50004.21201548379	49979.89735732732	0
49998.41688966351	49982.0914605221	0
49996.9404056562	50019.45560997021	0
50024.824178134666	50003.82240284793	0
49981.59933546655	49988.22546023058	0
50006.68692081328	49991.29153867619	0
50030.92505047998	49986.73341575318	0
49987.02162812129	49999.91224158874	0
50025.59547838074	50004.8113040502	0
49988.90094384041	49975.40867859488	0
49990.23594971534	49994.96063345515	0
50017.1067611682	49986.79810538411	0
49995.74080340362	50018.56532930337	0
50002.31586199673	50000.83903672667	0
49985.91446985067	49977.111835945914	0
49967.44431902017	49989.53004316159	0
49991.32434972063	49993.81099808387	0
50030.49764698876	49999.80431681986	0
50027.8920230694	49984.61646596402	0
49974.05217655252	49991.63751974511	0
49986.350155817265	50008.71150109189	0
49979.786602864704	49996.93528004006	0
49980.638830733114	50014.78666042598	0
50018.94609729141	49984.38404056665	0
50016.86817008317	49983.479919210724	0
49990.923193534356	50019.067660158245	0
49984.68159875427	50012.00075993163	0
49982.58897476211	49987.25645410104	0
49977.860154341804	50025.185317880954	0
49980.36263354036	49976.54920293385	0
50030.175245270664	50013.83441614367	0
50030.65430217634	50010.08164100497	0
49970.65389870021	50027.10203048065	0
50034.9719228903	49978.647480672626	0
50017.85789347177	50007.327853458395	0
49989.376716702325	50005.95581601044	0
49972.54740722439	50004.26018838349	0
49999.90607349646	49987.24525022351	0
50016.33039841318	50011.26546094777	0
49992.406209525456	50011.43399184492	0
50035.72874323706	50015.82195458916	0
50005.41012807499	50025.2913505149	0
49983.81713803753	49983.79410119446	0
49999.77181508898	49967.689736443	0
49967.01115954832	50018.732933267005	0
50001.21111076006	49976.59515916633	0
50022.03660548448	50021.284900769926	0
49987.06820574467	50005.69981951918	0
50020.23576196077	49998.22890886206	0
49992.16903790663	50013.34050751537	0
49981.74734959878	49983.20071237331	0
49991.36824090871	49969.98461879516	0
50012.37766248718	49981.688403947286	0
49974.56224014572	50014.0804240969	0
50024.36097900612	49986.16457806206	0
49978.57637046901	50017.57258934513	0
50035.21616128849	49992.33085888675	0
49988.520182053304	49993.212740546805	0
49990.99456999804	50011.18036907362	0
50014.791241027175	49989.81083623396	0
49983.24235149588	49995.04380092772	0
50005.4078474971	49995.59320991545	0
50026.3538803164	50002.49773890014	0
50022.33425121599	49996.648774144	0
49985.706139208625	50015.893411702025	0
50001.12132970448	50026.977078791555	0
50032.16883876991	49997.22933410839	0
50000.78804212597	50010.92367463368	0
49997.79416111843	49992.046539810384	0
49989.86428037326	49986.360250281214	0
49991.50355130605	50019.933566887434	0
50028.340584949256	50004.80209150397	0
50489.67245456151	50628.52364454629	56
50479.80743091189	50568.00501647823	56
50440.4545156516	50518.0475424944	56
50545.25388773225	50647.366360725944	56
50477.5431613986	50690.7060447185	56
50594.931081581664	50688.91548167776	56
50396.12575191577	50469.319844998536	56
50420.93795800685	50410.4030126216	56
50653.543427214805	50712.83310799054	56
50370.07586229592	50376.00823507251	56
50363.30550645138	50311.52050313621	56
50407.88976174214	50565.22114083159	56
50352.15475566619	50517.47672831906	56
50287.17239990252	50515.14675892236	56
50222.31867832731	50523.02244147482	56
50319.148533525506	50572.835886325396	56
50534.53666841742	50583.98152406331	56
50427.09376548858	50349.468898156134	56
50460.018134169346	50752.80057981808	56
50203.854262316934	50578.42569787841	56
50714.282684525686	50708.43865962282	56
50744.64136585521	50763.01963173676	56
50358.35624978333	50614.992211415636	56
50485.22934136868	50417.47813747236	56
50751.44897216388	50654.448877056566	56
50389.23026284733	50259.79273202036	56
50277.74564125224	50620.26253608408	56
50369.056179092564	50200.23769880148	56
50793.19458101446	50723.98809377098	56
50830.03005419728	50776.44074876103	56
50431.75484688373	50217.76727463133	56
50231.544338053915	50464.46939127522	56
50848.14982533171	50688.3596083733	56
50599.73773300888	50750.73868821726	56
50531.51053231631	50726.114603453665	56
50900.40400376384	50714.473146545606	56
50933.2503699571	50769.93531463411	56
50807.2834806198	50642.03670457461	56
50420.50539339282	50705.837831355864	56
50320.37702862339	50462.90352375767	56
50809.16607939787	50835.62196065399	56
50484.29592427398	50357.94384830865	56
50312.95977959491	50353.412716657425	56
50378.48527413656	50756.25588241664	56
50684.63946516371	50777.74274070544	56
50494.71447603501	50490.18188999053	56
50309.12542698148	50186.3868232784	56
50159.38790839941	50540.04261280113	56
50540.93616200344	50437.326320613836	56
50653.52684592932	50835.03588983965	56
50178.3775954095	50485.37841165413	56
50847.424958311785	50600.71856975717	56
50547.5741619626	50380.513176879795	56
50438.79827797714	50292.23432296556	56
50135.39580465688	50437.81566500384	56
50255.38855387475	50165.04991747276	56
50678.78512173097	50892.7640999025	56
50349.95716897276	50699.954524011824	56
50259.50048833011	50225.59191125032	56
50215.02101532987	50636.43474766207	56
50120.50565192522	50498.31250726929	56
50366.70647645175	50134.4089125868	56
50191.58346656	50410.7207843926	56
50793.09088541012	50580.18960872316	56
50204.30759081209	50249.266497756355	56
50231.59629194423	50364.01546329282	56
50137.72836500229	50375.95986274832	56
50466.077171151665	50167.44862771182	56
50790.80415086562	50895.04862809694	56
50466.24502868652	50101.5984974472	56
50065.355384430426	50520.78534993867	56
50950.06711873986	50827.66396114026	56
50195.47390586284	50312.09212995181	56
50277.85514915889	50401.74786656114	56
50070.536495190776	50584.94420278597	56
50870.47788502497	50848.71215249978	56
50304.60256396785	50115.51017837403	56
50332.2628149891	50802.4071569123	56
50135.47438210203	50304.76233778625	56
50621.19048239365	50892.557276974614	56
50500.139141894906	50802.19326416785	56
50399.99209314887	50815.1677657712	56
50410.456066806524	50078.18098294456	56
50558.34328658967	50878.61715655634	56
50313.10134718057	50743.69854466935	56
50434.46935297076	50650.280031730574	56
50074.69294495727	50412.304368773555	56
50523.93400040389	50154.00234148614	56
50608.93249851957	50379.52526418463	56
50834.122657075786	50530.657781896625	56
50839.55411057231	50469.28718196009	56
50030.88332114967	50472.48171835939	56
50267.842363690004	50680.9599943388	56
50138.19830612562	50240.03433537236	56
50633.90648987311	50950.33568490858	56
50009.399131535996	50549.02763622967	56
50554.96919502858	50494.948717821586	56
50989.97414808462	50782.74156732533	56
50494.14541560108	50048.72508809826	56
50502.10683485973	50301.36493881579	56
50538.65865214357	50004.3964938235	56
50743.558848567445	50820.114204328165	56
50266.80783729875	50789.85485100413	56
50989.13111661871	50720.69959640458	56
49957.82156429041	50583.936402024236	56
50311.947029652816	50285.48207919288	56
50312.9514502981	50057.62464777304	56
50434.76209609268	50869.67186461642	56
50588.21996165711	49964.12555960622	56
50502.80088578455	50859.48068458984	56
50253.05720767314	50072.51130209349	56
50622.900750813096	50321.197681642	56
50897.23258902783	50541.81838851703	56
50076.51578354078	50257.21060075674	56
50524.41365721422	50935.0036234183	56
50895.27757024987	50633.8698903682	56
51016.53532149881	50665.642596024794	56
50253.52336060047	50300.71136509693	56
50011.64373524071	50614.51890999317	56
50514.12853646699	50216.9903681672	56
50670.17998099778	50287.8445110985	56
50389.67746195584	50907.599991785224	56
50565.60871833463	50103.97290550086	56
50338.768930303995	50937.9536604743	56
50593.16498881446	50812.618418791324	56
50280.37266846954	50963.26197571038	56
50010.7026941913	50418.5979745411	56
50128.09802729935	50592.851634162434	56
50218.39807974459	50965.958114994115	56
50572.1411900337	50185.16043058833	56
50178.58883187954	51008.08831753619	56
50611.029801828896	50259.78423059469	56
50096.336077554515	50646.461931664664	56
49973.59895146894	50462.65938355968	56
50627.9501712832	50089.87370650705	56
50615.13760190807	50509.661376774624	56
50747.993053316146	50533.84865155399	56
50690.03007731289	50973.64941302047	56
50595.34028875624	50035.62388605672	56
50159.43460667453	50951.80588495586	56
50934.80532378498	50886.05181066173	56
50011.790685845146	50253.26801697069	56
50771.9320293906	50952.73632422984	56
50062.23338451647	50355.70224492536	56
50821.56144409881	50408.060010054745	56
50094.82054066387	50195.789729641	56
51017.00232261618	50833.88440297095	56
50615.21266753271	51012.982668458426	56
50663.87264153007	51044.613583665356	56
50667.92793434156	50364.16471141579	56
50604.951650216455	51072.87107258518	56
50645.29101451554	50559.41672577343	56
50821.85831002565	50993.98568068945	56
50848.574257772794	50903.446943835595	56
50743.67318954907	51009.78075514199	56
50952.96390875281	50618.96550931673	56
49909.14777106127	50549.12423703104	56
50671.29664559331	50493.10173314477	56
50344.51310906189	50861.823657451365	56
50543.05486544271	49925.61339550535	56
50641.0790579974	50145.91964580031	56
50164.950736725725	50676.535274815855	56
50485.77593136309	50986.416503650726	56
51052.89748245905	50763.15106819203	56
50492.70267748234	49966.056591451794	56
50733.657287124086	50475.12703037303	56
50565.87693255302	50294.9728796588	56
50006.18607191826	50336.54927371713	56
49984.13246640102	50200.61342980564	56
49976.470358022554	50668.351567125916	56
50438.4496733715	51030.95138699755	56
49956.8027202691	50723.70282429472	56
51109.635424274646	50738.14145980846	56
51171.71363935231	50729.81813729038	56
50623.55205239965	49913.81031971029	56
50355.295847293375	50018.79956089915	56
51077.159578264385	50646.81382881533	56
50281.36828613254	50857.82519373937	56
50814.18292755936	50350.72224556302	56
50727.14334402238	50313.081739195855	56
50605.918861207916	50629.720236245856	56
50694.9569139319	50125.16441108955	56
51230.24883277867	50716.28250073942	56
50655.060277984805	50428.02881134605	56
50904.312006582455	50935.23141729225	56
50465.59560842077	50924.82568608756	56
50385.51116156949	49966.20591235437	56
50379.289726141746	51009.72241554379	56
50643.18832448489	49990.921036394815	56
49957.45780000757	50787.90838399334	56
51250.79407165273	50776.996600673774	56
51229.42673394892	50653.52050065805	56
50904.74826095268	50478.805735082555	56
50426.34347484908	50969.498911886265	56
49976.126205762615	50135.95129687294	56
50968.209214329254	50478.288581566485	56
50543.559984270774	51065.523945740235	56
50554.60059496481	51009.061606988995	56
50860.40513860658	50310.80987697987	56
50442.03074870791	51093.45141603312	56
51022.86220561302	50607.76409722946	56
49852.32449611818	50563.46379158063	56
50646.72838218604	49861.64728425923	56
49922.633108261885	50637.94327115172	56
49919.033049828475	50143.31105082697	56
49844.43138128385	50503.87312355986	56
51230.31616830511	50839.30091374174	56
49978.691362429396	50848.559300628425	56
49871.83572533895	50108.461143506815	56
49878.144774603665	50456.08491004146	56
49863.616979297156	50644.148924075926	56
50381.96927998043	51074.34378938381	56
50989.3678882151	50910.48825032054	56
50501.272421632755	51105.62608987746	56
50744.277946713526	50167.13094056569	56
50853.069878742004	50248.444712782126	56
50908.52589185944	50421.58298062942	56
50687.088423108966	50641.182226518125	56
50959.984105910975	50959.50512393343	56
50728.174615545664	50370.12599350625	56
50302.81750653896	51020.38198116091	56
51001.16799415547	51000.56177423514	56
51190.86356733938	50605.44027055389	56
49813.54715311344	50107.80815971391	56
50030.67509762974	50107.71288917761	56
49886.08815788011	50049.412987055905	56
49936.61540821917	50079.5076615566	56
50690.77239195029	50197.692678169624	56
50231.51456811383	51035.82919836497	56
49813.36617503337	50167.181233834046	56
51285.8886256412	50687.524920411124	56
50102.94505350274	50929.90073938711	56
50691.57861983293	49909.52588323464	56
50219.43243672564	50713.814114308574	56
50036.22951674187	50044.594200916436	56
50233.93758880316	50896.62381559834	56
50172.345627559764	50882.89853219573	56
50139.9938062814	51050.9432806654	56
49932.780288826536	50418.94321071765	56
49830.86336992084	50223.14069694995	56
50950.205809390885	50677.47380454926	56
51009.63050197859	50521.0925673733	56
50794.15308246348	50221.291613504676	56
49814.82469782894	50610.19776686219	56
50400.31469637329	51140.77896380091	56
50841.11108215435	50184.967777559206	56
50318.96040128667	51083.80252975519	56
50806.554404634364	50284.853079779976	56
49905.15323882524	50756.869696572656	56
49824.20531670753	50036.19346640251	56
49966.62859998253	50293.43907347929	56
51079.29750527105	50583.37837875827	56
50904.28567131634	50199.446413841266	56
51164.41983475636	50668.50202909345	56
50088.38466767071	50987.34421690277	56
49891.11321641474	50812.70131905898	56
50728.70605443568	50598.56515141338	56
50173.260552626416	50194.88827604186	56
51075.71757299281	50840.20003555057	56
50242.58827849669	51097.8343257923	56
50956.835080491255	50553.70590383438	56
50575.204322092926	49875.598161409966	56
51073.313061226654	50508.41323468743	56
50038.65110580599	50873.828821211515	56
50015.769540073896	50757.72916177491	56
50726.25361956073	50246.95297835675	56
49995.98705061307	49994.322061677165	56
50622.45192108333	51132.90505413156	56
50792.49103194756	50122.6944373684	56
49857.04097024799	50714.25770889433	56
50131.56114872564	51113.74547654324	56
50548.11296256349	49821.70163055524	56
49768.11992135889	50648.93098819623	56
49890.22253134825	50200.850873411364	56
50075.93773014659	50738.10530900649	56
49790.9110963242	50555.39046850784	56
49768.172239225656	50204.15066319097	56
49842.52538446881	50776.26127508957	56
51180.41912837863	50787.29619641096	56
50880.63565718808	50369.851667265786	56
50682.189487794036	50043.59032485351	56
50291.62864174283	50001.64480097624	56
50223.27044144505	50833.37625456897	56
50082.88808377141	50137.68547584692	56
50557.16559422006	49764.749615623936	56
51065.89551633045	50905.13504516577	56
49754.28119861856	50123.33044027381	56
51178.82529192779	50545.10748795459	56
51065.974267690886	51003.897369959865	56
51121.36548572355	50801.0218851226	56
50034.96658543047	50670.11001525332	56
51099.950372456326	50448.8509390394	56
50551.329865307926	51133.80265158256	56
51129.53423540176	50396.17123615447	56
50312.01681041247	49947.12967257673	56
51156.308239406826	50490.98048812203	56
49728.172285436565	50244.884813863915	56
49908.31179377761	50303.04683389181	56
49695.49377654078	50297.67753877955	56
49715.13760222079	50167.50163344427	56
50450.10277460576	51170.33199597537	56
50566.05269768669	49700.38617176407	56
49897.14016551907	50875.1188500174	56
50938.0730470409	50144.950927544676	56
50152.75339851789	50736.42095444924	56
50618.532764056195	49740.02355469844	56
50233.98796802021	50012.51181730766	56
51034.262582514166	50454.786752531836	56
50089.928381940284	50069.11045794302	56
50881.8595643915	50133.96592693435	56
50077.632592572816	51083.4879369773	56
50055.6122467719	50819.079311021764	56
50447.65537381499	50006.24711435849	56
51041.861176606595	51061.12196289286	56
49946.150458005235	50353.84439552889	56
50574.26727346477	51190.12745533176	56
49854.49520513184	50397.981799951216	56
49934.399023437385	49973.15832989597	56
50741.9968715661	50045.7907494344	56
49843.37816374675	50907.438085662536	56
50812.35578186028	50067.36722279912	56
50785.607433429635	51058.930936285615	56
49948.78292734225	50906.438816739406	56
49851.58538380301	49976.34146812635	56
49924.745069344055	49914.271418415185	56
50025.301001054766	50990.01129058576	56
50518.471217345395	51217.4337923994	56
50289.883076943814	51136.47537855022	56
50139.2455852228	50109.43901877702	56
51114.84234135099	50947.78947346257	56
50486.479594815915	49900.62581432427	56
50567.68899549826	51248.31165847824	56
49739.54578860609	50586.37910807366	56
49707.0505774736	50650.885896750646	56
49924.24624846636	50963.900805981095	56
51309.949427971704	50803.75466647221	56
50652.81398181126	49799.534773637286	56
51238.40337333279	50568.37244828039	56
50114.415985436644	50861.34095139304	56
51292.90529583547	50603.696975038874	56
49935.35199341122	49857.55407276807	56
50274.93740037304	51196.467917423615	56
50176.951415125055	50025.15892184006	56
50021.90339487343	51063.87024791188	56
49651.240046715466	50668.33430556722	56
50902.96256176463	50074.89352021365	56
49668.24170674005	50230.281055487736	56
51369.48743074996	50802.37352733051	56
50117.02496734033	50000.908182561056	56
50197.119632044036	50118.57378954117	56
50977.31902123396	51052.34704766438	56
49612.213981893685	50256.19236049773	56
50757.114989797476	50420.80956649322	56
49828.11905825836	49920.30901978	56
50442.305725010934	51234.260565301556	56
51275.206866268985	50522.0131765819	56
51213.80418006333	50899.85672886724	56
49863.91822566434	50981.84611658275	56
50511.781138169375	51278.65206656747	56
50943.45135235185	50374.46365930542	56
49772.15854843974	49951.37271095216	56
50177.40297319039	51160.05634711609	56
50754.693835838276	49922.90272112862	56
49870.66451938907	49868.45837171727	56
49807.36978085909	50451.998600122984	56
50130.23020615875	50797.28789377662	56
51131.88109625939	50857.83762307788	56
49957.146362185216	51017.024265914944	56
50573.232391177124	49636.33473036983	56
49814.08840350546	50349.20862624627	56
50943.894894245655	50026.402132831914	56
49610.94834852641	50717.15966984802	56
50493.65051242152	49841.985742542856	56
49764.32405544067	50052.022413803505	56
51423.2639292646	50837.294341396555	56
49817.428814358675	50828.788516611465	56
51481.99053024531	50814.71382866577	56
50988.70368045198	50327.11217681257	56
50728.22136177463	51083.58303068821	56
51036.213117824496	50393.7265755954	56
51335.67547049171	50646.301748787446	56
50844.2098681615	51077.3185978864	56
51213.41170987386	50499.41253121118	56
50740.124722744724	49863.604302941545	56
51384.38685671618	50746.15288114504	56
50276.27939521675	51256.27109272093	56
50032.92891835998	51125.58603215972	56
50964.822926954854	50083.479849106116	56
49771.966499561284	50393.60027914282	56
50542.623035192875	49582.56884065753	56
50169.60605156585	51224.29946514044	56
50588.341330671356	50563.883173215414	56
49758.043866249216	50499.96702099181	56
49783.58278700091	50932.055917977166	56
49634.16106380568	50183.842886768645	56
50449.91204581941	51293.31443017161	56
50335.32210770676	51205.231159212155	56
49636.509958205424	50322.870971593606	56
49675.35803510563	50372.845594712504	56
49779.113269780355	50294.81781093537	56
49617.963246230145	50125.560614768845	56
50875.4276251754	51133.63109144779	56
51373.32657122758	50596.81005850027	56
51132.07053803442	50618.085457927315	56
51390.272738283755	50685.17645308096	56
49625.55978224536	50068.969831475915	56
49550.13870972283	50728.7520900478	56
50566.544420720486	51309.575155990526	56
51443.17428050942	50722.25285859217	56
50154.570754010696	51284.20874166855	56
51277.10590488595	50873.97251763863	56
50928.93482351858	51014.302522436	56
49936.135635123	51079.468086617715	56
51001.21855503019	50016.036329001356	56
50592.882339786316	49540.39374565973	56
50431.880933890825	49847.22774296839	56
50631.7657501631	50204.42583914539	56
50086.71864289372	51156.72103117859	56
50955.67639074593	50278.80327597867	56
50392.9902459964	51305.99977692515	56
50062.07126450146	49977.323385232805	56
49837.51565142051	50287.98122740319	56
49713.614405599306	50422.606276826395	56
50485.92307590931	49779.13716186004	56
51482.17863046672	50674.254615573795	56
49653.00819125704	50443.025248865015	56
50991.879883568596	50234.13032309189	56
50255.476499108576	49917.59488073043	56
49590.82055480816	50367.707280224095	56
51330.26224938517	50489.60095091556	56
51135.63372298794	50337.1946817956	56
49513.2145500639	50779.54794819413	56
51041.3420448917	50268.58238875586	56
49796.41220120297	50741.82770562053	56
50858.78726028074	50031.55028941171	56
49483.808854352785	50728.46800205546	56
49432.01329090798	50758.433419987705	56
49984.25444849747	49915.690670559045	56
51046.96544822602	50203.63519036774	56
50493.73233365301	49538.694658070504	56
49536.72211093803	50338.57382861894	56
51445.66848379848	50891.280704023935	56
50396.68043484057	51366.699057277234	56
49700.86308441647	50096.449287332085	56
50213.23105226981	51290.41264320113	56
51049.40251320938	50327.428249385164	56
49730.32413455923	49911.978052053135	56
50628.709965052374	51225.33251047398	56
51424.93109464051	50621.894594903715	56
51419.688307148834	50944.86228720004	56
50681.06093386049	51142.83842539228	56
50288.482533592716	51320.120451493225	56
49885.281148165566	51048.461277481496	56
49897.28075079419	51123.396372725365	56
51061.08849387445	50026.12150449266	56
51479.502004167654	50597.352353084985	56
49718.74721705018	50006.00162615483	56
49569.3996289637	50038.6823810968	56
51094.94718977013	51084.35835930813	56
51381.021645525485	50895.03772271691	56
50480.08189856569	49719.43376252439	56
51019.55842364819	51120.11323909727	56
50223.74133465042	51354.226541020216	56
50539.36911995074	49501.83533235039	56
50746.83390758946	49988.05957894703	56
51084.27556141285	50155.04915737255	56
50289.93986283075	49863.94473150611	56
49560.10989440296	50664.486250948976	56
50497.662699353365	49659.70025851611	56
51335.02993123606	50716.77245165138	56
50803.50684228976	49888.59230959416	56
49881.58862398828	51186.40558978559	56
50865.16556091031	49882.1897603173	56
50189.90420211724	50784.71890021895	56
50105.11802940122	51212.996939161356	56
49476.85379656784	50834.021814005435	56
50671.068755485045	49710.07420174146	56
51023.0929949525	50130.813321101035	56
51267.07152083668	50934.22824300003	56
50883.875224883814	49822.12364766301	56
50140.739364472276	49945.87388269756	56
49671.59602715319	50596.80299000634	56
51098.16920519918	50288.921335746614	56
49394.56127231865	50711.07230816755	56
49819.84799142552	51200.67237970886	56
51105.035962961745	50095.15026374267	56
51193.71963859138	50957.65055012769	56
50191.88319675781	49914.62494260336	56
49618.13513708817	50619.07326778234	56
49919.6217058952	51236.72409409015	56
50093.64822671471	51283.43585909792	56
50033.54271334283	50933.39781735524	56
49958.977760189344	49799.60495639993	56
49684.012994515295	49868.42836968868	56
49559.62052975414	50133.13598315638	56
50802.955489497996	49965.79992996298	56
49707.22405707265	49808.167377411555	56
49606.850203223854	50476.468527016405	56
49528.8136738772	49992.40351912849	56
50638.72545354394	51283.0126197824	56
