# Supplementary material for: Abundant Topological Outliers in Social Media Data and Their Effect on Spatial Analysis
Source: PLoS One. 2016 Sep 9;11(9):e0162360. doi: 10.1371/journal.pone.0162360 (PMC5017681; doi:10.1371/journal.pone.0162360)
Supplement: S4 Dataset — See the respective attached file. (ZIP) [file pone.0162360.s004.zip › S4_inclusion_swl/clust_58_67.csv]

50000.0	50000.0	0
49997.79043139506	49998.597076012185	0
49992.133447697015	50000.07879332946	0
49995.558133034945	50000.38009565156	0
49997.21745450375	49997.77212437529	0
49994.57180867038	50002.631066205395	0
49991.49888846195	49992.4613969998	0
49996.77201141029	50001.35825968003	0
50004.850999751936	50000.85693610015	0
49993.46797080403	50008.42654315858	0
49998.95035597973	49999.646175560476	0
49997.442896782326	49996.09302892505	0
49998.812795232036	50001.19449831629	0
50002.62075658079	49995.496073808055	0
50000.216125961226	49993.66178437633	0
50004.23648844592	49992.22940218959	0
49993.571381594695	49999.580818657516	0
49992.41923089483	49988.943020042476	0
49996.0527618576	49990.599080623244	0
50001.12000876341	49996.02035613251	0
50001.6019572125	49988.69191780159	0
50000.054173393626	49994.84507609227	0
49996.16393075302	49983.54171333091	0
49999.359585119164	49998.34690009942	0
49990.032259035645	49990.78718097332	0
50008.03801246034	50004.374756706806	0
49997.912305912	50002.05047237355	0
50003.47988321763	49993.052296422924	0
49985.51403302475	50003.33527065473	0
49998.6759818169	50008.21620234813	0
50007.88661690972	50006.75171072905	0
49992.84463948033	49996.02080521639	0
50005.353157945894	49996.63946390781	0
49993.56821679584	49997.757853689975	0
49984.727985152575	49992.42600786566	0
49987.897885826496	50000.432936200814	0
49995.41428427015	49998.58480619745	0
49998.23230755371	49984.27159425677	0
50001.56984675912	50003.70886639595	0
49987.949256951135	49986.671472371265	0
49993.69019385624	49988.42095948461	0
49990.60023029436	49996.84431148471	0
49989.8831856475	49998.5480773353	0
50004.031737429694	49998.13902404288	0
50003.4894029905	50003.09904140463	0
50008.61850962432	50008.21797879241	0
49999.591625836154	50002.031401449996	0
49997.03975814452	50009.348246719914	0
50004.44371639388	49993.891565456965	0
50003.34929151505	49985.56991203538	0
49992.16039029563	50006.06042632077	0
50007.15378653218	49999.26466668234	0
49996.16890274137	50002.738391335304	0
50005.92485061879	49988.330804757796	0
49998.38389391129	49993.62450756858	0
50005.06115385122	49997.67556213016	0
49988.91764942108	49997.5550046056	0
50007.51712024195	50001.36870839534	0
49988.1616042304	49983.63506917873	0
50009.485075860175	49997.87824772131	0
49996.04301541916	50008.734037925446	0
49992.10706594943	49998.709555552676	0
49998.05603662089	49976.85732034227	0
49998.23225417739	49988.04705525317	0
50003.29875263384	50010.79864165075	0
49988.8005706413	49988.888047156666	0
49998.633742805185	49985.74198749925	0
50012.26252845324	49989.043919917516	0
50001.71554240036	50008.23076770677	0
49990.4221963806	49980.08489794384	0
49996.7307457035	49986.75100088232	0
49996.95323201458	49991.31025767149	0
49996.627782278076	49999.704189140306	0
49993.783599509414	50001.9670468794	0
49995.547791910605	50007.16657583297	0
49994.541607082676	49998.032773452	0
49997.19536476392	49993.761534747864	0
49994.48619388764	49990.314267388865	0
50005.31953840113	50011.457951609125	0
50005.21838530439	49992.710027598725	0
50003.553832569996	49996.930528550794	0
50005.55622003214	50007.27952617764	0
50016.07253131363	49992.92009515851	0
49981.55975510632	49993.815413305005	0
49998.391760254424	50010.92338898061	0
50006.9610331696	49997.4371772649	0
50008.761052684844	49996.71402507769	0
49995.88335509951	49989.38185972829	0
49996.861110456084	50003.60591475201	0
50011.76083948491	50005.815023696225	0
50007.565205166386	49988.032658921504	0
50011.5472826698	49993.41279408204	0
49994.69598294172	49991.86267472745	0
50001.59297422699	49992.63184262959	0
50020.432728192354	49991.544523876044	0
49995.42836478101	49997.296746693275	0
49998.810270886876	49992.07105333187	0
49990.64479087334	50004.56734443546	0
49986.07489653561	49993.66150576665	0
49986.51012401545	49995.60849854692	0
49984.077954815686	49995.664388103614	0
50003.895467088914	49987.98694527446	0
49982.031325156546	50004.108411650275	0
50012.386007996894	50002.93416500153	0
49981.83577827261	50006.99544168797	0
50002.61358895062	50006.125868638286	0
49997.610187178936	50007.504993158815	0
50002.000247755146	49982.02566011666	0
50003.92467657114	50009.55221404131	0
50007.90022175466	50009.254849840996	0
50002.119076106625	49987.54881244561	0
50000.85755020047	49982.84260186325	0
50002.88920887537	49988.277816315385	0
50000.76418505607	49990.47633754719	0
49991.52221516297	50005.175687260315	0
49991.79441719219	49989.945528475415	0
49998.38903914623	49990.977596904035	0
50010.86443657174	50002.861853111826	0
49996.13310567727	49978.225416527945	0
50001.90323198772	50002.087447907405	0
50005.84584777947	49998.54566276328	0
50017.357289774474	50003.73442282242	0
50012.453241333955	50007.3589429362	0
49985.605250376015	50000.51473356919	0
49994.38328827558	49984.18899957935	0
50000.8403546126	50004.897730818215	0
50006.11194117808	49990.15992299432	0
49984.27524808013	50005.968591316036	0
50019.5490885488	49989.334775282514	0
50008.08135946473	49995.88210170539	0
50013.452588935026	49988.7082536488	0
49998.1854275154	49989.08493253287	0
49998.71774061969	50006.58240197167	0
49993.97049801827	50004.02511665101	0
50015.25622703696	49993.5720335993	0
50019.81418921928	49993.28277654077	0
49995.226166110464	49988.49803466768	0
49993.865175289255	50005.869898426434	0
49994.04884830762	49993.897956082816	0
50001.39258520028	50014.69304526826	0
49992.10381851385	49991.3367421365	0
50002.88349777745	49998.53556594982	0
49999.29465558944	50003.13800737407	0
50012.61582749915	49996.667967977366	0
50004.93898694684	49981.08544820314	0
49992.72674114008	49981.491918674365	0
49982.816725410885	50008.82887474503	0
49993.60548876865	49980.15138910854	0
49992.11360557294	49974.161871512435	0
50008.0641741181	49991.535682462476	0
49986.56975352135	49985.88537937111	0
49988.26397047004	50003.51104710496	0
49986.204012010814	49983.62403469558	0
50005.45533731321	50008.4777403098	0
50002.84202847576	50009.38788858975	0
50004.5110949025	50002.17592122478	0
49977.593176681534	49997.97886004455	0
50012.96296910729	49986.584380800676	0
50000.389708098875	50008.21378903525	0
49990.53693650669	49987.986221160616	0
50014.06684097054	49993.2541244715	0
49991.01998804747	50002.62396518842	0
49997.179664791176	49989.593964051295	0
50004.2950092968	50012.89350630644	0
49990.621701041644	49975.46767306921	0
49993.55678247852	49977.01456242952	0
49992.84959283164	49987.70268395018	0
50011.20404459958	49996.77816642178	0
50003.364540594666	50019.003513690965	0
49983.49823437399	50007.538690917216	0
50014.32975302772	49996.15686941403	0
50015.78410513641	49997.474112749405	0
50009.43197460551	49990.474738550445	0
50004.745906517455	50016.623646608256	0
50009.63416808849	50010.34807378314	0
49981.74271072933	50016.83610456045	0
50013.40609958293	50002.34463341224	0
50002.72985233878	50018.01678341299	0
50008.287622641416	49999.13161246651	0
49984.126513146795	49977.08224825575	0
50012.84333684762	49985.38424254539	0
49987.99532836726	49995.883448455505	0
49990.49563661924	49992.83144377475	0
50014.145828508044	50005.16808115428	0
50015.1384677496	50000.029878970345	0
50018.71002429644	49992.34413541518	0
50007.134924491525	50011.962310271636	0
49996.373515502455	49992.135994846685	0
50006.850693972374	50009.72264438309	0
50012.45941158673	50019.663471941465	0
49992.899397134126	49993.07508130361	0
50016.607641170005	50001.151601822945	0
50001.25747092277	50006.547656443894	0
50005.9345093647	49994.19009730721	0
50017.813944932546	50005.00005444524	0
49994.42296405501	50000.44724693628	0
49999.35940114721	49988.76188971461	0
50016.58884756132	49999.17895380054	0
49994.892938313336	49980.091849776516	0
49995.0510721457	49995.44024060015	0
49986.38053722962	50002.41536141428	0
49990.64707373581	50007.66669698612	0
49989.3412077137	49992.250863683475	0
49987.369434572014	49998.90669951169	0
49986.04730065185	50004.93889305151	0
50020.57281063565	49988.298296764944	0
50003.141428724506	49983.92680217168	0
50011.81226398315	50020.795317113116	0
50007.91702417866	49994.79261652382	0
49997.460358599514	49978.000531714766	0
50008.47322917809	49997.7998386602	0
49988.79105521255	49985.61885176348	0
49979.99668415866	49988.247550464446	0
50023.01450993598	49990.665766766455	0
50001.80863469015	50011.621492053586	0
50001.180707899926	50000.160397497704	0
50001.230491099064	50013.464722137476	0
50005.57916729151	49986.36478573439	0
50006.32386534526	50003.98689779463	0
49987.26417256439	49997.386262863576	0
49986.50969488265	49971.13079668079	0
49991.78560749561	49984.743248127874	0
50011.91064186316	49987.25857504851	0
49979.026179858774	49993.54009193787	0
49995.29197055855	50014.299317089695	0
50003.27528192292	49991.640484220654	0
50022.18687484511	49999.49876293456	0
50016.845165693354	49996.542146341235	0
50009.68184032617	49994.3223712722	0
50008.5689875515	49989.42745413995	0
49988.62882947315	49994.23153514448	0
49978.34352784749	49994.31806542327	0
49991.21899801028	50013.93786311992	0
50009.06545782055	49992.015826742805	0
49996.762495718875	49973.93491078354	0
50017.86968777505	49999.56646561498	0
49992.32209367812	50003.204802689404	0
50006.53972236025	50002.45568023364	0
49989.60527622023	49999.63902025744	0
49998.13606003267	50013.69500914624	0
49990.00921189547	50013.485931768155	0
49991.09537875763	49976.82180722324	0
50010.54800492425	49998.00514117209	0
49989.09032394753	49996.42852776032	0
49995.18505374276	49987.3120398817	0
49990.204920949844	49989.23957312068	0
49995.16332007578	49981.804981765024	0
49989.805555721876	49969.598178768865	0
50014.54160586519	50009.30971696948	0
50021.54580095918	50001.77225144148	0
50006.927652825536	49994.9504747572	0
49978.94516972163	49997.86333530433	0
49987.154837966766	49993.45593771072	0
50018.25094646333	49988.26745355924	0
50015.53809944499	50007.19757847838	0
50002.562234896366	50007.29734310244	0
50000.87592896443	50009.30557281569	0
49996.09835851055	49994.088565508806	0
50023.472574627034	49993.01831946304	0
50013.090661204544	49993.807025936294	0
49978.33498788711	49999.89226490378	0
50014.457860201575	50015.35471834229	0
50006.75642568968	49992.643689522236	0
50010.80395894891	49986.74763689218	0
50001.22972512284	50016.696412634854	0
50011.0865047758	49984.2383962155	0
49987.17750191979	49980.50113884318	0
49988.18126003159	50002.39534483807	0
50025.30879016485	50001.55626795164	0
50004.84985572731	50003.25131092541	0
49992.321169828596	49977.792669715236	0
50025.70679542769	49986.95657258604	0
49987.68618123762	49990.97637467728	0
50003.750755374844	50000.30182726468	0
49993.00738688821	50018.27374472574	0
49985.56049451298	49985.40564000354	0
50012.47559685164	49994.66869856204	0
49988.23073582163	50005.06016935864	0
50014.21137249285	49998.59916272567	0
49985.705947552444	49991.237555350046	0
50023.961762669176	49980.63716247672	0
50015.65901229553	50005.51123304655	0
50007.42018130532	49983.40923644637	0
50003.98929458173	50020.19652411129	0
49978.68685766216	49980.01706397409	0
50006.02554113342	49983.502716806615	0
50006.37104882755	50017.880156948675	0
49977.877792385596	50016.68462250551	0
49983.88778388111	50003.431641383904	0
50007.25930525301	50016.356386512496	0
49997.53870393056	50011.68337544323	0
50028.8876354843	49996.7961139601	0
49993.03313609062	50004.99403676527	0
49978.87460193789	49978.57901382944	0
49998.366406242945	49994.75751474936	0
50019.61622097593	49990.60713461233	0
50014.61533795304	49991.38028168589	0
50008.690952911136	50020.165591565055	0
50005.68511072025	50013.842987113785	0
49996.093953493786	49996.01996986774	0
49981.46397774686	50000.416395001106	0
50010.21667654521	49996.177030068495	0
49996.98762224401	50012.73618486243	0
49977.06413674297	49991.234642248426	0
49993.694214306066	49995.12567417274	0
49980.3192485011	49994.00326872188	0
50004.056211135474	50014.66353332076	0
50002.37956575776	49978.923750197646	0
50022.66685467963	50001.65038291576	0
49995.84149753014	49973.43350969119	0
49997.10356754586	50006.01006358804	0
50033.06942428801	49981.91341570461	0
49979.94679799229	50001.3323591304	0
50008.85047956283	50016.47355770598	0
49995.25060635962	50016.73726829858	0
50006.72266694603	50007.64404602325	0
49990.082384099696	49971.73324296739	0
49994.30142329103	49986.52147414055	0
49993.99083781493	50013.564340328594	0
49993.677025331424	50019.77453632753	0
50008.88873976937	49986.20754836948	0
49989.62043617076	49984.9066512741	0
49976.89101514203	49999.79555213243	0
50000.38365317644	49984.73866509687	0
49998.50301832688	50004.801049115755	0
50002.4775370339	49999.82692121468	0
50000.58614407058	50022.59126134004	0
49991.57997734524	49980.74466590062	0
49999.47619484948	49983.55135301644	0
49997.872176753845	49979.78767954166	0
49999.51034001347	50014.126163537476	0
49987.361610054635	49969.53376487578	0
50002.83973411616	50012.701877170904	0
50010.86774556764	49989.07944425918	0
50001.15748309764	49991.573961654765	0
50007.9913835416	50022.24041741338	0
49988.7503233546	49981.35012226887	0
49986.03608310234	49999.11861181681	0
49985.00637627702	49981.597648055234	0
49985.650089384144	50009.49023072368	0
49974.397243483145	49994.03644489316	0
50015.4345562129	50000.98678220005	0
49976.39001702552	49983.38478956387	0
49990.066594147334	50015.71113489241	0
49971.73204410394	50023.41744022993	0
49983.60830630746	50002.113752133686	0
50007.28364498836	50014.70157262982	0
49983.19737224199	49998.713609976796	0
49986.11467622116	49996.56995467928	0
50019.87293030292	49996.05067039871	0
50011.89569799317	50004.23689077273	0
49987.14195373493	50003.64643312917	0
50005.18617250356	49976.00707180303	0
50021.27295677253	49997.78060101359	0
49979.594871433575	50010.649888378335	0
49992.039268323744	49970.88771154867	0
49987.510827455895	49972.02581111281	0
49995.56040451604	49984.98989796355	0
49981.0822076258	49967.432359146966	0
49987.94058000065	49974.88526764987	0
50014.510866226876	50001.379604242626	0
50004.62877733578	49978.807454918766	0
50003.970018942	50018.124082947324	0
49993.62624373497	49978.81782578118	0
49981.3428510555	50003.34384201937	0
50018.167902045905	50002.34827142573	0
49981.71449227033	50012.160532840586	0
49993.51179022016	50011.8374166899	0
50006.51511528033	49980.31385758159	0
50023.53832016382	49982.224374854566	0
50017.194157851016	50024.83639285489	0
50016.97714463976	50008.12513798981	0
49990.94758817478	50010.165896359336	0
50029.3899666008	49984.93088934797	0
49985.95128382408	49973.39797252086	0
50021.498484812364	49991.903341270365	0
49977.56468768297	50006.68173366002	0
49997.40523162644	49985.00916248897	0
49999.45886393115	50015.993292540705	0
50004.07375902936	49990.19193619716	0
49974.26236635185	50000.19879209648	0
50019.180563178095	49997.94562009952	0
50009.890755981425	49980.265018184764	0
49989.29510405071	50002.724338880376	0
49996.426259186024	49985.51478007382	0
50007.493040620924	49989.19723968765	0
49981.384028675486	50010.62626959132	0
49991.6071713429	49988.028312631526	0
49984.6056899718	49996.65388554512	0
49989.978249538704	49976.34614928339	0
50009.06208482354	50007.05225252825	0
50015.12164949382	49987.54220632814	0
50013.02451351341	50012.6930640136	0
49983.72875331615	50005.03348698493	0
50030.322162535915	50008.764945724026	0
49988.07236480543	49973.30322159022	0
50021.17953770424	49993.40148768863	0
49977.9353266202	49988.32861394756	0
50017.55200453088	49989.686622262205	0
50009.41709683127	49982.94472538286	0
49993.517031380165	49985.624445562935	0
50024.23762702507	49990.057631149546	0
50006.59920691841	50013.173112278804	0
49996.36285869221	49979.65183355569	0
49996.46253639952	50010.35669178488	0
49986.346697934445	49975.77454466398	0
50017.36509094484	49994.05724041787	0
49977.54298608225	50015.26628060827	0
49987.665413008544	50009.961026873665	0
50004.20668245684	49986.92493821414	0
49991.240948939056	49995.09753900651	0
49990.672214701546	49969.02835953091	0
49986.80029992012	50019.193986685816	0
49987.05498610656	50015.276629584274	0
50013.29483279359	49990.93642424138	0
50003.07116470876	50004.790797890644	0
50019.96678142075	50005.286622233856	0
50016.410985050155	50026.64117403084	0
50022.381607964344	49994.78009458669	0
50032.55510401598	49988.476649386204	0
50019.84726886357	50008.03743254569	0
50018.55105006549	49996.125393120456	0
50005.72733228711	49984.65987424659	0
49990.724770951034	50001.10196901953	0
50007.556938279646	49979.396019758125	0
50022.078615100705	50000.813758113996	0
50004.55566149082	50023.60044291396	0
49998.4983155582	50015.035411197096	0
50004.21201548379	49979.89735732732	0
49998.41688966351	49982.0914605221	0
49996.9404056562	50019.45560997021	0
50024.824178134666	50003.82240284793	0
49981.59933546655	49988.22546023058	0
50006.68692081328	49991.29153867619	0
50030.92505047998	49986.73341575318	0
49987.02162812129	49999.91224158874	0
50025.59547838074	50004.8113040502	0
49988.90094384041	49975.40867859488	0
49990.23594971534	49994.96063345515	0
50017.1067611682	49986.79810538411	0
49995.74080340362	50018.56532930337	0
50002.31586199673	50000.83903672667	0
49985.91446985067	49977.111835945914	0
49967.44431902017	49989.53004316159	0
49991.32434972063	49993.81099808387	0
50030.49764698876	49999.80431681986	0
50027.8920230694	49984.61646596402	0
49974.05217655252	49991.63751974511	0
49986.350155817265	50008.71150109189	0
49979.786602864704	49996.93528004006	0
49980.638830733114	50014.78666042598	0
50018.94609729141	49984.38404056665	0
50016.86817008317	49983.479919210724	0
49990.923193534356	50019.067660158245	0
49984.68159875427	50012.00075993163	0
49982.58897476211	49987.25645410104	0
49977.860154341804	50025.185317880954	0
49980.36263354036	49976.54920293385	0
50030.175245270664	50013.83441614367	0
50030.65430217634	50010.08164100497	0
49970.65389870021	50027.10203048065	0
50034.9719228903	49978.647480672626	0
50017.85789347177	50007.327853458395	0
49989.376716702325	50005.95581601044	0
49972.54740722439	50004.26018838349	0
49999.90607349646	49987.24525022351	0
50016.33039841318	50011.26546094777	0
49992.406209525456	50011.43399184492	0
50035.72874323706	50015.82195458916	0
50005.41012807499	50025.2913505149	0
49983.81713803753	49983.79410119446	0
49999.77181508898	49967.689736443	0
49967.01115954832	50018.732933267005	0
50001.21111076006	49976.59515916633	0
50022.03660548448	50021.284900769926	0
49987.06820574467	50005.69981951918	0
50020.23576196077	49998.22890886206	0
49992.16903790663	50013.34050751537	0
49981.74734959878	49983.20071237331	0
49991.36824090871	49969.98461879516	0
50012.37766248718	49981.688403947286	0
49974.56224014572	50014.0804240969	0
50024.36097900612	49986.16457806206	0
49978.57637046901	50017.57258934513	0
50035.21616128849	49992.33085888675	0
49988.520182053304	49993.212740546805	0
49990.99456999804	50011.18036907362	0
50014.791241027175	49989.81083623396	0
49983.24235149588	49995.04380092772	0
50005.4078474971	49995.59320991545	0
50026.3538803164	50002.49773890014	0
50022.33425121599	49996.648774144	0
49985.706139208625	50015.893411702025	0
50001.12132970448	50026.977078791555	0
50032.16883876991	49997.22933410839	0
50000.78804212597	50010.92367463368	0
49997.79416111843	49992.046539810384	0
49989.86428037326	49986.360250281214	0
49991.50355130605	50019.933566887434	0
50028.340584949256	50004.80209150397	0
49995.465044061624	50376.600744199946	57
50051.62337623865	50349.595233209395	57
50089.33192655275	50397.50320330117	57
50119.10673835384	50343.326009156626	57
50001.866624521805	50317.079702466326	57
50008.47114097296	50439.35560595435	57
49950.44004268589	50435.4830394924	57
50150.726370121236	50415.38410747688	57
49927.15361453283	50375.428489941405	57
49897.74328047634	50323.34653983413	57
49890.29622651856	50459.279273789296	57
49926.849055339226	50265.67011642364	57
50016.64995943063	50257.474837474605	57
50188.1496282186	50466.57981141092	57
49859.22405956339	50511.768545883126	57
50184.57389301595	50358.45420632087	57
50226.14165423015	50420.86092393482	57
50283.14194899335	50396.67424889482	57
49890.80286714992	50218.57628918815	57
50241.425283869474	50502.11748459055	57
50237.97156242641	50333.296199558914	57
49838.681527050365	50349.64644468644	57
50122.55773883542	50470.693197156004	57
50236.53920008536	50564.063361499335	57
49996.9808438844	50202.20005589318	57
50180.103531827684	50593.64852668088	57
49907.07532816195	50162.59466914046	57
49947.728186571636	50500.876771707735	57
49779.43486708617	50366.29339082257	57
50205.35445064744	50277.70277735561	57
50007.49531762209	50511.543228215545	57
50231.60958819686	50623.351039381465	57
50252.76935749715	50242.64729443233	57
49727.6011576721	50339.91587031529	57
50176.904902387476	50532.257221528875	57
50289.17135765088	50463.06674441755	57
50320.37315216968	50520.21012809543	57
49913.216267457276	50548.96732265338	57
49829.03701624157	50221.28514340923	57
50282.252002541914	50658.2922003919	57
50096.300656681684	50522.86835594761	57
49921.38566937142	50106.29222809436	57
49801.926764734875	50495.57245122435	57
49750.21034356686	50463.230701242755	57
49890.50593176621	50611.022391690836	57
49984.23054645688	50565.68012542917	57
50293.891959956185	50716.26787076082	57
49974.56584990327	50142.087020583145	57
50061.35870600303	50463.8447377224	57
50293.46956072015	50780.907508069235	57
49834.2160149949	50411.4803773383	57
50352.73765714792	50455.61444001925	57
50136.735780084	50642.6115465287	57
50348.74195207477	50655.54420331425	57
49902.28602962084	50042.45057780773	57
50085.94128104945	50288.47771623661	57
50029.736400297414	50115.169502721226	57
50238.047314879295	50762.75745925738	57
50318.11525752502	50602.77939972069	57
50220.063436480705	50681.20896370187	57
50084.166364229204	50083.65606573668	57
50402.19830228088	50627.27054263225	57
50083.00346176403	50017.66240807373	57
50143.89675627425	50020.30176021083	57
50189.996820354696	50059.383866111035	57
50091.607594364155	50602.098805353955	57
50353.962912809344	50713.80547011267	57
50176.79217171475	50762.86700020461	57
49769.0740886259	50216.856265355214	57
50332.78213183797	50358.707437005134	57
50054.149335578426	49966.28944489831	57
49941.1821492336	49998.494229291086	57
49839.221897476105	50281.23227838187	57
50116.43109843076	49964.55593902033	57
50152.77508431226	50698.3577849393	57
50149.06382387098	50257.25672463981	57
50160.70444159174	50114.21723044385	57
50082.78320637936	50664.90291348592	57
50460.21909037015	50611.761676863556	57
50306.59498881196	50300.553157598966	57
50028.296252273925	50615.00379258906	57
50518.908375678366	50598.65406353369	57
50006.97661349192	49925.07065068484	57
49837.73308971199	50643.1102747107	57
49709.19478401203	50199.45784041876	57
49793.071414015314	50159.762353418526	57
49811.89230991517	50560.134529777264	57
49738.25026252541	50129.04550822509	57
49983.5592798553	50661.70437892681	57
49715.82572774216	50411.477891836425	57
49763.33600036116	50070.01944837237	57
50000.24757926976	49994.771310394295	57
50479.037285656756	50675.318539395805	57
49844.78796418353	50058.88575690428	57
49960.19747206916	50061.769043641965	57
49975.19730678235	49872.269473768036	57
50357.942272115695	50263.966555252526	57
50527.53754122499	50718.90191827574	57
49911.6964188769	49864.7419583778	57
50408.25886389991	50421.450130577716	57
50543.854302345964	50661.288403273684	57
50404.05669325838	50746.4840990858	57
50131.237517378446	50799.07590400197	57
50029.46230530439	50702.219603782134	57
50402.29479449507	50215.64681351522	57
50062.49530559727	49903.38335363264	57
50562.09013221869	50555.52233208913	57
50248.999122980014	50073.9784106175	57
49654.51411666629	50222.74811097421	57
50558.79882879234	50776.29567315824	57
50021.422933481655	50053.68478599318	57
50172.64084493952	49934.231005410744	57
49672.23200512146	50143.64778736364	57
49867.56613955017	49987.64727004526	57
49706.61108267057	50281.58549995891	57
50580.151003408915	50614.58408427747	57
49611.02096662033	50138.070487262776	57
50059.33735206728	50201.22176155994	57
50313.104080860045	50084.48953893966	57
49771.6761148687	50005.198959225105	57
50165.793640333504	50853.67703164616	57
50377.998909448645	50319.98785671045	57
49824.28248272381	50701.53034642231	57
50201.33369801616	49877.715468488444	57
50025.144378227444	49836.62038588855	57
50279.530768889555	50840.012188401204	57
49651.22451126816	50305.860519798276	57
49663.00310591845	50077.69461621388	57
50227.7765870237	50185.22853072828	57
49946.997159674895	49938.07214165814	57
49759.265931898	50685.77317882656	57
49872.78706099635	49913.42297591493	57
50583.66608367067	50703.55475982597	57
50166.27612671926	50189.852394339505	57
50648.093241453484	50717.08171183613	57
50293.86251869748	50190.59483574907	57
50241.40778905835	49829.19742561949	57
50505.67803490078	50541.36134131606	57
50421.49229944402	50689.09390410902	57
50137.54904573033	49882.025204449164	57
50428.57479100286	50359.65206206855	57
50098.82687019603	49834.24378396632	57
50088.02782819172	50845.598370108986	57
50706.73867825766	50684.78020668103	57
49759.31986737366	50598.787018433424	57
50424.127633605436	50561.64149523086	57
49709.917098216756	50654.73781011377	57
50252.0911919061	49764.471778659914	57
49974.46499194413	50733.96819189073	57
49699.67559093696	50024.471724806084	57
49692.01783398802	49964.50557333285	57
49666.01992156141	49910.1738683331	57
50375.90854301132	50083.81116672357	57
49607.83607189168	49894.34628820748	57
50355.86218117773	50779.12045566388	57
49977.45595760376	49797.07312238832	57
50224.87559497712	50867.91461983462	57
50268.23048017666	50130.13187788797	57
50504.25278551439	50809.99857286344	57
49827.96927591592	49868.766462416505	57
50463.2386948195	50764.71458637362	57
50033.00571109077	50821.67205352058	57
50770.42604422176	50699.10110125902	57
50471.93590811426	50401.338964089504	57
50307.84269931953	49733.72187194833	57
49616.6391442353	49832.26348275458	57
50316.67452253399	49668.75168265255	57
49553.27813617288	50147.65844959808	57
50397.35911898414	50496.39307272846	57
50542.90172809871	50855.80384798034	57
50069.192664997885	49774.43490678634	57
49995.061923165034	50872.396761477554	57
50506.36476946582	50475.74595452759	57
49848.504440062665	50136.19917963606	57
49867.365741406495	49817.09568739467	57
49675.35299686479	50464.63732504218	57
49776.57018487713	50307.250600973646	57
49557.404520907396	49863.32209051328	57
50105.66197573585	50162.43986058361	57
50278.9020166303	50903.14928057747	57
49977.84252742244	49733.10117616845	57
50418.71870716599	50152.29734784678	57
49624.713940497975	50422.90994649837	57
50300.28549759772	49611.930177323906	57
49567.20072564245	49796.72045671574	57
50601.415445973435	50860.0107233643	57
49620.25563438056	50360.15829870028	57
50237.38003136953	49951.193334693504	57
50244.342493874254	49585.45400690758	57
49518.43659837907	50098.317496318115	57
50483.79933603466	50337.896194228044	57
49710.22462314208	50728.57446463021	57
50302.32351139447	49549.604349891124	57
50442.825577953365	50822.71834921705	57
50504.310609902066	50278.217358959955	57
50473.00793003659	50227.85054831469	57
50359.46444693452	49527.22043224397	57
50078.010776943454	50759.02154132998	57
49686.2924829306	50786.76966545534	57
50553.44696310802	50233.3577055532	57
49809.48284078361	49805.97944003079	57
49671.88534160602	50846.677659173496	57
50649.485298629705	50826.9366477744	57
50564.80578553641	50456.490964210556	57
49733.97550770245	50834.81129488779	57
49993.3181341949	50935.39827792014	57
50778.63757127734	50765.10489185466	57
50204.70780893262	49632.242613461254	57
50479.707323686394	50162.787198569815	57
49670.900329204036	50906.507165123825	57
49552.27148225172	50048.24243607449	57
50350.68743701887	50021.78590219313	57
50440.7500186192	50282.801811860845	57
50658.97010027656	50888.91766889328	57
50273.0637619576	50015.21783871482	57
50250.59610565518	50958.54701742716	57
50303.30374165449	49485.81802677131	57
49601.625799891895	49748.36066972439	57
49777.765791868536	50876.25145951482	57
50319.489032510624	49428.30346552321	57
49740.907529846714	49922.5307390565	57
50342.81194096247	49788.91474532736	57
49514.51376933074	49763.072440602176	57
50641.08358960768	50617.87299737626	57
50819.606619261904	50663.67454190639	57
50400.05084818871	49570.59547482232	57
50653.317707506765	50955.36898540535	57
50156.90419694032	49674.37771963226	57
50027.94004036396	50990.83236439534	57
49507.787523987696	49823.58395003625	57
50845.240011574606	50758.66059822986	57
50623.67583312287	50437.68453342603	57
50216.80623378954	49527.6316329844	57
50140.91449867349	49785.56763836593	57
50893.115389715254	50801.35043967426	57
49938.51385509019	50780.27719433135	57
49457.03700985502	50095.23533976889	57
50058.493661018845	50901.245947561634	57
50425.45217520801	50050.02719461862	57
50191.34624987607	49469.25367515884	57
50735.3550797125	50632.02841433604	57
49437.82517979014	50155.4351016477	57
50344.07889254232	50137.07186666544	57
50176.4770088585	50918.05334367624	57
50117.69119745998	49720.17202857446	57
50718.12822378361	50779.24707686362	57
50583.10948612147	50283.449961180304	57
49420.677669536795	50049.3642606493	57
50489.44906824534	50034.46442260944	57
50530.773967785826	50134.600740968584	57
50316.23979458199	49845.281756521035	57
49639.46713179059	50019.53464388581	57
49696.19338833898	50579.11936111491	57
49603.98762073704	49971.364395056225	57
49580.64601215233	50471.14944997513	57
49869.33998665755	50749.32118778511	57
49671.46818938972	49852.159500623704	57
50383.963976740546	49841.06685780352	57
50401.81666144498	49904.78711797434	57
50608.24239294035	50496.232078507455	57
49667.806593523244	49790.830967609385	57
50618.30013300343	50231.01102001884	57
50752.46591356675	50830.740596579344	57
50380.60604108638	49405.59611939898	57
49842.60536519659	50808.52153978126	57
50433.110448133564	49628.697591941054	57
50358.84080025294	49615.510561765026	57
50148.41973657239	49420.33524128481	57
50218.8926863192	49693.570964484876	57
50145.209844042525	50971.17782809867	57
50141.760176169046	49504.62450933577	57
49469.85408814884	50009.47127663399	57
50640.744712949076	50378.741246139114	57
50664.850523630725	50561.841038642364	57
50263.87224945039	49895.35513513894	57
50453.03837904268	49535.05365865642	57
50891.65903092771	50714.95912338902	57
49750.075318350246	50526.04292480338	57
50820.54806690935	50599.720884693976	57
49657.126144308255	50525.87935681187	57
49546.56476773113	49981.85586377866	57
49524.68081301689	49701.79454779761	57
50499.9645536467	49573.3913096173	57
49731.979658243996	49864.74241079284	57
49928.313220889206	50681.22020844792	57
50104.07531559321	49459.36840808075	57
50619.849867596866	50164.19186294589	57
49468.921627843694	49725.76971305301	57
49616.078070138574	50862.52747176733	57
50474.08474351337	50093.96951487334	57
50399.32431462708	49989.710036966986	57
50166.142877819686	51027.02339042494	57
50325.985084811036	49367.61525489568	57
50709.783491524846	50941.64394072127	57
49727.60355820239	50930.433286126434	57
49931.14143355275	50874.96453932696	57
50276.308408071156	49328.231452061096	57
49417.60440465587	49683.43439721686	57
50662.200858670556	50112.358405691	57
49821.000504465344	50919.869235771854	57
50405.66717426912	50871.59533986111	57
50439.21763979607	49425.348589727204	57
49783.85027661125	50972.0250847988	57
49841.36267409427	51002.6069042372	57
49420.503749537726	49975.98724338702	57
49919.23004589851	49703.84831808732	57
49539.698108101555	49638.050762825216	57
50102.508352151606	51029.51603506884	57
50707.48653626198	50151.46107624624	57
49957.32354987927	49659.916265288346	57
49563.10832268097	50822.55188409929	57
50472.41524896524	49974.45683545279	57
50751.81402151014	50894.19317388159	57
50830.49143504427	50815.209207411855	57
49473.288796370674	49632.06401775152	57
50530.724116712554	50396.93286396318	57
50076.70702167196	49400.63200552464	57
49639.370624175994	50747.70265988381	57
50497.400986851935	49427.28199463678	57
50733.35935584667	50573.1462331158	57
50677.42403376995	50055.96882053894	57
49366.82920448004	50022.12158415666	57
49408.267471943334	50213.964483407806	57
49500.65977643123	49890.178217633176	57
50387.90551550256	49666.75562595553	57
49728.30570668624	49785.356853388315	57
50026.69104028916	49433.108955822856	57
49769.18746170286	50745.11759183497	57
50562.39662655188	49579.10553885548	57
50526.65512852709	49634.0247866481	57
49516.22724178411	50778.365063588804	57
49859.14464503771	49678.613581437305	57
49576.39591179671	50910.42316446501	57
50958.25232577674	50712.90906280659	57
50499.807738432224	49488.593007084724	57
50487.53823308529	49361.962557152765	57
50265.32059083441	49393.05200695023	57
49848.17894119412	49761.10489970791	57
50223.42145238427	51039.13919928344	57
50443.76150757893	49823.56226601951	57
50369.73600311259	49730.66714184427	57
50347.111639235	50894.59635417112	57
49969.39933231561	49416.3468471024	57
49688.07842351362	49729.8821561477	57
50428.80737556476	50929.39663023512	57
50713.82579026845	50210.27091892451	57
50603.32682521918	50103.29852283978	57
50805.805118408185	50871.21608591164	57
49457.593947154215	50786.1599197394	57
51018.617479520704	50703.87212085986	57
50026.87447613501	49700.41349298717	57
50731.045660464835	50272.69760636611	57
49482.08202974781	49950.33234578084	57
49970.688521076394	51007.75220492363	57
49319.9827032314	50064.9109021274	57
50109.73441164431	49348.31298503115	57
49615.5200503584	50685.56265178251	57
50689.589077448836	50315.25524117007	57
49592.05534143559	50531.78362897896	57
50664.343764917096	50480.55935759824	57
50308.8274818393	50955.394297198465	57
50549.14457238225	49399.670241452935	57
49490.29800782725	50185.434216352034	57
49893.45209857084	50969.352608287845	57
50595.19599043794	49354.80488716592	57
49999.89398084412	49613.789939590555	57
50041.92443135015	49563.21222988241	57
50805.82924648895	50929.77985958159	57
49573.210050570175	50314.83363302291	57
50598.69973073296	50990.72504678499	57
49649.42589948543	50961.1247876191	57
49515.04920707233	50246.327858279066	57
50281.84899790548	51037.018203337626	57
49940.59336207688	49597.67993243289	57
50476.2500280183	49879.05042601779	57
50537.18524004935	49971.90685407642	57
49843.278074667985	49614.245435328914	57
50858.59334678455	50953.99479461854	57
49649.44685023665	50619.5846195012	57
49906.08128284651	49405.068621543796	57
50371.11816405448	49329.21778002602	57
50368.2600430282	50961.34834822457	57
50947.795290172246	50825.83895988399	57
49485.675102406836	50719.93514771042	57
49545.44343048537	49575.15879369945	57
50434.37491826007	49323.43607688162	57
49476.38540307389	49573.107494852055	57
49522.29475725733	50357.696202316256	57
50846.378946061865	51010.786065849155	57
49424.69576452333	50728.316378147865	57
49734.478862694006	51015.23283592718	57
49415.627554245875	50832.18688044215	57
50899.882614967806	50653.83572708636	57
49740.146765981975	49693.68365850431	57
49800.3939720966	49671.37004262761	57
49606.54675779275	49556.96680960955	57
49601.186959805884	50080.66331636456	57
50786.67055124345	50235.72942622409	57
50467.0272397526	50977.28459915804	57
50348.79485990442	49949.06885177013	57
49312.168736886924	50127.85658093953	57
50728.011049187626	50466.870273188186	57
49477.17569293489	50848.85261180987	57
49784.31433445188	49595.942232660665	57
49468.22140537851	50382.006557630855	57
50487.199216970155	49296.80511664244	57
50726.99904278734	50016.19898332091	57
49425.31732319864	50274.47541543035	57
50875.70582798293	50864.23013082023	57
49318.460338668294	50186.20178900944	57
50773.52267096495	50063.35449835064	57
49842.69628924259	49391.14328415085	57
50537.76915406558	50919.789891144115	57
49791.50718779626	51035.83589211578	57
50530.99230412001	49910.74574187413	57
50551.52330558061	49690.48720914149	57
49358.39020101034	50256.80670260044	57
49429.76044709384	50897.43015835603	57
50369.661652197836	49464.20674182057	57
50823.82125169222	50537.86849975914	57
49736.16333578767	49629.54997264086	57
50717.49302724571	50376.05720491998	57
50912.53682895655	51012.18463104245	57
50784.33290147162	50995.3148137402	57
49585.083595409655	49680.01523213095	57
50767.92021096318	49966.13464879289	57
49625.43247949037	49500.41386242595	57
50337.63726647763	51010.959218599244	57
49479.14552880387	50297.24720192644	57
49796.72299050183	49950.77108358688	57
50478.950461142966	50874.04907343783	57
49981.904782264406	49482.298763240375	57
51006.49568663796	50797.434659331506	57
50378.93238292134	49267.93781315015	57
50092.96915274056	51089.0694348599	57
49426.85487331529	50338.21002234216	57
50402.68236677006	49778.465251198155	57
50927.62801425825	50602.32809149581	57
49429.64553481398	49771.965174424295	57
50814.51813262911	50009.308176373605	57
50079.648423266495	49667.33388630242	57
49357.33114753349	49683.12406201929	57
50556.27182086505	50335.526424696676	57
49386.77776682619	49918.7608430503	57
49816.10135604288	49334.39812655683	57
50426.70857431575	49233.46495476771	57
50546.78637001993	50046.72508650659	57
50586.3747785468	49738.181952821	57
49299.67428250253	49689.82867078848	57
50466.60202513049	49769.17119136525	57
50654.27256032562	49346.234643393545	57
50725.5780552499	49918.064657565636	57
50876.63218951858	50566.47427755471	57
50792.010741362676	49909.7834417547	57
50162.60452901175	49562.84904687075	57
49347.139681156004	49962.540304282615	57
49595.18652402296	50244.89816442116	57
49372.87858603335	50107.46900543729	57
50670.27936767973	49408.16864403888	57
49359.380267965294	50849.04436004941	57
49347.21793550126	50908.219528994436	57
49507.81164385214	49524.05429287006	57
49894.556767990136	49550.84152176465	57
49703.31470185933	49576.57608405314	57
49864.7815307979	50879.78769680687	57
50587.676679608725	49796.61083248574	57
49667.58486268729	51022.36742370215	57
50979.26775429905	50636.47143988556	57
49639.128287208565	49442.9167723717	57
50524.75075605269	49742.7137651488	57
50828.68945649777	49858.91328089603	57
50673.679163880064	49884.506305824674	57
49294.51363653651	50857.855467122725	57
49810.87710880685	49275.25360327986	57
50767.440826873986	50513.15152097773	57
50999.91841254757	50864.21389000324	57
50656.582752158916	49822.63903564833	57
50657.918161000365	51015.57355762829	57
49784.63264752603	49396.801730569954	57
49619.7275326697	49618.18916279595	57
50526.62266921767	49840.66257955251	57
49565.62658997054	50586.010186539745	57
49928.53181388729	49764.97811390916	57
49842.64788701677	49453.216833131555	57
50886.02550167567	49837.32450091007	57
49679.218514506625	49641.488402502415	57
49955.115908179774	49354.22210145662	57
50015.920977737536	49333.760868871446	57
49642.12703812331	49378.35454686154	57
50524.05683047168	50992.558977367495	57
49372.46578123947	50791.69625264986	57
50083.79526083453	49514.087010433876	57
49688.185548423964	49515.17827866028	57
50905.2486881992	49776.64848609356	57
50903.14141763863	49900.856776217064	57
51036.22626624886	50622.155207209114	57
49448.8129076546	49844.01161763026	57
49698.07777143169	49444.972597061096	57
50802.329946176294	50459.35229398987	57
50990.154469693894	50926.80109680754	57
