# Supplementary material for: Abundant Topological Outliers in Social Media Data and Their Effect on Spatial Analysis
Source: PLoS One. 2016 Sep 9;11(9):e0162360. doi: 10.1371/journal.pone.0162360 (PMC5017681; doi:10.1371/journal.pone.0162360)
Supplement: S4 Dataset — See the respective attached file. (ZIP) [file pone.0162360.s004.zip › S4_inclusion_swl/clust_59_68.csv]

50000.0	50000.0	0
49997.79043139506	49998.597076012185	0
49992.133447697015	50000.07879332946	0
49995.558133034945	50000.38009565156	0
49997.21745450375	49997.77212437529	0
49994.57180867038	50002.631066205395	0
49991.49888846195	49992.4613969998	0
49996.77201141029	50001.35825968003	0
50004.850999751936	50000.85693610015	0
49993.46797080403	50008.42654315858	0
49998.95035597973	49999.646175560476	0
49997.442896782326	49996.09302892505	0
49998.812795232036	50001.19449831629	0
50002.62075658079	49995.496073808055	0
50000.216125961226	49993.66178437633	0
50004.23648844592	49992.22940218959	0
49993.571381594695	49999.580818657516	0
49992.41923089483	49988.943020042476	0
49996.0527618576	49990.599080623244	0
50001.12000876341	49996.02035613251	0
50001.6019572125	49988.69191780159	0
50000.054173393626	49994.84507609227	0
49996.16393075302	49983.54171333091	0
49999.359585119164	49998.34690009942	0
49990.032259035645	49990.78718097332	0
50008.03801246034	50004.374756706806	0
49997.912305912	50002.05047237355	0
50003.47988321763	49993.052296422924	0
49985.51403302475	50003.33527065473	0
49998.6759818169	50008.21620234813	0
50007.88661690972	50006.75171072905	0
49992.84463948033	49996.02080521639	0
50005.353157945894	49996.63946390781	0
49993.56821679584	49997.757853689975	0
49984.727985152575	49992.42600786566	0
49987.897885826496	50000.432936200814	0
49995.41428427015	49998.58480619745	0
49998.23230755371	49984.27159425677	0
50001.56984675912	50003.70886639595	0
49987.949256951135	49986.671472371265	0
49993.69019385624	49988.42095948461	0
49990.60023029436	49996.84431148471	0
49989.8831856475	49998.5480773353	0
50004.031737429694	49998.13902404288	0
50003.4894029905	50003.09904140463	0
50008.61850962432	50008.21797879241	0
49999.591625836154	50002.031401449996	0
49997.03975814452	50009.348246719914	0
50004.44371639388	49993.891565456965	0
50003.34929151505	49985.56991203538	0
49992.16039029563	50006.06042632077	0
50007.15378653218	49999.26466668234	0
49996.16890274137	50002.738391335304	0
50005.92485061879	49988.330804757796	0
49998.38389391129	49993.62450756858	0
50005.06115385122	49997.67556213016	0
49988.91764942108	49997.5550046056	0
50007.51712024195	50001.36870839534	0
49988.1616042304	49983.63506917873	0
50009.485075860175	49997.87824772131	0
49996.04301541916	50008.734037925446	0
49992.10706594943	49998.709555552676	0
49998.05603662089	49976.85732034227	0
49998.23225417739	49988.04705525317	0
50003.29875263384	50010.79864165075	0
49988.8005706413	49988.888047156666	0
49998.633742805185	49985.74198749925	0
50012.26252845324	49989.043919917516	0
50001.71554240036	50008.23076770677	0
49990.4221963806	49980.08489794384	0
49996.7307457035	49986.75100088232	0
49996.95323201458	49991.31025767149	0
49996.627782278076	49999.704189140306	0
49993.783599509414	50001.9670468794	0
49995.547791910605	50007.16657583297	0
49994.541607082676	49998.032773452	0
49997.19536476392	49993.761534747864	0
49994.48619388764	49990.314267388865	0
50005.31953840113	50011.457951609125	0
50005.21838530439	49992.710027598725	0
50003.553832569996	49996.930528550794	0
50005.55622003214	50007.27952617764	0
50016.07253131363	49992.92009515851	0
49981.55975510632	49993.815413305005	0
49998.391760254424	50010.92338898061	0
50006.9610331696	49997.4371772649	0
50008.761052684844	49996.71402507769	0
49995.88335509951	49989.38185972829	0
49996.861110456084	50003.60591475201	0
50011.76083948491	50005.815023696225	0
50007.565205166386	49988.032658921504	0
50011.5472826698	49993.41279408204	0
49994.69598294172	49991.86267472745	0
50001.59297422699	49992.63184262959	0
50020.432728192354	49991.544523876044	0
49995.42836478101	49997.296746693275	0
49998.810270886876	49992.07105333187	0
49990.64479087334	50004.56734443546	0
49986.07489653561	49993.66150576665	0
49986.51012401545	49995.60849854692	0
49984.077954815686	49995.664388103614	0
50003.895467088914	49987.98694527446	0
49982.031325156546	50004.108411650275	0
50012.386007996894	50002.93416500153	0
49981.83577827261	50006.99544168797	0
50002.61358895062	50006.125868638286	0
49997.610187178936	50007.504993158815	0
50002.000247755146	49982.02566011666	0
50003.92467657114	50009.55221404131	0
50007.90022175466	50009.254849840996	0
50002.119076106625	49987.54881244561	0
50000.85755020047	49982.84260186325	0
50002.88920887537	49988.277816315385	0
50000.76418505607	49990.47633754719	0
49991.52221516297	50005.175687260315	0
49991.79441719219	49989.945528475415	0
49998.38903914623	49990.977596904035	0
50010.86443657174	50002.861853111826	0
49996.13310567727	49978.225416527945	0
50001.90323198772	50002.087447907405	0
50005.84584777947	49998.54566276328	0
50017.357289774474	50003.73442282242	0
50012.453241333955	50007.3589429362	0
49985.605250376015	50000.51473356919	0
49994.38328827558	49984.18899957935	0
50000.8403546126	50004.897730818215	0
50006.11194117808	49990.15992299432	0
49984.27524808013	50005.968591316036	0
50019.5490885488	49989.334775282514	0
50008.08135946473	49995.88210170539	0
50013.452588935026	49988.7082536488	0
49998.1854275154	49989.08493253287	0
49998.71774061969	50006.58240197167	0
49993.97049801827	50004.02511665101	0
50015.25622703696	49993.5720335993	0
50019.81418921928	49993.28277654077	0
49995.226166110464	49988.49803466768	0
49993.865175289255	50005.869898426434	0
49994.04884830762	49993.897956082816	0
50001.39258520028	50014.69304526826	0
49992.10381851385	49991.3367421365	0
50002.88349777745	49998.53556594982	0
49999.29465558944	50003.13800737407	0
50012.61582749915	49996.667967977366	0
50004.93898694684	49981.08544820314	0
49992.72674114008	49981.491918674365	0
49982.816725410885	50008.82887474503	0
49993.60548876865	49980.15138910854	0
49992.11360557294	49974.161871512435	0
50008.0641741181	49991.535682462476	0
49986.56975352135	49985.88537937111	0
49988.26397047004	50003.51104710496	0
49986.204012010814	49983.62403469558	0
50005.45533731321	50008.4777403098	0
50002.84202847576	50009.38788858975	0
50004.5110949025	50002.17592122478	0
49977.593176681534	49997.97886004455	0
50012.96296910729	49986.584380800676	0
50000.389708098875	50008.21378903525	0
49990.53693650669	49987.986221160616	0
50014.06684097054	49993.2541244715	0
49991.01998804747	50002.62396518842	0
49997.179664791176	49989.593964051295	0
50004.2950092968	50012.89350630644	0
49990.621701041644	49975.46767306921	0
49993.55678247852	49977.01456242952	0
49992.84959283164	49987.70268395018	0
50011.20404459958	49996.77816642178	0
50003.364540594666	50019.003513690965	0
49983.49823437399	50007.538690917216	0
50014.32975302772	49996.15686941403	0
50015.78410513641	49997.474112749405	0
50009.43197460551	49990.474738550445	0
50004.745906517455	50016.623646608256	0
50009.63416808849	50010.34807378314	0
49981.74271072933	50016.83610456045	0
50013.40609958293	50002.34463341224	0
50002.72985233878	50018.01678341299	0
50008.287622641416	49999.13161246651	0
49984.126513146795	49977.08224825575	0
50012.84333684762	49985.38424254539	0
49987.99532836726	49995.883448455505	0
49990.49563661924	49992.83144377475	0
50014.145828508044	50005.16808115428	0
50015.1384677496	50000.029878970345	0
50018.71002429644	49992.34413541518	0
50007.134924491525	50011.962310271636	0
49996.373515502455	49992.135994846685	0
50006.850693972374	50009.72264438309	0
50012.45941158673	50019.663471941465	0
49992.899397134126	49993.07508130361	0
50016.607641170005	50001.151601822945	0
50001.25747092277	50006.547656443894	0
50005.9345093647	49994.19009730721	0
50017.813944932546	50005.00005444524	0
49994.42296405501	50000.44724693628	0
49999.35940114721	49988.76188971461	0
50016.58884756132	49999.17895380054	0
49994.892938313336	49980.091849776516	0
49995.0510721457	49995.44024060015	0
49986.38053722962	50002.41536141428	0
49990.64707373581	50007.66669698612	0
49989.3412077137	49992.250863683475	0
49987.369434572014	49998.90669951169	0
49986.04730065185	50004.93889305151	0
50020.57281063565	49988.298296764944	0
50003.141428724506	49983.92680217168	0
50011.81226398315	50020.795317113116	0
50007.91702417866	49994.79261652382	0
49997.460358599514	49978.000531714766	0
50008.47322917809	49997.7998386602	0
49988.79105521255	49985.61885176348	0
49979.99668415866	49988.247550464446	0
50023.01450993598	49990.665766766455	0
50001.80863469015	50011.621492053586	0
50001.180707899926	50000.160397497704	0
50001.230491099064	50013.464722137476	0
50005.57916729151	49986.36478573439	0
50006.32386534526	50003.98689779463	0
49987.26417256439	49997.386262863576	0
49986.50969488265	49971.13079668079	0
49991.78560749561	49984.743248127874	0
50011.91064186316	49987.25857504851	0
49979.026179858774	49993.54009193787	0
49995.29197055855	50014.299317089695	0
50003.27528192292	49991.640484220654	0
50022.18687484511	49999.49876293456	0
50016.845165693354	49996.542146341235	0
50009.68184032617	49994.3223712722	0
50008.5689875515	49989.42745413995	0
49988.62882947315	49994.23153514448	0
49978.34352784749	49994.31806542327	0
49991.21899801028	50013.93786311992	0
50009.06545782055	49992.015826742805	0
49996.762495718875	49973.93491078354	0
50017.86968777505	49999.56646561498	0
49992.32209367812	50003.204802689404	0
50006.53972236025	50002.45568023364	0
49989.60527622023	49999.63902025744	0
49998.13606003267	50013.69500914624	0
49990.00921189547	50013.485931768155	0
49991.09537875763	49976.82180722324	0
50010.54800492425	49998.00514117209	0
49989.09032394753	49996.42852776032	0
49995.18505374276	49987.3120398817	0
49990.204920949844	49989.23957312068	0
49995.16332007578	49981.804981765024	0
49989.805555721876	49969.598178768865	0
50014.54160586519	50009.30971696948	0
50021.54580095918	50001.77225144148	0
50006.927652825536	49994.9504747572	0
49978.94516972163	49997.86333530433	0
49987.154837966766	49993.45593771072	0
50018.25094646333	49988.26745355924	0
50015.53809944499	50007.19757847838	0
50002.562234896366	50007.29734310244	0
50000.87592896443	50009.30557281569	0
49996.09835851055	49994.088565508806	0
50023.472574627034	49993.01831946304	0
50013.090661204544	49993.807025936294	0
49978.33498788711	49999.89226490378	0
50014.457860201575	50015.35471834229	0
50006.75642568968	49992.643689522236	0
50010.80395894891	49986.74763689218	0
50001.22972512284	50016.696412634854	0
50011.0865047758	49984.2383962155	0
49987.17750191979	49980.50113884318	0
49988.18126003159	50002.39534483807	0
50025.30879016485	50001.55626795164	0
50004.84985572731	50003.25131092541	0
49992.321169828596	49977.792669715236	0
50025.70679542769	49986.95657258604	0
49987.68618123762	49990.97637467728	0
50003.750755374844	50000.30182726468	0
49993.00738688821	50018.27374472574	0
49985.56049451298	49985.40564000354	0
50012.47559685164	49994.66869856204	0
49988.23073582163	50005.06016935864	0
50014.21137249285	49998.59916272567	0
49985.705947552444	49991.237555350046	0
50023.961762669176	49980.63716247672	0
50015.65901229553	50005.51123304655	0
50007.42018130532	49983.40923644637	0
50003.98929458173	50020.19652411129	0
49978.68685766216	49980.01706397409	0
50006.02554113342	49983.502716806615	0
50006.37104882755	50017.880156948675	0
49977.877792385596	50016.68462250551	0
49983.88778388111	50003.431641383904	0
50007.25930525301	50016.356386512496	0
49997.53870393056	50011.68337544323	0
50028.8876354843	49996.7961139601	0
49993.03313609062	50004.99403676527	0
49978.87460193789	49978.57901382944	0
49998.366406242945	49994.75751474936	0
50019.61622097593	49990.60713461233	0
50014.61533795304	49991.38028168589	0
50008.690952911136	50020.165591565055	0
50005.68511072025	50013.842987113785	0
49996.093953493786	49996.01996986774	0
49981.46397774686	50000.416395001106	0
50010.21667654521	49996.177030068495	0
49996.98762224401	50012.73618486243	0
49977.06413674297	49991.234642248426	0
49993.694214306066	49995.12567417274	0
49980.3192485011	49994.00326872188	0
50004.056211135474	50014.66353332076	0
50002.37956575776	49978.923750197646	0
50022.66685467963	50001.65038291576	0
49995.84149753014	49973.43350969119	0
49997.10356754586	50006.01006358804	0
50033.06942428801	49981.91341570461	0
49979.94679799229	50001.3323591304	0
50008.85047956283	50016.47355770598	0
49995.25060635962	50016.73726829858	0
50006.72266694603	50007.64404602325	0
49990.082384099696	49971.73324296739	0
49994.30142329103	49986.52147414055	0
49993.99083781493	50013.564340328594	0
49993.677025331424	50019.77453632753	0
50008.88873976937	49986.20754836948	0
49989.62043617076	49984.9066512741	0
49976.89101514203	49999.79555213243	0
50000.38365317644	49984.73866509687	0
49998.50301832688	50004.801049115755	0
50002.4775370339	49999.82692121468	0
50000.58614407058	50022.59126134004	0
49991.57997734524	49980.74466590062	0
49999.47619484948	49983.55135301644	0
49997.872176753845	49979.78767954166	0
49999.51034001347	50014.126163537476	0
49987.361610054635	49969.53376487578	0
50002.83973411616	50012.701877170904	0
50010.86774556764	49989.07944425918	0
50001.15748309764	49991.573961654765	0
50007.9913835416	50022.24041741338	0
49988.7503233546	49981.35012226887	0
49986.03608310234	49999.11861181681	0
49985.00637627702	49981.597648055234	0
49985.650089384144	50009.49023072368	0
49974.397243483145	49994.03644489316	0
50015.4345562129	50000.98678220005	0
49976.39001702552	49983.38478956387	0
49990.066594147334	50015.71113489241	0
49971.73204410394	50023.41744022993	0
49983.60830630746	50002.113752133686	0
50007.28364498836	50014.70157262982	0
49983.19737224199	49998.713609976796	0
49986.11467622116	49996.56995467928	0
50019.87293030292	49996.05067039871	0
50011.89569799317	50004.23689077273	0
49987.14195373493	50003.64643312917	0
50005.18617250356	49976.00707180303	0
50021.27295677253	49997.78060101359	0
49979.594871433575	50010.649888378335	0
49992.039268323744	49970.88771154867	0
49987.510827455895	49972.02581111281	0
49995.56040451604	49984.98989796355	0
49981.0822076258	49967.432359146966	0
49987.94058000065	49974.88526764987	0
50014.510866226876	50001.379604242626	0
50004.62877733578	49978.807454918766	0
50003.970018942	50018.124082947324	0
49993.62624373497	49978.81782578118	0
49981.3428510555	50003.34384201937	0
50018.167902045905	50002.34827142573	0
49981.71449227033	50012.160532840586	0
49993.51179022016	50011.8374166899	0
50006.51511528033	49980.31385758159	0
50023.53832016382	49982.224374854566	0
50017.194157851016	50024.83639285489	0
50016.97714463976	50008.12513798981	0
49990.94758817478	50010.165896359336	0
50029.3899666008	49984.93088934797	0
49985.95128382408	49973.39797252086	0
50021.498484812364	49991.903341270365	0
49977.56468768297	50006.68173366002	0
49997.40523162644	49985.00916248897	0
49999.45886393115	50015.993292540705	0
50004.07375902936	49990.19193619716	0
49974.26236635185	50000.19879209648	0
50019.180563178095	49997.94562009952	0
50009.890755981425	49980.265018184764	0
49989.29510405071	50002.724338880376	0
49996.426259186024	49985.51478007382	0
50007.493040620924	49989.19723968765	0
49981.384028675486	50010.62626959132	0
49991.6071713429	49988.028312631526	0
49984.6056899718	49996.65388554512	0
49989.978249538704	49976.34614928339	0
50009.06208482354	50007.05225252825	0
50015.12164949382	49987.54220632814	0
50013.02451351341	50012.6930640136	0
49983.72875331615	50005.03348698493	0
50030.322162535915	50008.764945724026	0
49988.07236480543	49973.30322159022	0
50021.17953770424	49993.40148768863	0
49977.9353266202	49988.32861394756	0
50017.55200453088	49989.686622262205	0
50009.41709683127	49982.94472538286	0
49993.517031380165	49985.624445562935	0
50024.23762702507	49990.057631149546	0
50006.59920691841	50013.173112278804	0
49996.36285869221	49979.65183355569	0
49996.46253639952	50010.35669178488	0
49986.346697934445	49975.77454466398	0
50017.36509094484	49994.05724041787	0
49977.54298608225	50015.26628060827	0
49987.665413008544	50009.961026873665	0
50004.20668245684	49986.92493821414	0
49991.240948939056	49995.09753900651	0
49990.672214701546	49969.02835953091	0
49986.80029992012	50019.193986685816	0
49987.05498610656	50015.276629584274	0
50013.29483279359	49990.93642424138	0
50003.07116470876	50004.790797890644	0
50019.96678142075	50005.286622233856	0
50016.410985050155	50026.64117403084	0
50022.381607964344	49994.78009458669	0
50032.55510401598	49988.476649386204	0
50019.84726886357	50008.03743254569	0
50018.55105006549	49996.125393120456	0
50005.72733228711	49984.65987424659	0
49990.724770951034	50001.10196901953	0
50007.556938279646	49979.396019758125	0
50022.078615100705	50000.813758113996	0
50004.55566149082	50023.60044291396	0
49998.4983155582	50015.035411197096	0
50004.21201548379	49979.89735732732	0
49998.41688966351	49982.0914605221	0
49996.9404056562	50019.45560997021	0
50024.824178134666	50003.82240284793	0
49981.59933546655	49988.22546023058	0
50006.68692081328	49991.29153867619	0
50030.92505047998	49986.73341575318	0
49987.02162812129	49999.91224158874	0
50025.59547838074	50004.8113040502	0
49988.90094384041	49975.40867859488	0
49990.23594971534	49994.96063345515	0
50017.1067611682	49986.79810538411	0
49995.74080340362	50018.56532930337	0
50002.31586199673	50000.83903672667	0
49985.91446985067	49977.111835945914	0
49967.44431902017	49989.53004316159	0
49991.32434972063	49993.81099808387	0
50030.49764698876	49999.80431681986	0
50027.8920230694	49984.61646596402	0
49974.05217655252	49991.63751974511	0
49986.350155817265	50008.71150109189	0
49979.786602864704	49996.93528004006	0
49980.638830733114	50014.78666042598	0
50018.94609729141	49984.38404056665	0
50016.86817008317	49983.479919210724	0
49990.923193534356	50019.067660158245	0
49984.68159875427	50012.00075993163	0
49982.58897476211	49987.25645410104	0
49977.860154341804	50025.185317880954	0
49980.36263354036	49976.54920293385	0
50030.175245270664	50013.83441614367	0
50030.65430217634	50010.08164100497	0
49970.65389870021	50027.10203048065	0
50034.9719228903	49978.647480672626	0
50017.85789347177	50007.327853458395	0
49989.376716702325	50005.95581601044	0
49972.54740722439	50004.26018838349	0
49999.90607349646	49987.24525022351	0
50016.33039841318	50011.26546094777	0
49992.406209525456	50011.43399184492	0
50035.72874323706	50015.82195458916	0
50005.41012807499	50025.2913505149	0
49983.81713803753	49983.79410119446	0
49999.77181508898	49967.689736443	0
49967.01115954832	50018.732933267005	0
50001.21111076006	49976.59515916633	0
50022.03660548448	50021.284900769926	0
49987.06820574467	50005.69981951918	0
50020.23576196077	49998.22890886206	0
49992.16903790663	50013.34050751537	0
49981.74734959878	49983.20071237331	0
49991.36824090871	49969.98461879516	0
50012.37766248718	49981.688403947286	0
49974.56224014572	50014.0804240969	0
50024.36097900612	49986.16457806206	0
49978.57637046901	50017.57258934513	0
50035.21616128849	49992.33085888675	0
49988.520182053304	49993.212740546805	0
49990.99456999804	50011.18036907362	0
50014.791241027175	49989.81083623396	0
49983.24235149588	49995.04380092772	0
50005.4078474971	49995.59320991545	0
50026.3538803164	50002.49773890014	0
50022.33425121599	49996.648774144	0
49985.706139208625	50015.893411702025	0
50001.12132970448	50026.977078791555	0
50032.16883876991	49997.22933410839	0
50000.78804212597	50010.92367463368	0
49997.79416111843	49992.046539810384	0
49989.86428037326	49986.360250281214	0
49991.50355130605	50019.933566887434	0
50028.340584949256	50004.80209150397	0
50166.981100187186	50092.253171231474	58
50209.43123933542	50139.22402992072	58
50122.132076677204	50132.841485738354	58
50222.37055507753	50201.41959419482	58
50105.106634553355	50195.132153192746	58
50202.0938748647	50042.70064336136	58
50047.17637689225	50159.73222868597	58
50116.08596726107	50058.54414344286	58
50270.202067372986	50125.75449204906	58
50163.12075454745	50210.079206500675	58
50049.95818089312	50231.140657339536	58
50269.257179059314	50242.7279979745	58
50119.86499503998	50260.79191541376	58
50219.72218670806	49985.866222879384	58
50330.62532237737	50110.41136618725	58
50057.304581373726	50075.4789489701	58
50296.15614910466	50183.47520413877	58
50311.291454037615	50054.26683099875	58
50174.430388997236	49940.7439647849	58
50397.07316295464	50109.83168877511	58
50201.98136953955	49887.87482562029	58
50243.83550461777	50296.87770913401	58
50356.43409749924	50191.31169619711	58
50427.240370098916	50053.76295383567	58
50230.47537144079	50359.149071356194	58
50147.71134356607	50322.31827162798	58
50058.09555439888	50008.212747856036	58
50140.31189465875	50386.44129234498	58
50317.24995623388	50279.13222476817	58
50078.718340021245	50375.84660411833	58
50296.370096606144	49988.05368355261	58
49993.11074143996	50194.86658936193	58
50412.831457295324	50167.85045659276	58
50479.58830808081	50020.708600949816	58
50496.32967969659	50085.348718049936	58
49988.48897360746	50134.878155788756	58
49933.72101484443	50179.020819257334	58
50259.5034510168	49923.21391374256	58
50473.132005381914	50169.66335138812	58
50018.49531144083	50393.067873892694	58
50141.984008987994	49876.410355164786	58
50254.304665813856	49852.05509890846	58
50367.829861602884	50023.04613285073	58
49999.40269409612	50451.35041518336	58
50431.48825125577	50231.99964298779	58
50054.446950773505	50474.30844228556	58
50107.29389095335	50512.596459091284	58
50517.27357139068	50211.324716355695	58
50143.3547793653	49999.332494485694	58
50244.01349611999	49790.02946498822	58
50461.72036079363	49956.8058690549	58
50148.39891529184	50563.70910915607	58
50173.313389335	50498.6012459902	58
50091.14480915593	49951.9441506061	58
50038.96196712884	50534.86397465195	58
49995.88013213174	49994.69594247087	58
50516.75437336332	50272.388240522814	58
50547.970790394415	50056.61396159629	58
50365.694479427104	50315.23766539315	58
50497.995856865615	49899.3544437735	58
50203.83977573713	49738.20691716579	58
49982.086125449765	50336.428365739965	58
50422.34440337584	49912.57319767011	58
50113.14661910352	50451.813393875396	58
50610.59930090053	50060.8869687318	58
50367.841565048315	49939.32113650253	58
50357.671864919874	49877.25664962852	58
50240.69374391443	50418.87059722285	58
50064.631346394715	50295.705821482145	58
50527.85049916639	50142.50033676021	58
50580.12212041001	50278.84254550665	58
50429.65976989498	49845.07378686833	58
50262.433990970836	50479.278976465066	58
50303.26484607061	50434.471499189116	58
49908.80390326927	50116.98607760351	58
49884.06426705175	50215.30135160484	58
50192.16538371827	50609.970988505345	58
49990.75946244839	50579.573789588154	58
50319.3732567024	50358.737072496486	58
50081.52196894075	49890.85427519306	58
49823.37236972128	50223.11883214481	58
50478.21831498028	49804.94442674007	58
49926.56358411264	50310.0640534247	58
50265.419590464364	50545.68175383598	58
50319.45461231203	50573.53801876156	58
50130.04033287601	49812.20924792	58
49864.22564731578	50320.13191916451	58
50526.349636175444	49963.04983919634	58
49780.18654548397	50176.810858194665	58
50155.191697686	50660.20021411658	58
50114.122230026995	50616.14130680288	58
49946.76011380875	50065.952061443146	58
50662.9267070658	50026.39406627345	58
49941.629718969976	50416.13000449815	58
49965.785443212444	50265.291302337195	58
49880.30092487742	50414.42765344048	58
50258.07887743324	50609.53477928448	58
50605.948542655606	50341.50239269675	58
50424.78790014111	50310.52081469335	58
49808.98619918928	50121.38165898138	58
50129.923970633005	50714.53920893295	58
49815.80745485476	50411.01755988904	58
50250.27240092705	49691.989382311775	58
50524.97114535994	49846.767012287884	58
49905.08449049328	50015.156881910916	58
49725.96828931186	50210.48545001357	58
50387.86658966062	50371.355739054416	58
50424.87329517322	49768.711687078125	58
50370.515054370975	49745.18427943617	58
50589.55417801824	50163.755801126994	58
49707.258417922545	50274.986526729524	58
49667.760556828805	50220.17982716823	58
50321.76834373755	49699.176284448266	58
50378.98708145508	49810.42798167067	58
50655.037418134925	50175.81654737339	58
50587.161216544424	49845.570887373884	58
50302.24717065904	49762.9437299767	58
50367.47563378193	50532.7698048861	58
49715.87891470946	50340.29640688252	58
50647.47517448335	50277.704775719765	58
49806.20503238169	50303.72609235361	58
49772.61114633591	50364.248800172005	58
49758.12636719475	50433.56531294861	58
50069.83078898571	50733.80670206834	58
50550.01317891376	49792.670740106194	58
49765.468306052455	50256.879512267	58
50272.96433441577	50668.49849165727	58
50606.69993931044	50401.514402655805	58
50301.435652897606	50724.82142407003	58
50184.68666771689	50269.65959666204	58
50699.91070248588	50073.894648632	58
50354.73275711359	50686.66795633321	58
50469.57360102312	50361.372179699196	58
49956.391549651045	50631.615097695314	58
49952.7239241342	49948.53904004881	58
50613.533328158206	50225.79447152907	58
50664.984637959926	50388.17019489943	58
49927.34209769097	50560.86699033936	58
50069.19457944732	50666.67579364267	58
50641.44449065289	50117.82759635531	58
49644.33027598708	50274.66477702622	58
50382.92253934658	49682.18539720501	58
49748.102740673705	50091.440200318124	58
50526.96975909463	50332.49945006972	58
50712.939597429395	49980.717590076594	58
50556.15437113993	50446.8594408566	58
50044.63931513509	49839.12565894142	58
49981.57135127203	50514.561873077684	58
49918.53474939972	49893.71682161394	58
49907.213170885385	49830.43866528697	58
50393.23916069121	50473.847506523925	58
50627.68548514089	49794.29872294507	58
50409.21935027415	50725.451195122616	58
50409.24834722951	49627.54148225525	58
50049.41285759123	50596.623598689264	58
49977.69050257058	49888.28946662025	58
50448.60685940104	50418.72432412052	58
49721.212233736514	50488.26911057321	58
50686.86607545341	49785.228450173796	58
49970.711641954374	49823.42119888934	58
50689.756667817324	49844.89592131082	58
50320.35763034284	49633.3035992571	58
50183.80220405515	49678.06111591957	58
50559.729022823376	49909.044781558456	58
49922.432249004	50686.35420294202	58
50744.58746433333	50117.87838037831	58
50693.358329576724	49909.185454109764	58
49605.306916156835	50321.51643235438	58
49608.63311921086	50213.9103433052	58
50810.223825463494	50109.08089793628	58
49565.6116836923	50170.00335347781	58
49852.04514052738	50468.80552775361	58
49781.32403166722	50491.73151638791	58
49876.29392158227	50527.21783360768	58
50119.39233194814	49685.711716099744	58
50009.78247420878	50657.139199901736	58
50449.41854305059	50503.84839557507	58
50407.96604777824	50652.47056946979	58
50638.44281667146	49881.74359406135	58
50668.28787539256	49722.335646639076	58
50469.21934372459	49602.032324169624	58
49847.520599889496	49992.976981374544	58
50194.76262737795	50726.8939540957	58
50640.59134873863	50459.95229116766	58
49891.26084188188	50622.9407099419	58
49714.28663018807	50547.82264855654	58
50479.9120469614	49742.41578566175	58
49846.38908607643	49928.133460666606	58
50421.17148612007	50788.04693674477	58
50465.34135464723	50748.31365217953	58
49501.80301351663	50147.04859049887	58
50150.501638886155	49626.28163461756	58
50029.152489081695	49773.49728219745	58
49711.00209027994	50610.974390159565	58
49654.14102954204	50591.78929113288	58
50745.914824572676	49866.183608631414	58
50587.94833267697	50499.195248079486	58
50215.72676921533	49620.34688562002	58
49979.59222225523	49739.9910076729	58
50031.942799407276	49939.346222253895	58
50328.47888521479	50778.9255013997	58
50372.753375956454	49576.89044453146	58
50500.29079539431	49679.81504764274	58
49857.75384524886	50081.89314672946	58
49948.653936352646	49688.71152246166	58
49858.93368100823	49787.95778204683	58
50706.841831114274	50246.52879311264	58
50699.43449354034	50306.83994531109	58
49787.94920128143	49898.01067831786	58
49588.70975784793	50587.64334395429	58
50556.01276724356	49655.260829977415	58
50260.08203828112	49580.03084972941	58
50772.051130460706	49953.89165113223	58
50097.00058135301	49592.90276944366	58
49864.01739481624	49724.73298637054	58
50118.31326463506	49747.56873148502	58
49917.4252649805	50475.301983443445	58
49764.843325072085	50585.83715895378	58
50621.09670873494	49978.72787485763	58
50861.60043877021	50139.61923415433	58
50206.07344569008	50548.9621027523	58
50399.41674094527	50587.873682539706	58
50538.597748210705	49592.370293458494	58
49831.940785057166	49664.822420211865	58
49961.88832434807	49630.90772142766	58
50151.083983917066	50771.076287665644	58
49602.766670689634	50521.318619355756	58
50312.09713911077	49837.42000966558	58
50503.78754070628	50544.348619118355	58
50456.528047524895	50613.887658845975	58
49810.2517493332	50632.176595626515	58
49474.91895408152	50199.6584321158	58
49817.65100384752	50553.77130588753	58
50624.55368923635	49677.84204562584	58
50513.99141371533	50792.882166562486	58
50012.89011320844	49673.50275600926	58
49836.630665290846	49851.60079745328	58
50038.675859687864	49580.179115372324	58
50760.92278806843	50055.959255568865	58
49652.5666889229	50160.22666225684	58
49801.88930845656	50059.7553851623	58
49524.43589224698	50091.26538907089	58
50464.667623323476	49535.70565561048	58
49673.96221029287	50661.614499431336	58
50009.18058793255	50725.869799863896	58
50919.759917236566	50118.97838160563	58
49530.009288417285	50026.10241161982	58
50827.17247348026	49987.81018840657	58
49595.2778827757	50380.348232336786	58
49790.03594351464	49973.69174460925	58
49801.63561867965	49724.81096447068	58
50672.54241063409	49635.747090831355	58
50255.577940793366	50771.84324516913	58
49415.548493642615	50208.567430876275	58
50980.03722512903	50100.35752773647	58
49851.83850254158	50685.908044528114	58
50713.92292207311	50429.28592313146	58
49666.655532396566	50380.024777501414	58
50548.074550362086	49718.888449474885	58
50369.22584166157	49515.422511284305	58
49797.166104396485	49616.44995552278	58
50597.92601058828	50560.236353677516	58
49422.25811494269	50270.11625298407	58
50441.11642170875	49696.02455715179	58
50812.98772281562	49909.02577015027	58
50682.996342375074	49569.03564393184	58
50872.5527569233	50206.19958028745	58
49365.39593663974	50242.244720134986	58
50341.12751833995	49462.06657697819	58
49537.5439251879	50521.71703577417	58
49587.11007810956	50111.88355433599	58
49602.49180054519	50443.07414231652	58
50930.30370533797	50054.24556972702	58
49450.04312487949	50117.40731779896	58
50622.27008324141	50620.98172009623	58
50687.84093785633	50629.33237210917	58
50181.04572346582	49570.19280829905	58
50763.988818414684	50274.34880493975	58
49538.87538522587	50310.34125644757	58
49856.07557802504	49588.82872270676	58
49545.95908301047	50422.456192759084	58
50680.627810944374	50505.89775582732	58
50755.71239710807	50476.44946835995	58
50679.8835685815	50693.0012019774	58
50290.17335200989	49501.40424359623	58
50243.804253544346	49455.034227747	58
50244.083600156504	50838.12352396444	58
49690.68480665867	50113.97550171695	58
49741.552798944394	49721.775735875264	58
50527.04893530157	50603.589238791435	58
50494.0037391027	49480.91111449776	58
49917.67687815494	50753.56510786147	58
50729.344129645855	50729.99921428299	58
50846.33240062353	49854.029025709766	58
49477.46880102457	50310.037219904996	58
49760.76083840779	49836.48830801295	58
50785.466424229075	50163.2211074458	58
50582.052092775004	50671.19669276432	58
50744.20792962859	49806.552840654374	58
50555.9119730867	49495.99727712655	58
50591.52883538683	50736.81292304071	58
49687.227863618085	50726.8131883206	58
50447.07066121865	49438.58725235619	58
49374.46307492433	50310.536208488506	58
50890.611919388146	50004.13945329078	58
51043.35946848779	50086.67739861626	58
50038.44694430543	49519.28943424863	58
50741.71587101971	50667.639273103516	58
50225.95959176899	49518.06694032486	58
50735.25967097084	49641.89436405099	58
49896.58959692258	49655.987435535964	58
49732.07950683268	50686.38299406284	58
49732.35271009915	49930.663265185576	58
49783.954040981385	50717.12039584303	58
49370.248160813586	50370.51082073442	58
50125.53660277746	49531.501436186445	58
49721.17476958555	50782.817469647256	58
49690.321152454424	50838.58808393864	58
50799.63160902435	50686.77715917898	58
49623.624722084984	50706.9338958894	58
51064.141880394556	50143.2699988341	58
50921.38802195937	49944.64206646843	58
49388.22887331806	50106.24008915056	58
49359.33052740945	50047.865532499025	58
50809.9614156495	50511.008879038265	58
50746.299527246316	50606.08353092233	58
50803.562924589074	50223.15415897671	58
50220.967201290965	50897.778714120344	58
49299.74635942472	50245.644672432616	58
50931.634026591	50223.9169450422	58
50088.805423440506	50797.39238035985	58
49414.63048825486	50418.64159470059	58
49698.30985629955	49671.03674776922	58
49258.46773831967	50294.95088078333	58
50158.93762545223	50879.705208193554	58
50625.625696045994	49547.42812791365	58
49286.68823495473	50352.650659667364	58
50814.451762879326	50447.72270732856	58
50978.04114710487	49920.59562442553	58
49271.162880870026	50416.54013397892	58
50799.50701443965	49658.25058691965	58
50873.00049898558	50507.76115984709	58
49203.42915636356	50420.017089267	58
51102.3639180193	50089.51407033343	58
49353.56794748753	50178.84712025113	58
49294.041161389374	50033.87056084355	58
50897.3407907607	49813.64778718028	58
50978.07432727904	50165.98600198356	58
50781.069276801856	49599.561235398214	58
50283.694359087924	50900.15988251339	58
50348.5559910826	50910.66732283809	58
50030.1446311662	50789.44003613182	58
49155.90510682195	50374.47538881019	58
49315.14179281427	49972.59212525974	58
50795.63711625513	50752.54854052284	58
50729.68949771633	49737.223721292845	58
49184.87508886701	50484.75172008278	58
49666.714329900075	49944.01074888302	58
50186.81241846902	49437.22199852299	58
50957.05897866732	49997.70786393063	58
50381.394316941325	49410.24453057583	58
50771.031537368974	50393.04648828368	58
50869.17320560615	50569.80032611563	58
51017.8383535132	50027.42396420093	58
50858.69050821318	50762.65749297467	58
50658.06564015816	50569.092530612266	58
49678.47350582629	50002.00778698791	58
50888.191084133316	50710.07435876257	58
50982.95268597293	50258.2290772847	58
49608.32876919265	49932.435108136146	58
50813.74909217862	50817.50415660896	58
50463.85986078256	50687.40912710516	58
50307.78182502522	50961.896035648984	58
50097.67217392213	49469.65677331463	58
49658.08316747742	50892.04077875083	58
50160.90226813965	49378.25691116301	58
49139.442924752344	50433.0541765463	58
49226.457343019334	50345.13878880307	58
50507.72721753623	50854.48767048339	58
50870.85424438936	50065.37293579756	58
50724.07490197701	50173.494658841875	58
50146.64211957732	49317.3424406527	58
49661.54601543072	50501.33901425914	58
49631.20217414695	50064.068272403354	58
50176.12057726614	50945.972028017975	58
50033.49867334755	49453.45668148607	58
50776.614961211795	50863.46494924923	58
49094.29499535979	50475.5522837308	58
50735.270460804444	50541.985688595945	58
49476.49434113278	50542.71715813001	58
49641.562829249975	50765.4450055431	58
49209.08135018651	50251.06017660423	58
50055.40619913229	50849.618469339715	58
50010.79695847538	49393.64396507672	58
49427.80130690768	50357.4520459919	58
49541.33271402103	50229.94868603926	58
50120.49948938447	50967.55264578172	58
51160.41231626224	50055.43492296959	58
50792.17917483713	49729.05609143735	58
49053.58652158836	50519.45079314629	58
50908.025113696036	50454.17767081279	58
50299.78108970901	51021.9325358587	58
49677.64173521352	49731.750347473906	58
50092.00726286872	49278.18026447375	58
50867.41198550461	50646.81315323882	58
50246.28907287267	50955.31255710004	58
50927.436457034164	50396.625796258544	58
49637.04910391186	50956.38837727997	58
50913.11235429805	50787.670949976826	58
50417.19208130529	49363.116691862735	58
50938.48552960263	49870.22478203392	58
50975.401113701344	50461.26400647367	58
50563.90911449142	50876.30540044077	58
49591.07539316487	50887.33299163887	58
50825.61894039748	50296.220326784365	58
51170.53419778259	50115.338849371255	58
50605.3978477199	49462.59751650133	58
50073.938877875	51008.875334782155	58
49920.25571425313	49746.74372086046	58
51050.32690375417	50203.498603594235	58
50848.13984063412	49780.5564791631	58
50734.79590169506	50813.14167106964	58
49049.239470935856	50579.55863259081	58
51219.32419375529	50155.63216698	58
50202.971000963415	51008.04036632234	58
50107.7798031474	49406.841239930975	58
49455.371805328985	50480.659849571806	58
50100.57553356542	49214.67463296878	58
49622.16033587665	49753.0239910643	58
49489.255112443534	50394.0621251702	58
50980.75331481764	49817.149704053714	58
50063.97295187675	50948.90700659574	58
49249.190858173984	49985.726576974965	58
49034.24853700843	50463.213663997936	58
50969.22198164705	49755.206371265434	58
48981.41570903009	50428.11064216376	58
50046.17612940753	49238.23822571709	58
50325.02661020899	50848.471996893895	58
50001.556790941606	50964.630118771325	58
51079.78279515685	50254.62219902299	58
50852.63159268582	49619.235045644484	58
51047.8598601225	50310.598411066065	58
50895.772665681914	50848.65089158234	58
49585.205241473355	49996.20623979278	58
50027.172357040174	49182.27643583363	58
49653.022187670715	49810.96114671492	58
49955.17951353174	49371.42475822993	58
49078.02575861011	50635.05896632372	58
49156.98498379166	50209.67370442594	58
49994.78615234495	50844.32921226535	58
50623.828712327726	50867.65251755834	58
49618.120668783864	49693.56760092496	58
49600.75534908471	50823.38315302075	58
49566.4929034586	50644.530568530834	58
49237.50138016551	50515.94149354226	58
51018.18601921435	50414.05883259253	58
49956.84730319292	51006.66983690266	58
51000.9340176901	50346.638677727846	58
51043.978003901335	49971.321732692726	58
49113.83393915404	50584.01631673015	58
50071.00579151742	49336.00488016318	58
51117.52061988075	50204.098686280064	58
50267.237128028086	49392.47325236154	58
51156.94880954267	50256.47293180422	58
50368.213395016246	50979.17665780423	58
49274.25517011238	50095.87604675671	58
50159.29591651133	49234.10121554944	58
49197.71014517057	50158.303150398504	58
49334.578848300225	50421.987322864086	58
49582.60686854849	49807.80472590559	58
51149.304186637644	49993.13708049168	58
49642.105672496895	49882.71803887627	58
49357.50510235687	49930.279563274235	58
49154.201732603884	50273.098944229234	58
50834.63426772623	50874.42663179376	58
50679.69946694329	50843.2277499839	58
49762.753639443814	49777.11104859621	58
49170.773519491595	50103.33408398643	58
50064.232618729875	49723.907196275744	58
49076.64006499245	50696.471952579755	58
49136.16563810082	50670.911937222234	58
49295.686176361	50535.26164748738	58
49414.382465620074	49893.41656598986	58
51090.61828411385	50360.789309908905	58
50202.06311336931	49284.10141087742	58
49837.83962840459	49530.59962523823	58
50597.74352956822	49603.44807263362	58
49973.77677391647	50907.68946960587	58
49253.99798686608	50204.63792746819	58
49671.5304789935	51005.19068546679	58
50915.63823347764	49612.757249311886	58
50119.24447034232	49156.90193466944	58
49935.779620037865	50825.44598920725	58
48995.24702108943	50366.08482129126	58
49389.00586279485	49994.14498470671	58
51078.09431779508	50034.72510791306	58
49835.03752406173	50752.897072032516	58
51044.085749307786	49907.758988967886	58
49944.45111881295	49313.06588719851	58
50012.431276144795	51035.632454958184	58
