# Supplementary material for: Abundant Topological Outliers in Social Media Data and Their Effect on Spatial Analysis
Source: PLoS One. 2016 Sep 9;11(9):e0162360. doi: 10.1371/journal.pone.0162360 (PMC5017681; doi:10.1371/journal.pone.0162360)
Supplement: S4 Dataset — See the respective attached file. (ZIP) [file pone.0162360.s004.zip › S4_inclusion_swl/clust_6_15.csv]

50000.0	50000.0	0
49997.79043139506	49998.597076012185	0
49992.133447697015	50000.07879332946	0
49995.558133034945	50000.38009565156	0
49997.21745450375	49997.77212437529	0
49994.57180867038	50002.631066205395	0
49991.49888846195	49992.4613969998	0
49996.77201141029	50001.35825968003	0
50004.850999751936	50000.85693610015	0
49993.46797080403	50008.42654315858	0
49998.95035597973	49999.646175560476	0
49997.442896782326	49996.09302892505	0
49998.812795232036	50001.19449831629	0
50002.62075658079	49995.496073808055	0
50000.216125961226	49993.66178437633	0
50004.23648844592	49992.22940218959	0
49993.571381594695	49999.580818657516	0
49992.41923089483	49988.943020042476	0
49996.0527618576	49990.599080623244	0
50001.12000876341	49996.02035613251	0
50001.6019572125	49988.69191780159	0
50000.054173393626	49994.84507609227	0
49996.16393075302	49983.54171333091	0
49999.359585119164	49998.34690009942	0
49990.032259035645	49990.78718097332	0
50008.03801246034	50004.374756706806	0
49997.912305912	50002.05047237355	0
50003.47988321763	49993.052296422924	0
49985.51403302475	50003.33527065473	0
49998.6759818169	50008.21620234813	0
50007.88661690972	50006.75171072905	0
49992.84463948033	49996.02080521639	0
50005.353157945894	49996.63946390781	0
49993.56821679584	49997.757853689975	0
49984.727985152575	49992.42600786566	0
49987.897885826496	50000.432936200814	0
49995.41428427015	49998.58480619745	0
49998.23230755371	49984.27159425677	0
50001.56984675912	50003.70886639595	0
49987.949256951135	49986.671472371265	0
49993.69019385624	49988.42095948461	0
49990.60023029436	49996.84431148471	0
49989.8831856475	49998.5480773353	0
50004.031737429694	49998.13902404288	0
50003.4894029905	50003.09904140463	0
50008.61850962432	50008.21797879241	0
49999.591625836154	50002.031401449996	0
49997.03975814452	50009.348246719914	0
50004.44371639388	49993.891565456965	0
50003.34929151505	49985.56991203538	0
49992.16039029563	50006.06042632077	0
50007.15378653218	49999.26466668234	0
49996.16890274137	50002.738391335304	0
50005.92485061879	49988.330804757796	0
49998.38389391129	49993.62450756858	0
50005.06115385122	49997.67556213016	0
49988.91764942108	49997.5550046056	0
50007.51712024195	50001.36870839534	0
49988.1616042304	49983.63506917873	0
50009.485075860175	49997.87824772131	0
49996.04301541916	50008.734037925446	0
49992.10706594943	49998.709555552676	0
49998.05603662089	49976.85732034227	0
49998.23225417739	49988.04705525317	0
50003.29875263384	50010.79864165075	0
49988.8005706413	49988.888047156666	0
49998.633742805185	49985.74198749925	0
50012.26252845324	49989.043919917516	0
50001.71554240036	50008.23076770677	0
49990.4221963806	49980.08489794384	0
49996.7307457035	49986.75100088232	0
49996.95323201458	49991.31025767149	0
49996.627782278076	49999.704189140306	0
49993.783599509414	50001.9670468794	0
49995.547791910605	50007.16657583297	0
49994.541607082676	49998.032773452	0
49997.19536476392	49993.761534747864	0
49994.48619388764	49990.314267388865	0
50005.31953840113	50011.457951609125	0
50005.21838530439	49992.710027598725	0
50003.553832569996	49996.930528550794	0
50005.55622003214	50007.27952617764	0
50016.07253131363	49992.92009515851	0
49981.55975510632	49993.815413305005	0
49998.391760254424	50010.92338898061	0
50006.9610331696	49997.4371772649	0
50008.761052684844	49996.71402507769	0
49995.88335509951	49989.38185972829	0
49996.861110456084	50003.60591475201	0
50011.76083948491	50005.815023696225	0
50007.565205166386	49988.032658921504	0
50011.5472826698	49993.41279408204	0
49994.69598294172	49991.86267472745	0
50001.59297422699	49992.63184262959	0
50020.432728192354	49991.544523876044	0
49995.42836478101	49997.296746693275	0
49998.810270886876	49992.07105333187	0
49990.64479087334	50004.56734443546	0
49986.07489653561	49993.66150576665	0
49986.51012401545	49995.60849854692	0
49984.077954815686	49995.664388103614	0
50003.895467088914	49987.98694527446	0
49982.031325156546	50004.108411650275	0
50012.386007996894	50002.93416500153	0
49981.83577827261	50006.99544168797	0
50002.61358895062	50006.125868638286	0
49997.610187178936	50007.504993158815	0
50002.000247755146	49982.02566011666	0
50003.92467657114	50009.55221404131	0
50007.90022175466	50009.254849840996	0
50002.119076106625	49987.54881244561	0
50000.85755020047	49982.84260186325	0
50002.88920887537	49988.277816315385	0
50000.76418505607	49990.47633754719	0
49991.52221516297	50005.175687260315	0
49991.79441719219	49989.945528475415	0
49998.38903914623	49990.977596904035	0
50010.86443657174	50002.861853111826	0
49996.13310567727	49978.225416527945	0
50001.90323198772	50002.087447907405	0
50005.84584777947	49998.54566276328	0
50017.357289774474	50003.73442282242	0
50012.453241333955	50007.3589429362	0
49985.605250376015	50000.51473356919	0
49994.38328827558	49984.18899957935	0
50000.8403546126	50004.897730818215	0
50006.11194117808	49990.15992299432	0
49984.27524808013	50005.968591316036	0
50019.5490885488	49989.334775282514	0
50008.08135946473	49995.88210170539	0
50013.452588935026	49988.7082536488	0
49998.1854275154	49989.08493253287	0
49998.71774061969	50006.58240197167	0
49993.97049801827	50004.02511665101	0
50015.25622703696	49993.5720335993	0
50019.81418921928	49993.28277654077	0
49995.226166110464	49988.49803466768	0
49993.865175289255	50005.869898426434	0
49994.04884830762	49993.897956082816	0
50001.39258520028	50014.69304526826	0
49992.10381851385	49991.3367421365	0
50002.88349777745	49998.53556594982	0
49999.29465558944	50003.13800737407	0
50012.61582749915	49996.667967977366	0
50004.93898694684	49981.08544820314	0
49992.72674114008	49981.491918674365	0
49982.816725410885	50008.82887474503	0
49993.60548876865	49980.15138910854	0
49992.11360557294	49974.161871512435	0
50008.0641741181	49991.535682462476	0
49986.56975352135	49985.88537937111	0
49988.26397047004	50003.51104710496	0
49986.204012010814	49983.62403469558	0
50005.45533731321	50008.4777403098	0
50002.84202847576	50009.38788858975	0
50004.5110949025	50002.17592122478	0
49977.593176681534	49997.97886004455	0
50012.96296910729	49986.584380800676	0
50000.389708098875	50008.21378903525	0
49990.53693650669	49987.986221160616	0
50014.06684097054	49993.2541244715	0
49991.01998804747	50002.62396518842	0
49997.179664791176	49989.593964051295	0
50004.2950092968	50012.89350630644	0
49990.621701041644	49975.46767306921	0
49993.55678247852	49977.01456242952	0
49992.84959283164	49987.70268395018	0
50011.20404459958	49996.77816642178	0
50003.364540594666	50019.003513690965	0
49983.49823437399	50007.538690917216	0
50014.32975302772	49996.15686941403	0
50015.78410513641	49997.474112749405	0
50009.43197460551	49990.474738550445	0
50004.745906517455	50016.623646608256	0
50009.63416808849	50010.34807378314	0
49981.74271072933	50016.83610456045	0
50013.40609958293	50002.34463341224	0
50002.72985233878	50018.01678341299	0
50008.287622641416	49999.13161246651	0
49984.126513146795	49977.08224825575	0
50012.84333684762	49985.38424254539	0
49987.99532836726	49995.883448455505	0
49990.49563661924	49992.83144377475	0
50014.145828508044	50005.16808115428	0
50015.1384677496	50000.029878970345	0
50018.71002429644	49992.34413541518	0
50007.134924491525	50011.962310271636	0
49996.373515502455	49992.135994846685	0
50006.850693972374	50009.72264438309	0
50012.45941158673	50019.663471941465	0
49992.899397134126	49993.07508130361	0
50016.607641170005	50001.151601822945	0
50001.25747092277	50006.547656443894	0
50005.9345093647	49994.19009730721	0
50017.813944932546	50005.00005444524	0
49994.42296405501	50000.44724693628	0
49999.35940114721	49988.76188971461	0
50016.58884756132	49999.17895380054	0
49994.892938313336	49980.091849776516	0
49995.0510721457	49995.44024060015	0
49986.38053722962	50002.41536141428	0
49990.64707373581	50007.66669698612	0
49989.3412077137	49992.250863683475	0
49987.369434572014	49998.90669951169	0
49986.04730065185	50004.93889305151	0
50020.57281063565	49988.298296764944	0
50003.141428724506	49983.92680217168	0
50011.81226398315	50020.795317113116	0
50007.91702417866	49994.79261652382	0
49997.460358599514	49978.000531714766	0
50008.47322917809	49997.7998386602	0
49988.79105521255	49985.61885176348	0
49979.99668415866	49988.247550464446	0
50023.01450993598	49990.665766766455	0
50001.80863469015	50011.621492053586	0
50001.180707899926	50000.160397497704	0
50001.230491099064	50013.464722137476	0
50005.57916729151	49986.36478573439	0
50006.32386534526	50003.98689779463	0
49987.26417256439	49997.386262863576	0
49986.50969488265	49971.13079668079	0
49991.78560749561	49984.743248127874	0
50011.91064186316	49987.25857504851	0
49979.026179858774	49993.54009193787	0
49995.29197055855	50014.299317089695	0
50003.27528192292	49991.640484220654	0
50022.18687484511	49999.49876293456	0
50016.845165693354	49996.542146341235	0
50009.68184032617	49994.3223712722	0
50008.5689875515	49989.42745413995	0
49988.62882947315	49994.23153514448	0
49978.34352784749	49994.31806542327	0
49991.21899801028	50013.93786311992	0
50009.06545782055	49992.015826742805	0
49996.762495718875	49973.93491078354	0
50017.86968777505	49999.56646561498	0
49992.32209367812	50003.204802689404	0
50006.53972236025	50002.45568023364	0
49989.60527622023	49999.63902025744	0
49998.13606003267	50013.69500914624	0
49990.00921189547	50013.485931768155	0
49991.09537875763	49976.82180722324	0
50010.54800492425	49998.00514117209	0
49989.09032394753	49996.42852776032	0
49995.18505374276	49987.3120398817	0
49990.204920949844	49989.23957312068	0
49995.16332007578	49981.804981765024	0
49989.805555721876	49969.598178768865	0
50014.54160586519	50009.30971696948	0
50021.54580095918	50001.77225144148	0
50006.927652825536	49994.9504747572	0
49978.94516972163	49997.86333530433	0
49987.154837966766	49993.45593771072	0
50018.25094646333	49988.26745355924	0
50015.53809944499	50007.19757847838	0
50002.562234896366	50007.29734310244	0
50000.87592896443	50009.30557281569	0
49996.09835851055	49994.088565508806	0
50023.472574627034	49993.01831946304	0
50013.090661204544	49993.807025936294	0
49978.33498788711	49999.89226490378	0
50014.457860201575	50015.35471834229	0
50006.75642568968	49992.643689522236	0
50010.80395894891	49986.74763689218	0
50001.22972512284	50016.696412634854	0
50011.0865047758	49984.2383962155	0
49987.17750191979	49980.50113884318	0
49988.18126003159	50002.39534483807	0
50025.30879016485	50001.55626795164	0
50004.84985572731	50003.25131092541	0
49992.321169828596	49977.792669715236	0
50025.70679542769	49986.95657258604	0
49987.68618123762	49990.97637467728	0
50003.750755374844	50000.30182726468	0
49993.00738688821	50018.27374472574	0
49985.56049451298	49985.40564000354	0
50012.47559685164	49994.66869856204	0
49988.23073582163	50005.06016935864	0
50014.21137249285	49998.59916272567	0
49985.705947552444	49991.237555350046	0
50023.961762669176	49980.63716247672	0
50015.65901229553	50005.51123304655	0
50007.42018130532	49983.40923644637	0
50003.98929458173	50020.19652411129	0
49978.68685766216	49980.01706397409	0
50006.02554113342	49983.502716806615	0
50006.37104882755	50017.880156948675	0
49977.877792385596	50016.68462250551	0
49983.88778388111	50003.431641383904	0
50007.25930525301	50016.356386512496	0
49997.53870393056	50011.68337544323	0
50028.8876354843	49996.7961139601	0
49993.03313609062	50004.99403676527	0
49978.87460193789	49978.57901382944	0
49998.366406242945	49994.75751474936	0
50019.61622097593	49990.60713461233	0
50014.61533795304	49991.38028168589	0
50008.690952911136	50020.165591565055	0
50005.68511072025	50013.842987113785	0
49996.093953493786	49996.01996986774	0
49981.46397774686	50000.416395001106	0
50010.21667654521	49996.177030068495	0
49996.98762224401	50012.73618486243	0
49977.06413674297	49991.234642248426	0
49993.694214306066	49995.12567417274	0
49980.3192485011	49994.00326872188	0
50004.056211135474	50014.66353332076	0
50002.37956575776	49978.923750197646	0
50022.66685467963	50001.65038291576	0
49995.84149753014	49973.43350969119	0
49997.10356754586	50006.01006358804	0
50033.06942428801	49981.91341570461	0
49979.94679799229	50001.3323591304	0
50008.85047956283	50016.47355770598	0
49995.25060635962	50016.73726829858	0
50006.72266694603	50007.64404602325	0
49990.082384099696	49971.73324296739	0
49994.30142329103	49986.52147414055	0
49993.99083781493	50013.564340328594	0
49993.677025331424	50019.77453632753	0
50008.88873976937	49986.20754836948	0
49989.62043617076	49984.9066512741	0
49976.89101514203	49999.79555213243	0
50000.38365317644	49984.73866509687	0
49998.50301832688	50004.801049115755	0
50002.4775370339	49999.82692121468	0
50000.58614407058	50022.59126134004	0
49991.57997734524	49980.74466590062	0
49999.47619484948	49983.55135301644	0
49997.872176753845	49979.78767954166	0
49999.51034001347	50014.126163537476	0
49987.361610054635	49969.53376487578	0
50002.83973411616	50012.701877170904	0
50010.86774556764	49989.07944425918	0
50001.15748309764	49991.573961654765	0
50007.9913835416	50022.24041741338	0
49988.7503233546	49981.35012226887	0
49986.03608310234	49999.11861181681	0
49985.00637627702	49981.597648055234	0
49985.650089384144	50009.49023072368	0
49974.397243483145	49994.03644489316	0
50015.4345562129	50000.98678220005	0
49976.39001702552	49983.38478956387	0
49990.066594147334	50015.71113489241	0
49971.73204410394	50023.41744022993	0
49983.60830630746	50002.113752133686	0
50007.28364498836	50014.70157262982	0
49983.19737224199	49998.713609976796	0
49986.11467622116	49996.56995467928	0
50019.87293030292	49996.05067039871	0
50011.89569799317	50004.23689077273	0
49987.14195373493	50003.64643312917	0
50005.18617250356	49976.00707180303	0
50021.27295677253	49997.78060101359	0
49979.594871433575	50010.649888378335	0
49992.039268323744	49970.88771154867	0
49987.510827455895	49972.02581111281	0
49995.56040451604	49984.98989796355	0
49981.0822076258	49967.432359146966	0
49987.94058000065	49974.88526764987	0
50014.510866226876	50001.379604242626	0
50004.62877733578	49978.807454918766	0
50003.970018942	50018.124082947324	0
49993.62624373497	49978.81782578118	0
49981.3428510555	50003.34384201937	0
50018.167902045905	50002.34827142573	0
49981.71449227033	50012.160532840586	0
49993.51179022016	50011.8374166899	0
50006.51511528033	49980.31385758159	0
50023.53832016382	49982.224374854566	0
50017.194157851016	50024.83639285489	0
50016.97714463976	50008.12513798981	0
49990.94758817478	50010.165896359336	0
50029.3899666008	49984.93088934797	0
49985.95128382408	49973.39797252086	0
50021.498484812364	49991.903341270365	0
49977.56468768297	50006.68173366002	0
49997.40523162644	49985.00916248897	0
49999.45886393115	50015.993292540705	0
50004.07375902936	49990.19193619716	0
49974.26236635185	50000.19879209648	0
50019.180563178095	49997.94562009952	0
50009.890755981425	49980.265018184764	0
49989.29510405071	50002.724338880376	0
49996.426259186024	49985.51478007382	0
50007.493040620924	49989.19723968765	0
49981.384028675486	50010.62626959132	0
49991.6071713429	49988.028312631526	0
49984.6056899718	49996.65388554512	0
49989.978249538704	49976.34614928339	0
50009.06208482354	50007.05225252825	0
50015.12164949382	49987.54220632814	0
50013.02451351341	50012.6930640136	0
49983.72875331615	50005.03348698493	0
50030.322162535915	50008.764945724026	0
49988.07236480543	49973.30322159022	0
50021.17953770424	49993.40148768863	0
49977.9353266202	49988.32861394756	0
50017.55200453088	49989.686622262205	0
50009.41709683127	49982.94472538286	0
49993.517031380165	49985.624445562935	0
50024.23762702507	49990.057631149546	0
50006.59920691841	50013.173112278804	0
49996.36285869221	49979.65183355569	0
49996.46253639952	50010.35669178488	0
49986.346697934445	49975.77454466398	0
50017.36509094484	49994.05724041787	0
49977.54298608225	50015.26628060827	0
49987.665413008544	50009.961026873665	0
50004.20668245684	49986.92493821414	0
49991.240948939056	49995.09753900651	0
49990.672214701546	49969.02835953091	0
49986.80029992012	50019.193986685816	0
49987.05498610656	50015.276629584274	0
50013.29483279359	49990.93642424138	0
50003.07116470876	50004.790797890644	0
50019.96678142075	50005.286622233856	0
50016.410985050155	50026.64117403084	0
50022.381607964344	49994.78009458669	0
50032.55510401598	49988.476649386204	0
50019.84726886357	50008.03743254569	0
50018.55105006549	49996.125393120456	0
50005.72733228711	49984.65987424659	0
49990.724770951034	50001.10196901953	0
50007.556938279646	49979.396019758125	0
50022.078615100705	50000.813758113996	0
50004.55566149082	50023.60044291396	0
49998.4983155582	50015.035411197096	0
50004.21201548379	49979.89735732732	0
49998.41688966351	49982.0914605221	0
49996.9404056562	50019.45560997021	0
50024.824178134666	50003.82240284793	0
49981.59933546655	49988.22546023058	0
50006.68692081328	49991.29153867619	0
50030.92505047998	49986.73341575318	0
49987.02162812129	49999.91224158874	0
50025.59547838074	50004.8113040502	0
49988.90094384041	49975.40867859488	0
49990.23594971534	49994.96063345515	0
50017.1067611682	49986.79810538411	0
49995.74080340362	50018.56532930337	0
50002.31586199673	50000.83903672667	0
49985.91446985067	49977.111835945914	0
49967.44431902017	49989.53004316159	0
49991.32434972063	49993.81099808387	0
50030.49764698876	49999.80431681986	0
50027.8920230694	49984.61646596402	0
49974.05217655252	49991.63751974511	0
49986.350155817265	50008.71150109189	0
49979.786602864704	49996.93528004006	0
49980.638830733114	50014.78666042598	0
50018.94609729141	49984.38404056665	0
50016.86817008317	49983.479919210724	0
49990.923193534356	50019.067660158245	0
49984.68159875427	50012.00075993163	0
49982.58897476211	49987.25645410104	0
49977.860154341804	50025.185317880954	0
49980.36263354036	49976.54920293385	0
50030.175245270664	50013.83441614367	0
50030.65430217634	50010.08164100497	0
49970.65389870021	50027.10203048065	0
50034.9719228903	49978.647480672626	0
50017.85789347177	50007.327853458395	0
49989.376716702325	50005.95581601044	0
49972.54740722439	50004.26018838349	0
49999.90607349646	49987.24525022351	0
50016.33039841318	50011.26546094777	0
49992.406209525456	50011.43399184492	0
50035.72874323706	50015.82195458916	0
50005.41012807499	50025.2913505149	0
49983.81713803753	49983.79410119446	0
49999.77181508898	49967.689736443	0
49967.01115954832	50018.732933267005	0
50001.21111076006	49976.59515916633	0
50022.03660548448	50021.284900769926	0
49987.06820574467	50005.69981951918	0
50020.23576196077	49998.22890886206	0
49992.16903790663	50013.34050751537	0
49981.74734959878	49983.20071237331	0
49991.36824090871	49969.98461879516	0
50012.37766248718	49981.688403947286	0
49974.56224014572	50014.0804240969	0
50024.36097900612	49986.16457806206	0
49978.57637046901	50017.57258934513	0
50035.21616128849	49992.33085888675	0
49988.520182053304	49993.212740546805	0
49990.99456999804	50011.18036907362	0
50014.791241027175	49989.81083623396	0
49983.24235149588	49995.04380092772	0
50005.4078474971	49995.59320991545	0
50026.3538803164	50002.49773890014	0
50022.33425121599	49996.648774144	0
49985.706139208625	50015.893411702025	0
50001.12132970448	50026.977078791555	0
50032.16883876991	49997.22933410839	0
50000.78804212597	50010.92367463368	0
49997.79416111843	49992.046539810384	0
49989.86428037326	49986.360250281214	0
49991.50355130605	50019.933566887434	0
50028.340584949256	50004.80209150397	0
50087.99705663844	50051.00213741717	5
50092.237260104586	50060.36105965414	5
50084.87251435547	50065.32181117065	5
50079.26166763382	50070.08728634979	5
50099.97701654707	50050.57297446182	5
50071.56549069785	50069.67248469884	5
50105.588727449795	50065.0683594924	5
50100.88595139841	50069.84691221313	5
50073.48722576465	50083.38021506163	5
50098.669466174404	50061.48284790799	5
50112.10078536613	50072.25404170091	5
50090.67315153475	50066.91640097413	5
50065.23858673634	50093.35706670986	5
50118.206456061416	50071.52435440244	5
50105.750859252	50054.67037656137	5
50109.94009433312	50079.07839416066	5
50078.22633781187	50058.960789844175	5
50098.329437462606	50085.85897331123	5
50125.18389071332	50071.628852329275	5
50091.403322385195	50074.85502483648	5
50070.432015096056	50099.87229264521	5
50064.117881728205	50103.75365671584	5
50122.55005312995	50060.044967763	5
50080.53590494829	50075.95916883779	5
50113.73878976375	50049.31131722765	5
50135.9841708267	50054.71785635625	5
50140.1665871206	50048.616027947995	5
50107.92007987227	50087.08992410007	5
50128.35212699319	50062.6625116042	5
50085.17908458271	50080.30241267667	5
50069.58959556056	50058.4965901947	5
50103.894680701276	50081.0780959606	5
50085.981377058655	50071.88684909999	5
50111.27434491533	50058.87921151472	5
50121.046590998645	50077.11573981552	5
50119.540121101054	50084.48744191253	5
50060.28878255114	50063.84280143958	5
50102.5095160275	50092.27396685208	5
50079.1187480179	50086.968063248896	5
50084.20699474479	50091.120956290346	5
50128.51677352013	50053.96260788669	5
50140.431744624264	50041.070574359976	5
50119.61765940344	50065.33729480332	5
50088.92842814435	50042.92245451495	5
50059.811222711876	50098.78439369519	5
50148.483043082386	50038.55473166238	5
50090.63080171329	50088.41374193278	5
50098.04400677785	50044.415005395	5
50053.60300347211	50107.13722480563	5
50072.01918011414	50106.19722042276	5
50126.849483717	50083.90418963243	5
50091.45943295379	50081.17270591878	5
50070.27939928025	50077.62617968881	5
50081.68516438414	50053.07042569688	5
50113.073542088714	50065.8979520564	5
50064.24013999179	50080.76484888518	5
50135.36804691214	50044.6400005742	5
50061.015895758326	50073.4008115089	5
50055.67869135356	50059.894800082715	5
50054.603160415645	50091.51889409588	5
50153.387113335215	50047.687449455916	5
50129.275506810314	50045.95784553222	5
50050.28727749913	50066.604555013786	5
50084.09573494991	50098.27317975891	5
50095.80259218039	50099.59665123974	5
50046.71711697111	50082.26934658109	5
50048.66121076677	50054.90621210583	5
50144.49132439889	50053.83407380908	5
50048.888388214524	50089.1970831316	5
50134.8115866575	50036.95358485438	5
50092.85525654572	50107.31016678768	5
50118.96510920731	50098.88173452359	5
50041.97272640134	50058.206725878044	5
50120.36859031445	50052.13829164517	5
50051.97940119126	50099.746766534416	5
50138.42041968067	50061.62157801029	5
50065.18293523533	50068.286265602466	5
50164.69101011066	50049.211127567316	5
50072.19836981589	50092.34046584035	5
50110.75945910323	50099.14101175235	5
50101.11126631628	50109.18476452549	5
50162.28555723693	50036.292973779804	5
50107.95941422159	50044.48746222576	5
50128.66746569908	50077.6818092134	5
50077.154320828464	50111.963478735415	5
50035.85782404966	50046.938078437066	5
50099.77874421422	50120.84359658616	5
50158.370444802305	50052.940783986225	5
50064.043365651	50117.4782539291	5
50078.48673615636	50103.629405237894	5
50077.460747852914	50041.203534590866	5
50048.19825945114	50041.57664098435	5
50052.026094170615	50075.22168053453	5
50113.09706379034	50123.69072278664	5
50037.66147211169	50070.35117511445	5
50120.95167057538	50044.651513775854	5
50104.4571906163	50098.13033919306	5
50140.83681766721	50083.43266424947	5
50044.067791811	50034.07763155463	5
50056.232933028085	50080.34644780316	5
50078.12569627361	50121.069541211225	5
50083.71467634742	50114.208141127405	5
50087.57269024921	50123.492376000984	5
50022.302717130275	50053.06497676491	5
50009.56716176066	50060.486933117085	5
50138.57156415078	50076.16094658727	5
50119.806578617114	50035.68185550224	5
50052.751740857835	50032.82859808321	5
50107.55494938714	50105.44458479361	5
50102.75540381113	50131.25984993739	5
50093.39294320485	50117.074300812405	5
50067.03467024136	50049.529167283974	5
50057.86459602649	50029.24777325234	5
50027.850864978565	50040.81691892246	5
50173.52101506963	50040.24244337429	5
50143.419414381664	50028.32943669359	5
50069.13683465121	50120.82706306916	5
50058.5320987811	50053.135015370506	5
50054.4951843346	50118.01814706125	5
50157.10720972546	50033.04221946345	5
50184.75387224413	50040.90755604519	5
50150.57038731076	50028.705356118524	5
50171.35317993473	50052.03857937947	5
50042.008035094594	50042.82508984017	5
50121.149491079515	50090.655386211634	5
50178.98645781031	50035.98773188032	5
50029.66226589355	50070.93438869752	5
50075.67337137937	50051.92646459433	5
50027.87545561999	50059.39980343194	5
50048.9777123376	50026.90699529742	5
50137.5630863122	50067.805605020665	5
50037.88757819962	50053.31251442708	5
50117.48562970163	50110.89257517346	5
50167.83973297053	50042.836642436494	5
50070.453657982674	50127.491967180234	5
50150.75942100234	50056.343768742096	5
50059.50339137874	50128.69656770158	5
50052.408869574145	50126.11546024889	5
50066.87518672482	50024.51279635004	5
50040.65598105568	50091.27218523986	5
50167.300983879446	50032.484986492236	5
50042.79691819804	50121.51290554943	5
50162.40574179615	50018.66318908941	5
50058.074258637265	50019.22375738631	5
50137.42712167283	50022.56455466848	5
50045.72909610272	50101.09230481698	5
50097.54462579351	50079.89087795279	5
50072.08060435075	50115.43154911078	5
50149.64145357094	50016.00775495778	5
50159.24686472414	50059.231840016735	5
50173.418870570866	50025.33971237605	5
50146.692513423404	50067.13271408276	5
50181.40844586692	50029.90053141491	5
50056.949340826875	50134.33625007265	5
50095.36608152559	50031.1064056728	5
50147.80735421646	50021.92698746836	5
50043.322671777234	50135.44535553071	5
50140.93467136105	50016.872703873974	5
50078.48096144175	50093.427115973325	5
50184.88994019624	50057.36892462987	5
50039.52674903965	50080.2845917078	5
50038.20382498076	50102.28877089179	5
50126.51799430796	50102.29691770301	5
50034.95379550234	50116.250553078375	5
50063.52503370895	50043.84670752758	5
50065.63171578315	50144.84226585045	5
50122.57948079987	50125.650442382284	5
50126.78743224577	50037.16523348402	5
50169.260875795386	50060.47879613435	5
50016.79968135409	50059.27994165497	5
50040.77721112242	50112.3486661819	5
50059.117945852726	50086.53185135683	5
50060.6438864212	50009.800363678136	5
50125.97348934885	50027.4655952268	5
50173.716298047904	50065.49136830885	5
50087.16832175698	50103.81165686514	5
50074.80330911673	50023.85133717065	5
50135.72055584979	50011.61436144329	5
50116.48052190034	50024.37162114171	5
50069.49590625788	50030.899684203665	5
50056.02607704586	50041.70728667122	5
50192.009434958985	50034.91423087595	5
50136.365407770114	50002.985859969034	5
50111.57419046716	50115.75829249575	5
50031.78052385339	50108.01237313798	5
50028.78301032556	50093.86984566579	5
50033.13519735107	50127.35251022092	5
50022.891934318686	50099.24330240304	5
50064.73751489526	49999.573650843544	5
50126.17030983174	50002.77099979132	5
50176.997430253	50016.69328023109	5
50054.45234950323	50146.80997329602	5
50066.72464507175	50018.262159685175	5
50048.30323108204	50014.52324628426	5
50111.687717485736	50092.796177188626	5
50063.66686736405	50123.66811266293	5
50028.260580742215	50120.699034455625	5
50103.346910738896	50137.343041958105	5
50079.030974499336	50018.90563607555	5
50049.49056816394	50159.06925713767	5
50101.94177287433	50150.67789156095	5
50108.311489968655	50157.52268898687	5
50065.197909742616	50133.40404207239	5
50177.809401817154	50050.933895252194	5
50082.5037370588	50032.560228461436	5
50069.55604116548	50006.25142261889	5
50049.26484420278	50131.94178657982	5
50059.421595013104	50003.635024836745	5
50061.37198259652	50035.103395385515	5
50062.363398017405	49988.30774712591	5
50113.72779842179	50041.60945862242	5
50072.59145873576	50150.25690927206	5
50022.97254381752	50106.34941783273	5
50125.59027937014	50096.29662937954	5
50030.1394769535	50034.83027671397	5
50022.42489555833	50071.16378193523	5
50151.55268235756	50078.11401733332	5
50047.80910618675	50140.82370639793	5
50157.76655413458	50012.3096758534	5
50155.23392418478	50021.53195408719	5
50097.62821823198	50167.99639536283	5
50035.55058565917	50027.500273506994	5
50096.15436680285	50127.80416209625	5
50049.47714189209	50004.08287981059	5
50145.46194603082	50073.630027233245	5
50112.65509867372	50019.33270307495	5
50175.64492908458	50056.55771460852	5
50169.9462218092	50009.499833308415	5
50049.50573486655	50171.1119266754	5
50125.10863275523	50112.936774810296	5
50143.920040606354	50090.8881599705	5
50041.24042153383	50022.51096739397	5
50082.10587165615	50046.5115418825	5
50155.12531973526	50071.23760952971	5
50052.626457740604	50009.22611041635	5
50102.182027665265	50025.57588900937	5
50165.39298382452	50026.49175456808	5
50111.41914757593	50137.69238896625	5
50035.60348122914	50146.273625213835	5
50020.95833838196	50115.0817354194	5
50033.65136017535	50062.75393237575	5
50056.096778899664	49993.347881041605	5
50120.40614387625	50007.170527648996	5
50013.4185674042	50113.51041837198	5
50076.56017620395	50127.96709882137	5
50058.51285459356	50167.38781722997	5
50075.26283597875	50136.718514717235	5
50134.60304242616	50028.307045993206	5
50037.73139872417	50002.97980204504	5
50151.94046611817	50085.587676838855	5
50170.395166046044	50017.77725169798	5
50146.855329829865	50047.504003267306	5
50129.271365110326	50107.86792186437	5
50187.643184201035	50020.258314248305	5
50192.66672881222	50044.97456332853	5
50172.473062522404	50079.91807648168	5
50176.70178435823	50074.11822295793	5
50146.136639356846	50002.46818536809	5
50130.93135800691	49996.3511963607	5
50075.66475828656	50006.35989735961	5
50049.21648789055	50112.08184360396	5
50141.57574892885	50009.554093807106	5
50066.05454476765	50154.61221414647	5
50187.34416753134	50073.209181789716	5
50084.009350141256	50138.80868971571	5
50035.39779343607	50014.03391301933	5
50087.20022610906	50006.45395038335	5
50070.46379477194	49997.065804195	5
50110.08091630169	50143.799508139855	5
50028.414166513445	50052.40086372872	5
50106.251134015976	50112.97064910599	5
50186.01178017277	50034.50776330847	5
50053.86420375157	50182.359864922364	5
50187.66189306962	50066.459279549046	5
50024.16654388428	50127.461599123606	5
50120.584866731086	50141.62203457835	5
50160.061552499836	50081.736068335	5
50111.25997819626	50151.8844757586	5
50123.106193465625	50150.49623834131	5
50068.032521542904	50087.97899209421	5
50060.339099867175	50194.580261497795	5
50099.61869598703	50019.60819803735	5
50194.0145708303	50060.68765637837	5
50091.01401249309	50018.88265529359	5
50060.839481610994	50173.603930738514	5
50014.41052109441	50121.36186246207	5
50187.94098874417	50005.77596322207	5
50134.52420946647	50081.92818755602	5
50062.83285952667	50184.708622963895	5
50128.484846735315	50133.43074433632	5
50157.207170788926	50042.90481066944	5
50199.38164267807	50022.20693798516	5
50059.866794667694	50140.37809939305	5
50090.433659411894	50171.79916921219	5
50139.529019132024	50110.09999228328	5
50001.178310930314	50123.40913626	5
50180.3192088137	50062.3239025339	5
50072.05641201897	50171.44677384682	5
50021.152810766	50084.51330378519	5
50072.60433888621	50161.99193096833	5
50084.675568569204	50014.722480665725	5
50168.96949048112	50086.27999545562	5
50188.071891111824	50012.34582127937	5
50085.15902569685	50021.84561143559	5
50028.522249914706	50081.51593088814	5
50110.691690804844	50163.29327166034	5
50051.96885815541	50189.51867803737	5
50197.40242426138	50014.87032897543	5
50032.862644986446	50160.933516848956	5
50052.20842045452	50198.53175138012	5
50003.97576497929	50057.903162424394	5
50104.67844378148	50165.87915280947	5
50056.083042401006	50069.98040356631	5
50117.60203268732	50136.06786481353	5
50193.80377793249	50070.182786198784	5
50143.604505904295	50103.71209339286	5
50075.05946529762	50034.906887988414	5
50041.61382931522	50193.342463206274	5
50137.42143903699	49992.25170966992	5
50052.845596660314	49998.524339399155	5
50164.81606502337	50092.32993681167	5
50093.32262009868	50181.52453514058	5
50204.15201209578	50051.55249595616	5
50082.75421590631	50144.94970146099	5
50083.97018145261	50163.05207833552	5
50086.95588421086	50028.33602513158	5
50046.77202624394	50149.19145350365	5
50032.93171191156	50020.406768958564	5
50078.405898383004	50156.57354576825	5
50130.19934814909	49986.79467854078	5
50075.175463171196	49989.48168028384	5
50037.39700801	50166.80864959377	5
50186.44166835389	50081.33673004736	5
50043.68135339921	50166.48849322108	5
50040.77689490108	50010.7578970029	5
50177.5278564096	50003.48072627932	5
50154.271518926114	50003.365183576156	5
50107.029583578835	50119.97023865923	5
50118.82953902565	49987.94952852513	5
50140.845106176435	50097.071341946794	5
50121.32926645661	50156.97379593253	5
50022.970683622196	50029.652658990904	5
50014.838253148686	50072.45322356091	5
50059.19010794444	50157.75444291439	5
50066.63206266376	50199.89247936539	5
50066.50426160624	50168.523480286196	5
50142.29357888654	50034.85771284726	5
50058.906457549514	50206.98941094628	5
50203.54077299771	50011.778126795485	5
50092.44125967607	50138.229523659786	5
50080.75816621949	50169.795500573375	5
50135.470156374104	50151.88742066693	5
50048.67817359678	49988.99333808771	5
50002.97543352001	50047.325954492655	5
50049.45437880571	50177.78545498957	5
50131.13339962039	50122.453752672576	5
50132.6908639138	50116.392610929404	5
50110.69613287296	50029.71016652243	5
50187.929313895904	50051.00109356874	5
50046.41921381293	50200.655196197666	5
50190.11545969054	50028.21087830937	5
50124.6937955269	50019.25588389766	5
50037.0671757783	50033.81695795263	5
50183.426817617976	50000.08526383481	5
50197.31834659623	50000.496828139345	5
50058.89689136276	50213.66392624973	5
50128.39619580041	50010.26533764631	5
50150.38446596798	50120.34597852201	5
50012.78686824226	50128.309005070725	5
50174.25964544385	50091.546837585134	5
50198.54602292969	50031.430223100615	5
50076.444866260805	50143.57885948106	5
50116.71667271263	49980.158405055656	5
50155.74433629467	50134.077999035304	5
50017.755986086864	50038.57116843947	5
50037.94189403724	50138.76077998118	5
50096.026320127276	50153.95674044415	5
50148.36857347483	50099.361639572126	5
50029.10595200554	50006.872380801826	5
50030.46418920667	50138.80793427704	5
50065.46007030303	50221.06948497647	5
50012.27810045235	50043.9012846842	5
50104.92287571435	49982.76984480398	5
50164.026805014415	49998.80711926396	5
50043.32765097905	50066.647026556326	5
50160.54235684789	50098.33199548843	5
50112.67017998203	49974.37579597337	5
50138.264175789125	50160.83958134863	5
50163.54286591908	50008.52893789532	5
50011.812720810594	50106.705685019355	5
50137.77354222963	50123.20654437189	5
50023.75723442854	49998.57706841145	5
50012.336231596404	50086.54523099291	5
50080.74928151766	50003.1232570933	5
50094.6186390193	49981.718934582685	5
50047.25164286086	50211.32239731961	5
50071.297224713824	50217.395974762614	5
49993.986838948505	50127.907646311585	5
50018.89526811432	49991.72716751355	5
50018.429713498655	50133.95857738391	5
50061.52211934163	49982.2892434533	5
50192.981161172356	49994.34956645687	5
49983.99981112384	50125.94142821497	5
50156.533025594625	50123.44205870171	5
50152.713329823375	50104.77882517103	5
50035.399327693434	50190.259133424086	5
50071.78820841333	50177.62358034351	5
50144.2197184039	50162.77932607264	5
50136.16615889489	50173.08129405135	5
50009.96118120044	50099.38644091794	5
50069.41011279056	50186.48714927914	5
50001.96695483641	50116.446671902144	5
50171.38964798207	50102.37241343653	5
50032.986527713765	50152.98411878861	5
50084.29117002232	50217.98548609002	5
50156.12675190936	49995.80662026594	5
50038.043333183676	50131.4675163246	5
50004.13551322812	50103.43077588818	5
50108.07454584402	49989.58602528239	5
50015.26023667953	50009.147864389524	5
50122.67279952361	49977.65204032887	5
50057.8370096372	50221.425498113116	5
50160.41179770426	50109.51119576279	5
50122.7219979416	49970.74912413166	5
50129.38912433973	50159.99991493368	5
50131.45981171061	50088.860961821556	5
50031.2227336336	49997.32648533925	5
50164.14353625858	50064.6804078327	5
49981.742020806465	50131.89035874745	5
50061.17396780845	50149.072777584435	5
50117.16640300611	49959.46177817035	5
50090.12179536018	50131.56779270465	5
50143.766841682125	50119.62870220724	5
50020.672209954166	50150.05379289417	5
50143.99135775193	50130.57277967145	5
50000.22986468283	50036.91162836576	5
50008.082074986596	50117.57024350891	5
50204.82595054133	50039.56936322006	5
50198.730743292996	50041.61019815157	5
50025.22446663893	50155.58867087124	5
50102.69019517748	50038.80717680791	5
50165.023698069075	50128.427942743176	5
50099.39197716713	50159.952219773004	5
50001.62011673215	50092.33659950239	5
50181.057804932076	50010.4815386972	5
50082.19576593903	50229.96208815676	5
49974.99496380943	50139.13605614047	5
50145.53953436029	50151.34110035836	5
50098.48585505541	50217.91651665138	5
50090.24851795169	50143.964363678875	5
50150.414203359236	50112.08756598942	5
49982.80238952593	50140.8796979701	5
50007.58780167323	50136.68870513312	5
50170.902531107065	49996.80898920676	5
50022.0405565624	50062.32915065753	5
50139.92757795971	50178.55332415129	5
50108.19488702981	50128.582703267006	5
50102.31274758987	49975.685481419605	5
50083.534917050645	50191.38497131939	5
50027.91659540531	50025.965514572505	5
50025.35078463873	49988.790794692635	5
50200.26030024268	50066.82632776909	5
50150.554118070744	50141.7825415426	5
50039.11676160427	50204.46829092123	5
50075.976863778524	50231.6024764138	5
50137.73769300424	50129.87652660413	5
49979.73536283467	50148.210463639334	5
50053.06416719951	50215.13695405503	5
50123.52824133091	49958.310380864365	5
50119.4753172573	50116.65957985858	5
50067.99116801859	49975.58692508626	5
50091.66908166234	50160.245323983734	5
50043.50498223171	50223.558535994765	5
50180.360681694125	49990.875024200475	5
50124.371632792376	49950.711125107446	5
50124.318355881354	49991.864149936744	5
50150.22784782928	49997.1761768038	5
50198.12411669023	50056.27707114863	5
50003.37893646004	50144.30470422894	5
50001.56892215783	50069.27395087608	5
50116.60194089392	49968.98907099007	5
50172.83975137548	50135.76291094589	5
50204.960538145395	50072.849048545686	5
50127.931515842545	49981.03351921102	5
50164.28256644623	49989.77926450024	5
50042.489444269595	50160.38837080863	5
50146.51821517726	50175.521022091474	5
50039.36375257133	50215.207410104515	5
50007.86000832718	50090.86538145862	5
50014.854880255036	50151.712588409966	5
50149.34500942793	50135.869973122186	5
50170.42357643513	49990.35174713208	5
50213.74493897594	50050.56294673541	5
49994.46824673363	50112.54443591737	5
50081.44885900057	50185.41682085031	5
50078.40356046969	50225.06073249124	5
50206.279777196185	50030.69711050009	5
50038.62345629313	50178.9843223917	5
50132.438908923665	49948.93191321381	5
50195.916349126244	50077.08009200787	5
