# Supplementary material for: Abundant Topological Outliers in Social Media Data and Their Effect on Spatial Analysis
Source: PLoS One. 2016 Sep 9;11(9):e0162360. doi: 10.1371/journal.pone.0162360 (PMC5017681; doi:10.1371/journal.pone.0162360)
Supplement: S4 Dataset — See the respective attached file. (ZIP) [file pone.0162360.s004.zip › S4_inclusion_swl/clust_60_69.csv]

50000.0	50000.0	0
49997.79043139506	49998.597076012185	0
49992.133447697015	50000.07879332946	0
49995.558133034945	50000.38009565156	0
49997.21745450375	49997.77212437529	0
49994.57180867038	50002.631066205395	0
49991.49888846195	49992.4613969998	0
49996.77201141029	50001.35825968003	0
50004.850999751936	50000.85693610015	0
49993.46797080403	50008.42654315858	0
49998.95035597973	49999.646175560476	0
49997.442896782326	49996.09302892505	0
49998.812795232036	50001.19449831629	0
50002.62075658079	49995.496073808055	0
50000.216125961226	49993.66178437633	0
50004.23648844592	49992.22940218959	0
49993.571381594695	49999.580818657516	0
49992.41923089483	49988.943020042476	0
49996.0527618576	49990.599080623244	0
50001.12000876341	49996.02035613251	0
50001.6019572125	49988.69191780159	0
50000.054173393626	49994.84507609227	0
49996.16393075302	49983.54171333091	0
49999.359585119164	49998.34690009942	0
49990.032259035645	49990.78718097332	0
50008.03801246034	50004.374756706806	0
49997.912305912	50002.05047237355	0
50003.47988321763	49993.052296422924	0
49985.51403302475	50003.33527065473	0
49998.6759818169	50008.21620234813	0
50007.88661690972	50006.75171072905	0
49992.84463948033	49996.02080521639	0
50005.353157945894	49996.63946390781	0
49993.56821679584	49997.757853689975	0
49984.727985152575	49992.42600786566	0
49987.897885826496	50000.432936200814	0
49995.41428427015	49998.58480619745	0
49998.23230755371	49984.27159425677	0
50001.56984675912	50003.70886639595	0
49987.949256951135	49986.671472371265	0
49993.69019385624	49988.42095948461	0
49990.60023029436	49996.84431148471	0
49989.8831856475	49998.5480773353	0
50004.031737429694	49998.13902404288	0
50003.4894029905	50003.09904140463	0
50008.61850962432	50008.21797879241	0
49999.591625836154	50002.031401449996	0
49997.03975814452	50009.348246719914	0
50004.44371639388	49993.891565456965	0
50003.34929151505	49985.56991203538	0
49992.16039029563	50006.06042632077	0
50007.15378653218	49999.26466668234	0
49996.16890274137	50002.738391335304	0
50005.92485061879	49988.330804757796	0
49998.38389391129	49993.62450756858	0
50005.06115385122	49997.67556213016	0
49988.91764942108	49997.5550046056	0
50007.51712024195	50001.36870839534	0
49988.1616042304	49983.63506917873	0
50009.485075860175	49997.87824772131	0
49996.04301541916	50008.734037925446	0
49992.10706594943	49998.709555552676	0
49998.05603662089	49976.85732034227	0
49998.23225417739	49988.04705525317	0
50003.29875263384	50010.79864165075	0
49988.8005706413	49988.888047156666	0
49998.633742805185	49985.74198749925	0
50012.26252845324	49989.043919917516	0
50001.71554240036	50008.23076770677	0
49990.4221963806	49980.08489794384	0
49996.7307457035	49986.75100088232	0
49996.95323201458	49991.31025767149	0
49996.627782278076	49999.704189140306	0
49993.783599509414	50001.9670468794	0
49995.547791910605	50007.16657583297	0
49994.541607082676	49998.032773452	0
49997.19536476392	49993.761534747864	0
49994.48619388764	49990.314267388865	0
50005.31953840113	50011.457951609125	0
50005.21838530439	49992.710027598725	0
50003.553832569996	49996.930528550794	0
50005.55622003214	50007.27952617764	0
50016.07253131363	49992.92009515851	0
49981.55975510632	49993.815413305005	0
49998.391760254424	50010.92338898061	0
50006.9610331696	49997.4371772649	0
50008.761052684844	49996.71402507769	0
49995.88335509951	49989.38185972829	0
49996.861110456084	50003.60591475201	0
50011.76083948491	50005.815023696225	0
50007.565205166386	49988.032658921504	0
50011.5472826698	49993.41279408204	0
49994.69598294172	49991.86267472745	0
50001.59297422699	49992.63184262959	0
50020.432728192354	49991.544523876044	0
49995.42836478101	49997.296746693275	0
49998.810270886876	49992.07105333187	0
49990.64479087334	50004.56734443546	0
49986.07489653561	49993.66150576665	0
49986.51012401545	49995.60849854692	0
49984.077954815686	49995.664388103614	0
50003.895467088914	49987.98694527446	0
49982.031325156546	50004.108411650275	0
50012.386007996894	50002.93416500153	0
49981.83577827261	50006.99544168797	0
50002.61358895062	50006.125868638286	0
49997.610187178936	50007.504993158815	0
50002.000247755146	49982.02566011666	0
50003.92467657114	50009.55221404131	0
50007.90022175466	50009.254849840996	0
50002.119076106625	49987.54881244561	0
50000.85755020047	49982.84260186325	0
50002.88920887537	49988.277816315385	0
50000.76418505607	49990.47633754719	0
49991.52221516297	50005.175687260315	0
49991.79441719219	49989.945528475415	0
49998.38903914623	49990.977596904035	0
50010.86443657174	50002.861853111826	0
49996.13310567727	49978.225416527945	0
50001.90323198772	50002.087447907405	0
50005.84584777947	49998.54566276328	0
50017.357289774474	50003.73442282242	0
50012.453241333955	50007.3589429362	0
49985.605250376015	50000.51473356919	0
49994.38328827558	49984.18899957935	0
50000.8403546126	50004.897730818215	0
50006.11194117808	49990.15992299432	0
49984.27524808013	50005.968591316036	0
50019.5490885488	49989.334775282514	0
50008.08135946473	49995.88210170539	0
50013.452588935026	49988.7082536488	0
49998.1854275154	49989.08493253287	0
49998.71774061969	50006.58240197167	0
49993.97049801827	50004.02511665101	0
50015.25622703696	49993.5720335993	0
50019.81418921928	49993.28277654077	0
49995.226166110464	49988.49803466768	0
49993.865175289255	50005.869898426434	0
49994.04884830762	49993.897956082816	0
50001.39258520028	50014.69304526826	0
49992.10381851385	49991.3367421365	0
50002.88349777745	49998.53556594982	0
49999.29465558944	50003.13800737407	0
50012.61582749915	49996.667967977366	0
50004.93898694684	49981.08544820314	0
49992.72674114008	49981.491918674365	0
49982.816725410885	50008.82887474503	0
49993.60548876865	49980.15138910854	0
49992.11360557294	49974.161871512435	0
50008.0641741181	49991.535682462476	0
49986.56975352135	49985.88537937111	0
49988.26397047004	50003.51104710496	0
49986.204012010814	49983.62403469558	0
50005.45533731321	50008.4777403098	0
50002.84202847576	50009.38788858975	0
50004.5110949025	50002.17592122478	0
49977.593176681534	49997.97886004455	0
50012.96296910729	49986.584380800676	0
50000.389708098875	50008.21378903525	0
49990.53693650669	49987.986221160616	0
50014.06684097054	49993.2541244715	0
49991.01998804747	50002.62396518842	0
49997.179664791176	49989.593964051295	0
50004.2950092968	50012.89350630644	0
49990.621701041644	49975.46767306921	0
49993.55678247852	49977.01456242952	0
49992.84959283164	49987.70268395018	0
50011.20404459958	49996.77816642178	0
50003.364540594666	50019.003513690965	0
49983.49823437399	50007.538690917216	0
50014.32975302772	49996.15686941403	0
50015.78410513641	49997.474112749405	0
50009.43197460551	49990.474738550445	0
50004.745906517455	50016.623646608256	0
50009.63416808849	50010.34807378314	0
49981.74271072933	50016.83610456045	0
50013.40609958293	50002.34463341224	0
50002.72985233878	50018.01678341299	0
50008.287622641416	49999.13161246651	0
49984.126513146795	49977.08224825575	0
50012.84333684762	49985.38424254539	0
49987.99532836726	49995.883448455505	0
49990.49563661924	49992.83144377475	0
50014.145828508044	50005.16808115428	0
50015.1384677496	50000.029878970345	0
50018.71002429644	49992.34413541518	0
50007.134924491525	50011.962310271636	0
49996.373515502455	49992.135994846685	0
50006.850693972374	50009.72264438309	0
50012.45941158673	50019.663471941465	0
49992.899397134126	49993.07508130361	0
50016.607641170005	50001.151601822945	0
50001.25747092277	50006.547656443894	0
50005.9345093647	49994.19009730721	0
50017.813944932546	50005.00005444524	0
49994.42296405501	50000.44724693628	0
49999.35940114721	49988.76188971461	0
50016.58884756132	49999.17895380054	0
49994.892938313336	49980.091849776516	0
49995.0510721457	49995.44024060015	0
49986.38053722962	50002.41536141428	0
49990.64707373581	50007.66669698612	0
49989.3412077137	49992.250863683475	0
49987.369434572014	49998.90669951169	0
49986.04730065185	50004.93889305151	0
50020.57281063565	49988.298296764944	0
50003.141428724506	49983.92680217168	0
50011.81226398315	50020.795317113116	0
50007.91702417866	49994.79261652382	0
49997.460358599514	49978.000531714766	0
50008.47322917809	49997.7998386602	0
49988.79105521255	49985.61885176348	0
49979.99668415866	49988.247550464446	0
50023.01450993598	49990.665766766455	0
50001.80863469015	50011.621492053586	0
50001.180707899926	50000.160397497704	0
50001.230491099064	50013.464722137476	0
50005.57916729151	49986.36478573439	0
50006.32386534526	50003.98689779463	0
49987.26417256439	49997.386262863576	0
49986.50969488265	49971.13079668079	0
49991.78560749561	49984.743248127874	0
50011.91064186316	49987.25857504851	0
49979.026179858774	49993.54009193787	0
49995.29197055855	50014.299317089695	0
50003.27528192292	49991.640484220654	0
50022.18687484511	49999.49876293456	0
50016.845165693354	49996.542146341235	0
50009.68184032617	49994.3223712722	0
50008.5689875515	49989.42745413995	0
49988.62882947315	49994.23153514448	0
49978.34352784749	49994.31806542327	0
49991.21899801028	50013.93786311992	0
50009.06545782055	49992.015826742805	0
49996.762495718875	49973.93491078354	0
50017.86968777505	49999.56646561498	0
49992.32209367812	50003.204802689404	0
50006.53972236025	50002.45568023364	0
49989.60527622023	49999.63902025744	0
49998.13606003267	50013.69500914624	0
49990.00921189547	50013.485931768155	0
49991.09537875763	49976.82180722324	0
50010.54800492425	49998.00514117209	0
49989.09032394753	49996.42852776032	0
49995.18505374276	49987.3120398817	0
49990.204920949844	49989.23957312068	0
49995.16332007578	49981.804981765024	0
49989.805555721876	49969.598178768865	0
50014.54160586519	50009.30971696948	0
50021.54580095918	50001.77225144148	0
50006.927652825536	49994.9504747572	0
49978.94516972163	49997.86333530433	0
49987.154837966766	49993.45593771072	0
50018.25094646333	49988.26745355924	0
50015.53809944499	50007.19757847838	0
50002.562234896366	50007.29734310244	0
50000.87592896443	50009.30557281569	0
49996.09835851055	49994.088565508806	0
50023.472574627034	49993.01831946304	0
50013.090661204544	49993.807025936294	0
49978.33498788711	49999.89226490378	0
50014.457860201575	50015.35471834229	0
50006.75642568968	49992.643689522236	0
50010.80395894891	49986.74763689218	0
50001.22972512284	50016.696412634854	0
50011.0865047758	49984.2383962155	0
49987.17750191979	49980.50113884318	0
49988.18126003159	50002.39534483807	0
50025.30879016485	50001.55626795164	0
50004.84985572731	50003.25131092541	0
49992.321169828596	49977.792669715236	0
50025.70679542769	49986.95657258604	0
49987.68618123762	49990.97637467728	0
50003.750755374844	50000.30182726468	0
49993.00738688821	50018.27374472574	0
49985.56049451298	49985.40564000354	0
50012.47559685164	49994.66869856204	0
49988.23073582163	50005.06016935864	0
50014.21137249285	49998.59916272567	0
49985.705947552444	49991.237555350046	0
50023.961762669176	49980.63716247672	0
50015.65901229553	50005.51123304655	0
50007.42018130532	49983.40923644637	0
50003.98929458173	50020.19652411129	0
49978.68685766216	49980.01706397409	0
50006.02554113342	49983.502716806615	0
50006.37104882755	50017.880156948675	0
49977.877792385596	50016.68462250551	0
49983.88778388111	50003.431641383904	0
50007.25930525301	50016.356386512496	0
49997.53870393056	50011.68337544323	0
50028.8876354843	49996.7961139601	0
49993.03313609062	50004.99403676527	0
49978.87460193789	49978.57901382944	0
49998.366406242945	49994.75751474936	0
50019.61622097593	49990.60713461233	0
50014.61533795304	49991.38028168589	0
50008.690952911136	50020.165591565055	0
50005.68511072025	50013.842987113785	0
49996.093953493786	49996.01996986774	0
49981.46397774686	50000.416395001106	0
50010.21667654521	49996.177030068495	0
49996.98762224401	50012.73618486243	0
49977.06413674297	49991.234642248426	0
49993.694214306066	49995.12567417274	0
49980.3192485011	49994.00326872188	0
50004.056211135474	50014.66353332076	0
50002.37956575776	49978.923750197646	0
50022.66685467963	50001.65038291576	0
49995.84149753014	49973.43350969119	0
49997.10356754586	50006.01006358804	0
50033.06942428801	49981.91341570461	0
49979.94679799229	50001.3323591304	0
50008.85047956283	50016.47355770598	0
49995.25060635962	50016.73726829858	0
50006.72266694603	50007.64404602325	0
49990.082384099696	49971.73324296739	0
49994.30142329103	49986.52147414055	0
49993.99083781493	50013.564340328594	0
49993.677025331424	50019.77453632753	0
50008.88873976937	49986.20754836948	0
49989.62043617076	49984.9066512741	0
49976.89101514203	49999.79555213243	0
50000.38365317644	49984.73866509687	0
49998.50301832688	50004.801049115755	0
50002.4775370339	49999.82692121468	0
50000.58614407058	50022.59126134004	0
49991.57997734524	49980.74466590062	0
49999.47619484948	49983.55135301644	0
49997.872176753845	49979.78767954166	0
49999.51034001347	50014.126163537476	0
49987.361610054635	49969.53376487578	0
50002.83973411616	50012.701877170904	0
50010.86774556764	49989.07944425918	0
50001.15748309764	49991.573961654765	0
50007.9913835416	50022.24041741338	0
49988.7503233546	49981.35012226887	0
49986.03608310234	49999.11861181681	0
49985.00637627702	49981.597648055234	0
49985.650089384144	50009.49023072368	0
49974.397243483145	49994.03644489316	0
50015.4345562129	50000.98678220005	0
49976.39001702552	49983.38478956387	0
49990.066594147334	50015.71113489241	0
49971.73204410394	50023.41744022993	0
49983.60830630746	50002.113752133686	0
50007.28364498836	50014.70157262982	0
49983.19737224199	49998.713609976796	0
49986.11467622116	49996.56995467928	0
50019.87293030292	49996.05067039871	0
50011.89569799317	50004.23689077273	0
49987.14195373493	50003.64643312917	0
50005.18617250356	49976.00707180303	0
50021.27295677253	49997.78060101359	0
49979.594871433575	50010.649888378335	0
49992.039268323744	49970.88771154867	0
49987.510827455895	49972.02581111281	0
49995.56040451604	49984.98989796355	0
49981.0822076258	49967.432359146966	0
49987.94058000065	49974.88526764987	0
50014.510866226876	50001.379604242626	0
50004.62877733578	49978.807454918766	0
50003.970018942	50018.124082947324	0
49993.62624373497	49978.81782578118	0
49981.3428510555	50003.34384201937	0
50018.167902045905	50002.34827142573	0
49981.71449227033	50012.160532840586	0
49993.51179022016	50011.8374166899	0
50006.51511528033	49980.31385758159	0
50023.53832016382	49982.224374854566	0
50017.194157851016	50024.83639285489	0
50016.97714463976	50008.12513798981	0
49990.94758817478	50010.165896359336	0
50029.3899666008	49984.93088934797	0
49985.95128382408	49973.39797252086	0
50021.498484812364	49991.903341270365	0
49977.56468768297	50006.68173366002	0
49997.40523162644	49985.00916248897	0
49999.45886393115	50015.993292540705	0
50004.07375902936	49990.19193619716	0
49974.26236635185	50000.19879209648	0
50019.180563178095	49997.94562009952	0
50009.890755981425	49980.265018184764	0
49989.29510405071	50002.724338880376	0
49996.426259186024	49985.51478007382	0
50007.493040620924	49989.19723968765	0
49981.384028675486	50010.62626959132	0
49991.6071713429	49988.028312631526	0
49984.6056899718	49996.65388554512	0
49989.978249538704	49976.34614928339	0
50009.06208482354	50007.05225252825	0
50015.12164949382	49987.54220632814	0
50013.02451351341	50012.6930640136	0
49983.72875331615	50005.03348698493	0
50030.322162535915	50008.764945724026	0
49988.07236480543	49973.30322159022	0
50021.17953770424	49993.40148768863	0
49977.9353266202	49988.32861394756	0
50017.55200453088	49989.686622262205	0
50009.41709683127	49982.94472538286	0
49993.517031380165	49985.624445562935	0
50024.23762702507	49990.057631149546	0
50006.59920691841	50013.173112278804	0
49996.36285869221	49979.65183355569	0
49996.46253639952	50010.35669178488	0
49986.346697934445	49975.77454466398	0
50017.36509094484	49994.05724041787	0
49977.54298608225	50015.26628060827	0
49987.665413008544	50009.961026873665	0
50004.20668245684	49986.92493821414	0
49991.240948939056	49995.09753900651	0
49990.672214701546	49969.02835953091	0
49986.80029992012	50019.193986685816	0
49987.05498610656	50015.276629584274	0
50013.29483279359	49990.93642424138	0
50003.07116470876	50004.790797890644	0
50019.96678142075	50005.286622233856	0
50016.410985050155	50026.64117403084	0
50022.381607964344	49994.78009458669	0
50032.55510401598	49988.476649386204	0
50019.84726886357	50008.03743254569	0
50018.55105006549	49996.125393120456	0
50005.72733228711	49984.65987424659	0
49990.724770951034	50001.10196901953	0
50007.556938279646	49979.396019758125	0
50022.078615100705	50000.813758113996	0
50004.55566149082	50023.60044291396	0
49998.4983155582	50015.035411197096	0
50004.21201548379	49979.89735732732	0
49998.41688966351	49982.0914605221	0
49996.9404056562	50019.45560997021	0
50024.824178134666	50003.82240284793	0
49981.59933546655	49988.22546023058	0
50006.68692081328	49991.29153867619	0
50030.92505047998	49986.73341575318	0
49987.02162812129	49999.91224158874	0
50025.59547838074	50004.8113040502	0
49988.90094384041	49975.40867859488	0
49990.23594971534	49994.96063345515	0
50017.1067611682	49986.79810538411	0
49995.74080340362	50018.56532930337	0
50002.31586199673	50000.83903672667	0
49985.91446985067	49977.111835945914	0
49967.44431902017	49989.53004316159	0
49991.32434972063	49993.81099808387	0
50030.49764698876	49999.80431681986	0
50027.8920230694	49984.61646596402	0
49974.05217655252	49991.63751974511	0
49986.350155817265	50008.71150109189	0
49979.786602864704	49996.93528004006	0
49980.638830733114	50014.78666042598	0
50018.94609729141	49984.38404056665	0
50016.86817008317	49983.479919210724	0
49990.923193534356	50019.067660158245	0
49984.68159875427	50012.00075993163	0
49982.58897476211	49987.25645410104	0
49977.860154341804	50025.185317880954	0
49980.36263354036	49976.54920293385	0
50030.175245270664	50013.83441614367	0
50030.65430217634	50010.08164100497	0
49970.65389870021	50027.10203048065	0
50034.9719228903	49978.647480672626	0
50017.85789347177	50007.327853458395	0
49989.376716702325	50005.95581601044	0
49972.54740722439	50004.26018838349	0
49999.90607349646	49987.24525022351	0
50016.33039841318	50011.26546094777	0
49992.406209525456	50011.43399184492	0
50035.72874323706	50015.82195458916	0
50005.41012807499	50025.2913505149	0
49983.81713803753	49983.79410119446	0
49999.77181508898	49967.689736443	0
49967.01115954832	50018.732933267005	0
50001.21111076006	49976.59515916633	0
50022.03660548448	50021.284900769926	0
49987.06820574467	50005.69981951918	0
50020.23576196077	49998.22890886206	0
49992.16903790663	50013.34050751537	0
49981.74734959878	49983.20071237331	0
49991.36824090871	49969.98461879516	0
50012.37766248718	49981.688403947286	0
49974.56224014572	50014.0804240969	0
50024.36097900612	49986.16457806206	0
49978.57637046901	50017.57258934513	0
50035.21616128849	49992.33085888675	0
49988.520182053304	49993.212740546805	0
49990.99456999804	50011.18036907362	0
50014.791241027175	49989.81083623396	0
49983.24235149588	49995.04380092772	0
50005.4078474971	49995.59320991545	0
50026.3538803164	50002.49773890014	0
50022.33425121599	49996.648774144	0
49985.706139208625	50015.893411702025	0
50001.12132970448	50026.977078791555	0
50032.16883876991	49997.22933410839	0
50000.78804212597	50010.92367463368	0
49997.79416111843	49992.046539810384	0
49989.86428037326	49986.360250281214	0
49991.50355130605	50019.933566887434	0
50028.340584949256	50004.80209150397	0
50507.97853423924	50277.34425097287	59
50474.40622884155	50332.192981830696	59
50522.731190913284	50369.94881177675	59
50410.24769709578	50343.489439593344	59
50398.81939169241	50406.39033372425	59
50569.18687446777	50245.72188983848	59
50544.704039638345	50182.83107715672	59
50555.247487879926	50119.13210555421	59
50538.226856698035	50055.33872587191	59
50596.97931673877	50032.32653365169	59
50562.65063880682	50313.17815954389	59
50336.88871365833	50421.57340999341	59
50623.066345477404	50275.49942863158	59
50494.82412574258	50139.61203938051	59
50561.82579446692	49976.23416953674	59
50492.10208278414	50013.48744482784	59
50442.92874158182	50107.984004535974	59
50365.48973935139	50293.6027433028	59
50321.425277627	50240.93870611057	59
50341.832064380294	50176.95069184166	59
50513.68298157329	50429.766920672366	59
50335.85048661134	50355.424175733875	59
50481.41895305325	50203.29771274196	59
50434.49117831368	50286.60907793406	59
50607.885316246735	49926.18262597957	59
50673.38869351397	49920.76867920146	59
50620.83936637379	49862.08738768725	59
50555.31077293093	49887.00202665369	59
50272.729244664704	50421.137331995276	59
50638.97588561068	50337.20954072126	59
50352.715484967855	50115.33933263693	59
50402.62162793797	50193.00372823045	59
50567.97664485782	49823.16065907554	59
50640.104237361724	49983.293699054084	59
50294.97603248198	50138.00114564389	59
50453.232506032524	50437.577443180104	59
50285.30155507053	50297.099413407064	59
50219.07613192725	50456.7105355817	59
50387.15954270195	50060.45118567145	59
50325.220466081635	50035.83787865929	59
50703.49921994784	49976.5953615169	59
50740.96222036146	50026.093723299935	59
50703.63384649794	50320.00755733973	59
50288.13281093308	50484.13524598752	59
50619.410218065255	50117.67572123666	59
50611.38511429964	50399.17304444254	59
50506.40906827236	49839.76377782229	59
50278.10870885089	50073.89432564125	59
50437.70349756615	49975.34042455864	59
50611.24861399225	50194.85569481327	59
50320.70378960689	49967.24015621718	59
50180.424050057045	50503.73969498014	59
50258.8133556542	50353.19391191382	59
50503.024471263845	49919.98999615213	59
50764.71935930234	50328.66184150708	59
50377.490249388255	49931.93475474858	59
50711.33870143376	50079.325827844485	59
50621.34595268843	49791.27717183253	59
50771.6461754122	50392.21231583736	59
50554.157610906346	50477.12878705842	59
50799.4344550747	50452.01896789227	59
50492.94556130933	49774.463526206186	59
50571.567659176166	49744.280691852946	59
50610.557555365696	49693.61598200793	59
50601.803470555045	50518.51837531634	59
50256.825706371055	49985.08372953181	59
50559.06576972784	50568.35825987172	59
50665.524439142915	50221.21777655112	59
50618.54209096265	50459.279259794595	59
50772.05722165349	50266.20894210897	59
50681.54887572297	50379.84151989535	59
50378.45235696848	50466.76607059556	59
50671.250315024045	50158.846198822626	59
50664.55516314369	50534.79431164492	59
50188.794213686095	50566.91160576672	59
50343.75492726896	50517.42772525726	59
50126.64626961971	50592.49493194223	59
50169.9997838587	50643.51480891269	59
50263.0929873042	50194.10488070022	59
50207.53892480489	50168.05461732649	59
50196.24547196379	49984.57388075135	59
50133.72697949518	50455.43934168101	59
50826.17721809929	50357.78169653187	59
50758.13621012645	50129.887295390545	59
50718.59463785388	50568.12090513536	59
50792.465904908706	50079.332796983275	59
50749.854481745475	50190.33841038725	59
50427.03413626236	49779.19553468904	59
50083.524965596655	50500.26682129078	59
50759.7229949979	50518.42815688431	59
50062.16525160705	50571.88722740713	59
50167.071082217626	50704.21570776358	59
50533.36055511385	49692.17924235877	59
50809.23064693805	50176.56308456304	59
50144.676395319664	50170.69897629802	59
50002.45754782111	50598.858559808265	59
50807.46452180389	50017.72876486808	59
50437.48044327469	49715.647526497174	59
50567.7374340444	49639.26160494344	59
50184.46948777464	50109.26199970209	59
50373.42389496191	49996.32893561168	59
50570.937645598104	50633.795210142605	59
50433.9663979865	50496.07560698429	59
50022.028121756106	50502.965839959135	59
50074.200728480646	50435.364872877784	59
50024.54448278031	50395.29071506575	59
50863.589755634974	50300.34584085136	59
49960.874731438926	50486.56916120785	59
50491.621300930005	50555.72009900383	59
50850.00525445676	49974.667843727155	59
50658.330039431145	50595.77434581629	59
50053.68060527368	50638.68376029043	59
50600.17029274607	50691.16804667355	59
50442.35894469033	50591.2764509662	59
50116.13866674454	50384.390670350054	59
50446.67969459581	49853.55745384085	59
50661.43646018383	50669.63819789314	59
50888.96356503212	50364.41793629588	59
50165.20077482645	50344.76735248942	59
50931.09403097303	50290.954434419495	59
50886.73347740964	50242.479878419894	59
50664.59681610986	49661.05030526422	59
50336.74332658162	49880.53946757314	59
50571.06769121616	49579.06035774214	59
49937.69282006343	50550.88251243548	59
50707.580974890974	49864.249516952186	59
50821.103330742444	49918.51806824556	59
50122.57139849622	50749.654914364255	59
50699.33803218501	50442.71325989522	59
50506.5270752393	50622.00829343647	59
50876.84274079347	50175.846273788615	59
49903.67985652413	50608.17989693535	59
50634.57432489666	49555.51755849091	59
49871.46353283821	50548.2821254294	59
49866.3239581172	50484.52376235081	59
50212.552372436585	50233.08051442862	59
50311.67137012176	49818.75106783396	59
50349.12313655739	49761.34143715008	59
50175.89465738656	50410.295792858225	59
50860.04813150089	49865.37848253435	59
50338.82428160198	49697.58567545689	59
50381.38420479459	50598.764394673686	59
50760.38147704933	49920.79570861956	59
50726.12252870352	49661.09139093723	59
50918.214654674164	50421.62307800315	59
50651.54823963239	50736.6357610394	59
50264.28073629948	50540.97946525623	59
50420.564819645464	49654.860972184026	59
50288.38571064203	49661.868493823094	59
50252.72167039966	49714.97872526769	59
49936.34146481746	50425.13347091954	59
50403.81840011531	49595.18803282037	59
50216.59254975828	50053.271573133236	59
49815.317568908955	50581.040890553995	59
50171.639874960834	50282.622239133176	59
50685.04542725035	49722.32690075794	59
50393.91198684557	50665.219858948105	59
50849.81318556384	50102.52996298749	59
49952.939595755044	50644.856780584305	59
49822.80252902274	50436.03111595234	59
50218.765590878575	50749.328752883346	59
50933.22115084522	50485.84807575262	59
50264.35144616517	49606.8897576705	59
50278.793434672465	49920.73620754036	59
49860.4986479796	50389.026921775374	59
50955.12489700996	50352.60666145154	59
50760.99212964391	49607.51183751355	59
50110.1840452186	50310.057386441746	59
50883.441434189604	50533.058846265754	59
50723.62648669708	50671.98196825944	59
50088.63873636952	50136.174679759715	59
50849.288838486034	50582.85130524159	59
50929.6963664014	50581.36233254449	59
50593.34311191492	50756.37545682668	59
50751.76446245358	49729.183611496286	59
50244.553214813255	49546.12041869726	59
50686.27967949792	49518.101876098306	59
49848.87690183507	50325.64869145039	59
49911.286210714505	50339.90730941474	59
50833.11647709754	50648.09812972007	59
50776.04788545868	50614.05609043616	59
51013.43813330113	50381.45758676849	59
50028.11236381712	50136.33890607035	59
50078.07990874155	50699.9429296747	59
49788.710491225116	50341.86753168656	59
50912.945393034264	50100.10875089403	59
50789.22146531153	49783.01123689414	59
50901.44749694193	50010.60896722662	59
49758.1135204161	50457.37612162753	59
50459.19772059821	49571.90465013618	59
49856.66303361892	50258.38499884808	59
50661.231526393116	50046.193792010425	59
50829.10536422284	49729.894631876356	59
50274.88154042842	49491.92770857505	59
50502.4416389983	49630.90043025541	59
50921.94581643928	49850.98274838295	59
49972.93282341063	50350.80769251966	59
50494.85548042456	50494.92666473981	59
50404.67802380833	50727.16923133016	59
50844.81642990455	49806.51898514759	59
50481.1270242603	50677.604417092334	59
50987.3067797291	50454.26477988327	59
49912.139614048516	50700.4321939031	59
50825.23468772884	50236.97642232434	59
49973.68337780762	50177.44676933103	59
50315.43891123929	50597.64072607051	59
49979.90225795731	50707.907724134355	59
50854.52591024839	50709.33199316111	59
50060.21333357712	50763.86409405594	59
50144.91692738631	50810.90882143574	59
50335.59572442123	49483.07043942465	59
50091.899734279104	50852.18707455182	59
50142.71180259582	50885.86339334308	59
50962.27318653051	49904.70325749796	59
50993.400106779314	50274.02300069032	59
50893.30880658486	50630.45358685949	59
51073.06108270387	50406.63747254847	59
50425.56652041293	49511.93594318539	59
50347.074131056965	49629.99833961364	59
50322.57840369936	49550.67946903141	59
50899.643023404395	49938.60544999133	59
50647.46144442682	49465.310752850215	59
49846.05422698182	50633.4549592745	59
49933.96459856303	50224.74226247588	59
50086.937835598226	50922.45777397741	59
50018.31988379198	50073.07111328636	59
50259.86590035756	49428.40247072564	59
51039.04140075901	50226.41010065996	59
50248.84211034118	49827.83240781951	59
49789.51850766265	50271.893622999596	59
50898.88544088834	50761.955199815195	59
50108.435980461385	50073.1195619215	59
50955.948046243386	49968.511346250445	59
50750.62098371528	49538.9102533072	59
50154.06235315462	50032.36674523965	59
50195.68487297216	49685.05659642113	59
50805.65193091973	49668.7858052623	59
49720.92888699688	50400.0714959135	59
50033.46862823107	50827.33419298907	59
49969.45450236471	50821.436414977805	59
49914.33180341339	50147.83069145817	59
50645.77308543896	50798.68266550543	59
49753.68645049264	50216.36597738089	59
50239.61178645279	49363.52288318477	59
50200.23732044304	50848.67325485901	59
50774.078450432644	49846.82800473905	59
50052.85116400266	50022.07799447835	59
50192.55898253715	49746.564707489924	59
49730.852239111664	50518.72868043382	59
50153.92182464763	50947.41210540654	59
50939.260078346735	50159.89574590256	59
50999.16303866381	50145.739013445134	59
51105.09289851715	50463.45863664435	59
50073.36675778193	50197.02869033385	59
49698.14892432938	50462.31376210244	59
51063.57733875397	50161.49055038822	59
49745.0863783262	50155.13258790698	59
50176.9259004582	51003.767246836505	59
49631.08871924859	50473.12646479101	59
50509.83872506137	50731.928183412696	59
50683.523987055836	49806.35586064014	59
49727.78708594852	50326.375347476256	59
49662.37561473247	50524.36887439256	59
50702.392053928386	50769.60800097836	59
51040.174145630794	50313.089890635914	59
50766.23347085392	49474.60234696183	59
51014.18766823656	49953.900052364006	59
50825.134512655546	50510.713513365015	59
50706.87622298897	49439.51517517843	59
50688.8458571605	49379.426910281356	59
49993.292346890994	50003.06841315202	59
50110.50124613628	49987.85776807045	59
50485.92854017682	49484.9145510216	59
50587.268054551736	49513.71174917147	59
49916.65878668025	50762.42368771155	59
50261.76263446282	50836.146078970436	59
51082.40622585116	50521.60182564026	59
50029.23512565229	50328.96699089737	59
50143.67937631483	49644.98391018114	59
50297.83966561914	49342.63975551304	59
50329.01157951044	49281.57715608698	59
50972.41911402046	49807.4748502692	59
49791.729601735584	50514.90594550721	59
51142.07048370124	50548.14392865649	59
49997.2122306967	50272.57678387437	59
50308.89141108554	50793.470172658635	59
50376.9127002629	50786.05493375574	59
51114.99313710379	50607.37036023624	59
50212.25936929745	51060.153919004784	59
50078.08944319067	50987.669541071205	59
50385.811916532	49256.3501847393	59
50512.50071270524	50793.06668685366	59
50155.35091596258	51097.89864009039	59
50011.9075429611	50974.04751589738	59
51166.833761367714	50652.899628608335	59
49666.392865619244	50303.27476279357	59
50566.06331728675	50831.65174837173	59
49609.6912416533	50557.756110846734	59
50790.88932763466	50720.67317449044	59
50206.61002878344	49623.4160571899	59
50940.84194866344	50805.63351133798	59
50137.83562742099	51158.36939342124	59
49946.39825175382	50881.84775109309	59
51094.24135123845	50341.483541732036	59
49681.81161337927	50581.75202130473	59
50688.44716284123	50850.306149853386	59
50871.30107593645	49682.121556618746	59
50198.3994545672	51148.15174558002	59
50426.007221242246	49306.431643122734	59
51028.84048222157	50554.08061624794	59
50955.41301732425	50638.516537910706	59
51151.739911094075	50317.714928579975	59
50681.49216558878	49600.85772697871	59
50488.926622523795	49280.713392506506	59
49695.08473863512	50111.46768596371	59
49682.69217498643	50174.3337719704	59
50964.811640369844	49746.14612592817	59
50335.063812981905	50690.45108641928	59
51073.13095462973	50099.37938230006	59
50451.07854867872	50793.06384705616	59
51002.410060669965	50013.32731364076	59
50957.92123224271	49677.66153117628	59
49954.115261370694	50946.569479015205	59
49886.874013196015	50895.718806695506	59
50194.149529478724	49418.18656121525	59
51005.828375205456	50826.21046169395	59
50013.946566406055	49942.8210370138	59
50425.94799986578	49206.203170185065	59
49658.0493433874	50413.84947219168	59
50268.44528603885	51020.24897740696	59
49687.895354677785	50044.44816177774	59
50887.108965816995	49747.42241201735	59
51114.45429077753	50690.44777014653	59
50197.2503575218	49870.92878775298	59
51214.84339223165	50341.01193420189	59
50247.110296477265	49299.65238706644	59
50484.761321594924	49346.406390960314	59
50136.088265743856	49718.40067309393	59
49770.2757038535	50100.211101427936	59
50243.42416876883	51189.69354758067	59
50233.77522901551	50660.215460373736	59
50967.453688771326	50070.78246486839	59
50061.30450688769	50259.03198355471	59
50184.83345698192	49328.17962788287	59
50132.365221488275	50230.40323337993	59
49933.25326405978	49976.79837173094	59
50273.66115963814	51244.765851773314	59
51023.66257654303	49839.28177741708	59
50199.59472956842	49256.18581115133	59
50088.352274130106	51112.265597827	59
50780.84094713724	49415.396809409925	59
50229.54137755229	50909.849792994	59
49546.77851108105	50541.81885952138	59
50121.45031993332	51041.270147548916	59
50589.46250619165	49447.414422341564	59
49786.01891763702	50645.207448845875	59
49603.83221305116	50623.30475992813	59
50763.454069676074	49350.541176410305	59
49853.76644140027	50723.80270814303	59
50850.73352158487	50801.598328742475	59
50259.13711626748	51306.52711901484	59
49491.005681300965	50582.390011158335	59
49605.471955996385	50384.57393522666	59
50831.968430938636	49486.55130525373	59
50350.63722270049	50844.17551935113	59
50219.33624052806	51352.63076524089	59
50403.771220773335	49449.49402282164	59
50854.31528125529	50414.42614756416	59
50277.766508510875	51377.545967085156	59
49951.184984887004	49915.64681153162	59
49905.41265474235	50083.25958294996	59
50139.52249416644	49896.555546585616	59
51067.74299595617	50023.330182141835	59
50341.12027742971	51375.96237206907	59
50134.13702917726	49392.461239075674	59
51063.67465328723	50846.64323028957	59
49447.66035044275	50634.50955139908	59
50813.13772837161	49315.33029427112	59
50273.50143020849	50723.73873800737	59
49852.83561085968	50052.94019807505	59
50813.94466659541	49552.61419138643	59
51109.49081090148	50209.23491632228	59
49754.45132058921	50575.193627115674	59
50863.94247248449	49274.6267191843	59
50091.74578321805	49612.48103960864	59
49604.08809754925	50310.524939741714	59
50241.99744332958	51431.5129839426	59
51003.644714761205	50887.06336509651	59
49541.347177745985	50632.42975982021	59
49869.528713290034	49974.37277775695	59
50747.2529689155	49287.31381288823	59
51037.92677055009	50617.40513624071	59
50309.19865291941	51186.516213437	59
50428.46704274245	49144.109122168295	59
50947.14224451445	50230.023922694825	59
50937.32025532447	50705.97377698938	59
50363.41309609677	49124.324183499775	59
50803.766184666434	50845.788966593864	59
51138.593145273095	50149.357148714764	59
50333.86138493954	51255.08669584518	59
50276.48580417391	49237.61945868192	59
51023.518067465	49765.77762709497	59
50925.73175144221	49293.28702597776	59
50367.84319450205	49339.20464659012	59
49608.05000492486	50243.926093719005	59
49544.73726662845	50332.06313166173	59
50410.64120166796	49382.00991360202	59
51103.29447255622	50281.26553471443	59
49644.31199929124	50677.88877430688	59
50197.51784696285	51479.18499747171	59
50179.48721286702	51420.9184108828	59
50146.780329830006	49456.02866263887	59
50079.31137141024	49902.486558909666	59
50866.24278803116	50863.846417544286	59
49790.81141064408	50726.315256233225	59
50516.613556284305	49428.180267479496	59
50042.1045608748	51151.720758642834	59
51050.63803276296	50784.10493118944	59
51096.77588656443	50900.37344841588	59
50185.57639122617	49528.12227838247	59
50293.61923253249	51473.75864053779	59
49975.32653361592	51159.60290222429	59
49657.07587035618	49986.970053546815	59
49860.55843802089	50787.809277667606	59
50777.53782252235	50904.888431373234	59
50402.820578741695	49075.25568194705	59
49678.189206617564	50235.92096752732	59
50364.17352671735	49188.375022351654	59
50713.73993132732	50907.74142252096	59
49832.69191257588	50860.34930662579	59
49391.5185023926	50604.8030618841	59
49723.52445586744	49979.36844786768	59
50197.295738758345	51546.477951290384	59
50947.84134097242	49357.36605409337	59
50346.04086263188	51132.70990388967	59
51002.63211163765	50684.80295855103	59
49969.921026457625	49850.55311568689	59
49836.502828225486	50201.32814325049	59
50686.57351176248	49268.98565783817	59
49770.52462655319	50845.03424403705	59
49855.9946188743	50124.10242756747	59
50903.500582155415	49621.58026956921	59
50177.05483591127	49809.33024144429	59
49967.160910145016	50112.4076952103	59
50516.10146900876	50869.11094397055	59
49712.26022908753	50815.65187559357	59
50963.626413460064	50939.57345587408	59
50027.1080058618	50911.67341382322	59
49705.20268637578	50663.03951534519	59
50869.111490452146	49345.78195951491	59
51075.33530615721	49944.928453244844	59
50347.73670559491	49042.76978944885	59
49489.376684140036	50513.754254743224	59
50657.893606935984	50942.1427281662	59
50374.519122134356	49816.43041150624	59
50974.97960944997	50754.418555527525	59
49503.578058213825	50688.48575369791	59
50618.68535293454	49390.26081887716	59
51226.83135867145	50630.19984997019	59
51139.78833694235	50082.686264055046	59
50363.777224478596	50903.26521247277	59
49445.76518960887	50714.87453340088	59
51196.37093488843	50712.53573920309	59
50165.663909748706	51317.86122558725	59
51257.22140039276	50286.98543540405	59
50749.68109990897	50812.031282888944	59
50452.277084442445	49036.35203934843	59
50290.46449481713	51097.51226260734	59
50301.51869528548	51538.00105215984	59
51020.682300204906	50975.77177588334	59
50048.81240713569	51218.96936098744	59
51131.284524810486	50391.28353558893	59
50117.36839518135	49839.48258620275	59
50490.378345658944	49152.70623554499	59
50012.451193811605	51266.876260834164	59
50362.713912662024	51540.53640263985	59
49686.60991483283	50724.39073136253	59
51004.57613677555	49637.97521883258	59
50392.80232631998	51084.42739445792	59
50886.35414903569	49562.23212052351	59
50096.12541304689	49495.31458588991	59
51196.49125779338	50177.36780537162	59
49954.56017636796	51243.98897955201	59
50619.77072327867	50872.64825290281	59
50344.253053467764	51604.18235027919	59
50378.929587683095	51303.51697634167	59
49502.66436556209	50287.81328674489	59
50640.908652390666	49333.872742027415	59
50712.68979121834	50974.944162320586	59
50255.75678396956	49173.95492454145	59
49913.77711751993	51184.438112539836	59
49626.55330616728	50136.913432483525	59
49848.4981223001	49910.90610330175	59
50082.47263297523	49427.717914495784	59
50085.33062412704	49685.75404838158	59
50033.37807405832	49473.513186164135	59
51004.45318069519	49574.34036293596	59
49488.091889155774	50452.25483875406	59
50115.370158031976	51362.27109470904	59
50254.853937408385	51579.05053279504	59
