# Supplementary material for: Abundant Topological Outliers in Social Media Data and Their Effect on Spatial Analysis
Source: PLoS One. 2016 Sep 9;11(9):e0162360. doi: 10.1371/journal.pone.0162360 (PMC5017681; doi:10.1371/journal.pone.0162360)
Supplement: S4 Dataset — See the respective attached file. (ZIP) [file pone.0162360.s004.zip › S4_inclusion_swl/clust_61_70.csv]

50000.0	50000.0	0
49997.79043139506	49998.597076012185	0
49992.133447697015	50000.07879332946	0
49995.558133034945	50000.38009565156	0
49997.21745450375	49997.77212437529	0
49994.57180867038	50002.631066205395	0
49991.49888846195	49992.4613969998	0
49996.77201141029	50001.35825968003	0
50004.850999751936	50000.85693610015	0
49993.46797080403	50008.42654315858	0
49998.95035597973	49999.646175560476	0
49997.442896782326	49996.09302892505	0
49998.812795232036	50001.19449831629	0
50002.62075658079	49995.496073808055	0
50000.216125961226	49993.66178437633	0
50004.23648844592	49992.22940218959	0
49993.571381594695	49999.580818657516	0
49992.41923089483	49988.943020042476	0
49996.0527618576	49990.599080623244	0
50001.12000876341	49996.02035613251	0
50001.6019572125	49988.69191780159	0
50000.054173393626	49994.84507609227	0
49996.16393075302	49983.54171333091	0
49999.359585119164	49998.34690009942	0
49990.032259035645	49990.78718097332	0
50008.03801246034	50004.374756706806	0
49997.912305912	50002.05047237355	0
50003.47988321763	49993.052296422924	0
49985.51403302475	50003.33527065473	0
49998.6759818169	50008.21620234813	0
50007.88661690972	50006.75171072905	0
49992.84463948033	49996.02080521639	0
50005.353157945894	49996.63946390781	0
49993.56821679584	49997.757853689975	0
49984.727985152575	49992.42600786566	0
49987.897885826496	50000.432936200814	0
49995.41428427015	49998.58480619745	0
49998.23230755371	49984.27159425677	0
50001.56984675912	50003.70886639595	0
49987.949256951135	49986.671472371265	0
49993.69019385624	49988.42095948461	0
49990.60023029436	49996.84431148471	0
49989.8831856475	49998.5480773353	0
50004.031737429694	49998.13902404288	0
50003.4894029905	50003.09904140463	0
50008.61850962432	50008.21797879241	0
49999.591625836154	50002.031401449996	0
49997.03975814452	50009.348246719914	0
50004.44371639388	49993.891565456965	0
50003.34929151505	49985.56991203538	0
49992.16039029563	50006.06042632077	0
50007.15378653218	49999.26466668234	0
49996.16890274137	50002.738391335304	0
50005.92485061879	49988.330804757796	0
49998.38389391129	49993.62450756858	0
50005.06115385122	49997.67556213016	0
49988.91764942108	49997.5550046056	0
50007.51712024195	50001.36870839534	0
49988.1616042304	49983.63506917873	0
50009.485075860175	49997.87824772131	0
49996.04301541916	50008.734037925446	0
49992.10706594943	49998.709555552676	0
49998.05603662089	49976.85732034227	0
49998.23225417739	49988.04705525317	0
50003.29875263384	50010.79864165075	0
49988.8005706413	49988.888047156666	0
49998.633742805185	49985.74198749925	0
50012.26252845324	49989.043919917516	0
50001.71554240036	50008.23076770677	0
49990.4221963806	49980.08489794384	0
49996.7307457035	49986.75100088232	0
49996.95323201458	49991.31025767149	0
49996.627782278076	49999.704189140306	0
49993.783599509414	50001.9670468794	0
49995.547791910605	50007.16657583297	0
49994.541607082676	49998.032773452	0
49997.19536476392	49993.761534747864	0
49994.48619388764	49990.314267388865	0
50005.31953840113	50011.457951609125	0
50005.21838530439	49992.710027598725	0
50003.553832569996	49996.930528550794	0
50005.55622003214	50007.27952617764	0
50016.07253131363	49992.92009515851	0
49981.55975510632	49993.815413305005	0
49998.391760254424	50010.92338898061	0
50006.9610331696	49997.4371772649	0
50008.761052684844	49996.71402507769	0
49995.88335509951	49989.38185972829	0
49996.861110456084	50003.60591475201	0
50011.76083948491	50005.815023696225	0
50007.565205166386	49988.032658921504	0
50011.5472826698	49993.41279408204	0
49994.69598294172	49991.86267472745	0
50001.59297422699	49992.63184262959	0
50020.432728192354	49991.544523876044	0
49995.42836478101	49997.296746693275	0
49998.810270886876	49992.07105333187	0
49990.64479087334	50004.56734443546	0
49986.07489653561	49993.66150576665	0
49986.51012401545	49995.60849854692	0
49984.077954815686	49995.664388103614	0
50003.895467088914	49987.98694527446	0
49982.031325156546	50004.108411650275	0
50012.386007996894	50002.93416500153	0
49981.83577827261	50006.99544168797	0
50002.61358895062	50006.125868638286	0
49997.610187178936	50007.504993158815	0
50002.000247755146	49982.02566011666	0
50003.92467657114	50009.55221404131	0
50007.90022175466	50009.254849840996	0
50002.119076106625	49987.54881244561	0
50000.85755020047	49982.84260186325	0
50002.88920887537	49988.277816315385	0
50000.76418505607	49990.47633754719	0
49991.52221516297	50005.175687260315	0
49991.79441719219	49989.945528475415	0
49998.38903914623	49990.977596904035	0
50010.86443657174	50002.861853111826	0
49996.13310567727	49978.225416527945	0
50001.90323198772	50002.087447907405	0
50005.84584777947	49998.54566276328	0
50017.357289774474	50003.73442282242	0
50012.453241333955	50007.3589429362	0
49985.605250376015	50000.51473356919	0
49994.38328827558	49984.18899957935	0
50000.8403546126	50004.897730818215	0
50006.11194117808	49990.15992299432	0
49984.27524808013	50005.968591316036	0
50019.5490885488	49989.334775282514	0
50008.08135946473	49995.88210170539	0
50013.452588935026	49988.7082536488	0
49998.1854275154	49989.08493253287	0
49998.71774061969	50006.58240197167	0
49993.97049801827	50004.02511665101	0
50015.25622703696	49993.5720335993	0
50019.81418921928	49993.28277654077	0
49995.226166110464	49988.49803466768	0
49993.865175289255	50005.869898426434	0
49994.04884830762	49993.897956082816	0
50001.39258520028	50014.69304526826	0
49992.10381851385	49991.3367421365	0
50002.88349777745	49998.53556594982	0
49999.29465558944	50003.13800737407	0
50012.61582749915	49996.667967977366	0
50004.93898694684	49981.08544820314	0
49992.72674114008	49981.491918674365	0
49982.816725410885	50008.82887474503	0
49993.60548876865	49980.15138910854	0
49992.11360557294	49974.161871512435	0
50008.0641741181	49991.535682462476	0
49986.56975352135	49985.88537937111	0
49988.26397047004	50003.51104710496	0
49986.204012010814	49983.62403469558	0
50005.45533731321	50008.4777403098	0
50002.84202847576	50009.38788858975	0
50004.5110949025	50002.17592122478	0
49977.593176681534	49997.97886004455	0
50012.96296910729	49986.584380800676	0
50000.389708098875	50008.21378903525	0
49990.53693650669	49987.986221160616	0
50014.06684097054	49993.2541244715	0
49991.01998804747	50002.62396518842	0
49997.179664791176	49989.593964051295	0
50004.2950092968	50012.89350630644	0
49990.621701041644	49975.46767306921	0
49993.55678247852	49977.01456242952	0
49992.84959283164	49987.70268395018	0
50011.20404459958	49996.77816642178	0
50003.364540594666	50019.003513690965	0
49983.49823437399	50007.538690917216	0
50014.32975302772	49996.15686941403	0
50015.78410513641	49997.474112749405	0
50009.43197460551	49990.474738550445	0
50004.745906517455	50016.623646608256	0
50009.63416808849	50010.34807378314	0
49981.74271072933	50016.83610456045	0
50013.40609958293	50002.34463341224	0
50002.72985233878	50018.01678341299	0
50008.287622641416	49999.13161246651	0
49984.126513146795	49977.08224825575	0
50012.84333684762	49985.38424254539	0
49987.99532836726	49995.883448455505	0
49990.49563661924	49992.83144377475	0
50014.145828508044	50005.16808115428	0
50015.1384677496	50000.029878970345	0
50018.71002429644	49992.34413541518	0
50007.134924491525	50011.962310271636	0
49996.373515502455	49992.135994846685	0
50006.850693972374	50009.72264438309	0
50012.45941158673	50019.663471941465	0
49992.899397134126	49993.07508130361	0
50016.607641170005	50001.151601822945	0
50001.25747092277	50006.547656443894	0
50005.9345093647	49994.19009730721	0
50017.813944932546	50005.00005444524	0
49994.42296405501	50000.44724693628	0
49999.35940114721	49988.76188971461	0
50016.58884756132	49999.17895380054	0
49994.892938313336	49980.091849776516	0
49995.0510721457	49995.44024060015	0
49986.38053722962	50002.41536141428	0
49990.64707373581	50007.66669698612	0
49989.3412077137	49992.250863683475	0
49987.369434572014	49998.90669951169	0
49986.04730065185	50004.93889305151	0
50020.57281063565	49988.298296764944	0
50003.141428724506	49983.92680217168	0
50011.81226398315	50020.795317113116	0
50007.91702417866	49994.79261652382	0
49997.460358599514	49978.000531714766	0
50008.47322917809	49997.7998386602	0
49988.79105521255	49985.61885176348	0
49979.99668415866	49988.247550464446	0
50023.01450993598	49990.665766766455	0
50001.80863469015	50011.621492053586	0
50001.180707899926	50000.160397497704	0
50001.230491099064	50013.464722137476	0
50005.57916729151	49986.36478573439	0
50006.32386534526	50003.98689779463	0
49987.26417256439	49997.386262863576	0
49986.50969488265	49971.13079668079	0
49991.78560749561	49984.743248127874	0
50011.91064186316	49987.25857504851	0
49979.026179858774	49993.54009193787	0
49995.29197055855	50014.299317089695	0
50003.27528192292	49991.640484220654	0
50022.18687484511	49999.49876293456	0
50016.845165693354	49996.542146341235	0
50009.68184032617	49994.3223712722	0
50008.5689875515	49989.42745413995	0
49988.62882947315	49994.23153514448	0
49978.34352784749	49994.31806542327	0
49991.21899801028	50013.93786311992	0
50009.06545782055	49992.015826742805	0
49996.762495718875	49973.93491078354	0
50017.86968777505	49999.56646561498	0
49992.32209367812	50003.204802689404	0
50006.53972236025	50002.45568023364	0
49989.60527622023	49999.63902025744	0
49998.13606003267	50013.69500914624	0
49990.00921189547	50013.485931768155	0
49991.09537875763	49976.82180722324	0
50010.54800492425	49998.00514117209	0
49989.09032394753	49996.42852776032	0
49995.18505374276	49987.3120398817	0
49990.204920949844	49989.23957312068	0
49995.16332007578	49981.804981765024	0
49989.805555721876	49969.598178768865	0
50014.54160586519	50009.30971696948	0
50021.54580095918	50001.77225144148	0
50006.927652825536	49994.9504747572	0
49978.94516972163	49997.86333530433	0
49987.154837966766	49993.45593771072	0
50018.25094646333	49988.26745355924	0
50015.53809944499	50007.19757847838	0
50002.562234896366	50007.29734310244	0
50000.87592896443	50009.30557281569	0
49996.09835851055	49994.088565508806	0
50023.472574627034	49993.01831946304	0
50013.090661204544	49993.807025936294	0
49978.33498788711	49999.89226490378	0
50014.457860201575	50015.35471834229	0
50006.75642568968	49992.643689522236	0
50010.80395894891	49986.74763689218	0
50001.22972512284	50016.696412634854	0
50011.0865047758	49984.2383962155	0
49987.17750191979	49980.50113884318	0
49988.18126003159	50002.39534483807	0
50025.30879016485	50001.55626795164	0
50004.84985572731	50003.25131092541	0
49992.321169828596	49977.792669715236	0
50025.70679542769	49986.95657258604	0
49987.68618123762	49990.97637467728	0
50003.750755374844	50000.30182726468	0
49993.00738688821	50018.27374472574	0
49985.56049451298	49985.40564000354	0
50012.47559685164	49994.66869856204	0
49988.23073582163	50005.06016935864	0
50014.21137249285	49998.59916272567	0
49985.705947552444	49991.237555350046	0
50023.961762669176	49980.63716247672	0
50015.65901229553	50005.51123304655	0
50007.42018130532	49983.40923644637	0
50003.98929458173	50020.19652411129	0
49978.68685766216	49980.01706397409	0
50006.02554113342	49983.502716806615	0
50006.37104882755	50017.880156948675	0
49977.877792385596	50016.68462250551	0
49983.88778388111	50003.431641383904	0
50007.25930525301	50016.356386512496	0
49997.53870393056	50011.68337544323	0
50028.8876354843	49996.7961139601	0
49993.03313609062	50004.99403676527	0
49978.87460193789	49978.57901382944	0
49998.366406242945	49994.75751474936	0
50019.61622097593	49990.60713461233	0
50014.61533795304	49991.38028168589	0
50008.690952911136	50020.165591565055	0
50005.68511072025	50013.842987113785	0
49996.093953493786	49996.01996986774	0
49981.46397774686	50000.416395001106	0
50010.21667654521	49996.177030068495	0
49996.98762224401	50012.73618486243	0
49977.06413674297	49991.234642248426	0
49993.694214306066	49995.12567417274	0
49980.3192485011	49994.00326872188	0
50004.056211135474	50014.66353332076	0
50002.37956575776	49978.923750197646	0
50022.66685467963	50001.65038291576	0
49995.84149753014	49973.43350969119	0
49997.10356754586	50006.01006358804	0
50033.06942428801	49981.91341570461	0
49979.94679799229	50001.3323591304	0
50008.85047956283	50016.47355770598	0
49995.25060635962	50016.73726829858	0
50006.72266694603	50007.64404602325	0
49990.082384099696	49971.73324296739	0
49994.30142329103	49986.52147414055	0
49993.99083781493	50013.564340328594	0
49993.677025331424	50019.77453632753	0
50008.88873976937	49986.20754836948	0
49989.62043617076	49984.9066512741	0
49976.89101514203	49999.79555213243	0
50000.38365317644	49984.73866509687	0
49998.50301832688	50004.801049115755	0
50002.4775370339	49999.82692121468	0
50000.58614407058	50022.59126134004	0
49991.57997734524	49980.74466590062	0
49999.47619484948	49983.55135301644	0
49997.872176753845	49979.78767954166	0
49999.51034001347	50014.126163537476	0
49987.361610054635	49969.53376487578	0
50002.83973411616	50012.701877170904	0
50010.86774556764	49989.07944425918	0
50001.15748309764	49991.573961654765	0
50007.9913835416	50022.24041741338	0
49988.7503233546	49981.35012226887	0
49986.03608310234	49999.11861181681	0
49985.00637627702	49981.597648055234	0
49985.650089384144	50009.49023072368	0
49974.397243483145	49994.03644489316	0
50015.4345562129	50000.98678220005	0
49976.39001702552	49983.38478956387	0
49990.066594147334	50015.71113489241	0
49971.73204410394	50023.41744022993	0
49983.60830630746	50002.113752133686	0
50007.28364498836	50014.70157262982	0
49983.19737224199	49998.713609976796	0
49986.11467622116	49996.56995467928	0
50019.87293030292	49996.05067039871	0
50011.89569799317	50004.23689077273	0
49987.14195373493	50003.64643312917	0
50005.18617250356	49976.00707180303	0
50021.27295677253	49997.78060101359	0
49979.594871433575	50010.649888378335	0
49992.039268323744	49970.88771154867	0
49987.510827455895	49972.02581111281	0
49995.56040451604	49984.98989796355	0
49981.0822076258	49967.432359146966	0
49987.94058000065	49974.88526764987	0
50014.510866226876	50001.379604242626	0
50004.62877733578	49978.807454918766	0
50003.970018942	50018.124082947324	0
49993.62624373497	49978.81782578118	0
49981.3428510555	50003.34384201937	0
50018.167902045905	50002.34827142573	0
49981.71449227033	50012.160532840586	0
49993.51179022016	50011.8374166899	0
50006.51511528033	49980.31385758159	0
50023.53832016382	49982.224374854566	0
50017.194157851016	50024.83639285489	0
50016.97714463976	50008.12513798981	0
49990.94758817478	50010.165896359336	0
50029.3899666008	49984.93088934797	0
49985.95128382408	49973.39797252086	0
50021.498484812364	49991.903341270365	0
49977.56468768297	50006.68173366002	0
49997.40523162644	49985.00916248897	0
49999.45886393115	50015.993292540705	0
50004.07375902936	49990.19193619716	0
49974.26236635185	50000.19879209648	0
50019.180563178095	49997.94562009952	0
50009.890755981425	49980.265018184764	0
49989.29510405071	50002.724338880376	0
49996.426259186024	49985.51478007382	0
50007.493040620924	49989.19723968765	0
49981.384028675486	50010.62626959132	0
49991.6071713429	49988.028312631526	0
49984.6056899718	49996.65388554512	0
49989.978249538704	49976.34614928339	0
50009.06208482354	50007.05225252825	0
50015.12164949382	49987.54220632814	0
50013.02451351341	50012.6930640136	0
49983.72875331615	50005.03348698493	0
50030.322162535915	50008.764945724026	0
49988.07236480543	49973.30322159022	0
50021.17953770424	49993.40148768863	0
49977.9353266202	49988.32861394756	0
50017.55200453088	49989.686622262205	0
50009.41709683127	49982.94472538286	0
49993.517031380165	49985.624445562935	0
50024.23762702507	49990.057631149546	0
50006.59920691841	50013.173112278804	0
49996.36285869221	49979.65183355569	0
49996.46253639952	50010.35669178488	0
49986.346697934445	49975.77454466398	0
50017.36509094484	49994.05724041787	0
49977.54298608225	50015.26628060827	0
49987.665413008544	50009.961026873665	0
50004.20668245684	49986.92493821414	0
49991.240948939056	49995.09753900651	0
49990.672214701546	49969.02835953091	0
49986.80029992012	50019.193986685816	0
49987.05498610656	50015.276629584274	0
50013.29483279359	49990.93642424138	0
50003.07116470876	50004.790797890644	0
50019.96678142075	50005.286622233856	0
50016.410985050155	50026.64117403084	0
50022.381607964344	49994.78009458669	0
50032.55510401598	49988.476649386204	0
50019.84726886357	50008.03743254569	0
50018.55105006549	49996.125393120456	0
50005.72733228711	49984.65987424659	0
49990.724770951034	50001.10196901953	0
50007.556938279646	49979.396019758125	0
50022.078615100705	50000.813758113996	0
50004.55566149082	50023.60044291396	0
49998.4983155582	50015.035411197096	0
50004.21201548379	49979.89735732732	0
49998.41688966351	49982.0914605221	0
49996.9404056562	50019.45560997021	0
50024.824178134666	50003.82240284793	0
49981.59933546655	49988.22546023058	0
50006.68692081328	49991.29153867619	0
50030.92505047998	49986.73341575318	0
49987.02162812129	49999.91224158874	0
50025.59547838074	50004.8113040502	0
49988.90094384041	49975.40867859488	0
49990.23594971534	49994.96063345515	0
50017.1067611682	49986.79810538411	0
49995.74080340362	50018.56532930337	0
50002.31586199673	50000.83903672667	0
49985.91446985067	49977.111835945914	0
49967.44431902017	49989.53004316159	0
49991.32434972063	49993.81099808387	0
50030.49764698876	49999.80431681986	0
50027.8920230694	49984.61646596402	0
49974.05217655252	49991.63751974511	0
49986.350155817265	50008.71150109189	0
49979.786602864704	49996.93528004006	0
49980.638830733114	50014.78666042598	0
50018.94609729141	49984.38404056665	0
50016.86817008317	49983.479919210724	0
49990.923193534356	50019.067660158245	0
49984.68159875427	50012.00075993163	0
49982.58897476211	49987.25645410104	0
49977.860154341804	50025.185317880954	0
49980.36263354036	49976.54920293385	0
50030.175245270664	50013.83441614367	0
50030.65430217634	50010.08164100497	0
49970.65389870021	50027.10203048065	0
50034.9719228903	49978.647480672626	0
50017.85789347177	50007.327853458395	0
49989.376716702325	50005.95581601044	0
49972.54740722439	50004.26018838349	0
49999.90607349646	49987.24525022351	0
50016.33039841318	50011.26546094777	0
49992.406209525456	50011.43399184492	0
50035.72874323706	50015.82195458916	0
50005.41012807499	50025.2913505149	0
49983.81713803753	49983.79410119446	0
49999.77181508898	49967.689736443	0
49967.01115954832	50018.732933267005	0
50001.21111076006	49976.59515916633	0
50022.03660548448	50021.284900769926	0
49987.06820574467	50005.69981951918	0
50020.23576196077	49998.22890886206	0
49992.16903790663	50013.34050751537	0
49981.74734959878	49983.20071237331	0
49991.36824090871	49969.98461879516	0
50012.37766248718	49981.688403947286	0
49974.56224014572	50014.0804240969	0
50024.36097900612	49986.16457806206	0
49978.57637046901	50017.57258934513	0
50035.21616128849	49992.33085888675	0
49988.520182053304	49993.212740546805	0
49990.99456999804	50011.18036907362	0
50014.791241027175	49989.81083623396	0
49983.24235149588	49995.04380092772	0
50005.4078474971	49995.59320991545	0
50026.3538803164	50002.49773890014	0
50022.33425121599	49996.648774144	0
49985.706139208625	50015.893411702025	0
50001.12132970448	50026.977078791555	0
50032.16883876991	49997.22933410839	0
50000.78804212597	50010.92367463368	0
49997.79416111843	49992.046539810384	0
49989.86428037326	49986.360250281214	0
49991.50355130605	50019.933566887434	0
50028.340584949256	50004.80209150397	0
50423.22299794202	50409.587831490186	60
50477.009391524334	50446.941829359836	60
50362.45939041004	50419.00267753685	60
50472.21459866388	50364.37128107247	60
50525.17229374014	50403.02642256522	60
50585.39247977958	50423.803691281704	60
50372.61642360234	50357.55023326135	60
50536.12947738971	50466.06142091551	60
50300.73175043195	50428.416421420305	60
50496.557207146165	50308.01608841597	60
50318.9371245731	50493.33071829241	60
50654.55676111187	50416.33241121417	60
50549.43312453204	50344.81127367936	60
50516.04346793492	50525.506557110646	60
50478.40547769769	50244.500870223805	60
50339.46479079173	50560.066456116816	60
50373.00834421558	50615.07870829128	60
50232.95800921131	50420.164381040166	60
50664.13149546085	50348.96501649337	60
50481.171555535875	50585.681852778755	60
50449.404874017666	50510.969280520534	60
50726.18035692609	50376.89271567344	60
50526.127194013425	50197.21075275463	60
50621.191458541725	50476.65323037533	60
50570.3511974311	50248.55790900415	60
50529.342292983056	50629.983862213725	60
50436.10749863144	50632.13958109504	60
50592.191617872326	50179.98933703379	60
50560.68559148814	50575.848056301744	60
50552.80266888934	50692.48098536617	60
50793.04531096827	50389.99214837471	60
50672.3193345527	50519.533915348125	60
50307.98709912237	50361.595978288264	60
50629.43333179661	50574.48354016653	60
50591.07186956672	50113.69439099113	60
50615.02670447672	50706.799477984634	60
50737.07641585618	50518.49989388051	60
50490.25256898292	50681.33122490072	60
50726.38081133598	50445.53181817239	60
50241.92636776861	50482.91582914508	60
50774.692704730296	50330.60157137399	60
50233.918575381795	50357.43652051774	60
50834.471374063105	50309.68104115392	60
50171.64389651069	50355.17843556659	60
50621.48594545802	50295.64563830358	60
50426.51527969101	50211.21219832727	60
50593.644251001715	50633.7615365411	60
50789.51015660123	50257.754569274344	60
50654.723105742	50129.39656176572	60
50480.51125537602	50153.18294654797	60
50714.65940149963	50308.30154590413	60
50224.193758302215	50543.78098258647	60
50171.696790151705	50290.3816830901	60
50366.980840758544	50244.20786242654	60
50806.44124830327	50193.47507329295	60
50165.398630964126	50515.2545386902	60
50439.71895583241	50715.52309531317	60
50711.774547651854	50169.117050293666	60
50302.304375540734	50220.4443510313	60
50529.05302119234	50110.49369648504	60
50780.40549416093	50572.06946460003	60
50669.14024580421	50622.28833927639	60
50282.04931148829	50584.44046466044	60
50518.18460404064	50046.159065987595	60
50110.17324844214	50542.71794280831	60
50110.53902984485	50257.910257089796	60
50373.90925135056	50172.47140153359	60
50327.484148856434	50296.25405758409	60
50466.62990101806	50087.11110924413	60
50107.15221533724	50478.10920255876	60
50809.00259825478	50635.67244667836	60
50410.99337788892	50770.62576182592	60
50372.0520748855	50714.50543865071	60
50697.34840848846	50679.48180868629	60
50841.464920848804	50141.41532700383	60
50362.308636311966	50811.795859963626	60
50864.31329083769	50077.716800446455	60
50072.45079712768	50420.1203490304	60
50387.50489800554	50494.74236950386	60
50818.92822906302	50699.22490504526	60
50753.39755505676	50708.76125022012	60
50661.29269229004	50064.35675781243	60
50206.799099490185	50602.48545577406	60
50249.49436931381	50259.152259469374	60
50020.027853435575	50453.307417619835	60
50415.362502061216	50124.317183417355	60
50579.54903928091	50051.93304501997	60
50544.80599416499	49990.85201715227	60
50379.32262755694	50874.7890375952	60
50223.82269711279	50666.62643988096	60
50377.949553910505	50074.78748990803	60
50162.74023081352	50661.25403940183	60
50328.117376475	50667.22848368645	60
50869.481674347335	50602.5785839809	60
50827.05727323779	50761.73194493792	60
50736.85795091485	50631.70112946025	60
50004.63181467144	50386.73821625296	60
50080.46784524788	50315.087897564605	60
50168.9863125509	50223.51964529138	60
50912.0918707425	50033.96733920981	60
50313.84103780609	50055.77026819423	60
50048.952839600475	50542.320716014874	60
50841.00476352042	50822.88553305704	60
49946.49071975739	50358.3421621681	60
50241.75275832461	50730.1819274958	60
50867.08229721782	50227.31279115549	60
50269.11539244612	50785.089079267025	60
49944.35889962486	50426.49016262346	60
50440.54364596972	50878.784432981134	60
50345.54089663013	50929.41531891955	60
50927.39264692327	50095.80908289858	60
50779.54315760254	50846.04987045467	60
50306.4099485421	50849.92280718222	60
50099.02192844777	50608.22452204622	60
50429.05057100881	50299.32959565767	60
50252.32987637141	50069.79604794219	60
50227.369991379484	50011.52232382209	60
50459.16712830346	50817.40784772794	60
50991.607522144775	50080.523687683344	60
50496.428338352685	50913.987103536616	60
50310.59717370592	50979.631696165925	60
50615.18312226692	49997.59985586146	60
51036.80792459633	50121.704499871004	60
50654.48346549448	50206.72147451028	60
50249.57756935927	50185.5991782015	60
50187.99540549862	49956.46221799428	60
50539.43797498801	50756.576699754034	60
50156.152639240856	49895.789407213	60
50666.50412160374	50739.62283746214	60
50516.68012711348	50855.38524398095	60
50883.36294695561	50536.80072992859	60
50918.98846904177	50480.06592244598	60
50443.29582528898	50026.42996094492	60
50854.189995484245	50459.25137711447	60
50319.36304358749	50116.97801721403	60
50249.547098100724	49942.379638492646	60
50906.206778903346	50824.27659785335	60
50722.24555618473	50241.53179033746	60
50480.57761215321	49975.58555394037	60
50933.931641213996	50162.14171852283	60
50900.70025772735	50660.1093023953	60
50817.87947128565	50517.60752014411	60
50174.86528496117	50051.24301005953	60
50897.684496143724	50724.47450069349	60
50171.78441683956	50436.80999730545	60
50798.97265677351	50072.03828611096	60
50912.239773752844	50268.82238061152	60
49887.92039075763	50394.23154847341	60
50774.372327143494	50910.92717297647	60
50958.55206849637	50426.24892040442	60
50959.19192478868	50225.94575331585	60
50268.949993237475	51030.87537580222	60
50977.750146065686	50291.4337641846	60
50494.573485395194	49910.75965187011	60
50570.63147007548	50891.945866257025	60
50216.7518984249	51074.831551099305	60
50202.14679945178	50112.5006648577	60
51016.33250907511	50462.32332032989	60
50958.551797438005	50870.65060975743	60
50029.71014432272	50601.885016645225	60
51004.18586514143	50922.312027437656	60
50383.08169033575	50004.11054121286	60
50378.405570352086	50988.17146756346	60
50138.76643869242	50126.34542821659	60
50456.90946216089	50968.14366971302	60
50736.941796294464	50768.31668079053	60
50684.98274748694	50811.33773780915	60
49993.37880201621	50659.42625297753	60
50213.07269303921	50989.98551156815	60
50918.77539567978	50371.132756235274	60
50836.24579084315	50901.09366871709	60
50322.13946575653	50750.39089753463	60
50101.76466218278	50690.17272988119	60
50421.525621888606	51039.05258676374	60
49966.88673109096	50585.21464604038	60
51025.15838424701	50225.715473963035	60
49909.58650939995	50308.979298504135	60
50221.97876019768	49885.943087839434	60
50410.83549294573	49945.75575783737	60
50271.23182985289	51105.63958192068	60
49900.86412886083	50565.90332438697	60
50310.04977634052	49915.42124977393	60
50553.70605399443	49887.385536324844	60
49970.70141852096	50499.866493724825	60
50427.90758648029	51108.6317764679	60
50730.241516614326	50074.51386147569	60
50954.255947197635	49979.065608543526	60
51062.33799707151	50409.62417724601	60
50961.16244456302	50967.457612272345	60
50715.89987653099	50890.21658186641	60
50895.826830628816	50988.32990232205	60
50302.33108113034	49981.051219943794	60
51008.649137706736	50346.51037469521	60
49830.78995980748	50368.53610345068	60
49857.46176371885	50613.788682555736	60
50634.01634170661	50918.48229591241	60
50954.918335614835	50755.0057220394	60
50833.32753434353	51006.72217619902	60
50960.78917138803	51029.365746131196	60
50367.51922092442	51120.105467264744	60
50865.79754972782	51063.37106249274	60
49779.126745592155	50411.668812758246	60
50282.22932728383	50912.07750247036	60
50523.51167757053	50977.66696823071	60
49807.43705579599	50650.0859967819	60
50712.23865680603	50007.590992651385	60
51022.60608590695	51021.09174838755	60
50125.01036193367	49952.66480647383	60
49784.062798225175	50325.32594515013	60
50092.089585130685	49900.127876912506	60
50921.47832301429	49924.29711540456	60
49908.02842104776	50246.7805462523	60
49883.29314727375	50504.50252539686	60
50153.16372747406	51076.75768157499	60
50902.9415843179	50895.866466881926	60
50137.50704138987	49836.712062849736	60
50989.42969808476	49919.80218258195	60
50284.05680564365	49858.3838693585	60
50236.6059360299	51161.017900014995	60
50043.79924482792	50728.69978177923	60
50860.25564254048	50389.61873860151	60
50134.42858791225	51017.69789899173	60
50031.0923624574	49931.610069094975	60
50859.15200624416	49916.36810718961	60
50094.015782146744	50768.32749024379	60
50435.72911449553	49875.11776451454	60
50120.8077661596	50016.50052294762	60
50773.95880007042	49984.706410220584	60
51068.53460393224	50940.17415328791	60
51051.368941976914	50877.23236249846	60
50083.57605122515	50834.32157739509	60
49789.408614804976	50585.1426824828	60
50988.34996490639	50809.266693642036	60
51101.763252853554	50124.04169099714	60
50426.14382762507	49807.72297799962	60
50614.47718602031	49881.77095552232	60
50135.209026589386	50952.205083713845	60
50464.79546924519	51165.11687266708	60
49723.778850917435	50379.8400500851	60
50124.31278956762	50881.11094126386	60
50985.065322534116	50517.463924642965	60
50024.61774686284	50809.080572776074	60
50457.354628263856	49754.0450942962	60
50841.3592477311	49979.13427531631	60
50032.10586183777	50879.97150638875	60
51120.74151979293	50428.603781794685	60
49922.86709414888	50635.813608809556	60
50143.55517756889	49769.70223603615	60
49862.136917585914	50691.731170976585	60
50151.91271775002	50822.2954201109	60
49993.154748508154	49877.21070448242	60
50493.323957825916	49804.14709962377	60
50050.68663795421	49851.59198756904	60
49973.9610483115	50269.08814337357	60
51016.24367163707	50722.87119841297	60
50805.93344799078	49872.660418181804	60
50238.821968127646	50863.16760551991	60
50962.445588426526	49863.26782689719	60
50073.16536025156	50935.60096958843	60
51146.81383038612	50371.41277579235	60
51106.416194857455	50055.15017316932	60
49681.29108341995	50333.94042310909	60
50296.44157299292	51187.58473317143	60
50179.71658477058	50734.964260165485	60
49751.11671883201	50266.07647952555	60
49817.057073602715	50464.80685078627	60
49963.83592019275	50783.6836938149	60
49903.70943809249	50803.633504106954	60
51127.33779699825	50961.09378912037	60
49927.252947173416	50711.998292129436	60
50524.18626117971	51142.12434109726	60
51049.91183643682	50029.047609438036	60
50343.748923814936	49828.5363689955	60
50709.266590142404	50959.19395227469	60
50930.277744006155	49809.461594077155	60
50890.698917993825	49860.129089769005	60
50090.712628876885	49738.53816575778	60
50012.63714083758	50323.95806688842	60
50574.76489360069	50810.71921822857	60
51049.639090623175	50523.884280351835	60
50368.51274012543	49770.089196968	60
50354.81764415936	51051.74292460416	60
49853.183056070695	50759.591519109184	60
49753.12397343839	50201.40374880246	60
50967.13230663874	50671.13256016901	60
50112.82412364719	50185.687647508814	60
50530.61763627743	51080.482242991086	60
49810.77767653943	50812.36595491177	60
50544.70412427578	51203.28835179876	60
50325.044514641384	51245.892060196275	60
50932.13789916697	50590.76921645073	60
50643.13214273822	50856.46019728152	60
50086.58578691422	51085.24925592504	60
49921.08771519956	50864.40638909281	60
49813.3705403302	50263.492688220824	60
50524.37521977802	49744.84557886454	60
50081.65885635982	50101.11276007071	60
49646.03356922666	50276.67515689654	60
51001.875194698754	51086.31949363974	60
50839.93536872605	51125.93990498495	60
50993.89581703687	50594.5204711588	60
49822.86556431745	50880.52345851423	60
50003.3159394781	49810.76121972658	60
50365.61056396033	51297.9782534491	60
50814.07281163593	49812.03752388601	60
51025.507188366115	50647.257325152044	60
49926.5870564893	50184.84637840864	60
51059.702355129826	50280.66927886013	60
51106.979210869795	49988.53865375755	60
50123.93931814448	51135.63993975602	60
51134.74087781683	50489.89121329989	60
50033.591664912245	50246.03621856988	60
50806.048674279446	51178.80170217864	60
51119.35450379939	50261.72062947884	60
50034.85026069549	50050.76180255834	60
50197.13868194008	49798.981809092336	60
51166.77960552325	50312.73627570981	60
50368.25459322462	49890.65509133447	60
49804.914288812564	50945.93600240697	60
50412.185546290144	51248.958178275025	60
50891.08840035781	51167.73931377221	60
49869.08801423667	50944.164910443214	60
51170.43618391564	51010.78299987661	60
51070.563497315765	50180.81267476039	60
49931.44863685783	49854.97793707766	60
49789.902325777184	50519.59537985647	60
50657.63906492493	49828.97678776883	60
50959.86526412024	51163.53033112741	60
49970.72733413308	50056.08191221497	60
49711.50300635659	50156.54937274015	60
50589.34606644037	50990.88074615343	60
51117.98547655544	50884.682424266226	60
49728.27983658557	50542.131387712005	60
51174.89699455243	50546.720820508315	60
51054.988181231754	49900.85954574003	60
49763.61911570705	50854.74583249886	60
50823.12534791763	49748.0982249241	60
50833.75727494923	51234.126488806825	60
49713.02805193536	50088.81717507742	60
51084.16183747674	51029.738531360534	60
49861.63738525375	50199.38476259983	60
51055.45256679652	50591.079999031565	60
50759.22258557731	50996.16039610285	60
49739.82779303811	50473.39521281688	60
49852.03426837726	50134.44455482644	60
50670.29610072933	49918.496890817434	60
50588.75281352562	51150.911780870985	60
49661.461131331904	50533.96433559295	60
49592.82505296584	50312.89422910118	60
50345.17175779886	49713.471250507195	60
51234.397568138695	51008.27434098112	60
51280.12015581974	50961.38587434065	60
50725.300812810936	49817.79977771687	60
50619.220221774696	51208.696976781466	60
51340.02832343015	50976.2004788353	60
51091.61424915263	50641.11948539509	60
50341.1810889165	49650.27310285347	60
49527.5316563883	50333.11988378427	60
50559.40901969763	49799.901564450214	60
51218.386617434015	50589.84252212961	60
49729.16775010508	50606.98157588251	60
50952.739607689306	49748.83825387334	60
51136.78130103225	50196.59961041983	60
50025.95314580221	49746.529362599715	60
49997.7763295138	49995.457023990144	60
51363.08295648351	51034.12446858958	60
50402.00336023522	49690.47613207191	60
50263.24918349289	51258.34528214998	60
49761.060844467276	50771.46237773723	60
49885.837598732585	49901.038308659125	60
50015.402727183915	50180.44612337794	60
49746.32869301177	50916.66351448269	60
51187.910748452254	50946.908690224234	60
50668.995045947035	49763.233313946956	60
51026.279647238145	51165.64206084257	60
51422.7756798471	51065.85266974088	60
50575.23271640845	49701.83350976947	60
51184.82393530281	50874.25143979379	60
49942.17467289735	49776.93148839202	60
50035.17397746977	51051.52114947796	60
51316.0154356187	51079.366844271804	60
50543.25108640555	51272.61950292603	60
49678.9821085603	50439.53413613553	60
50930.367649165964	51222.06107414206	60
50030.58611547799	49679.660308878	60
50633.64701041153	49670.64927744056	60
49716.39100180879	50977.10055692579	60
49944.250149840205	49921.84022946084	60
49773.2174298341	50055.63050011829	60
49635.42141111471	50592.53105029944	60
51166.73063896576	50086.023141104124	60
49700.5219791324	50871.62581759175	60
50782.38003594043	51281.04940082781	60
50979.68881658542	51263.99776542219	60
50273.93102841361	49650.37786824576	60
49672.874683505	50812.15163028567	60
49601.17071436729	50374.967022746605	60
51165.54565449869	49952.207758919496	60
50212.975466633354	49629.23049192102	60
50601.30560744471	51085.40762450691	60
51214.608339955535	50124.80418215797	60
51091.052965088864	51182.70844509019	60
51364.218902704284	50912.04152627507	60
51077.733156132745	50342.88155386925	60
51217.20176173595	49990.68035552157	60
49758.98778652155	51026.273810975945	60
51242.81014530089	50908.914776057114	60
50655.56786292738	50990.57786431725	60
49588.7969352808	50238.36716959446	60
50747.208487569376	51203.10882383834	60
50600.945233067796	51306.316003887296	60
50913.86628955655	51104.528536437254	60
50777.82267819202	49702.77726210989	60
50337.000678088065	51351.969232179836	60
51156.300465099404	51181.27552026465	60
50466.3703304736	49666.971530655035	60
50729.991382776934	49741.663576587314	60
50198.56802821488	49691.717493039105	60
50386.07297275992	51185.12430725702	60
51182.24413103905	51124.27576100728	60
49940.43084769891	50927.74036229601	60
51091.35609915334	51252.69356585451	60
51088.74871756804	51318.32019580224	60
51443.959997014594	51003.39669457985	60
51023.448131559686	51314.10174140604	60
50830.38267154075	49668.91369178189	60
50883.605369050296	49739.69245874157	60
50477.78171469576	51263.258546282676	60
49707.64782078792	50733.98647931004	60
49980.28593710081	49639.29227973361	60
51187.53360801336	50424.1836443231	60
49763.48198786208	50695.14091857638	60
50491.821090776946	49609.65980998337	60
49736.68318019653	49996.580340972796	60
51230.28288654364	50518.80501884812	60
50486.01882048724	51037.6918818268	60
50304.1176028416	49770.63166121711	60
50553.354129720676	49627.51429982821	60
49999.86140110106	49579.56692867732	60
51269.45865149256	50025.41106007356	60
50625.28097978331	49605.50689438756	60
49529.86004606246	50262.777656593564	60
49637.965129014425	50877.52076932477	60
50235.14340243619	49565.58394075237	60
50655.193186659504	51337.089019734834	60
50326.736682808616	51416.15617206581	60
51421.263592610165	50937.826481477365	60
49616.10407170147	50655.12331226017	60
51335.065421071544	50854.19467521222	60
49630.58308691867	50191.76015691346	60
51388.15433492059	50815.14633448048	60
51496.2493691132	50971.344169190634	60
51249.138936994656	51080.251081734765	60
51193.33564324465	50219.52514643287	60
50108.513904650674	51200.04266425192	60
49477.13986538889	50296.461327075405	60
51018.995921676484	49765.61597725824	60
49412.44178942613	50314.85520275694	60
51535.32277283245	51018.7388903701	60
50662.14360364659	51109.23800855319	60
49673.45973878647	50929.76600613072	60
49442.34135684921	50369.2318383286	60
51316.2762131862	49977.29261363611	60
49590.30616367936	50714.71827887266	60
51269.81067285518	50466.874110460136	60
49647.645166990966	50079.23022600405	60
49730.1957752342	51082.55113809972	60
49581.12112407579	50077.53250539261	60
51549.337813617756	51085.20948501621	60
50006.042485571976	50941.19461009756	60
51554.95657395381	51151.888606573164	60
50166.42810357948	49563.75178341496	60
50617.95220367738	51386.14928178504	60
51433.73643512857	50866.578380489096	60
50065.333472323546	51247.65212826244	60
49958.762011411905	49530.81162878032	60
49578.477285492394	50861.778704538796	60
50049.45758188508	51172.68020051683	60
49475.13740241964	50231.15521208611	60
50188.37529413158	51207.013962137644	60
49533.84477130574	50195.49365841884	60
50892.296480339784	49639.115530135095	60
49787.77065344629	49962.00434630186	60
51320.36550596189	49910.87734318072	60
51272.3407736545	51143.65592467356	60
50688.4278934929	51171.77141389627	60
51262.98243917504	51208.3771179231	60
49967.54582953702	50136.57659117728	60
50288.16363938229	49520.37821756182	60
51258.20782571493	50241.98804156397	60
50261.74911143882	51321.22001645841	60
50381.59222222385	49597.12271271173	60
49675.702853985735	51044.6338299676	60
49743.25820715061	49916.44239850721	60
51118.236643016535	50570.98992667123	60
51118.00953929225	50703.6915806177	60
51282.94083346033	49853.21672700196	60
49511.22666490262	50079.50421157535	60
49389.78332883156	50251.961214709874	60
51216.84515477446	50654.91637459365	60
