# Supplementary material for: Abundant Topological Outliers in Social Media Data and Their Effect on Spatial Analysis
Source: PLoS One. 2016 Sep 9;11(9):e0162360. doi: 10.1371/journal.pone.0162360 (PMC5017681; doi:10.1371/journal.pone.0162360)
Supplement: S4 Dataset — See the respective attached file. (ZIP) [file pone.0162360.s004.zip › S4_inclusion_swl/clust_62_71.csv]

50000.0	50000.0	0
49997.79043139506	49998.597076012185	0
49992.133447697015	50000.07879332946	0
49995.558133034945	50000.38009565156	0
49997.21745450375	49997.77212437529	0
49994.57180867038	50002.631066205395	0
49991.49888846195	49992.4613969998	0
49996.77201141029	50001.35825968003	0
50004.850999751936	50000.85693610015	0
49993.46797080403	50008.42654315858	0
49998.95035597973	49999.646175560476	0
49997.442896782326	49996.09302892505	0
49998.812795232036	50001.19449831629	0
50002.62075658079	49995.496073808055	0
50000.216125961226	49993.66178437633	0
50004.23648844592	49992.22940218959	0
49993.571381594695	49999.580818657516	0
49992.41923089483	49988.943020042476	0
49996.0527618576	49990.599080623244	0
50001.12000876341	49996.02035613251	0
50001.6019572125	49988.69191780159	0
50000.054173393626	49994.84507609227	0
49996.16393075302	49983.54171333091	0
49999.359585119164	49998.34690009942	0
49990.032259035645	49990.78718097332	0
50008.03801246034	50004.374756706806	0
49997.912305912	50002.05047237355	0
50003.47988321763	49993.052296422924	0
49985.51403302475	50003.33527065473	0
49998.6759818169	50008.21620234813	0
50007.88661690972	50006.75171072905	0
49992.84463948033	49996.02080521639	0
50005.353157945894	49996.63946390781	0
49993.56821679584	49997.757853689975	0
49984.727985152575	49992.42600786566	0
49987.897885826496	50000.432936200814	0
49995.41428427015	49998.58480619745	0
49998.23230755371	49984.27159425677	0
50001.56984675912	50003.70886639595	0
49987.949256951135	49986.671472371265	0
49993.69019385624	49988.42095948461	0
49990.60023029436	49996.84431148471	0
49989.8831856475	49998.5480773353	0
50004.031737429694	49998.13902404288	0
50003.4894029905	50003.09904140463	0
50008.61850962432	50008.21797879241	0
49999.591625836154	50002.031401449996	0
49997.03975814452	50009.348246719914	0
50004.44371639388	49993.891565456965	0
50003.34929151505	49985.56991203538	0
49992.16039029563	50006.06042632077	0
50007.15378653218	49999.26466668234	0
49996.16890274137	50002.738391335304	0
50005.92485061879	49988.330804757796	0
49998.38389391129	49993.62450756858	0
50005.06115385122	49997.67556213016	0
49988.91764942108	49997.5550046056	0
50007.51712024195	50001.36870839534	0
49988.1616042304	49983.63506917873	0
50009.485075860175	49997.87824772131	0
49996.04301541916	50008.734037925446	0
49992.10706594943	49998.709555552676	0
49998.05603662089	49976.85732034227	0
49998.23225417739	49988.04705525317	0
50003.29875263384	50010.79864165075	0
49988.8005706413	49988.888047156666	0
49998.633742805185	49985.74198749925	0
50012.26252845324	49989.043919917516	0
50001.71554240036	50008.23076770677	0
49990.4221963806	49980.08489794384	0
49996.7307457035	49986.75100088232	0
49996.95323201458	49991.31025767149	0
49996.627782278076	49999.704189140306	0
49993.783599509414	50001.9670468794	0
49995.547791910605	50007.16657583297	0
49994.541607082676	49998.032773452	0
49997.19536476392	49993.761534747864	0
49994.48619388764	49990.314267388865	0
50005.31953840113	50011.457951609125	0
50005.21838530439	49992.710027598725	0
50003.553832569996	49996.930528550794	0
50005.55622003214	50007.27952617764	0
50016.07253131363	49992.92009515851	0
49981.55975510632	49993.815413305005	0
49998.391760254424	50010.92338898061	0
50006.9610331696	49997.4371772649	0
50008.761052684844	49996.71402507769	0
49995.88335509951	49989.38185972829	0
49996.861110456084	50003.60591475201	0
50011.76083948491	50005.815023696225	0
50007.565205166386	49988.032658921504	0
50011.5472826698	49993.41279408204	0
49994.69598294172	49991.86267472745	0
50001.59297422699	49992.63184262959	0
50020.432728192354	49991.544523876044	0
49995.42836478101	49997.296746693275	0
49998.810270886876	49992.07105333187	0
49990.64479087334	50004.56734443546	0
49986.07489653561	49993.66150576665	0
49986.51012401545	49995.60849854692	0
49984.077954815686	49995.664388103614	0
50003.895467088914	49987.98694527446	0
49982.031325156546	50004.108411650275	0
50012.386007996894	50002.93416500153	0
49981.83577827261	50006.99544168797	0
50002.61358895062	50006.125868638286	0
49997.610187178936	50007.504993158815	0
50002.000247755146	49982.02566011666	0
50003.92467657114	50009.55221404131	0
50007.90022175466	50009.254849840996	0
50002.119076106625	49987.54881244561	0
50000.85755020047	49982.84260186325	0
50002.88920887537	49988.277816315385	0
50000.76418505607	49990.47633754719	0
49991.52221516297	50005.175687260315	0
49991.79441719219	49989.945528475415	0
49998.38903914623	49990.977596904035	0
50010.86443657174	50002.861853111826	0
49996.13310567727	49978.225416527945	0
50001.90323198772	50002.087447907405	0
50005.84584777947	49998.54566276328	0
50017.357289774474	50003.73442282242	0
50012.453241333955	50007.3589429362	0
49985.605250376015	50000.51473356919	0
49994.38328827558	49984.18899957935	0
50000.8403546126	50004.897730818215	0
50006.11194117808	49990.15992299432	0
49984.27524808013	50005.968591316036	0
50019.5490885488	49989.334775282514	0
50008.08135946473	49995.88210170539	0
50013.452588935026	49988.7082536488	0
49998.1854275154	49989.08493253287	0
49998.71774061969	50006.58240197167	0
49993.97049801827	50004.02511665101	0
50015.25622703696	49993.5720335993	0
50019.81418921928	49993.28277654077	0
49995.226166110464	49988.49803466768	0
49993.865175289255	50005.869898426434	0
49994.04884830762	49993.897956082816	0
50001.39258520028	50014.69304526826	0
49992.10381851385	49991.3367421365	0
50002.88349777745	49998.53556594982	0
49999.29465558944	50003.13800737407	0
50012.61582749915	49996.667967977366	0
50004.93898694684	49981.08544820314	0
49992.72674114008	49981.491918674365	0
49982.816725410885	50008.82887474503	0
49993.60548876865	49980.15138910854	0
49992.11360557294	49974.161871512435	0
50008.0641741181	49991.535682462476	0
49986.56975352135	49985.88537937111	0
49988.26397047004	50003.51104710496	0
49986.204012010814	49983.62403469558	0
50005.45533731321	50008.4777403098	0
50002.84202847576	50009.38788858975	0
50004.5110949025	50002.17592122478	0
49977.593176681534	49997.97886004455	0
50012.96296910729	49986.584380800676	0
50000.389708098875	50008.21378903525	0
49990.53693650669	49987.986221160616	0
50014.06684097054	49993.2541244715	0
49991.01998804747	50002.62396518842	0
49997.179664791176	49989.593964051295	0
50004.2950092968	50012.89350630644	0
49990.621701041644	49975.46767306921	0
49993.55678247852	49977.01456242952	0
49992.84959283164	49987.70268395018	0
50011.20404459958	49996.77816642178	0
50003.364540594666	50019.003513690965	0
49983.49823437399	50007.538690917216	0
50014.32975302772	49996.15686941403	0
50015.78410513641	49997.474112749405	0
50009.43197460551	49990.474738550445	0
50004.745906517455	50016.623646608256	0
50009.63416808849	50010.34807378314	0
49981.74271072933	50016.83610456045	0
50013.40609958293	50002.34463341224	0
50002.72985233878	50018.01678341299	0
50008.287622641416	49999.13161246651	0
49984.126513146795	49977.08224825575	0
50012.84333684762	49985.38424254539	0
49987.99532836726	49995.883448455505	0
49990.49563661924	49992.83144377475	0
50014.145828508044	50005.16808115428	0
50015.1384677496	50000.029878970345	0
50018.71002429644	49992.34413541518	0
50007.134924491525	50011.962310271636	0
49996.373515502455	49992.135994846685	0
50006.850693972374	50009.72264438309	0
50012.45941158673	50019.663471941465	0
49992.899397134126	49993.07508130361	0
50016.607641170005	50001.151601822945	0
50001.25747092277	50006.547656443894	0
50005.9345093647	49994.19009730721	0
50017.813944932546	50005.00005444524	0
49994.42296405501	50000.44724693628	0
49999.35940114721	49988.76188971461	0
50016.58884756132	49999.17895380054	0
49994.892938313336	49980.091849776516	0
49995.0510721457	49995.44024060015	0
49986.38053722962	50002.41536141428	0
49990.64707373581	50007.66669698612	0
49989.3412077137	49992.250863683475	0
49987.369434572014	49998.90669951169	0
49986.04730065185	50004.93889305151	0
50020.57281063565	49988.298296764944	0
50003.141428724506	49983.92680217168	0
50011.81226398315	50020.795317113116	0
50007.91702417866	49994.79261652382	0
49997.460358599514	49978.000531714766	0
50008.47322917809	49997.7998386602	0
49988.79105521255	49985.61885176348	0
49979.99668415866	49988.247550464446	0
50023.01450993598	49990.665766766455	0
50001.80863469015	50011.621492053586	0
50001.180707899926	50000.160397497704	0
50001.230491099064	50013.464722137476	0
50005.57916729151	49986.36478573439	0
50006.32386534526	50003.98689779463	0
49987.26417256439	49997.386262863576	0
49986.50969488265	49971.13079668079	0
49991.78560749561	49984.743248127874	0
50011.91064186316	49987.25857504851	0
49979.026179858774	49993.54009193787	0
49995.29197055855	50014.299317089695	0
50003.27528192292	49991.640484220654	0
50022.18687484511	49999.49876293456	0
50016.845165693354	49996.542146341235	0
50009.68184032617	49994.3223712722	0
50008.5689875515	49989.42745413995	0
49988.62882947315	49994.23153514448	0
49978.34352784749	49994.31806542327	0
49991.21899801028	50013.93786311992	0
50009.06545782055	49992.015826742805	0
49996.762495718875	49973.93491078354	0
50017.86968777505	49999.56646561498	0
49992.32209367812	50003.204802689404	0
50006.53972236025	50002.45568023364	0
49989.60527622023	49999.63902025744	0
49998.13606003267	50013.69500914624	0
49990.00921189547	50013.485931768155	0
49991.09537875763	49976.82180722324	0
50010.54800492425	49998.00514117209	0
49989.09032394753	49996.42852776032	0
49995.18505374276	49987.3120398817	0
49990.204920949844	49989.23957312068	0
49995.16332007578	49981.804981765024	0
49989.805555721876	49969.598178768865	0
50014.54160586519	50009.30971696948	0
50021.54580095918	50001.77225144148	0
50006.927652825536	49994.9504747572	0
49978.94516972163	49997.86333530433	0
49987.154837966766	49993.45593771072	0
50018.25094646333	49988.26745355924	0
50015.53809944499	50007.19757847838	0
50002.562234896366	50007.29734310244	0
50000.87592896443	50009.30557281569	0
49996.09835851055	49994.088565508806	0
50023.472574627034	49993.01831946304	0
50013.090661204544	49993.807025936294	0
49978.33498788711	49999.89226490378	0
50014.457860201575	50015.35471834229	0
50006.75642568968	49992.643689522236	0
50010.80395894891	49986.74763689218	0
50001.22972512284	50016.696412634854	0
50011.0865047758	49984.2383962155	0
49987.17750191979	49980.50113884318	0
49988.18126003159	50002.39534483807	0
50025.30879016485	50001.55626795164	0
50004.84985572731	50003.25131092541	0
49992.321169828596	49977.792669715236	0
50025.70679542769	49986.95657258604	0
49987.68618123762	49990.97637467728	0
50003.750755374844	50000.30182726468	0
49993.00738688821	50018.27374472574	0
49985.56049451298	49985.40564000354	0
50012.47559685164	49994.66869856204	0
49988.23073582163	50005.06016935864	0
50014.21137249285	49998.59916272567	0
49985.705947552444	49991.237555350046	0
50023.961762669176	49980.63716247672	0
50015.65901229553	50005.51123304655	0
50007.42018130532	49983.40923644637	0
50003.98929458173	50020.19652411129	0
49978.68685766216	49980.01706397409	0
50006.02554113342	49983.502716806615	0
50006.37104882755	50017.880156948675	0
49977.877792385596	50016.68462250551	0
49983.88778388111	50003.431641383904	0
50007.25930525301	50016.356386512496	0
49997.53870393056	50011.68337544323	0
50028.8876354843	49996.7961139601	0
49993.03313609062	50004.99403676527	0
49978.87460193789	49978.57901382944	0
49998.366406242945	49994.75751474936	0
50019.61622097593	49990.60713461233	0
50014.61533795304	49991.38028168589	0
50008.690952911136	50020.165591565055	0
50005.68511072025	50013.842987113785	0
49996.093953493786	49996.01996986774	0
49981.46397774686	50000.416395001106	0
50010.21667654521	49996.177030068495	0
49996.98762224401	50012.73618486243	0
49977.06413674297	49991.234642248426	0
49993.694214306066	49995.12567417274	0
49980.3192485011	49994.00326872188	0
50004.056211135474	50014.66353332076	0
50002.37956575776	49978.923750197646	0
50022.66685467963	50001.65038291576	0
49995.84149753014	49973.43350969119	0
49997.10356754586	50006.01006358804	0
50033.06942428801	49981.91341570461	0
49979.94679799229	50001.3323591304	0
50008.85047956283	50016.47355770598	0
49995.25060635962	50016.73726829858	0
50006.72266694603	50007.64404602325	0
49990.082384099696	49971.73324296739	0
49994.30142329103	49986.52147414055	0
49993.99083781493	50013.564340328594	0
49993.677025331424	50019.77453632753	0
50008.88873976937	49986.20754836948	0
49989.62043617076	49984.9066512741	0
49976.89101514203	49999.79555213243	0
50000.38365317644	49984.73866509687	0
49998.50301832688	50004.801049115755	0
50002.4775370339	49999.82692121468	0
50000.58614407058	50022.59126134004	0
49991.57997734524	49980.74466590062	0
49999.47619484948	49983.55135301644	0
49997.872176753845	49979.78767954166	0
49999.51034001347	50014.126163537476	0
49987.361610054635	49969.53376487578	0
50002.83973411616	50012.701877170904	0
50010.86774556764	49989.07944425918	0
50001.15748309764	49991.573961654765	0
50007.9913835416	50022.24041741338	0
49988.7503233546	49981.35012226887	0
49986.03608310234	49999.11861181681	0
49985.00637627702	49981.597648055234	0
49985.650089384144	50009.49023072368	0
49974.397243483145	49994.03644489316	0
50015.4345562129	50000.98678220005	0
49976.39001702552	49983.38478956387	0
49990.066594147334	50015.71113489241	0
49971.73204410394	50023.41744022993	0
49983.60830630746	50002.113752133686	0
50007.28364498836	50014.70157262982	0
49983.19737224199	49998.713609976796	0
49986.11467622116	49996.56995467928	0
50019.87293030292	49996.05067039871	0
50011.89569799317	50004.23689077273	0
49987.14195373493	50003.64643312917	0
50005.18617250356	49976.00707180303	0
50021.27295677253	49997.78060101359	0
49979.594871433575	50010.649888378335	0
49992.039268323744	49970.88771154867	0
49987.510827455895	49972.02581111281	0
49995.56040451604	49984.98989796355	0
49981.0822076258	49967.432359146966	0
49987.94058000065	49974.88526764987	0
50014.510866226876	50001.379604242626	0
50004.62877733578	49978.807454918766	0
50003.970018942	50018.124082947324	0
49993.62624373497	49978.81782578118	0
49981.3428510555	50003.34384201937	0
50018.167902045905	50002.34827142573	0
49981.71449227033	50012.160532840586	0
49993.51179022016	50011.8374166899	0
50006.51511528033	49980.31385758159	0
50023.53832016382	49982.224374854566	0
50017.194157851016	50024.83639285489	0
50016.97714463976	50008.12513798981	0
49990.94758817478	50010.165896359336	0
50029.3899666008	49984.93088934797	0
49985.95128382408	49973.39797252086	0
50021.498484812364	49991.903341270365	0
49977.56468768297	50006.68173366002	0
49997.40523162644	49985.00916248897	0
49999.45886393115	50015.993292540705	0
50004.07375902936	49990.19193619716	0
49974.26236635185	50000.19879209648	0
50019.180563178095	49997.94562009952	0
50009.890755981425	49980.265018184764	0
49989.29510405071	50002.724338880376	0
49996.426259186024	49985.51478007382	0
50007.493040620924	49989.19723968765	0
49981.384028675486	50010.62626959132	0
49991.6071713429	49988.028312631526	0
49984.6056899718	49996.65388554512	0
49989.978249538704	49976.34614928339	0
50009.06208482354	50007.05225252825	0
50015.12164949382	49987.54220632814	0
50013.02451351341	50012.6930640136	0
49983.72875331615	50005.03348698493	0
50030.322162535915	50008.764945724026	0
49988.07236480543	49973.30322159022	0
50021.17953770424	49993.40148768863	0
49977.9353266202	49988.32861394756	0
50017.55200453088	49989.686622262205	0
50009.41709683127	49982.94472538286	0
49993.517031380165	49985.624445562935	0
50024.23762702507	49990.057631149546	0
50006.59920691841	50013.173112278804	0
49996.36285869221	49979.65183355569	0
49996.46253639952	50010.35669178488	0
49986.346697934445	49975.77454466398	0
50017.36509094484	49994.05724041787	0
49977.54298608225	50015.26628060827	0
49987.665413008544	50009.961026873665	0
50004.20668245684	49986.92493821414	0
49991.240948939056	49995.09753900651	0
49990.672214701546	49969.02835953091	0
49986.80029992012	50019.193986685816	0
49987.05498610656	50015.276629584274	0
50013.29483279359	49990.93642424138	0
50003.07116470876	50004.790797890644	0
50019.96678142075	50005.286622233856	0
50016.410985050155	50026.64117403084	0
50022.381607964344	49994.78009458669	0
50032.55510401598	49988.476649386204	0
50019.84726886357	50008.03743254569	0
50018.55105006549	49996.125393120456	0
50005.72733228711	49984.65987424659	0
49990.724770951034	50001.10196901953	0
50007.556938279646	49979.396019758125	0
50022.078615100705	50000.813758113996	0
50004.55566149082	50023.60044291396	0
49998.4983155582	50015.035411197096	0
50004.21201548379	49979.89735732732	0
49998.41688966351	49982.0914605221	0
49996.9404056562	50019.45560997021	0
50024.824178134666	50003.82240284793	0
49981.59933546655	49988.22546023058	0
50006.68692081328	49991.29153867619	0
50030.92505047998	49986.73341575318	0
49987.02162812129	49999.91224158874	0
50025.59547838074	50004.8113040502	0
49988.90094384041	49975.40867859488	0
49990.23594971534	49994.96063345515	0
50017.1067611682	49986.79810538411	0
49995.74080340362	50018.56532930337	0
50002.31586199673	50000.83903672667	0
49985.91446985067	49977.111835945914	0
49967.44431902017	49989.53004316159	0
49991.32434972063	49993.81099808387	0
50030.49764698876	49999.80431681986	0
50027.8920230694	49984.61646596402	0
49974.05217655252	49991.63751974511	0
49986.350155817265	50008.71150109189	0
49979.786602864704	49996.93528004006	0
49980.638830733114	50014.78666042598	0
50018.94609729141	49984.38404056665	0
50016.86817008317	49983.479919210724	0
49990.923193534356	50019.067660158245	0
49984.68159875427	50012.00075993163	0
49982.58897476211	49987.25645410104	0
49977.860154341804	50025.185317880954	0
49980.36263354036	49976.54920293385	0
50030.175245270664	50013.83441614367	0
50030.65430217634	50010.08164100497	0
49970.65389870021	50027.10203048065	0
50034.9719228903	49978.647480672626	0
50017.85789347177	50007.327853458395	0
49989.376716702325	50005.95581601044	0
49972.54740722439	50004.26018838349	0
49999.90607349646	49987.24525022351	0
50016.33039841318	50011.26546094777	0
49992.406209525456	50011.43399184492	0
50035.72874323706	50015.82195458916	0
50005.41012807499	50025.2913505149	0
49983.81713803753	49983.79410119446	0
49999.77181508898	49967.689736443	0
49967.01115954832	50018.732933267005	0
50001.21111076006	49976.59515916633	0
50022.03660548448	50021.284900769926	0
49987.06820574467	50005.69981951918	0
50020.23576196077	49998.22890886206	0
49992.16903790663	50013.34050751537	0
49981.74734959878	49983.20071237331	0
49991.36824090871	49969.98461879516	0
50012.37766248718	49981.688403947286	0
49974.56224014572	50014.0804240969	0
50024.36097900612	49986.16457806206	0
49978.57637046901	50017.57258934513	0
50035.21616128849	49992.33085888675	0
49988.520182053304	49993.212740546805	0
49990.99456999804	50011.18036907362	0
50014.791241027175	49989.81083623396	0
49983.24235149588	49995.04380092772	0
50005.4078474971	49995.59320991545	0
50026.3538803164	50002.49773890014	0
50022.33425121599	49996.648774144	0
49985.706139208625	50015.893411702025	0
50001.12132970448	50026.977078791555	0
50032.16883876991	49997.22933410839	0
50000.78804212597	50010.92367463368	0
49997.79416111843	49992.046539810384	0
49989.86428037326	49986.360250281214	0
49991.50355130605	50019.933566887434	0
50028.340584949256	50004.80209150397	0
50589.534200312984	50355.51543653913	61
50568.598035862415	50418.614689172	61
50608.53193366683	50466.92442379765	61
50647.690877384965	50520.242845933484	61
50584.79770884424	50536.869364999584	61
50536.25420411172	50494.715099880246	61
50715.45420589698	50505.97685555432	61
50676.983330770316	50453.687362333905	61
50475.539509382295	50515.254884424314	61
50511.29146583957	50569.983035529825	61
50676.46968144414	50582.404182568534	61
50438.61060077667	50572.85826769478	61
50511.499582213255	50387.91204354675	61
50398.210853601486	50518.17216984014	61
50601.66572906243	50599.009606067324	61
50780.14220434094	50528.05525508444	61
50540.098497144856	50628.026850270355	61
50837.404012620216	50553.93612147097	61
50477.45642033816	50627.75838797844	61
50657.11868592178	50371.13524141877	61
50455.92563312357	50428.39714698497	61
50391.27823382948	50447.46827041567	61
50734.03129498862	50416.660538350065	61
50704.13806844699	50327.00478375029	61
50491.799988817154	50327.14211499886	61
50643.38216772102	50300.70409231307	61
50649.488713268205	50639.23694488972	61
50847.21405022952	50490.253527741675	61
50784.22565748685	50460.385946241535	61
50746.984773682576	50276.50188483473	61
50800.026695918066	50319.42528066718	61
50824.35363375865	50616.495239964446	61
50331.70609505977	50476.37490046775	61
50503.66009003278	50690.03015912081	61
50759.10398402727	50602.070471913335	61
50901.28710647835	50444.848486632116	61
50282.631215834524	50516.437738736	61
50892.70490337811	50587.60580133713	61
50593.18855692238	50668.120103647045	61
50642.81718536582	50707.98810963475	61
50642.40226496452	50231.84655456552	61
50407.81220861993	50381.96265238745	61
50438.31907200535	50691.945881311134	61
50838.35255509132	50428.16645759914	61
50388.334997366655	50316.52641794052	61
50400.160066246324	50630.9851048065	61
50623.20614602511	50775.64969464105	61
50961.873608698654	50477.76092951363	61
50610.725066946754	50838.23123049762	61
50579.035396359344	50278.477747615805	61
50556.852446753386	50755.006906182876	61
50269.74535786506	50454.49727795123	61
50971.44567569018	50413.95353097551	61
50221.468887092575	50505.11485690695	61
50744.18520501103	50211.44991279216	61
50704.918864605854	50676.16898126438	61
51033.34096667819	50431.787564344595	61
50175.106550540746	50556.80234784671	61
50690.191898332465	50749.623391174704	61
50179.98465658232	50623.95620604552	61
50337.249468277	50599.207247075356	61
50690.54972078213	50171.75077791783	61
50341.72832691834	50384.95037407211	61
50676.224726583394	50810.74057680384	61
50199.72115798495	50684.724786185696	61
50743.62505790599	50793.33494656469	61
50265.32781156625	50385.77969956265	61
50259.86880166612	50669.300812655005	61
50159.80868465489	50496.347316551386	61
50963.43591587725	50546.40540974384	61
50749.77419900935	50728.61045843604	61
50170.62352708628	50741.264660501074	61
50240.69485057408	50565.04285160042	61
50973.64460271596	50351.72480762474	61
50481.15322099494	50748.81000641458	61
50302.46356442723	50333.051340439946	61
50985.32351266252	50609.80265120786	61
50116.581953308196	50621.36435360443	61
50924.97398103284	50649.04218374964	61
50259.02372879433	50285.34922476718	61
50700.03182471348	50869.3120686704	61
50322.41759399685	50687.26690749235	61
50777.85803817243	50848.71262815694	61
50858.866804113124	50674.0965200326	61
50805.05974654033	50237.96149416107	61
51090.12194133889	50394.08334280419	61
50771.3578236384	50665.10507118616	61
50109.29513859551	50751.33981122099	61
50229.881907473864	50763.2595826613	61
50826.184032284036	50895.73700176342	61
50418.82844539828	50757.187355438255	61
50836.541283274666	50959.8732111534	61
50136.78482558414	50681.06321348894	61
50417.81705108853	50824.47721776832	61
50351.783790690184	50746.61063686898	61
50137.98086690221	50429.89663840478	61
50892.25044449751	50929.03754994356	61
50183.3094354228	50816.48582593671	61
50844.1721001041	50184.38514608479	61
50921.56383080858	50716.49268643302	61
50326.56652016731	50810.442831581655	61
51159.14371302408	50388.935596701165	61
50634.76800335259	50899.2906947743	61
50582.908113272926	50207.903640829114	61
50861.143043219774	50753.205804704136	61
50704.06140402752	50102.41497058047	61
50207.55501159592	50424.35770564415	61
50722.355138128914	50932.92061896584	61
50646.193599662336	50069.519944032654	61
50639.4488239211	50006.63828655467	61
50105.628917364804	50556.91592444198	61
50770.37603818568	50119.199503063515	61
50339.01371087775	50274.17689165955	61
50043.908532225236	50527.0405613481	61
50656.76024314792	49941.58349327854	61
51014.982806515705	50298.65971623967	61
51084.19178154386	50480.23431709685	61
50869.01632083738	50328.69703324799	61
51063.80644294465	50249.3585809978	61
51150.0598808553	50452.967166306786	61
50403.56023690024	50250.19459794254	61
50952.36929825441	50900.59322438408	61
50551.81452775093	50817.49737773567	61
50701.20333064416	49986.148078908554	61
50265.27708901215	50223.343769441875	61
50764.968603424524	49966.67283792927	61
50815.33969918838	49928.47003941196	61
51055.79453462201	50610.60919342525	61
50741.99987306479	50036.283008715516	61
51070.76216298066	50331.33727728446	61
50364.5443133294	50864.67958123042	61
50903.035832341324	50523.32923084438	61
50015.11698962908	50470.15399398438	61
50467.12623567145	50865.20469880273	61
51133.6267361216	50315.70310136718	61
50228.634106336685	50173.19744400545	61
50350.433295610615	50212.18607801836	61
50346.4883856793	50142.65644182939	61
50214.42807916319	50872.490041532204	61
50673.74748689036	49873.511442231895	61
51073.48396380924	50550.72439038285	61
50078.367728785255	50457.484411256344	61
51127.17491269997	50587.345499716714	61
50046.95963151776	50775.388838912724	61
50576.09231381414	50145.04453810379	61
50279.623017819365	50861.305193901	61
51176.399715863656	50263.022351606036	61
50613.15592335959	50962.92029073446	61
50203.13625080298	50234.614494777226	61
50881.34294277552	50126.87248788296	61
50945.87948817106	50118.58075824331	61
50721.38006909743	49914.86063631252	61
49969.9608866103	50522.04046041501	61
50349.39373318924	50926.146228033154	61
50988.92015391156	50232.91307733929	61
50101.21575659438	50375.23837680826	61
51221.68891238738	50378.373995593094	61
49932.69446250717	50572.40711202442	61
50767.514307627906	50981.32392479902	61
50845.53575693328	49986.46883793351	61
50624.40295537933	51028.22051566505	61
50558.63006545818	51036.15439228497	61
49960.93878488203	50636.85609578756	61
50850.63270281136	50815.26392652468	61
51178.42627471961	50622.29130368736	61
50743.789369502294	49855.36421919775	61
50057.343564546645	50709.556050542786	61
51141.41143365413	50521.42427859107	61
49935.77523344312	50702.75697640383	61
50344.86515755695	50072.78996973925	61
49986.07937926544	50809.13974156497	61
50136.44214981752	50213.282530196266	61
51020.246631565766	50505.59943780809	61
50535.72460325441	51094.97580625515	61
50800.34189092277	51034.43402066422	61
50924.679707564595	50240.07426758841	61
50931.66340337661	50978.58732040282	61
50404.332941999855	50108.49513644275	61
50895.21689816695	49945.064360550365	61
50553.4874278763	50881.98249074342	61
50480.31793651713	51063.72804607657	61
50799.07425719699	50064.18436813955	61
50783.40004867377	49806.31330827818	61
50285.467963293144	50091.230468454836	61
50112.3788521067	50821.39680143893	61
49961.62851552457	50428.71926645126	61
50913.30714571911	51043.81932221119	61
50285.401382288735	50026.89710688765	61
49935.38228861231	50771.82075847276	61
50846.402113049706	49835.12908641436	61
50611.53920628368	49862.98228114645	61
50068.453994546915	50203.80547714569	61
51242.218194942856	50619.88914799582	61
49966.6588353841	50876.06001976282	61
50544.60331016154	49864.53688185805	61
49908.06708299417	50507.937857929544	61
50003.4942755418	50185.57966619535	61
51059.944994151105	50182.21855159999	61
50927.107184351094	51112.28873663487	61
50090.970384767366	50886.167066782546	61
49871.438783159465	50696.385616566855	61
50079.36917565022	50315.560594437025	61
50407.324733404785	50046.05293870028	61
51206.80510312096	50497.113364459794	61
50468.85238675779	50265.779791550594	61
49841.64147785693	50526.58132897717	61
49867.537351050996	50460.683507229325	61
49996.00754757204	50724.45385771982	61
49851.60577352153	50392.41556696874	61
49803.73605714349	50702.34874336904	61
51005.24513356503	50146.928110113455	61
50995.79038997995	51094.98773382528	61
50163.7343226236	50284.02753075053	61
50975.46304917024	50062.59724281387	61
50031.86424697567	50860.508668321294	61
51202.44036163867	50562.55733783017	61
50463.56838314403	50085.60446753658	61
49908.97118620602	50362.593623972505	61
50775.29062010449	49744.80236426842	61
49808.84494316503	50634.92117039148	61
50432.391888905084	49980.51257135773	61
50203.32368762321	50357.35141372568	61
51111.075530854076	50649.43975185571	61
50735.48474090438	49696.12689348715	61
49967.89180066604	50325.921441315666	61
49804.47805264229	50454.24521798291	61
51051.8089661813	51137.78477054419	61
49867.192535138085	50586.97542443874	61
50374.68712166146	50992.47546193659	61
50587.76876672648	49939.53107289099	61
50682.17782112308	49742.91843713804	61
50220.62336312719	50029.95378535853	61
50477.459958831016	49936.1472343328	61
50498.04688028678	50000.51746243977	61
50033.395928073645	50376.713333785556	61
50709.64301330483	49801.34577658814	61
50744.7251620539	51072.11145743606	61
50617.12654869575	49758.4557280595	61
50990.25886615584	51026.29372857022	61
50909.33386659878	50057.820316491416	61
51019.91772532821	50008.17270970466	61
49762.26460683943	50593.604998963994	61
51213.76134087815	50680.91547512427	61
51271.11207102032	50557.89964181768	61
50078.51395004526	50947.8890871855	61
50545.06608345631	50973.94052528426	61
50473.32557780373	50995.429076263725	61
49975.67728609555	50940.35778572113	61
50840.00002973003	49773.31118742759	61
50171.21660171021	50926.12551840275	61
50517.60282494989	50118.97916470912	61
49695.41948780495	50573.98929342899	61
50504.56244450118	50212.18986899257	61
49909.528913371396	50840.39953755173	61
50913.559328631956	50803.22863042948	61
49831.80064906726	50327.925857642316	61
50868.515944440995	49716.76285287557	61
50263.767900463885	50923.021036326914	61
50861.254879187	51102.34573284677	61
50415.18100893819	51042.36501649758	61
50216.95945866947	49962.29389413656	61
50678.910657313245	50987.70124596253	61
50960.49510280702	49951.777677609265	61
50982.66152048818	50677.90539182955	61
51106.13689255798	50716.29860087291	61
50501.905658291806	50918.52026350195	61
51126.63061930859	50216.494910377914	61
50305.72076247876	49963.697643699656	61
51046.86338654634	50686.156058593726	61
50026.46231861485	50641.302100142944	61
49742.634160000474	50654.64654065181	61
50159.228241591656	50049.252516597684	61
50917.62448228415	49883.145742011686	61
50571.905456608794	50000.52923347243	61
51076.81597572956	49973.28079769124	61
50853.21045387802	51169.240072540335	61
50882.63911660571	49648.94892682681	61
50058.49029129398	51012.6254559489	61
51253.93876758058	50315.71287389963	61
49751.52406084521	50526.78151177459	61
50211.679341636016	50096.69125437346	61
50981.49362980006	50748.38496368368	61
51027.50385268837	49934.63996767259	61
50928.76490394299	49692.0582218055	61
50786.605443628825	51125.96282756575	61
50147.63128891912	49954.93537386212	61
51058.4728981453	51074.384246912385	61
51176.71160403772	50169.11662531719	61
50942.090332391555	49610.65963606555	61
50574.33468098175	49706.35379176944	61
49996.57056774184	50254.868787996435	61
50055.958660281816	50143.01364225208	61
49738.932190401974	50440.144285259084	61
50567.47493276347	50063.74813867147	61
50123.49211410724	51000.058933112115	61
50125.66753688547	50145.94984671341	61
49900.30443812841	50910.05890828365	61
49835.684842498	50935.87713569038	61
50892.69460723906	49570.49408018129	61
50669.15655127792	49677.51964902403	61
50432.35221835629	51104.19597300923	61
50351.42528190627	49912.48660388241	61
51009.586479263024	50859.11182112485	61
50729.043670332256	49633.14333460615	61
49667.893588671584	50512.4573118351	61
50364.53539164227	49999.346303246675	61
49928.4555318401	50273.91144099594	61
50281.74074238466	49906.325203101056	61
49630.172496716914	50561.939964275305	61
49578.59976476254	50524.52653462348	61
50496.73801951856	49823.41897217381	61
50986.605569127416	51157.874932155115	61
50827.25859076482	51227.559671596304	61
50234.0439032874	50977.718925066845	61
50029.47465019301	51074.579828412934	61
51031.19429609362	50978.043412155654	61
51095.447014960024	50951.13203248541	61
49789.563419990285	50375.32720795541	61
50948.75682593005	49827.007688097154	61
49751.96760287527	50320.23532504576	61
50964.561292768565	49745.09159624159	61
51104.38976037651	50786.91474941961	61
49742.605040092094	50723.34037479099	61
50576.36269236466	51148.909379072065	61
51084.862074880344	50889.93565640899	61
50639.35052552257	51179.30426434375	61
50653.17802374386	51112.039082069394	61
50811.71588009529	49683.04156047229	61
51017.90453800344	49780.169378806786	61
49915.999263298894	50974.723616907126	61
49844.51318585655	50752.472733416835	61
49638.686897480686	50449.6803960113	61
50501.36693555965	51156.558684026364	61
50379.501963233146	49851.30448462996	61
50096.65304522499	50045.03152392826	61
50180.21982263491	51028.75607214376	61
51260.774032662164	50428.65897944268	61
49771.44637919192	50926.65159124107	61
49774.82513626898	50776.4486458475	61
50068.9964304033	51124.96680418082	61
50700.63997953477	51166.081132845	61
50120.09329154077	49892.35146201319	61
50588.536992558635	51216.75994533641	61
49514.24166614853	50507.43103972326	61
51172.069003138204	50784.226868670325	61
49765.54307956079	50996.76413692568	61
50420.890505901625	49899.034893437805	61
50430.23433265614	50924.134724221294	61
50893.95615096714	49503.87390314954	61
49819.36451454701	50822.23779144692	61
50950.51938471386	50181.576601998444	61
51317.46786996274	50513.13599372296	61
51320.49314303531	50295.97512529092	61
50270.34288999797	49840.02276954859	61
51116.26881621132	50146.826905842805	61
51071.224525008416	50049.3141388744	61
49716.2407634548	51038.330697573234	61
49559.82912183186	50585.47199341187	61
50245.65149517936	51046.44985421856	61
49696.0170703414	50978.99159048012	61
50931.55745508414	51198.237591724974	61
50414.81640662848	50171.513427310805	61
50713.93519934273	49571.19226046188	61
51382.73056165378	50306.16497350474	61
51357.76310609237	50246.10430108561	61
51149.25802429052	50862.62772707947	61
50312.90575485843	50982.383602251924	61
50363.47356360147	51113.06101678114	61
51258.088643063194	50249.38803109373	61
49674.67622488466	51094.75883150091	61
50567.26148494226	49801.88771838841	61
50915.584583729265	50374.72923947015	61
49491.22931524166	50572.45937113893	61
50470.689782523354	49766.74504853224	61
50344.85041264761	51053.01731030781	61
50054.55429933449	49895.85608535699	61
50042.440558390284	50080.9960317232	61
49710.61517036842	50373.62746855609	61
49961.373689812994	51055.85988785192	61
49830.23189853132	51001.32195680393	61
51235.01399397848	50766.206888259374	61
51214.88873199556	50881.949188155464	61
50058.00883985644	49988.68962947743	61
49996.40161692371	49995.73324413624	61
51247.018796395256	50163.26774498379	61
50115.607207408575	51065.42472895483	61
51098.08011781901	49913.64662810386	61
50008.54189218614	50578.688410656134	61
50528.06745230193	49657.6355553262	61
50327.441148462516	49812.51316105301	61
51445.099843555065	50308.75208528999	61
50963.0168286022	49507.603775367825	61
51047.83940883585	50748.189399480114	61
50884.95071780829	51263.912106902666	61
50985.38017871311	49659.43123716853	61
49966.0372225999	49937.50687133116	61
49589.992966078426	50644.88333973776	61
51417.3585102008	50222.5321700005	61
49930.364021599264	49883.7856438269	61
49478.3998671754	50635.06182302434	61
50223.858309273855	51112.47223896686	61
51034.508346963645	49720.06382187231	61
49551.82206085433	50449.21517606444	61
50746.64628525026	51218.2063303469	61
51162.747044275675	49910.262409760886	61
51127.33243176515	51061.04780759194	61
49753.89400094396	50857.894736359725	61
50792.16956487147	50382.32101707214	61
50008.84744051544	49850.185575718504	61
50355.65090162337	51176.012533186746	61
51016.179059063616	51216.39501861865	61
49417.08373030823	50610.7677963004	61
49632.20069980739	50964.36097079945	61
49749.63280523056	51098.996777423934	61
49350.700327359395	50620.089173229484	61
50704.32620587278	51273.86518550424	61
51304.44013989346	50653.5091697275	61
50463.73293027338	49637.54496282063	61
51204.37112659648	49961.73794062339	61
51083.5984099644	51211.97943453591	61
49439.408541391414	50529.244199737965	61
50973.68163664417	51270.93397166936	61
49711.82881479201	50779.25720999591	61
49706.3830031876	51150.56218640395	61
49610.71515603328	50707.42820090546	61
50407.68246833823	49786.17958576323	61
50294.567299852366	51192.5036803499	61
49987.79369546481	49787.70657209222	61
49283.339204129945	50633.24859559973	61
50661.88602742536	49614.79052714383	61
51150.16451568633	50086.59587480223	61
49759.913481741125	50250.6653133797	61
50297.301080581485	51092.824874863705	61
49566.16620076324	50754.89374013463	61
49976.83969082506	51120.56901435045	61
51056.84340635629	49863.07605082487	61
51475.96369037533	50369.06354109453	61
50449.769180287665	51191.36282357368	61
49644.71434537083	50762.59524009995	61
49236.91242604073	50686.47219807396	61
49917.38401205911	49818.32329482124	61
50585.76681844086	51280.33271186489	61
49691.884099526964	50233.84822453738	61
50906.193889364804	49773.62287452726	61
51530.01793993015	50323.057574514525	61
50521.07013597661	51221.7832806414	61
49921.90454451483	51155.886525044865	61
51337.23472113835	50449.87930946772	61
51192.79493955062	50029.09123613534	61
51298.31024484143	50370.966297471336	61
49929.8490230285	51217.77020444703	61
49871.93770971417	51241.36642803135	61
51260.33554416135	50019.546423978616	61
50966.364410862654	49437.272775443074	61
50653.09035448711	51317.361105497344	61
49679.84293605699	50649.43430597909	61
49358.80030170672	50555.41272183168	61
49927.41431884864	49753.868160306345	61
51333.619252821816	50575.90867989421	61
49856.38332678653	49844.17891471861	61
51407.16014227668	50370.41520104653	61
49920.305913896635	49990.70708078392	61
51003.056266589294	49593.18364672678	61
50838.98021845046	49603.91481121124	61
51090.86612383116	49806.40505626239	61
50721.27809813458	49501.613417473316	61
50724.44328085872	49435.432853861515	61
50907.07878080743	49415.173284130266	61
49686.38582265365	50163.74326259159	61
49789.93610302925	49826.326488953324	61
51292.90031833963	50116.48916945795	61
49625.296927509306	50199.8162988293	61
51391.22371897088	50603.981424721525	61
49936.61333546175	50207.51535535576	61
50412.512302104806	49594.59262153183	61
49634.608243562376	50129.16285524764	61
51135.82600116142	49999.864106343484	61
51070.63833391193	49586.07312744269	61
49862.791194129255	49771.71934901026	61
50830.3667342935	49499.773960060586	61
49573.19468227084	50097.86915229835	61
51179.865628486354	51094.11040026778	61
49644.96314014814	50381.46273229882	61
49890.27404007159	51032.74186626008	61
50379.46121210505	49539.93990565783	61
49511.536939394704	50108.7346723801	61
49601.66773947252	50331.25477876253	61
51051.31578334742	49648.53869833417	61
50470.84758512887	49700.945713749	61
50061.329998266396	49813.886308381145	61
49792.47954709381	50193.041440006244	61
49220.57324936347	50613.23330212026	61
51328.596105436416	50001.12588135235	61
49210.72196285522	50749.02489219151	61
49816.265793350845	51089.11622523665	61
50777.32656255084	49580.73635109608	61
49859.47798631516	51145.07079386712	61
50787.86978404289	49448.07398100334	61
51445.33111038123	50636.05005827924	61
50637.342452793404	49548.321995154656	61
