# Supplementary material for: Abundant Topological Outliers in Social Media Data and Their Effect on Spatial Analysis
Source: PLoS One. 2016 Sep 9;11(9):e0162360. doi: 10.1371/journal.pone.0162360 (PMC5017681; doi:10.1371/journal.pone.0162360)
Supplement: S4 Dataset — See the respective attached file. (ZIP) [file pone.0162360.s004.zip › S4_inclusion_swl/clust_63_72.csv]

50000.0	50000.0	0
49997.79043139506	49998.597076012185	0
49992.133447697015	50000.07879332946	0
49995.558133034945	50000.38009565156	0
49997.21745450375	49997.77212437529	0
49994.57180867038	50002.631066205395	0
49991.49888846195	49992.4613969998	0
49996.77201141029	50001.35825968003	0
50004.850999751936	50000.85693610015	0
49993.46797080403	50008.42654315858	0
49998.95035597973	49999.646175560476	0
49997.442896782326	49996.09302892505	0
49998.812795232036	50001.19449831629	0
50002.62075658079	49995.496073808055	0
50000.216125961226	49993.66178437633	0
50004.23648844592	49992.22940218959	0
49993.571381594695	49999.580818657516	0
49992.41923089483	49988.943020042476	0
49996.0527618576	49990.599080623244	0
50001.12000876341	49996.02035613251	0
50001.6019572125	49988.69191780159	0
50000.054173393626	49994.84507609227	0
49996.16393075302	49983.54171333091	0
49999.359585119164	49998.34690009942	0
49990.032259035645	49990.78718097332	0
50008.03801246034	50004.374756706806	0
49997.912305912	50002.05047237355	0
50003.47988321763	49993.052296422924	0
49985.51403302475	50003.33527065473	0
49998.6759818169	50008.21620234813	0
50007.88661690972	50006.75171072905	0
49992.84463948033	49996.02080521639	0
50005.353157945894	49996.63946390781	0
49993.56821679584	49997.757853689975	0
49984.727985152575	49992.42600786566	0
49987.897885826496	50000.432936200814	0
49995.41428427015	49998.58480619745	0
49998.23230755371	49984.27159425677	0
50001.56984675912	50003.70886639595	0
49987.949256951135	49986.671472371265	0
49993.69019385624	49988.42095948461	0
49990.60023029436	49996.84431148471	0
49989.8831856475	49998.5480773353	0
50004.031737429694	49998.13902404288	0
50003.4894029905	50003.09904140463	0
50008.61850962432	50008.21797879241	0
49999.591625836154	50002.031401449996	0
49997.03975814452	50009.348246719914	0
50004.44371639388	49993.891565456965	0
50003.34929151505	49985.56991203538	0
49992.16039029563	50006.06042632077	0
50007.15378653218	49999.26466668234	0
49996.16890274137	50002.738391335304	0
50005.92485061879	49988.330804757796	0
49998.38389391129	49993.62450756858	0
50005.06115385122	49997.67556213016	0
49988.91764942108	49997.5550046056	0
50007.51712024195	50001.36870839534	0
49988.1616042304	49983.63506917873	0
50009.485075860175	49997.87824772131	0
49996.04301541916	50008.734037925446	0
49992.10706594943	49998.709555552676	0
49998.05603662089	49976.85732034227	0
49998.23225417739	49988.04705525317	0
50003.29875263384	50010.79864165075	0
49988.8005706413	49988.888047156666	0
49998.633742805185	49985.74198749925	0
50012.26252845324	49989.043919917516	0
50001.71554240036	50008.23076770677	0
49990.4221963806	49980.08489794384	0
49996.7307457035	49986.75100088232	0
49996.95323201458	49991.31025767149	0
49996.627782278076	49999.704189140306	0
49993.783599509414	50001.9670468794	0
49995.547791910605	50007.16657583297	0
49994.541607082676	49998.032773452	0
49997.19536476392	49993.761534747864	0
49994.48619388764	49990.314267388865	0
50005.31953840113	50011.457951609125	0
50005.21838530439	49992.710027598725	0
50003.553832569996	49996.930528550794	0
50005.55622003214	50007.27952617764	0
50016.07253131363	49992.92009515851	0
49981.55975510632	49993.815413305005	0
49998.391760254424	50010.92338898061	0
50006.9610331696	49997.4371772649	0
50008.761052684844	49996.71402507769	0
49995.88335509951	49989.38185972829	0
49996.861110456084	50003.60591475201	0
50011.76083948491	50005.815023696225	0
50007.565205166386	49988.032658921504	0
50011.5472826698	49993.41279408204	0
49994.69598294172	49991.86267472745	0
50001.59297422699	49992.63184262959	0
50020.432728192354	49991.544523876044	0
49995.42836478101	49997.296746693275	0
49998.810270886876	49992.07105333187	0
49990.64479087334	50004.56734443546	0
49986.07489653561	49993.66150576665	0
49986.51012401545	49995.60849854692	0
49984.077954815686	49995.664388103614	0
50003.895467088914	49987.98694527446	0
49982.031325156546	50004.108411650275	0
50012.386007996894	50002.93416500153	0
49981.83577827261	50006.99544168797	0
50002.61358895062	50006.125868638286	0
49997.610187178936	50007.504993158815	0
50002.000247755146	49982.02566011666	0
50003.92467657114	50009.55221404131	0
50007.90022175466	50009.254849840996	0
50002.119076106625	49987.54881244561	0
50000.85755020047	49982.84260186325	0
50002.88920887537	49988.277816315385	0
50000.76418505607	49990.47633754719	0
49991.52221516297	50005.175687260315	0
49991.79441719219	49989.945528475415	0
49998.38903914623	49990.977596904035	0
50010.86443657174	50002.861853111826	0
49996.13310567727	49978.225416527945	0
50001.90323198772	50002.087447907405	0
50005.84584777947	49998.54566276328	0
50017.357289774474	50003.73442282242	0
50012.453241333955	50007.3589429362	0
49985.605250376015	50000.51473356919	0
49994.38328827558	49984.18899957935	0
50000.8403546126	50004.897730818215	0
50006.11194117808	49990.15992299432	0
49984.27524808013	50005.968591316036	0
50019.5490885488	49989.334775282514	0
50008.08135946473	49995.88210170539	0
50013.452588935026	49988.7082536488	0
49998.1854275154	49989.08493253287	0
49998.71774061969	50006.58240197167	0
49993.97049801827	50004.02511665101	0
50015.25622703696	49993.5720335993	0
50019.81418921928	49993.28277654077	0
49995.226166110464	49988.49803466768	0
49993.865175289255	50005.869898426434	0
49994.04884830762	49993.897956082816	0
50001.39258520028	50014.69304526826	0
49992.10381851385	49991.3367421365	0
50002.88349777745	49998.53556594982	0
49999.29465558944	50003.13800737407	0
50012.61582749915	49996.667967977366	0
50004.93898694684	49981.08544820314	0
49992.72674114008	49981.491918674365	0
49982.816725410885	50008.82887474503	0
49993.60548876865	49980.15138910854	0
49992.11360557294	49974.161871512435	0
50008.0641741181	49991.535682462476	0
49986.56975352135	49985.88537937111	0
49988.26397047004	50003.51104710496	0
49986.204012010814	49983.62403469558	0
50005.45533731321	50008.4777403098	0
50002.84202847576	50009.38788858975	0
50004.5110949025	50002.17592122478	0
49977.593176681534	49997.97886004455	0
50012.96296910729	49986.584380800676	0
50000.389708098875	50008.21378903525	0
49990.53693650669	49987.986221160616	0
50014.06684097054	49993.2541244715	0
49991.01998804747	50002.62396518842	0
49997.179664791176	49989.593964051295	0
50004.2950092968	50012.89350630644	0
49990.621701041644	49975.46767306921	0
49993.55678247852	49977.01456242952	0
49992.84959283164	49987.70268395018	0
50011.20404459958	49996.77816642178	0
50003.364540594666	50019.003513690965	0
49983.49823437399	50007.538690917216	0
50014.32975302772	49996.15686941403	0
50015.78410513641	49997.474112749405	0
50009.43197460551	49990.474738550445	0
50004.745906517455	50016.623646608256	0
50009.63416808849	50010.34807378314	0
49981.74271072933	50016.83610456045	0
50013.40609958293	50002.34463341224	0
50002.72985233878	50018.01678341299	0
50008.287622641416	49999.13161246651	0
49984.126513146795	49977.08224825575	0
50012.84333684762	49985.38424254539	0
49987.99532836726	49995.883448455505	0
49990.49563661924	49992.83144377475	0
50014.145828508044	50005.16808115428	0
50015.1384677496	50000.029878970345	0
50018.71002429644	49992.34413541518	0
50007.134924491525	50011.962310271636	0
49996.373515502455	49992.135994846685	0
50006.850693972374	50009.72264438309	0
50012.45941158673	50019.663471941465	0
49992.899397134126	49993.07508130361	0
50016.607641170005	50001.151601822945	0
50001.25747092277	50006.547656443894	0
50005.9345093647	49994.19009730721	0
50017.813944932546	50005.00005444524	0
49994.42296405501	50000.44724693628	0
49999.35940114721	49988.76188971461	0
50016.58884756132	49999.17895380054	0
49994.892938313336	49980.091849776516	0
49995.0510721457	49995.44024060015	0
49986.38053722962	50002.41536141428	0
49990.64707373581	50007.66669698612	0
49989.3412077137	49992.250863683475	0
49987.369434572014	49998.90669951169	0
49986.04730065185	50004.93889305151	0
50020.57281063565	49988.298296764944	0
50003.141428724506	49983.92680217168	0
50011.81226398315	50020.795317113116	0
50007.91702417866	49994.79261652382	0
49997.460358599514	49978.000531714766	0
50008.47322917809	49997.7998386602	0
49988.79105521255	49985.61885176348	0
49979.99668415866	49988.247550464446	0
50023.01450993598	49990.665766766455	0
50001.80863469015	50011.621492053586	0
50001.180707899926	50000.160397497704	0
50001.230491099064	50013.464722137476	0
50005.57916729151	49986.36478573439	0
50006.32386534526	50003.98689779463	0
49987.26417256439	49997.386262863576	0
49986.50969488265	49971.13079668079	0
49991.78560749561	49984.743248127874	0
50011.91064186316	49987.25857504851	0
49979.026179858774	49993.54009193787	0
49995.29197055855	50014.299317089695	0
50003.27528192292	49991.640484220654	0
50022.18687484511	49999.49876293456	0
50016.845165693354	49996.542146341235	0
50009.68184032617	49994.3223712722	0
50008.5689875515	49989.42745413995	0
49988.62882947315	49994.23153514448	0
49978.34352784749	49994.31806542327	0
49991.21899801028	50013.93786311992	0
50009.06545782055	49992.015826742805	0
49996.762495718875	49973.93491078354	0
50017.86968777505	49999.56646561498	0
49992.32209367812	50003.204802689404	0
50006.53972236025	50002.45568023364	0
49989.60527622023	49999.63902025744	0
49998.13606003267	50013.69500914624	0
49990.00921189547	50013.485931768155	0
49991.09537875763	49976.82180722324	0
50010.54800492425	49998.00514117209	0
49989.09032394753	49996.42852776032	0
49995.18505374276	49987.3120398817	0
49990.204920949844	49989.23957312068	0
49995.16332007578	49981.804981765024	0
49989.805555721876	49969.598178768865	0
50014.54160586519	50009.30971696948	0
50021.54580095918	50001.77225144148	0
50006.927652825536	49994.9504747572	0
49978.94516972163	49997.86333530433	0
49987.154837966766	49993.45593771072	0
50018.25094646333	49988.26745355924	0
50015.53809944499	50007.19757847838	0
50002.562234896366	50007.29734310244	0
50000.87592896443	50009.30557281569	0
49996.09835851055	49994.088565508806	0
50023.472574627034	49993.01831946304	0
50013.090661204544	49993.807025936294	0
49978.33498788711	49999.89226490378	0
50014.457860201575	50015.35471834229	0
50006.75642568968	49992.643689522236	0
50010.80395894891	49986.74763689218	0
50001.22972512284	50016.696412634854	0
50011.0865047758	49984.2383962155	0
49987.17750191979	49980.50113884318	0
49988.18126003159	50002.39534483807	0
50025.30879016485	50001.55626795164	0
50004.84985572731	50003.25131092541	0
49992.321169828596	49977.792669715236	0
50025.70679542769	49986.95657258604	0
49987.68618123762	49990.97637467728	0
50003.750755374844	50000.30182726468	0
49993.00738688821	50018.27374472574	0
49985.56049451298	49985.40564000354	0
50012.47559685164	49994.66869856204	0
49988.23073582163	50005.06016935864	0
50014.21137249285	49998.59916272567	0
49985.705947552444	49991.237555350046	0
50023.961762669176	49980.63716247672	0
50015.65901229553	50005.51123304655	0
50007.42018130532	49983.40923644637	0
50003.98929458173	50020.19652411129	0
49978.68685766216	49980.01706397409	0
50006.02554113342	49983.502716806615	0
50006.37104882755	50017.880156948675	0
49977.877792385596	50016.68462250551	0
49983.88778388111	50003.431641383904	0
50007.25930525301	50016.356386512496	0
49997.53870393056	50011.68337544323	0
50028.8876354843	49996.7961139601	0
49993.03313609062	50004.99403676527	0
49978.87460193789	49978.57901382944	0
49998.366406242945	49994.75751474936	0
50019.61622097593	49990.60713461233	0
50014.61533795304	49991.38028168589	0
50008.690952911136	50020.165591565055	0
50005.68511072025	50013.842987113785	0
49996.093953493786	49996.01996986774	0
49981.46397774686	50000.416395001106	0
50010.21667654521	49996.177030068495	0
49996.98762224401	50012.73618486243	0
49977.06413674297	49991.234642248426	0
49993.694214306066	49995.12567417274	0
49980.3192485011	49994.00326872188	0
50004.056211135474	50014.66353332076	0
50002.37956575776	49978.923750197646	0
50022.66685467963	50001.65038291576	0
49995.84149753014	49973.43350969119	0
49997.10356754586	50006.01006358804	0
50033.06942428801	49981.91341570461	0
49979.94679799229	50001.3323591304	0
50008.85047956283	50016.47355770598	0
49995.25060635962	50016.73726829858	0
50006.72266694603	50007.64404602325	0
49990.082384099696	49971.73324296739	0
49994.30142329103	49986.52147414055	0
49993.99083781493	50013.564340328594	0
49993.677025331424	50019.77453632753	0
50008.88873976937	49986.20754836948	0
49989.62043617076	49984.9066512741	0
49976.89101514203	49999.79555213243	0
50000.38365317644	49984.73866509687	0
49998.50301832688	50004.801049115755	0
50002.4775370339	49999.82692121468	0
50000.58614407058	50022.59126134004	0
49991.57997734524	49980.74466590062	0
49999.47619484948	49983.55135301644	0
49997.872176753845	49979.78767954166	0
49999.51034001347	50014.126163537476	0
49987.361610054635	49969.53376487578	0
50002.83973411616	50012.701877170904	0
50010.86774556764	49989.07944425918	0
50001.15748309764	49991.573961654765	0
50007.9913835416	50022.24041741338	0
49988.7503233546	49981.35012226887	0
49986.03608310234	49999.11861181681	0
49985.00637627702	49981.597648055234	0
49985.650089384144	50009.49023072368	0
49974.397243483145	49994.03644489316	0
50015.4345562129	50000.98678220005	0
49976.39001702552	49983.38478956387	0
49990.066594147334	50015.71113489241	0
49971.73204410394	50023.41744022993	0
49983.60830630746	50002.113752133686	0
50007.28364498836	50014.70157262982	0
49983.19737224199	49998.713609976796	0
49986.11467622116	49996.56995467928	0
50019.87293030292	49996.05067039871	0
50011.89569799317	50004.23689077273	0
49987.14195373493	50003.64643312917	0
50005.18617250356	49976.00707180303	0
50021.27295677253	49997.78060101359	0
49979.594871433575	50010.649888378335	0
49992.039268323744	49970.88771154867	0
49987.510827455895	49972.02581111281	0
49995.56040451604	49984.98989796355	0
49981.0822076258	49967.432359146966	0
49987.94058000065	49974.88526764987	0
50014.510866226876	50001.379604242626	0
50004.62877733578	49978.807454918766	0
50003.970018942	50018.124082947324	0
49993.62624373497	49978.81782578118	0
49981.3428510555	50003.34384201937	0
50018.167902045905	50002.34827142573	0
49981.71449227033	50012.160532840586	0
49993.51179022016	50011.8374166899	0
50006.51511528033	49980.31385758159	0
50023.53832016382	49982.224374854566	0
50017.194157851016	50024.83639285489	0
50016.97714463976	50008.12513798981	0
49990.94758817478	50010.165896359336	0
50029.3899666008	49984.93088934797	0
49985.95128382408	49973.39797252086	0
50021.498484812364	49991.903341270365	0
49977.56468768297	50006.68173366002	0
49997.40523162644	49985.00916248897	0
49999.45886393115	50015.993292540705	0
50004.07375902936	49990.19193619716	0
49974.26236635185	50000.19879209648	0
50019.180563178095	49997.94562009952	0
50009.890755981425	49980.265018184764	0
49989.29510405071	50002.724338880376	0
49996.426259186024	49985.51478007382	0
50007.493040620924	49989.19723968765	0
49981.384028675486	50010.62626959132	0
49991.6071713429	49988.028312631526	0
49984.6056899718	49996.65388554512	0
49989.978249538704	49976.34614928339	0
50009.06208482354	50007.05225252825	0
50015.12164949382	49987.54220632814	0
50013.02451351341	50012.6930640136	0
49983.72875331615	50005.03348698493	0
50030.322162535915	50008.764945724026	0
49988.07236480543	49973.30322159022	0
50021.17953770424	49993.40148768863	0
49977.9353266202	49988.32861394756	0
50017.55200453088	49989.686622262205	0
50009.41709683127	49982.94472538286	0
49993.517031380165	49985.624445562935	0
50024.23762702507	49990.057631149546	0
50006.59920691841	50013.173112278804	0
49996.36285869221	49979.65183355569	0
49996.46253639952	50010.35669178488	0
49986.346697934445	49975.77454466398	0
50017.36509094484	49994.05724041787	0
49977.54298608225	50015.26628060827	0
49987.665413008544	50009.961026873665	0
50004.20668245684	49986.92493821414	0
49991.240948939056	49995.09753900651	0
49990.672214701546	49969.02835953091	0
49986.80029992012	50019.193986685816	0
49987.05498610656	50015.276629584274	0
50013.29483279359	49990.93642424138	0
50003.07116470876	50004.790797890644	0
50019.96678142075	50005.286622233856	0
50016.410985050155	50026.64117403084	0
50022.381607964344	49994.78009458669	0
50032.55510401598	49988.476649386204	0
50019.84726886357	50008.03743254569	0
50018.55105006549	49996.125393120456	0
50005.72733228711	49984.65987424659	0
49990.724770951034	50001.10196901953	0
50007.556938279646	49979.396019758125	0
50022.078615100705	50000.813758113996	0
50004.55566149082	50023.60044291396	0
49998.4983155582	50015.035411197096	0
50004.21201548379	49979.89735732732	0
49998.41688966351	49982.0914605221	0
49996.9404056562	50019.45560997021	0
50024.824178134666	50003.82240284793	0
49981.59933546655	49988.22546023058	0
50006.68692081328	49991.29153867619	0
50030.92505047998	49986.73341575318	0
49987.02162812129	49999.91224158874	0
50025.59547838074	50004.8113040502	0
49988.90094384041	49975.40867859488	0
49990.23594971534	49994.96063345515	0
50017.1067611682	49986.79810538411	0
49995.74080340362	50018.56532930337	0
50002.31586199673	50000.83903672667	0
49985.91446985067	49977.111835945914	0
49967.44431902017	49989.53004316159	0
49991.32434972063	49993.81099808387	0
50030.49764698876	49999.80431681986	0
50027.8920230694	49984.61646596402	0
49974.05217655252	49991.63751974511	0
49986.350155817265	50008.71150109189	0
49979.786602864704	49996.93528004006	0
49980.638830733114	50014.78666042598	0
50018.94609729141	49984.38404056665	0
50016.86817008317	49983.479919210724	0
49990.923193534356	50019.067660158245	0
49984.68159875427	50012.00075993163	0
49982.58897476211	49987.25645410104	0
49977.860154341804	50025.185317880954	0
49980.36263354036	49976.54920293385	0
50030.175245270664	50013.83441614367	0
50030.65430217634	50010.08164100497	0
49970.65389870021	50027.10203048065	0
50034.9719228903	49978.647480672626	0
50017.85789347177	50007.327853458395	0
49989.376716702325	50005.95581601044	0
49972.54740722439	50004.26018838349	0
49999.90607349646	49987.24525022351	0
50016.33039841318	50011.26546094777	0
49992.406209525456	50011.43399184492	0
50035.72874323706	50015.82195458916	0
50005.41012807499	50025.2913505149	0
49983.81713803753	49983.79410119446	0
49999.77181508898	49967.689736443	0
49967.01115954832	50018.732933267005	0
50001.21111076006	49976.59515916633	0
50022.03660548448	50021.284900769926	0
49987.06820574467	50005.69981951918	0
50020.23576196077	49998.22890886206	0
49992.16903790663	50013.34050751537	0
49981.74734959878	49983.20071237331	0
49991.36824090871	49969.98461879516	0
50012.37766248718	49981.688403947286	0
49974.56224014572	50014.0804240969	0
50024.36097900612	49986.16457806206	0
49978.57637046901	50017.57258934513	0
50035.21616128849	49992.33085888675	0
49988.520182053304	49993.212740546805	0
49990.99456999804	50011.18036907362	0
50014.791241027175	49989.81083623396	0
49983.24235149588	49995.04380092772	0
50005.4078474971	49995.59320991545	0
50026.3538803164	50002.49773890014	0
50022.33425121599	49996.648774144	0
49985.706139208625	50015.893411702025	0
50001.12132970448	50026.977078791555	0
50032.16883876991	49997.22933410839	0
50000.78804212597	50010.92367463368	0
49997.79416111843	49992.046539810384	0
49989.86428037326	49986.360250281214	0
49991.50355130605	50019.933566887434	0
50028.340584949256	50004.80209150397	0
50320.17043495641	50267.19486816893	62
50252.73014757085	50264.92005426467	62
50287.2776686548	50322.53532342637	62
50223.13463718915	50346.91194463411	62
50159.1516549222	50360.63425584991	62
50098.074854881765	50330.48745656058	62
50343.39490526269	50354.52742802522	62
50167.51224946273	50290.82579904843	62
50080.93899347412	50263.090794406075	62
50038.47915512608	50216.21247908268	62
50071.631366401445	50394.87546122357	62
50363.84495960815	50421.55194173633	62
50434.590131050834	50417.30495546388	62
50003.77969342724	50396.3167130326	62
50022.48201456097	50464.122117163235	62
50401.3920453179	50319.58132916094	62
50002.28694959101	50271.87691052703	62
50206.17467646125	50215.72943794586	62
50076.37777557498	50159.42533721675	62
50230.04454395637	50156.9110075503	62
50412.079748583645	50484.76728721257	62
50371.909612756215	50229.43426374278	62
50414.599334277955	50173.21403502132	62
50085.256652255666	50092.86031357369	62
50457.27932175743	50116.02899475887	62
50477.97414328085	50468.82386246939	62
50005.58921852881	50160.69800314384	62
50203.308555898635	50096.47765625543	62
50056.15903556345	50031.11837553249	62
50509.662920471135	50161.8949287251	62
50500.51293387851	50409.38998838075	62
50458.44285881824	50354.79565305142	62
49951.682757309936	50126.427655962994	62
50518.32958216062	50231.15577225722	62
50000.0300364845	49992.68876699888	62
49934.16647062837	49993.86930087661	62
49937.63997922007	50373.25179341418	62
50016.43226709401	50532.50564891327	62
49938.24546629645	50063.647549407106	62
50108.05863003402	50455.424815745646	62
50174.28537101803	50438.97226081588	62
50068.49669134954	50575.11724656365	62
50521.00751641477	50525.039116996326	62
49954.79587824824	50553.02404155041	62
50513.82021843551	50072.88563239141	62
50119.920699956965	50622.69924064064	62
50037.563451768096	49940.495474821626	62
50176.05223626025	50655.40600300853	62
50564.199755801616	50424.68618392273	62
49937.69702077989	50290.2043388278	62
50272.994329947855	50106.10265586869	62
50276.89225735058	50205.635276161636	62
49956.58141968151	50447.69552379352	62
50108.461661866095	49952.81556669655	62
50539.28110068989	50293.61174699475	62
50150.86514784419	50007.45703290667	62
50263.36322428854	50397.37293864647	62
50612.335878325124	50475.01544630956	62
50207.818074769064	49965.41597322081	62
49870.60612124828	50061.29631532794	62
50003.74127185334	50074.19786026158	62
49974.40959296884	49905.9742112865	62
50128.5474833555	50209.959671626006	62
50046.889848736006	50636.01172854064	62
50677.570031967916	50451.52437215107	62
50609.149860800404	50370.23496434552	62
50576.13943365579	50144.386159095404	62
50143.465691264515	50562.59525455585	62
49896.077918742514	49942.43313941297	62
50261.51445672457	50042.51781999417	62
49960.835529752854	50216.38965181938	62
50233.56569930294	49903.78599408342	62
50159.55319325364	50152.04793397212	62
49885.965085297925	50444.090878515795	62
49827.80896558305	49922.0348964113	62
50027.49887970497	49862.855705267146	62
50202.87132226951	49841.696506446206	62
49831.65783444211	49989.464404657854	62
49923.370940879904	49855.71842978057	62
50164.03261131833	49896.895035909976	62
50530.92793451825	50007.075604401936	62
50582.41320252857	49970.12792484426	62
50558.41923093757	50576.500089448644	62
49768.04310127071	49950.54763566196	62
50254.94005946061	49796.05998619875	62
49974.545286094806	50613.29202310021	62
50302.57713260371	49912.386472364546	62
49911.32568701681	50643.98314822063	62
49872.058958397625	50273.348827285685	62
50224.99487741362	50603.21384132197	62
49807.94681259555	50281.481937664896	62
50263.279310367616	50549.94736954602	62
50346.87126076315	49958.50826385395	62
50390.54066992066	50013.72875837783	62
50331.558881116456	50136.17992898326	62
50613.58657758616	49906.75916605558	62
50269.95293983354	50481.447227804776	62
50328.77108713505	50065.707756690164	62
49798.38634080794	50213.372738319806	62
49785.2748665117	50144.32398034329	62
49743.98500310459	50262.162343882774	62
50651.52265719759	49849.673649071025	62
50642.479861404456	49779.28177316069	62
49971.31188499504	49803.88946687376	62
50592.87398488118	50249.123377069256	62
50651.74422913288	50275.98292595082	62
50679.6888838419	50385.19340627066	62
50515.950206509755	49945.864775070826	62
49708.08771926023	49921.08185026612	62
50167.81875239917	49783.09002594167	62
50389.00869065329	49904.39849642797	62
50462.18748614587	49911.203718574725	62
50710.763366090025	49887.43498705303	62
50646.61157915625	50529.01617803431	62
50187.5953546554	49715.152040549176	62
50458.64485505648	50289.77224788336	62
50277.60036301803	49977.511351036715	62
50080.78702298718	49816.32355089888	62
49866.80335784654	50371.367019117795	62
50455.93221996467	49977.46813355427	62
50258.398191847285	49717.618632891375	62
50109.0140707717	49745.88030570152	62
50135.16760114043	49670.07201182586	62
50730.74924261424	50488.83089979378	62
49718.02390004172	50137.4466591525	62
49698.634315722884	50075.71131920177	62
49661.21781798074	49873.069735378	62
49672.81784727735	50253.39350790268	62
50391.033012323365	50109.53425006359	62
49606.133889017314	50229.468671431816	62
49889.99979519986	50550.60092940763	62
49917.75231629002	49757.3459383312	62
50241.311788547275	50679.73417926005	62
49848.25477823116	49854.02531049723	62
50637.0469126877	50182.06086786855	62
49731.2810692769	50002.9903830589	62
49991.076732117814	50675.04012292889	62
50082.389980473046	49628.355809736866	62
50132.04184631044	49588.48922196292	62
50148.51160846299	50720.345354754056	62
50006.48609670106	49742.67119158621	62
50234.79193833617	50749.69451613965	62
50521.71215258977	50629.15677346641	62
50097.709742123574	49877.774921150856	62
50704.971924696074	49758.406246208804	62
49620.169545629884	49824.34400842388	62
49920.92198040733	50709.94526318463	62
50198.802877888535	50519.79738507985	62
49955.78514805215	49704.661142433935	62
50469.24577186133	50581.020700753004	62
50097.08564005063	50759.68284719999	62
49667.020643627126	50003.86182443775	62
50579.06515604151	50670.2329080472	62
50006.88900163308	49664.23404645935	62
50774.095542395386	49909.39287586242	62
50314.53218254759	49753.13742907557	62
49809.49596549745	50078.66146423771	62
49604.89799193059	49986.353637902415	62
50754.89097010283	49718.76058792968	62
50340.593014060505	50481.71665057842	62
49816.918032543996	50418.39807127303	62
50699.89158785989	50172.301032641946	62
49542.262885757635	50006.103100468936	62
50296.35842682384	50785.39025470105	62
50381.61998687727	49760.279148263784	62
49544.66137500184	50211.0502228131	62
50195.31672691414	49567.50445857384	62
49726.59101121327	49844.02287404529	62
50700.74064082866	49673.1467508071	62
50730.992700305855	49611.30485322658	62
50703.510093367324	50319.53748528322	62
50708.39496139562	50238.674142725	62
50305.66414704009	49845.93691273088	62
50632.40176907663	50100.03798393402	62
49746.17240451692	50410.729330895534	62
50407.687360393036	49818.8713933256	62
49481.62838557232	50232.52151966774	62
50758.66339333913	49803.95903693251	62
50185.51499049564	49630.893335506706	62
49541.029762927545	50073.37317707689	62
49898.11342959136	50173.80552739038	62
50619.8487505244	49714.717241308936	62
50706.81877364446	49551.12630489205	62
50751.534664322484	49496.35753646754	62
50575.63766807458	50052.65213900765	62
49428.17973656177	50274.483901880456	62
50643.98925519933	49985.354151971354	62
49768.62988488865	49786.27920780348	62
50613.41975793312	49650.00598055753	62
49716.6313253319	50474.51379884902	62
50221.91303963604	49510.21795055068	62
50822.73926611214	49739.851719635124	62
49402.6666956643	50336.55942561564	62
49861.79001815642	49723.684159155164	62
50256.817059410285	49590.054302735	62
50549.14098375523	49663.97319912491	62
49685.389291257845	50530.01635561258	62
49616.72269627253	50516.58400616534	62
49567.583292928866	50138.79615507328	62
50300.15252911817	50712.09315838559	62
49866.278134863234	50748.790112235096	62
49422.291337388844	50203.941146831596	62
50791.24396097309	49666.69420866699	62
50360.65470515628	50779.145243941006	62
49958.89065727622	49616.56433941885	62
50297.434486381935	49664.139011938525	62
50803.86686518535	49447.53148248305	62
50646.43089107843	49523.526337770745	62
49354.43166207235	50200.57039397089	62
50681.93074200003	50586.47981031401	62
50203.01422206645	49449.02807694203	62
50761.9852706339	50160.80311607945	62
49808.870364442344	50711.62553613326	62
50477.578282650225	49849.404619263994	62
50770.836438738814	49559.32142597699	62
49683.41781656409	50316.14121314406	62
49408.53145991014	50133.666737540625	62
49858.57358985733	49655.26813736928	62
50142.28130688117	49473.161085301464	62
50799.39769407316	50508.32763837941	62
49598.69503337868	49887.2002548943	62
50708.18953473965	49442.617131375504	62
50838.844432663616	49541.60519784093	62
49615.76363913971	50444.71118516813	62
50827.62168875465	49955.72542318332	62
50653.889952829806	49401.95116143545	62
50484.46250451795	49671.470451373265	62
49543.95437737617	49922.2313015884	62
50736.796814139074	50425.71704095337	62
49749.00024167992	50740.260585510936	62
50756.80678792425	50283.06240335561	62
50415.01407784905	50812.76458935229	62
50644.94453158753	50644.810444089555	62
49342.34070503002	50363.71305897199	62
50459.04762928362	50649.96060018348	62
50083.30540940239	50695.285290441214	62
49712.37304947451	50203.55803596429	62
49466.90941986419	50107.4389223619	62
49458.234550279485	50038.59591762489	62
49793.488376943555	49629.61799727352	62
49799.17585542814	50357.16006427332	62
50364.75349684755	49663.63043328754	62
50082.524536671735	49434.69750407224	62
50101.77893294097	49369.19621150517	62
50587.136336775475	49843.86757741108	62
49494.56109980749	49874.6950800931	62
49482.3372940842	49952.582693078926	62
50844.50360707153	50559.85737625688	62
50808.87993182215	49851.47816477369	62
49670.467254086376	49785.19672821704	62
49425.129957233075	49917.31004778681	62
50414.85175497376	50703.26991639914	62
50306.251282167	50603.61306235152	62
50433.2243508239	49623.44293133599	62
50817.8349041086	50266.21961579933	62
50861.19405612295	49812.36236294754	62
50811.33974356746	50020.74950631661	62
50538.14183165753	49730.459485083236	62
50039.094981276874	50788.738752513185	62
50350.820794828986	50843.26307590448	62
50743.13279281734	49387.34136847353	62
49692.05960037938	50705.92894190769	62
49736.52140791919	50570.694073113395	62
49860.975387742896	50818.40984342421	62
50861.41311210794	49404.47030601854	62
49800.64947358119	49566.03332191564	62
50631.016723513305	49342.3872331498	62
49862.602514299724	49790.5561472312	62
49444.9828694627	49832.92786485748	62
50419.29211629385	50875.773351225456	62
49285.4526096858	50206.17716638217	62
50721.86006786953	50107.394767184865	62
49493.916788464434	50168.15356390182	62
50072.938110967756	50843.34789942122	62
49976.15523051995	50782.96709609108	62
49234.358856789084	50155.52832624498	62
50577.69633960908	49528.517231756174	62
50764.384552113115	50356.90910427519	62
50825.04246328816	50379.2348575485	62
50706.43562958781	50002.32381304407	62
49329.76278857426	50137.15770822216	62
50537.70485508664	49795.40928427484	62
49813.468582736255	50647.366167636996	62
49993.13633435264	49555.50762427618	62
49370.83841671679	49873.92030161922	62
49673.85161442901	50638.32777867164	62
49986.52086368238	50846.01244459203	62
49776.255571566944	50512.56549181341	62
49224.20897805433	50086.49008238215	62
50822.94582537921	49610.433405710566	62
49681.75208517177	50770.30988915644	62
49612.89653867721	50373.680713495916	62
50635.71800732813	49588.092017287556	62
50786.17158147749	50098.60157086066	62
50529.55930446279	49576.45177392635	62
50886.2710527643	49642.755624424346	62
50378.11741059736	50644.10805837744	62
49721.02321900021	50819.967754026824	62
50747.77103985298	50554.30721534479	62
49558.93118800466	50417.22696371471	62
50643.180889263946	50709.11907165776	62
49305.01299477446	49876.92681333615	62
49301.029161323146	49805.51043819188	62
50887.48660623359	50277.84794361588	62
50031.614897319014	49358.51441532214	62
49236.97071884182	49898.09944843479	62
49420.82399009611	49770.650749727734	62
50676.61301171814	50769.08312419228	62
50750.58279875437	49321.048183802595	62
49306.92257295875	50068.949063093176	62
49746.44229490487	50660.44214006133	62
50074.94294377627	49544.71843460875	62
49165.620054268555	50057.970400163525	62
49353.74363623907	49749.01426317851	62
49654.496821564986	49715.603286677535	62
50373.27093089634	50580.680814733896	62
50938.33919030159	49690.594164621536	62
50931.88003812384	50222.20768986825	62
50478.18451032798	50732.49512353643	62
49646.62207059002	50117.30906148608	62
49201.43676426145	50213.16576976384	62
49205.87335644457	50008.20009797096	62
49636.008334323895	49654.326748355714	62
49570.77564697355	49783.241404622335	62
49674.251309025756	50404.43370866971	62
50541.68623923327	50359.708526763745	62
50480.05730346256	50842.78151674409	62
50137.47071689538	50850.07343835117	62
49483.794366411596	50312.03691896091	62
49395.26488593985	50409.1126936429	62
49568.881261880946	49654.03980516046	62
50198.3012231212	50804.84170718384	62
50943.22805105737	49757.690119474195	62
50036.505907734405	49487.28188145344	62
49547.52850692398	49721.74633172294	62
49617.2534992672	50310.432312821235	62
50908.77569357181	50531.64501910567	62
49810.66584353998	50869.8542012695	62
50327.4617029027	50911.34944113819	62
49164.649395053966	50147.8399498923	62
49500.836138732775	50376.704454932566	62
50949.89283088207	50476.31880387347	62
49717.760319835565	49742.12176444379	62
50124.974868192556	50914.69260686296	62
49270.3069214317	49747.41429072566	62
50424.131748071086	49707.96318945337	62
50739.328942208354	50752.11137426382	62
50832.75905889721	50623.33174192425	62
50452.24103745666	49769.65002010822	62
49747.147108669946	49675.07290206417	62
49611.751133838465	50760.72630191115	62
50992.85086738342	49796.94077355709	62
50884.74648477459	50469.44631700883	62
49364.62866419929	50029.76352406944	62
49359.556566596395	50282.588040174	62
49700.99446739944	49626.215274171635	62
50463.82483323816	50921.18052006424	62
49556.91241689908	50277.49503669031	62
49967.39926945518	49366.81058048741	62
49392.275675456236	49690.59747066678	62
50768.79052255377	50643.5526952465	62
49350.47342960704	50463.85282248658	62
50034.259957799	50334.364597786036	62
50923.977980465614	49377.26005214047	62
49114.96894628078	50196.4124058086	62
50534.73056479875	49882.594680072616	62
49801.20358476627	49498.68278761493	62
51000.872774867064	50524.43422579913	62
49619.32775547984	50583.24664446361	62
50908.286479601484	50157.79110523175	62
49280.61237056267	50455.80021533448	62
49898.251930840626	49386.24622315146	62
50886.92623230733	50363.073944229196	62
50866.1114901078	49878.90414047366	62
49866.80503431733	49323.75394354551	62
50895.7336193967	49945.76384707226	62
50806.661175097775	49363.560293464834	62
50906.06417513524	49452.46611557969	62
49499.53030582883	49781.362620533044	62
50976.72637111509	50268.882331562985	62
49323.58095199111	50523.25126821528	62
49321.33887610556	49975.81225134585	62
50583.377741477765	50734.356575516016	62
50857.42968575692	49313.424187134326	62
49926.25584738614	49297.170987887344	62
49220.911326157126	49698.9272770407	62
49569.53973605966	50816.65829852792	62
50721.42396302337	49256.938997087294	62
51001.18510504563	49682.537837065116	62
50190.47500419791	50889.15470554197	62
49537.787417394284	49592.653722928524	62
51041.22580692817	49735.77951634408	62
49496.951650941446	50450.72289614997	62
50596.67492867324	49289.42783070286	62
49340.02578425279	50590.62597286362	62
49531.82009439505	50756.48438894146	62
50933.922691453176	49875.27772538513	62
49970.141035041896	49248.47987439711	62
49549.66318571331	50491.793022796104	62
50793.63284416646	49271.12493128909	62
49577.843707600776	50633.830391666976	62
49191.21713857654	49642.04420674884	62
49299.116475848234	50307.35874086791	62
50995.387847427446	50205.12150377873	62
50990.50040742586	50330.95476017062	62
49542.07717681027	50555.703350843825	62
50917.59494541028	50598.314612638766	62
50555.81971601139	49343.47770428527	62
50933.341862319976	49518.07175353145	62
50684.53348624843	50836.063661735956	62
50992.57424071308	49374.594477290855	62
50707.541737738284	49194.41736739765	62
49289.93972696124	49684.28915316946	62
49836.80746830373	50933.58821395322	62
49854.2367043977	49455.86569186892	62
50649.928472452644	49247.28931497547	62
49648.306379321606	49590.959877808586	62
50449.59164756805	50044.85959771667	62
49834.80972473498	50486.57623741889	62
49472.67471241268	49585.98752310929	62
49462.54318124274	50751.693980029406	62
49880.57259539957	50985.35794320326	62
49890.361208970535	50896.760547090074	62
49483.01920936007	49521.045742817616	62
49172.15392114453	49742.80323348795	62
50983.26428681426	50397.92684120369	62
50913.800857763854	49275.95532176049	62
51017.28379770812	49619.88955251311	62
49106.63551672226	49768.44611601533	62
50285.302457194215	49509.53280847155	62
49922.57876687702	49453.20084099547	62
49782.29388018858	50965.87789083135	62
49179.13083106504	49571.10863175411	62
49714.79457925492	49564.30606771233	62
50943.18396205046	49615.37356981012	62
50835.69989191704	49216.97801707774	62
50911.16638375854	50007.76675931902	62
50950.21279158294	50662.03704201549	62
50609.33411971107	49466.003745350914	62
49129.057858249595	49620.59226683141	62
49394.25816435357	50553.48131626484	62
50800.262173542906	50715.20299242438	62
49509.99007118848	50656.206346665844	62
49834.91838399575	51029.34251242556	62
50445.63762248268	49559.13607660313	62
49787.18032413677	50800.18547821724	62
51060.03041514146	50557.53165063128	62
49405.599678581646	50788.00968093005	62
50717.289372605424	50899.76031347616	62
50809.15052562767	50783.672878757156	62
49410.59329646917	50702.87003201898	62
49071.330083575725	49706.44522915461	62
50582.709638506196	49223.64565062115	62
50141.849151021204	50977.459513066155	62
50709.458660864126	50696.59730197289	62
49806.83073439752	50574.61845725008	62
49645.56434549006	50822.9385906542	62
50058.30641928669	49296.00085258814	62
50983.72691581996	49561.36809357981	62
50211.183116636195	50956.69671787204	62
50763.243684384186	50851.471506445545	62
50538.47789290081	49461.99853705465	62
50600.33972720243	49158.5453735054	62
49478.390150860956	50576.252138254014	62
50275.71214907752	50867.350138767004	62
51112.46095004072	49739.20636466101	62
50801.88923784435	49159.0556899685	62
51107.07939927495	49803.72447037051	62
50997.6272751684	50588.90904161666	62
51047.23335665302	50296.53977262933	62
49838.81778804643	49262.120579138435	62
50869.03674469362	50097.73267202946	62
50656.82892817696	49120.80696805345	62
49403.58342097384	49574.438774245755	62
49897.72546988686	51057.90748118544	62
49743.61983287951	50886.232998742795	62
49217.38844437738	49517.02584306108	62
49844.156958000436	51098.15970317962	62
49163.30168618023	49484.2445655195	62
51076.08534011205	50235.42223485237	62
50876.7756718481	50775.35837180691	62
49766.22891251325	49439.02374894707	62
49257.6144369955	50390.74610983318	62
49835.39631983684	49395.71046388645	62
49105.25058997116	49521.11907212111	62
51014.64753976722	50140.21404473968	62
50469.140845890004	50990.24252997822	62
50707.81048719769	50969.832372527395	62
50525.50391929315	49183.73492636141	62
50346.20017434654	49602.94494717751	62
49431.15380335348	49636.737835372674	62
51129.40981920964	50547.44233949723	62
49346.30821355854	50750.22829731106	62
50808.52311409499	49094.374686448005	62
50880.57173362947	50845.69783409955	62
50638.87645061189	50977.79752169114	62
50628.4827019584	51041.92886748062	62
51079.05031425105	49595.21104633395	62
49979.86293303869	49181.525094516524	62
49171.0768873955	49875.495461454506	62
