# Supplementary material for: Abundant Topological Outliers in Social Media Data and Their Effect on Spatial Analysis
Source: PLoS One. 2016 Sep 9;11(9):e0162360. doi: 10.1371/journal.pone.0162360 (PMC5017681; doi:10.1371/journal.pone.0162360)
Supplement: S4 Dataset — See the respective attached file. (ZIP) [file pone.0162360.s004.zip › S4_inclusion_swl/clust_64_73.csv]

50000.0	50000.0	0
49997.79043139506	49998.597076012185	0
49992.133447697015	50000.07879332946	0
49995.558133034945	50000.38009565156	0
49997.21745450375	49997.77212437529	0
49994.57180867038	50002.631066205395	0
49991.49888846195	49992.4613969998	0
49996.77201141029	50001.35825968003	0
50004.850999751936	50000.85693610015	0
49993.46797080403	50008.42654315858	0
49998.95035597973	49999.646175560476	0
49997.442896782326	49996.09302892505	0
49998.812795232036	50001.19449831629	0
50002.62075658079	49995.496073808055	0
50000.216125961226	49993.66178437633	0
50004.23648844592	49992.22940218959	0
49993.571381594695	49999.580818657516	0
49992.41923089483	49988.943020042476	0
49996.0527618576	49990.599080623244	0
50001.12000876341	49996.02035613251	0
50001.6019572125	49988.69191780159	0
50000.054173393626	49994.84507609227	0
49996.16393075302	49983.54171333091	0
49999.359585119164	49998.34690009942	0
49990.032259035645	49990.78718097332	0
50008.03801246034	50004.374756706806	0
49997.912305912	50002.05047237355	0
50003.47988321763	49993.052296422924	0
49985.51403302475	50003.33527065473	0
49998.6759818169	50008.21620234813	0
50007.88661690972	50006.75171072905	0
49992.84463948033	49996.02080521639	0
50005.353157945894	49996.63946390781	0
49993.56821679584	49997.757853689975	0
49984.727985152575	49992.42600786566	0
49987.897885826496	50000.432936200814	0
49995.41428427015	49998.58480619745	0
49998.23230755371	49984.27159425677	0
50001.56984675912	50003.70886639595	0
49987.949256951135	49986.671472371265	0
49993.69019385624	49988.42095948461	0
49990.60023029436	49996.84431148471	0
49989.8831856475	49998.5480773353	0
50004.031737429694	49998.13902404288	0
50003.4894029905	50003.09904140463	0
50008.61850962432	50008.21797879241	0
49999.591625836154	50002.031401449996	0
49997.03975814452	50009.348246719914	0
50004.44371639388	49993.891565456965	0
50003.34929151505	49985.56991203538	0
49992.16039029563	50006.06042632077	0
50007.15378653218	49999.26466668234	0
49996.16890274137	50002.738391335304	0
50005.92485061879	49988.330804757796	0
49998.38389391129	49993.62450756858	0
50005.06115385122	49997.67556213016	0
49988.91764942108	49997.5550046056	0
50007.51712024195	50001.36870839534	0
49988.1616042304	49983.63506917873	0
50009.485075860175	49997.87824772131	0
49996.04301541916	50008.734037925446	0
49992.10706594943	49998.709555552676	0
49998.05603662089	49976.85732034227	0
49998.23225417739	49988.04705525317	0
50003.29875263384	50010.79864165075	0
49988.8005706413	49988.888047156666	0
49998.633742805185	49985.74198749925	0
50012.26252845324	49989.043919917516	0
50001.71554240036	50008.23076770677	0
49990.4221963806	49980.08489794384	0
49996.7307457035	49986.75100088232	0
49996.95323201458	49991.31025767149	0
49996.627782278076	49999.704189140306	0
49993.783599509414	50001.9670468794	0
49995.547791910605	50007.16657583297	0
49994.541607082676	49998.032773452	0
49997.19536476392	49993.761534747864	0
49994.48619388764	49990.314267388865	0
50005.31953840113	50011.457951609125	0
50005.21838530439	49992.710027598725	0
50003.553832569996	49996.930528550794	0
50005.55622003214	50007.27952617764	0
50016.07253131363	49992.92009515851	0
49981.55975510632	49993.815413305005	0
49998.391760254424	50010.92338898061	0
50006.9610331696	49997.4371772649	0
50008.761052684844	49996.71402507769	0
49995.88335509951	49989.38185972829	0
49996.861110456084	50003.60591475201	0
50011.76083948491	50005.815023696225	0
50007.565205166386	49988.032658921504	0
50011.5472826698	49993.41279408204	0
49994.69598294172	49991.86267472745	0
50001.59297422699	49992.63184262959	0
50020.432728192354	49991.544523876044	0
49995.42836478101	49997.296746693275	0
49998.810270886876	49992.07105333187	0
49990.64479087334	50004.56734443546	0
49986.07489653561	49993.66150576665	0
49986.51012401545	49995.60849854692	0
49984.077954815686	49995.664388103614	0
50003.895467088914	49987.98694527446	0
49982.031325156546	50004.108411650275	0
50012.386007996894	50002.93416500153	0
49981.83577827261	50006.99544168797	0
50002.61358895062	50006.125868638286	0
49997.610187178936	50007.504993158815	0
50002.000247755146	49982.02566011666	0
50003.92467657114	50009.55221404131	0
50007.90022175466	50009.254849840996	0
50002.119076106625	49987.54881244561	0
50000.85755020047	49982.84260186325	0
50002.88920887537	49988.277816315385	0
50000.76418505607	49990.47633754719	0
49991.52221516297	50005.175687260315	0
49991.79441719219	49989.945528475415	0
49998.38903914623	49990.977596904035	0
50010.86443657174	50002.861853111826	0
49996.13310567727	49978.225416527945	0
50001.90323198772	50002.087447907405	0
50005.84584777947	49998.54566276328	0
50017.357289774474	50003.73442282242	0
50012.453241333955	50007.3589429362	0
49985.605250376015	50000.51473356919	0
49994.38328827558	49984.18899957935	0
50000.8403546126	50004.897730818215	0
50006.11194117808	49990.15992299432	0
49984.27524808013	50005.968591316036	0
50019.5490885488	49989.334775282514	0
50008.08135946473	49995.88210170539	0
50013.452588935026	49988.7082536488	0
49998.1854275154	49989.08493253287	0
49998.71774061969	50006.58240197167	0
49993.97049801827	50004.02511665101	0
50015.25622703696	49993.5720335993	0
50019.81418921928	49993.28277654077	0
49995.226166110464	49988.49803466768	0
49993.865175289255	50005.869898426434	0
49994.04884830762	49993.897956082816	0
50001.39258520028	50014.69304526826	0
49992.10381851385	49991.3367421365	0
50002.88349777745	49998.53556594982	0
49999.29465558944	50003.13800737407	0
50012.61582749915	49996.667967977366	0
50004.93898694684	49981.08544820314	0
49992.72674114008	49981.491918674365	0
49982.816725410885	50008.82887474503	0
49993.60548876865	49980.15138910854	0
49992.11360557294	49974.161871512435	0
50008.0641741181	49991.535682462476	0
49986.56975352135	49985.88537937111	0
49988.26397047004	50003.51104710496	0
49986.204012010814	49983.62403469558	0
50005.45533731321	50008.4777403098	0
50002.84202847576	50009.38788858975	0
50004.5110949025	50002.17592122478	0
49977.593176681534	49997.97886004455	0
50012.96296910729	49986.584380800676	0
50000.389708098875	50008.21378903525	0
49990.53693650669	49987.986221160616	0
50014.06684097054	49993.2541244715	0
49991.01998804747	50002.62396518842	0
49997.179664791176	49989.593964051295	0
50004.2950092968	50012.89350630644	0
49990.621701041644	49975.46767306921	0
49993.55678247852	49977.01456242952	0
49992.84959283164	49987.70268395018	0
50011.20404459958	49996.77816642178	0
50003.364540594666	50019.003513690965	0
49983.49823437399	50007.538690917216	0
50014.32975302772	49996.15686941403	0
50015.78410513641	49997.474112749405	0
50009.43197460551	49990.474738550445	0
50004.745906517455	50016.623646608256	0
50009.63416808849	50010.34807378314	0
49981.74271072933	50016.83610456045	0
50013.40609958293	50002.34463341224	0
50002.72985233878	50018.01678341299	0
50008.287622641416	49999.13161246651	0
49984.126513146795	49977.08224825575	0
50012.84333684762	49985.38424254539	0
49987.99532836726	49995.883448455505	0
49990.49563661924	49992.83144377475	0
50014.145828508044	50005.16808115428	0
50015.1384677496	50000.029878970345	0
50018.71002429644	49992.34413541518	0
50007.134924491525	50011.962310271636	0
49996.373515502455	49992.135994846685	0
50006.850693972374	50009.72264438309	0
50012.45941158673	50019.663471941465	0
49992.899397134126	49993.07508130361	0
50016.607641170005	50001.151601822945	0
50001.25747092277	50006.547656443894	0
50005.9345093647	49994.19009730721	0
50017.813944932546	50005.00005444524	0
49994.42296405501	50000.44724693628	0
49999.35940114721	49988.76188971461	0
50016.58884756132	49999.17895380054	0
49994.892938313336	49980.091849776516	0
49995.0510721457	49995.44024060015	0
49986.38053722962	50002.41536141428	0
49990.64707373581	50007.66669698612	0
49989.3412077137	49992.250863683475	0
49987.369434572014	49998.90669951169	0
49986.04730065185	50004.93889305151	0
50020.57281063565	49988.298296764944	0
50003.141428724506	49983.92680217168	0
50011.81226398315	50020.795317113116	0
50007.91702417866	49994.79261652382	0
49997.460358599514	49978.000531714766	0
50008.47322917809	49997.7998386602	0
49988.79105521255	49985.61885176348	0
49979.99668415866	49988.247550464446	0
50023.01450993598	49990.665766766455	0
50001.80863469015	50011.621492053586	0
50001.180707899926	50000.160397497704	0
50001.230491099064	50013.464722137476	0
50005.57916729151	49986.36478573439	0
50006.32386534526	50003.98689779463	0
49987.26417256439	49997.386262863576	0
49986.50969488265	49971.13079668079	0
49991.78560749561	49984.743248127874	0
50011.91064186316	49987.25857504851	0
49979.026179858774	49993.54009193787	0
49995.29197055855	50014.299317089695	0
50003.27528192292	49991.640484220654	0
50022.18687484511	49999.49876293456	0
50016.845165693354	49996.542146341235	0
50009.68184032617	49994.3223712722	0
50008.5689875515	49989.42745413995	0
49988.62882947315	49994.23153514448	0
49978.34352784749	49994.31806542327	0
49991.21899801028	50013.93786311992	0
50009.06545782055	49992.015826742805	0
49996.762495718875	49973.93491078354	0
50017.86968777505	49999.56646561498	0
49992.32209367812	50003.204802689404	0
50006.53972236025	50002.45568023364	0
49989.60527622023	49999.63902025744	0
49998.13606003267	50013.69500914624	0
49990.00921189547	50013.485931768155	0
49991.09537875763	49976.82180722324	0
50010.54800492425	49998.00514117209	0
49989.09032394753	49996.42852776032	0
49995.18505374276	49987.3120398817	0
49990.204920949844	49989.23957312068	0
49995.16332007578	49981.804981765024	0
49989.805555721876	49969.598178768865	0
50014.54160586519	50009.30971696948	0
50021.54580095918	50001.77225144148	0
50006.927652825536	49994.9504747572	0
49978.94516972163	49997.86333530433	0
49987.154837966766	49993.45593771072	0
50018.25094646333	49988.26745355924	0
50015.53809944499	50007.19757847838	0
50002.562234896366	50007.29734310244	0
50000.87592896443	50009.30557281569	0
49996.09835851055	49994.088565508806	0
50023.472574627034	49993.01831946304	0
50013.090661204544	49993.807025936294	0
49978.33498788711	49999.89226490378	0
50014.457860201575	50015.35471834229	0
50006.75642568968	49992.643689522236	0
50010.80395894891	49986.74763689218	0
50001.22972512284	50016.696412634854	0
50011.0865047758	49984.2383962155	0
49987.17750191979	49980.50113884318	0
49988.18126003159	50002.39534483807	0
50025.30879016485	50001.55626795164	0
50004.84985572731	50003.25131092541	0
49992.321169828596	49977.792669715236	0
50025.70679542769	49986.95657258604	0
49987.68618123762	49990.97637467728	0
50003.750755374844	50000.30182726468	0
49993.00738688821	50018.27374472574	0
49985.56049451298	49985.40564000354	0
50012.47559685164	49994.66869856204	0
49988.23073582163	50005.06016935864	0
50014.21137249285	49998.59916272567	0
49985.705947552444	49991.237555350046	0
50023.961762669176	49980.63716247672	0
50015.65901229553	50005.51123304655	0
50007.42018130532	49983.40923644637	0
50003.98929458173	50020.19652411129	0
49978.68685766216	49980.01706397409	0
50006.02554113342	49983.502716806615	0
50006.37104882755	50017.880156948675	0
49977.877792385596	50016.68462250551	0
49983.88778388111	50003.431641383904	0
50007.25930525301	50016.356386512496	0
49997.53870393056	50011.68337544323	0
50028.8876354843	49996.7961139601	0
49993.03313609062	50004.99403676527	0
49978.87460193789	49978.57901382944	0
49998.366406242945	49994.75751474936	0
50019.61622097593	49990.60713461233	0
50014.61533795304	49991.38028168589	0
50008.690952911136	50020.165591565055	0
50005.68511072025	50013.842987113785	0
49996.093953493786	49996.01996986774	0
49981.46397774686	50000.416395001106	0
50010.21667654521	49996.177030068495	0
49996.98762224401	50012.73618486243	0
49977.06413674297	49991.234642248426	0
49993.694214306066	49995.12567417274	0
49980.3192485011	49994.00326872188	0
50004.056211135474	50014.66353332076	0
50002.37956575776	49978.923750197646	0
50022.66685467963	50001.65038291576	0
49995.84149753014	49973.43350969119	0
49997.10356754586	50006.01006358804	0
50033.06942428801	49981.91341570461	0
49979.94679799229	50001.3323591304	0
50008.85047956283	50016.47355770598	0
49995.25060635962	50016.73726829858	0
50006.72266694603	50007.64404602325	0
49990.082384099696	49971.73324296739	0
49994.30142329103	49986.52147414055	0
49993.99083781493	50013.564340328594	0
49993.677025331424	50019.77453632753	0
50008.88873976937	49986.20754836948	0
49989.62043617076	49984.9066512741	0
49976.89101514203	49999.79555213243	0
50000.38365317644	49984.73866509687	0
49998.50301832688	50004.801049115755	0
50002.4775370339	49999.82692121468	0
50000.58614407058	50022.59126134004	0
49991.57997734524	49980.74466590062	0
49999.47619484948	49983.55135301644	0
49997.872176753845	49979.78767954166	0
49999.51034001347	50014.126163537476	0
49987.361610054635	49969.53376487578	0
50002.83973411616	50012.701877170904	0
50010.86774556764	49989.07944425918	0
50001.15748309764	49991.573961654765	0
50007.9913835416	50022.24041741338	0
49988.7503233546	49981.35012226887	0
49986.03608310234	49999.11861181681	0
49985.00637627702	49981.597648055234	0
49985.650089384144	50009.49023072368	0
49974.397243483145	49994.03644489316	0
50015.4345562129	50000.98678220005	0
49976.39001702552	49983.38478956387	0
49990.066594147334	50015.71113489241	0
49971.73204410394	50023.41744022993	0
49983.60830630746	50002.113752133686	0
50007.28364498836	50014.70157262982	0
49983.19737224199	49998.713609976796	0
49986.11467622116	49996.56995467928	0
50019.87293030292	49996.05067039871	0
50011.89569799317	50004.23689077273	0
49987.14195373493	50003.64643312917	0
50005.18617250356	49976.00707180303	0
50021.27295677253	49997.78060101359	0
49979.594871433575	50010.649888378335	0
49992.039268323744	49970.88771154867	0
49987.510827455895	49972.02581111281	0
49995.56040451604	49984.98989796355	0
49981.0822076258	49967.432359146966	0
49987.94058000065	49974.88526764987	0
50014.510866226876	50001.379604242626	0
50004.62877733578	49978.807454918766	0
50003.970018942	50018.124082947324	0
49993.62624373497	49978.81782578118	0
49981.3428510555	50003.34384201937	0
50018.167902045905	50002.34827142573	0
49981.71449227033	50012.160532840586	0
49993.51179022016	50011.8374166899	0
50006.51511528033	49980.31385758159	0
50023.53832016382	49982.224374854566	0
50017.194157851016	50024.83639285489	0
50016.97714463976	50008.12513798981	0
49990.94758817478	50010.165896359336	0
50029.3899666008	49984.93088934797	0
49985.95128382408	49973.39797252086	0
50021.498484812364	49991.903341270365	0
49977.56468768297	50006.68173366002	0
49997.40523162644	49985.00916248897	0
49999.45886393115	50015.993292540705	0
50004.07375902936	49990.19193619716	0
49974.26236635185	50000.19879209648	0
50019.180563178095	49997.94562009952	0
50009.890755981425	49980.265018184764	0
49989.29510405071	50002.724338880376	0
49996.426259186024	49985.51478007382	0
50007.493040620924	49989.19723968765	0
49981.384028675486	50010.62626959132	0
49991.6071713429	49988.028312631526	0
49984.6056899718	49996.65388554512	0
49989.978249538704	49976.34614928339	0
50009.06208482354	50007.05225252825	0
50015.12164949382	49987.54220632814	0
50013.02451351341	50012.6930640136	0
49983.72875331615	50005.03348698493	0
50030.322162535915	50008.764945724026	0
49988.07236480543	49973.30322159022	0
50021.17953770424	49993.40148768863	0
49977.9353266202	49988.32861394756	0
50017.55200453088	49989.686622262205	0
50009.41709683127	49982.94472538286	0
49993.517031380165	49985.624445562935	0
50024.23762702507	49990.057631149546	0
50006.59920691841	50013.173112278804	0
49996.36285869221	49979.65183355569	0
49996.46253639952	50010.35669178488	0
49986.346697934445	49975.77454466398	0
50017.36509094484	49994.05724041787	0
49977.54298608225	50015.26628060827	0
49987.665413008544	50009.961026873665	0
50004.20668245684	49986.92493821414	0
49991.240948939056	49995.09753900651	0
49990.672214701546	49969.02835953091	0
49986.80029992012	50019.193986685816	0
49987.05498610656	50015.276629584274	0
50013.29483279359	49990.93642424138	0
50003.07116470876	50004.790797890644	0
50019.96678142075	50005.286622233856	0
50016.410985050155	50026.64117403084	0
50022.381607964344	49994.78009458669	0
50032.55510401598	49988.476649386204	0
50019.84726886357	50008.03743254569	0
50018.55105006549	49996.125393120456	0
50005.72733228711	49984.65987424659	0
49990.724770951034	50001.10196901953	0
50007.556938279646	49979.396019758125	0
50022.078615100705	50000.813758113996	0
50004.55566149082	50023.60044291396	0
49998.4983155582	50015.035411197096	0
50004.21201548379	49979.89735732732	0
49998.41688966351	49982.0914605221	0
49996.9404056562	50019.45560997021	0
50024.824178134666	50003.82240284793	0
49981.59933546655	49988.22546023058	0
50006.68692081328	49991.29153867619	0
50030.92505047998	49986.73341575318	0
49987.02162812129	49999.91224158874	0
50025.59547838074	50004.8113040502	0
49988.90094384041	49975.40867859488	0
49990.23594971534	49994.96063345515	0
50017.1067611682	49986.79810538411	0
49995.74080340362	50018.56532930337	0
50002.31586199673	50000.83903672667	0
49985.91446985067	49977.111835945914	0
49967.44431902017	49989.53004316159	0
49991.32434972063	49993.81099808387	0
50030.49764698876	49999.80431681986	0
50027.8920230694	49984.61646596402	0
49974.05217655252	49991.63751974511	0
49986.350155817265	50008.71150109189	0
49979.786602864704	49996.93528004006	0
49980.638830733114	50014.78666042598	0
50018.94609729141	49984.38404056665	0
50016.86817008317	49983.479919210724	0
49990.923193534356	50019.067660158245	0
49984.68159875427	50012.00075993163	0
49982.58897476211	49987.25645410104	0
49977.860154341804	50025.185317880954	0
49980.36263354036	49976.54920293385	0
50030.175245270664	50013.83441614367	0
50030.65430217634	50010.08164100497	0
49970.65389870021	50027.10203048065	0
50034.9719228903	49978.647480672626	0
50017.85789347177	50007.327853458395	0
49989.376716702325	50005.95581601044	0
49972.54740722439	50004.26018838349	0
49999.90607349646	49987.24525022351	0
50016.33039841318	50011.26546094777	0
49992.406209525456	50011.43399184492	0
50035.72874323706	50015.82195458916	0
50005.41012807499	50025.2913505149	0
49983.81713803753	49983.79410119446	0
49999.77181508898	49967.689736443	0
49967.01115954832	50018.732933267005	0
50001.21111076006	49976.59515916633	0
50022.03660548448	50021.284900769926	0
49987.06820574467	50005.69981951918	0
50020.23576196077	49998.22890886206	0
49992.16903790663	50013.34050751537	0
49981.74734959878	49983.20071237331	0
49991.36824090871	49969.98461879516	0
50012.37766248718	49981.688403947286	0
49974.56224014572	50014.0804240969	0
50024.36097900612	49986.16457806206	0
49978.57637046901	50017.57258934513	0
50035.21616128849	49992.33085888675	0
49988.520182053304	49993.212740546805	0
49990.99456999804	50011.18036907362	0
50014.791241027175	49989.81083623396	0
49983.24235149588	49995.04380092772	0
50005.4078474971	49995.59320991545	0
50026.3538803164	50002.49773890014	0
50022.33425121599	49996.648774144	0
49985.706139208625	50015.893411702025	0
50001.12132970448	50026.977078791555	0
50032.16883876991	49997.22933410839	0
50000.78804212597	50010.92367463368	0
49997.79416111843	49992.046539810384	0
49989.86428037326	49986.360250281214	0
49991.50355130605	50019.933566887434	0
50028.340584949256	50004.80209150397	0
50052.0227942256	50267.794588998404	63
50103.94212416918	50312.436886367475	63
50119.08698928783	50375.30791660571	63
49992.55180273699	50303.967026958315	63
50058.417018871485	50408.76873570245	63
50147.54048870434	50258.229930042755	63
50210.33453071008	50244.16490448919	63
50188.72773270766	50384.22292194981	63
50273.75855586745	50216.91856120296	63
50340.14291811499	50219.27792199094	63
50185.94745029203	50451.980021959636	63
50239.27261793502	50161.64673532029	63
50024.01309270164	50208.892847543306	63
50188.57004457662	50314.958575370256	63
50055.44975731681	50479.28339780839	63
50089.0475029859	50207.102892113115	63
50116.004869094686	50443.92920687388	63
50295.55362440479	50283.04161925886	63
49959.65104596646	50191.599578787704	63
50177.88848865361	50517.61957187088	63
49986.15904473144	50414.84725723205	63
50262.98056220175	50096.41456766195	63
50303.1773977	50041.82545504112	63
50360.14133430467	50150.695125945225	63
50306.288927124755	50350.03117625075	63
50159.93955694551	50193.64299173826	63
50058.21770218385	50147.361783434026	63
50343.20272616148	50407.057240314345	63
50240.2142941269	50496.333137566704	63
49923.22588432967	50246.64787367446	63
49923.92333054352	50381.83238997521	63
50078.31658493554	50082.75514846225	63
50225.926062280705	50567.80627838775	63
50366.63227819696	50473.496210209654	63
50306.97281218557	50510.42798127096	63
50401.19438384283	50527.39315015343	63
50196.4283255263	50094.61600595324	63
49889.32590590806	50301.40391833492	63
50259.55205084273	50405.6607522655	63
49895.388911163165	50185.96387298	63
49854.031618711175	50373.093568864446	63
49964.48462245872	50475.25734930194	63
49865.880167262105	50122.38030594991	63
50463.32356731425	50561.17183361918	63
50523.35820188734	50584.6561835231	63
50130.70836102709	50034.24710557042	63
50064.30129601386	50016.180271988705	63
50427.827045711834	50153.343967360786	63
50159.5826412464	49974.1934334302	63
49851.03508089504	50249.117218132684	63
50072.424196609005	49946.13582014965	63
49852.11990073086	50057.24537317926	63
50133.94713267664	50570.44746401888	63
49930.19120702763	50118.00977665591	63
50158.44639301696	49906.53268227097	63
50492.4228255434	50170.99007947264	63
49832.273189463274	50438.50806991129	63
50182.52259413355	50617.02580477213	63
50445.000065730645	50479.486643049946	63
50232.61534679038	50667.896330821466	63
49995.90599650671	49997.3741413027	63
49997.51920676669	50107.8142758352	63
49987.774484310554	49928.1508983171	63
50264.615332029505	50731.556282694146	63
50327.12878709141	50695.10435836514	63
50199.25662885782	50024.42563976381	63
49890.70939805241	50001.11372244726	63
50512.58253656855	50465.77785982594	63
49952.79937824034	50052.46748303478	63
50025.32111051386	50538.27434332665	63
50179.0492305486	49840.69278982909	63
50262.13375925766	50802.463183681	63
50387.44126543972	50672.76449520349	63
50227.59631031018	49891.1180799167	63
49812.6211160287	50194.429627105535	63
49795.70202674877	50016.371877814854	63
50198.00613011645	50819.87166269426	63
50464.138438041926	50411.17870905963	63
50218.25937141703	49787.29763847834	63
50402.02367365774	50735.483663845414	63
49879.56739340628	50490.52707036227	63
50365.152435955075	50312.56691188001	63
50578.86161836225	50468.1416086893	63
50436.09864972285	50222.05656929706	63
49877.11631487337	49930.476788188316	63
50455.52635851303	50684.02795746897	63
50400.55605899969	50600.04626562786	63
50651.655089557666	50465.332428193804	63
49785.69233439671	50382.81167299135	63
50107.51002380883	49850.55086050551	63
49723.76763350833	50361.994740099515	63
50156.53372634266	49750.69349246182	63
50503.27468622857	50240.20799063657	63
50649.70566711429	50529.332369935306	63
49821.81974458433	50315.54875471419	63
49747.19267198606	50165.14006099398	63
49682.215728573574	50193.981522617825	63
49731.058877734744	50428.456990581326	63
50584.317341855196	50614.54785385568	63
49807.332550431536	49929.41341784767	63
49743.948665399694	49919.17031740006	63
50091.885114402554	49728.14277773536	63
50238.60558318271	50871.70739587266	63
49848.24131796364	49872.79631686736	63
50142.51363389653	50859.06185834829	63
50718.32166180558	50504.93498224728	63
49743.100324593215	50492.72659281404	63
50020.20981810465	49725.530498421605	63
50083.75459479884	50826.28506926844	63
50544.25550266981	50665.23638697363	63
50779.71058879427	50532.43419590381	63
50746.54140534008	50447.26187687428	63
49922.701882260546	50549.00280525379	63
50229.22810116165	49962.50178625997	63
50048.62641400788	50767.00253291091	63
50035.53910295477	49841.854718154995	63
50427.65219207156	50345.81148344661	63
50423.99994269336	50083.339922526895	63
50494.65741014407	50079.23240442528	63
50124.94647947183	50653.84945571791	63
50085.732478091006	50705.45908132131	63
50464.768206626744	50759.95958741288	63
49723.4376699485	50016.00012375747	63
50724.30295929494	50384.17294146322	63
50203.69233344427	50932.035831226225	63
50293.574275031584	49957.17416708836	63
50578.52237273132	50722.399339310665	63
49669.77989761012	50124.9753221174	63
50132.38703833442	50934.56078554152	63
50359.566908509725	50083.85427026265	63
50209.25221961599	50999.17691638068	63
49676.528820303894	49962.58990736948	63
49742.02733655831	49854.39559249287	63
50584.151578969184	50547.68505728382	63
50792.09011723446	50602.9861215083	63
49653.52922506755	50024.133665017194	63
50219.88774619025	49718.64383762092	63
50331.113785916634	50812.10298511771	63
50365.392366873304	49951.899476713865	63
50192.33696140144	51061.011448609126	63
49923.36689094659	50613.88222137224	63
50073.49343167087	50903.27669805467	63
50479.10394731652	50009.10557499297	63
49697.10760831456	50295.05960051661	63
49657.526206467744	50378.35693902741	63
50297.19343242759	50579.550474528296	63
49908.33713126171	49836.189231516655	63
50257.18349379683	51041.59542828844	63
49972.48468715946	49825.763803234186	63
50066.74268371115	49666.8556500656	63
49934.777767854444	49767.740098243135	63
50539.98803751429	49976.428396740186	63
49725.743412173186	50087.46670181397	63
50129.25924689307	49646.216296163555	63
50146.86964711333	50780.0995598529	63
50143.59764030397	50999.365446758275	63
50031.16782293076	50607.918162328635	63
50724.197418285046	50625.578792322005	63
49800.552911803185	49824.42688701831	63
50172.48984010866	50698.281657601765	63
50528.455223061144	50300.3979941468	63
50659.937825858135	50394.44183804105	63
50642.70396198442	50734.817753646836	63
50229.007459361914	49654.508567772406	63
50481.87673447467	50827.34485139054	63
49777.20860833773	49761.47376153059	63
50396.271016857936	49889.33422950068	63
50771.706771832374	50670.88112963733	63
49760.93177190199	50266.765444032244	63
49846.20307086734	49755.316960640586	63
50262.26688761001	51112.40733329703	63
50295.850314912386	49892.16125764464	63
49804.864429983296	50516.9216082602	63
50789.89428371556	50394.438004208394	63
50654.36891700243	50628.13754443243	63
50412.70916921643	50806.44005603108	63
50572.28992451444	50355.893668073695	63
50501.05742326618	50891.398710975984	63
49718.79180338456	49791.75931491932	63
50583.604977906034	50254.21696256837	63
50300.07644172691	50907.127201222735	63
50554.69224396554	50043.634149608486	63
50859.10425317741	50605.152965102636	63
50351.32485436789	49836.36600944474	63
50544.06666616738	50125.55448193501	63
50844.480920851835	50431.72358548062	63
50693.7271131674	50683.30420472045	63
49613.45018211264	50331.20350293433	63
50209.8975442888	49584.54994275824	63
49607.4498440299	49959.02911422285	63
50440.22499045629	49837.87075935289	63
49935.85215918269	49696.97379678231	63
50610.050320773975	50791.4390429647	63
50623.70963656033	50050.33665430374	63
50650.91364632248	50264.925421797496	63
50741.854300299114	50735.07282169362	63
49550.74496132359	49915.96969500994	63
50355.422461269714	50946.24735923524	63
50746.717757126804	50317.81966147249	63
50437.5405584387	50873.76966608142	63
49919.52905498322	49626.72091416384	63
49770.646101368446	49693.98433801336	63
50529.00100721107	49913.16259446117	63
50657.25601660346	50840.663923007174	63
49789.41441591938	50585.017311956915	63
49592.853261582044	49859.53540842557	63
50910.43007506722	50419.17565649209	63
50359.43790114347	50871.55741805662	63
49616.36586549105	50180.31385232242	63
49856.19296600235	50578.76386580164	63
49984.79470527136	50663.46828684897	63
50836.74983048473	50673.56040619912	63
50802.872962087116	50765.41367762674	63
49636.01165170656	50255.55602196625	63
50462.3762194616	49932.65491321324	63
50681.89512729189	50908.56672510095	63
49808.17374390248	50647.62399415011	63
50337.97241509077	49764.82604416144	63
50729.30065092666	50859.88986523801	63
49747.72676551272	50677.866107260415	63
50943.94200306194	50361.308081854106	63
49956.95240697942	50730.327535999655	63
49671.998419637304	49865.28664717658	63
50904.52999177431	50676.19019386793	63
50520.54597169842	49842.275975507466	63
50258.6663021678	51183.67392835088	63
49558.319944306546	50295.21276555773	63
50601.21872896698	50883.80155295979	63
49752.15610795374	50747.478610677295	63
49775.299075754374	50816.66359040401	63
50975.38891924088	50419.828717617864	63
50149.656038317786	49544.95452456204	63
49567.91664633264	50136.09668752813	63
50614.204126573706	50125.36534417082	63
50589.85617054767	50954.960386156476	63
50004.73202588371	50823.45308258441	63
50001.2903773844	49656.94296212026	63
49495.041349011815	50326.11095999011	63
50123.99422516977	50137.59824995515	63
49816.36301871688	50761.923503303406	63
49979.58399589375	49594.40871487998	63
51005.00588667802	50336.14876830885	63
50671.74647541411	49997.9159287281	63
49685.315204618775	50524.472413772055	63
50308.95252172935	51002.962429152925	63
49622.49626993383	50551.229021386884	63
50693.460878618964	50785.27128734493	63
50192.75295173073	51169.38431679161	63
49624.60720799986	50435.38339919414	63
49533.737931499694	50196.64372306613	63
49707.86984197719	49672.97177655556	63
50772.92656680336	50255.14046351561	63
50652.895984005074	49933.70848894263	63
50743.874456703976	50925.187707651385	63
50653.96714048682	50184.19898517286	63
49640.594135221196	49806.50021578739	63
50339.435286482454	51064.422408085964	63
49859.23708518386	50816.80214012198	63
50010.083263591085	50932.50406074498	63
50060.03151583438	49596.64149741468	63
50799.12003931207	50190.53765417217	63
50889.2296739212	50547.589660912796	63
50539.12876973106	49777.97712462268	63
49586.593228305246	50612.09734608513	63
50551.52383213739	50824.01912556331	63
49642.29877301468	49663.600634487826	63
50232.065591773004	51246.29220968725	63
49943.63525925507	50853.63616747316	63
50609.61030721145	51024.11858395156	63
50738.22526821	49995.32310178477	63
49883.27558669729	50733.64233179443	63
51037.18583545896	50271.828847978024	63
49572.583069715074	50385.7236585294	63
50828.523554640095	50289.18998197002	63
49691.499396759435	50631.7786832897	63
50463.70782558575	50291.28965407159	63
49690.176144683785	50778.668996569075	63
50090.23090570397	51035.83841490476	63
49480.77987157295	49935.32157629513	63
50952.65938843507	50289.4887151614	63
50402.936649155425	51087.59239324281	63
50939.83710209753	50730.64396887925	63
50870.400521962176	50193.15514661554	63
50441.494949672626	51139.642227834054	63
49669.66401818957	49747.676370903915	63
49472.415251751816	50002.86041989252	63
50519.59293690724	50952.89556459716	63
49767.39561184698	50887.58879586505	63
50954.27346875839	50632.93992126791	63
50816.547857566235	50124.29533807805	63
49697.81231258159	50866.11260085731	63
50323.62732078015	51174.963799266756	63
50881.56210742772	50128.47883120842	63
50549.4998398279	51057.79816890548	63
51068.91270086716	50213.10986271532	63
50415.22457408694	50001.099222171	63
50578.1418375696	50185.13514068036	63
50938.04759860077	50086.919831635045	63
51013.6386139141	50669.82878095313	63
50545.79576772795	49712.37725920597	63
50381.05172428304	51204.06686237119	63
50934.60776014041	50174.08091871024	63
50656.92458033634	51068.33993906664	63
50599.13072066872	49748.004893810146	63
49835.0190087589	49688.295252223914	63
50647.67181562548	49867.568914630756	63
50957.92234293996	50792.432861668975	63
50617.46057061104	49810.1078059851	63
50936.06459035931	50479.064862634696	63
50796.575507980415	50023.27973813452	63
50295.83940842491	49680.256310409706	63
49430.20835463559	50304.51169290412	63
50145.83354873723	49479.749719171785	63
49552.48083026609	50537.15036612979	63
50081.647356929	49446.118602078284	63
50406.96866625319	49774.9215885658	63
50701.68554787186	50137.6879605171	63
50898.20696993463	50251.896520333445	63
50956.16517653926	50543.333650672	63
50009.142853248384	50997.876081054885	63
50414.9335201874	50975.140815021005	63
50214.182396885975	49519.45000986212	63
50158.171540535935	51231.29279708057	63
50480.598217015286	51193.353069583776	63
50801.106569934615	50967.611036504284	63
51078.25978498138	50149.74752478396	63
49487.21750815722	50246.308197830105	63
50115.08473520767	51176.37870370088	63
50274.81866536175	49479.93698073335	63
50468.72861027375	49757.764730062496	63
50850.66357570477	50814.05689132697	63
50188.84173210456	51299.38197936049	63
49690.263276763326	50710.643817701864	63
50954.09114446357	50024.300966996074	63
49853.75716284773	50883.329352292094	63
49524.10305918373	49838.14007423854	63
50291.447037494894	49410.8505439025	63
50060.90377737581	51129.781286902944	63
50286.095430936955	49811.380594063034	63
49576.93256120597	50021.42493172084	63
50828.08776540584	49958.610296288105	63
49610.9446757079	50086.91374567053	63
50994.64218788415	50200.222915456856	63
50620.896755264286	51121.615002650076	63
50150.67230075327	51114.26237406545	63
49941.472699121005	49532.72331904365	63
50729.35921226851	50199.14682886772	63
49630.657069825815	50892.50147776487	63
49584.19913071912	50944.676686559294	63
49472.405762767914	50169.758410488044	63
51100.12082774106	50289.67574158187	63
50011.03410885567	49428.1096282157	63
50865.36187442161	50047.07393341859	63
51125.96757855874	50352.422009273905	63
49618.535478163845	49596.88778763106	63
50227.92575134479	49376.2327151607	63
50123.68596861496	51292.00002688736	63
49952.820154819376	51028.71126965375	63
49633.30777696292	50827.99540594097	63
49876.75169009758	50659.29008114499	63
49575.95098329989	49655.29121193606	63
50351.86944173825	51269.89782812319	63
50681.0593845161	49783.622120546606	63
49974.14712970838	49366.368561424904	63
50796.696792596245	50888.6572185517	63
50711.81567682701	49899.19270599418	63
50682.67715777047	50980.30335262665	63
50558.73317113431	51140.396611446675	63
50066.99889352953	49380.61935098895	63
49567.89235597696	49556.82314572038	63
49941.79887761263	49437.4780991702	63
51082.32580083811	50402.914648049365	63
49405.72775244636	50370.89250011916	63
49607.84261649464	49717.908419076266	63
51071.27987601754	50705.60818775647	63
51018.31923463087	50014.4440496252	63
50905.82326635758	49980.73601741501	63
50878.635781774676	49918.28028778373	63
50450.98301217291	49692.85951324954	63
49427.400161500445	50115.09554555746	63
50434.16671493476	49628.04228917122	63
50427.259348872096	49561.56073379708	63
50279.94594909671	49589.28536443978	63
50005.16893964308	51176.110712361864	63
50458.425238033706	49496.927958068656	63
50456.82451519111	51053.04856763218	63
51071.577892177025	50053.416173542784	63
51022.45637327339	50772.54047962888	63
50609.563275785295	51188.920486225375	63
50384.24836845347	49683.8451665016	63
49716.51555062324	49608.760901852955	63
50226.43890420976	51359.529359829416	63
49892.755527234425	50994.15186940339	63
49416.65081152002	49956.49099408985	63
49525.64114926602	50067.42377725	63
49501.034427471976	50487.54424961918	63
51133.44774859876	50028.130395021006	63
49615.75507095334	50673.86460447905	63
49371.27946825979	50068.609000895856	63
50099.65955056505	49319.40784576682	63
49571.08265753973	49792.9994681381	63
50938.7538207682	49882.60167858143	63
50283.84999086402	51287.77641981388	63
49365.57814612645	49912.961169231254	63
50710.69757389689	49725.73807058191	63
49783.6933962723	49599.80077182214	63
50918.68287729439	50850.90780132358	63
50087.05561286565	49515.5692426876	63
51101.72851662291	50768.472996959725	63
50816.34491449994	49892.13085407991	63
50163.98493679893	49347.09775897029	63
51052.571645799035	50612.56858980008	63
50260.92328936813	49316.00381591161	63
49523.351673724246	50632.51032497328	63
50880.87544658713	50905.52943738198	63
49527.48490179251	49743.52222378917	63
51113.31624096121	50638.87003292992	63
51004.35232789204	50080.80235712473	63
50999.69100492765	49860.377487410056	63
49610.17743554812	50763.06374906663	63
49515.47157501367	49621.739042946545	63
49852.77108380895	49619.88767575046	63
49494.75489366355	49685.875005198286	63
51009.73552057098	50500.18664382491	63
49432.42040735274	49889.192091155615	63
49561.81515895575	50828.09048065927	63
50712.881888949894	51106.077989513076	63
49644.62033381142	49534.307188731116	63
50931.02271213316	49812.51108292532	63
49503.72994214856	49534.873539784254	63
50742.775337940395	49837.706594948955	63
50690.61972787117	51166.67815853959	63
49826.86349830592	50995.96575754572	63
50849.43543894243	50357.67687424814	63
50082.78267783028	49253.79606783896	63
50210.70301138347	49449.39863892656	63
50670.926970522094	50327.77446447766	63
50979.66777194947	50887.30906961717	63
50286.08818955415	51387.68713582726	63
51165.63652396999	50796.79389001282	63
50087.641724962086	51234.467599844975	63
50208.824121968784	49269.250519883724	63
51131.779644128655	50196.10941301603	63
49393.7543260233	49836.995311409744	63
51135.417180236494	50096.66262237546	63
50354.91316557727	51380.804220274564	63
49329.71289263981	49805.775738359705	63
50015.19470966745	49266.73275759062	63
49798.621602302876	50118.421024082694	63
51196.88853969045	50189.7201517663	63
49433.52973824003	50435.01969061138	63
49524.335925157015	50889.9620025148	63
50787.08257290815	49782.84129881447	63
50032.705223290446	51274.83954094532	63
50020.917896121515	49508.817892328174	63
49558.32750141926	50718.37052100894	63
50337.45182168664	49457.60695115937	63
49830.78675267983	49553.32324361064	63
49586.74032538758	49491.39588797599	63
50343.63596557019	49528.50408217974	63
51202.026086423604	50254.646842709204	63
49478.751572551715	50578.97922143521	63
51140.301006319176	50700.63261435415	63
50524.480288121995	49499.95452493831	63
49906.79217361947	49381.883900499284	63
50031.62938070898	49202.84725380036	63
49649.42633770881	50962.37581207176	63
49344.44950018355	50394.0589517755	63
49508.59396153775	50789.146634367324	63
50600.98260557238	49671.8043428033	63
50810.181217755824	49718.40985777624	63
49395.77938026605	50245.539404011746	63
51199.85661190562	50121.774310118766	63
50842.70295990885	50503.55522953721	63
50693.07488335483	49656.439421036666	63
49457.71356339705	50913.83288727506	63
51262.57906444289	50218.44664425642	63
49276.720536421155	49854.57414364515	63
49636.77118411398	49444.34370785781	63
50732.41284694616	51022.07748744733	63
49859.765040907885	49337.93419084971	63
50408.02444686744	49448.51235502589	63
51045.00665525353	50873.29251680681	63
49965.55971814886	51265.23526106507	63
49445.79117977442	50521.502373879295	63
50759.49715219242	51155.733440176686	63
51262.18133139153	50088.7001268038	63
50736.80127977121	51217.93002628035	63
49715.31788088156	49519.454005165804	63
49570.1941243713	50470.273802965545	63
51322.01936636421	50115.14750810438	63
50358.31577881342	49393.577132851315	63
49444.416006138585	49736.28459963018	63
50029.82075870173	51071.404581013005	63
51320.426461531264	50051.05506753658	63
49918.520044380784	51309.279866358025	63
50500.43778178679	49600.97923957063	63
49856.16345909063	51053.475435274624	63
50326.8192917994	49327.244211332196	63
50586.27448475622	51253.89557078412	63
