# Supplementary material for: Abundant Topological Outliers in Social Media Data and Their Effect on Spatial Analysis
Source: PLoS One. 2016 Sep 9;11(9):e0162360. doi: 10.1371/journal.pone.0162360 (PMC5017681; doi:10.1371/journal.pone.0162360)
Supplement: S4 Dataset — See the respective attached file. (ZIP) [file pone.0162360.s004.zip › S4_inclusion_swl/clust_65_74.csv]

50000.0	50000.0	0
49997.79043139506	49998.597076012185	0
49992.133447697015	50000.07879332946	0
49995.558133034945	50000.38009565156	0
49997.21745450375	49997.77212437529	0
49994.57180867038	50002.631066205395	0
49991.49888846195	49992.4613969998	0
49996.77201141029	50001.35825968003	0
50004.850999751936	50000.85693610015	0
49993.46797080403	50008.42654315858	0
49998.95035597973	49999.646175560476	0
49997.442896782326	49996.09302892505	0
49998.812795232036	50001.19449831629	0
50002.62075658079	49995.496073808055	0
50000.216125961226	49993.66178437633	0
50004.23648844592	49992.22940218959	0
49993.571381594695	49999.580818657516	0
49992.41923089483	49988.943020042476	0
49996.0527618576	49990.599080623244	0
50001.12000876341	49996.02035613251	0
50001.6019572125	49988.69191780159	0
50000.054173393626	49994.84507609227	0
49996.16393075302	49983.54171333091	0
49999.359585119164	49998.34690009942	0
49990.032259035645	49990.78718097332	0
50008.03801246034	50004.374756706806	0
49997.912305912	50002.05047237355	0
50003.47988321763	49993.052296422924	0
49985.51403302475	50003.33527065473	0
49998.6759818169	50008.21620234813	0
50007.88661690972	50006.75171072905	0
49992.84463948033	49996.02080521639	0
50005.353157945894	49996.63946390781	0
49993.56821679584	49997.757853689975	0
49984.727985152575	49992.42600786566	0
49987.897885826496	50000.432936200814	0
49995.41428427015	49998.58480619745	0
49998.23230755371	49984.27159425677	0
50001.56984675912	50003.70886639595	0
49987.949256951135	49986.671472371265	0
49993.69019385624	49988.42095948461	0
49990.60023029436	49996.84431148471	0
49989.8831856475	49998.5480773353	0
50004.031737429694	49998.13902404288	0
50003.4894029905	50003.09904140463	0
50008.61850962432	50008.21797879241	0
49999.591625836154	50002.031401449996	0
49997.03975814452	50009.348246719914	0
50004.44371639388	49993.891565456965	0
50003.34929151505	49985.56991203538	0
49992.16039029563	50006.06042632077	0
50007.15378653218	49999.26466668234	0
49996.16890274137	50002.738391335304	0
50005.92485061879	49988.330804757796	0
49998.38389391129	49993.62450756858	0
50005.06115385122	49997.67556213016	0
49988.91764942108	49997.5550046056	0
50007.51712024195	50001.36870839534	0
49988.1616042304	49983.63506917873	0
50009.485075860175	49997.87824772131	0
49996.04301541916	50008.734037925446	0
49992.10706594943	49998.709555552676	0
49998.05603662089	49976.85732034227	0
49998.23225417739	49988.04705525317	0
50003.29875263384	50010.79864165075	0
49988.8005706413	49988.888047156666	0
49998.633742805185	49985.74198749925	0
50012.26252845324	49989.043919917516	0
50001.71554240036	50008.23076770677	0
49990.4221963806	49980.08489794384	0
49996.7307457035	49986.75100088232	0
49996.95323201458	49991.31025767149	0
49996.627782278076	49999.704189140306	0
49993.783599509414	50001.9670468794	0
49995.547791910605	50007.16657583297	0
49994.541607082676	49998.032773452	0
49997.19536476392	49993.761534747864	0
49994.48619388764	49990.314267388865	0
50005.31953840113	50011.457951609125	0
50005.21838530439	49992.710027598725	0
50003.553832569996	49996.930528550794	0
50005.55622003214	50007.27952617764	0
50016.07253131363	49992.92009515851	0
49981.55975510632	49993.815413305005	0
49998.391760254424	50010.92338898061	0
50006.9610331696	49997.4371772649	0
50008.761052684844	49996.71402507769	0
49995.88335509951	49989.38185972829	0
49996.861110456084	50003.60591475201	0
50011.76083948491	50005.815023696225	0
50007.565205166386	49988.032658921504	0
50011.5472826698	49993.41279408204	0
49994.69598294172	49991.86267472745	0
50001.59297422699	49992.63184262959	0
50020.432728192354	49991.544523876044	0
49995.42836478101	49997.296746693275	0
49998.810270886876	49992.07105333187	0
49990.64479087334	50004.56734443546	0
49986.07489653561	49993.66150576665	0
49986.51012401545	49995.60849854692	0
49984.077954815686	49995.664388103614	0
50003.895467088914	49987.98694527446	0
49982.031325156546	50004.108411650275	0
50012.386007996894	50002.93416500153	0
49981.83577827261	50006.99544168797	0
50002.61358895062	50006.125868638286	0
49997.610187178936	50007.504993158815	0
50002.000247755146	49982.02566011666	0
50003.92467657114	50009.55221404131	0
50007.90022175466	50009.254849840996	0
50002.119076106625	49987.54881244561	0
50000.85755020047	49982.84260186325	0
50002.88920887537	49988.277816315385	0
50000.76418505607	49990.47633754719	0
49991.52221516297	50005.175687260315	0
49991.79441719219	49989.945528475415	0
49998.38903914623	49990.977596904035	0
50010.86443657174	50002.861853111826	0
49996.13310567727	49978.225416527945	0
50001.90323198772	50002.087447907405	0
50005.84584777947	49998.54566276328	0
50017.357289774474	50003.73442282242	0
50012.453241333955	50007.3589429362	0
49985.605250376015	50000.51473356919	0
49994.38328827558	49984.18899957935	0
50000.8403546126	50004.897730818215	0
50006.11194117808	49990.15992299432	0
49984.27524808013	50005.968591316036	0
50019.5490885488	49989.334775282514	0
50008.08135946473	49995.88210170539	0
50013.452588935026	49988.7082536488	0
49998.1854275154	49989.08493253287	0
49998.71774061969	50006.58240197167	0
49993.97049801827	50004.02511665101	0
50015.25622703696	49993.5720335993	0
50019.81418921928	49993.28277654077	0
49995.226166110464	49988.49803466768	0
49993.865175289255	50005.869898426434	0
49994.04884830762	49993.897956082816	0
50001.39258520028	50014.69304526826	0
49992.10381851385	49991.3367421365	0
50002.88349777745	49998.53556594982	0
49999.29465558944	50003.13800737407	0
50012.61582749915	49996.667967977366	0
50004.93898694684	49981.08544820314	0
49992.72674114008	49981.491918674365	0
49982.816725410885	50008.82887474503	0
49993.60548876865	49980.15138910854	0
49992.11360557294	49974.161871512435	0
50008.0641741181	49991.535682462476	0
49986.56975352135	49985.88537937111	0
49988.26397047004	50003.51104710496	0
49986.204012010814	49983.62403469558	0
50005.45533731321	50008.4777403098	0
50002.84202847576	50009.38788858975	0
50004.5110949025	50002.17592122478	0
49977.593176681534	49997.97886004455	0
50012.96296910729	49986.584380800676	0
50000.389708098875	50008.21378903525	0
49990.53693650669	49987.986221160616	0
50014.06684097054	49993.2541244715	0
49991.01998804747	50002.62396518842	0
49997.179664791176	49989.593964051295	0
50004.2950092968	50012.89350630644	0
49990.621701041644	49975.46767306921	0
49993.55678247852	49977.01456242952	0
49992.84959283164	49987.70268395018	0
50011.20404459958	49996.77816642178	0
50003.364540594666	50019.003513690965	0
49983.49823437399	50007.538690917216	0
50014.32975302772	49996.15686941403	0
50015.78410513641	49997.474112749405	0
50009.43197460551	49990.474738550445	0
50004.745906517455	50016.623646608256	0
50009.63416808849	50010.34807378314	0
49981.74271072933	50016.83610456045	0
50013.40609958293	50002.34463341224	0
50002.72985233878	50018.01678341299	0
50008.287622641416	49999.13161246651	0
49984.126513146795	49977.08224825575	0
50012.84333684762	49985.38424254539	0
49987.99532836726	49995.883448455505	0
49990.49563661924	49992.83144377475	0
50014.145828508044	50005.16808115428	0
50015.1384677496	50000.029878970345	0
50018.71002429644	49992.34413541518	0
50007.134924491525	50011.962310271636	0
49996.373515502455	49992.135994846685	0
50006.850693972374	50009.72264438309	0
50012.45941158673	50019.663471941465	0
49992.899397134126	49993.07508130361	0
50016.607641170005	50001.151601822945	0
50001.25747092277	50006.547656443894	0
50005.9345093647	49994.19009730721	0
50017.813944932546	50005.00005444524	0
49994.42296405501	50000.44724693628	0
49999.35940114721	49988.76188971461	0
50016.58884756132	49999.17895380054	0
49994.892938313336	49980.091849776516	0
49995.0510721457	49995.44024060015	0
49986.38053722962	50002.41536141428	0
49990.64707373581	50007.66669698612	0
49989.3412077137	49992.250863683475	0
49987.369434572014	49998.90669951169	0
49986.04730065185	50004.93889305151	0
50020.57281063565	49988.298296764944	0
50003.141428724506	49983.92680217168	0
50011.81226398315	50020.795317113116	0
50007.91702417866	49994.79261652382	0
49997.460358599514	49978.000531714766	0
50008.47322917809	49997.7998386602	0
49988.79105521255	49985.61885176348	0
49979.99668415866	49988.247550464446	0
50023.01450993598	49990.665766766455	0
50001.80863469015	50011.621492053586	0
50001.180707899926	50000.160397497704	0
50001.230491099064	50013.464722137476	0
50005.57916729151	49986.36478573439	0
50006.32386534526	50003.98689779463	0
49987.26417256439	49997.386262863576	0
49986.50969488265	49971.13079668079	0
49991.78560749561	49984.743248127874	0
50011.91064186316	49987.25857504851	0
49979.026179858774	49993.54009193787	0
49995.29197055855	50014.299317089695	0
50003.27528192292	49991.640484220654	0
50022.18687484511	49999.49876293456	0
50016.845165693354	49996.542146341235	0
50009.68184032617	49994.3223712722	0
50008.5689875515	49989.42745413995	0
49988.62882947315	49994.23153514448	0
49978.34352784749	49994.31806542327	0
49991.21899801028	50013.93786311992	0
50009.06545782055	49992.015826742805	0
49996.762495718875	49973.93491078354	0
50017.86968777505	49999.56646561498	0
49992.32209367812	50003.204802689404	0
50006.53972236025	50002.45568023364	0
49989.60527622023	49999.63902025744	0
49998.13606003267	50013.69500914624	0
49990.00921189547	50013.485931768155	0
49991.09537875763	49976.82180722324	0
50010.54800492425	49998.00514117209	0
49989.09032394753	49996.42852776032	0
49995.18505374276	49987.3120398817	0
49990.204920949844	49989.23957312068	0
49995.16332007578	49981.804981765024	0
49989.805555721876	49969.598178768865	0
50014.54160586519	50009.30971696948	0
50021.54580095918	50001.77225144148	0
50006.927652825536	49994.9504747572	0
49978.94516972163	49997.86333530433	0
49987.154837966766	49993.45593771072	0
50018.25094646333	49988.26745355924	0
50015.53809944499	50007.19757847838	0
50002.562234896366	50007.29734310244	0
50000.87592896443	50009.30557281569	0
49996.09835851055	49994.088565508806	0
50023.472574627034	49993.01831946304	0
50013.090661204544	49993.807025936294	0
49978.33498788711	49999.89226490378	0
50014.457860201575	50015.35471834229	0
50006.75642568968	49992.643689522236	0
50010.80395894891	49986.74763689218	0
50001.22972512284	50016.696412634854	0
50011.0865047758	49984.2383962155	0
49987.17750191979	49980.50113884318	0
49988.18126003159	50002.39534483807	0
50025.30879016485	50001.55626795164	0
50004.84985572731	50003.25131092541	0
49992.321169828596	49977.792669715236	0
50025.70679542769	49986.95657258604	0
49987.68618123762	49990.97637467728	0
50003.750755374844	50000.30182726468	0
49993.00738688821	50018.27374472574	0
49985.56049451298	49985.40564000354	0
50012.47559685164	49994.66869856204	0
49988.23073582163	50005.06016935864	0
50014.21137249285	49998.59916272567	0
49985.705947552444	49991.237555350046	0
50023.961762669176	49980.63716247672	0
50015.65901229553	50005.51123304655	0
50007.42018130532	49983.40923644637	0
50003.98929458173	50020.19652411129	0
49978.68685766216	49980.01706397409	0
50006.02554113342	49983.502716806615	0
50006.37104882755	50017.880156948675	0
49977.877792385596	50016.68462250551	0
49983.88778388111	50003.431641383904	0
50007.25930525301	50016.356386512496	0
49997.53870393056	50011.68337544323	0
50028.8876354843	49996.7961139601	0
49993.03313609062	50004.99403676527	0
49978.87460193789	49978.57901382944	0
49998.366406242945	49994.75751474936	0
50019.61622097593	49990.60713461233	0
50014.61533795304	49991.38028168589	0
50008.690952911136	50020.165591565055	0
50005.68511072025	50013.842987113785	0
49996.093953493786	49996.01996986774	0
49981.46397774686	50000.416395001106	0
50010.21667654521	49996.177030068495	0
49996.98762224401	50012.73618486243	0
49977.06413674297	49991.234642248426	0
49993.694214306066	49995.12567417274	0
49980.3192485011	49994.00326872188	0
50004.056211135474	50014.66353332076	0
50002.37956575776	49978.923750197646	0
50022.66685467963	50001.65038291576	0
49995.84149753014	49973.43350969119	0
49997.10356754586	50006.01006358804	0
50033.06942428801	49981.91341570461	0
49979.94679799229	50001.3323591304	0
50008.85047956283	50016.47355770598	0
49995.25060635962	50016.73726829858	0
50006.72266694603	50007.64404602325	0
49990.082384099696	49971.73324296739	0
49994.30142329103	49986.52147414055	0
49993.99083781493	50013.564340328594	0
49993.677025331424	50019.77453632753	0
50008.88873976937	49986.20754836948	0
49989.62043617076	49984.9066512741	0
49976.89101514203	49999.79555213243	0
50000.38365317644	49984.73866509687	0
49998.50301832688	50004.801049115755	0
50002.4775370339	49999.82692121468	0
50000.58614407058	50022.59126134004	0
49991.57997734524	49980.74466590062	0
49999.47619484948	49983.55135301644	0
49997.872176753845	49979.78767954166	0
49999.51034001347	50014.126163537476	0
49987.361610054635	49969.53376487578	0
50002.83973411616	50012.701877170904	0
50010.86774556764	49989.07944425918	0
50001.15748309764	49991.573961654765	0
50007.9913835416	50022.24041741338	0
49988.7503233546	49981.35012226887	0
49986.03608310234	49999.11861181681	0
49985.00637627702	49981.597648055234	0
49985.650089384144	50009.49023072368	0
49974.397243483145	49994.03644489316	0
50015.4345562129	50000.98678220005	0
49976.39001702552	49983.38478956387	0
49990.066594147334	50015.71113489241	0
49971.73204410394	50023.41744022993	0
49983.60830630746	50002.113752133686	0
50007.28364498836	50014.70157262982	0
49983.19737224199	49998.713609976796	0
49986.11467622116	49996.56995467928	0
50019.87293030292	49996.05067039871	0
50011.89569799317	50004.23689077273	0
49987.14195373493	50003.64643312917	0
50005.18617250356	49976.00707180303	0
50021.27295677253	49997.78060101359	0
49979.594871433575	50010.649888378335	0
49992.039268323744	49970.88771154867	0
49987.510827455895	49972.02581111281	0
49995.56040451604	49984.98989796355	0
49981.0822076258	49967.432359146966	0
49987.94058000065	49974.88526764987	0
50014.510866226876	50001.379604242626	0
50004.62877733578	49978.807454918766	0
50003.970018942	50018.124082947324	0
49993.62624373497	49978.81782578118	0
49981.3428510555	50003.34384201937	0
50018.167902045905	50002.34827142573	0
49981.71449227033	50012.160532840586	0
49993.51179022016	50011.8374166899	0
50006.51511528033	49980.31385758159	0
50023.53832016382	49982.224374854566	0
50017.194157851016	50024.83639285489	0
50016.97714463976	50008.12513798981	0
49990.94758817478	50010.165896359336	0
50029.3899666008	49984.93088934797	0
49985.95128382408	49973.39797252086	0
50021.498484812364	49991.903341270365	0
49977.56468768297	50006.68173366002	0
49997.40523162644	49985.00916248897	0
49999.45886393115	50015.993292540705	0
50004.07375902936	49990.19193619716	0
49974.26236635185	50000.19879209648	0
50019.180563178095	49997.94562009952	0
50009.890755981425	49980.265018184764	0
49989.29510405071	50002.724338880376	0
49996.426259186024	49985.51478007382	0
50007.493040620924	49989.19723968765	0
49981.384028675486	50010.62626959132	0
49991.6071713429	49988.028312631526	0
49984.6056899718	49996.65388554512	0
49989.978249538704	49976.34614928339	0
50009.06208482354	50007.05225252825	0
50015.12164949382	49987.54220632814	0
50013.02451351341	50012.6930640136	0
49983.72875331615	50005.03348698493	0
50030.322162535915	50008.764945724026	0
49988.07236480543	49973.30322159022	0
50021.17953770424	49993.40148768863	0
49977.9353266202	49988.32861394756	0
50017.55200453088	49989.686622262205	0
50009.41709683127	49982.94472538286	0
49993.517031380165	49985.624445562935	0
50024.23762702507	49990.057631149546	0
50006.59920691841	50013.173112278804	0
49996.36285869221	49979.65183355569	0
49996.46253639952	50010.35669178488	0
49986.346697934445	49975.77454466398	0
50017.36509094484	49994.05724041787	0
49977.54298608225	50015.26628060827	0
49987.665413008544	50009.961026873665	0
50004.20668245684	49986.92493821414	0
49991.240948939056	49995.09753900651	0
49990.672214701546	49969.02835953091	0
49986.80029992012	50019.193986685816	0
49987.05498610656	50015.276629584274	0
50013.29483279359	49990.93642424138	0
50003.07116470876	50004.790797890644	0
50019.96678142075	50005.286622233856	0
50016.410985050155	50026.64117403084	0
50022.381607964344	49994.78009458669	0
50032.55510401598	49988.476649386204	0
50019.84726886357	50008.03743254569	0
50018.55105006549	49996.125393120456	0
50005.72733228711	49984.65987424659	0
49990.724770951034	50001.10196901953	0
50007.556938279646	49979.396019758125	0
50022.078615100705	50000.813758113996	0
50004.55566149082	50023.60044291396	0
49998.4983155582	50015.035411197096	0
50004.21201548379	49979.89735732732	0
49998.41688966351	49982.0914605221	0
49996.9404056562	50019.45560997021	0
50024.824178134666	50003.82240284793	0
49981.59933546655	49988.22546023058	0
50006.68692081328	49991.29153867619	0
50030.92505047998	49986.73341575318	0
49987.02162812129	49999.91224158874	0
50025.59547838074	50004.8113040502	0
49988.90094384041	49975.40867859488	0
49990.23594971534	49994.96063345515	0
50017.1067611682	49986.79810538411	0
49995.74080340362	50018.56532930337	0
50002.31586199673	50000.83903672667	0
49985.91446985067	49977.111835945914	0
49967.44431902017	49989.53004316159	0
49991.32434972063	49993.81099808387	0
50030.49764698876	49999.80431681986	0
50027.8920230694	49984.61646596402	0
49974.05217655252	49991.63751974511	0
49986.350155817265	50008.71150109189	0
49979.786602864704	49996.93528004006	0
49980.638830733114	50014.78666042598	0
50018.94609729141	49984.38404056665	0
50016.86817008317	49983.479919210724	0
49990.923193534356	50019.067660158245	0
49984.68159875427	50012.00075993163	0
49982.58897476211	49987.25645410104	0
49977.860154341804	50025.185317880954	0
49980.36263354036	49976.54920293385	0
50030.175245270664	50013.83441614367	0
50030.65430217634	50010.08164100497	0
49970.65389870021	50027.10203048065	0
50034.9719228903	49978.647480672626	0
50017.85789347177	50007.327853458395	0
49989.376716702325	50005.95581601044	0
49972.54740722439	50004.26018838349	0
49999.90607349646	49987.24525022351	0
50016.33039841318	50011.26546094777	0
49992.406209525456	50011.43399184492	0
50035.72874323706	50015.82195458916	0
50005.41012807499	50025.2913505149	0
49983.81713803753	49983.79410119446	0
49999.77181508898	49967.689736443	0
49967.01115954832	50018.732933267005	0
50001.21111076006	49976.59515916633	0
50022.03660548448	50021.284900769926	0
49987.06820574467	50005.69981951918	0
50020.23576196077	49998.22890886206	0
49992.16903790663	50013.34050751537	0
49981.74734959878	49983.20071237331	0
49991.36824090871	49969.98461879516	0
50012.37766248718	49981.688403947286	0
49974.56224014572	50014.0804240969	0
50024.36097900612	49986.16457806206	0
49978.57637046901	50017.57258934513	0
50035.21616128849	49992.33085888675	0
49988.520182053304	49993.212740546805	0
49990.99456999804	50011.18036907362	0
50014.791241027175	49989.81083623396	0
49983.24235149588	49995.04380092772	0
50005.4078474971	49995.59320991545	0
50026.3538803164	50002.49773890014	0
50022.33425121599	49996.648774144	0
49985.706139208625	50015.893411702025	0
50001.12132970448	50026.977078791555	0
50032.16883876991	49997.22933410839	0
50000.78804212597	50010.92367463368	0
49997.79416111843	49992.046539810384	0
49989.86428037326	49986.360250281214	0
49991.50355130605	50019.933566887434	0
50028.340584949256	50004.80209150397	0
49902.09727683471	50145.0932874474	64
49889.46242478107	50213.43311020082	64
49895.90062060967	50075.58410021961	64
49825.232348770085	50056.39105315106	64
49834.90223045005	49992.03600807187	64
49771.94396143929	50102.81898180605	64
49899.76477225008	50280.88621268614	64
49933.65661424044	50018.98951794609	64
49999.35542417468	49995.61876597504	64
50069.63478190634	50006.26827797857	64
49724.965643689604	50047.84740555787	64
49834.47125660559	50161.79653723632	64
49870.013444669996	50343.09488771969	64
49831.59965025185	50282.75069798961	64
49814.521285008144	49927.53616331524	64
49747.727479274414	50166.585539130225	64
50085.02886343729	49943.04377255154	64
50015.05032431617	50064.55701824687	64
49682.51390921979	50107.24434846015	64
49770.20905531629	49879.37568998261	64
49868.87543358561	49885.22686263502	64
49664.88066354345	50013.266373742685	64
49731.13383260455	49932.7922499988	64
50091.41023463563	50068.265627303204	64
49661.548334903695	50173.63010522744	64
49660.168821064755	49944.853053539795	64
50151.74611197988	49974.12940558235	64
50174.66061805806	50035.367183806484	64
49832.79160751058	50403.13825392686	64
50053.98349076227	50121.50890227456	64
49685.79396054364	49876.514352284146	64
49954.30786508199	50238.894260175264	64
50234.155737003086	50001.97578180114	64
49772.05059735815	50368.89263255313	64
49601.366608841985	49910.073526187545	64
49754.44009955356	50297.896710102854	64
49603.604076480064	49979.03472014835	64
49532.99024900675	49911.94410773276	64
49977.02213631388	49927.35108711617	64
49614.43968783443	50089.66422709272	64
49569.273718602395	50143.37152858158	64
50276.009675187015	50062.16803442532	64
50155.7248699463	50097.55534457839	64
49884.94864238403	49817.26438270321	64
49669.99284521622	49809.54532684193	64
49518.73988706812	50191.301669311455	64
49816.91364237345	49825.00739540692	64
49970.59734889744	50124.24180739219	64
50155.0063420172	49903.997890315884	64
50177.03280279602	49840.665581071975	64
49684.292157883116	50316.74883659516	64
50291.444912162966	50127.880881937235	64
50342.10945852344	50030.665679149046	64
49463.201840829264	50143.49335008939	64
49941.23130992245	49868.530699279814	64
49768.36232719519	49996.25807539615	64
50414.0497952324	50039.03248298193	64
49618.6429672933	50283.343722789934	64
49533.09853381476	50258.54584011864	64
50011.29324155676	50192.750711049106	64
49426.85903717126	50088.82710777141	64
50030.861549695976	49887.13149682381	64
50222.07138751747	49782.68668024904	64
49957.60920860219	49800.352391201675	64
50143.943104839214	49779.37304546453	64
49552.222077308696	49841.17698090077	64
49704.06656728163	50247.70355253843	64
49475.92634099159	50291.3630293451	64
49523.66770803066	50336.4257659117	64
49402.9326411234	50282.11003098167	64
49937.07664111227	50353.70310781844	64
50227.38948853539	50157.067849936895	64
50222.73728335533	50229.08970771954	64
49405.262359636225	50180.14307503096	64
49468.36407913282	49893.68051504608	64
50026.08599847027	49796.734434899125	64
50231.01053137211	50301.73913001116	64
49432.17550912634	50347.276032369315	64
49343.46118526376	50149.52050363225	64
49337.14502165491	50296.807917620004	64
49471.74383964993	50407.79421661509	64
49563.8923676223	50039.279111658696	64
49555.53075725198	49770.477693444875	64
50126.997853030654	50156.45627303486	64
49304.36362908939	50096.18456374164	64
50302.883258426555	50311.8785521765	64
50237.05714265485	49928.0664599935	64
50291.63200266862	49771.95047565964	64
49403.18056593825	50423.858842215435	64
50247.26955509922	49719.00047361468	64
50363.09651998857	49964.3449084534	64
50350.279095318634	49737.49155034266	64
49746.99005009726	49815.49637848727	64
49483.79722423193	49960.89529562763	64
50001.88783504425	50327.59563053214	64
49898.55383176773	50425.256182169986	64
50103.05177109547	49723.446393662205	64
50314.038775542234	50194.42834713765	64
50068.5154828157	50317.693145977064	64
49742.09775112724	49750.550439828396	64
49805.61217605987	50466.84206674703	64
49596.597142096856	50208.299906818705	64
49426.63814345001	50006.94776645628	64
49751.16001692617	50514.27142708627	64
50478.65911835901	50029.42815515533	64
49826.24678848697	50531.080930748576	64
49531.858025805974	49700.56192540439	64
49561.48210313893	49639.078725776024	64
49410.59019291932	49923.53029997118	64
50030.28052289328	50395.459973528334	64
50077.4133492501	49837.433665332974	64
49494.21197051163	50025.666555672135	64
50412.105700370084	49704.682985597334	64
50007.77828832076	49732.339350202004	64
50079.14104644784	49662.23817500955	64
49892.073638041555	50559.25390422175	64
49780.3615675108	50228.557843763134	64
50457.88919502804	49751.020671567414	64
50014.40352075078	49646.64113895956	64
49737.661704370585	50427.876534834744	64
50054.509128713464	50246.97711835461	64
50374.70661523319	49896.06762764386	64
49666.38153886404	50380.7383786168	64
50142.35756523779	50224.16360753844	64
49920.310639959345	50495.34222629922	64
49855.81382523526	49754.43064221195	64
49943.203089225564	49699.913631153984	64
49764.46367339424	49689.01672494354	64
49317.23945469124	50229.28648838375	64
50488.27715872058	49809.187235433674	64
50245.92181264915	49651.829943506236	64
50522.29189731987	49969.98236941213	64
50469.402771562854	49665.18995744556	64
50559.61350263865	49797.805761846175	64
49450.252345497924	50476.699843625334	64
50492.56895584386	49903.40672675022	64
50393.9548095458	49832.82095770032	64
49354.28957506604	49995.27756343826	64
50011.34314607229	49578.33463016769	64
49622.43776376383	49763.527712416995	64
50093.31907372734	50412.47619298744	64
49887.87275270114	49663.120055014224	64
50128.780339614714	50357.07321518344	64
50372.78267371669	50295.47672083891	64
50410.211377715656	49636.00320556351	64
49963.00562462866	50569.23458948313	64
49282.6496731861	50029.946629430844	64
49508.184100341954	50508.66061364298	64
50453.40018123478	50099.21231532998	64
50302.54886923879	49939.33820288984	64
49890.2235820189	50629.353437436	64
49486.63872276138	49792.51926929958	64
50559.51250198533	49908.07502939257	64
50608.741153654286	49744.68332909591	64
50181.63569565168	49720.67597705913	64
50547.34413209286	50040.62962595574	64
49602.58196111964	49690.714014173485	64
50361.993828604514	50367.1957590168	64
49989.60052098602	50484.33640276955	64
50255.43391434281	50367.44200480775	64
49864.54397646849	49598.55106806763	64
50409.85323447984	50421.279199409415	64
49944.79922727797	49564.08692443524	64
49346.31948738396	49887.97718262693	64
49349.238729269644	50364.059675190714	64
50526.598959303556	49623.04193297307	64
50527.74342745154	50106.26489828648	64
49964.85570145431	50413.69881947996	64
49464.777020406706	49709.97363303085	64
50455.03874781336	49577.298691705844	64
49418.82871520422	50536.85453711589	64
50291.590569798114	49845.43976401073	64
50378.56512403242	50094.77553324563	64
49365.50397441084	50062.64285501883	64
50029.985673834366	50551.008292297396	64
49559.23887124973	50554.32461650614	64
49252.778818382336	50195.84925418355	64
49319.06347660184	50431.5957011828	64
49799.973387418955	49624.05944760957	64
49599.835933032824	50607.0680144521	64
50344.993184885134	49634.312167760836	64
50198.72116617716	50405.50882972498	64
49226.14163404834	50263.86362378634	64
50552.917948239345	49704.84142983761	64
50442.39370855635	50306.009147718134	64
49313.61165376088	49825.853881017254	64
49542.288814325555	50404.69029132577	64
50634.379636380225	49807.70969848509	64
49359.21123844688	50495.24496885887	64
49497.36769475132	50574.75975318467	64
49275.97634277945	50484.96035945112	64
50158.3642967575	50467.106461390395	64
50344.010265750454	50438.253905770966	64
50022.02681541416	49510.294297314096	64
50400.184396890785	49537.878954747444	64
49501.57339967614	49612.98596099017	64
50492.989532603155	49514.30842828671	64
50132.251592474415	50533.0231859304	64
50079.513605021595	49553.14096937961	64
50333.20751402834	49515.884417046516	64
50237.901542397354	49578.68860432196	64
50396.29603722464	50491.309820075505	64
50433.476261821226	49933.623971745714	64
49732.732468878276	49616.32267926457	64
50672.327611182554	49716.73287143963	64
50669.0728834054	49648.12238680533	64
50373.68240214055	50223.8607114938	64
49276.42595530234	50373.15098505595	64
50660.57194605225	49868.11321192415	64
49226.92458281211	50130.2666643874	64
50635.07099706575	49936.074968477886	64
49612.45427567078	50425.868180351405	64
50698.70957763055	49781.335156754474	64
50038.63477616542	50621.01850654503	64
50335.26666326128	50521.36099320278	64
50369.777933907455	49454.3472667269	64
50078.6091244106	50484.969115530715	64
50601.23653271934	50111.506463554135	64
49210.14816064177	50465.00208772126	64
50200.65207199479	50518.75999462865	64
50636.01045296096	50168.74689715453	64
50723.72511946008	49611.865621819015	64
50272.08293831013	50496.802659741115	64
49938.716388081004	49497.93343981151	64
49192.23490377423	50529.87782678221	64
49574.38491476112	50487.82523659949	64
49411.30499380922	49756.33665726594	64
50464.10318037861	50460.9170886727	64
50098.84032146036	50647.715857036485	64
50614.136830608244	49611.57837185431	64
49351.787632431064	49729.595859239984	64
49676.28166253757	50463.29976432907	64
50417.8916727595	50156.989769771535	64
49674.527041544745	49680.63934462358	64
50731.74698409921	49884.80191313387	64
49294.205416809455	50556.606706039944	64
50485.47142728492	50161.929423610265	64
50320.78058433782	50593.75169396915	64
49157.185681803494	50255.73416967807	64
49178.52893541443	50399.86630494794	64
50189.42458084209	50585.1346736111	64
50548.888157826026	49554.295680461684	64
50709.39955173181	49540.9976427907	64
49200.04566330789	50070.262107345385	64
50376.29947146669	50627.97800360683	64
50206.891899216156	50653.35986791141	64
49411.674097395015	49827.649071644075	64
49453.04359392516	49559.91831739813	64
49463.12857778181	50634.59434269026	64
50495.1620167328	49443.734439512984	64
50437.62606292279	49412.02948182375	64
50340.81027725614	49388.202141544636	64
49661.69540149514	49613.03207248052	64
50687.68826899031	50128.865494104415	64
50619.11906679841	49545.51177788664	64
49284.1533852569	49766.39980882336	64
50404.8906475874	49354.395515809694	64
50501.46981754616	49377.31926776658	64
50437.60594292923	50237.815979075844	64
49975.21536216953	50637.73855361396	64
50394.367352463814	50557.42071992893	64
49190.641374134175	50602.99049023756	64
49214.508536920715	49785.74970176117	64
49341.73691792102	50605.650103223445	64
49590.62737389673	50672.55651678707	64
50703.41417497612	49475.131640174484	64
50747.72704369587	50157.966609988645	64
49154.05937957988	50014.20651804681	64
50251.493119452025	50605.443928728855	64
50077.97462734475	49472.35340458555	64
50308.260681904554	49324.48620432411	64
49474.54967602273	50698.87306270905	64
50247.39186536229	49291.87425348668	64
50272.47548489118	50431.2197382689	64
49176.57631286333	50176.977944726415	64
50436.35316966814	49478.331965976395	64
50650.788186282356	50232.828102465726	64
49418.046293403815	49620.383004484436	64
50553.43941022758	50167.644235425105	64
50311.183943532014	50660.13357892887	64
49290.40366832275	49928.77120171846	64
50512.58451959006	50312.61608090446	64
49405.45153267396	50687.952127287754	64
50797.8046415941	50212.2705875248	64
49174.66612420736	49726.27603601449	64
50181.35164521119	49546.51033756875	64
50119.971610167864	49607.479346505985	64
50742.47742945447	50247.62122511478	64
49376.43844737808	50755.65736239796	64
50213.91946683126	49232.954335132374	64
49346.56249450284	49608.084368196105	64
50796.72570248396	49621.99331180849	64
49113.886672701185	50312.232569576336	64
49333.68431104691	50681.50115066724	64
50218.675942125155	50722.1903120466	64
49635.53311283259	50724.26522025795	64
49540.53687839866	50714.239593047605	64
49868.20083312215	49516.63723005939	64
49387.26079641971	49531.527350214674	64
49315.26251771628	49667.55477293116	64
49767.92118284557	49559.096526827416	64
50731.17822001328	49684.037661893744	64
49870.10541926251	49447.15661352988	64
49318.94197161004	49503.867502414854	64
50245.34964611499	50781.77346350574	64
49123.67926992961	49685.108620483195	64
49312.17981240947	50778.12712322441	64
50748.246648681794	50314.349527275976	64
49176.81520160669	49839.01846814734	64
49104.59959515062	50187.36134632915	64
50145.69479499039	49477.1058778196	64
49919.31695502562	49402.32942123497	64
49492.74671936842	50766.82829906284	64
49191.71213503519	50322.26672242901	64
49524.59674751969	50829.548343888775	64
50764.08837093437	49794.19117638358	64
50234.7884537914	50848.6723729854	64
50182.224566171375	49633.5623245256	64
49269.44796881591	49613.17086340043	64
49185.57680245754	49654.97387178718	64
49242.46745918637	50800.91576060068	64
50793.75371798708	49703.8666286464	64
50803.66420484675	49895.857978804765	64
50580.90534607089	49487.43048131645	64
50682.53562761554	50322.64122788895	64
50849.69239118594	49749.468294099264	64
49068.91365176437	50370.21097930635	64
50638.39767827289	50370.53939960879	64
50164.392058601195	50291.074997466276	64
49006.32408651128	50397.69138303536	64
49913.12130429683	50690.94764038446	64
50444.565615083986	50637.717955996166	64
50918.04483760453	49763.76799905959	64
49300.50564302685	50843.602883116626	64
50170.70211887862	50866.727810239536	64
49671.2348897378	50614.57935394818	64
49265.21714980522	49456.1617728693	64
49570.32242406572	50885.67960304807	64
49089.44222976217	49741.382490310665	64
50612.91845761047	50030.79457620868	64
50985.21193893416	49775.95500672975	64
50526.89667385087	50489.28132982589	64
49061.19812058666	50261.80072053354	64
50540.97394659316	50246.096594060524	64
49858.24956747205	50736.40255097311	64
49421.77991524481	49475.44420810372	64
49232.00303767857	49887.59517915951	64
50483.83258196227	50391.26144930998	64
50182.33091096623	50802.518497248464	64
49637.40247714338	50518.846419310896	64
49599.38975781839	49577.49183318058	64
49807.706039274475	49483.47396240567	64
49404.82473104309	49411.39177500235	64
49098.89594239774	50052.35726000019	64
50587.94578184938	50518.12875714697	64
49264.471714653315	50707.08285778236	64
49819.98690438861	50625.26129984245	64
49736.43760255554	50603.54304428358	64
49038.58414105336	50180.12802654349	64
49789.71574570448	50758.09450910141	64
50112.79692312263	50812.16912907473	64
50587.032743891075	49418.03759744386	64
49175.8180317788	50772.10147852901	64
50199.34846137309	49436.47980567851	64
50000.41555361061	49444.94540890567	64
49123.91569625228	49955.386892407674	64
50264.378615242924	49374.17291915931	64
50296.69122412864	49438.46738478605	64
51017.73621567316	49833.11904443544	64
50297.18517789607	50826.47488939524	64
49115.55743420825	50428.96559093595	64
49593.257252514406	50774.25736735549	64
49086.16666793295	49624.425230094166	64
50169.94961084775	49368.71412531393	64
50670.57980681913	50435.23845962271	64
50304.46988998217	50748.62088966847	64
49090.09318537972	49895.67502589712	64
50767.703011599835	49500.56683931535	64
49978.91800104391	50705.75779780477	64
50173.57985698802	49291.95104208779	64
49032.47571474346	50037.65152262798	64
50737.04370098108	50380.95645468795	64
49040.1902795004	50460.30532274031	64
50149.99702460903	50726.913861599925	64
48983.94404609603	49986.0302136697	64
48944.71861019626	50372.33735842324	64
50749.884939048454	50088.94565349767	64
49254.23845531898	50898.18398361289	64
51091.03733017418	49841.82659766837	64
50955.9808749978	49705.14039030989	64
49207.27880069843	50946.96405508089	64
50551.833877221645	50391.52243425018	64
51012.109663285926	49898.53096798757	64
49102.08596042521	49811.19678231635	64
49042.869992455664	49571.36134174508	64
49200.12396314187	49430.66347119298	64
48983.73741060425	49544.30299084553	64
49529.46264604644	50631.29855770802	64
50076.1821812231	49405.375537037165	64
51135.76648614562	49786.69459117757	64
50063.62037842017	50707.164127557575	64
49622.773764585465	50845.83826453603	64
49704.56458994637	50745.74376887818	64
50844.61373594223	49952.5037975921	64
49619.83950174317	49508.70923622565	64
49648.55187246044	49447.059446780186	64
49110.76089851937	49561.64228687056	64
49144.73358163098	49395.41056391861	64
50944.32848692084	49877.847367788425	64
50598.085015026496	50309.834103626345	64
49245.93097661905	49679.13112688543	64
50797.1218209671	49434.18936965731	64
49523.24522588679	49548.4794701095	64
50313.07166427732	50893.4808906745	64
49111.681418608954	49461.24229096949	64
50802.97279691618	50037.5125869283	64
50683.593221156014	50063.826466097744	64
48991.78200156035	49616.80799753636	64
49839.06269652334	49389.57041325353	64
49310.642538508255	50941.71502584242	64
49718.855933024315	50671.27610555615	64
51150.128034576854	49873.85639211199	64
49471.03393591111	49421.43160879058	64
49049.89700729698	49958.60081740022	64
49080.32023153782	49374.65886469627	64
50587.716962060964	50451.279919307344	64
51045.65279275733	49738.59302052901	64
49248.125084083156	49520.008832624095	64
50104.20947454862	50899.00503671173	64
50821.268294270354	50144.83210354949	64
50800.54757857854	50359.385517785675	64
49017.71508469994	50117.26091138633	64
50759.91670320028	49944.382476664956	64
49108.868920753266	50499.95707991839	64
49871.34610569844	50805.492041423604	64
49516.22045358754	50093.94538054346	64
50245.773068857234	49482.452591620866	64
49189.30452102993	49943.168565314336	64
49485.99376170034	49486.84884233356	64
50748.786154262816	50452.3775306034	64
49516.3712463203	49374.08193210409	64
49446.97639896047	50820.54118299542	64
49262.04590116506	50619.47248902031	64
50262.28462167864	49187.49022277979	64
49149.41591975982	50115.31136653243	64
48916.16158825187	49969.81995134354	64
50327.39316148806	49185.23254351562	64
49442.69716483687	49353.853958882864	64
50044.817369144235	49344.40388248866	64
50827.35267215526	49373.81373232445	64
49525.7361463219	50941.14262401198	64
50656.51369035407	49426.103596784786	64
49780.93011508617	49345.868067228046	64
50715.634014005955	50511.26758185126	64
50993.91663634417	49646.52449623408	64
48935.98633575719	49902.21878893414	64
49545.11708945412	49434.61181325828	64
48953.84084462683	50082.80288327298	64
49020.65044332357	49716.974083376124	64
50886.34870506773	49827.67872334063	64
50891.58824472851	49998.2217217036	64
50251.033136571874	50922.40323530224	64
50387.54730151237	49156.70959992236	64
49980.814827410846	49373.45271087695	64
50553.40885523147	49336.217223475884	64
50592.20237914874	49274.979477574954	64
50452.88704847157	49184.665264662195	64
49743.39471962738	50807.515816066356	64
49614.622316983376	49381.35947437621	64
50385.97071179469	50884.062152224025	64
50497.33941356673	50554.18744059721	64
49482.3698825753	50887.64688326774	64
49771.63535633367	49410.562839399296	64
49199.93036343652	50852.01657151155	64
50049.851759822464	49279.557334591394	64
50238.07860786505	49123.57033454673	64
49594.27305275516	50357.509208852614	64
48898.19576620884	50417.92166595488	64
48962.91749689493	49684.387130769544	64
50553.51305193709	50596.71585733118	64
50888.60971755188	50144.49878364403	64
51215.872823262376	49844.873173624954	64
49687.742576549834	50852.62636517531	64
49701.67233112915	49550.925994986435	64
51019.8590699167	49967.081509628944	64
49167.40105203276	50672.77713168985	64
50145.37293744687	49230.27841282698	64
49065.24303289186	49508.01086669554	64
49706.22647948239	49393.836093517544	64
50836.91739606002	50298.919783768404	64
48984.169879769375	49851.829892193244	64
49934.84337693296	50790.51579117665	64
51100.52422418981	49698.20598454695	64
49895.73918025551	49964.15674351121	64
48862.86707952299	49896.84035835406	64
48983.386620370686	49473.1118310273	64
48992.367179496396	50286.01040831873	64
50941.59905334933	50189.80473243104	64
51209.23441618319	49917.53623774832	64
49175.60308522556	49495.66889922605	64
