# Supplementary material for: Abundant Topological Outliers in Social Media Data and Their Effect on Spatial Analysis
Source: PLoS One. 2016 Sep 9;11(9):e0162360. doi: 10.1371/journal.pone.0162360 (PMC5017681; doi:10.1371/journal.pone.0162360)
Supplement: S4 Dataset — See the respective attached file. (ZIP) [file pone.0162360.s004.zip › S4_inclusion_swl/clust_66_75.csv]

50000.0	50000.0	0
49997.79043139506	49998.597076012185	0
49992.133447697015	50000.07879332946	0
49995.558133034945	50000.38009565156	0
49997.21745450375	49997.77212437529	0
49994.57180867038	50002.631066205395	0
49991.49888846195	49992.4613969998	0
49996.77201141029	50001.35825968003	0
50004.850999751936	50000.85693610015	0
49993.46797080403	50008.42654315858	0
49998.95035597973	49999.646175560476	0
49997.442896782326	49996.09302892505	0
49998.812795232036	50001.19449831629	0
50002.62075658079	49995.496073808055	0
50000.216125961226	49993.66178437633	0
50004.23648844592	49992.22940218959	0
49993.571381594695	49999.580818657516	0
49992.41923089483	49988.943020042476	0
49996.0527618576	49990.599080623244	0
50001.12000876341	49996.02035613251	0
50001.6019572125	49988.69191780159	0
50000.054173393626	49994.84507609227	0
49996.16393075302	49983.54171333091	0
49999.359585119164	49998.34690009942	0
49990.032259035645	49990.78718097332	0
50008.03801246034	50004.374756706806	0
49997.912305912	50002.05047237355	0
50003.47988321763	49993.052296422924	0
49985.51403302475	50003.33527065473	0
49998.6759818169	50008.21620234813	0
50007.88661690972	50006.75171072905	0
49992.84463948033	49996.02080521639	0
50005.353157945894	49996.63946390781	0
49993.56821679584	49997.757853689975	0
49984.727985152575	49992.42600786566	0
49987.897885826496	50000.432936200814	0
49995.41428427015	49998.58480619745	0
49998.23230755371	49984.27159425677	0
50001.56984675912	50003.70886639595	0
49987.949256951135	49986.671472371265	0
49993.69019385624	49988.42095948461	0
49990.60023029436	49996.84431148471	0
49989.8831856475	49998.5480773353	0
50004.031737429694	49998.13902404288	0
50003.4894029905	50003.09904140463	0
50008.61850962432	50008.21797879241	0
49999.591625836154	50002.031401449996	0
49997.03975814452	50009.348246719914	0
50004.44371639388	49993.891565456965	0
50003.34929151505	49985.56991203538	0
49992.16039029563	50006.06042632077	0
50007.15378653218	49999.26466668234	0
49996.16890274137	50002.738391335304	0
50005.92485061879	49988.330804757796	0
49998.38389391129	49993.62450756858	0
50005.06115385122	49997.67556213016	0
49988.91764942108	49997.5550046056	0
50007.51712024195	50001.36870839534	0
49988.1616042304	49983.63506917873	0
50009.485075860175	49997.87824772131	0
49996.04301541916	50008.734037925446	0
49992.10706594943	49998.709555552676	0
49998.05603662089	49976.85732034227	0
49998.23225417739	49988.04705525317	0
50003.29875263384	50010.79864165075	0
49988.8005706413	49988.888047156666	0
49998.633742805185	49985.74198749925	0
50012.26252845324	49989.043919917516	0
50001.71554240036	50008.23076770677	0
49990.4221963806	49980.08489794384	0
49996.7307457035	49986.75100088232	0
49996.95323201458	49991.31025767149	0
49996.627782278076	49999.704189140306	0
49993.783599509414	50001.9670468794	0
49995.547791910605	50007.16657583297	0
49994.541607082676	49998.032773452	0
49997.19536476392	49993.761534747864	0
49994.48619388764	49990.314267388865	0
50005.31953840113	50011.457951609125	0
50005.21838530439	49992.710027598725	0
50003.553832569996	49996.930528550794	0
50005.55622003214	50007.27952617764	0
50016.07253131363	49992.92009515851	0
49981.55975510632	49993.815413305005	0
49998.391760254424	50010.92338898061	0
50006.9610331696	49997.4371772649	0
50008.761052684844	49996.71402507769	0
49995.88335509951	49989.38185972829	0
49996.861110456084	50003.60591475201	0
50011.76083948491	50005.815023696225	0
50007.565205166386	49988.032658921504	0
50011.5472826698	49993.41279408204	0
49994.69598294172	49991.86267472745	0
50001.59297422699	49992.63184262959	0
50020.432728192354	49991.544523876044	0
49995.42836478101	49997.296746693275	0
49998.810270886876	49992.07105333187	0
49990.64479087334	50004.56734443546	0
49986.07489653561	49993.66150576665	0
49986.51012401545	49995.60849854692	0
49984.077954815686	49995.664388103614	0
50003.895467088914	49987.98694527446	0
49982.031325156546	50004.108411650275	0
50012.386007996894	50002.93416500153	0
49981.83577827261	50006.99544168797	0
50002.61358895062	50006.125868638286	0
49997.610187178936	50007.504993158815	0
50002.000247755146	49982.02566011666	0
50003.92467657114	50009.55221404131	0
50007.90022175466	50009.254849840996	0
50002.119076106625	49987.54881244561	0
50000.85755020047	49982.84260186325	0
50002.88920887537	49988.277816315385	0
50000.76418505607	49990.47633754719	0
49991.52221516297	50005.175687260315	0
49991.79441719219	49989.945528475415	0
49998.38903914623	49990.977596904035	0
50010.86443657174	50002.861853111826	0
49996.13310567727	49978.225416527945	0
50001.90323198772	50002.087447907405	0
50005.84584777947	49998.54566276328	0
50017.357289774474	50003.73442282242	0
50012.453241333955	50007.3589429362	0
49985.605250376015	50000.51473356919	0
49994.38328827558	49984.18899957935	0
50000.8403546126	50004.897730818215	0
50006.11194117808	49990.15992299432	0
49984.27524808013	50005.968591316036	0
50019.5490885488	49989.334775282514	0
50008.08135946473	49995.88210170539	0
50013.452588935026	49988.7082536488	0
49998.1854275154	49989.08493253287	0
49998.71774061969	50006.58240197167	0
49993.97049801827	50004.02511665101	0
50015.25622703696	49993.5720335993	0
50019.81418921928	49993.28277654077	0
49995.226166110464	49988.49803466768	0
49993.865175289255	50005.869898426434	0
49994.04884830762	49993.897956082816	0
50001.39258520028	50014.69304526826	0
49992.10381851385	49991.3367421365	0
50002.88349777745	49998.53556594982	0
49999.29465558944	50003.13800737407	0
50012.61582749915	49996.667967977366	0
50004.93898694684	49981.08544820314	0
49992.72674114008	49981.491918674365	0
49982.816725410885	50008.82887474503	0
49993.60548876865	49980.15138910854	0
49992.11360557294	49974.161871512435	0
50008.0641741181	49991.535682462476	0
49986.56975352135	49985.88537937111	0
49988.26397047004	50003.51104710496	0
49986.204012010814	49983.62403469558	0
50005.45533731321	50008.4777403098	0
50002.84202847576	50009.38788858975	0
50004.5110949025	50002.17592122478	0
49977.593176681534	49997.97886004455	0
50012.96296910729	49986.584380800676	0
50000.389708098875	50008.21378903525	0
49990.53693650669	49987.986221160616	0
50014.06684097054	49993.2541244715	0
49991.01998804747	50002.62396518842	0
49997.179664791176	49989.593964051295	0
50004.2950092968	50012.89350630644	0
49990.621701041644	49975.46767306921	0
49993.55678247852	49977.01456242952	0
49992.84959283164	49987.70268395018	0
50011.20404459958	49996.77816642178	0
50003.364540594666	50019.003513690965	0
49983.49823437399	50007.538690917216	0
50014.32975302772	49996.15686941403	0
50015.78410513641	49997.474112749405	0
50009.43197460551	49990.474738550445	0
50004.745906517455	50016.623646608256	0
50009.63416808849	50010.34807378314	0
49981.74271072933	50016.83610456045	0
50013.40609958293	50002.34463341224	0
50002.72985233878	50018.01678341299	0
50008.287622641416	49999.13161246651	0
49984.126513146795	49977.08224825575	0
50012.84333684762	49985.38424254539	0
49987.99532836726	49995.883448455505	0
49990.49563661924	49992.83144377475	0
50014.145828508044	50005.16808115428	0
50015.1384677496	50000.029878970345	0
50018.71002429644	49992.34413541518	0
50007.134924491525	50011.962310271636	0
49996.373515502455	49992.135994846685	0
50006.850693972374	50009.72264438309	0
50012.45941158673	50019.663471941465	0
49992.899397134126	49993.07508130361	0
50016.607641170005	50001.151601822945	0
50001.25747092277	50006.547656443894	0
50005.9345093647	49994.19009730721	0
50017.813944932546	50005.00005444524	0
49994.42296405501	50000.44724693628	0
49999.35940114721	49988.76188971461	0
50016.58884756132	49999.17895380054	0
49994.892938313336	49980.091849776516	0
49995.0510721457	49995.44024060015	0
49986.38053722962	50002.41536141428	0
49990.64707373581	50007.66669698612	0
49989.3412077137	49992.250863683475	0
49987.369434572014	49998.90669951169	0
49986.04730065185	50004.93889305151	0
50020.57281063565	49988.298296764944	0
50003.141428724506	49983.92680217168	0
50011.81226398315	50020.795317113116	0
50007.91702417866	49994.79261652382	0
49997.460358599514	49978.000531714766	0
50008.47322917809	49997.7998386602	0
49988.79105521255	49985.61885176348	0
49979.99668415866	49988.247550464446	0
50023.01450993598	49990.665766766455	0
50001.80863469015	50011.621492053586	0
50001.180707899926	50000.160397497704	0
50001.230491099064	50013.464722137476	0
50005.57916729151	49986.36478573439	0
50006.32386534526	50003.98689779463	0
49987.26417256439	49997.386262863576	0
49986.50969488265	49971.13079668079	0
49991.78560749561	49984.743248127874	0
50011.91064186316	49987.25857504851	0
49979.026179858774	49993.54009193787	0
49995.29197055855	50014.299317089695	0
50003.27528192292	49991.640484220654	0
50022.18687484511	49999.49876293456	0
50016.845165693354	49996.542146341235	0
50009.68184032617	49994.3223712722	0
50008.5689875515	49989.42745413995	0
49988.62882947315	49994.23153514448	0
49978.34352784749	49994.31806542327	0
49991.21899801028	50013.93786311992	0
50009.06545782055	49992.015826742805	0
49996.762495718875	49973.93491078354	0
50017.86968777505	49999.56646561498	0
49992.32209367812	50003.204802689404	0
50006.53972236025	50002.45568023364	0
49989.60527622023	49999.63902025744	0
49998.13606003267	50013.69500914624	0
49990.00921189547	50013.485931768155	0
49991.09537875763	49976.82180722324	0
50010.54800492425	49998.00514117209	0
49989.09032394753	49996.42852776032	0
49995.18505374276	49987.3120398817	0
49990.204920949844	49989.23957312068	0
49995.16332007578	49981.804981765024	0
49989.805555721876	49969.598178768865	0
50014.54160586519	50009.30971696948	0
50021.54580095918	50001.77225144148	0
50006.927652825536	49994.9504747572	0
49978.94516972163	49997.86333530433	0
49987.154837966766	49993.45593771072	0
50018.25094646333	49988.26745355924	0
50015.53809944499	50007.19757847838	0
50002.562234896366	50007.29734310244	0
50000.87592896443	50009.30557281569	0
49996.09835851055	49994.088565508806	0
50023.472574627034	49993.01831946304	0
50013.090661204544	49993.807025936294	0
49978.33498788711	49999.89226490378	0
50014.457860201575	50015.35471834229	0
50006.75642568968	49992.643689522236	0
50010.80395894891	49986.74763689218	0
50001.22972512284	50016.696412634854	0
50011.0865047758	49984.2383962155	0
49987.17750191979	49980.50113884318	0
49988.18126003159	50002.39534483807	0
50025.30879016485	50001.55626795164	0
50004.84985572731	50003.25131092541	0
49992.321169828596	49977.792669715236	0
50025.70679542769	49986.95657258604	0
49987.68618123762	49990.97637467728	0
50003.750755374844	50000.30182726468	0
49993.00738688821	50018.27374472574	0
49985.56049451298	49985.40564000354	0
50012.47559685164	49994.66869856204	0
49988.23073582163	50005.06016935864	0
50014.21137249285	49998.59916272567	0
49985.705947552444	49991.237555350046	0
50023.961762669176	49980.63716247672	0
50015.65901229553	50005.51123304655	0
50007.42018130532	49983.40923644637	0
50003.98929458173	50020.19652411129	0
49978.68685766216	49980.01706397409	0
50006.02554113342	49983.502716806615	0
50006.37104882755	50017.880156948675	0
49977.877792385596	50016.68462250551	0
49983.88778388111	50003.431641383904	0
50007.25930525301	50016.356386512496	0
49997.53870393056	50011.68337544323	0
50028.8876354843	49996.7961139601	0
49993.03313609062	50004.99403676527	0
49978.87460193789	49978.57901382944	0
49998.366406242945	49994.75751474936	0
50019.61622097593	49990.60713461233	0
50014.61533795304	49991.38028168589	0
50008.690952911136	50020.165591565055	0
50005.68511072025	50013.842987113785	0
49996.093953493786	49996.01996986774	0
49981.46397774686	50000.416395001106	0
50010.21667654521	49996.177030068495	0
49996.98762224401	50012.73618486243	0
49977.06413674297	49991.234642248426	0
49993.694214306066	49995.12567417274	0
49980.3192485011	49994.00326872188	0
50004.056211135474	50014.66353332076	0
50002.37956575776	49978.923750197646	0
50022.66685467963	50001.65038291576	0
49995.84149753014	49973.43350969119	0
49997.10356754586	50006.01006358804	0
50033.06942428801	49981.91341570461	0
49979.94679799229	50001.3323591304	0
50008.85047956283	50016.47355770598	0
49995.25060635962	50016.73726829858	0
50006.72266694603	50007.64404602325	0
49990.082384099696	49971.73324296739	0
49994.30142329103	49986.52147414055	0
49993.99083781493	50013.564340328594	0
49993.677025331424	50019.77453632753	0
50008.88873976937	49986.20754836948	0
49989.62043617076	49984.9066512741	0
49976.89101514203	49999.79555213243	0
50000.38365317644	49984.73866509687	0
49998.50301832688	50004.801049115755	0
50002.4775370339	49999.82692121468	0
50000.58614407058	50022.59126134004	0
49991.57997734524	49980.74466590062	0
49999.47619484948	49983.55135301644	0
49997.872176753845	49979.78767954166	0
49999.51034001347	50014.126163537476	0
49987.361610054635	49969.53376487578	0
50002.83973411616	50012.701877170904	0
50010.86774556764	49989.07944425918	0
50001.15748309764	49991.573961654765	0
50007.9913835416	50022.24041741338	0
49988.7503233546	49981.35012226887	0
49986.03608310234	49999.11861181681	0
49985.00637627702	49981.597648055234	0
49985.650089384144	50009.49023072368	0
49974.397243483145	49994.03644489316	0
50015.4345562129	50000.98678220005	0
49976.39001702552	49983.38478956387	0
49990.066594147334	50015.71113489241	0
49971.73204410394	50023.41744022993	0
49983.60830630746	50002.113752133686	0
50007.28364498836	50014.70157262982	0
49983.19737224199	49998.713609976796	0
49986.11467622116	49996.56995467928	0
50019.87293030292	49996.05067039871	0
50011.89569799317	50004.23689077273	0
49987.14195373493	50003.64643312917	0
50005.18617250356	49976.00707180303	0
50021.27295677253	49997.78060101359	0
49979.594871433575	50010.649888378335	0
49992.039268323744	49970.88771154867	0
49987.510827455895	49972.02581111281	0
49995.56040451604	49984.98989796355	0
49981.0822076258	49967.432359146966	0
49987.94058000065	49974.88526764987	0
50014.510866226876	50001.379604242626	0
50004.62877733578	49978.807454918766	0
50003.970018942	50018.124082947324	0
49993.62624373497	49978.81782578118	0
49981.3428510555	50003.34384201937	0
50018.167902045905	50002.34827142573	0
49981.71449227033	50012.160532840586	0
49993.51179022016	50011.8374166899	0
50006.51511528033	49980.31385758159	0
50023.53832016382	49982.224374854566	0
50017.194157851016	50024.83639285489	0
50016.97714463976	50008.12513798981	0
49990.94758817478	50010.165896359336	0
50029.3899666008	49984.93088934797	0
49985.95128382408	49973.39797252086	0
50021.498484812364	49991.903341270365	0
49977.56468768297	50006.68173366002	0
49997.40523162644	49985.00916248897	0
49999.45886393115	50015.993292540705	0
50004.07375902936	49990.19193619716	0
49974.26236635185	50000.19879209648	0
50019.180563178095	49997.94562009952	0
50009.890755981425	49980.265018184764	0
49989.29510405071	50002.724338880376	0
49996.426259186024	49985.51478007382	0
50007.493040620924	49989.19723968765	0
49981.384028675486	50010.62626959132	0
49991.6071713429	49988.028312631526	0
49984.6056899718	49996.65388554512	0
49989.978249538704	49976.34614928339	0
50009.06208482354	50007.05225252825	0
50015.12164949382	49987.54220632814	0
50013.02451351341	50012.6930640136	0
49983.72875331615	50005.03348698493	0
50030.322162535915	50008.764945724026	0
49988.07236480543	49973.30322159022	0
50021.17953770424	49993.40148768863	0
49977.9353266202	49988.32861394756	0
50017.55200453088	49989.686622262205	0
50009.41709683127	49982.94472538286	0
49993.517031380165	49985.624445562935	0
50024.23762702507	49990.057631149546	0
50006.59920691841	50013.173112278804	0
49996.36285869221	49979.65183355569	0
49996.46253639952	50010.35669178488	0
49986.346697934445	49975.77454466398	0
50017.36509094484	49994.05724041787	0
49977.54298608225	50015.26628060827	0
49987.665413008544	50009.961026873665	0
50004.20668245684	49986.92493821414	0
49991.240948939056	49995.09753900651	0
49990.672214701546	49969.02835953091	0
49986.80029992012	50019.193986685816	0
49987.05498610656	50015.276629584274	0
50013.29483279359	49990.93642424138	0
50003.07116470876	50004.790797890644	0
50019.96678142075	50005.286622233856	0
50016.410985050155	50026.64117403084	0
50022.381607964344	49994.78009458669	0
50032.55510401598	49988.476649386204	0
50019.84726886357	50008.03743254569	0
50018.55105006549	49996.125393120456	0
50005.72733228711	49984.65987424659	0
49990.724770951034	50001.10196901953	0
50007.556938279646	49979.396019758125	0
50022.078615100705	50000.813758113996	0
50004.55566149082	50023.60044291396	0
49998.4983155582	50015.035411197096	0
50004.21201548379	49979.89735732732	0
49998.41688966351	49982.0914605221	0
49996.9404056562	50019.45560997021	0
50024.824178134666	50003.82240284793	0
49981.59933546655	49988.22546023058	0
50006.68692081328	49991.29153867619	0
50030.92505047998	49986.73341575318	0
49987.02162812129	49999.91224158874	0
50025.59547838074	50004.8113040502	0
49988.90094384041	49975.40867859488	0
49990.23594971534	49994.96063345515	0
50017.1067611682	49986.79810538411	0
49995.74080340362	50018.56532930337	0
50002.31586199673	50000.83903672667	0
49985.91446985067	49977.111835945914	0
49967.44431902017	49989.53004316159	0
49991.32434972063	49993.81099808387	0
50030.49764698876	49999.80431681986	0
50027.8920230694	49984.61646596402	0
49974.05217655252	49991.63751974511	0
49986.350155817265	50008.71150109189	0
49979.786602864704	49996.93528004006	0
49980.638830733114	50014.78666042598	0
50018.94609729141	49984.38404056665	0
50016.86817008317	49983.479919210724	0
49990.923193534356	50019.067660158245	0
49984.68159875427	50012.00075993163	0
49982.58897476211	49987.25645410104	0
49977.860154341804	50025.185317880954	0
49980.36263354036	49976.54920293385	0
50030.175245270664	50013.83441614367	0
50030.65430217634	50010.08164100497	0
49970.65389870021	50027.10203048065	0
50034.9719228903	49978.647480672626	0
50017.85789347177	50007.327853458395	0
49989.376716702325	50005.95581601044	0
49972.54740722439	50004.26018838349	0
49999.90607349646	49987.24525022351	0
50016.33039841318	50011.26546094777	0
49992.406209525456	50011.43399184492	0
50035.72874323706	50015.82195458916	0
50005.41012807499	50025.2913505149	0
49983.81713803753	49983.79410119446	0
49999.77181508898	49967.689736443	0
49967.01115954832	50018.732933267005	0
50001.21111076006	49976.59515916633	0
50022.03660548448	50021.284900769926	0
49987.06820574467	50005.69981951918	0
50020.23576196077	49998.22890886206	0
49992.16903790663	50013.34050751537	0
49981.74734959878	49983.20071237331	0
49991.36824090871	49969.98461879516	0
50012.37766248718	49981.688403947286	0
49974.56224014572	50014.0804240969	0
50024.36097900612	49986.16457806206	0
49978.57637046901	50017.57258934513	0
50035.21616128849	49992.33085888675	0
49988.520182053304	49993.212740546805	0
49990.99456999804	50011.18036907362	0
50014.791241027175	49989.81083623396	0
49983.24235149588	49995.04380092772	0
50005.4078474971	49995.59320991545	0
50026.3538803164	50002.49773890014	0
50022.33425121599	49996.648774144	0
49985.706139208625	50015.893411702025	0
50001.12132970448	50026.977078791555	0
50032.16883876991	49997.22933410839	0
50000.78804212597	50010.92367463368	0
49997.79416111843	49992.046539810384	0
49989.86428037326	49986.360250281214	0
49991.50355130605	50019.933566887434	0
50028.340584949256	50004.80209150397	0
49927.300022146825	50028.56710142913	65
49912.10844666115	50097.404696639096	65
49854.416157467516	50062.34827492975	65
49782.13813392816	50052.58364171399	65
49851.50082076561	49992.616997049205	65
49801.20111979403	49945.457634046434	65
49993.66628098385	49997.50421217259	65
50001.101270155654	49929.3444314662	65
49730.191498830165	49947.802491826704	65
49716.14501660982	50032.35786988503	65
49873.488134860876	49926.222836197696	65
49901.60813979168	49862.25406014562	65
49833.798183096034	49866.42244387186	65
49981.03219862799	50119.59712643654	65
49940.433681453585	50176.994404735175	65
49874.67911564772	50202.810666993784	65
50033.62061541725	50166.28771306443	65
50062.81352147314	49956.36227689278	65
49972.38415175937	49865.55183948039	65
50044.28961177693	49875.093959966216	65
49699.04070747387	49884.20074941776	65
50073.04637703786	49815.288338649974	65
49814.35087269858	50168.83007592529	65
50121.797634016424	49917.5115291629	65
50019.75379093362	49762.73882874767	65
50135.220874531005	49783.684942611224	65
49714.46899624561	50100.7603731235	65
50098.01638377756	49724.886362232464	65
50172.39718843062	49871.37173512355	65
50216.581166527016	49926.42920510465	65
50234.88455392874	49998.12168802546	65
50286.66785742517	49939.134222285924	65
49636.989350094904	49916.850485554656	65
49605.49724815058	49853.0014276274	65
50175.21026552123	50032.54840403916	65
49999.13326785841	50226.46449488794	65
49539.66568627804	49844.87448267977	65
49675.20761658504	49816.2919966492	65
50035.96794115056	50074.07228313002	65
49645.908604339966	50034.29610264061	65
49749.17228071686	50189.056176255726	65
49761.43613526238	49848.78087644064	65
50021.85580616468	49688.888649666886	65
50281.44144184915	50046.07290968208	65
49997.78286918126	49621.22312475503	65
49676.67852850475	50164.27394536316	65
49632.5561910638	50113.20847450644	65
49572.99619258567	50150.45656977412	65
49615.62656117899	49782.00289256874	65
49862.29772263286	49798.09412147256	65
50217.47939340009	50083.586614008316	65
49573.72983130654	50077.76998247801	65
50302.49074932127	49867.9082347682	65
49576.12030542663	49721.79847771954	65
49952.54241423922	49670.68478376006	65
49960.800684964415	50281.42763812712	65
49815.76245077257	49741.5112825043	65
50089.870582666896	50018.05628947094	65
50051.015780329704	50272.055429807544	65
49998.081948059844	50344.1129742247	65
49892.804324317534	50271.40950087288	65
49760.03108548215	49693.60744094463	65
49734.82343466942	49777.03662648143	65
49934.9273106993	49956.45074234188	65
49921.73929811498	49766.095120309445	65
49512.20239846858	49693.73746758612	65
49933.151464342496	49606.613331469474	65
49507.234962203336	50055.896110332586	65
49927.859623520366	50353.05002665014	65
50092.386725947625	50119.94881485241	65
50037.202497239676	50405.50169664087	65
49432.3533632729	50057.73502258438	65
50206.97067009515	49801.71442244633	65
49564.59801007435	50011.508093195735	65
49898.98387639663	50416.178808213	65
50285.927691257326	50119.56080040703	65
49695.304984714414	49661.50992989441	65
49829.481123847254	49669.92075102864	65
49430.02857739851	49983.67837035569	65
50347.885009463935	49969.0057837753	65
50273.20537228572	49797.104460074115	65
49839.92544423637	50460.3474781308	65
49461.02695815755	49740.51268555355	65
49846.39554898497	50328.327739424705	65
49370.83922263472	50027.29343067265	65
50334.933188445815	49770.001843452636	65
49796.14605806639	50511.49066513588	65
49695.322121252684	50234.02311918779	65
50145.58157830812	50162.137141431485	65
49403.66676272467	49784.43561096421	65
49780.096128902005	50430.72872175769	65
50083.05138196277	50339.78075950722	65
50309.3204782134	50184.395714258484	65
49426.046114758705	49678.32959207258	65
49478.79925110126	49811.44772872768	65
49812.190750163725	49602.42087176474	65
50422.512315401684	49969.05438351465	65
50366.59671834014	49703.25035502052	65
50088.71859461038	49656.135095314334	65
49969.14838631345	50423.20930430056	65
49566.97474813023	50218.00507502289	65
50487.97459243993	49935.12950468087	65
49797.0937616121	50586.0376707474	65
49722.8252156314	50475.01266240482	65
49679.03506909051	49589.51701953792	65
50374.406183036765	49629.55425179959	65
49755.94884401113	50648.27233005697	65
50377.67755953754	49831.40342372203	65
49568.1243772447	49920.72057376539	65
49350.21753752133	49744.2797426434	65
50430.164150748526	49665.15063836679	65
49616.80504871097	49557.14302630043	65
49853.98198660764	50545.730526330306	65
49322.24958701208	49677.02771156246	65
50361.55771441757	50229.10637645546	65
50302.629203894576	49670.15349616303	65
50549.37757820454	49963.02562827414	65
50418.55528646436	50269.18131083034	65
49557.453066363734	49524.28899212944	65
49681.56693066168	50306.16026896912	65
49519.62463178658	49625.35489122158	65
49625.48397627025	49485.33569653313	65
50215.33013248687	50183.99481995598	65
50438.24950032004	49590.761118487164	65
49616.261921328456	50326.70347787676	65
49899.44224447141	50496.71319455947	65
50096.10138343865	50444.57188312683	65
50171.36365113688	49724.2429367782	65
50507.177705005364	49595.21908406774	65
49341.09585343041	50088.16617534086	65
50351.25862098582	50298.10267628237	65
49683.351267119164	50535.2542973891	65
49801.23004094691	49535.96092061382	65
50516.70426158995	49661.31893476645	65
50320.318964923215	49584.90571246539	65
50162.17199575372	50232.6229040935	65
50015.717055380446	50477.213610651204	65
49314.66495428572	50156.204037063435	65
49553.76884641863	50367.480057517125	65
50235.29765267527	49679.13787410152	65
49313.575328666455	50224.62120966368	65
50309.79400898071	49513.31460263025	65
50427.20620755577	49737.276975805566	65
50571.959196198266	49623.10406824155	65
49640.11724884859	50595.78016620822	65
49381.44663919793	49849.00770382887	65
49544.56212659026	50282.34241225865	65
49681.2290426981	50375.47959859823	65
49628.295995722416	49678.74528849677	65
50201.38150251594	50295.56717720938	65
49276.5568773835	50285.06429232294	65
49572.57763236019	50604.30891310275	65
49872.15199333735	49535.08861665124	65
49863.103717145095	49461.336281738644	65
50425.57725770207	50194.45095218319	65
50252.03618786627	49602.56728512914	65
49215.20328990882	50313.44262140881	65
49419.634306122054	49917.18331129431	65
49486.46211198057	49511.97303508839	65
49477.06717507764	50255.00278796185	65
49478.07321147408	50120.80055161858	65
49886.96905359286	50604.704089404506	65
50241.02136527274	49490.692511741305	65
49944.74404208111	49524.63811709854	65
49254.750037985876	49707.26182000379	65
49626.757886294545	50259.79898226701	65
49750.568563872635	49481.905260647894	65
49767.103358223256	50255.381767431885	65
49515.56962795226	49446.775843402385	65
50156.984781796265	50350.57811063066	65
49405.7334343517	50120.797992153224	65
50493.42570944146	50210.41952228765	65
49953.08168641155	50571.65287253167	65
50457.997371791374	50031.096671111176	65
49734.273699690624	49551.301708273044	65
49702.3118616147	49425.565730349896	65
49462.16240399762	50185.81955152929	65
50192.76115235047	50408.95588008243	65
49924.190792045636	49421.97482198218	65
50185.31842276875	49449.259868158595	65
49920.6004628462	50669.88298632177	65
50344.77298774421	50367.01436008798	65
49442.461819662	49561.660549364395	65
49394.41366008861	50188.484763422086	65
49660.42109679497	50664.50372598194	65
49988.153179651425	50659.088044171665	65
50402.58140276546	49905.20893121465	65
50007.813017784814	49545.20663777366	65
49768.5788415898	50356.95279625983	65
50506.97996594072	50279.24608884251	65
49579.28678212934	49423.80339125457	65
49627.21431303871	50723.6290060938	65
50473.74526334041	49868.60115503931	65
50299.81236856973	49439.99104061738	65
50570.21798662222	50032.805203244476	65
49622.34933982205	49365.203961196516	65
50336.97116768882	50435.4876260014	65
50044.37997672264	49488.99056998992	65
49997.997998613704	49430.81971105903	65
50276.1746965743	50355.631457408985	65
49352.82358936908	49611.53929726461	65
49327.79112378448	49808.870961196255	65
50113.85721877306	49481.167191470464	65
50516.78320335702	50072.85977522953	65
49277.73296101221	50050.60397916667	65
49430.40756008383	49469.64913416333	65
49964.192404826616	50722.42443265382	65
50026.85328021159	50562.32511375135	65
50425.12135737611	50096.38040522083	65
49819.08324154631	50678.25739593401	65
49573.3369325077	50670.53924039523	65
50374.538430732144	49489.169436547556	65
50194.38980940132	50478.82311465533	65
50053.51829784709	50691.37495591166	65
49779.985442931895	50732.66344103296	65
50382.39043386432	50030.63168870407	65
50259.89933011039	50428.05688190678	65
49619.51466550075	49290.99816014953	65
50600.46739256786	50094.91051408791	65
50025.39648329129	50762.6713090979	65
50046.65139701226	49376.260860199895	65
49203.91423223262	50054.20696347147	65
50599.37471101249	49691.57397149466	65
50264.090776750934	50236.58501178299	65
49532.01907945636	50435.68783448647	65
49577.792896692656	50530.25960802602	65
49640.35085433261	49227.33533852561	65
49886.33259063654	49363.14992197976	65
49706.59263907722	49254.90888615424	65
49715.09472423702	50746.02053575125	65
50324.64707852011	49370.520489468465	65
50611.61833648398	49928.94523063023	65
49233.51457647162	50118.10287405459	65
50263.45556337886	49343.19159015899	65
49316.576058087914	49875.86118873954	65
50652.57794779378	50137.66171694422	65
49230.81871476812	49775.368193579234	65
49570.49841096289	49244.912635368346	65
49704.83342317211	49359.38358459947	65
49542.27466375936	49363.747494259354	65
50163.237330029566	50540.802067141354	65
49154.741024887626	50099.731987015606	65
50127.17411609155	50598.53913246735	65
49455.166872072215	49402.43650700479	65
49770.089312712866	49326.460992025066	65
50511.304341253046	49729.39354149536	65
50673.83465747796	49683.30117886894	65
49497.14639313029	49909.017027466216	65
49181.81794934931	50372.320850732336	65
50059.78115071246	50624.62825927378	65
50085.75293535651	50212.94273389369	65
49756.71481761811	50808.362846258344	65
50570.6661349647	49550.9728427874	65
49512.42116597561	50518.86601030469	65
49258.71937879901	49986.76774506147	65
50365.840657244604	50128.429755807	65
49735.99232384669	49190.62827898593	65
50441.06601040204	49512.720086467125	65
50709.47108914709	50186.4652383785	65
49945.21078560456	50786.947228373916	65
49503.184116795295	49250.90433732977	65
49445.969450719356	50530.641552597815	65
49259.59495296353	49639.199273002996	65
50069.827838992336	49584.25674770196	65
49674.792533383574	49734.16490658219	65
50462.11559184759	49445.04841267076	65
50135.18427515634	49608.37531081467	65
50643.71543600818	49547.387009850834	65
49866.530406468424	50730.189929219356	65
50095.409295889025	49322.39038162601	65
50370.422198115804	49313.84033190165	65
50051.28108945855	50830.542827538215	65
50351.7708063688	50508.786870391086	65
50466.55700438708	49802.660133628444	65
49249.09474125316	49567.11233376981	65
49490.00863632636	50331.887584177966	65
50715.79070542366	49547.19634482188	65
50504.731154715104	50141.541194250145	65
50580.63407497887	49479.929335792775	65
49384.451619907835	50562.58332441023	65
49386.97573689325	49418.08487123469	65
50218.53196443723	50577.79499061488	65
50571.8889462793	50243.63136568833	65
50039.698350173574	50899.14257466686	65
50185.45614244214	49564.601605536176	65
49206.529001712945	49933.01331842396	65
49796.57953960874	49234.16755503683	65
50422.82352559494	50337.75403558667	65
50737.45051148253	49476.90228704223	65
50742.917549529484	50247.701382831896	65
49965.87670985205	50895.539737344494	65
49765.6193388596	49396.01276619493	65
50393.82966255386	49383.40804283223	65
50639.20910359959	49992.095484566176	65
50806.71889642465	50214.1593203451	65
49900.388923815575	50912.3576360495	65
49847.22734046387	50867.55226806679	65
50603.98088179143	50309.20860086794	65
49130.85776568383	50162.624072675	65
49413.20395967284	50630.7261573826	65
50582.85303920048	50165.2263083108	65
49439.623315253295	50692.87221372475	65
50786.77659894564	49530.95660926895	65
49184.67638514516	49829.73621996502	65
50128.97318405673	50668.11702273449	65
49863.13955953202	49233.2259563459	65
49230.77912500889	50233.424691029846	65
49648.99893811429	50441.498374088034	65
50644.309170719804	49621.976926717274	65
49773.379205621466	49133.835072489914	65
50677.677566082624	50259.34273760565	65
50837.83319804131	49477.585308837835	65
50022.008384997185	49305.80395203743	65
49121.59101278472	49855.45822107401	65
50621.52323363178	49425.467320844466	65
49151.35240820699	50278.615344423764	65
49450.499404176546	50391.15570655688	65
49792.357133795645	49068.05304493547	65
49420.937812507625	50297.36369181562	65
50168.23670866444	49327.35555604496	65
49186.36164892542	49631.7779622026	65
49455.48593557478	50462.59413836834	65
50290.4326805584	50587.70276286695	65
49381.437781381996	50407.41733276168	65
50812.166306207844	49411.01616783355	65
50327.185101528004	49258.25743442059	65
49359.29640399559	49955.2458510569	65
50345.11103655319	50624.94501772491	65
50653.80718025967	49363.072252047976	65
49262.729684316524	49499.77450297227	65
49189.026699226124	49509.935716324995	65
49283.330969366114	50357.80777103559	65
49927.41107256361	49307.13305346515	65
50666.514319870745	50071.84310990892	65
50818.299027903086	49592.03538341704	65
49369.0084083222	50340.18068218427	65
50716.59449226804	50322.533293321794	65
50903.52517331144	49501.0547948048	65
50547.79850555703	49789.24291547218	65
50356.52803777656	50690.17868637441	65
50851.77464902136	49357.317526056075	65
50284.33851633855	50489.905109260704	65
49473.79708579718	50758.357509201436	65
50546.383036854015	49414.02697066112	65
49969.297957964736	49246.07477075152	65
50072.4919318744	49259.97235033943	65
49364.93259879202	49354.67757963568	65
49765.25531953897	49000.702540450526	65
50772.31747442308	49645.583131591884	65
49481.11850311853	50595.59385953074	65
50633.25694072742	50374.15995825063	65
49704.130059223266	49043.80241102635	65
50477.72246804194	49373.97161191447	65
49588.814128400685	49174.65030700999	65
49440.21458614453	49284.837757281806	65
50210.05526204777	49386.67839337555	65
49498.48569935592	49183.86477160125	65
50186.929150285934	49262.85240835097	65
50256.370816126866	49234.720877433894	65
49642.91696586353	49127.61332644759	65
49143.26327072194	49574.300364520495	65
49579.087580235704	49105.7807133008	65
50876.71606768776	50203.14949359355	65
49364.98003508706	50696.76080180818	65
50947.168436946544	50214.798626388045	65
50119.07657498963	49410.342337482	65
50879.14739941377	49425.73525173094	65
50677.23528351311	49902.21373735626	65
50381.66860550755	50568.45850538093	65
49163.403037709766	49702.899673181484	65
51012.16974266701	50250.10125899783	65
49778.041937695736	50877.05745312298	65
50200.92731950223	49191.639394846294	65
49299.96229383645	49329.44457258478	65
49429.53348704796	49180.767809630546	65
50408.60902141158	50406.886795145	65
50471.030778147244	50438.42914792058	65
49400.10265595912	50758.944034614375	65
49906.31781680694	50984.48139647414	65
49540.058216211146	49048.72043921402	65
49173.77302345154	49993.87238950901	65
50440.670466434734	49290.99765466606	65
50458.961938949105	50511.520079541486	65
51081.45886083044	50222.044632371435	65
50622.65160741578	49789.3118157908	65
49315.23328414191	50588.272911095584	65
50710.235815185704	50018.760866478195	65
49538.30998277099	50783.09494336507	65
49978.42263516753	50966.61529502724	65
49296.98484761848	49436.89165851585	65
49808.20341698544	50941.247857749426	65
50777.70737567503	49345.516877025984	65
50113.38415837874	50912.02613975053	65
50386.495133411336	49216.84884503856	65
49837.7045705284	49167.46483531257	65
50594.30643677227	50432.240055806804	65
50278.31959952847	50655.03838109715	65
49312.13563684967	50520.678569640026	65
50122.087922547245	50985.55077268472	65
50292.440453513635	50725.965822741215	65
49996.42364589129	51036.50684803842	65
50745.3595276114	50126.86729577134	65
49393.00799642866	49236.744081843615	65
50014.61293180201	49195.111570182744	65
49114.35504713686	50372.53016096685	65
49090.00861533768	49789.082986100606	65
49033.796379199244	49748.443414233414	65
50399.37498624131	50745.64948932483	65
49075.74745063949	49904.43838721912	65
49239.57146130813	50511.58576132363	65
49471.283003265184	49076.44313501195	65
49034.494266167734	49679.54530272062	65
50117.44556894876	50741.16438200207	65
49835.63807323077	48978.92176383446	65
49361.18377594639	49540.62495335645	65
50508.15310924863	49272.7776840544	65
49607.37986686956	49041.52602893465	65
49297.741146072294	50722.30060798802	65
49938.03717021906	51082.62514806964	65
49863.778436352375	49067.69413847313	65
49826.540812589374	50783.89312531728	65
50730.85616078484	49726.47514686803	65
50498.08104313293	50567.52678519339	65
50535.9903526609	50398.351961339715	65
49386.91502541746	50488.09309195531	65
49233.213586041726	50439.375022203516	65
49375.8009768453	49141.27480272465	65
50958.94473181933	49453.37282623836	65
49945.27071665485	49183.93914160718	65
49672.66186016473	50805.9877489594	65
50062.80268930317	51027.840103189585	65
49154.366932280245	50434.20682028325	65
49246.3768097376	49868.3586793688	65
51021.15588628572	49423.540120379286	65
49975.73079746706	49355.9193085845	65
50347.46260372041	50789.050954548395	65
49564.39931200671	48981.966688740256	65
50660.80497632873	50460.22054000648	65
51068.72327364771	49475.6072273283	65
50699.748025394074	49416.58725466921	65
49785.05841062526	51011.30521413137	65
49300.47232823275	49260.215322661374	65
50227.705830663384	50738.99646450032	65
49868.13055521993	51108.32010792508	65
50507.60176912373	49497.11045602214	65
49841.12798319281	49307.288626560345	65
49228.2837615913	49436.84915235363	65
50543.51693872261	49872.9384953371	65
50408.08038261999	50819.394582667126	65
50171.516886511956	51040.90036453433	65
50752.23254133983	50381.40020100887	65
49118.25859505423	49637.48581472015	65
50558.07067032639	50606.67564938432	65
50800.12980456319	49739.9789619046	65
49734.39296980425	48938.68280262481	65
49464.8238587916	49003.37964941901	65
50780.11219558025	50029.842261803715	65
49804.65699176541	51135.976832668974	65
50730.65601121859	49863.38845990937	65
50761.288179521536	49959.96522488383	65
49270.289795173456	50782.879482585166	65
49909.74332123036	51160.270031687425	65
50841.03549300289	49679.658186460234	65
50883.230253531314	49567.6280586628	65
49648.94282477788	50873.86784631386	65
50951.49045534069	50291.30139891285	65
49865.67639795894	48914.639437823345	65
49169.008913847334	50509.21072626042	65
50729.20708212244	50476.59356655643	65
50822.69413701801	50399.51682431197	65
49230.63583834385	49316.833663242	65
49750.426260672124	51068.03000954333	65
50423.55291680742	49160.25164876256	65
50622.61862055852	49860.27094414885	65
50614.17945300938	50518.6267838119	65
50164.66900837043	50865.409488254794	65
50456.12878049873	50865.19148375299	65
50186.77831633941	49122.31521656427	65
49213.77721988879	49249.136988934035	65
49361.39359060796	50820.827660054405	65
49638.60316955603	48981.070024829154	65
49073.192784942206	50207.651490949946	65
49105.02025865026	49968.704870458954	65
50939.678551997305	49382.16473682427	65
50127.23230982538	50806.80611132738	65
50910.938517886905	50144.67973213531	65
48999.28104195493	49812.70948437557	65
51043.53059730097	49356.24680235613	65
49581.32155951525	50894.37366768729	65
50553.41327695579	49329.78108974433	65
49353.55674664701	50893.96890263276	65
50805.622880586256	50282.945550252065	65
49960.34834377953	51213.6189973166	65
49819.21924671081	48858.91539231102	65
49931.79240721313	49067.98025943583	65
50492.55204392799	50642.4576329296	65
50096.401523539185	49197.32466480631	65
50090.65891532388	50513.308857039025	65
50761.07235249224	49275.01089561158	65
49048.2670696652	50368.05147365508	65
