# Supplementary material for: Abundant Topological Outliers in Social Media Data and Their Effect on Spatial Analysis
Source: PLoS One. 2016 Sep 9;11(9):e0162360. doi: 10.1371/journal.pone.0162360 (PMC5017681; doi:10.1371/journal.pone.0162360)
Supplement: S4 Dataset — See the respective attached file. (ZIP) [file pone.0162360.s004.zip › S4_inclusion_swl/clust_67_76.csv]

50000.0	50000.0	0
49997.79043139506	49998.597076012185	0
49992.133447697015	50000.07879332946	0
49995.558133034945	50000.38009565156	0
49997.21745450375	49997.77212437529	0
49994.57180867038	50002.631066205395	0
49991.49888846195	49992.4613969998	0
49996.77201141029	50001.35825968003	0
50004.850999751936	50000.85693610015	0
49993.46797080403	50008.42654315858	0
49998.95035597973	49999.646175560476	0
49997.442896782326	49996.09302892505	0
49998.812795232036	50001.19449831629	0
50002.62075658079	49995.496073808055	0
50000.216125961226	49993.66178437633	0
50004.23648844592	49992.22940218959	0
49993.571381594695	49999.580818657516	0
49992.41923089483	49988.943020042476	0
49996.0527618576	49990.599080623244	0
50001.12000876341	49996.02035613251	0
50001.6019572125	49988.69191780159	0
50000.054173393626	49994.84507609227	0
49996.16393075302	49983.54171333091	0
49999.359585119164	49998.34690009942	0
49990.032259035645	49990.78718097332	0
50008.03801246034	50004.374756706806	0
49997.912305912	50002.05047237355	0
50003.47988321763	49993.052296422924	0
49985.51403302475	50003.33527065473	0
49998.6759818169	50008.21620234813	0
50007.88661690972	50006.75171072905	0
49992.84463948033	49996.02080521639	0
50005.353157945894	49996.63946390781	0
49993.56821679584	49997.757853689975	0
49984.727985152575	49992.42600786566	0
49987.897885826496	50000.432936200814	0
49995.41428427015	49998.58480619745	0
49998.23230755371	49984.27159425677	0
50001.56984675912	50003.70886639595	0
49987.949256951135	49986.671472371265	0
49993.69019385624	49988.42095948461	0
49990.60023029436	49996.84431148471	0
49989.8831856475	49998.5480773353	0
50004.031737429694	49998.13902404288	0
50003.4894029905	50003.09904140463	0
50008.61850962432	50008.21797879241	0
49999.591625836154	50002.031401449996	0
49997.03975814452	50009.348246719914	0
50004.44371639388	49993.891565456965	0
50003.34929151505	49985.56991203538	0
49992.16039029563	50006.06042632077	0
50007.15378653218	49999.26466668234	0
49996.16890274137	50002.738391335304	0
50005.92485061879	49988.330804757796	0
49998.38389391129	49993.62450756858	0
50005.06115385122	49997.67556213016	0
49988.91764942108	49997.5550046056	0
50007.51712024195	50001.36870839534	0
49988.1616042304	49983.63506917873	0
50009.485075860175	49997.87824772131	0
49996.04301541916	50008.734037925446	0
49992.10706594943	49998.709555552676	0
49998.05603662089	49976.85732034227	0
49998.23225417739	49988.04705525317	0
50003.29875263384	50010.79864165075	0
49988.8005706413	49988.888047156666	0
49998.633742805185	49985.74198749925	0
50012.26252845324	49989.043919917516	0
50001.71554240036	50008.23076770677	0
49990.4221963806	49980.08489794384	0
49996.7307457035	49986.75100088232	0
49996.95323201458	49991.31025767149	0
49996.627782278076	49999.704189140306	0
49993.783599509414	50001.9670468794	0
49995.547791910605	50007.16657583297	0
49994.541607082676	49998.032773452	0
49997.19536476392	49993.761534747864	0
49994.48619388764	49990.314267388865	0
50005.31953840113	50011.457951609125	0
50005.21838530439	49992.710027598725	0
50003.553832569996	49996.930528550794	0
50005.55622003214	50007.27952617764	0
50016.07253131363	49992.92009515851	0
49981.55975510632	49993.815413305005	0
49998.391760254424	50010.92338898061	0
50006.9610331696	49997.4371772649	0
50008.761052684844	49996.71402507769	0
49995.88335509951	49989.38185972829	0
49996.861110456084	50003.60591475201	0
50011.76083948491	50005.815023696225	0
50007.565205166386	49988.032658921504	0
50011.5472826698	49993.41279408204	0
49994.69598294172	49991.86267472745	0
50001.59297422699	49992.63184262959	0
50020.432728192354	49991.544523876044	0
49995.42836478101	49997.296746693275	0
49998.810270886876	49992.07105333187	0
49990.64479087334	50004.56734443546	0
49986.07489653561	49993.66150576665	0
49986.51012401545	49995.60849854692	0
49984.077954815686	49995.664388103614	0
50003.895467088914	49987.98694527446	0
49982.031325156546	50004.108411650275	0
50012.386007996894	50002.93416500153	0
49981.83577827261	50006.99544168797	0
50002.61358895062	50006.125868638286	0
49997.610187178936	50007.504993158815	0
50002.000247755146	49982.02566011666	0
50003.92467657114	50009.55221404131	0
50007.90022175466	50009.254849840996	0
50002.119076106625	49987.54881244561	0
50000.85755020047	49982.84260186325	0
50002.88920887537	49988.277816315385	0
50000.76418505607	49990.47633754719	0
49991.52221516297	50005.175687260315	0
49991.79441719219	49989.945528475415	0
49998.38903914623	49990.977596904035	0
50010.86443657174	50002.861853111826	0
49996.13310567727	49978.225416527945	0
50001.90323198772	50002.087447907405	0
50005.84584777947	49998.54566276328	0
50017.357289774474	50003.73442282242	0
50012.453241333955	50007.3589429362	0
49985.605250376015	50000.51473356919	0
49994.38328827558	49984.18899957935	0
50000.8403546126	50004.897730818215	0
50006.11194117808	49990.15992299432	0
49984.27524808013	50005.968591316036	0
50019.5490885488	49989.334775282514	0
50008.08135946473	49995.88210170539	0
50013.452588935026	49988.7082536488	0
49998.1854275154	49989.08493253287	0
49998.71774061969	50006.58240197167	0
49993.97049801827	50004.02511665101	0
50015.25622703696	49993.5720335993	0
50019.81418921928	49993.28277654077	0
49995.226166110464	49988.49803466768	0
49993.865175289255	50005.869898426434	0
49994.04884830762	49993.897956082816	0
50001.39258520028	50014.69304526826	0
49992.10381851385	49991.3367421365	0
50002.88349777745	49998.53556594982	0
49999.29465558944	50003.13800737407	0
50012.61582749915	49996.667967977366	0
50004.93898694684	49981.08544820314	0
49992.72674114008	49981.491918674365	0
49982.816725410885	50008.82887474503	0
49993.60548876865	49980.15138910854	0
49992.11360557294	49974.161871512435	0
50008.0641741181	49991.535682462476	0
49986.56975352135	49985.88537937111	0
49988.26397047004	50003.51104710496	0
49986.204012010814	49983.62403469558	0
50005.45533731321	50008.4777403098	0
50002.84202847576	50009.38788858975	0
50004.5110949025	50002.17592122478	0
49977.593176681534	49997.97886004455	0
50012.96296910729	49986.584380800676	0
50000.389708098875	50008.21378903525	0
49990.53693650669	49987.986221160616	0
50014.06684097054	49993.2541244715	0
49991.01998804747	50002.62396518842	0
49997.179664791176	49989.593964051295	0
50004.2950092968	50012.89350630644	0
49990.621701041644	49975.46767306921	0
49993.55678247852	49977.01456242952	0
49992.84959283164	49987.70268395018	0
50011.20404459958	49996.77816642178	0
50003.364540594666	50019.003513690965	0
49983.49823437399	50007.538690917216	0
50014.32975302772	49996.15686941403	0
50015.78410513641	49997.474112749405	0
50009.43197460551	49990.474738550445	0
50004.745906517455	50016.623646608256	0
50009.63416808849	50010.34807378314	0
49981.74271072933	50016.83610456045	0
50013.40609958293	50002.34463341224	0
50002.72985233878	50018.01678341299	0
50008.287622641416	49999.13161246651	0
49984.126513146795	49977.08224825575	0
50012.84333684762	49985.38424254539	0
49987.99532836726	49995.883448455505	0
49990.49563661924	49992.83144377475	0
50014.145828508044	50005.16808115428	0
50015.1384677496	50000.029878970345	0
50018.71002429644	49992.34413541518	0
50007.134924491525	50011.962310271636	0
49996.373515502455	49992.135994846685	0
50006.850693972374	50009.72264438309	0
50012.45941158673	50019.663471941465	0
49992.899397134126	49993.07508130361	0
50016.607641170005	50001.151601822945	0
50001.25747092277	50006.547656443894	0
50005.9345093647	49994.19009730721	0
50017.813944932546	50005.00005444524	0
49994.42296405501	50000.44724693628	0
49999.35940114721	49988.76188971461	0
50016.58884756132	49999.17895380054	0
49994.892938313336	49980.091849776516	0
49995.0510721457	49995.44024060015	0
49986.38053722962	50002.41536141428	0
49990.64707373581	50007.66669698612	0
49989.3412077137	49992.250863683475	0
49987.369434572014	49998.90669951169	0
49986.04730065185	50004.93889305151	0
50020.57281063565	49988.298296764944	0
50003.141428724506	49983.92680217168	0
50011.81226398315	50020.795317113116	0
50007.91702417866	49994.79261652382	0
49997.460358599514	49978.000531714766	0
50008.47322917809	49997.7998386602	0
49988.79105521255	49985.61885176348	0
49979.99668415866	49988.247550464446	0
50023.01450993598	49990.665766766455	0
50001.80863469015	50011.621492053586	0
50001.180707899926	50000.160397497704	0
50001.230491099064	50013.464722137476	0
50005.57916729151	49986.36478573439	0
50006.32386534526	50003.98689779463	0
49987.26417256439	49997.386262863576	0
49986.50969488265	49971.13079668079	0
49991.78560749561	49984.743248127874	0
50011.91064186316	49987.25857504851	0
49979.026179858774	49993.54009193787	0
49995.29197055855	50014.299317089695	0
50003.27528192292	49991.640484220654	0
50022.18687484511	49999.49876293456	0
50016.845165693354	49996.542146341235	0
50009.68184032617	49994.3223712722	0
50008.5689875515	49989.42745413995	0
49988.62882947315	49994.23153514448	0
49978.34352784749	49994.31806542327	0
49991.21899801028	50013.93786311992	0
50009.06545782055	49992.015826742805	0
49996.762495718875	49973.93491078354	0
50017.86968777505	49999.56646561498	0
49992.32209367812	50003.204802689404	0
50006.53972236025	50002.45568023364	0
49989.60527622023	49999.63902025744	0
49998.13606003267	50013.69500914624	0
49990.00921189547	50013.485931768155	0
49991.09537875763	49976.82180722324	0
50010.54800492425	49998.00514117209	0
49989.09032394753	49996.42852776032	0
49995.18505374276	49987.3120398817	0
49990.204920949844	49989.23957312068	0
49995.16332007578	49981.804981765024	0
49989.805555721876	49969.598178768865	0
50014.54160586519	50009.30971696948	0
50021.54580095918	50001.77225144148	0
50006.927652825536	49994.9504747572	0
49978.94516972163	49997.86333530433	0
49987.154837966766	49993.45593771072	0
50018.25094646333	49988.26745355924	0
50015.53809944499	50007.19757847838	0
50002.562234896366	50007.29734310244	0
50000.87592896443	50009.30557281569	0
49996.09835851055	49994.088565508806	0
50023.472574627034	49993.01831946304	0
50013.090661204544	49993.807025936294	0
49978.33498788711	49999.89226490378	0
50014.457860201575	50015.35471834229	0
50006.75642568968	49992.643689522236	0
50010.80395894891	49986.74763689218	0
50001.22972512284	50016.696412634854	0
50011.0865047758	49984.2383962155	0
49987.17750191979	49980.50113884318	0
49988.18126003159	50002.39534483807	0
50025.30879016485	50001.55626795164	0
50004.84985572731	50003.25131092541	0
49992.321169828596	49977.792669715236	0
50025.70679542769	49986.95657258604	0
49987.68618123762	49990.97637467728	0
50003.750755374844	50000.30182726468	0
49993.00738688821	50018.27374472574	0
49985.56049451298	49985.40564000354	0
50012.47559685164	49994.66869856204	0
49988.23073582163	50005.06016935864	0
50014.21137249285	49998.59916272567	0
49985.705947552444	49991.237555350046	0
50023.961762669176	49980.63716247672	0
50015.65901229553	50005.51123304655	0
50007.42018130532	49983.40923644637	0
50003.98929458173	50020.19652411129	0
49978.68685766216	49980.01706397409	0
50006.02554113342	49983.502716806615	0
50006.37104882755	50017.880156948675	0
49977.877792385596	50016.68462250551	0
49983.88778388111	50003.431641383904	0
50007.25930525301	50016.356386512496	0
49997.53870393056	50011.68337544323	0
50028.8876354843	49996.7961139601	0
49993.03313609062	50004.99403676527	0
49978.87460193789	49978.57901382944	0
49998.366406242945	49994.75751474936	0
50019.61622097593	49990.60713461233	0
50014.61533795304	49991.38028168589	0
50008.690952911136	50020.165591565055	0
50005.68511072025	50013.842987113785	0
49996.093953493786	49996.01996986774	0
49981.46397774686	50000.416395001106	0
50010.21667654521	49996.177030068495	0
49996.98762224401	50012.73618486243	0
49977.06413674297	49991.234642248426	0
49993.694214306066	49995.12567417274	0
49980.3192485011	49994.00326872188	0
50004.056211135474	50014.66353332076	0
50002.37956575776	49978.923750197646	0
50022.66685467963	50001.65038291576	0
49995.84149753014	49973.43350969119	0
49997.10356754586	50006.01006358804	0
50033.06942428801	49981.91341570461	0
49979.94679799229	50001.3323591304	0
50008.85047956283	50016.47355770598	0
49995.25060635962	50016.73726829858	0
50006.72266694603	50007.64404602325	0
49990.082384099696	49971.73324296739	0
49994.30142329103	49986.52147414055	0
49993.99083781493	50013.564340328594	0
49993.677025331424	50019.77453632753	0
50008.88873976937	49986.20754836948	0
49989.62043617076	49984.9066512741	0
49976.89101514203	49999.79555213243	0
50000.38365317644	49984.73866509687	0
49998.50301832688	50004.801049115755	0
50002.4775370339	49999.82692121468	0
50000.58614407058	50022.59126134004	0
49991.57997734524	49980.74466590062	0
49999.47619484948	49983.55135301644	0
49997.872176753845	49979.78767954166	0
49999.51034001347	50014.126163537476	0
49987.361610054635	49969.53376487578	0
50002.83973411616	50012.701877170904	0
50010.86774556764	49989.07944425918	0
50001.15748309764	49991.573961654765	0
50007.9913835416	50022.24041741338	0
49988.7503233546	49981.35012226887	0
49986.03608310234	49999.11861181681	0
49985.00637627702	49981.597648055234	0
49985.650089384144	50009.49023072368	0
49974.397243483145	49994.03644489316	0
50015.4345562129	50000.98678220005	0
49976.39001702552	49983.38478956387	0
49990.066594147334	50015.71113489241	0
49971.73204410394	50023.41744022993	0
49983.60830630746	50002.113752133686	0
50007.28364498836	50014.70157262982	0
49983.19737224199	49998.713609976796	0
49986.11467622116	49996.56995467928	0
50019.87293030292	49996.05067039871	0
50011.89569799317	50004.23689077273	0
49987.14195373493	50003.64643312917	0
50005.18617250356	49976.00707180303	0
50021.27295677253	49997.78060101359	0
49979.594871433575	50010.649888378335	0
49992.039268323744	49970.88771154867	0
49987.510827455895	49972.02581111281	0
49995.56040451604	49984.98989796355	0
49981.0822076258	49967.432359146966	0
49987.94058000065	49974.88526764987	0
50014.510866226876	50001.379604242626	0
50004.62877733578	49978.807454918766	0
50003.970018942	50018.124082947324	0
49993.62624373497	49978.81782578118	0
49981.3428510555	50003.34384201937	0
50018.167902045905	50002.34827142573	0
49981.71449227033	50012.160532840586	0
49993.51179022016	50011.8374166899	0
50006.51511528033	49980.31385758159	0
50023.53832016382	49982.224374854566	0
50017.194157851016	50024.83639285489	0
50016.97714463976	50008.12513798981	0
49990.94758817478	50010.165896359336	0
50029.3899666008	49984.93088934797	0
49985.95128382408	49973.39797252086	0
50021.498484812364	49991.903341270365	0
49977.56468768297	50006.68173366002	0
49997.40523162644	49985.00916248897	0
49999.45886393115	50015.993292540705	0
50004.07375902936	49990.19193619716	0
49974.26236635185	50000.19879209648	0
50019.180563178095	49997.94562009952	0
50009.890755981425	49980.265018184764	0
49989.29510405071	50002.724338880376	0
49996.426259186024	49985.51478007382	0
50007.493040620924	49989.19723968765	0
49981.384028675486	50010.62626959132	0
49991.6071713429	49988.028312631526	0
49984.6056899718	49996.65388554512	0
49989.978249538704	49976.34614928339	0
50009.06208482354	50007.05225252825	0
50015.12164949382	49987.54220632814	0
50013.02451351341	50012.6930640136	0
49983.72875331615	50005.03348698493	0
50030.322162535915	50008.764945724026	0
49988.07236480543	49973.30322159022	0
50021.17953770424	49993.40148768863	0
49977.9353266202	49988.32861394756	0
50017.55200453088	49989.686622262205	0
50009.41709683127	49982.94472538286	0
49993.517031380165	49985.624445562935	0
50024.23762702507	49990.057631149546	0
50006.59920691841	50013.173112278804	0
49996.36285869221	49979.65183355569	0
49996.46253639952	50010.35669178488	0
49986.346697934445	49975.77454466398	0
50017.36509094484	49994.05724041787	0
49977.54298608225	50015.26628060827	0
49987.665413008544	50009.961026873665	0
50004.20668245684	49986.92493821414	0
49991.240948939056	49995.09753900651	0
49990.672214701546	49969.02835953091	0
49986.80029992012	50019.193986685816	0
49987.05498610656	50015.276629584274	0
50013.29483279359	49990.93642424138	0
50003.07116470876	50004.790797890644	0
50019.96678142075	50005.286622233856	0
50016.410985050155	50026.64117403084	0
50022.381607964344	49994.78009458669	0
50032.55510401598	49988.476649386204	0
50019.84726886357	50008.03743254569	0
50018.55105006549	49996.125393120456	0
50005.72733228711	49984.65987424659	0
49990.724770951034	50001.10196901953	0
50007.556938279646	49979.396019758125	0
50022.078615100705	50000.813758113996	0
50004.55566149082	50023.60044291396	0
49998.4983155582	50015.035411197096	0
50004.21201548379	49979.89735732732	0
49998.41688966351	49982.0914605221	0
49996.9404056562	50019.45560997021	0
50024.824178134666	50003.82240284793	0
49981.59933546655	49988.22546023058	0
50006.68692081328	49991.29153867619	0
50030.92505047998	49986.73341575318	0
49987.02162812129	49999.91224158874	0
50025.59547838074	50004.8113040502	0
49988.90094384041	49975.40867859488	0
49990.23594971534	49994.96063345515	0
50017.1067611682	49986.79810538411	0
49995.74080340362	50018.56532930337	0
50002.31586199673	50000.83903672667	0
49985.91446985067	49977.111835945914	0
49967.44431902017	49989.53004316159	0
49991.32434972063	49993.81099808387	0
50030.49764698876	49999.80431681986	0
50027.8920230694	49984.61646596402	0
49974.05217655252	49991.63751974511	0
49986.350155817265	50008.71150109189	0
49979.786602864704	49996.93528004006	0
49980.638830733114	50014.78666042598	0
50018.94609729141	49984.38404056665	0
50016.86817008317	49983.479919210724	0
49990.923193534356	50019.067660158245	0
49984.68159875427	50012.00075993163	0
49982.58897476211	49987.25645410104	0
49977.860154341804	50025.185317880954	0
49980.36263354036	49976.54920293385	0
50030.175245270664	50013.83441614367	0
50030.65430217634	50010.08164100497	0
49970.65389870021	50027.10203048065	0
50034.9719228903	49978.647480672626	0
50017.85789347177	50007.327853458395	0
49989.376716702325	50005.95581601044	0
49972.54740722439	50004.26018838349	0
49999.90607349646	49987.24525022351	0
50016.33039841318	50011.26546094777	0
49992.406209525456	50011.43399184492	0
50035.72874323706	50015.82195458916	0
50005.41012807499	50025.2913505149	0
49983.81713803753	49983.79410119446	0
49999.77181508898	49967.689736443	0
49967.01115954832	50018.732933267005	0
50001.21111076006	49976.59515916633	0
50022.03660548448	50021.284900769926	0
49987.06820574467	50005.69981951918	0
50020.23576196077	49998.22890886206	0
49992.16903790663	50013.34050751537	0
49981.74734959878	49983.20071237331	0
49991.36824090871	49969.98461879516	0
50012.37766248718	49981.688403947286	0
49974.56224014572	50014.0804240969	0
50024.36097900612	49986.16457806206	0
49978.57637046901	50017.57258934513	0
50035.21616128849	49992.33085888675	0
49988.520182053304	49993.212740546805	0
49990.99456999804	50011.18036907362	0
50014.791241027175	49989.81083623396	0
49983.24235149588	49995.04380092772	0
50005.4078474971	49995.59320991545	0
50026.3538803164	50002.49773890014	0
50022.33425121599	49996.648774144	0
49985.706139208625	50015.893411702025	0
50001.12132970448	50026.977078791555	0
50032.16883876991	49997.22933410839	0
50000.78804212597	50010.92367463368	0
49997.79416111843	49992.046539810384	0
49989.86428037326	49986.360250281214	0
49991.50355130605	50019.933566887434	0
50028.340584949256	50004.80209150397	0
50272.848124169665	50515.09684908782	66
50201.5296988445	50520.05744501147	66
50316.80123736504	50566.37351704851	66
50336.03065401876	50474.33137519089	66
50362.77525972075	50622.042384179935	66
50199.343182680364	50594.12229596593	66
50363.39027328323	50411.793540046856	66
50231.68811650792	50454.18588230786	66
50281.6953467597	50397.85931241535	66
50372.80422961361	50339.12892889776	66
50325.20622055929	50290.44083268923	66
50417.83824651522	50672.9852789875	66
50481.25373651752	50644.57180314595	66
50250.80381224365	50296.77380617848	66
50500.655169111524	50711.19654445949	66
50381.433951857434	50242.19791877271	66
50465.52224271522	50776.07239704452	66
50217.327412995015	50362.30492842231	66
50134.52081645619	50573.92562550524	66
50178.8702223124	50301.15182465954	66
50129.52102997432	50357.288471397675	66
50431.77260975978	50290.22165630368	66
50497.68932414828	50842.27939545974	66
50086.67254578588	50629.52742302715	66
50432.742476207146	50193.024687551966	66
50485.05586220303	50145.186859963214	66
50137.10276279935	50490.97339401726	66
50575.89102431297	50705.357758999504	66
50020.22268277747	50614.50951477843	66
50496.4093063506	50217.79239937537	66
50559.536403512655	50872.40211027499	66
50406.53762233535	50479.40000973429	66
50064.08818682374	50490.49151777412	66
50322.97719940519	50686.78464006072	66
50553.31758644674	50793.283553670444	66
50039.386202622874	50686.01874348832	66
50438.18571654111	50366.031953456106	66
50353.42339291345	50174.451712126516	66
49965.3172361885	50571.208814561076	66
50263.928189805774	50642.06912532654	66
50139.150721745675	50246.601523357975	66
49997.130956745365	50497.78832940651	66
50288.770734890706	50152.38422086819	66
50282.634052478825	50084.30064451966	66
50074.49142280964	50746.017576471575	66
50280.421517552655	50230.5359003617	66
50254.51245683716	50710.067191662754	66
50102.16919801402	50419.114797578666	66
50310.11053379149	50758.308220183324	66
50220.63271932978	50047.01469703891	66
50495.37600547921	50073.7386982148	66
50377.63767000185	50788.4101768303	66
50158.32711618853	50016.1144598449	66
50231.017396799034	50777.91806419843	66
50497.188580870476	50319.672022597355	66
50188.81932643846	50680.23730849501	66
50555.73242730686	50280.819144928726	66
50550.265199540925	50369.714419330885	66
50150.667861678885	50173.91261654794	66
50060.89046589713	50357.69288861589	66
50091.951259851245	50049.9615430456	66
49998.77028685059	50742.073310269836	66
49895.90466202366	50600.558582149104	66
50023.32659100779	50063.36737214961	66
50564.192053959225	50206.26010638462	66
50349.401193361635	50097.8482706114	66
50330.26678608214	50837.75675242148	66
50432.577236192206	50859.636838999526	66
50022.75707585108	50428.13503228103	66
50224.08935698453	50122.040359598526	66
50428.415987456974	50935.259917879725	66
50626.91424334351	50282.24174678493	66
49973.125418884745	50670.207663545996	66
50166.997154549674	50745.137196797084	66
50476.77699231389	50458.168034325245	66
50102.62697723212	49967.82443775896	66
50629.87475465007	50873.5369333011	66
50701.75095538261	50868.19220720396	66
50153.12558813467	49923.191757622895	66
49990.33318656315	50002.76516264119	66
50124.002413121896	50803.22163175086	66
50080.92524992256	50180.57825949206	66
50014.60960185921	50149.26817161744	66
49949.61943010041	50800.035413066806	66
50687.01088779277	50800.315128433605	66
49928.836718057435	50865.4522141133	66
50729.61826168433	50741.105523770675	66
50455.210587590474	51005.25172232063	66
50496.97685872203	50909.9665788159	66
50602.76891382519	50146.38930619597	66
50374.37167410897	50894.14037261943	66
50621.683609174754	50940.15659044831	66
50550.17327341194	50471.61274084076	66
50333.86632165651	50029.51370099277	66
49963.63571144545	50095.927993510086	66
50767.20094869554	50843.80858468838	66
49988.68160272737	50348.82757126849	66
50205.87496766109	50848.33238902478	66
50565.99577591488	50085.9481579719	66
50069.20692964547	50250.611853868606	66
50648.03418565677	50214.17686877692	66
50354.329299427045	49959.97789886354	66
50159.23723965852	50085.51628119078	66
50405.568604130254	50047.892016280304	66
50618.119464691285	50393.526508726354	66
50752.46325809461	50919.45495675485	66
49953.66190536336	50180.35806287017	66
50710.63544941187	50252.9078128294	66
50288.38730701601	49931.1163662676	66
50707.947678604614	50178.76363549445	66
50048.979872262265	50817.23734526868	66
50222.35939154158	50190.585711411964	66
50419.46586426178	49943.001058630034	66
50550.4032164857	50641.11177648323	66
49886.590928093014	50210.57173948983	66
50446.43108637401	49876.35437481142	66
49880.18413519198	50815.97870766729	66
49969.634703745876	50253.43925163904	66
50623.6374684937	50776.12436392652	66
50751.34395113648	50308.13816924454	66
50692.24340777037	50683.34495077878	66
50624.74398376858	50658.58428979724	66
49839.4178674715	50155.890891800096	66
49923.37993477522	50481.8509105327	66
50063.19881562616	50562.5084431213	66
50731.540156093295	50381.25439086155	66
49796.83248479943	50100.96740986579	66
50775.648704181905	50220.70785501536	66
50824.910721932036	50882.733235070125	66
50861.54025946269	50948.15318392565	66
49894.27531662959	50084.7680026528	66
50681.99105899969	50332.759230097785	66
50473.34611551903	50008.03722639207	66
50219.49808380542	49913.28562056082	66
50797.28755395931	50747.82818112078	66
50830.85588225536	50263.02174048225	66
50791.35023479272	50417.06810668947	66
50856.2297878619	51018.31070787803	66
49835.14675109166	50043.69014536587	66
50306.97233119341	49861.36887518619	66
50458.695134997244	50524.2186438702	66
50506.249927768455	49947.63506565522	66
49838.42925242777	50260.20338997419	66
50373.90253139054	49837.63173954077	66
50240.87413237177	49979.27695625456	66
50275.52900067139	49800.81816635246	66
50216.092239488265	49841.78802919593	66
49848.25263316238	50487.04107501003	66
50807.42470313054	51072.277435570155	66
50470.75970431525	51076.23860194034	66
50318.99606288064	50935.1230305841	66
50562.09104170672	50975.11004706357	66
49911.0972107088	50712.74192452528	66
50700.27242242755	50608.59575594476	66
50390.393438523446	50560.077643434226	66
50859.48227059885	50435.82190382751	66
50682.31607624478	50968.97013823387	66
49833.86824033201	50874.27556234707	66
49857.850678064686	50937.295644881655	66
50285.52762594597	49733.23315030995	66
50807.0155998416	50488.157838576146	66
50012.87120021219	50883.944437698934	66
49827.66418435673	50570.0844767899	66
50413.83793871771	50118.224235330475	66
50412.5959801621	49773.27173309912	66
50359.2443391688	50992.694601567266	66
50792.2212942071	50991.79068402369	66
50539.024036666764	51067.88900483018	66
50754.73775030447	50562.45610276603	66
50517.643420057124	49875.31338875566	66
50843.042013666316	50365.76706798718	66
50570.29454995802	51132.4139372138	66
50341.5817958961	49776.68248575637	66
50479.6725965407	49803.41685261555	66
50246.63224854619	50932.772602249526	66
49975.496448802674	49937.34304585128	66
49777.21111205721	50186.20147507174	66
50504.87072914336	50580.35792023789	66
50803.18439973981	50609.54344589564	66
50480.111169363874	49734.352386894105	66
50848.30655556015	50815.49096760746	66
49747.94795274801	50046.34574570545	66
49846.608821548914	50412.962664862935	66
50627.78460409459	50589.36182351368	66
49720.55365773578	49981.0685431265	66
50676.31521681124	50538.85421581083	66
50683.35377351208	50467.45268823898	66
49812.926942515645	50643.90089835609	66
50550.61033969634	49796.62908463684	66
49913.348216714956	50384.10893725214	66
49825.25404025168	49975.553025152316	66
50585.93918388913	49862.03362820072	66
50898.81016046827	50242.76050613507	66
49818.816337849035	49903.44290497638	66
50424.96896254453	49687.41093074368	66
49653.41329797515	49991.39099611647	66
50461.31549249048	51147.998799920264	66
50832.23147803618	50685.16074026653	66
50876.34984760606	50593.684962488136	66
50866.83100733506	50524.035098948756	66
49580.99485404243	49983.606170207255	66
49738.65093786446	50246.42586065189	66
50428.54650206766	51211.43877838383	66
49635.68446854075	50061.25334594671	66
50488.86877023151	51245.600453664534	66
50733.17276880031	51026.86284326483	66
49828.907548794814	50340.46465836633	66
50772.4316083238	50140.70038988917	66
49714.12448155212	50150.65605611929	66
49929.52503275046	50934.99081524296	66
50899.43749233999	50891.334381800916	66
49902.90165533768	50015.029741060105	66
50370.42975736212	51259.54473739983	66
50488.364738560675	49655.19293879721	66
50836.39385849088	50191.6147412807	66
50846.67674896571	50116.367430914805	66
50937.25242986705	50508.45407989948	66
50657.523463368845	51033.069492026676	66
51007.38409700753	50537.35782530278	66
49752.12089304591	50566.50359115346	66
49921.61486693673	50308.46121191593	66
49654.18485807415	49916.585861015425	66
50904.1853785835	50334.25278597716	66
50946.61205594636	50603.814477259875	66
50178.07015103678	50932.562860980455	66
50987.11059685744	50453.044003787516	66
50147.98403513681	49852.91682066655	66
50929.634686909434	50827.08799089566	66
50934.29120195073	50752.83689405094	66
50563.03656871252	49662.93681134089	66
50215.04009140413	49767.0176285408	66
50664.99058044829	50117.743936752966	66
49613.40169518173	49856.31296989889	66
50925.28709394089	51008.52428189282	66
50640.055305784575	51125.299895067285	66
50142.103408686206	49770.636675324065	66
49818.4343669372	50773.18916629658	66
50646.59120600185	50050.62573375843	66
49517.117242198074	49948.8803791692	66
50603.05845106308	49999.43617736222	66
50647.14555710723	49832.63924528594	66
50741.92289300193	51100.433298088166	66
50979.350721868504	50964.08218549591	66
50375.12051760623	51066.49272446362	66
50778.327436621184	51166.52961252719	66
49894.05982001161	50996.80122615332	66
49860.858848899865	51057.68689114798	66
50138.68165056573	49698.46134099017	66
50531.45025784234	49602.357918652204	66
49992.247632917024	50969.527694356795	66
50606.88462331296	49928.05888002409	66
50444.2807159949	51296.49921626594	66
49929.74768089725	51073.157961608704	66
50305.9804315867	51058.68737715419	66
49848.43847637047	51125.731574409285	66
50622.94305084879	50496.86953755801	66
49681.066124455116	50211.214502873045	66
50408.61718645452	51353.43491731107	66
50829.111348146405	51217.21557472348	66
50372.703582699374	51171.215860424534	66
50613.63214282902	49769.897640251605	66
49788.60936041864	50934.31374112147	66
49609.01568321816	50207.661909644965	66
50975.58198071613	50315.34157821022	66
49556.89172007485	50250.9147502974	66
50941.74894676395	50678.49924871701	66
51007.22559790398	51026.92852417701	66
50194.20713521189	49656.02873275386	66
50728.64302050146	50080.01424051369	66
50733.67754718147	51225.49088230445	66
51009.55932214331	50902.94824372233	66
49633.64338718491	50129.535202404164	66
49485.328927184266	50274.21644337504	66
49546.25049194048	50181.18048396117	66
49771.16857800737	50500.572695598574	66
50351.900566629316	49702.81828021355	66
50567.339647518485	50548.9085841616	66
51031.524497271035	50398.67240537775	66
50703.93071143154	50003.11753560856	66
50035.29428664507	51030.23486421181	66
49777.365461751884	50702.413750767555	66
50080.98660836553	49867.11129092959	66
50501.632792590135	51339.53865356655	66
50350.18649766	51388.33836344647	66
50716.485146312356	49848.236768315684	66
49702.10888361343	50620.38708305317	66
50732.67800059196	49936.99030157623	66
50055.56876821374	50947.06166161425	66
50303.26863850237	51289.323961797265	66
50807.277741883474	49939.465836098505	66
50254.14009561248	51232.50382289848	66
49670.51161840892	49811.34871608775	66
50624.44879177167	49629.88269832305	66
49904.1151690503	49937.520535358395	66
50862.5382464773	49895.80177856307	66
50133.04584222285	49615.20760927139	66
50573.6308968973	51326.69227643441	66
50910.113280925034	50079.66220343355	66
50704.98865174822	51163.93287506507	66
49449.14402142518	49939.19886987481	66
50182.66894739381	51006.01622468096	66
50759.53100030467	50660.951874695005	66
50876.59006729707	51090.583795774815	66
50081.56849001947	50876.39038210382	66
49691.64459114531	50689.70308257766	66
51083.63106600328	50446.890528952026	66
50201.74768586363	51279.371645191546	66
51044.80263151136	51092.956000742466	66
50968.35447356291	50038.1929621545	66
49645.37752314369	50272.46740085249	66
50211.20546645309	51076.3479530012	66
51006.373249828284	50827.98299464342	66
50273.81953269724	50994.941378770876	66
50785.074311735436	50010.25005372126	66
50105.1060679408	51024.02495625655	66
50845.38425284056	50045.67580343797	66
50802.82491245393	49858.643788360794	66
50459.262089856406	49583.051771236016	66
51003.56756980238	50754.01760987719	66
50219.136177955166	49590.8074705402	66
50804.04498566723	51286.828375061625	66
50877.76005420752	49985.90428936954	66
50922.2375916912	49934.79086203104	66
49633.59794480497	50618.26753066267	66
50037.96535365223	49808.1250195388	66
51014.125846800365	50606.344864782084	66
50625.59335172362	49702.82414166414	66
49874.78236843016	51188.552478237114	66
49723.36545736684	50895.88302945557	66
49778.05684764637	50418.26519722126	66
49405.159132934205	49995.62507466484	66
50728.555420494675	51301.23450475266	66
50568.84063245871	51254.43291029142	66
49367.95057922325	49930.1736391637	66
49721.71586763516	49860.6346800221	66
50079.2931334613	49742.929210758324	66
49480.58623385933	50006.51778584944	66
50572.7429027095	49539.60750011228	66
50075.011219939806	51094.8434077922	66
50282.51900796125	51359.82722151614	66
50609.37346686744	49482.00535160668	66
50901.16049334207	49838.305207271354	66
49972.625644158186	49792.52743094574	66
51022.00998191209	50682.397152665006	66
51076.38716622217	50754.79484259925	66
51066.48788129965	50945.18333597211	66
51119.61740445696	50902.920240881445	66
49801.33753879587	51187.362242645555	66
50929.5523624447	50145.11755375528	66
50687.61419592509	49731.68054268087	66
49888.850987562844	51255.461027794605	66
49783.253476931604	51108.98256396705	66
50960.17389047329	50380.73640883882	66
49457.22478757939	49865.86901314168	66
49982.13472843322	51116.99401015681	66
49469.333162684554	50081.287283507496	66
51157.14980740781	50430.90684621823	66
50310.340300984055	51146.528997788955	66
49652.38012134369	50339.62497172674	66
50181.749983687674	51213.62084578502	66
49949.338432019314	51210.28747345818	66
50628.304991813864	49410.034672313144	66
49392.149431203725	49843.76514603721	66
51131.650379376726	50367.358412755275	66
49765.34057481356	51001.453284106465	66
49904.693942664344	49773.49977031348	66
50888.81219328013	51248.40633886156	66
50353.76320475309	51456.47213974259	66
49433.04203195157	50144.3708048052	66
51121.11400758591	50296.04738754249	66
50336.950984178635	49630.45725117651	66
50172.37983016397	50417.181817894096	66
49924.68162838795	49845.16487694935	66
50846.23348204028	49797.95725713216	66
51011.289874610724	50251.80563365826	66
50365.03370707677	51523.0618205652	66
50663.564792143065	51244.76506411035	66
49689.88725227589	50402.29674443514	66
51107.01695644368	50686.703837345805	66
49942.649742662	49713.13023533292	66
49570.603434956065	50641.97065380488	66
49939.364554153915	49640.546179267265	66
49950.08195510687	51285.11021832241	66
49811.31636429153	49831.771827904995	66
50011.32250790441	51181.09353896461	66
50556.28191307192	49400.28529763402	66
50752.913574643644	49767.96572159854	66
51004.778109927174	49971.82986875315	66
50645.74806038551	49557.938869712256	66
50211.344113483094	49522.18045423955	66
49637.14445802778	50736.08271457394	66
50002.095564359	49681.491222177	66
51144.61676629615	50629.1671019717	66
49731.23653716975	51182.15621305877	66
51199.4741835611	50344.54136337176	66
49733.722928549505	50321.22386161358	66
51085.27610992271	50522.848957358205	66
51150.29952450218	50506.192507771586	66
51206.86430261839	50663.51450241307	66
49328.386779658154	49870.19759187937	66
49789.41167650542	49761.07224916651	66
50528.08665052572	49337.578713998395	66
50469.96192106851	49293.725502057954	66
49833.933483046705	51299.30036150966	66
49939.801203083625	51358.26946737186	66
49682.245327986035	50955.69862536953	66
50507.530258473744	49516.557413643146	66
50010.350238371335	51352.192650428406	66
51241.21693586295	50285.313617562504	66
50078.89120688942	51161.87124244295	66
49609.766039549664	50797.43001868273	66
51147.65193382938	50770.580520348194	66
50468.36429590073	49224.23053418063	66
51104.15241005593	51051.51142269664	66
49751.42575082823	50797.70089749374	66
51001.91085941506	51147.67857949009	66
50630.83014971939	51372.42355567501	66
50236.46786086875	51164.254036765786	66
49739.54666652993	51253.64481240674	66
50777.14846909492	51357.22061509566	66
51293.80215019088	50338.26700954931	66
50214.086838314535	49452.03028652416	66
50678.37180980287	49462.86537097233	66
50439.61865298851	51419.7051348498	66
49837.80262735371	51370.8698579793	66
50475.86177889619	49392.66661617482	66
50894.84913584572	51161.10688452999	66
50999.19382763999	50145.91587312367	66
49683.285240952224	50813.00238094146	66
50954.96950760696	51199.84764339338	66
49613.128556075026	50955.19372663395	66
49878.81528469929	49686.554781537	66
50599.17388846168	49346.487239450704	66
51072.44918726511	50146.92605365794	66
49739.09722853313	49708.83891445789	66
49858.43871612567	49620.44876770026	66
49581.7905120351	49916.33129558969	66
49748.31432699673	49639.63005624988	66
49579.257959468254	49797.78915467824	66
49683.680890377895	50475.80186086096	66
49444.85301797055	50214.019511978615	66
51052.102005170964	50309.601939371256	66
49599.52021331393	50555.2194509412	66
50701.21115370033	49395.678895114674	66
50703.16142185077	51368.56321636336	66
50396.466673693205	49208.301847441486	66
51163.727854296834	50851.4274418091	66
49937.113986621116	51433.86695465513	66
49616.67343645269	50403.61193487248	66
50457.91989400544	51491.20776196738	66
49668.27518893931	49726.835642345985	66
49695.883667601316	49594.57868612517	66
50956.78522777589	49798.99666945624	66
49515.91435578541	49831.51189686034	66
50511.22750291589	51439.09825427002	66
50539.93190300378	49228.42618174021	66
51360.18333158938	50357.615119444614	66
50401.3359947224	49306.678428938416	66
50847.505830046626	51338.28320554979	66
50524.88792758464	51188.93359760675	66
51214.44244354335	50525.681735033075	66
50305.4561755493	49569.82324545674	66
50106.34607165308	51225.96776219713	66
49603.818809559154	49696.07301784834	66
49993.14906418864	51484.947287023075	66
51194.72281597576	50914.35329833322	66
49379.51474439896	50093.424915696916	66
51258.18185482595	50956.051159112634	66
49541.09107155032	50318.579602822945	66
49653.57935690012	51021.60592294628	66
50340.22214729256	49167.472569062425	66
50071.31729234967	49668.124086384145	66
50012.617564718515	51253.10125473175	66
50334.593044966256	49337.04158710078	66
50282.88044696842	49381.961427282564	66
50133.99989524833	51299.848870434194	66
51139.62649731165	50154.168029616754	66
50433.84880561823	49518.782743320684	66
51223.54681612269	50418.05305447913	66
50413.680365460335	49430.993842994634	66
50066.84692237216	51496.4523114839	66
49630.297409206956	51088.38012511253	66
51121.971949225765	50984.375651633294	66
50061.69853513503	51305.79824399042	66
49752.2435773819	49557.60400974315	66
49677.522552355535	51138.60842207116	66
51250.86896256959	50584.30251809978	66
51252.62032509345	50867.7954112581	66
51370.35312312721	50289.9665750584	66
50661.61069854893	51432.27534917181	66
49776.49236474669	51407.2791238694	66
51230.391126695016	50795.37237074632	66
50864.39402960523	51405.820715723974	66
49363.094859418	50160.845083104636	66
51061.47011026595	50013.60679984361	66
50576.856731440974	51454.42581397391	66
51192.45159227962	50229.87785189174	66
49569.08418801685	50078.32659629355	66
50798.42723888285	49716.957416014746	66
49352.79969878156	49788.95554380817	66
