# Supplementary material for: Abundant Topological Outliers in Social Media Data and Their Effect on Spatial Analysis
Source: PLoS One. 2016 Sep 9;11(9):e0162360. doi: 10.1371/journal.pone.0162360 (PMC5017681; doi:10.1371/journal.pone.0162360)
Supplement: S4 Dataset — See the respective attached file. (ZIP) [file pone.0162360.s004.zip › S4_inclusion_swl/clust_68_77.csv]

50000.0	50000.0	0
49997.79043139506	49998.597076012185	0
49992.133447697015	50000.07879332946	0
49995.558133034945	50000.38009565156	0
49997.21745450375	49997.77212437529	0
49994.57180867038	50002.631066205395	0
49991.49888846195	49992.4613969998	0
49996.77201141029	50001.35825968003	0
50004.850999751936	50000.85693610015	0
49993.46797080403	50008.42654315858	0
49998.95035597973	49999.646175560476	0
49997.442896782326	49996.09302892505	0
49998.812795232036	50001.19449831629	0
50002.62075658079	49995.496073808055	0
50000.216125961226	49993.66178437633	0
50004.23648844592	49992.22940218959	0
49993.571381594695	49999.580818657516	0
49992.41923089483	49988.943020042476	0
49996.0527618576	49990.599080623244	0
50001.12000876341	49996.02035613251	0
50001.6019572125	49988.69191780159	0
50000.054173393626	49994.84507609227	0
49996.16393075302	49983.54171333091	0
49999.359585119164	49998.34690009942	0
49990.032259035645	49990.78718097332	0
50008.03801246034	50004.374756706806	0
49997.912305912	50002.05047237355	0
50003.47988321763	49993.052296422924	0
49985.51403302475	50003.33527065473	0
49998.6759818169	50008.21620234813	0
50007.88661690972	50006.75171072905	0
49992.84463948033	49996.02080521639	0
50005.353157945894	49996.63946390781	0
49993.56821679584	49997.757853689975	0
49984.727985152575	49992.42600786566	0
49987.897885826496	50000.432936200814	0
49995.41428427015	49998.58480619745	0
49998.23230755371	49984.27159425677	0
50001.56984675912	50003.70886639595	0
49987.949256951135	49986.671472371265	0
49993.69019385624	49988.42095948461	0
49990.60023029436	49996.84431148471	0
49989.8831856475	49998.5480773353	0
50004.031737429694	49998.13902404288	0
50003.4894029905	50003.09904140463	0
50008.61850962432	50008.21797879241	0
49999.591625836154	50002.031401449996	0
49997.03975814452	50009.348246719914	0
50004.44371639388	49993.891565456965	0
50003.34929151505	49985.56991203538	0
49992.16039029563	50006.06042632077	0
50007.15378653218	49999.26466668234	0
49996.16890274137	50002.738391335304	0
50005.92485061879	49988.330804757796	0
49998.38389391129	49993.62450756858	0
50005.06115385122	49997.67556213016	0
49988.91764942108	49997.5550046056	0
50007.51712024195	50001.36870839534	0
49988.1616042304	49983.63506917873	0
50009.485075860175	49997.87824772131	0
49996.04301541916	50008.734037925446	0
49992.10706594943	49998.709555552676	0
49998.05603662089	49976.85732034227	0
49998.23225417739	49988.04705525317	0
50003.29875263384	50010.79864165075	0
49988.8005706413	49988.888047156666	0
49998.633742805185	49985.74198749925	0
50012.26252845324	49989.043919917516	0
50001.71554240036	50008.23076770677	0
49990.4221963806	49980.08489794384	0
49996.7307457035	49986.75100088232	0
49996.95323201458	49991.31025767149	0
49996.627782278076	49999.704189140306	0
49993.783599509414	50001.9670468794	0
49995.547791910605	50007.16657583297	0
49994.541607082676	49998.032773452	0
49997.19536476392	49993.761534747864	0
49994.48619388764	49990.314267388865	0
50005.31953840113	50011.457951609125	0
50005.21838530439	49992.710027598725	0
50003.553832569996	49996.930528550794	0
50005.55622003214	50007.27952617764	0
50016.07253131363	49992.92009515851	0
49981.55975510632	49993.815413305005	0
49998.391760254424	50010.92338898061	0
50006.9610331696	49997.4371772649	0
50008.761052684844	49996.71402507769	0
49995.88335509951	49989.38185972829	0
49996.861110456084	50003.60591475201	0
50011.76083948491	50005.815023696225	0
50007.565205166386	49988.032658921504	0
50011.5472826698	49993.41279408204	0
49994.69598294172	49991.86267472745	0
50001.59297422699	49992.63184262959	0
50020.432728192354	49991.544523876044	0
49995.42836478101	49997.296746693275	0
49998.810270886876	49992.07105333187	0
49990.64479087334	50004.56734443546	0
49986.07489653561	49993.66150576665	0
49986.51012401545	49995.60849854692	0
49984.077954815686	49995.664388103614	0
50003.895467088914	49987.98694527446	0
49982.031325156546	50004.108411650275	0
50012.386007996894	50002.93416500153	0
49981.83577827261	50006.99544168797	0
50002.61358895062	50006.125868638286	0
49997.610187178936	50007.504993158815	0
50002.000247755146	49982.02566011666	0
50003.92467657114	50009.55221404131	0
50007.90022175466	50009.254849840996	0
50002.119076106625	49987.54881244561	0
50000.85755020047	49982.84260186325	0
50002.88920887537	49988.277816315385	0
50000.76418505607	49990.47633754719	0
49991.52221516297	50005.175687260315	0
49991.79441719219	49989.945528475415	0
49998.38903914623	49990.977596904035	0
50010.86443657174	50002.861853111826	0
49996.13310567727	49978.225416527945	0
50001.90323198772	50002.087447907405	0
50005.84584777947	49998.54566276328	0
50017.357289774474	50003.73442282242	0
50012.453241333955	50007.3589429362	0
49985.605250376015	50000.51473356919	0
49994.38328827558	49984.18899957935	0
50000.8403546126	50004.897730818215	0
50006.11194117808	49990.15992299432	0
49984.27524808013	50005.968591316036	0
50019.5490885488	49989.334775282514	0
50008.08135946473	49995.88210170539	0
50013.452588935026	49988.7082536488	0
49998.1854275154	49989.08493253287	0
49998.71774061969	50006.58240197167	0
49993.97049801827	50004.02511665101	0
50015.25622703696	49993.5720335993	0
50019.81418921928	49993.28277654077	0
49995.226166110464	49988.49803466768	0
49993.865175289255	50005.869898426434	0
49994.04884830762	49993.897956082816	0
50001.39258520028	50014.69304526826	0
49992.10381851385	49991.3367421365	0
50002.88349777745	49998.53556594982	0
49999.29465558944	50003.13800737407	0
50012.61582749915	49996.667967977366	0
50004.93898694684	49981.08544820314	0
49992.72674114008	49981.491918674365	0
49982.816725410885	50008.82887474503	0
49993.60548876865	49980.15138910854	0
49992.11360557294	49974.161871512435	0
50008.0641741181	49991.535682462476	0
49986.56975352135	49985.88537937111	0
49988.26397047004	50003.51104710496	0
49986.204012010814	49983.62403469558	0
50005.45533731321	50008.4777403098	0
50002.84202847576	50009.38788858975	0
50004.5110949025	50002.17592122478	0
49977.593176681534	49997.97886004455	0
50012.96296910729	49986.584380800676	0
50000.389708098875	50008.21378903525	0
49990.53693650669	49987.986221160616	0
50014.06684097054	49993.2541244715	0
49991.01998804747	50002.62396518842	0
49997.179664791176	49989.593964051295	0
50004.2950092968	50012.89350630644	0
49990.621701041644	49975.46767306921	0
49993.55678247852	49977.01456242952	0
49992.84959283164	49987.70268395018	0
50011.20404459958	49996.77816642178	0
50003.364540594666	50019.003513690965	0
49983.49823437399	50007.538690917216	0
50014.32975302772	49996.15686941403	0
50015.78410513641	49997.474112749405	0
50009.43197460551	49990.474738550445	0
50004.745906517455	50016.623646608256	0
50009.63416808849	50010.34807378314	0
49981.74271072933	50016.83610456045	0
50013.40609958293	50002.34463341224	0
50002.72985233878	50018.01678341299	0
50008.287622641416	49999.13161246651	0
49984.126513146795	49977.08224825575	0
50012.84333684762	49985.38424254539	0
49987.99532836726	49995.883448455505	0
49990.49563661924	49992.83144377475	0
50014.145828508044	50005.16808115428	0
50015.1384677496	50000.029878970345	0
50018.71002429644	49992.34413541518	0
50007.134924491525	50011.962310271636	0
49996.373515502455	49992.135994846685	0
50006.850693972374	50009.72264438309	0
50012.45941158673	50019.663471941465	0
49992.899397134126	49993.07508130361	0
50016.607641170005	50001.151601822945	0
50001.25747092277	50006.547656443894	0
50005.9345093647	49994.19009730721	0
50017.813944932546	50005.00005444524	0
49994.42296405501	50000.44724693628	0
49999.35940114721	49988.76188971461	0
50016.58884756132	49999.17895380054	0
49994.892938313336	49980.091849776516	0
49995.0510721457	49995.44024060015	0
49986.38053722962	50002.41536141428	0
49990.64707373581	50007.66669698612	0
49989.3412077137	49992.250863683475	0
49987.369434572014	49998.90669951169	0
49986.04730065185	50004.93889305151	0
50020.57281063565	49988.298296764944	0
50003.141428724506	49983.92680217168	0
50011.81226398315	50020.795317113116	0
50007.91702417866	49994.79261652382	0
49997.460358599514	49978.000531714766	0
50008.47322917809	49997.7998386602	0
49988.79105521255	49985.61885176348	0
49979.99668415866	49988.247550464446	0
50023.01450993598	49990.665766766455	0
50001.80863469015	50011.621492053586	0
50001.180707899926	50000.160397497704	0
50001.230491099064	50013.464722137476	0
50005.57916729151	49986.36478573439	0
50006.32386534526	50003.98689779463	0
49987.26417256439	49997.386262863576	0
49986.50969488265	49971.13079668079	0
49991.78560749561	49984.743248127874	0
50011.91064186316	49987.25857504851	0
49979.026179858774	49993.54009193787	0
49995.29197055855	50014.299317089695	0
50003.27528192292	49991.640484220654	0
50022.18687484511	49999.49876293456	0
50016.845165693354	49996.542146341235	0
50009.68184032617	49994.3223712722	0
50008.5689875515	49989.42745413995	0
49988.62882947315	49994.23153514448	0
49978.34352784749	49994.31806542327	0
49991.21899801028	50013.93786311992	0
50009.06545782055	49992.015826742805	0
49996.762495718875	49973.93491078354	0
50017.86968777505	49999.56646561498	0
49992.32209367812	50003.204802689404	0
50006.53972236025	50002.45568023364	0
49989.60527622023	49999.63902025744	0
49998.13606003267	50013.69500914624	0
49990.00921189547	50013.485931768155	0
49991.09537875763	49976.82180722324	0
50010.54800492425	49998.00514117209	0
49989.09032394753	49996.42852776032	0
49995.18505374276	49987.3120398817	0
49990.204920949844	49989.23957312068	0
49995.16332007578	49981.804981765024	0
49989.805555721876	49969.598178768865	0
50014.54160586519	50009.30971696948	0
50021.54580095918	50001.77225144148	0
50006.927652825536	49994.9504747572	0
49978.94516972163	49997.86333530433	0
49987.154837966766	49993.45593771072	0
50018.25094646333	49988.26745355924	0
50015.53809944499	50007.19757847838	0
50002.562234896366	50007.29734310244	0
50000.87592896443	50009.30557281569	0
49996.09835851055	49994.088565508806	0
50023.472574627034	49993.01831946304	0
50013.090661204544	49993.807025936294	0
49978.33498788711	49999.89226490378	0
50014.457860201575	50015.35471834229	0
50006.75642568968	49992.643689522236	0
50010.80395894891	49986.74763689218	0
50001.22972512284	50016.696412634854	0
50011.0865047758	49984.2383962155	0
49987.17750191979	49980.50113884318	0
49988.18126003159	50002.39534483807	0
50025.30879016485	50001.55626795164	0
50004.84985572731	50003.25131092541	0
49992.321169828596	49977.792669715236	0
50025.70679542769	49986.95657258604	0
49987.68618123762	49990.97637467728	0
50003.750755374844	50000.30182726468	0
49993.00738688821	50018.27374472574	0
49985.56049451298	49985.40564000354	0
50012.47559685164	49994.66869856204	0
49988.23073582163	50005.06016935864	0
50014.21137249285	49998.59916272567	0
49985.705947552444	49991.237555350046	0
50023.961762669176	49980.63716247672	0
50015.65901229553	50005.51123304655	0
50007.42018130532	49983.40923644637	0
50003.98929458173	50020.19652411129	0
49978.68685766216	49980.01706397409	0
50006.02554113342	49983.502716806615	0
50006.37104882755	50017.880156948675	0
49977.877792385596	50016.68462250551	0
49983.88778388111	50003.431641383904	0
50007.25930525301	50016.356386512496	0
49997.53870393056	50011.68337544323	0
50028.8876354843	49996.7961139601	0
49993.03313609062	50004.99403676527	0
49978.87460193789	49978.57901382944	0
49998.366406242945	49994.75751474936	0
50019.61622097593	49990.60713461233	0
50014.61533795304	49991.38028168589	0
50008.690952911136	50020.165591565055	0
50005.68511072025	50013.842987113785	0
49996.093953493786	49996.01996986774	0
49981.46397774686	50000.416395001106	0
50010.21667654521	49996.177030068495	0
49996.98762224401	50012.73618486243	0
49977.06413674297	49991.234642248426	0
49993.694214306066	49995.12567417274	0
49980.3192485011	49994.00326872188	0
50004.056211135474	50014.66353332076	0
50002.37956575776	49978.923750197646	0
50022.66685467963	50001.65038291576	0
49995.84149753014	49973.43350969119	0
49997.10356754586	50006.01006358804	0
50033.06942428801	49981.91341570461	0
49979.94679799229	50001.3323591304	0
50008.85047956283	50016.47355770598	0
49995.25060635962	50016.73726829858	0
50006.72266694603	50007.64404602325	0
49990.082384099696	49971.73324296739	0
49994.30142329103	49986.52147414055	0
49993.99083781493	50013.564340328594	0
49993.677025331424	50019.77453632753	0
50008.88873976937	49986.20754836948	0
49989.62043617076	49984.9066512741	0
49976.89101514203	49999.79555213243	0
50000.38365317644	49984.73866509687	0
49998.50301832688	50004.801049115755	0
50002.4775370339	49999.82692121468	0
50000.58614407058	50022.59126134004	0
49991.57997734524	49980.74466590062	0
49999.47619484948	49983.55135301644	0
49997.872176753845	49979.78767954166	0
49999.51034001347	50014.126163537476	0
49987.361610054635	49969.53376487578	0
50002.83973411616	50012.701877170904	0
50010.86774556764	49989.07944425918	0
50001.15748309764	49991.573961654765	0
50007.9913835416	50022.24041741338	0
49988.7503233546	49981.35012226887	0
49986.03608310234	49999.11861181681	0
49985.00637627702	49981.597648055234	0
49985.650089384144	50009.49023072368	0
49974.397243483145	49994.03644489316	0
50015.4345562129	50000.98678220005	0
49976.39001702552	49983.38478956387	0
49990.066594147334	50015.71113489241	0
49971.73204410394	50023.41744022993	0
49983.60830630746	50002.113752133686	0
50007.28364498836	50014.70157262982	0
49983.19737224199	49998.713609976796	0
49986.11467622116	49996.56995467928	0
50019.87293030292	49996.05067039871	0
50011.89569799317	50004.23689077273	0
49987.14195373493	50003.64643312917	0
50005.18617250356	49976.00707180303	0
50021.27295677253	49997.78060101359	0
49979.594871433575	50010.649888378335	0
49992.039268323744	49970.88771154867	0
49987.510827455895	49972.02581111281	0
49995.56040451604	49984.98989796355	0
49981.0822076258	49967.432359146966	0
49987.94058000065	49974.88526764987	0
50014.510866226876	50001.379604242626	0
50004.62877733578	49978.807454918766	0
50003.970018942	50018.124082947324	0
49993.62624373497	49978.81782578118	0
49981.3428510555	50003.34384201937	0
50018.167902045905	50002.34827142573	0
49981.71449227033	50012.160532840586	0
49993.51179022016	50011.8374166899	0
50006.51511528033	49980.31385758159	0
50023.53832016382	49982.224374854566	0
50017.194157851016	50024.83639285489	0
50016.97714463976	50008.12513798981	0
49990.94758817478	50010.165896359336	0
50029.3899666008	49984.93088934797	0
49985.95128382408	49973.39797252086	0
50021.498484812364	49991.903341270365	0
49977.56468768297	50006.68173366002	0
49997.40523162644	49985.00916248897	0
49999.45886393115	50015.993292540705	0
50004.07375902936	49990.19193619716	0
49974.26236635185	50000.19879209648	0
50019.180563178095	49997.94562009952	0
50009.890755981425	49980.265018184764	0
49989.29510405071	50002.724338880376	0
49996.426259186024	49985.51478007382	0
50007.493040620924	49989.19723968765	0
49981.384028675486	50010.62626959132	0
49991.6071713429	49988.028312631526	0
49984.6056899718	49996.65388554512	0
49989.978249538704	49976.34614928339	0
50009.06208482354	50007.05225252825	0
50015.12164949382	49987.54220632814	0
50013.02451351341	50012.6930640136	0
49983.72875331615	50005.03348698493	0
50030.322162535915	50008.764945724026	0
49988.07236480543	49973.30322159022	0
50021.17953770424	49993.40148768863	0
49977.9353266202	49988.32861394756	0
50017.55200453088	49989.686622262205	0
50009.41709683127	49982.94472538286	0
49993.517031380165	49985.624445562935	0
50024.23762702507	49990.057631149546	0
50006.59920691841	50013.173112278804	0
49996.36285869221	49979.65183355569	0
49996.46253639952	50010.35669178488	0
49986.346697934445	49975.77454466398	0
50017.36509094484	49994.05724041787	0
49977.54298608225	50015.26628060827	0
49987.665413008544	50009.961026873665	0
50004.20668245684	49986.92493821414	0
49991.240948939056	49995.09753900651	0
49990.672214701546	49969.02835953091	0
49986.80029992012	50019.193986685816	0
49987.05498610656	50015.276629584274	0
50013.29483279359	49990.93642424138	0
50003.07116470876	50004.790797890644	0
50019.96678142075	50005.286622233856	0
50016.410985050155	50026.64117403084	0
50022.381607964344	49994.78009458669	0
50032.55510401598	49988.476649386204	0
50019.84726886357	50008.03743254569	0
50018.55105006549	49996.125393120456	0
50005.72733228711	49984.65987424659	0
49990.724770951034	50001.10196901953	0
50007.556938279646	49979.396019758125	0
50022.078615100705	50000.813758113996	0
50004.55566149082	50023.60044291396	0
49998.4983155582	50015.035411197096	0
50004.21201548379	49979.89735732732	0
49998.41688966351	49982.0914605221	0
49996.9404056562	50019.45560997021	0
50024.824178134666	50003.82240284793	0
49981.59933546655	49988.22546023058	0
50006.68692081328	49991.29153867619	0
50030.92505047998	49986.73341575318	0
49987.02162812129	49999.91224158874	0
50025.59547838074	50004.8113040502	0
49988.90094384041	49975.40867859488	0
49990.23594971534	49994.96063345515	0
50017.1067611682	49986.79810538411	0
49995.74080340362	50018.56532930337	0
50002.31586199673	50000.83903672667	0
49985.91446985067	49977.111835945914	0
49967.44431902017	49989.53004316159	0
49991.32434972063	49993.81099808387	0
50030.49764698876	49999.80431681986	0
50027.8920230694	49984.61646596402	0
49974.05217655252	49991.63751974511	0
49986.350155817265	50008.71150109189	0
49979.786602864704	49996.93528004006	0
49980.638830733114	50014.78666042598	0
50018.94609729141	49984.38404056665	0
50016.86817008317	49983.479919210724	0
49990.923193534356	50019.067660158245	0
49984.68159875427	50012.00075993163	0
49982.58897476211	49987.25645410104	0
49977.860154341804	50025.185317880954	0
49980.36263354036	49976.54920293385	0
50030.175245270664	50013.83441614367	0
50030.65430217634	50010.08164100497	0
49970.65389870021	50027.10203048065	0
50034.9719228903	49978.647480672626	0
50017.85789347177	50007.327853458395	0
49989.376716702325	50005.95581601044	0
49972.54740722439	50004.26018838349	0
49999.90607349646	49987.24525022351	0
50016.33039841318	50011.26546094777	0
49992.406209525456	50011.43399184492	0
50035.72874323706	50015.82195458916	0
50005.41012807499	50025.2913505149	0
49983.81713803753	49983.79410119446	0
49999.77181508898	49967.689736443	0
49967.01115954832	50018.732933267005	0
50001.21111076006	49976.59515916633	0
50022.03660548448	50021.284900769926	0
49987.06820574467	50005.69981951918	0
50020.23576196077	49998.22890886206	0
49992.16903790663	50013.34050751537	0
49981.74734959878	49983.20071237331	0
49991.36824090871	49969.98461879516	0
50012.37766248718	49981.688403947286	0
49974.56224014572	50014.0804240969	0
50024.36097900612	49986.16457806206	0
49978.57637046901	50017.57258934513	0
50035.21616128849	49992.33085888675	0
49988.520182053304	49993.212740546805	0
49990.99456999804	50011.18036907362	0
50014.791241027175	49989.81083623396	0
49983.24235149588	49995.04380092772	0
50005.4078474971	49995.59320991545	0
50026.3538803164	50002.49773890014	0
50022.33425121599	49996.648774144	0
49985.706139208625	50015.893411702025	0
50001.12132970448	50026.977078791555	0
50032.16883876991	49997.22933410839	0
50000.78804212597	50010.92367463368	0
49997.79416111843	49992.046539810384	0
49989.86428037326	49986.360250281214	0
49991.50355130605	50019.933566887434	0
50028.340584949256	50004.80209150397	0
50505.34444259574	50301.204490545555	67
50480.07419592991	50233.264415172824	67
50409.21005953919	50238.60154034884	67
50539.36294037763	50366.63472768493	67
50528.76610086468	50440.05232113099	67
50405.70640402348	50168.05834948157	67
50442.79666955779	50345.94512382284	67
50584.35565185818	50307.940054631785	67
50335.48383514469	50163.654580122886	67
50427.644416826945	50098.21793150952	67
50455.29990999216	50423.04849646713	67
50385.40899801194	50303.6122474105	67
50487.83373695425	50054.053373405106	67
50563.572304777736	50502.2473905859	67
50351.66434177093	50088.55453417951	67
50488.290421711914	50504.55136565686	67
50607.60918693832	50564.169593211795	67
50654.98898495401	50304.422909397304	67
50294.136129426195	50217.80802222982	67
50232.099106397574	50249.88772435835	67
50487.90412309728	50144.30664063649	67
50416.481372775954	50503.11562297231	67
50706.010220374206	50254.38461299691	67
50159.68813992639	50227.86273441685	67
50360.41838183312	50554.29674490416	67
50649.15604907561	50621.62175233847	67
50419.5811147878	50027.92399182434	67
50376.180589651485	50379.83809686922	67
50331.878372645064	50491.62235062552	67
50131.69213468045	50163.9996355268	67
50740.329977139234	50187.75762974399	67
50088.38828212786	50106.773645595276	67
50605.33414810436	50446.660872328044	67
50383.30856737101	50619.337066748645	67
50553.96034647351	50245.774767953386	67
50800.03382597421	50143.82916836453	67
50064.64530168051	50178.56475690876	67
50499.607900674775	50573.64530799728	67
50267.384537405924	50313.68683146364	67
50556.33785449633	50117.94433064817	67
50589.590158426254	50664.818914409676	67
50283.490149456906	50070.07806460802	67
50648.39206454479	50377.19335900986	67
50847.14780155344	50083.14284866242	67
50499.53223020671	50650.02046053161	67
50314.81327037473	50608.29137672294	67
50269.3460649147	50000.950080413655	67
50408.18640808494	50683.169636160936	67
50265.97969637354	50463.82163376539	67
50720.35171790342	50339.902142885854	67
50243.38231705096	50587.55030408875	67
50042.08563295749	50050.52508832502	67
50258.13342457459	50393.19467550959	67
50859.24176849892	50192.45413433484	67
50809.72201267648	50015.91170838204	67
50490.3662958848	50723.318737998285	67
50292.755306628926	49934.343616816106	67
50211.42731470974	50514.309218941475	67
50148.73031699812	50471.457622948685	67
50218.4500306127	50048.88745633012	67
50740.47840075657	50408.891824350554	67
50583.53775197029	50182.54629457968	67
50171.53146598895	50578.19155390374	67
50288.57652482502	49860.17902578629	67
50286.41743796068	49787.908301177486	67
50808.6144263246	50401.264637691114	67
50875.369386358994	50370.1634147386	67
50605.26177478572	50063.03445710972	67
50924.04538437397	50164.45251876472	67
50190.93669318169	49978.03203350521	67
50150.65089952181	50073.82171487833	67
50660.674700784446	50512.74859808651	67
50615.08595390779	50736.49993999538	67
50170.67628454024	50654.46718441214	67
50212.186653410194	49779.67603585548	67
50515.48353647157	50795.633079109044	67
50365.421195683615	49941.963403871385	67
50200.06544050723	50166.18469026393	67
50766.69354534933	50286.60990971367	67
50008.89408797607	50133.71958451036	67
50308.169008264864	49716.36469101695	67
50117.75712422618	49985.26663192423	67
50853.21086846075	49963.26033407857	67
50852.440537682116	50463.095479452015	67
50377.47056952999	49709.05373145656	67
50223.731381663914	50708.365965093435	67
49938.3061684619	50143.64863065264	67
50586.6808334324	50824.1645166532	67
50490.93479920767	50862.87918381064	67
50837.04267042757	50261.33478131353	67
49977.11443272254	50201.79012433822	67
50635.064327296146	50125.89717467352	67
50357.35297685066	50734.29200058547	67
50090.03831400846	49918.084300847775	67
50355.3446780085	49795.705154146824	67
49993.58748578211	49997.234773305296	67
50700.961821064404	50573.828223758974	67
50328.80809161905	49648.567382529356	67
50267.74852307992	50154.74775774427	67
50551.67763702365	50008.752740555006	67
50146.86789540251	50294.91365578585	67
50792.957066853356	50508.36611479916	67
50290.29027151013	50691.93177374547	67
50184.82788132419	49850.63351175556	67
50016.90050140327	49933.32280017223	67
50669.88053913309	50689.233170086176	67
50261.35368221622	49663.11980669504	67
50974.387168088375	50116.25178493433	67
50082.63071386978	50255.74846968401	67
50988.184732142916	50190.299377807016	67
50276.319018291455	50760.8715046979	67
50797.18652705231	50582.262004570315	67
50888.8222899692	50025.48528138073	67
50746.083934897055	49972.74142868066	67
50777.838949869176	50648.40461344822	67
50103.35853805441	50412.93976791236	67
49944.73036679645	50270.96549712302	67
50914.19331496138	50239.54306293156	67
50446.70552406457	50808.260231243214	67
49920.81740657335	50007.87136560952	67
50943.67097946481	50388.30788267726	67
50113.949153590074	50530.558797158585	67
50145.69993329511	49747.667941631014	67
49872.66774738747	50119.365348044186	67
49816.36580519705	50162.46589831882	67
50455.39426157907	50922.51192845183	67
50652.61742233094	50860.63916621694	67
50277.82992486746	49595.13886426491	67
50962.99020512309	50035.1761330244	67
50082.74463047424	50331.95197930168	67
51040.07268722833	50146.17922707662	67
51004.95232520037	50419.111013967115	67
50492.29546187384	49964.27890575633	67
50636.69678108185	50231.175749609545	67
50017.954344330494	50297.90662599346	67
50629.01787506626	50925.51163032779	67
50068.69189483379	50583.795449179415	67
50186.09137512028	49659.676678016905	67
50425.02484429829	49649.631697634635	67
50074.2529295561	49755.09891701782	67
50888.713352025596	49902.959065395706	67
50811.83246683854	49898.88449090842	67
50698.04445535825	50930.404928467826	67
50187.040953622556	50381.01605276205	67
51032.6754795059	50485.17053500773	67
49879.166523615575	50296.6024685702	67
49768.98831364671	50222.20497190381	67
50977.68503595282	50270.229277584454	67
50209.15260061017	49590.712231936915	67
50308.643550315894	49527.29801525426	67
50721.95669251646	50477.930961170634	67
50175.13569466082	49524.21446568916	67
50385.11296424057	49858.59931063287	67
49750.52505705618	50127.47487978176	67
50083.66896288422	49683.784286592505	67
50107.88417260994	49497.58357967622	67
50221.51060518694	49908.61301336317	67
50768.36648734773	50947.92721309708	67
50117.39612894622	49841.62318415253	67
50715.59678159114	50123.87951547218	67
50462.91049891195	49900.309594810176	67
49869.60581600412	50364.919789410655	67
50386.00744351898	50851.83370201673	67
51004.73035087306	50349.40213025962	67
50427.01401775092	49756.37790722056	67
49689.43430578975	50095.62811808409	67
50376.45599024903	49500.83205273268	67
49839.41867191875	50239.50542793676	67
50163.30563720153	50740.5578293469	67
50012.900532645	49707.83049791719	67
50000.837148812716	50555.5926809145	67
50416.00190073634	49560.40695509789	67
49926.491890471465	50554.75715283739	67
51060.361370873055	50556.3326214533	67
50316.7469179469	50822.91778577761	67
50608.230367906355	49958.83738206633	67
50092.1840892492	50761.42624647774	67
51074.84726621463	50211.70026702272	67
50067.70974325706	49558.21980015683	67
50206.398730893445	50794.71995224122	67
51030.110985369276	50062.355692241406	67
50607.40357513595	50993.11676216482	67
50671.65098574232	49988.79172256919	67
49853.53122361182	50577.343390499955	67
49813.412495957105	50321.68036998796	67
49996.074559687775	49861.55483894508	67
49615.05080179925	50095.632074253874	67
49923.96077332278	50627.789614517744	67
49869.855672676946	50672.52599035479	67
49993.40421937859	49574.595524381104	67
50375.51520333205	50923.26266926332	67
50101.95580937665	49617.828744827966	67
49938.49539754426	49816.274194639394	67
50744.706490270204	50059.684253681524	67
50030.635276432375	50647.926371718895	67
50763.73336262389	50720.772312774214	67
51098.54945305341	50051.60589121883	67
50538.46660191663	49903.734310540145	67
49698.96677504935	50172.30478878759	67
50858.33995022094	50531.13692237423	67
51049.69553269101	50291.39277366464	67
49982.15615708885	49646.351029284495	67
49944.236502294145	50365.779263837496	67
50239.73131274902	49500.042403089865	67
51109.14885964477	50492.13186053542	67
49881.54884441516	49944.78690846516	67
50105.89591242322	50678.920859049336	67
50925.2306685323	50459.815865317374	67
50184.403477731415	50862.101135874815	67
50348.67880222296	50013.45725596189	67
51056.66005780098	50628.74441022244	67
50920.68177869038	50565.37198913694	67
50266.65342522036	49431.114376802296	67
50867.28734398702	50615.10701749152	67
50070.177082356284	50477.561164336126	67
51144.48441607806	49997.994611014336	67
50460.66066014578	49825.32409500837	67
50837.12629914659	50681.907738253	67
50447.387142175394	49494.515797243446	67
51084.319200645914	49952.24061094116	67
49556.93750716011	50131.62745587057	67
49527.83615715203	50201.278662778044	67
49630.75067576055	50179.75743974942	67
50719.88572330692	50774.96287928384	67
51140.494664840786	50248.38316387182	67
49927.33306817675	49889.63613572487	67
49945.740375579655	50481.79051745851	67
50603.02081535665	51068.51772816157	67
50511.48255168974	49520.735069870876	67
49470.454389709324	50163.25147111686	67
49803.75124726291	50629.94746764003	67
51128.825567611755	50113.50335684892	67
50245.460538955864	50897.25100485119	67
50926.17511298442	49966.13125051673	67
50549.84962288468	51120.662882848344	67
51170.70856602342	50526.28423220477	67
49915.2331484407	49673.77105240728	67
51193.23893576117	50592.753781511514	67
50307.06795773102	49365.91593576833	67
51229.153492858706	50654.19431874723	67
51293.53458039525	50622.835468072866	67
50008.28575299698	50437.24885877817	67
51011.2280975148	50685.81048308511	67
50398.07804018836	49429.63742279201	67
49995.60876435718	49774.66832685963	67
50706.868010344726	51004.29163074365	67
50084.946220459155	50831.24534461984	67
51210.501039719915	50267.22361553051	67
49497.21854617146	50269.24483555703	67
50990.09734709502	50587.247577873604	67
50301.2691605543	50941.75876809644	67
50602.23645588597	49866.854913411364	67
50036.14235515534	49478.25578533727	67
50623.773702271916	51133.32515420233	67
51173.7938653852	50166.272024313585	67
49867.826086855865	50505.98639090842	67
49699.10769232329	50246.218771596745	67
50204.834317673485	49399.48819466264	67
50828.298973484576	50913.06001844675	67
50945.068181252434	50715.58883442856	67
51212.98857664646	50020.999457705206	67
50826.85759071584	50758.04731068851	67
49796.470456633004	50486.99908042593	67
49867.33953252176	49801.025143821884	67
51132.463284887745	50637.81969342591	67
50494.07626558488	51076.80791336667	67
49398.69561794207	50174.925391461904	67
49929.98255390321	49748.15488587362	67
51294.50818445358	50548.339653822695	67
50374.50706309261	50994.58534596262	67
50543.689524873465	51191.19273233858	67
50431.02152700283	51045.781564844714	67
49846.813913096325	50433.12479031073	67
50512.24736157462	49597.61310428472	67
50258.04209181	49314.82646636557	67
51074.85022019916	50423.26227769507	67
51275.44425088214	50056.036560136665	67
49662.96162583609	50026.84684111339	67
50544.99643688764	50949.63368578956	67
50185.58593705936	49307.34634306396	67
50344.28438946441	49307.916645412035	67
49421.657714506626	50256.72791400191	67
51134.28655151813	50376.94508426011	67
49730.150532922205	50650.851278415386	67
50743.05345943278	49873.99713468751	67
49634.14961161176	50278.162055516594	67
49532.53770331606	50327.82965315246	67
50953.739395613666	50647.57753441402	67
49860.31069542458	49729.43444450644	67
49827.06130964029	49857.728530408	67
49789.16385589258	50062.63041607007	67
50613.20899864365	51207.30703896143	67
50365.85936039682	49238.79865092199	67
51079.41131699412	50709.8874038511	67
49661.09862278063	50647.24187837916	67
50497.76605042478	49768.24221475431	67
50992.840202884094	49936.05386809319	67
50185.60321161204	50930.70625665689	67
51262.11844076752	50217.53025882183	67
51168.145300224394	49924.982175584024	67
49459.61497254162	50345.14521137342	67
50072.94966316082	49415.92252066692	67
49762.28426627667	49998.668659712785	67
50841.272633054374	50827.063814687004	67
51276.46732562121	49985.103629006844	67
49922.591107128086	49574.69985542007	67
50819.434500324	49830.04420727072	67
50439.602656484916	51120.553036414916	67
49611.44661689116	50694.921795456576	67
50592.42148158402	51277.10631890964	67
50539.59755671305	49669.115168399956	67
49622.207639494074	49963.568534981125	67
49601.98832271204	50346.83261159277	67
50031.10018445207	49361.677150080766	67
50177.56555699602	49232.15843152881	67
50136.37963008049	49177.94815924357	67
49325.711134460325	50158.74040495163	67
50332.61891688819	51053.035806224536	67
50104.92678861372	49348.376690862126	67
51072.530429873616	49880.335264532594	67
50559.238478475476	51346.10141701071	67
51295.88060237147	50690.82869577047	67
50266.5172957709	51021.98813134584	67
51147.97569237747	50717.57793295722	67
50641.41000233169	51335.576907187235	67
50899.994484904695	50769.37032825121	67
50423.300633443556	51194.15413508229	67
50496.460883510736	51006.127152083136	67
50672.88022326921	49838.39511222364	67
50437.02553351592	49242.020158561834	67
50684.13657731601	51069.54960955988	67
51294.824422351	50150.04112603245	67
51330.70239651854	50242.65136209403	67
50679.2847494431	49915.81178970096	67
50440.185114312706	49167.58214676263	67
50090.89231361093	49235.1690055712	67
50445.971831691124	51262.93395104833	67
49666.758563633965	50386.25566652	67
50583.81354470346	49517.917798197	67
50604.37147887407	49628.35739365117	67
50445.89516104899	49316.87931083407	67
51022.98947624146	50756.1999604063	67
49557.07140277816	49929.47306500204	67
51040.931186291455	49817.151078283234	67
50528.04830938251	51411.65810017029	67
51234.0991564071	50723.61968928901	67
49738.2071980554	50374.71884768848	67
50377.430502480755	51253.407412115674	67
49584.55888393935	50021.392295158614	67
49765.58338221909	49827.563908125994	67
50771.571766912275	50831.452849945774	67
49789.06023458498	49756.61379927516	67
49865.13761285265	49611.428545330746	67
49365.56312840633	50305.3582159652	67
50021.716135237155	49204.370803206584	67
50367.51327062589	51327.93221477277	67
49971.2304192188	49325.66882779391	67
50823.84093591268	50995.78255128137	67
51001.08941829432	50826.34868200892	67
50028.23431397432	49288.322710307366	67
49533.19147850184	50066.61859805166	67
50882.20668389778	49794.94268751776	67
49715.14580351585	49780.47802064436	67
51219.497754172495	50108.69614543228	67
49412.15118771174	50102.0762302786	67
49956.81053109928	50074.97576494083	67
49359.15071386976	50052.332709080656	67
49349.90435287658	50230.247884225464	67
49281.45816457038	50239.24728943584	67
50419.117775354985	51375.11024579258	67
51184.16838566275	50431.49799025496	67
49220.46364661685	50208.8257466649	67
49555.42767754506	50741.491828815626	67
49641.76090266588	50456.489040649765	67
49862.00344164668	50045.863298593744	67
49502.35339325444	49975.939789559205	67
50091.58228919791	50907.431048918406	67
50634.41836255723	49778.65346653797	67
50160.35213061971	49451.27575642705	67
50646.69350375918	49569.075105997304	67
50512.54810336264	49296.59142432324	67
49567.03654513383	50635.13769109696	67
51392.29637879701	50201.58851220814	67
49732.060264114974	50576.37922948795	67
50895.431903362325	50889.73770946838	67
50270.1349494974	51097.97481629581	67
49502.49091092078	50613.10279597352	67
50373.76705625783	51426.961212392154	67
51362.80850641327	50522.52932499017	67
51348.45410948393	50002.58382286835	67
51364.861332958404	50722.80459347689	67
50493.26098446367	49112.82978216075	67
49434.129714518094	49970.53656180107	67
50567.465223707455	49738.39120523987	67
51040.75881286204	49744.918438707355	67
51390.91948790454	50657.99264871762	67
49826.291843384206	50732.3439059038	67
49972.057815521846	49153.003022466415	67
50976.19678714994	49866.87199263994	67
49908.57238613046	50213.02850383683	67
50744.25119348251	49799.01004994714	67
50586.58569260215	49307.72553453871	67
49789.76967779985	49917.63955739573	67
49488.75341864723	50763.220884451264	67
49499.103320595415	49892.87761828724	67
49724.66007452541	50506.75906071318	67
50618.36668859929	51399.56915722883	67
50197.81405803089	51001.75572842243	67
49729.80730987745	50721.761807806746	67
50129.40671353092	50969.78180124424	67
50610.9636169692	51467.80097319938	67
50886.698605884456	51039.208349337365	67
50501.78355166554	49366.13145092128	67
51107.894795030785	49717.2105185372	67
50664.53309184516	49713.305681582555	67
50294.61410162354	51161.9430106569	67
50684.05067029621	51436.488806948495	67
50079.81301717403	51019.792832841194	67
49580.32959135858	50499.059449824126	67
50201.572266761046	51083.96524168163	67
49968.517906454166	49253.51533958779	67
49782.744183136485	50786.15723986361	67
50278.76435054213	51229.85019357783	67
50308.06930592385	49195.32680334395	67
50027.10369054602	50731.676762116374	67
49962.556145561444	49394.903669999156	67
49560.92890914284	50564.726256290036	67
49655.33107276141	49821.89632987667	67
51336.20315747041	50093.52853974753	67
49677.9326106476	50775.517888979586	67
49164.609972941595	50165.56254425141	67
50391.53861937754	49359.03834015668	67
51080.60139716749	50801.58785993288	67
50318.368377543724	51383.16150259652	67
50235.35032936985	51283.35278967378	67
49424.96624123743	50786.8742173658	67
51182.20429385707	50780.38158585359	67
51004.42862012341	50894.409430309795	67
49460.23990241482	49828.89144501018	67
51386.70019505419	50456.85829751999	67
50153.10220054875	51133.70484839078	67
49965.76634537877	49471.00541263304	67
50545.88590127639	49234.07153607796	67
49510.424841945525	50477.14918432156	67
50474.328021139816	49703.272016386734	67
49533.09531153992	49827.1089203084	67
49676.82362923273	50845.04557377752	67
49738.956116685426	50306.703764815786	67
49612.67474515958	50819.98396331137	67
49663.77032394794	50566.08218956079	67
50038.25537894388	49136.51258687684	67
50017.90082781716	50366.016611440115	67
49482.03036269716	50679.77682761702	67
49697.345457865515	49964.42342172908	67
51363.67319258016	50391.442911595404	67
50287.85879041992	49123.519553990474	67
49882.27577254268	50776.060152021404	67
49998.75807311025	49073.06008496601	67
49541.00575753925	50808.33283666371	67
50027.31217809413	50939.81929642692	67
50341.75935136005	49072.11148562915	67
50576.02314949296	49380.74174868706	67
51076.7694621775	50876.93956828689	67
49429.894019973486	49898.54244964034	67
49583.21465968918	50418.51701698773	67
50206.54671879986	51176.3372887518	67
50954.58827966943	49772.333705093806	67
49899.33243122919	49503.931635028915	67
51274.714650334776	49912.13569880192	67
51400.30976714964	50061.67726437378	67
50569.68039344042	49806.403399155926	67
49831.36174706278	49539.127701622296	67
51240.56803013349	50333.69076042332	67
49934.47705792382	49041.614218337585	67
49954.314751261096	50945.95064293488	67
49915.17815164654	50887.19044294726	67
49900.89644897608	49321.59280211892	67
49441.05182203054	50477.205816587004	67
51140.70477824775	50842.838159975734	67
49967.8248669671	50688.404744129824	67
51400.18167175493	50588.64862461744	67
50371.88558381378	51130.03377220901	67
49491.033171451716	50855.66170638947	67
50521.132880131445	51279.81430392098	67
50806.85526983976	49760.63118215804	67
49871.31356894504	49069.10197719022	67
50547.58112422366	49458.4888929175	67
50266.158296721966	49055.16448918814	67
49769.63103124584	49582.58926197915	67
49593.60126108127	49865.42297667892	67
49125.081390326224	50105.942685846596	67
50201.09860673098	49081.75884014471	67
51455.27182715408	50470.504015243205	67
51465.65851245915	50101.59651524448	67
50500.92887145138	49044.97007960547	67
50620.34240505143	51540.92017129003	67
49843.682569135926	50892.00526007142	67
49891.197843674	49414.08537957649	67
50202.758456466014	49152.06900813804	67
49997.70325803212	50795.734752088334	67
