# Supplementary material for: Abundant Topological Outliers in Social Media Data and Their Effect on Spatial Analysis
Source: PLoS One. 2016 Sep 9;11(9):e0162360. doi: 10.1371/journal.pone.0162360 (PMC5017681; doi:10.1371/journal.pone.0162360)
Supplement: S4 Dataset — See the respective attached file. (ZIP) [file pone.0162360.s004.zip › S4_inclusion_swl/clust_69_78.csv]

50000.0	50000.0	0
49997.79043139506	49998.597076012185	0
49992.133447697015	50000.07879332946	0
49995.558133034945	50000.38009565156	0
49997.21745450375	49997.77212437529	0
49994.57180867038	50002.631066205395	0
49991.49888846195	49992.4613969998	0
49996.77201141029	50001.35825968003	0
50004.850999751936	50000.85693610015	0
49993.46797080403	50008.42654315858	0
49998.95035597973	49999.646175560476	0
49997.442896782326	49996.09302892505	0
49998.812795232036	50001.19449831629	0
50002.62075658079	49995.496073808055	0
50000.216125961226	49993.66178437633	0
50004.23648844592	49992.22940218959	0
49993.571381594695	49999.580818657516	0
49992.41923089483	49988.943020042476	0
49996.0527618576	49990.599080623244	0
50001.12000876341	49996.02035613251	0
50001.6019572125	49988.69191780159	0
50000.054173393626	49994.84507609227	0
49996.16393075302	49983.54171333091	0
49999.359585119164	49998.34690009942	0
49990.032259035645	49990.78718097332	0
50008.03801246034	50004.374756706806	0
49997.912305912	50002.05047237355	0
50003.47988321763	49993.052296422924	0
49985.51403302475	50003.33527065473	0
49998.6759818169	50008.21620234813	0
50007.88661690972	50006.75171072905	0
49992.84463948033	49996.02080521639	0
50005.353157945894	49996.63946390781	0
49993.56821679584	49997.757853689975	0
49984.727985152575	49992.42600786566	0
49987.897885826496	50000.432936200814	0
49995.41428427015	49998.58480619745	0
49998.23230755371	49984.27159425677	0
50001.56984675912	50003.70886639595	0
49987.949256951135	49986.671472371265	0
49993.69019385624	49988.42095948461	0
49990.60023029436	49996.84431148471	0
49989.8831856475	49998.5480773353	0
50004.031737429694	49998.13902404288	0
50003.4894029905	50003.09904140463	0
50008.61850962432	50008.21797879241	0
49999.591625836154	50002.031401449996	0
49997.03975814452	50009.348246719914	0
50004.44371639388	49993.891565456965	0
50003.34929151505	49985.56991203538	0
49992.16039029563	50006.06042632077	0
50007.15378653218	49999.26466668234	0
49996.16890274137	50002.738391335304	0
50005.92485061879	49988.330804757796	0
49998.38389391129	49993.62450756858	0
50005.06115385122	49997.67556213016	0
49988.91764942108	49997.5550046056	0
50007.51712024195	50001.36870839534	0
49988.1616042304	49983.63506917873	0
50009.485075860175	49997.87824772131	0
49996.04301541916	50008.734037925446	0
49992.10706594943	49998.709555552676	0
49998.05603662089	49976.85732034227	0
49998.23225417739	49988.04705525317	0
50003.29875263384	50010.79864165075	0
49988.8005706413	49988.888047156666	0
49998.633742805185	49985.74198749925	0
50012.26252845324	49989.043919917516	0
50001.71554240036	50008.23076770677	0
49990.4221963806	49980.08489794384	0
49996.7307457035	49986.75100088232	0
49996.95323201458	49991.31025767149	0
49996.627782278076	49999.704189140306	0
49993.783599509414	50001.9670468794	0
49995.547791910605	50007.16657583297	0
49994.541607082676	49998.032773452	0
49997.19536476392	49993.761534747864	0
49994.48619388764	49990.314267388865	0
50005.31953840113	50011.457951609125	0
50005.21838530439	49992.710027598725	0
50003.553832569996	49996.930528550794	0
50005.55622003214	50007.27952617764	0
50016.07253131363	49992.92009515851	0
49981.55975510632	49993.815413305005	0
49998.391760254424	50010.92338898061	0
50006.9610331696	49997.4371772649	0
50008.761052684844	49996.71402507769	0
49995.88335509951	49989.38185972829	0
49996.861110456084	50003.60591475201	0
50011.76083948491	50005.815023696225	0
50007.565205166386	49988.032658921504	0
50011.5472826698	49993.41279408204	0
49994.69598294172	49991.86267472745	0
50001.59297422699	49992.63184262959	0
50020.432728192354	49991.544523876044	0
49995.42836478101	49997.296746693275	0
49998.810270886876	49992.07105333187	0
49990.64479087334	50004.56734443546	0
49986.07489653561	49993.66150576665	0
49986.51012401545	49995.60849854692	0
49984.077954815686	49995.664388103614	0
50003.895467088914	49987.98694527446	0
49982.031325156546	50004.108411650275	0
50012.386007996894	50002.93416500153	0
49981.83577827261	50006.99544168797	0
50002.61358895062	50006.125868638286	0
49997.610187178936	50007.504993158815	0
50002.000247755146	49982.02566011666	0
50003.92467657114	50009.55221404131	0
50007.90022175466	50009.254849840996	0
50002.119076106625	49987.54881244561	0
50000.85755020047	49982.84260186325	0
50002.88920887537	49988.277816315385	0
50000.76418505607	49990.47633754719	0
49991.52221516297	50005.175687260315	0
49991.79441719219	49989.945528475415	0
49998.38903914623	49990.977596904035	0
50010.86443657174	50002.861853111826	0
49996.13310567727	49978.225416527945	0
50001.90323198772	50002.087447907405	0
50005.84584777947	49998.54566276328	0
50017.357289774474	50003.73442282242	0
50012.453241333955	50007.3589429362	0
49985.605250376015	50000.51473356919	0
49994.38328827558	49984.18899957935	0
50000.8403546126	50004.897730818215	0
50006.11194117808	49990.15992299432	0
49984.27524808013	50005.968591316036	0
50019.5490885488	49989.334775282514	0
50008.08135946473	49995.88210170539	0
50013.452588935026	49988.7082536488	0
49998.1854275154	49989.08493253287	0
49998.71774061969	50006.58240197167	0
49993.97049801827	50004.02511665101	0
50015.25622703696	49993.5720335993	0
50019.81418921928	49993.28277654077	0
49995.226166110464	49988.49803466768	0
49993.865175289255	50005.869898426434	0
49994.04884830762	49993.897956082816	0
50001.39258520028	50014.69304526826	0
49992.10381851385	49991.3367421365	0
50002.88349777745	49998.53556594982	0
49999.29465558944	50003.13800737407	0
50012.61582749915	49996.667967977366	0
50004.93898694684	49981.08544820314	0
49992.72674114008	49981.491918674365	0
49982.816725410885	50008.82887474503	0
49993.60548876865	49980.15138910854	0
49992.11360557294	49974.161871512435	0
50008.0641741181	49991.535682462476	0
49986.56975352135	49985.88537937111	0
49988.26397047004	50003.51104710496	0
49986.204012010814	49983.62403469558	0
50005.45533731321	50008.4777403098	0
50002.84202847576	50009.38788858975	0
50004.5110949025	50002.17592122478	0
49977.593176681534	49997.97886004455	0
50012.96296910729	49986.584380800676	0
50000.389708098875	50008.21378903525	0
49990.53693650669	49987.986221160616	0
50014.06684097054	49993.2541244715	0
49991.01998804747	50002.62396518842	0
49997.179664791176	49989.593964051295	0
50004.2950092968	50012.89350630644	0
49990.621701041644	49975.46767306921	0
49993.55678247852	49977.01456242952	0
49992.84959283164	49987.70268395018	0
50011.20404459958	49996.77816642178	0
50003.364540594666	50019.003513690965	0
49983.49823437399	50007.538690917216	0
50014.32975302772	49996.15686941403	0
50015.78410513641	49997.474112749405	0
50009.43197460551	49990.474738550445	0
50004.745906517455	50016.623646608256	0
50009.63416808849	50010.34807378314	0
49981.74271072933	50016.83610456045	0
50013.40609958293	50002.34463341224	0
50002.72985233878	50018.01678341299	0
50008.287622641416	49999.13161246651	0
49984.126513146795	49977.08224825575	0
50012.84333684762	49985.38424254539	0
49987.99532836726	49995.883448455505	0
49990.49563661924	49992.83144377475	0
50014.145828508044	50005.16808115428	0
50015.1384677496	50000.029878970345	0
50018.71002429644	49992.34413541518	0
50007.134924491525	50011.962310271636	0
49996.373515502455	49992.135994846685	0
50006.850693972374	50009.72264438309	0
50012.45941158673	50019.663471941465	0
49992.899397134126	49993.07508130361	0
50016.607641170005	50001.151601822945	0
50001.25747092277	50006.547656443894	0
50005.9345093647	49994.19009730721	0
50017.813944932546	50005.00005444524	0
49994.42296405501	50000.44724693628	0
49999.35940114721	49988.76188971461	0
50016.58884756132	49999.17895380054	0
49994.892938313336	49980.091849776516	0
49995.0510721457	49995.44024060015	0
49986.38053722962	50002.41536141428	0
49990.64707373581	50007.66669698612	0
49989.3412077137	49992.250863683475	0
49987.369434572014	49998.90669951169	0
49986.04730065185	50004.93889305151	0
50020.57281063565	49988.298296764944	0
50003.141428724506	49983.92680217168	0
50011.81226398315	50020.795317113116	0
50007.91702417866	49994.79261652382	0
49997.460358599514	49978.000531714766	0
50008.47322917809	49997.7998386602	0
49988.79105521255	49985.61885176348	0
49979.99668415866	49988.247550464446	0
50023.01450993598	49990.665766766455	0
50001.80863469015	50011.621492053586	0
50001.180707899926	50000.160397497704	0
50001.230491099064	50013.464722137476	0
50005.57916729151	49986.36478573439	0
50006.32386534526	50003.98689779463	0
49987.26417256439	49997.386262863576	0
49986.50969488265	49971.13079668079	0
49991.78560749561	49984.743248127874	0
50011.91064186316	49987.25857504851	0
49979.026179858774	49993.54009193787	0
49995.29197055855	50014.299317089695	0
50003.27528192292	49991.640484220654	0
50022.18687484511	49999.49876293456	0
50016.845165693354	49996.542146341235	0
50009.68184032617	49994.3223712722	0
50008.5689875515	49989.42745413995	0
49988.62882947315	49994.23153514448	0
49978.34352784749	49994.31806542327	0
49991.21899801028	50013.93786311992	0
50009.06545782055	49992.015826742805	0
49996.762495718875	49973.93491078354	0
50017.86968777505	49999.56646561498	0
49992.32209367812	50003.204802689404	0
50006.53972236025	50002.45568023364	0
49989.60527622023	49999.63902025744	0
49998.13606003267	50013.69500914624	0
49990.00921189547	50013.485931768155	0
49991.09537875763	49976.82180722324	0
50010.54800492425	49998.00514117209	0
49989.09032394753	49996.42852776032	0
49995.18505374276	49987.3120398817	0
49990.204920949844	49989.23957312068	0
49995.16332007578	49981.804981765024	0
49989.805555721876	49969.598178768865	0
50014.54160586519	50009.30971696948	0
50021.54580095918	50001.77225144148	0
50006.927652825536	49994.9504747572	0
49978.94516972163	49997.86333530433	0
49987.154837966766	49993.45593771072	0
50018.25094646333	49988.26745355924	0
50015.53809944499	50007.19757847838	0
50002.562234896366	50007.29734310244	0
50000.87592896443	50009.30557281569	0
49996.09835851055	49994.088565508806	0
50023.472574627034	49993.01831946304	0
50013.090661204544	49993.807025936294	0
49978.33498788711	49999.89226490378	0
50014.457860201575	50015.35471834229	0
50006.75642568968	49992.643689522236	0
50010.80395894891	49986.74763689218	0
50001.22972512284	50016.696412634854	0
50011.0865047758	49984.2383962155	0
49987.17750191979	49980.50113884318	0
49988.18126003159	50002.39534483807	0
50025.30879016485	50001.55626795164	0
50004.84985572731	50003.25131092541	0
49992.321169828596	49977.792669715236	0
50025.70679542769	49986.95657258604	0
49987.68618123762	49990.97637467728	0
50003.750755374844	50000.30182726468	0
49993.00738688821	50018.27374472574	0
49985.56049451298	49985.40564000354	0
50012.47559685164	49994.66869856204	0
49988.23073582163	50005.06016935864	0
50014.21137249285	49998.59916272567	0
49985.705947552444	49991.237555350046	0
50023.961762669176	49980.63716247672	0
50015.65901229553	50005.51123304655	0
50007.42018130532	49983.40923644637	0
50003.98929458173	50020.19652411129	0
49978.68685766216	49980.01706397409	0
50006.02554113342	49983.502716806615	0
50006.37104882755	50017.880156948675	0
49977.877792385596	50016.68462250551	0
49983.88778388111	50003.431641383904	0
50007.25930525301	50016.356386512496	0
49997.53870393056	50011.68337544323	0
50028.8876354843	49996.7961139601	0
49993.03313609062	50004.99403676527	0
49978.87460193789	49978.57901382944	0
49998.366406242945	49994.75751474936	0
50019.61622097593	49990.60713461233	0
50014.61533795304	49991.38028168589	0
50008.690952911136	50020.165591565055	0
50005.68511072025	50013.842987113785	0
49996.093953493786	49996.01996986774	0
49981.46397774686	50000.416395001106	0
50010.21667654521	49996.177030068495	0
49996.98762224401	50012.73618486243	0
49977.06413674297	49991.234642248426	0
49993.694214306066	49995.12567417274	0
49980.3192485011	49994.00326872188	0
50004.056211135474	50014.66353332076	0
50002.37956575776	49978.923750197646	0
50022.66685467963	50001.65038291576	0
49995.84149753014	49973.43350969119	0
49997.10356754586	50006.01006358804	0
50033.06942428801	49981.91341570461	0
49979.94679799229	50001.3323591304	0
50008.85047956283	50016.47355770598	0
49995.25060635962	50016.73726829858	0
50006.72266694603	50007.64404602325	0
49990.082384099696	49971.73324296739	0
49994.30142329103	49986.52147414055	0
49993.99083781493	50013.564340328594	0
49993.677025331424	50019.77453632753	0
50008.88873976937	49986.20754836948	0
49989.62043617076	49984.9066512741	0
49976.89101514203	49999.79555213243	0
50000.38365317644	49984.73866509687	0
49998.50301832688	50004.801049115755	0
50002.4775370339	49999.82692121468	0
50000.58614407058	50022.59126134004	0
49991.57997734524	49980.74466590062	0
49999.47619484948	49983.55135301644	0
49997.872176753845	49979.78767954166	0
49999.51034001347	50014.126163537476	0
49987.361610054635	49969.53376487578	0
50002.83973411616	50012.701877170904	0
50010.86774556764	49989.07944425918	0
50001.15748309764	49991.573961654765	0
50007.9913835416	50022.24041741338	0
49988.7503233546	49981.35012226887	0
49986.03608310234	49999.11861181681	0
49985.00637627702	49981.597648055234	0
49985.650089384144	50009.49023072368	0
49974.397243483145	49994.03644489316	0
50015.4345562129	50000.98678220005	0
49976.39001702552	49983.38478956387	0
49990.066594147334	50015.71113489241	0
49971.73204410394	50023.41744022993	0
49983.60830630746	50002.113752133686	0
50007.28364498836	50014.70157262982	0
49983.19737224199	49998.713609976796	0
49986.11467622116	49996.56995467928	0
50019.87293030292	49996.05067039871	0
50011.89569799317	50004.23689077273	0
49987.14195373493	50003.64643312917	0
50005.18617250356	49976.00707180303	0
50021.27295677253	49997.78060101359	0
49979.594871433575	50010.649888378335	0
49992.039268323744	49970.88771154867	0
49987.510827455895	49972.02581111281	0
49995.56040451604	49984.98989796355	0
49981.0822076258	49967.432359146966	0
49987.94058000065	49974.88526764987	0
50014.510866226876	50001.379604242626	0
50004.62877733578	49978.807454918766	0
50003.970018942	50018.124082947324	0
49993.62624373497	49978.81782578118	0
49981.3428510555	50003.34384201937	0
50018.167902045905	50002.34827142573	0
49981.71449227033	50012.160532840586	0
49993.51179022016	50011.8374166899	0
50006.51511528033	49980.31385758159	0
50023.53832016382	49982.224374854566	0
50017.194157851016	50024.83639285489	0
50016.97714463976	50008.12513798981	0
49990.94758817478	50010.165896359336	0
50029.3899666008	49984.93088934797	0
49985.95128382408	49973.39797252086	0
50021.498484812364	49991.903341270365	0
49977.56468768297	50006.68173366002	0
49997.40523162644	49985.00916248897	0
49999.45886393115	50015.993292540705	0
50004.07375902936	49990.19193619716	0
49974.26236635185	50000.19879209648	0
50019.180563178095	49997.94562009952	0
50009.890755981425	49980.265018184764	0
49989.29510405071	50002.724338880376	0
49996.426259186024	49985.51478007382	0
50007.493040620924	49989.19723968765	0
49981.384028675486	50010.62626959132	0
49991.6071713429	49988.028312631526	0
49984.6056899718	49996.65388554512	0
49989.978249538704	49976.34614928339	0
50009.06208482354	50007.05225252825	0
50015.12164949382	49987.54220632814	0
50013.02451351341	50012.6930640136	0
49983.72875331615	50005.03348698493	0
50030.322162535915	50008.764945724026	0
49988.07236480543	49973.30322159022	0
50021.17953770424	49993.40148768863	0
49977.9353266202	49988.32861394756	0
50017.55200453088	49989.686622262205	0
50009.41709683127	49982.94472538286	0
49993.517031380165	49985.624445562935	0
50024.23762702507	49990.057631149546	0
50006.59920691841	50013.173112278804	0
49996.36285869221	49979.65183355569	0
49996.46253639952	50010.35669178488	0
49986.346697934445	49975.77454466398	0
50017.36509094484	49994.05724041787	0
49977.54298608225	50015.26628060827	0
49987.665413008544	50009.961026873665	0
50004.20668245684	49986.92493821414	0
49991.240948939056	49995.09753900651	0
49990.672214701546	49969.02835953091	0
49986.80029992012	50019.193986685816	0
49987.05498610656	50015.276629584274	0
50013.29483279359	49990.93642424138	0
50003.07116470876	50004.790797890644	0
50019.96678142075	50005.286622233856	0
50016.410985050155	50026.64117403084	0
50022.381607964344	49994.78009458669	0
50032.55510401598	49988.476649386204	0
50019.84726886357	50008.03743254569	0
50018.55105006549	49996.125393120456	0
50005.72733228711	49984.65987424659	0
49990.724770951034	50001.10196901953	0
50007.556938279646	49979.396019758125	0
50022.078615100705	50000.813758113996	0
50004.55566149082	50023.60044291396	0
49998.4983155582	50015.035411197096	0
50004.21201548379	49979.89735732732	0
49998.41688966351	49982.0914605221	0
49996.9404056562	50019.45560997021	0
50024.824178134666	50003.82240284793	0
49981.59933546655	49988.22546023058	0
50006.68692081328	49991.29153867619	0
50030.92505047998	49986.73341575318	0
49987.02162812129	49999.91224158874	0
50025.59547838074	50004.8113040502	0
49988.90094384041	49975.40867859488	0
49990.23594971534	49994.96063345515	0
50017.1067611682	49986.79810538411	0
49995.74080340362	50018.56532930337	0
50002.31586199673	50000.83903672667	0
49985.91446985067	49977.111835945914	0
49967.44431902017	49989.53004316159	0
49991.32434972063	49993.81099808387	0
50030.49764698876	49999.80431681986	0
50027.8920230694	49984.61646596402	0
49974.05217655252	49991.63751974511	0
49986.350155817265	50008.71150109189	0
49979.786602864704	49996.93528004006	0
49980.638830733114	50014.78666042598	0
50018.94609729141	49984.38404056665	0
50016.86817008317	49983.479919210724	0
49990.923193534356	50019.067660158245	0
49984.68159875427	50012.00075993163	0
49982.58897476211	49987.25645410104	0
49977.860154341804	50025.185317880954	0
49980.36263354036	49976.54920293385	0
50030.175245270664	50013.83441614367	0
50030.65430217634	50010.08164100497	0
49970.65389870021	50027.10203048065	0
50034.9719228903	49978.647480672626	0
50017.85789347177	50007.327853458395	0
49989.376716702325	50005.95581601044	0
49972.54740722439	50004.26018838349	0
49999.90607349646	49987.24525022351	0
50016.33039841318	50011.26546094777	0
49992.406209525456	50011.43399184492	0
50035.72874323706	50015.82195458916	0
50005.41012807499	50025.2913505149	0
49983.81713803753	49983.79410119446	0
49999.77181508898	49967.689736443	0
49967.01115954832	50018.732933267005	0
50001.21111076006	49976.59515916633	0
50022.03660548448	50021.284900769926	0
49987.06820574467	50005.69981951918	0
50020.23576196077	49998.22890886206	0
49992.16903790663	50013.34050751537	0
49981.74734959878	49983.20071237331	0
49991.36824090871	49969.98461879516	0
50012.37766248718	49981.688403947286	0
49974.56224014572	50014.0804240969	0
50024.36097900612	49986.16457806206	0
49978.57637046901	50017.57258934513	0
50035.21616128849	49992.33085888675	0
49988.520182053304	49993.212740546805	0
49990.99456999804	50011.18036907362	0
50014.791241027175	49989.81083623396	0
49983.24235149588	49995.04380092772	0
50005.4078474971	49995.59320991545	0
50026.3538803164	50002.49773890014	0
50022.33425121599	49996.648774144	0
49985.706139208625	50015.893411702025	0
50001.12132970448	50026.977078791555	0
50032.16883876991	49997.22933410839	0
50000.78804212597	50010.92367463368	0
49997.79416111843	49992.046539810384	0
49989.86428037326	49986.360250281214	0
49991.50355130605	50019.933566887434	0
50028.340584949256	50004.80209150397	0
50656.86932521895	50191.53046203848	68
50584.95878950679	50176.52965908076	68
50544.43189872505	50242.178786166456	68
50720.839323936874	50220.306734732454	68
50510.60685480844	50173.23986846844	68
50693.605514367104	50285.135188288	68
50597.188319823705	50297.47711122184	68
50797.30701783065	50232.18628483313	68
50544.19387818653	50344.94417716281	68
50505.70113300346	50097.63785458174	68
50469.72286326119	50245.113223324806	68
50478.791317115174	50029.197832460406	68
50763.96252118678	50301.54552533982	68
50396.48154869639	50270.19119347409	68
50415.061732033406	50065.32428435797	68
50339.57803620978	50220.570463215925	68
50347.588234833784	50043.78805574355	68
50270.947648104855	50251.41551074175	68
50291.87177153891	50085.41716456347	68
50445.7733395114	50142.72262550381	68
50833.88657148136	50172.28955447181	68
50514.33936642546	50416.26032379699	68
50220.49104441295	50106.232945469026	68
50149.35765272353	50092.805870407174	68
50202.64824693767	50278.25201289703	68
50850.5992961502	50276.45534348662	68
50280.62488103765	50179.6198882089	68
50449.583289612456	50375.629382142106	68
50552.71831050779	50031.66067628309	68
50923.492928589345	50285.806277606156	68
50411.077470004006	49995.03038492464	68
50469.75066129134	50475.37537608397	68
50274.30920077815	50325.417112595256	68
50586.699013734935	50402.54301709394	68
50237.2648662267	50030.149071985776	68
50387.396297535655	50341.81917084789	68
50985.20155099029	50238.5703222836	68
50930.61015864196	50185.00193930071	68
50400.28733475794	50504.31434444709	68
50245.670495908416	50394.97191018444	68
50162.82479018383	50167.73080616665	68
50170.11994853927	50377.22217698795	68
50702.020625663616	50356.810739776316	68
50495.1312120932	50542.86859643733	68
50668.55032124642	50114.775650995965	68
50302.1580441055	50447.42782660432	68
50119.08184323517	50324.41957838135	68
50619.18963232335	50053.31154843973	68
50116.71752437628	50022.445912605566	68
50911.149743917354	50357.81430821295	68
50064.14055075113	50370.85864020436	68
50118.482592261425	50433.92710148852	68
50063.11661686942	49974.58488701266	68
50328.051995333	50525.72853818884	68
49995.324474270856	49998.82763637906	68
50798.90542420339	50361.64539667112	68
50371.77693568309	50435.561222839046	68
50343.440249942854	50135.47356253032	68
50899.16115685666	50428.07990214935	68
50557.379490838866	50589.40920129096	68
50920.037038039794	50494.9002152462	68
51050.94704406628	50207.25479608455	68
50517.49483662121	49963.45955454865	68
49988.156034382584	50357.36833306142	68
50718.78211906331	50428.635707875044	68
50399.10962169605	50574.05194963019	68
50275.526602120684	50578.37874591111	68
49966.14098446231	50065.73598053581	68
50498.99630629694	50637.50043320072	68
50249.96390513405	50499.76923231678	68
50072.385068516785	49903.910849753156	68
50614.990913195514	50469.003874231574	68
50045.30663535145	50441.96380079896	68
49975.01354139677	50427.23154800201	68
51047.29089409344	50279.63993777414	68
50737.43623960828	50144.832172056194	68
50093.81484573306	49836.9631020301	68
50222.12581121664	49953.89534656231	68
50143.27917702745	49924.3668427142	68
49910.8080879617	50108.18833191699	68
51114.09300147801	50164.88933313662	68
50636.21663245659	49982.64663157749	68
50549.824852591475	50689.70742810333	68
50168.13379111067	49845.93427276815	68
50133.24908619489	50253.56207111794	68
50918.77170739127	50115.58142856343	68
51182.2561365244	50152.85377346323	68
51112.28332651884	50312.754028166484	68
50457.98935277806	49915.8768623736	68
50708.388230853314	49976.857711175675	68
50546.15100187111	50478.15332028298	68
49940.99676791306	50301.37686568855	68
50056.536949118396	50518.06571203617	68
50655.21740243631	50535.470525682096	68
50731.12429883904	50541.75222546746	68
49951.91012287373	50493.72312884039	68
50895.56137962606	50563.224170945694	68
50409.02589589756	50646.67318197973	68
50493.26336963509	50739.31923888579	68
50182.09115007247	50481.83152588675	68
50820.98633466639	50098.70483080883	68
50323.277343792746	50376.73283983701	68
50995.53683464443	50507.64732200803	68
50702.934729562374	50607.38777418383	68
50777.36658111627	49953.04703085668	68
49836.43038495431	50109.086953317856	68
49877.18043760932	50173.811434868854	68
50815.01959438123	49891.1916436025	68
49974.71058004579	50559.98471715007	68
50287.06606816072	50655.036423104335	68
50985.386227699426	50375.947606356516	68
50338.8308447254	49974.699576953084	68
50597.31485477481	50746.09355368395	68
51201.47105484871	50219.33164055173	68
50791.96330164638	50499.978434441015	68
49863.20825748812	50037.46866869337	68
51107.10347258025	50092.27731009986	68
51054.64740260461	50457.77085154742	68
50612.76340055276	50644.91812452933	68
50519.403399354305	49873.28556500843	68
50659.509107180835	50702.324229552185	68
50384.07774724407	49903.52764974154	68
50209.61358668819	50652.24905480461	68
50024.43724423306	49846.04079291899	68
50941.431792267904	50616.263262049055	68
50309.470431040914	49889.17801548972	68
50797.7876545666	50030.4071206384	68
50193.79300515521	50554.08295102392	68
50793.477833629	50586.46127563067	68
50055.2984965057	50294.50507163562	68
50425.12053797876	49846.543438980494	68
49801.13584407398	50171.30013216086	68
50301.654914559054	49819.100904421924	68
50241.36386147278	50718.03544780741	68
49870.840864454454	50330.63107447545	68
50417.77966938089	50732.41361322585	68
49904.08044071752	50394.1792115132	68
49913.77192879161	50234.83352839637	68
49775.53776392475	50070.4264344442	68
50741.101781072255	50074.16897118737	68
50391.40593618692	50799.331427160214	68
49823.38669903841	50384.481806039126	68
51237.58661753649	50102.001399841676	68
51128.01622104913	50021.37863550867	68
50314.62964123997	50798.54493412552	68
50102.649566422835	49760.12846903816	68
49965.303925410524	50634.7676590466	68
49886.969891236884	50463.082629280514	68
50236.67346206911	49779.39555580858	68
51200.907545971575	50043.22732799566	68
51193.242498197906	50288.205099135186	68
50343.014125749025	50868.165912511955	68
50035.67702146664	50081.73390502151	68
50128.49335490355	50526.03885284475	68
51054.49030511042	50026.181684567884	68
51300.78623829748	50140.373302511056	68
50093.40312165502	50163.99982183106	68
50244.987925567046	50820.28347132232	68
51167.68089483126	49955.36682556383	68
50028.96889197762	50677.41624463493	68
51005.79888388275	50582.62235014939	68
50548.65857554179	50801.32269810784	68
49917.24860217241	49993.890792442646	68
50073.63497311181	49694.09464819202	68
51008.67801915902	49964.36918291306	68
50087.810372481	50632.4246338824	68
50849.8128235634	50630.614085747475	68
50178.574122925995	50845.40875459424	68
49813.675463898646	49988.317604054086	68
49797.5926963992	50453.18832217412	68
49951.96422575655	49852.49907225506	68
50600.55875866443	50851.40310089778	68
49757.82539029354	49945.17444722014	68
50532.379961339866	50870.494390383225	68
50443.66584173617	50856.033763328924	68
51321.065943775095	50208.72943992687	68
50428.68458904043	50929.9073564395	68
51091.003024602105	50389.01841516959	68
50162.568259037565	50913.64931367409	68
51247.838614863176	50331.92931667673	68
50790.7194435926	50680.05970695652	68
51156.992912842434	49878.915032275916	68
49959.9518856221	49927.06214736017	68
49826.250163378994	49918.05866276516	68
51091.0861641796	49843.804550078654	68
50872.166961988056	50047.938328087876	68
50276.7690225052	50893.405296089186	68
50763.13104100576	49842.20575724611	68
50523.27121002716	50944.604088897744	68
51078.37827096904	50556.84668497371	68
49790.303550295146	49850.22161576167	68
50411.923789971115	50997.489809429615	68
50578.77714441422	50993.0974961242	68
50809.05916681134	50750.59016451081	68
49716.17717546282	50113.16218373294	68
49657.15876695694	50076.81840582151	68
51313.50042111973	50284.96916869771	68
49969.06057481489	49780.74688629024	68
51018.66406444318	49863.8738150089	68
51121.89733301645	50233.843870749035	68
49753.06692243668	50386.10984617263	68
50294.04445324751	49735.12733851229	68
49746.63678171833	50316.00532618647	68
49811.330736411	50279.559738531185	68
50650.06068758156	50974.86267971458	68
50529.42820488939	51047.83129903836	68
50537.91753693658	49805.27071965618	68
49722.76847639057	49815.426623079584	68
49880.367235276746	49858.330442324674	68
50397.50957195493	49776.14874527087	68
51150.72938325729	50561.28659743131	68
49719.83952132914	50024.79110031896	68
51045.9362586646	50125.54941372014	68
49832.033092924525	49791.172092015135	68
50952.67029068404	49826.79070836102	68
50815.97046260524	50433.92111384738	68
51087.15061436985	49921.128475682395	68
50060.364567727294	50741.97765079397	68
50983.22955364444	50037.81625526152	68
49926.801589208204	50696.97508483862	68
50090.466887877985	50886.882072094675	68
50690.63145377236	50908.69256353542	68
50264.203469597735	49668.805691187255	68
50882.30486528627	49827.39199997171	68
49672.89424474341	50173.820967739215	68
51162.25836288227	50360.97306283221	68
50190.57661593709	49657.975533834586	68
50031.84718913589	49750.65310280553	68
51158.91893234269	49804.668555140925	68
49751.77609670432	50232.870565497506	68
50023.93778981795	50194.933328560284	68
50328.42841650505	50943.90552511365	68
51180.344243839274	50626.96977119312	68
50850.2563670334	49764.084402218956	68
50060.778818273175	50956.09793967884	68
51143.66390281938	50693.98498830822	68
50254.85303126516	49598.16914097804	68
50884.79179496573	50737.81500754015	68
51377.65491135081	50130.84032338045	68
50482.383986767396	49751.29614910049	68
51130.292946270085	50448.120676288956	68
50146.33076980543	50981.79789263246	68
51194.77932849345	49742.02342003806	68
49977.35351997561	50747.32810004891	68
50630.77088168439	51047.672215913626	68
50992.96558721316	50669.99073938426	68
50707.72732176973	49888.980852060435	68
50902.25732515396	50804.680642370855	68
49716.382951996085	49884.4759447222	68
50066.36132340796	49623.207330322424	68
50014.458378611336	50897.57531511037	68
49604.93568224481	50158.44492062547	68
49847.19976472399	50527.417648890434	68
51244.37335051772	49961.99152884839	68
51256.49146422064	49788.097717979545	68
51313.00621564712	49953.35969935988	68
50443.90389051588	51061.05427552012	68
49717.62033988527	49741.62688901383	68
50004.704614035625	51008.373768629805	68
51391.97936522842	50060.28466106066	68
50998.28078068671	50740.70818883133	68
50311.34220695614	51013.61576192482	68
50097.57265651584	51040.70713807044	68
49555.385853896245	50212.01001671743	68
50855.18804104658	49952.51784619973	68
50407.64939482372	49703.59666668022	68
50331.4505189119	50730.28510311168	68
50675.63210309736	50778.445234279774	68
50929.17597689907	49975.85076343898	68
50312.49384624917	49554.15493819806	68
51252.49719210986	50618.06980572042	68
51212.40689818257	49674.36294835247	68
49993.90436264159	49628.25422294738	68
49510.30476517171	50275.10681722309	68
51145.839444790545	49635.495996418285	68
49935.90267221632	50978.25365877117	68
50366.40651160284	51068.63658776664	68
51104.36279546201	50632.207351154146	68
50716.932807384874	50843.93953348243	68
49896.74342611744	50624.82077906442	68
50648.5320823786	51119.660684639624	68
49581.80802041463	50059.49387525509	68
49733.08007889147	50494.20400758613	68
49466.82449481846	50334.09867328072	68
50188.047881213584	50771.90778654831	68
51274.95046139511	49891.768021560965	68
49425.84295450356	50394.15406279027	68
49614.806025268896	49993.64870490889	68
50823.68025077645	50826.109259696444	68
50917.83057854759	50877.129481485106	68
51299.378529502545	49725.334676195605	68
49738.03532589602	50565.51606606334	68
49830.54957341483	50661.2655366515	68
51344.25252849628	49780.0405512146	68
50239.14053733152	50987.82816836123	68
49788.2549449495	49730.9459483439	68
51287.14265774966	50046.817015424946	68
50111.46646384677	50788.64425034451	68
50691.09697136474	49813.457540617346	68
51226.90103523126	50552.169398142825	68
50334.35530867405	49634.90312275742	68
49983.34213962514	50833.70246362008	68
50477.04255778609	49678.34656565889	68
50291.01863978823	49482.973075081485	68
49547.22873184071	50340.59319366796	68
50763.66564857368	49769.500628132366	68
49685.699993521164	50363.21529483436	68
50429.92719036059	49626.68241930446	68
51215.59266335683	50694.533741682906	68
49945.43041269104	50905.183043816134	68
50580.667325353155	51156.09065907611	68
50842.561215622874	50899.64645129027	68
51302.992716736524	50550.902606557436	68
49751.92453673548	49662.03436771544	68
51088.44525731966	49586.581972861815	68
51074.55698471125	49659.3897499185	68
49480.82523590891	50193.45846231523	68
49892.03650192909	49753.89993003201	68
49656.4102350199	49837.21873156673	68
51000.001885136364	49769.871354890216	68
49815.10483697828	49631.72027601156	68
50602.241969084425	51228.5326982269	68
49620.97756005256	49774.57159231604	68
49801.660941373884	49560.68126770339	68
50941.70077831519	49722.91615323514	68
51196.616434150426	49584.37736405273	68
51059.14773737052	50707.79738210282	68
49684.19418315464	50434.57797199812	68
51353.422808685435	49849.67003752771	68
51371.08465057803	49704.23420768786	68
50460.86476841326	49557.878810550785	68
51270.178419894604	49625.32489305722	68
51320.29297842502	50354.706095525406	68
49613.889864574085	50260.52951274181	68
49880.40188258693	50875.32120179319	68
51444.387785366824	50006.9493649893	68
50603.53445598396	49783.66078404829	68
50073.78926995508	51110.09344583619	68
51381.5630699799	50311.242348279644	68
50728.32870858052	50727.73309229542	68
49917.34599553663	49626.997065538744	68
49986.76965033849	49558.97240231221	68
50782.435769115466	50937.89776649638	68
50139.701906962546	49607.046359115564	68
49959.12516909839	51069.42236536316	68
49521.921107100155	50106.11105626007	68
49730.17828470084	49549.41476060552	68
51074.785847057006	49517.83909783612	68
49890.69305709616	51048.65994751124	68
50149.60624712437	50713.800010795516	68
49409.40962970782	50294.59342160408	68
49869.919357739396	49684.76670782301	68
51440.46777717664	50361.95471833865	68
50236.86572892256	51058.95751520665	68
49737.81950647918	49474.583549248855	68
50637.23261018337	49870.74860634627	68
51294.01480399716	50474.67422111365	68
49967.3446944753	49703.478204161656	68
50804.177318018934	49710.969689566955	68
49884.70376655498	51124.17088424607	68
51175.79773047452	50755.26849852432	68
51043.29177368082	50801.43110158062	68
49949.92418713782	50175.286439866264	68
50426.94177140744	51135.88859824673	68
49499.28721831198	50405.367823821754	68
49698.36593591434	49611.45798062673	68
51100.735516469984	49727.44740323171	68
50925.83891471451	49905.51723938942	68
51410.49975802093	50426.74363740898	68
50524.77592618151	51206.89228454215	68
51189.99881738079	50488.24587070429	68
50003.420417029156	51127.72690096327	68
49939.252415637035	49504.48343380805	68
50454.77058577465	51207.988312732225	68
49764.65094184007	50693.50193495047	68
50662.147579166216	51192.59462528974	68
49807.962894369724	50591.751483539505	68
51398.760244500874	49950.94523284701	68
50717.57461249596	51106.988098438	68
50244.26790322526	49859.316983437624	68
50558.053984069265	49729.014290448395	68
49374.210540005675	50452.11434990277	68
50292.32831657069	51110.49047857839	68
50152.7955111783	49538.832016284854	68
49637.339167184015	49656.85792228275	68
50720.51624539745	51237.67697193132	68
49338.64901812274	50513.78435832266	68
51415.33760940379	49784.93982021774	68
49900.64872641271	50769.30448224187	68
50500.8748229692	51114.540678360645	68
49697.2365893134	49411.739981006074	68
49618.357979894354	49896.182314115504	68
49628.21021604238	49582.24618516965	68
50744.15840926746	51041.299720416675	68
49573.603886657096	49827.21657846092	68
51469.146606750866	49738.0213891357	68
50184.24870762045	49734.51196101025	68
51450.641948822384	50489.667214922374	68
50480.88675971817	51274.06305636355	68
50525.396489860446	49591.39041121835	68
51542.60314519144	49757.07633316092	68
51520.411708980035	49996.683404665506	68
50840.583869112656	50985.5790142756	68
50584.42037754951	49915.52536232813	68
50977.812037641	50829.37714112998	68
49612.410833246635	50415.199137929805	68
51151.3916697233	49520.87096664788	68
51284.50121508181	50703.601843415716	68
49952.920612542846	49428.520022331424	68
51383.66207535637	50513.178871450385	68
49866.51795890137	49523.05477782108	68
49300.01678307106	50578.02309476947	68
51564.31930281559	50050.45045381075	68
50380.938990572555	49569.45347600547	68
49685.685400833085	50258.26441654305	68
49574.60007045851	49694.51796254526	68
51470.277654838224	49668.69896137464	68
49223.41069983808	50590.551563452755	68
50729.71177704992	51314.95414290515	68
50859.14919281957	51053.28478365873	68
51224.8934979779	49506.48533732553	68
51557.24415467008	49928.25398052496	68
49670.74194426753	49944.09187769034	68
50786.54005661006	51134.39016444148	68
50714.79050980607	51390.45870934977	68
51449.492647873165	50122.2513757881	68
49248.78658774933	50523.765559297804	68
50736.51723530205	51461.2761433257	68
50188.031647994685	51114.96921171587	68
50402.95591205352	51264.54593252185	68
51223.07470976329	50426.00818011506	68
50445.965924623255	51341.49205941103	68
50006.90821985129	49378.27812666026	68
50262.559854557025	51180.437066415616	68
49610.55962786893	49507.251376235625	68
50741.184887108364	49672.68780412618	68
49779.99786210995	49415.22475009243	68
51426.57074132519	50577.97096546286	68
49193.54509463821	50657.81282988068	68
51245.12970740292	49434.32287215106	68
49667.85613059525	50553.82790894165	68
49624.08925575437	50490.05769934038	68
51625.692143512286	49892.59704553794	68
50871.164552025584	49689.62389403581	68
51429.43328457947	50649.74967354969	68
50908.71392993752	50962.118941615794	68
50206.16073786478	51232.28345959039	68
49807.003951270235	49484.40010640222	68
51487.73291780239	50061.92619491158	68
50593.4236075392	49564.065464882406	68
50920.98370531167	49640.370980880245	68
49519.1545168555	49739.868317558015	68
51011.61867381467	49481.75827692993	68
50194.721670112616	49483.76973964118	68
50929.41124557141	51084.64063603555	68
51613.08934412296	49993.0317135891	68
50336.653137963396	51167.168129060876	68
50053.48461226972	51185.038727376275	68
51442.935989495054	50264.12476126208	68
49413.815002972835	50218.691589134134	68
49445.83612746812	50473.03778086152	68
51011.26234508292	49404.19678532737	68
49829.06075916406	50742.69440617365	68
50379.27744597247	51359.31779328633	68
49459.28069817429	49786.89229597485	68
50334.01334416996	51271.13925014118	68
50877.64300047342	49585.125692287955	68
49756.533227633656	50769.90840233764	68
51014.75790701396	49575.1723189058	68
49200.63508018027	50468.70404343485	68
50135.31290837991	51240.8661965189	68
49718.18416609501	49339.953895764025	68
49803.72156664961	50868.63043450473	68
50988.282076924756	49658.305626289606	68
50963.64640765781	49352.329902913014	68
49124.93897586092	50468.68688443871	68
49752.39302357005	50916.0375069766	68
49624.261548871	49438.77776900346	68
49879.83747806513	49447.5307679023	68
51499.581613565795	50636.301987808816	68
49764.16240835152	49285.42906682796	68
50579.57698730617	49636.48227079879	68
51249.457043754686	49359.478892757856	68
50968.36335456235	51001.14286627024	68
49981.28444147941	51193.85483977669	68
50338.02039646232	51415.64933860997	68
49123.88486642068	50648.65751891302	68
49558.49924662296	49567.660550146386	68
51407.68549837212	50194.24103350303	68
51692.77903533314	49915.263012945325	68
50892.352991565116	49366.78408816136	68
50948.36269471989	49448.365964856035	68
49813.26585399293	51148.54718683804	68
51233.07390150081	49290.31154467477	68
51680.92684838801	49837.83967074501	68
50770.99873681492	51527.10532279965	68
49729.2997953363	50988.848907940395	68
49548.535647848796	49432.360148070184	68
51696.85503636469	49770.03007835845	68
51312.870494394636	50775.50858872362	68
