# Supplementary material for: Abundant Topological Outliers in Social Media Data and Their Effect on Spatial Analysis
Source: PLoS One. 2016 Sep 9;11(9):e0162360. doi: 10.1371/journal.pone.0162360 (PMC5017681; doi:10.1371/journal.pone.0162360)
Supplement: S4 Dataset — See the respective attached file. (ZIP) [file pone.0162360.s004.zip › S4_inclusion_swl/clust_7_16.csv]

50000.0	50000.0	0
49997.79043139506	49998.597076012185	0
49992.133447697015	50000.07879332946	0
49995.558133034945	50000.38009565156	0
49997.21745450375	49997.77212437529	0
49994.57180867038	50002.631066205395	0
49991.49888846195	49992.4613969998	0
49996.77201141029	50001.35825968003	0
50004.850999751936	50000.85693610015	0
49993.46797080403	50008.42654315858	0
49998.95035597973	49999.646175560476	0
49997.442896782326	49996.09302892505	0
49998.812795232036	50001.19449831629	0
50002.62075658079	49995.496073808055	0
50000.216125961226	49993.66178437633	0
50004.23648844592	49992.22940218959	0
49993.571381594695	49999.580818657516	0
49992.41923089483	49988.943020042476	0
49996.0527618576	49990.599080623244	0
50001.12000876341	49996.02035613251	0
50001.6019572125	49988.69191780159	0
50000.054173393626	49994.84507609227	0
49996.16393075302	49983.54171333091	0
49999.359585119164	49998.34690009942	0
49990.032259035645	49990.78718097332	0
50008.03801246034	50004.374756706806	0
49997.912305912	50002.05047237355	0
50003.47988321763	49993.052296422924	0
49985.51403302475	50003.33527065473	0
49998.6759818169	50008.21620234813	0
50007.88661690972	50006.75171072905	0
49992.84463948033	49996.02080521639	0
50005.353157945894	49996.63946390781	0
49993.56821679584	49997.757853689975	0
49984.727985152575	49992.42600786566	0
49987.897885826496	50000.432936200814	0
49995.41428427015	49998.58480619745	0
49998.23230755371	49984.27159425677	0
50001.56984675912	50003.70886639595	0
49987.949256951135	49986.671472371265	0
49993.69019385624	49988.42095948461	0
49990.60023029436	49996.84431148471	0
49989.8831856475	49998.5480773353	0
50004.031737429694	49998.13902404288	0
50003.4894029905	50003.09904140463	0
50008.61850962432	50008.21797879241	0
49999.591625836154	50002.031401449996	0
49997.03975814452	50009.348246719914	0
50004.44371639388	49993.891565456965	0
50003.34929151505	49985.56991203538	0
49992.16039029563	50006.06042632077	0
50007.15378653218	49999.26466668234	0
49996.16890274137	50002.738391335304	0
50005.92485061879	49988.330804757796	0
49998.38389391129	49993.62450756858	0
50005.06115385122	49997.67556213016	0
49988.91764942108	49997.5550046056	0
50007.51712024195	50001.36870839534	0
49988.1616042304	49983.63506917873	0
50009.485075860175	49997.87824772131	0
49996.04301541916	50008.734037925446	0
49992.10706594943	49998.709555552676	0
49998.05603662089	49976.85732034227	0
49998.23225417739	49988.04705525317	0
50003.29875263384	50010.79864165075	0
49988.8005706413	49988.888047156666	0
49998.633742805185	49985.74198749925	0
50012.26252845324	49989.043919917516	0
50001.71554240036	50008.23076770677	0
49990.4221963806	49980.08489794384	0
49996.7307457035	49986.75100088232	0
49996.95323201458	49991.31025767149	0
49996.627782278076	49999.704189140306	0
49993.783599509414	50001.9670468794	0
49995.547791910605	50007.16657583297	0
49994.541607082676	49998.032773452	0
49997.19536476392	49993.761534747864	0
49994.48619388764	49990.314267388865	0
50005.31953840113	50011.457951609125	0
50005.21838530439	49992.710027598725	0
50003.553832569996	49996.930528550794	0
50005.55622003214	50007.27952617764	0
50016.07253131363	49992.92009515851	0
49981.55975510632	49993.815413305005	0
49998.391760254424	50010.92338898061	0
50006.9610331696	49997.4371772649	0
50008.761052684844	49996.71402507769	0
49995.88335509951	49989.38185972829	0
49996.861110456084	50003.60591475201	0
50011.76083948491	50005.815023696225	0
50007.565205166386	49988.032658921504	0
50011.5472826698	49993.41279408204	0
49994.69598294172	49991.86267472745	0
50001.59297422699	49992.63184262959	0
50020.432728192354	49991.544523876044	0
49995.42836478101	49997.296746693275	0
49998.810270886876	49992.07105333187	0
49990.64479087334	50004.56734443546	0
49986.07489653561	49993.66150576665	0
49986.51012401545	49995.60849854692	0
49984.077954815686	49995.664388103614	0
50003.895467088914	49987.98694527446	0
49982.031325156546	50004.108411650275	0
50012.386007996894	50002.93416500153	0
49981.83577827261	50006.99544168797	0
50002.61358895062	50006.125868638286	0
49997.610187178936	50007.504993158815	0
50002.000247755146	49982.02566011666	0
50003.92467657114	50009.55221404131	0
50007.90022175466	50009.254849840996	0
50002.119076106625	49987.54881244561	0
50000.85755020047	49982.84260186325	0
50002.88920887537	49988.277816315385	0
50000.76418505607	49990.47633754719	0
49991.52221516297	50005.175687260315	0
49991.79441719219	49989.945528475415	0
49998.38903914623	49990.977596904035	0
50010.86443657174	50002.861853111826	0
49996.13310567727	49978.225416527945	0
50001.90323198772	50002.087447907405	0
50005.84584777947	49998.54566276328	0
50017.357289774474	50003.73442282242	0
50012.453241333955	50007.3589429362	0
49985.605250376015	50000.51473356919	0
49994.38328827558	49984.18899957935	0
50000.8403546126	50004.897730818215	0
50006.11194117808	49990.15992299432	0
49984.27524808013	50005.968591316036	0
50019.5490885488	49989.334775282514	0
50008.08135946473	49995.88210170539	0
50013.452588935026	49988.7082536488	0
49998.1854275154	49989.08493253287	0
49998.71774061969	50006.58240197167	0
49993.97049801827	50004.02511665101	0
50015.25622703696	49993.5720335993	0
50019.81418921928	49993.28277654077	0
49995.226166110464	49988.49803466768	0
49993.865175289255	50005.869898426434	0
49994.04884830762	49993.897956082816	0
50001.39258520028	50014.69304526826	0
49992.10381851385	49991.3367421365	0
50002.88349777745	49998.53556594982	0
49999.29465558944	50003.13800737407	0
50012.61582749915	49996.667967977366	0
50004.93898694684	49981.08544820314	0
49992.72674114008	49981.491918674365	0
49982.816725410885	50008.82887474503	0
49993.60548876865	49980.15138910854	0
49992.11360557294	49974.161871512435	0
50008.0641741181	49991.535682462476	0
49986.56975352135	49985.88537937111	0
49988.26397047004	50003.51104710496	0
49986.204012010814	49983.62403469558	0
50005.45533731321	50008.4777403098	0
50002.84202847576	50009.38788858975	0
50004.5110949025	50002.17592122478	0
49977.593176681534	49997.97886004455	0
50012.96296910729	49986.584380800676	0
50000.389708098875	50008.21378903525	0
49990.53693650669	49987.986221160616	0
50014.06684097054	49993.2541244715	0
49991.01998804747	50002.62396518842	0
49997.179664791176	49989.593964051295	0
50004.2950092968	50012.89350630644	0
49990.621701041644	49975.46767306921	0
49993.55678247852	49977.01456242952	0
49992.84959283164	49987.70268395018	0
50011.20404459958	49996.77816642178	0
50003.364540594666	50019.003513690965	0
49983.49823437399	50007.538690917216	0
50014.32975302772	49996.15686941403	0
50015.78410513641	49997.474112749405	0
50009.43197460551	49990.474738550445	0
50004.745906517455	50016.623646608256	0
50009.63416808849	50010.34807378314	0
49981.74271072933	50016.83610456045	0
50013.40609958293	50002.34463341224	0
50002.72985233878	50018.01678341299	0
50008.287622641416	49999.13161246651	0
49984.126513146795	49977.08224825575	0
50012.84333684762	49985.38424254539	0
49987.99532836726	49995.883448455505	0
49990.49563661924	49992.83144377475	0
50014.145828508044	50005.16808115428	0
50015.1384677496	50000.029878970345	0
50018.71002429644	49992.34413541518	0
50007.134924491525	50011.962310271636	0
49996.373515502455	49992.135994846685	0
50006.850693972374	50009.72264438309	0
50012.45941158673	50019.663471941465	0
49992.899397134126	49993.07508130361	0
50016.607641170005	50001.151601822945	0
50001.25747092277	50006.547656443894	0
50005.9345093647	49994.19009730721	0
50017.813944932546	50005.00005444524	0
49994.42296405501	50000.44724693628	0
49999.35940114721	49988.76188971461	0
50016.58884756132	49999.17895380054	0
49994.892938313336	49980.091849776516	0
49995.0510721457	49995.44024060015	0
49986.38053722962	50002.41536141428	0
49990.64707373581	50007.66669698612	0
49989.3412077137	49992.250863683475	0
49987.369434572014	49998.90669951169	0
49986.04730065185	50004.93889305151	0
50020.57281063565	49988.298296764944	0
50003.141428724506	49983.92680217168	0
50011.81226398315	50020.795317113116	0
50007.91702417866	49994.79261652382	0
49997.460358599514	49978.000531714766	0
50008.47322917809	49997.7998386602	0
49988.79105521255	49985.61885176348	0
49979.99668415866	49988.247550464446	0
50023.01450993598	49990.665766766455	0
50001.80863469015	50011.621492053586	0
50001.180707899926	50000.160397497704	0
50001.230491099064	50013.464722137476	0
50005.57916729151	49986.36478573439	0
50006.32386534526	50003.98689779463	0
49987.26417256439	49997.386262863576	0
49986.50969488265	49971.13079668079	0
49991.78560749561	49984.743248127874	0
50011.91064186316	49987.25857504851	0
49979.026179858774	49993.54009193787	0
49995.29197055855	50014.299317089695	0
50003.27528192292	49991.640484220654	0
50022.18687484511	49999.49876293456	0
50016.845165693354	49996.542146341235	0
50009.68184032617	49994.3223712722	0
50008.5689875515	49989.42745413995	0
49988.62882947315	49994.23153514448	0
49978.34352784749	49994.31806542327	0
49991.21899801028	50013.93786311992	0
50009.06545782055	49992.015826742805	0
49996.762495718875	49973.93491078354	0
50017.86968777505	49999.56646561498	0
49992.32209367812	50003.204802689404	0
50006.53972236025	50002.45568023364	0
49989.60527622023	49999.63902025744	0
49998.13606003267	50013.69500914624	0
49990.00921189547	50013.485931768155	0
49991.09537875763	49976.82180722324	0
50010.54800492425	49998.00514117209	0
49989.09032394753	49996.42852776032	0
49995.18505374276	49987.3120398817	0
49990.204920949844	49989.23957312068	0
49995.16332007578	49981.804981765024	0
49989.805555721876	49969.598178768865	0
50014.54160586519	50009.30971696948	0
50021.54580095918	50001.77225144148	0
50006.927652825536	49994.9504747572	0
49978.94516972163	49997.86333530433	0
49987.154837966766	49993.45593771072	0
50018.25094646333	49988.26745355924	0
50015.53809944499	50007.19757847838	0
50002.562234896366	50007.29734310244	0
50000.87592896443	50009.30557281569	0
49996.09835851055	49994.088565508806	0
50023.472574627034	49993.01831946304	0
50013.090661204544	49993.807025936294	0
49978.33498788711	49999.89226490378	0
50014.457860201575	50015.35471834229	0
50006.75642568968	49992.643689522236	0
50010.80395894891	49986.74763689218	0
50001.22972512284	50016.696412634854	0
50011.0865047758	49984.2383962155	0
49987.17750191979	49980.50113884318	0
49988.18126003159	50002.39534483807	0
50025.30879016485	50001.55626795164	0
50004.84985572731	50003.25131092541	0
49992.321169828596	49977.792669715236	0
50025.70679542769	49986.95657258604	0
49987.68618123762	49990.97637467728	0
50003.750755374844	50000.30182726468	0
49993.00738688821	50018.27374472574	0
49985.56049451298	49985.40564000354	0
50012.47559685164	49994.66869856204	0
49988.23073582163	50005.06016935864	0
50014.21137249285	49998.59916272567	0
49985.705947552444	49991.237555350046	0
50023.961762669176	49980.63716247672	0
50015.65901229553	50005.51123304655	0
50007.42018130532	49983.40923644637	0
50003.98929458173	50020.19652411129	0
49978.68685766216	49980.01706397409	0
50006.02554113342	49983.502716806615	0
50006.37104882755	50017.880156948675	0
49977.877792385596	50016.68462250551	0
49983.88778388111	50003.431641383904	0
50007.25930525301	50016.356386512496	0
49997.53870393056	50011.68337544323	0
50028.8876354843	49996.7961139601	0
49993.03313609062	50004.99403676527	0
49978.87460193789	49978.57901382944	0
49998.366406242945	49994.75751474936	0
50019.61622097593	49990.60713461233	0
50014.61533795304	49991.38028168589	0
50008.690952911136	50020.165591565055	0
50005.68511072025	50013.842987113785	0
49996.093953493786	49996.01996986774	0
49981.46397774686	50000.416395001106	0
50010.21667654521	49996.177030068495	0
49996.98762224401	50012.73618486243	0
49977.06413674297	49991.234642248426	0
49993.694214306066	49995.12567417274	0
49980.3192485011	49994.00326872188	0
50004.056211135474	50014.66353332076	0
50002.37956575776	49978.923750197646	0
50022.66685467963	50001.65038291576	0
49995.84149753014	49973.43350969119	0
49997.10356754586	50006.01006358804	0
50033.06942428801	49981.91341570461	0
49979.94679799229	50001.3323591304	0
50008.85047956283	50016.47355770598	0
49995.25060635962	50016.73726829858	0
50006.72266694603	50007.64404602325	0
49990.082384099696	49971.73324296739	0
49994.30142329103	49986.52147414055	0
49993.99083781493	50013.564340328594	0
49993.677025331424	50019.77453632753	0
50008.88873976937	49986.20754836948	0
49989.62043617076	49984.9066512741	0
49976.89101514203	49999.79555213243	0
50000.38365317644	49984.73866509687	0
49998.50301832688	50004.801049115755	0
50002.4775370339	49999.82692121468	0
50000.58614407058	50022.59126134004	0
49991.57997734524	49980.74466590062	0
49999.47619484948	49983.55135301644	0
49997.872176753845	49979.78767954166	0
49999.51034001347	50014.126163537476	0
49987.361610054635	49969.53376487578	0
50002.83973411616	50012.701877170904	0
50010.86774556764	49989.07944425918	0
50001.15748309764	49991.573961654765	0
50007.9913835416	50022.24041741338	0
49988.7503233546	49981.35012226887	0
49986.03608310234	49999.11861181681	0
49985.00637627702	49981.597648055234	0
49985.650089384144	50009.49023072368	0
49974.397243483145	49994.03644489316	0
50015.4345562129	50000.98678220005	0
49976.39001702552	49983.38478956387	0
49990.066594147334	50015.71113489241	0
49971.73204410394	50023.41744022993	0
49983.60830630746	50002.113752133686	0
50007.28364498836	50014.70157262982	0
49983.19737224199	49998.713609976796	0
49986.11467622116	49996.56995467928	0
50019.87293030292	49996.05067039871	0
50011.89569799317	50004.23689077273	0
49987.14195373493	50003.64643312917	0
50005.18617250356	49976.00707180303	0
50021.27295677253	49997.78060101359	0
49979.594871433575	50010.649888378335	0
49992.039268323744	49970.88771154867	0
49987.510827455895	49972.02581111281	0
49995.56040451604	49984.98989796355	0
49981.0822076258	49967.432359146966	0
49987.94058000065	49974.88526764987	0
50014.510866226876	50001.379604242626	0
50004.62877733578	49978.807454918766	0
50003.970018942	50018.124082947324	0
49993.62624373497	49978.81782578118	0
49981.3428510555	50003.34384201937	0
50018.167902045905	50002.34827142573	0
49981.71449227033	50012.160532840586	0
49993.51179022016	50011.8374166899	0
50006.51511528033	49980.31385758159	0
50023.53832016382	49982.224374854566	0
50017.194157851016	50024.83639285489	0
50016.97714463976	50008.12513798981	0
49990.94758817478	50010.165896359336	0
50029.3899666008	49984.93088934797	0
49985.95128382408	49973.39797252086	0
50021.498484812364	49991.903341270365	0
49977.56468768297	50006.68173366002	0
49997.40523162644	49985.00916248897	0
49999.45886393115	50015.993292540705	0
50004.07375902936	49990.19193619716	0
49974.26236635185	50000.19879209648	0
50019.180563178095	49997.94562009952	0
50009.890755981425	49980.265018184764	0
49989.29510405071	50002.724338880376	0
49996.426259186024	49985.51478007382	0
50007.493040620924	49989.19723968765	0
49981.384028675486	50010.62626959132	0
49991.6071713429	49988.028312631526	0
49984.6056899718	49996.65388554512	0
49989.978249538704	49976.34614928339	0
50009.06208482354	50007.05225252825	0
50015.12164949382	49987.54220632814	0
50013.02451351341	50012.6930640136	0
49983.72875331615	50005.03348698493	0
50030.322162535915	50008.764945724026	0
49988.07236480543	49973.30322159022	0
50021.17953770424	49993.40148768863	0
49977.9353266202	49988.32861394756	0
50017.55200453088	49989.686622262205	0
50009.41709683127	49982.94472538286	0
49993.517031380165	49985.624445562935	0
50024.23762702507	49990.057631149546	0
50006.59920691841	50013.173112278804	0
49996.36285869221	49979.65183355569	0
49996.46253639952	50010.35669178488	0
49986.346697934445	49975.77454466398	0
50017.36509094484	49994.05724041787	0
49977.54298608225	50015.26628060827	0
49987.665413008544	50009.961026873665	0
50004.20668245684	49986.92493821414	0
49991.240948939056	49995.09753900651	0
49990.672214701546	49969.02835953091	0
49986.80029992012	50019.193986685816	0
49987.05498610656	50015.276629584274	0
50013.29483279359	49990.93642424138	0
50003.07116470876	50004.790797890644	0
50019.96678142075	50005.286622233856	0
50016.410985050155	50026.64117403084	0
50022.381607964344	49994.78009458669	0
50032.55510401598	49988.476649386204	0
50019.84726886357	50008.03743254569	0
50018.55105006549	49996.125393120456	0
50005.72733228711	49984.65987424659	0
49990.724770951034	50001.10196901953	0
50007.556938279646	49979.396019758125	0
50022.078615100705	50000.813758113996	0
50004.55566149082	50023.60044291396	0
49998.4983155582	50015.035411197096	0
50004.21201548379	49979.89735732732	0
49998.41688966351	49982.0914605221	0
49996.9404056562	50019.45560997021	0
50024.824178134666	50003.82240284793	0
49981.59933546655	49988.22546023058	0
50006.68692081328	49991.29153867619	0
50030.92505047998	49986.73341575318	0
49987.02162812129	49999.91224158874	0
50025.59547838074	50004.8113040502	0
49988.90094384041	49975.40867859488	0
49990.23594971534	49994.96063345515	0
50017.1067611682	49986.79810538411	0
49995.74080340362	50018.56532930337	0
50002.31586199673	50000.83903672667	0
49985.91446985067	49977.111835945914	0
49967.44431902017	49989.53004316159	0
49991.32434972063	49993.81099808387	0
50030.49764698876	49999.80431681986	0
50027.8920230694	49984.61646596402	0
49974.05217655252	49991.63751974511	0
49986.350155817265	50008.71150109189	0
49979.786602864704	49996.93528004006	0
49980.638830733114	50014.78666042598	0
50018.94609729141	49984.38404056665	0
50016.86817008317	49983.479919210724	0
49990.923193534356	50019.067660158245	0
49984.68159875427	50012.00075993163	0
49982.58897476211	49987.25645410104	0
49977.860154341804	50025.185317880954	0
49980.36263354036	49976.54920293385	0
50030.175245270664	50013.83441614367	0
50030.65430217634	50010.08164100497	0
49970.65389870021	50027.10203048065	0
50034.9719228903	49978.647480672626	0
50017.85789347177	50007.327853458395	0
49989.376716702325	50005.95581601044	0
49972.54740722439	50004.26018838349	0
49999.90607349646	49987.24525022351	0
50016.33039841318	50011.26546094777	0
49992.406209525456	50011.43399184492	0
50035.72874323706	50015.82195458916	0
50005.41012807499	50025.2913505149	0
49983.81713803753	49983.79410119446	0
49999.77181508898	49967.689736443	0
49967.01115954832	50018.732933267005	0
50001.21111076006	49976.59515916633	0
50022.03660548448	50021.284900769926	0
49987.06820574467	50005.69981951918	0
50020.23576196077	49998.22890886206	0
49992.16903790663	50013.34050751537	0
49981.74734959878	49983.20071237331	0
49991.36824090871	49969.98461879516	0
50012.37766248718	49981.688403947286	0
49974.56224014572	50014.0804240969	0
50024.36097900612	49986.16457806206	0
49978.57637046901	50017.57258934513	0
50035.21616128849	49992.33085888675	0
49988.520182053304	49993.212740546805	0
49990.99456999804	50011.18036907362	0
50014.791241027175	49989.81083623396	0
49983.24235149588	49995.04380092772	0
50005.4078474971	49995.59320991545	0
50026.3538803164	50002.49773890014	0
50022.33425121599	49996.648774144	0
49985.706139208625	50015.893411702025	0
50001.12132970448	50026.977078791555	0
50032.16883876991	49997.22933410839	0
50000.78804212597	50010.92367463368	0
49997.79416111843	49992.046539810384	0
49989.86428037326	49986.360250281214	0
49991.50355130605	50019.933566887434	0
50028.340584949256	50004.80209150397	0
50109.86689979851	50089.62855574642	6
50100.18534946019	50083.85524356688	6
50093.64014192126	50088.94386618315	6
50093.62810549654	50099.680454050016	6
50083.15669592171	50099.3699175136	6
50104.93211376011	50094.99110332348	6
50071.899317090625	50101.95471210195	6
50078.912437973355	50109.305163521065	6
50106.69981233341	50080.214516627406	6
50077.14675994514	50119.86826183092	6
50066.77306206557	50115.947552860045	6
50100.75265378422	50102.43267320781	6
50071.15239148944	50088.57165626853	6
50109.15433762767	50105.32370522373	6
50117.63010465831	50099.23408432162	6
50115.68265095381	50108.787654771826	6
50113.804549476816	50117.12523307936	6
50091.780762663555	50106.61374544117	6
50120.29042525911	50086.123869910945	6
50080.4619836806	50130.36607198791	6
50127.20603291633	50084.009388878934	6
50089.77823752698	50114.94950610566	6
50060.84808452813	50092.793881958314	6
50070.04759594299	50122.34206442659	6
50132.4101952138	50093.83739183513	6
50070.42839174616	50129.82536772077	6
50075.11313137575	50094.92525823136	6
50115.81860862048	50072.60527062634	6
50092.71587328511	50128.091356640034	6
50123.39052291262	50094.3874951518	6
50104.56397339953	50110.84695606424	6
50122.005830738475	50113.33661644743	6
50104.26696423123	50065.36117471529	6
50095.67815910336	50053.56666101363	6
50143.98604584014	50097.93562528475	6
50154.80723319395	50102.33735855753	6
50085.12049812994	50056.84097103226	6
50114.66693240638	50080.77383631735	6
50091.27414218437	50078.42369178004	6
50120.29960349011	50124.74170827124	6
50085.93181645781	50141.654737355995	6
50105.27624745026	50120.233879564315	6
50078.72613986893	50049.60533874044	6
50130.77319560787	50108.94431785725	6
50103.549509844204	50132.58838789924	6
50136.956989526414	50121.775971065275	6
50129.24536584092	50116.636713932596	6
50050.714702276404	50090.21823830863	6
50123.0002329812	50076.09709909602	6
50117.97160380685	50131.527774897055	6
50146.949374724485	50128.16359411202	6
50146.812023642924	50089.176389463275	6
50147.02352773725	50111.541114203865	6
50074.5620418289	50061.528158390225	6
50070.245951663295	50048.9585668565	6
50096.03305949332	50041.221739853405	6
50045.07665161473	50084.51357752942	6
50123.60818212969	50103.68480400124	6
50066.102040002224	50070.27161176215	6
50103.469080571434	50046.02820055358	6
50082.662311823966	50091.186899531494	6
50044.29197476391	50075.00798061048	6
50065.93302587301	50097.81410375761	6
50055.55200398477	50098.14705938056	6
50053.4854165734	50082.44602794548	6
50138.47951608474	50109.82253373754	6
50080.88736820044	50041.55949739119	6
50125.0928929502	50136.3316817797	6
50112.88669814005	50138.46732290112	6
50108.25081124698	50127.07196700694	6
50106.29551416647	50052.94234662128	6
50121.63684513577	50068.343259276735	6
50155.976033936124	50116.018443476365	6
50042.939283799205	50092.42774353029	6
50072.10124052766	50040.96109613012	6
50033.66002848673	50081.88873602033	6
50035.679945036914	50072.00725960146	6
50136.53795395207	50129.40664873839	6
50089.5414402048	50134.856412441404	6
50057.099973449534	50114.21721581056	6
50078.88233966468	50151.78110662203	6
50116.109842921745	50061.60994237428	6
50061.54682044252	50081.7125174098	6
50068.84188366912	50150.77637410423	6
50084.93013878196	50064.26739674706	6
50156.73505825177	50123.3377947939	6
50048.80557477823	50100.381780511045	6
50074.96796879682	50030.36814562513	6
50108.977254555924	50038.192272305605	6
50169.55926889034	50118.01087896903	6
50095.85515593305	50061.16115457884	6
50076.83727408802	50084.09234346975	6
50163.53651177274	50125.16671395841	6
50146.29088118071	50138.87730022231	6
50149.58989302697	50154.24974079322	6
50070.84217554555	50079.228970804754	6
50136.48267592143	50139.374917445784	6
50143.115421383365	50078.41840613622	6
50100.79563446905	50027.84213942054	6
50146.02437190807	50120.02333986878	6
50062.23155725144	50022.538566612486	6
50127.950573594986	50143.482529665205	6
50117.9465552652	50149.6759252909	6
50125.659481082475	50050.12379949688	6
50152.668460929475	50095.12483522834	6
50022.68461495862	50063.78930977276	6
50078.753975172796	50069.59061814291	6
50165.15824153545	50092.69277106756	6
50074.1820781288	50141.24213056226	6
50012.209264527395	50073.00840440415	6
50115.040483011115	50047.428691430796	6
50128.68129992822	50153.30188133567	6
50092.05642918651	50151.238542493236	6
50053.58730728955	50075.02559427343	6
50163.890110720844	50135.526808417286	6
50133.16305365547	50061.42308480127	6
50132.49337313614	50076.261506717085	6
50098.53744015853	50142.54223239633	6
50062.60072556362	50031.48762735426	6
50141.18700419822	50153.7653825616	6
50080.01899635623	50015.95177128569	6
50156.31585700175	50075.76256203705	6
50024.22984723503	50054.74304382702	6
50090.57005975527	50015.67368495189	6
50063.94927058288	50107.58018152628	6
50091.92745624611	50068.489801815944	6
50177.03311322129	50137.196102697664	6
50178.038257974615	50107.48512871171	6
50051.81785821415	50107.24377483151	6
50160.66713882415	50153.65918957701	6
50119.18174921731	50037.887552051696	6
50163.80251574391	50104.47207142865	6
50028.11255414702	50070.04313997063	6
50020.21118865202	50044.165194058856	6
50152.69170794055	50133.333613186216	6
50045.24972841631	50109.734666032375	6
50012.759514474885	50056.7978321608	6
50124.65149098584	50061.23298481604	6
50128.37186171665	50128.93982962748	6
50029.32776203241	50095.36049326485	6
50033.751875339076	50063.99120571176	6
50006.19296475021	50049.55513691464	6
50073.17479763679	50023.0447163739	6
50148.149569912275	50161.50052676382	6
50058.38095178632	50125.2348540134	6
50022.09211494349	50105.63917780777	6
50141.81424391072	50050.55913888457	6
50084.117845145985	50123.00583287818	6
50035.16136262892	50110.591200581584	6
50022.84814197332	50092.530172293766	6
50096.68744629095	50118.49327193245	6
50046.398946369605	50118.65038336213	6
50119.19060597765	50158.00647784493	6
50058.12888221792	50067.477277315	6
50113.68788171307	50164.72591850239	6
50093.73917161693	50006.604199362606	6
50053.409148069426	50030.10318017349	6
50035.18630484333	50103.11708885603	6
50113.66996339338	50031.19431167763	6
50008.490635191156	50040.72498160845	6
50172.09732292907	50152.24035668156	6
50070.8224128552	50013.88862073915	6
50184.27676407717	50138.28677182518	6
50119.76868110896	50173.39632128372	6
50087.515675329676	50049.32232453288	6
50012.47854187038	50087.49486155627	6
50091.532759897054	50028.87902117511	6
50116.23277268096	50015.674394885915	6
50142.4420340286	50174.43827567315	6
50136.81573761446	50147.425283974306	6
50169.55111064847	50131.1558897593	6
50032.35368144572	50040.68131673139	6
50027.99939554102	50047.4024046059	6
50063.63050768163	50058.84858214217	6
50158.228561964206	50143.44678365321	6
50054.955749125715	50045.49130169279	6
50126.24508809599	50187.24006593746	6
50081.27900684039	50158.47915517009	6
50158.9208105876	50162.11942224874	6
50011.522833664014	50102.85932995298	6
50151.589680060126	50146.20857861271	6
50148.88820957468	50046.92097301564	6
50113.35491800324	50186.532669050466	6
50183.48036588918	50149.28931600539	6
50191.57635871467	50149.98115021904	6
50013.75295042867	50049.442963086934	6
50101.650984550535	50074.5544786923	6
50124.663616948885	50028.618992245814	6
50020.31652577583	50082.5284013816	6
50102.767513418505	49997.72360510724	6
50153.78618950707	50181.80421086959	6
50095.30186542189	49991.49483592237	6
50062.0349553357	50135.66329632539	6
50054.24745240241	50061.22857688614	6
50132.63415861204	50033.83913932888	6
50111.42068339794	50066.83652249813	6
50154.04922820424	50170.30079899932	6
50044.831581579645	50066.19655367751	6
50168.07752001319	50172.36775483782	6
50063.63216112522	50163.05939145826	6
50131.05360336521	50101.908299330185	6
50108.15830002819	50172.4121433906	6
50101.94201535384	50016.47606338234	6
50047.21076719957	50130.768754304394	6
50101.98450991491	50005.04609453067	6
50084.533227879634	50005.85917015761	6
50089.68963055312	49999.54832769232	6
50086.540037899285	50084.41866395196	6
50112.630338666604	50177.813546734986	6
50071.94735327471	50172.88296724672	6
50128.34608890167	50018.345309391356	6
50197.94614667632	50153.33616334844	6
50167.83024871327	50186.33470899462	6
50148.05029742397	50062.73834175582	6
50090.11302311006	50036.548004522454	6
50044.73310840176	50017.20555888881	6
50047.51560640639	50023.88524816841	6
50157.16684086886	50050.58380207641	6
50037.1567096532	50046.01616229255	6
50131.0481029544	50024.84505790851	6
50110.13133355662	50156.609613818786	6
50101.232498024285	50158.55651806376	6
50140.5237862429	50058.09369003826	6
50106.139763254076	50189.675308622674	6
50139.922475924315	50069.60195437135	6
50112.751328244434	50006.90060615789	6
50174.401760441644	50182.73491828566	6
50133.53348618856	50184.6679333096	6
50089.394848442695	50158.037774209864	6
50072.03798126978	50160.5195967609	6
50131.732232192524	50160.05963525661	6
50188.34289091893	50161.93730512856	6
50071.46452982165	50005.3873600787	6
50167.79061239143	50044.95607207319	6
50006.03209846324	50096.243968287614	6
50050.081759658446	50138.7953627991	6
50057.290405172105	50008.27488387784	6
50156.90145974492	50060.97931580044	6
50005.72633174605	50034.116886112766	6
50177.13889931048	50190.510492262416	6
50058.32362281729	50145.51354620472	6
50050.67100906149	50053.56588205785	6
50106.89498404307	50022.94542876922	6
50167.599391620235	50036.658880454124	6
50174.36401749103	50094.58080786567	6
50041.63060251355	50058.916219508494	6
50081.46474930553	50022.83420249197	6
50191.08557367932	50125.7062658796	6
50128.63886501367	50175.439304190586	6
50103.06629934586	50178.259387497994	6
50054.345549338366	50155.99496765521	6
50191.12453432607	50141.398840259135	6
50070.21012341885	50185.62749155478	6
50136.085533086494	50083.022887815525	6
50187.668969053026	50102.900795071175	6
50034.832627424476	50027.5939979698	6
50101.71512178715	50035.05288091702	6
50078.19293339958	50181.22727938717	6
50146.48042771867	50034.262715158	6
50004.26949920575	50072.24163151956	6
50140.41064174329	50162.42371557375	6
50115.775001449314	49999.09684038511	6
50003.150194016656	50055.95277698007	6
50143.703955235804	50026.577807918286	6
50176.57726684617	50121.956697597234	6
50204.51592272112	50122.59463956855	6
50034.9334423523	50118.33185166551	6
50066.676715720096	50191.72093246081	6
50146.96337626755	50019.85204334772	6
50198.84393586332	50168.33927167824	6
50205.027557635534	50160.5738752549	6
50098.276640027856	50171.650369846386	6
50149.23876507712	50009.89210887895	6
50033.96609216303	50131.76039214665	6
50132.4400422649	50044.74899239553	6
50183.04924347363	50125.464618158425	6
50168.42001952452	50056.07450147399	6
50018.03352403983	50118.79746987949	6
50038.8016425271	50012.553027708615	6
50022.60288477185	50032.37132388127	6
50050.259514602265	50039.037716098326	6
50108.16477433598	50149.81914773411	6
50090.36125621323	50165.61304873183	6
50171.83212560057	50102.081190608165	6
49990.46073095387	50056.840968328994	6
49994.04914841425	50045.46522196715	6
50028.164842235936	50086.92251024749	6
50029.205424390835	50021.66257339627	6
50144.88804034531	50187.234426419884	6
50050.78563293399	50191.86356884976	6
50134.81524350843	50010.103276294976	6
50082.842681873306	50034.027169524015	6
50144.724021823895	50196.096893107366	6
50163.11891669306	50113.31751728239	6
49994.60095638773	50100.29764803097	6
50110.33742906611	49991.10864277852	6
49979.7122007072	50052.138159849106	6
50079.77094141753	50000.088666868716	6
49981.833033893156	50041.3655468282	6
50160.58731554509	50014.23418455167	6
50083.844932943306	50076.17115989536	6
50138.7184550978	50016.40244987901	6
50042.29774278224	50040.389795239535	6
50183.38249811988	50112.03401635598	6
50136.228603400225	50003.19788071489	6
50059.4071062471	50180.59089515991	6
50158.74634166703	50042.75017521908	6
50059.52640595776	50187.784459829665	6
50062.475316010044	50014.23803885207	6
50036.722252234154	50141.57022328785	6
50122.19465267456	50010.17026439464	6
50143.850629545064	50003.822433185866	6
50076.046235005306	50193.463890165534	6
50126.48165185855	50202.360267538425	6
50181.30598510808	50170.02039079392	6
50157.838438643186	50195.31613442033	6
50009.441530654556	50063.78533789466	6
50002.14707512432	50087.88411465626	6
50187.23918307022	50183.06783095648	6
50153.85492928273	50036.94277132473	6
50027.72050151779	50140.40541041266	6
50045.60457848811	50151.47802653563	6
50180.04879479094	50158.48932291165	6
49972.10985078382	50059.32717641491	6
50031.95163804176	50054.2019505499	6
50156.809221786745	50003.013185559	6
50203.36886566862	50146.956228749805	6
50028.274732821046	50114.18956738606	6
49990.590821652826	50034.16413301309	6
49988.07245249287	50065.1903927112	6
50015.81924994249	50110.23049134654	6
49997.34016652828	50067.85813301201	6
50019.2770351019	50130.93228694328	6
50106.23089226168	50142.30027148571	6
49974.06020908709	50043.84657236835	6
50120.69559279553	50021.33516442929	6
50017.47194470189	50142.335716211455	6
50160.53106750425	49989.9010573817	6
50153.98506996939	50083.965119232314	6
50180.52421287827	50177.11420747513	6
50176.33209613553	50086.24032365396	6
49967.03404846887	50052.85751776799	6
49979.192422188185	50066.11463353502	6
50088.56547977294	50174.73875190033	6
50084.71192014315	50190.75040847089	6
50010.981290302	50029.265665707215	6
50025.70150230274	50124.415304492235	6
50184.84257503297	50074.31066064927	6
50182.44250433864	50035.111053145636	6
50162.53157186407	50007.451106096785	6
50136.818847310955	50196.74008403503	6
50059.85586725522	50050.97607330569	6
50174.916116271466	50001.83707917182	6
50175.80603031444	49991.238843793195	6
50128.6857871453	50004.11086484041	6
50168.71609828576	50079.73564225861	6
49978.763444476936	50030.51706925059	6
50002.90670570397	50110.17615865979	6
50041.83903837262	50178.63444905263	6
50115.252913794524	49986.096185644215	6
50098.344850097186	50187.37268625664	6
50147.87522077385	50071.4964074562	6
50017.121670830085	50020.20172913752	6
50172.957323432776	50162.99807003717	6
50190.46701626441	50171.219829617105	6
50084.40327689609	49989.955973784745	6
50071.65623066527	50207.641516648066	6
50193.879245363416	50117.52993097466	6
50111.03557479585	49975.07502495498	6
50160.79974731382	50182.15635168536	6
50169.84619183213	50145.40266503863	6
50216.06435441138	50153.68609976711	6
50095.94422341205	50179.31783940651	6
50161.812810992174	50168.652904297174	6
50119.99509949287	50182.34905182885	6
50169.80283861365	50022.71240038854	6
50158.10672418315	50204.111305523285	6
50018.98108121081	50075.270233015806	6
50118.419513488014	49979.69413132557	6
50058.904583293894	50173.20918633914	6
50097.699212318796	49984.08797713459	6
50176.54631091442	50028.85905792752	6
50182.06562567616	50197.69622253789	6
50050.211192276736	50162.13400749958	6
50142.40011355653	49990.13225597349	6
50161.07649273641	50027.51999999785	6
49965.69263928676	50063.48255751401	6
50170.24642628042	50193.768604044555	6
50128.200599358424	50167.51741508864	6
49963.43643524266	50032.46552169145	6
50120.9916302969	50166.05180259845	6
50135.44866256702	50167.59617883459	6
49989.88685288949	50088.61510211119	6
50021.40842607126	50008.469319522424	6
50133.62241236046	50206.92385882633	6
50220.080330110744	50166.017128180414	6
50058.889569721025	50206.921911612946	6
50104.917498847804	49984.84362014702	6
50191.681695957865	50066.76119771203	6
50041.6711664095	50124.45858152279	6
50144.3239441347	49976.765253689475	6
50041.35282172432	50157.70828200202	6
50059.16965558871	50195.9693385404	6
50000.56609127162	50078.53112745564	6
50154.48844637157	49994.820258007414	6
49961.364963791435	50069.919490020344	6
50086.65765581805	49979.33278234003	6
49990.6780627166	50078.67550828102	6
50117.34907184361	50192.35957009786	6
50073.79130837836	49990.18997905464	6
50080.132761066605	50201.90749907105	6
50092.50844789023	50193.30969338156	6
50184.965064928656	50191.26894832917	6
50157.47667819097	50020.828070341566	6
49996.569400679946	50052.87600893555	6
50028.68477994645	50011.40312382497	6
50081.67161892965	50167.72212267499	6
50026.43127797389	50078.34607715788	6
49967.54073749267	50082.27332403447	6
50050.36777298495	50184.63805213588	6
49962.21911875367	50047.42050039661	6
49952.87715249298	50063.000092939896	6
49946.06793332646	50070.29695581366	6
50123.28479873845	50211.40940420251	6
49996.931719056905	50060.72005067491	6
50042.055580250686	50194.50453820003	6
50057.69372388738	49998.01583273308	6
50201.79846327096	50104.040867935866	6
50034.759105606965	50150.113250419054	6
50227.158093682476	50172.244020552185	6
50170.6018917767	50008.943675648334	6
49949.978355212945	50036.35921039632	6
50038.825822110746	49996.83201908086	6
50131.919157838434	49971.00418694449	6
50008.61686284304	50018.87640923017	6
49950.863543244595	50056.13513397464	6
50161.051953070295	50084.46767249064	6
50100.48240987601	50125.404983590604	6
50039.60263317559	50166.05920005803	6
50052.19884118733	50017.86149723923	6
49943.30943947165	50025.58121378179	6
49976.910037897025	50094.65108069404	6
50173.89786896369	50051.429666336415	6
50130.094136589105	49986.50341145283	6
50176.17164018476	50019.31119545929	6
50010.77362092265	50136.932084620814	6
50189.87910719308	50132.780797688574	6
50190.38272260782	50002.4937636522	6
50155.83626456443	50213.17034417269	6
50118.15305347666	50204.13482260571	6
50037.92173382827	50004.85779178909	6
50048.106780996204	49987.403385964884	6
50047.54792473147	49997.63631793118	6
50054.57637648733	50131.463829428	6
50233.83310709386	50169.812734752115	6
50168.44901794369	50217.80175334294	6
50028.910352870575	50196.04794128789	6
50208.58060288561	50115.96135817987	6
50177.59288713198	49979.44850627088	6
50150.77018437932	50054.29384488841	6
50204.121532042904	50139.16372270584	6
50166.095128595036	50161.04660988072	6
49941.6703871252	50041.49063666658	6
50131.13860390895	49956.73263628468	6
50135.441991431784	49994.12835469043	6
50202.811356210106	50130.85041904807	6
50169.95613995986	49970.54318034152	6
50213.47734726324	50144.00919790294	6
49991.26232227749	50110.93870128456	6
50182.41173229087	50095.3114506809	6
49973.54200081676	50104.38734963581	6
50221.55960284534	50109.61843703531	6
50063.08473887201	49991.863968274585	6
49992.97578619372	50023.99334823844	6
50072.715815856776	49978.1670993787	6
50188.65633459877	50087.78630314726	6
50049.49819570863	50200.26133280968	6
50200.35521807865	50079.13045682898	6
50019.80116852846	50202.976911707556	6
49945.74064052737	50047.245737361714	6
50011.13634611209	50122.54931096696	6
50154.40086776919	49973.82033547728	6
50046.434759032956	50168.4262235725	6
50123.63590831608	49999.178254104685	6
50192.06524134566	50191.001417482184	6
50165.09697833494	49962.57952538569	6
49979.91015914253	50018.73428331046	6
50197.24044183262	50205.02967454374	6
49943.77885214223	50015.626364682066	6
50035.963042899835	49988.54449103307	6
50134.78567573338	49980.887890447695	6
50189.77952254344	50199.66518354125	6
49969.92177944655	50075.522246149776	6
50105.94217712849	50197.024927487095	6
49960.753805419765	50096.72451241974	6
50026.492591226684	50152.82632336685	6
50036.49110417914	49979.778357175695	6
50123.65342057716	49989.552522131125	6
49999.7633083017	50017.80989095016	6
50241.069515660165	50168.88587854152	6
