# Supplementary material for: Abundant Topological Outliers in Social Media Data and Their Effect on Spatial Analysis
Source: PLoS One. 2016 Sep 9;11(9):e0162360. doi: 10.1371/journal.pone.0162360 (PMC5017681; doi:10.1371/journal.pone.0162360)
Supplement: S4 Dataset — See the respective attached file. (ZIP) [file pone.0162360.s004.zip › S4_inclusion_swl/clust_70_79.csv]

50000.0	50000.0	0
49997.79043139506	49998.597076012185	0
49992.133447697015	50000.07879332946	0
49995.558133034945	50000.38009565156	0
49997.21745450375	49997.77212437529	0
49994.57180867038	50002.631066205395	0
49991.49888846195	49992.4613969998	0
49996.77201141029	50001.35825968003	0
50004.850999751936	50000.85693610015	0
49993.46797080403	50008.42654315858	0
49998.95035597973	49999.646175560476	0
49997.442896782326	49996.09302892505	0
49998.812795232036	50001.19449831629	0
50002.62075658079	49995.496073808055	0
50000.216125961226	49993.66178437633	0
50004.23648844592	49992.22940218959	0
49993.571381594695	49999.580818657516	0
49992.41923089483	49988.943020042476	0
49996.0527618576	49990.599080623244	0
50001.12000876341	49996.02035613251	0
50001.6019572125	49988.69191780159	0
50000.054173393626	49994.84507609227	0
49996.16393075302	49983.54171333091	0
49999.359585119164	49998.34690009942	0
49990.032259035645	49990.78718097332	0
50008.03801246034	50004.374756706806	0
49997.912305912	50002.05047237355	0
50003.47988321763	49993.052296422924	0
49985.51403302475	50003.33527065473	0
49998.6759818169	50008.21620234813	0
50007.88661690972	50006.75171072905	0
49992.84463948033	49996.02080521639	0
50005.353157945894	49996.63946390781	0
49993.56821679584	49997.757853689975	0
49984.727985152575	49992.42600786566	0
49987.897885826496	50000.432936200814	0
49995.41428427015	49998.58480619745	0
49998.23230755371	49984.27159425677	0
50001.56984675912	50003.70886639595	0
49987.949256951135	49986.671472371265	0
49993.69019385624	49988.42095948461	0
49990.60023029436	49996.84431148471	0
49989.8831856475	49998.5480773353	0
50004.031737429694	49998.13902404288	0
50003.4894029905	50003.09904140463	0
50008.61850962432	50008.21797879241	0
49999.591625836154	50002.031401449996	0
49997.03975814452	50009.348246719914	0
50004.44371639388	49993.891565456965	0
50003.34929151505	49985.56991203538	0
49992.16039029563	50006.06042632077	0
50007.15378653218	49999.26466668234	0
49996.16890274137	50002.738391335304	0
50005.92485061879	49988.330804757796	0
49998.38389391129	49993.62450756858	0
50005.06115385122	49997.67556213016	0
49988.91764942108	49997.5550046056	0
50007.51712024195	50001.36870839534	0
49988.1616042304	49983.63506917873	0
50009.485075860175	49997.87824772131	0
49996.04301541916	50008.734037925446	0
49992.10706594943	49998.709555552676	0
49998.05603662089	49976.85732034227	0
49998.23225417739	49988.04705525317	0
50003.29875263384	50010.79864165075	0
49988.8005706413	49988.888047156666	0
49998.633742805185	49985.74198749925	0
50012.26252845324	49989.043919917516	0
50001.71554240036	50008.23076770677	0
49990.4221963806	49980.08489794384	0
49996.7307457035	49986.75100088232	0
49996.95323201458	49991.31025767149	0
49996.627782278076	49999.704189140306	0
49993.783599509414	50001.9670468794	0
49995.547791910605	50007.16657583297	0
49994.541607082676	49998.032773452	0
49997.19536476392	49993.761534747864	0
49994.48619388764	49990.314267388865	0
50005.31953840113	50011.457951609125	0
50005.21838530439	49992.710027598725	0
50003.553832569996	49996.930528550794	0
50005.55622003214	50007.27952617764	0
50016.07253131363	49992.92009515851	0
49981.55975510632	49993.815413305005	0
49998.391760254424	50010.92338898061	0
50006.9610331696	49997.4371772649	0
50008.761052684844	49996.71402507769	0
49995.88335509951	49989.38185972829	0
49996.861110456084	50003.60591475201	0
50011.76083948491	50005.815023696225	0
50007.565205166386	49988.032658921504	0
50011.5472826698	49993.41279408204	0
49994.69598294172	49991.86267472745	0
50001.59297422699	49992.63184262959	0
50020.432728192354	49991.544523876044	0
49995.42836478101	49997.296746693275	0
49998.810270886876	49992.07105333187	0
49990.64479087334	50004.56734443546	0
49986.07489653561	49993.66150576665	0
49986.51012401545	49995.60849854692	0
49984.077954815686	49995.664388103614	0
50003.895467088914	49987.98694527446	0
49982.031325156546	50004.108411650275	0
50012.386007996894	50002.93416500153	0
49981.83577827261	50006.99544168797	0
50002.61358895062	50006.125868638286	0
49997.610187178936	50007.504993158815	0
50002.000247755146	49982.02566011666	0
50003.92467657114	50009.55221404131	0
50007.90022175466	50009.254849840996	0
50002.119076106625	49987.54881244561	0
50000.85755020047	49982.84260186325	0
50002.88920887537	49988.277816315385	0
50000.76418505607	49990.47633754719	0
49991.52221516297	50005.175687260315	0
49991.79441719219	49989.945528475415	0
49998.38903914623	49990.977596904035	0
50010.86443657174	50002.861853111826	0
49996.13310567727	49978.225416527945	0
50001.90323198772	50002.087447907405	0
50005.84584777947	49998.54566276328	0
50017.357289774474	50003.73442282242	0
50012.453241333955	50007.3589429362	0
49985.605250376015	50000.51473356919	0
49994.38328827558	49984.18899957935	0
50000.8403546126	50004.897730818215	0
50006.11194117808	49990.15992299432	0
49984.27524808013	50005.968591316036	0
50019.5490885488	49989.334775282514	0
50008.08135946473	49995.88210170539	0
50013.452588935026	49988.7082536488	0
49998.1854275154	49989.08493253287	0
49998.71774061969	50006.58240197167	0
49993.97049801827	50004.02511665101	0
50015.25622703696	49993.5720335993	0
50019.81418921928	49993.28277654077	0
49995.226166110464	49988.49803466768	0
49993.865175289255	50005.869898426434	0
49994.04884830762	49993.897956082816	0
50001.39258520028	50014.69304526826	0
49992.10381851385	49991.3367421365	0
50002.88349777745	49998.53556594982	0
49999.29465558944	50003.13800737407	0
50012.61582749915	49996.667967977366	0
50004.93898694684	49981.08544820314	0
49992.72674114008	49981.491918674365	0
49982.816725410885	50008.82887474503	0
49993.60548876865	49980.15138910854	0
49992.11360557294	49974.161871512435	0
50008.0641741181	49991.535682462476	0
49986.56975352135	49985.88537937111	0
49988.26397047004	50003.51104710496	0
49986.204012010814	49983.62403469558	0
50005.45533731321	50008.4777403098	0
50002.84202847576	50009.38788858975	0
50004.5110949025	50002.17592122478	0
49977.593176681534	49997.97886004455	0
50012.96296910729	49986.584380800676	0
50000.389708098875	50008.21378903525	0
49990.53693650669	49987.986221160616	0
50014.06684097054	49993.2541244715	0
49991.01998804747	50002.62396518842	0
49997.179664791176	49989.593964051295	0
50004.2950092968	50012.89350630644	0
49990.621701041644	49975.46767306921	0
49993.55678247852	49977.01456242952	0
49992.84959283164	49987.70268395018	0
50011.20404459958	49996.77816642178	0
50003.364540594666	50019.003513690965	0
49983.49823437399	50007.538690917216	0
50014.32975302772	49996.15686941403	0
50015.78410513641	49997.474112749405	0
50009.43197460551	49990.474738550445	0
50004.745906517455	50016.623646608256	0
50009.63416808849	50010.34807378314	0
49981.74271072933	50016.83610456045	0
50013.40609958293	50002.34463341224	0
50002.72985233878	50018.01678341299	0
50008.287622641416	49999.13161246651	0
49984.126513146795	49977.08224825575	0
50012.84333684762	49985.38424254539	0
49987.99532836726	49995.883448455505	0
49990.49563661924	49992.83144377475	0
50014.145828508044	50005.16808115428	0
50015.1384677496	50000.029878970345	0
50018.71002429644	49992.34413541518	0
50007.134924491525	50011.962310271636	0
49996.373515502455	49992.135994846685	0
50006.850693972374	50009.72264438309	0
50012.45941158673	50019.663471941465	0
49992.899397134126	49993.07508130361	0
50016.607641170005	50001.151601822945	0
50001.25747092277	50006.547656443894	0
50005.9345093647	49994.19009730721	0
50017.813944932546	50005.00005444524	0
49994.42296405501	50000.44724693628	0
49999.35940114721	49988.76188971461	0
50016.58884756132	49999.17895380054	0
49994.892938313336	49980.091849776516	0
49995.0510721457	49995.44024060015	0
49986.38053722962	50002.41536141428	0
49990.64707373581	50007.66669698612	0
49989.3412077137	49992.250863683475	0
49987.369434572014	49998.90669951169	0
49986.04730065185	50004.93889305151	0
50020.57281063565	49988.298296764944	0
50003.141428724506	49983.92680217168	0
50011.81226398315	50020.795317113116	0
50007.91702417866	49994.79261652382	0
49997.460358599514	49978.000531714766	0
50008.47322917809	49997.7998386602	0
49988.79105521255	49985.61885176348	0
49979.99668415866	49988.247550464446	0
50023.01450993598	49990.665766766455	0
50001.80863469015	50011.621492053586	0
50001.180707899926	50000.160397497704	0
50001.230491099064	50013.464722137476	0
50005.57916729151	49986.36478573439	0
50006.32386534526	50003.98689779463	0
49987.26417256439	49997.386262863576	0
49986.50969488265	49971.13079668079	0
49991.78560749561	49984.743248127874	0
50011.91064186316	49987.25857504851	0
49979.026179858774	49993.54009193787	0
49995.29197055855	50014.299317089695	0
50003.27528192292	49991.640484220654	0
50022.18687484511	49999.49876293456	0
50016.845165693354	49996.542146341235	0
50009.68184032617	49994.3223712722	0
50008.5689875515	49989.42745413995	0
49988.62882947315	49994.23153514448	0
49978.34352784749	49994.31806542327	0
49991.21899801028	50013.93786311992	0
50009.06545782055	49992.015826742805	0
49996.762495718875	49973.93491078354	0
50017.86968777505	49999.56646561498	0
49992.32209367812	50003.204802689404	0
50006.53972236025	50002.45568023364	0
49989.60527622023	49999.63902025744	0
49998.13606003267	50013.69500914624	0
49990.00921189547	50013.485931768155	0
49991.09537875763	49976.82180722324	0
50010.54800492425	49998.00514117209	0
49989.09032394753	49996.42852776032	0
49995.18505374276	49987.3120398817	0
49990.204920949844	49989.23957312068	0
49995.16332007578	49981.804981765024	0
49989.805555721876	49969.598178768865	0
50014.54160586519	50009.30971696948	0
50021.54580095918	50001.77225144148	0
50006.927652825536	49994.9504747572	0
49978.94516972163	49997.86333530433	0
49987.154837966766	49993.45593771072	0
50018.25094646333	49988.26745355924	0
50015.53809944499	50007.19757847838	0
50002.562234896366	50007.29734310244	0
50000.87592896443	50009.30557281569	0
49996.09835851055	49994.088565508806	0
50023.472574627034	49993.01831946304	0
50013.090661204544	49993.807025936294	0
49978.33498788711	49999.89226490378	0
50014.457860201575	50015.35471834229	0
50006.75642568968	49992.643689522236	0
50010.80395894891	49986.74763689218	0
50001.22972512284	50016.696412634854	0
50011.0865047758	49984.2383962155	0
49987.17750191979	49980.50113884318	0
49988.18126003159	50002.39534483807	0
50025.30879016485	50001.55626795164	0
50004.84985572731	50003.25131092541	0
49992.321169828596	49977.792669715236	0
50025.70679542769	49986.95657258604	0
49987.68618123762	49990.97637467728	0
50003.750755374844	50000.30182726468	0
49993.00738688821	50018.27374472574	0
49985.56049451298	49985.40564000354	0
50012.47559685164	49994.66869856204	0
49988.23073582163	50005.06016935864	0
50014.21137249285	49998.59916272567	0
49985.705947552444	49991.237555350046	0
50023.961762669176	49980.63716247672	0
50015.65901229553	50005.51123304655	0
50007.42018130532	49983.40923644637	0
50003.98929458173	50020.19652411129	0
49978.68685766216	49980.01706397409	0
50006.02554113342	49983.502716806615	0
50006.37104882755	50017.880156948675	0
49977.877792385596	50016.68462250551	0
49983.88778388111	50003.431641383904	0
50007.25930525301	50016.356386512496	0
49997.53870393056	50011.68337544323	0
50028.8876354843	49996.7961139601	0
49993.03313609062	50004.99403676527	0
49978.87460193789	49978.57901382944	0
49998.366406242945	49994.75751474936	0
50019.61622097593	49990.60713461233	0
50014.61533795304	49991.38028168589	0
50008.690952911136	50020.165591565055	0
50005.68511072025	50013.842987113785	0
49996.093953493786	49996.01996986774	0
49981.46397774686	50000.416395001106	0
50010.21667654521	49996.177030068495	0
49996.98762224401	50012.73618486243	0
49977.06413674297	49991.234642248426	0
49993.694214306066	49995.12567417274	0
49980.3192485011	49994.00326872188	0
50004.056211135474	50014.66353332076	0
50002.37956575776	49978.923750197646	0
50022.66685467963	50001.65038291576	0
49995.84149753014	49973.43350969119	0
49997.10356754586	50006.01006358804	0
50033.06942428801	49981.91341570461	0
49979.94679799229	50001.3323591304	0
50008.85047956283	50016.47355770598	0
49995.25060635962	50016.73726829858	0
50006.72266694603	50007.64404602325	0
49990.082384099696	49971.73324296739	0
49994.30142329103	49986.52147414055	0
49993.99083781493	50013.564340328594	0
49993.677025331424	50019.77453632753	0
50008.88873976937	49986.20754836948	0
49989.62043617076	49984.9066512741	0
49976.89101514203	49999.79555213243	0
50000.38365317644	49984.73866509687	0
49998.50301832688	50004.801049115755	0
50002.4775370339	49999.82692121468	0
50000.58614407058	50022.59126134004	0
49991.57997734524	49980.74466590062	0
49999.47619484948	49983.55135301644	0
49997.872176753845	49979.78767954166	0
49999.51034001347	50014.126163537476	0
49987.361610054635	49969.53376487578	0
50002.83973411616	50012.701877170904	0
50010.86774556764	49989.07944425918	0
50001.15748309764	49991.573961654765	0
50007.9913835416	50022.24041741338	0
49988.7503233546	49981.35012226887	0
49986.03608310234	49999.11861181681	0
49985.00637627702	49981.597648055234	0
49985.650089384144	50009.49023072368	0
49974.397243483145	49994.03644489316	0
50015.4345562129	50000.98678220005	0
49976.39001702552	49983.38478956387	0
49990.066594147334	50015.71113489241	0
49971.73204410394	50023.41744022993	0
49983.60830630746	50002.113752133686	0
50007.28364498836	50014.70157262982	0
49983.19737224199	49998.713609976796	0
49986.11467622116	49996.56995467928	0
50019.87293030292	49996.05067039871	0
50011.89569799317	50004.23689077273	0
49987.14195373493	50003.64643312917	0
50005.18617250356	49976.00707180303	0
50021.27295677253	49997.78060101359	0
49979.594871433575	50010.649888378335	0
49992.039268323744	49970.88771154867	0
49987.510827455895	49972.02581111281	0
49995.56040451604	49984.98989796355	0
49981.0822076258	49967.432359146966	0
49987.94058000065	49974.88526764987	0
50014.510866226876	50001.379604242626	0
50004.62877733578	49978.807454918766	0
50003.970018942	50018.124082947324	0
49993.62624373497	49978.81782578118	0
49981.3428510555	50003.34384201937	0
50018.167902045905	50002.34827142573	0
49981.71449227033	50012.160532840586	0
49993.51179022016	50011.8374166899	0
50006.51511528033	49980.31385758159	0
50023.53832016382	49982.224374854566	0
50017.194157851016	50024.83639285489	0
50016.97714463976	50008.12513798981	0
49990.94758817478	50010.165896359336	0
50029.3899666008	49984.93088934797	0
49985.95128382408	49973.39797252086	0
50021.498484812364	49991.903341270365	0
49977.56468768297	50006.68173366002	0
49997.40523162644	49985.00916248897	0
49999.45886393115	50015.993292540705	0
50004.07375902936	49990.19193619716	0
49974.26236635185	50000.19879209648	0
50019.180563178095	49997.94562009952	0
50009.890755981425	49980.265018184764	0
49989.29510405071	50002.724338880376	0
49996.426259186024	49985.51478007382	0
50007.493040620924	49989.19723968765	0
49981.384028675486	50010.62626959132	0
49991.6071713429	49988.028312631526	0
49984.6056899718	49996.65388554512	0
49989.978249538704	49976.34614928339	0
50009.06208482354	50007.05225252825	0
50015.12164949382	49987.54220632814	0
50013.02451351341	50012.6930640136	0
49983.72875331615	50005.03348698493	0
50030.322162535915	50008.764945724026	0
49988.07236480543	49973.30322159022	0
50021.17953770424	49993.40148768863	0
49977.9353266202	49988.32861394756	0
50017.55200453088	49989.686622262205	0
50009.41709683127	49982.94472538286	0
49993.517031380165	49985.624445562935	0
50024.23762702507	49990.057631149546	0
50006.59920691841	50013.173112278804	0
49996.36285869221	49979.65183355569	0
49996.46253639952	50010.35669178488	0
49986.346697934445	49975.77454466398	0
50017.36509094484	49994.05724041787	0
49977.54298608225	50015.26628060827	0
49987.665413008544	50009.961026873665	0
50004.20668245684	49986.92493821414	0
49991.240948939056	49995.09753900651	0
49990.672214701546	49969.02835953091	0
49986.80029992012	50019.193986685816	0
49987.05498610656	50015.276629584274	0
50013.29483279359	49990.93642424138	0
50003.07116470876	50004.790797890644	0
50019.96678142075	50005.286622233856	0
50016.410985050155	50026.64117403084	0
50022.381607964344	49994.78009458669	0
50032.55510401598	49988.476649386204	0
50019.84726886357	50008.03743254569	0
50018.55105006549	49996.125393120456	0
50005.72733228711	49984.65987424659	0
49990.724770951034	50001.10196901953	0
50007.556938279646	49979.396019758125	0
50022.078615100705	50000.813758113996	0
50004.55566149082	50023.60044291396	0
49998.4983155582	50015.035411197096	0
50004.21201548379	49979.89735732732	0
49998.41688966351	49982.0914605221	0
49996.9404056562	50019.45560997021	0
50024.824178134666	50003.82240284793	0
49981.59933546655	49988.22546023058	0
50006.68692081328	49991.29153867619	0
50030.92505047998	49986.73341575318	0
49987.02162812129	49999.91224158874	0
50025.59547838074	50004.8113040502	0
49988.90094384041	49975.40867859488	0
49990.23594971534	49994.96063345515	0
50017.1067611682	49986.79810538411	0
49995.74080340362	50018.56532930337	0
50002.31586199673	50000.83903672667	0
49985.91446985067	49977.111835945914	0
49967.44431902017	49989.53004316159	0
49991.32434972063	49993.81099808387	0
50030.49764698876	49999.80431681986	0
50027.8920230694	49984.61646596402	0
49974.05217655252	49991.63751974511	0
49986.350155817265	50008.71150109189	0
49979.786602864704	49996.93528004006	0
49980.638830733114	50014.78666042598	0
50018.94609729141	49984.38404056665	0
50016.86817008317	49983.479919210724	0
49990.923193534356	50019.067660158245	0
49984.68159875427	50012.00075993163	0
49982.58897476211	49987.25645410104	0
49977.860154341804	50025.185317880954	0
49980.36263354036	49976.54920293385	0
50030.175245270664	50013.83441614367	0
50030.65430217634	50010.08164100497	0
49970.65389870021	50027.10203048065	0
50034.9719228903	49978.647480672626	0
50017.85789347177	50007.327853458395	0
49989.376716702325	50005.95581601044	0
49972.54740722439	50004.26018838349	0
49999.90607349646	49987.24525022351	0
50016.33039841318	50011.26546094777	0
49992.406209525456	50011.43399184492	0
50035.72874323706	50015.82195458916	0
50005.41012807499	50025.2913505149	0
49983.81713803753	49983.79410119446	0
49999.77181508898	49967.689736443	0
49967.01115954832	50018.732933267005	0
50001.21111076006	49976.59515916633	0
50022.03660548448	50021.284900769926	0
49987.06820574467	50005.69981951918	0
50020.23576196077	49998.22890886206	0
49992.16903790663	50013.34050751537	0
49981.74734959878	49983.20071237331	0
49991.36824090871	49969.98461879516	0
50012.37766248718	49981.688403947286	0
49974.56224014572	50014.0804240969	0
50024.36097900612	49986.16457806206	0
49978.57637046901	50017.57258934513	0
50035.21616128849	49992.33085888675	0
49988.520182053304	49993.212740546805	0
49990.99456999804	50011.18036907362	0
50014.791241027175	49989.81083623396	0
49983.24235149588	49995.04380092772	0
50005.4078474971	49995.59320991545	0
50026.3538803164	50002.49773890014	0
50022.33425121599	49996.648774144	0
49985.706139208625	50015.893411702025	0
50001.12132970448	50026.977078791555	0
50032.16883876991	49997.22933410839	0
50000.78804212597	50010.92367463368	0
49997.79416111843	49992.046539810384	0
49989.86428037326	49986.360250281214	0
49991.50355130605	50019.933566887434	0
50028.340584949256	50004.80209150397	0
50802.41352873613	50309.92943999489	69
50796.38962005335	50235.71826499774	69
50771.32732413151	50374.557682806604	69
50782.80009818572	50446.81469282149	69
50855.10702652704	50428.655181223185	69
50716.94834120687	50325.9146217013	69
50695.63984368048	50258.6734092731	69
50638.36596056056	50324.76832459023	69
50562.17723936215	50341.67702389439	69
50740.01513955448	50186.77571921833	69
50812.420000548744	50517.7471157665	69
50821.416986768076	50162.45561973191	69
50875.22149211144	50231.293721404574	69
50709.29440226769	50455.11987845972	69
50634.76126298509	50452.65691982988	69
50888.873178877075	50490.75004054342	69
50917.226767206244	50387.27584158805	69
50933.09508691246	50310.50195666907	69
50988.31558465366	50259.27572186887	69
50505.866991033414	50394.748844656446	69
50608.97511717425	50518.260938358646	69
50895.77400521158	50565.32380204219	69
50680.46853591053	50544.45625777079	69
50673.51229580959	50393.9975385647	69
50484.62738824157	50322.830827460966	69
50860.529773392445	50627.523958705235	69
50622.96878039253	50593.719399015965	69
50541.43177776541	50486.900273266365	69
50845.31748515814	50090.42969859286	69
50695.8917034652	50121.92041872239	69
50566.29846947167	50640.608452011606	69
50491.597626358154	50623.19272318234	69
50938.74400923773	50199.82854241984	69
50792.48694285583	50041.78577461882	69
50449.09987779572	50688.25890625654	69
50521.32431883393	50708.994721538096	69
50722.74250364243	50052.10908829665	69
51062.49524563927	50260.04188878494	69
50627.58543509818	50154.81449301749	69
50510.67694612889	50780.21946761401	69
50738.53724439074	50594.612266623466	69
50901.04983455019	50135.07563675349	69
50743.81172453505	49976.05171063471	69
50651.301675769755	50023.959870799685	69
50986.49397946148	50405.896141799756	69
50577.78340921311	50100.61601120362	69
50792.7823321463	50651.20389418563	69
50956.88753912309	50091.96655911237	69
50632.42076323803	50679.823767121394	69
50512.74533080518	50073.10743982677	69
50416.66465995299	50288.868317640496	69
50932.622449656854	50631.58929637802	69
51027.788144289545	50326.22913727697	69
50429.4429717495	50400.07150517179	69
50584.79437178097	49993.80613511999	69
50905.92702253313	50699.582503768106	69
50502.53900177112	50252.784160132935	69
50439.918751177014	50208.88405604675	69
50538.47861067777	50191.89669874539	69
51058.073791001254	50185.36729681876	69
50407.1914429712	50752.55083265496	69
50577.28043965679	50255.91832508131	69
51137.387550333864	50284.83632410742	69
50958.19252463609	50473.60208546512	69
50467.19556753514	50490.88486140518	69
51154.71439766096	50354.08972756492	69
50379.78346761457	50661.99980700325	69
50424.03644246955	50597.629842896575	69
50366.31551699623	50366.73497943824	69
51086.53154662866	50373.97723188629	69
51095.12044783148	50118.24317690677	69
50288.47520068355	50364.256315517094	69
50348.13696611183	50596.17564811401	69
50447.238144902556	50133.40554625252	69
51162.78317975436	50138.34953851985	69
50579.985501812196	50750.17683985886	69
51163.59753688333	50211.11582618892	69
50830.61256915637	50721.94710559572	69
51186.1355772106	50070.23948382022	69
50623.730126167866	50808.35394406773	69
50274.951092750205	50623.22577856507	69
50537.602341659935	50560.46064994243	69
50680.460634840776	50761.02342255778	69
50559.02032387203	50840.32721954231	69
50307.920372978675	50694.19139992032	69
51077.017822911424	50049.98659811464	69
50726.639289849874	50821.16825259104	69
50956.81023030775	50014.905404388155	69
50377.47012668786	50161.178355417964	69
50685.06772846912	49936.81091347232	69
50359.114645779046	50092.55550177994	69
50320.99466901564	50769.07500566068	69
51208.374775832446	50407.528057206466	69
50245.41634548213	50554.116802208395	69
50323.434950230905	50843.37334797954	69
50177.512803139194	50518.89971204996	69
50216.02238669058	50365.64203904699	69
50901.48335006701	49962.72160272036	69
51151.13001201558	50460.83526638441	69
50304.45769889957	50183.42671216031	69
50766.84243492309	50109.34304344328	69
50515.054421210814	50896.836026271034	69
50447.498568354626	50876.3892203849	69
50186.76300568183	50301.642223347066	69
50257.70480922233	50121.79013860419	69
50184.80054498496	50116.866337697356	69
50825.62352560763	49940.804637158966	69
50117.238583799415	50323.53305323134	69
51222.410521827805	50488.43065559411	69
51084.43202041451	49972.31175734188	69
50745.756480832766	50735.34444887032	69
50052.02893454196	50351.8579623029	69
51188.44443494217	49992.38754288039	69
50512.27022080438	50970.52439899036	69
50898.42070094135	50777.318473020656	69
50406.05231032424	50527.42238701612	69
50662.179987578274	49868.96582685817	69
50200.10750020174	50452.343954785436	69
50310.28534198214	50258.09504802932	69
51233.6326579847	50198.84512017054	69
50507.80935039321	50001.46764368539	69
50769.57697258371	49893.3541940182	69
49981.81220351855	50382.070746622856	69
50242.88456434823	50727.38436338646	69
51025.87249156345	50510.437442417904	69
50185.13233158482	50226.561069836505	69
50117.37705565579	50086.3615841805	69
50292.58151112818	50051.904004311036	69
50671.09083023965	50867.30996304925	69
50419.04639797254	50055.46805159176	69
50950.09640123238	49903.24240528024	69
50325.16419471139	50424.88845142689	69
50647.93319041423	49795.905816215265	69
50599.76767893284	49909.17042918016	69
51246.16206725346	50555.156418028535	69
51251.82962548966	50274.601126593494	69
50990.71338118396	49841.09542104839	69
50735.83908571952	50902.170177780754	69
50625.13064857339	50928.732752299176	69
51274.11517465109	50342.87718214423	69
50567.52325763504	51015.28089579741	69
50887.194029461265	49863.28426861486	69
50798.70816674942	49829.39996967555	69
50447.74675877527	51005.43965141824	69
51114.9178298943	50523.134670701416	69
49907.92509233223	50373.256895755774	69
49854.47332616869	50320.82685311144	69
51069.14111982141	49831.91499324679	69
50253.37608475322	50878.80301352801	69
50010.64852872618	50294.35331541373	69
50701.88725675091	49745.85466281773	69
50186.84784919425	50842.02193726311	69
50633.06522881124	51052.99703225372	69
51194.110384176405	49917.212259738066	69
50317.32986851042	50917.98938372927	69
49937.624821811594	50300.98775970442	69
50377.127554726045	50996.30205568915	69
49836.83103740412	50407.5877707597	69
50527.79289598293	49925.35336062591	69
49770.63934298635	50439.97166088719	69
50297.50206753312	50987.215545108025	69
51060.75662344246	50449.1792729837	69
50993.30788805509	50673.56934395063	69
51061.15935993124	50704.881605088725	69
49784.89377014597	50357.94027289687	69
49910.25784860412	50234.78584188415	69
50251.090045205296	49994.97676028279	69
50797.747842611665	50946.66393374245	69
50726.200015610935	50973.06913955049	69
50140.983257410626	50410.28437300603	69
51113.00010723782	50600.07867216418	69
51023.893705548064	50116.4251419866	69
50390.46223724835	50925.94832802704	69
50050.64058074282	50109.139208866196	69
50471.50964609421	49880.9254080736	69
51252.303511400976	50021.75038131721	69
50191.70339249841	50912.92424108794	69
50724.049801299545	49828.47283274539	69
50335.96909495468	49991.15975084769	69
50101.348655298774	50503.79028847229	69
50901.25850447422	49793.968329295225	69
50393.34417186886	50828.902797671355	69
50838.18782164453	49756.98828465954	69
50381.90487593951	51066.25607340597	69
50122.62026385486	50879.75793668524	69
50180.89899385332	50040.97265228135	69
50787.30257644854	51023.48133757304	69
49713.928007055925	50367.76051424498	69
50558.775387262685	49842.36278794314	69
50122.73066753489	50804.7172869117	69
51179.51994992665	50628.50582468742	69
50044.426454749235	50185.207825943035	69
49739.710535256316	50504.30013872718	69
51134.02257221649	50682.30266842386	69
50759.36604387961	49695.60489912975	69
49791.25215504188	50278.019966375345	69
51121.96973294739	49884.90545453817	69
50187.52735481687	49961.32515461397	69
51043.34502939835	50585.6742892228	69
49784.161404221784	50569.37720512157	69
49669.86041595814	50494.468494716995	69
50517.36787050238	49784.77411012575	69
50088.49385988765	50256.56511976852	69
50078.74707929191	50748.22689020142	69
50738.67152213109	51080.80011644627	69
51112.74014027891	50755.79976531306	69
50769.57857774623	51145.24227201873	69
50044.63970320953	50429.33304505206	69
50091.286664416846	50580.11095478129	69
50976.265370947935	49763.65534620176	69
51041.37084907251	49737.81412137209	69
50411.61562809294	51129.84042461028	69
51247.89429825024	50652.78136803311	69
51043.77938634783	50789.623202396746	69
50271.52886956561	49919.77292543109	69
50506.89481410724	51061.770034735935	69
50089.37240928988	50650.39195832752	69
50023.0496503433	50508.99205914057	69
50538.592758097904	51125.94124374846	69
49641.52172013177	50420.97733710984	69
50312.29902428137	51057.44121782271	69
50394.61896798036	51200.12198334158	69
51011.805270332596	50861.33994787019	69
49971.772263855135	50198.28760587648	69
51269.39917987689	49901.01310975609	69
50511.25537464978	49710.13400034883	69
51320.625463458535	50678.42083378186	69
50861.45736820303	50976.72960398606	69
51119.698665696706	49729.7336881402	69
50831.95678486779	49682.74676441632	69
50144.34681831467	50704.4329563959	69
51007.18040952842	49950.572540687026	69
50936.22138989324	50851.71703966461	69
50394.941354840164	49878.715951513994	69
50272.32196322529	50473.13951219858	69
51279.21952995622	50432.08922216846	69
50266.617243348854	51115.38145332106	69
49769.37210373075	50642.842657290814	69
51101.70671333774	50830.92905673846	69
50683.84641836513	51125.53881641639	69
50612.66382785382	51142.18930895459	69
50450.88117168966	49807.52183345828	69
49916.57156474674	50449.07936097742	69
50165.886434415006	49890.58171454432	69
50822.9459310737	50792.27579700186	69
50199.60842074827	51094.768070829734	69
50714.27160206924	51201.206148636746	69
51260.71423750689	50727.84589846643	69
50851.75970710347	50859.017980557284	69
50981.93260529668	50754.50655958005	69
50335.305771747095	51143.06117873308	69
49841.25068895996	50655.957594024025	69
49754.87953619608	50719.23716659127	69
50344.34426273224	49827.325842627	69
51134.78497861698	50896.30082238664	69
49644.45468795052	50347.60531979186	69
50450.81586428954	49955.154289557984	69
50159.11187164308	49820.820515616906	69
50905.03996947794	49682.151534813864	69
49567.74984899743	50334.20548885305	69
51309.304741241416	50593.81967131271	69
50177.46131669214	51165.15621273496	69
51348.32909376584	50460.17140644237	69
49541.883217478346	50267.27286642483	69
49746.44072980888	50217.10209194055	69
50395.9442601706	51270.26207202186	69
50155.49373581885	50616.33855904617	69
49852.071088778306	50484.544228834915	69
49689.56232262166	50165.29496933933	69
51310.27463211686	49973.49600982089	69
49712.24560996083	50599.161070426715	69
49643.28878257429	50101.55581882718	69
51060.312772926685	50913.88038564302	69
51204.81236652084	50909.12959042545	69
50120.66676457205	50950.03667326695	69
49468.17324221179	50293.07849622967	69
49577.11953914497	50065.728091346384	69
50217.874103660375	49777.940882947296	69
49645.71585467818	50563.732328288694	69
51303.710334899915	50223.38564860111	69
51241.87803569787	50122.826125752545	69
50861.163125674735	49610.40104704929	69
50057.38665705627	50908.534563147026	69
51202.64087414182	50769.894118470314	69
50227.49477600676	50997.09968718077	69
50465.49211136939	51244.32595325332	69
50866.56741872679	50338.89983448111	69
50277.666864573555	49739.45752424305	69
49401.64227993599	50258.50472454502	69
51378.24520299783	50228.63785245872	69
50095.68855412779	51015.81529401586	69
50446.64554719684	51321.00032330362	69
50047.77144568671	51067.02483447119	69
50246.38537575054	49849.841732322064	69
50123.56553271526	51212.986611019885	69
51389.102283595574	50640.72651630535	69
49897.47206904393	50157.47609581421	69
49367.637236117815	50196.23958174684	69
50085.20950314836	49824.31930964894	69
50844.59121318501	51158.74521721061	69
49826.48824339783	50728.42207422035	69
49585.58925352798	50601.95464639815	69
49683.91498868208	50718.59683098769	69
51074.02373053768	49667.0767015739	69
50576.09964172629	50414.08462380368	69
50477.12551746067	51173.21269637528	69
49604.3487615567	49992.8684854797	69
50785.58510969902	49623.251126580435	69
50188.94473079062	51251.82372363593	69
50992.347300989975	49681.95500161283	69
51404.60890179351	50405.14123948609	69
49916.14448193505	50636.80973274171	69
51358.3487363641	50034.380727411706	69
51323.82147162041	49851.38574463118	69
49510.96734954007	50034.33889488623	69
49858.14872742695	50098.87465187766	69
50971.88692996752	50562.84872201986	69
51393.81715561592	49874.69321721121	69
51460.490934784764	49840.23084281484	69
49474.530369045904	50219.76717167441	69
50346.90648351114	49723.59827145606	69
50014.87811699857	49810.73971571147	69
50012.67844936878	51134.791017710566	69
50364.8331479348	49647.295523085115	69
51462.71453366127	49766.47121560499	69
51314.26213323807	50782.3760193921	69
49697.6996242975	50294.16713696712	69
49494.241815783425	49961.52487652996	69
51382.76220014232	49805.055462043805	69
50470.498742768745	49643.90903153133	69
51462.278988329876	50355.175215279574	69
49835.29882440081	50217.489005517535	69
49990.9509892648	50578.5317260011	69
50674.75182971704	51265.58600805611	69
50121.543501724234	50156.28038292677	69
51326.13808381084	50855.80318345521	69
49928.07460991034	50706.13735582213	69
51041.38344280211	49605.039748432275	69
50709.31739178292	49640.02602198594	69
50650.88565081477	49687.86648454449	69
49969.991801472555	51070.89508885745	69
51461.7517068898	50625.333624644176	69
49996.68762123221	50999.79773023764	69
49423.46237389267	49995.24364670489	69
49522.02094386134	50556.75265942527	69
49543.591272378355	50130.981606055706	69
50702.00395155029	50664.61340495483	69
49671.34251866608	50026.11477997316	69
50839.40478189525	49538.60149735304	69
51429.4212888418	50179.57878872123	69
49436.76284556958	49917.72757020865	69
49622.55614580907	50277.705604519666	69
50408.11349666046	49586.81433442796	69
51312.755159400636	50103.1359344183	69
51369.96239755654	49735.927277919196	69
51008.30578812445	50962.10675750673	69
49293.667028924676	50195.5703473562	69
49937.04586460601	51153.43620392293	69
49979.28241310209	50104.59690235404	69
49315.21395381274	50265.80007092552	69
50944.879082080595	50927.72099294058	69
51065.313326101015	49538.15641929688	69
49494.332002225834	50488.574829247795	69
49483.44225408944	49855.499754095625	69
49563.22992150255	50425.775556429406	69
51534.99662528873	50337.37372421933	69
51451.307218539354	50254.32983320344	69
50063.37891582268	50037.27092688482	69
49466.05811539741	50148.28475841194	69
50994.308919074196	49549.62579623671	69
50405.67089051239	49508.86792205002	69
49395.97312485387	50129.41695287923	69
50954.67333107362	49613.07939518549	69
49888.3457062562	50765.1088089979	69
50458.26382276555	49456.686042202535	69
50919.17392425399	51170.33039076728	69
50598.33872138912	49738.48899060789	69
49729.25809625074	50076.68029414261	69
51117.41643899566	49604.082440797785	69
49995.63312838409	49996.952169284436	69
51068.10732172718	51002.59324722688	69
50093.416142017704	51145.02955919814	69
50903.33080011651	49494.9795705348	69
50073.32841894546	49967.88265494727	69
50058.87636849433	50838.06997911626	69
50495.19995786769	51383.04239580358	69
50775.026700349685	49505.45316504076	69
50436.01950486496	49717.385448355344	69
50668.36405702612	49575.61791310941	69
49512.24523700933	49791.42507198354	69
49920.232003630364	50564.870997060716	69
50989.60131813188	51168.45457889943	69
50979.02953518568	51245.77506174252	69
50333.67471263459	50524.94170409968	69
51306.429872526525	50925.48448486304	69
49668.59633172788	49951.61802443447	69
49620.175587694954	50753.36707363225	69
49588.55026841926	50822.48272948493	69
51013.766207793844	51309.755042765406	69
51308.69893798747	49687.34467678963	69
51373.67691319052	49645.12388849709	69
50017.86846374706	50647.27773382822	69
49515.219512342825	50810.90883114535	69
49610.04721987981	50889.70356385813	69
50123.11514600326	49754.11754550598	69
51041.126323681005	49467.96863107377	69
50082.3259011451	49687.116110212606	69
49574.684939133775	49836.339631111354	69
51532.39630306451	50647.43249918274	69
49958.70712756719	50783.55962908717	69
50214.83727226438	49706.87308710237	69
49904.884405079785	50044.16837685514	69
49248.096030450826	50293.723679693336	69
49984.56096650371	51206.48904895502	69
50260.420853127114	50805.59304158821	69
51421.858972873575	49589.81881486913	69
49547.23209656342	50931.544535865876	69
51061.48642596293	51192.37877254632	69
49184.40022225308	50254.51663496968	69
49487.15485033318	50620.9401781188	69
49943.682446299674	49938.382730520505	69
50477.898474944435	49571.97253596706	69
49982.37904045375	50885.94702166741	69
49437.218860559384	49797.91484440146	69
51516.32445147944	50568.31647339419	69
49267.588869403524	50365.360065287496	69
50515.60740323896	51454.13307946772	69
50473.572892564516	49386.94771361829	69
50753.091377496334	49437.846216946586	69
51515.87926655577	50208.93698817629	69
50369.57636362045	51335.697649447204	69
50019.03426618079	49649.26303251117	69
51404.418419260255	49519.52423617282	69
51375.95198415616	50910.27526220814	69
49815.01901884355	50035.76097837546	69
50317.32367485342	51393.19178679083	69
50932.16778255643	51093.0289336268	69
50401.81078674831	49412.55739270183	69
50169.91117174912	49647.59488386701	69
50388.19790581324	51404.249748662594	69
50682.24786557807	49411.2282227794	69
50632.36928220865	49359.47966739852	69
51484.22556232472	50430.72205861065	69
50973.40578297324	49444.80381659153	69
51457.211808216714	49914.60520178601	69
51493.72594714259	49573.287126718526	69
50545.73561071987	51200.634734726395	69
49576.15506694607	49921.64810812363	69
49638.123219984074	49875.20368708599	69
50879.45078980092	51234.474262714626	69
51425.48246672321	50859.651301997525	69
49949.3704858693	49665.63477945575	69
50859.91950604877	50021.56484798469	69
49958.93866128567	49595.25892060353	69
50553.22725589837	51341.60413998009	69
51142.274043625424	49529.12567593899	69
51295.05650764177	49763.02334949817	69
50419.7127184041	49332.60505444421	69
50609.805710727334	51293.220628872084	69
51415.785172546486	50567.090404514674	69
51134.56474363299	49798.20187009737	69
49881.16516969591	49642.834839755225	69
51167.52771938872	50973.82820446602	69
49928.71481259709	50971.71558800837	69
49644.375625608176	50651.216824019866	69
49441.080399119746	50818.403584986576	69
50922.61740231164	51293.43844108482	69
49288.5585460163	50433.47200061739	69
50249.835081190766	49641.84481572654	69
50016.68032813823	49719.98820540814	69
51586.339680532285	50542.2078594429	69
51090.54762725238	51078.014048514175	69
49449.06740930208	50745.383180345394	69
50971.743442837265	51376.0624390472	69
51419.81785523202	50475.171434577285	69
51447.72094958891	50791.72079784747	69
50821.39436104576	51276.676081826605	69
51154.53391035906	51042.622972833335	69
49566.91410027538	50672.892266054965	69
50305.83136193856	51298.4382236878	69
51201.86132705496	49766.84884084978	69
49418.89191650365	50651.33520104125	69
51535.491764905695	50140.343447472755	69
51539.82467285951	49782.400853841216	69
49897.222367756185	51085.905909271154	69
49384.67462395618	50589.1874319273	69
50636.15750432353	49284.58906931397	69
51351.56266464684	49468.6739385894	69
50392.65185902141	51477.945320313636	69
49589.16387466505	50522.13002380011	69
51238.126886904865	49661.20155379669	69
49446.401104594646	50896.65000950277	69
49920.21300640507	49864.6654405188	69
49757.298903511764	49982.93814565086	69
51582.700608976134	50087.066027749315	69
49518.185472796555	49720.43163105534	69
50324.387239625394	49423.586541602934	69
50321.19370486217	51463.72313967823	69
51495.33563754345	49500.479111854154	69
49311.02951720331	50606.993573473505	69
