# Supplementary material for: Abundant Topological Outliers in Social Media Data and Their Effect on Spatial Analysis
Source: PLoS One. 2016 Sep 9;11(9):e0162360. doi: 10.1371/journal.pone.0162360 (PMC5017681; doi:10.1371/journal.pone.0162360)
Supplement: S4 Dataset — See the respective attached file. (ZIP) [file pone.0162360.s004.zip › S4_inclusion_swl/clust_71_80.csv]

50000.0	50000.0	0
49997.79043139506	49998.597076012185	0
49992.133447697015	50000.07879332946	0
49995.558133034945	50000.38009565156	0
49997.21745450375	49997.77212437529	0
49994.57180867038	50002.631066205395	0
49991.49888846195	49992.4613969998	0
49996.77201141029	50001.35825968003	0
50004.850999751936	50000.85693610015	0
49993.46797080403	50008.42654315858	0
49998.95035597973	49999.646175560476	0
49997.442896782326	49996.09302892505	0
49998.812795232036	50001.19449831629	0
50002.62075658079	49995.496073808055	0
50000.216125961226	49993.66178437633	0
50004.23648844592	49992.22940218959	0
49993.571381594695	49999.580818657516	0
49992.41923089483	49988.943020042476	0
49996.0527618576	49990.599080623244	0
50001.12000876341	49996.02035613251	0
50001.6019572125	49988.69191780159	0
50000.054173393626	49994.84507609227	0
49996.16393075302	49983.54171333091	0
49999.359585119164	49998.34690009942	0
49990.032259035645	49990.78718097332	0
50008.03801246034	50004.374756706806	0
49997.912305912	50002.05047237355	0
50003.47988321763	49993.052296422924	0
49985.51403302475	50003.33527065473	0
49998.6759818169	50008.21620234813	0
50007.88661690972	50006.75171072905	0
49992.84463948033	49996.02080521639	0
50005.353157945894	49996.63946390781	0
49993.56821679584	49997.757853689975	0
49984.727985152575	49992.42600786566	0
49987.897885826496	50000.432936200814	0
49995.41428427015	49998.58480619745	0
49998.23230755371	49984.27159425677	0
50001.56984675912	50003.70886639595	0
49987.949256951135	49986.671472371265	0
49993.69019385624	49988.42095948461	0
49990.60023029436	49996.84431148471	0
49989.8831856475	49998.5480773353	0
50004.031737429694	49998.13902404288	0
50003.4894029905	50003.09904140463	0
50008.61850962432	50008.21797879241	0
49999.591625836154	50002.031401449996	0
49997.03975814452	50009.348246719914	0
50004.44371639388	49993.891565456965	0
50003.34929151505	49985.56991203538	0
49992.16039029563	50006.06042632077	0
50007.15378653218	49999.26466668234	0
49996.16890274137	50002.738391335304	0
50005.92485061879	49988.330804757796	0
49998.38389391129	49993.62450756858	0
50005.06115385122	49997.67556213016	0
49988.91764942108	49997.5550046056	0
50007.51712024195	50001.36870839534	0
49988.1616042304	49983.63506917873	0
50009.485075860175	49997.87824772131	0
49996.04301541916	50008.734037925446	0
49992.10706594943	49998.709555552676	0
49998.05603662089	49976.85732034227	0
49998.23225417739	49988.04705525317	0
50003.29875263384	50010.79864165075	0
49988.8005706413	49988.888047156666	0
49998.633742805185	49985.74198749925	0
50012.26252845324	49989.043919917516	0
50001.71554240036	50008.23076770677	0
49990.4221963806	49980.08489794384	0
49996.7307457035	49986.75100088232	0
49996.95323201458	49991.31025767149	0
49996.627782278076	49999.704189140306	0
49993.783599509414	50001.9670468794	0
49995.547791910605	50007.16657583297	0
49994.541607082676	49998.032773452	0
49997.19536476392	49993.761534747864	0
49994.48619388764	49990.314267388865	0
50005.31953840113	50011.457951609125	0
50005.21838530439	49992.710027598725	0
50003.553832569996	49996.930528550794	0
50005.55622003214	50007.27952617764	0
50016.07253131363	49992.92009515851	0
49981.55975510632	49993.815413305005	0
49998.391760254424	50010.92338898061	0
50006.9610331696	49997.4371772649	0
50008.761052684844	49996.71402507769	0
49995.88335509951	49989.38185972829	0
49996.861110456084	50003.60591475201	0
50011.76083948491	50005.815023696225	0
50007.565205166386	49988.032658921504	0
50011.5472826698	49993.41279408204	0
49994.69598294172	49991.86267472745	0
50001.59297422699	49992.63184262959	0
50020.432728192354	49991.544523876044	0
49995.42836478101	49997.296746693275	0
49998.810270886876	49992.07105333187	0
49990.64479087334	50004.56734443546	0
49986.07489653561	49993.66150576665	0
49986.51012401545	49995.60849854692	0
49984.077954815686	49995.664388103614	0
50003.895467088914	49987.98694527446	0
49982.031325156546	50004.108411650275	0
50012.386007996894	50002.93416500153	0
49981.83577827261	50006.99544168797	0
50002.61358895062	50006.125868638286	0
49997.610187178936	50007.504993158815	0
50002.000247755146	49982.02566011666	0
50003.92467657114	50009.55221404131	0
50007.90022175466	50009.254849840996	0
50002.119076106625	49987.54881244561	0
50000.85755020047	49982.84260186325	0
50002.88920887537	49988.277816315385	0
50000.76418505607	49990.47633754719	0
49991.52221516297	50005.175687260315	0
49991.79441719219	49989.945528475415	0
49998.38903914623	49990.977596904035	0
50010.86443657174	50002.861853111826	0
49996.13310567727	49978.225416527945	0
50001.90323198772	50002.087447907405	0
50005.84584777947	49998.54566276328	0
50017.357289774474	50003.73442282242	0
50012.453241333955	50007.3589429362	0
49985.605250376015	50000.51473356919	0
49994.38328827558	49984.18899957935	0
50000.8403546126	50004.897730818215	0
50006.11194117808	49990.15992299432	0
49984.27524808013	50005.968591316036	0
50019.5490885488	49989.334775282514	0
50008.08135946473	49995.88210170539	0
50013.452588935026	49988.7082536488	0
49998.1854275154	49989.08493253287	0
49998.71774061969	50006.58240197167	0
49993.97049801827	50004.02511665101	0
50015.25622703696	49993.5720335993	0
50019.81418921928	49993.28277654077	0
49995.226166110464	49988.49803466768	0
49993.865175289255	50005.869898426434	0
49994.04884830762	49993.897956082816	0
50001.39258520028	50014.69304526826	0
49992.10381851385	49991.3367421365	0
50002.88349777745	49998.53556594982	0
49999.29465558944	50003.13800737407	0
50012.61582749915	49996.667967977366	0
50004.93898694684	49981.08544820314	0
49992.72674114008	49981.491918674365	0
49982.816725410885	50008.82887474503	0
49993.60548876865	49980.15138910854	0
49992.11360557294	49974.161871512435	0
50008.0641741181	49991.535682462476	0
49986.56975352135	49985.88537937111	0
49988.26397047004	50003.51104710496	0
49986.204012010814	49983.62403469558	0
50005.45533731321	50008.4777403098	0
50002.84202847576	50009.38788858975	0
50004.5110949025	50002.17592122478	0
49977.593176681534	49997.97886004455	0
50012.96296910729	49986.584380800676	0
50000.389708098875	50008.21378903525	0
49990.53693650669	49987.986221160616	0
50014.06684097054	49993.2541244715	0
49991.01998804747	50002.62396518842	0
49997.179664791176	49989.593964051295	0
50004.2950092968	50012.89350630644	0
49990.621701041644	49975.46767306921	0
49993.55678247852	49977.01456242952	0
49992.84959283164	49987.70268395018	0
50011.20404459958	49996.77816642178	0
50003.364540594666	50019.003513690965	0
49983.49823437399	50007.538690917216	0
50014.32975302772	49996.15686941403	0
50015.78410513641	49997.474112749405	0
50009.43197460551	49990.474738550445	0
50004.745906517455	50016.623646608256	0
50009.63416808849	50010.34807378314	0
49981.74271072933	50016.83610456045	0
50013.40609958293	50002.34463341224	0
50002.72985233878	50018.01678341299	0
50008.287622641416	49999.13161246651	0
49984.126513146795	49977.08224825575	0
50012.84333684762	49985.38424254539	0
49987.99532836726	49995.883448455505	0
49990.49563661924	49992.83144377475	0
50014.145828508044	50005.16808115428	0
50015.1384677496	50000.029878970345	0
50018.71002429644	49992.34413541518	0
50007.134924491525	50011.962310271636	0
49996.373515502455	49992.135994846685	0
50006.850693972374	50009.72264438309	0
50012.45941158673	50019.663471941465	0
49992.899397134126	49993.07508130361	0
50016.607641170005	50001.151601822945	0
50001.25747092277	50006.547656443894	0
50005.9345093647	49994.19009730721	0
50017.813944932546	50005.00005444524	0
49994.42296405501	50000.44724693628	0
49999.35940114721	49988.76188971461	0
50016.58884756132	49999.17895380054	0
49994.892938313336	49980.091849776516	0
49995.0510721457	49995.44024060015	0
49986.38053722962	50002.41536141428	0
49990.64707373581	50007.66669698612	0
49989.3412077137	49992.250863683475	0
49987.369434572014	49998.90669951169	0
49986.04730065185	50004.93889305151	0
50020.57281063565	49988.298296764944	0
50003.141428724506	49983.92680217168	0
50011.81226398315	50020.795317113116	0
50007.91702417866	49994.79261652382	0
49997.460358599514	49978.000531714766	0
50008.47322917809	49997.7998386602	0
49988.79105521255	49985.61885176348	0
49979.99668415866	49988.247550464446	0
50023.01450993598	49990.665766766455	0
50001.80863469015	50011.621492053586	0
50001.180707899926	50000.160397497704	0
50001.230491099064	50013.464722137476	0
50005.57916729151	49986.36478573439	0
50006.32386534526	50003.98689779463	0
49987.26417256439	49997.386262863576	0
49986.50969488265	49971.13079668079	0
49991.78560749561	49984.743248127874	0
50011.91064186316	49987.25857504851	0
49979.026179858774	49993.54009193787	0
49995.29197055855	50014.299317089695	0
50003.27528192292	49991.640484220654	0
50022.18687484511	49999.49876293456	0
50016.845165693354	49996.542146341235	0
50009.68184032617	49994.3223712722	0
50008.5689875515	49989.42745413995	0
49988.62882947315	49994.23153514448	0
49978.34352784749	49994.31806542327	0
49991.21899801028	50013.93786311992	0
50009.06545782055	49992.015826742805	0
49996.762495718875	49973.93491078354	0
50017.86968777505	49999.56646561498	0
49992.32209367812	50003.204802689404	0
50006.53972236025	50002.45568023364	0
49989.60527622023	49999.63902025744	0
49998.13606003267	50013.69500914624	0
49990.00921189547	50013.485931768155	0
49991.09537875763	49976.82180722324	0
50010.54800492425	49998.00514117209	0
49989.09032394753	49996.42852776032	0
49995.18505374276	49987.3120398817	0
49990.204920949844	49989.23957312068	0
49995.16332007578	49981.804981765024	0
49989.805555721876	49969.598178768865	0
50014.54160586519	50009.30971696948	0
50021.54580095918	50001.77225144148	0
50006.927652825536	49994.9504747572	0
49978.94516972163	49997.86333530433	0
49987.154837966766	49993.45593771072	0
50018.25094646333	49988.26745355924	0
50015.53809944499	50007.19757847838	0
50002.562234896366	50007.29734310244	0
50000.87592896443	50009.30557281569	0
49996.09835851055	49994.088565508806	0
50023.472574627034	49993.01831946304	0
50013.090661204544	49993.807025936294	0
49978.33498788711	49999.89226490378	0
50014.457860201575	50015.35471834229	0
50006.75642568968	49992.643689522236	0
50010.80395894891	49986.74763689218	0
50001.22972512284	50016.696412634854	0
50011.0865047758	49984.2383962155	0
49987.17750191979	49980.50113884318	0
49988.18126003159	50002.39534483807	0
50025.30879016485	50001.55626795164	0
50004.84985572731	50003.25131092541	0
49992.321169828596	49977.792669715236	0
50025.70679542769	49986.95657258604	0
49987.68618123762	49990.97637467728	0
50003.750755374844	50000.30182726468	0
49993.00738688821	50018.27374472574	0
49985.56049451298	49985.40564000354	0
50012.47559685164	49994.66869856204	0
49988.23073582163	50005.06016935864	0
50014.21137249285	49998.59916272567	0
49985.705947552444	49991.237555350046	0
50023.961762669176	49980.63716247672	0
50015.65901229553	50005.51123304655	0
50007.42018130532	49983.40923644637	0
50003.98929458173	50020.19652411129	0
49978.68685766216	49980.01706397409	0
50006.02554113342	49983.502716806615	0
50006.37104882755	50017.880156948675	0
49977.877792385596	50016.68462250551	0
49983.88778388111	50003.431641383904	0
50007.25930525301	50016.356386512496	0
49997.53870393056	50011.68337544323	0
50028.8876354843	49996.7961139601	0
49993.03313609062	50004.99403676527	0
49978.87460193789	49978.57901382944	0
49998.366406242945	49994.75751474936	0
50019.61622097593	49990.60713461233	0
50014.61533795304	49991.38028168589	0
50008.690952911136	50020.165591565055	0
50005.68511072025	50013.842987113785	0
49996.093953493786	49996.01996986774	0
49981.46397774686	50000.416395001106	0
50010.21667654521	49996.177030068495	0
49996.98762224401	50012.73618486243	0
49977.06413674297	49991.234642248426	0
49993.694214306066	49995.12567417274	0
49980.3192485011	49994.00326872188	0
50004.056211135474	50014.66353332076	0
50002.37956575776	49978.923750197646	0
50022.66685467963	50001.65038291576	0
49995.84149753014	49973.43350969119	0
49997.10356754586	50006.01006358804	0
50033.06942428801	49981.91341570461	0
49979.94679799229	50001.3323591304	0
50008.85047956283	50016.47355770598	0
49995.25060635962	50016.73726829858	0
50006.72266694603	50007.64404602325	0
49990.082384099696	49971.73324296739	0
49994.30142329103	49986.52147414055	0
49993.99083781493	50013.564340328594	0
49993.677025331424	50019.77453632753	0
50008.88873976937	49986.20754836948	0
49989.62043617076	49984.9066512741	0
49976.89101514203	49999.79555213243	0
50000.38365317644	49984.73866509687	0
49998.50301832688	50004.801049115755	0
50002.4775370339	49999.82692121468	0
50000.58614407058	50022.59126134004	0
49991.57997734524	49980.74466590062	0
49999.47619484948	49983.55135301644	0
49997.872176753845	49979.78767954166	0
49999.51034001347	50014.126163537476	0
49987.361610054635	49969.53376487578	0
50002.83973411616	50012.701877170904	0
50010.86774556764	49989.07944425918	0
50001.15748309764	49991.573961654765	0
50007.9913835416	50022.24041741338	0
49988.7503233546	49981.35012226887	0
49986.03608310234	49999.11861181681	0
49985.00637627702	49981.597648055234	0
49985.650089384144	50009.49023072368	0
49974.397243483145	49994.03644489316	0
50015.4345562129	50000.98678220005	0
49976.39001702552	49983.38478956387	0
49990.066594147334	50015.71113489241	0
49971.73204410394	50023.41744022993	0
49983.60830630746	50002.113752133686	0
50007.28364498836	50014.70157262982	0
49983.19737224199	49998.713609976796	0
49986.11467622116	49996.56995467928	0
50019.87293030292	49996.05067039871	0
50011.89569799317	50004.23689077273	0
49987.14195373493	50003.64643312917	0
50005.18617250356	49976.00707180303	0
50021.27295677253	49997.78060101359	0
49979.594871433575	50010.649888378335	0
49992.039268323744	49970.88771154867	0
49987.510827455895	49972.02581111281	0
49995.56040451604	49984.98989796355	0
49981.0822076258	49967.432359146966	0
49987.94058000065	49974.88526764987	0
50014.510866226876	50001.379604242626	0
50004.62877733578	49978.807454918766	0
50003.970018942	50018.124082947324	0
49993.62624373497	49978.81782578118	0
49981.3428510555	50003.34384201937	0
50018.167902045905	50002.34827142573	0
49981.71449227033	50012.160532840586	0
49993.51179022016	50011.8374166899	0
50006.51511528033	49980.31385758159	0
50023.53832016382	49982.224374854566	0
50017.194157851016	50024.83639285489	0
50016.97714463976	50008.12513798981	0
49990.94758817478	50010.165896359336	0
50029.3899666008	49984.93088934797	0
49985.95128382408	49973.39797252086	0
50021.498484812364	49991.903341270365	0
49977.56468768297	50006.68173366002	0
49997.40523162644	49985.00916248897	0
49999.45886393115	50015.993292540705	0
50004.07375902936	49990.19193619716	0
49974.26236635185	50000.19879209648	0
50019.180563178095	49997.94562009952	0
50009.890755981425	49980.265018184764	0
49989.29510405071	50002.724338880376	0
49996.426259186024	49985.51478007382	0
50007.493040620924	49989.19723968765	0
49981.384028675486	50010.62626959132	0
49991.6071713429	49988.028312631526	0
49984.6056899718	49996.65388554512	0
49989.978249538704	49976.34614928339	0
50009.06208482354	50007.05225252825	0
50015.12164949382	49987.54220632814	0
50013.02451351341	50012.6930640136	0
49983.72875331615	50005.03348698493	0
50030.322162535915	50008.764945724026	0
49988.07236480543	49973.30322159022	0
50021.17953770424	49993.40148768863	0
49977.9353266202	49988.32861394756	0
50017.55200453088	49989.686622262205	0
50009.41709683127	49982.94472538286	0
49993.517031380165	49985.624445562935	0
50024.23762702507	49990.057631149546	0
50006.59920691841	50013.173112278804	0
49996.36285869221	49979.65183355569	0
49996.46253639952	50010.35669178488	0
49986.346697934445	49975.77454466398	0
50017.36509094484	49994.05724041787	0
49977.54298608225	50015.26628060827	0
49987.665413008544	50009.961026873665	0
50004.20668245684	49986.92493821414	0
49991.240948939056	49995.09753900651	0
49990.672214701546	49969.02835953091	0
49986.80029992012	50019.193986685816	0
49987.05498610656	50015.276629584274	0
50013.29483279359	49990.93642424138	0
50003.07116470876	50004.790797890644	0
50019.96678142075	50005.286622233856	0
50016.410985050155	50026.64117403084	0
50022.381607964344	49994.78009458669	0
50032.55510401598	49988.476649386204	0
50019.84726886357	50008.03743254569	0
50018.55105006549	49996.125393120456	0
50005.72733228711	49984.65987424659	0
49990.724770951034	50001.10196901953	0
50007.556938279646	49979.396019758125	0
50022.078615100705	50000.813758113996	0
50004.55566149082	50023.60044291396	0
49998.4983155582	50015.035411197096	0
50004.21201548379	49979.89735732732	0
49998.41688966351	49982.0914605221	0
49996.9404056562	50019.45560997021	0
50024.824178134666	50003.82240284793	0
49981.59933546655	49988.22546023058	0
50006.68692081328	49991.29153867619	0
50030.92505047998	49986.73341575318	0
49987.02162812129	49999.91224158874	0
50025.59547838074	50004.8113040502	0
49988.90094384041	49975.40867859488	0
49990.23594971534	49994.96063345515	0
50017.1067611682	49986.79810538411	0
49995.74080340362	50018.56532930337	0
50002.31586199673	50000.83903672667	0
49985.91446985067	49977.111835945914	0
49967.44431902017	49989.53004316159	0
49991.32434972063	49993.81099808387	0
50030.49764698876	49999.80431681986	0
50027.8920230694	49984.61646596402	0
49974.05217655252	49991.63751974511	0
49986.350155817265	50008.71150109189	0
49979.786602864704	49996.93528004006	0
49980.638830733114	50014.78666042598	0
50018.94609729141	49984.38404056665	0
50016.86817008317	49983.479919210724	0
49990.923193534356	50019.067660158245	0
49984.68159875427	50012.00075993163	0
49982.58897476211	49987.25645410104	0
49977.860154341804	50025.185317880954	0
49980.36263354036	49976.54920293385	0
50030.175245270664	50013.83441614367	0
50030.65430217634	50010.08164100497	0
49970.65389870021	50027.10203048065	0
50034.9719228903	49978.647480672626	0
50017.85789347177	50007.327853458395	0
49989.376716702325	50005.95581601044	0
49972.54740722439	50004.26018838349	0
49999.90607349646	49987.24525022351	0
50016.33039841318	50011.26546094777	0
49992.406209525456	50011.43399184492	0
50035.72874323706	50015.82195458916	0
50005.41012807499	50025.2913505149	0
49983.81713803753	49983.79410119446	0
49999.77181508898	49967.689736443	0
49967.01115954832	50018.732933267005	0
50001.21111076006	49976.59515916633	0
50022.03660548448	50021.284900769926	0
49987.06820574467	50005.69981951918	0
50020.23576196077	49998.22890886206	0
49992.16903790663	50013.34050751537	0
49981.74734959878	49983.20071237331	0
49991.36824090871	49969.98461879516	0
50012.37766248718	49981.688403947286	0
49974.56224014572	50014.0804240969	0
50024.36097900612	49986.16457806206	0
49978.57637046901	50017.57258934513	0
50035.21616128849	49992.33085888675	0
49988.520182053304	49993.212740546805	0
49990.99456999804	50011.18036907362	0
50014.791241027175	49989.81083623396	0
49983.24235149588	49995.04380092772	0
50005.4078474971	49995.59320991545	0
50026.3538803164	50002.49773890014	0
50022.33425121599	49996.648774144	0
49985.706139208625	50015.893411702025	0
50001.12132970448	50026.977078791555	0
50032.16883876991	49997.22933410839	0
50000.78804212597	50010.92367463368	0
49997.79416111843	49992.046539810384	0
49989.86428037326	49986.360250281214	0
49991.50355130605	50019.933566887434	0
50028.340584949256	50004.80209150397	0
50496.21749976456	50285.7307299352	70
50567.51449900034	50261.049980345	70
50538.84521249192	50190.06699796878	70
50629.06864861535	50308.15368618126	70
50480.59935093933	50358.050828027444	70
50583.040249170976	50130.10247825012	70
50649.420064939724	50159.24029038535	70
50489.46464729121	50435.63572908525	70
50413.70812565846	50400.29520627561	70
50507.36680062728	50122.626270860776	70
50551.867343716105	50338.765366549116	70
50374.59389690398	50331.72056690173	70
50665.83959000961	50230.38848341122	70
50320.198909593484	50383.13924458391	70
50733.07802535958	50273.05917000828	70
50697.82428944078	50348.859314770925	70
50434.65078078881	50484.84875397571	70
50727.75040843345	50416.75699866891	70
50372.581110414074	50527.50372414648	70
50332.58684928511	50596.3219879931	70
50806.30155352472	50249.1246512145	70
50466.42526227997	50186.43508314474	70
50402.2877816629	50618.046261653755	70
50857.44101002218	50193.1751658205	70
50740.805677415956	50493.97643331699	70
50650.23216750952	50415.97145693487	70
50656.43764953986	50492.97665824043	70
50633.93167668214	50566.74107335867	70
50431.12751498689	50123.10925390633	70
50902.00717407703	50131.967287996275	70
50363.124986327864	50091.71457105897	70
50800.07017286642	50398.209375748644	70
50856.74109048199	50350.771110105554	70
50269.61207790477	50559.55396466179	70
50247.09489089522	50395.139133798424	70
50349.29341377773	50014.128402917566	70
50462.08878870059	50049.9759416419	70
50284.83411604737	50318.70414171846	70
50824.3614357157	50125.75682185135	70
50548.09729334993	50061.248020587576	70
50260.07621329259	50249.164844980434	70
50503.25435368877	50505.842466325405	70
50386.83894346668	50259.68719029667	70
50812.01264640718	50052.44043912874	70
50393.07956529959	50186.88618200456	70
50200.79220090002	50531.15872388511	70
50571.14670860712	50410.73189002168	70
50769.273674828655	50562.25106202649	70
50780.638516128194	49983.514877407746	70
50130.68809238579	50503.009453422615	70
50930.87983618703	50201.840958672154	70
50614.74277702604	50035.964385099884	70
50719.99289583684	50135.526300433	70
50844.08016681428	50536.24556813023	70
50295.490311953	50062.39182425751	70
50733.645561499376	50051.22474157272	70
50185.16623528842	50234.890045887914	70
50787.72728637824	50326.12625476613	70
50732.542150805304	50631.77433759579	70
50950.9104993411	50271.979141541466	70
50245.33522592386	50117.15049699681	70
50305.148468776395	50157.03433620071	70
50474.82601745555	50616.11137535299	70
50285.28734610955	50481.597587377	70
50973.73693553436	50110.9317567714	70
50979.48432666507	50036.04210008196	70
50710.61016942783	49949.188952754754	70
50699.024082604126	49873.70739027625	70
50809.68651964427	50621.35452134928	70
50135.94765336159	50575.01035096822	70
50528.301487723926	50667.47772758097	70
50594.53264075755	50698.81654728096	70
50887.83035225459	50027.50263641238	70
50633.97082262902	50761.531083299815	70
50211.254422774036	50331.242149006765	70
50135.74698382397	50333.88654989938	70
50894.03404039788	50416.8183382628	70
50473.11040671519	49974.92038283009	70
50341.03537586263	50668.040917399485	70
50700.750557845335	49796.49486164588	70
50176.525267926154	50149.087148827384	70
50632.09560693868	49947.76355673963	70
50067.42240229337	50455.96382895251	70
50442.363770275566	50685.43903863488	70
50186.76628635686	50069.08040889802	70
50441.13952298336	50761.7519167575	70
50075.66776866722	50622.52509152328	70
50102.00658814589	50151.87894440895	70
50847.26180907702	49958.75782987925	70
50919.90317727184	49928.04853752721	70
50885.052353370884	49859.17096888269	70
50781.810916202936	50687.147440104534	70
50212.71247586881	50000.181341838215	70
50764.87955032691	49836.092866495324	70
50099.77615178578	50694.460303592634	70
50132.407941938836	50016.81615127468	70
51002.219078557035	49962.400440556405	70
50584.54423965846	50623.27513996142	70
50343.08060570394	49943.044334628845	70
51022.06216546048	50246.742281694365	70
50155.573036452544	50743.81949363889	70
50074.980970953526	50286.468312779885	70
50956.02961585555	49857.35452365413	70
50669.51196698783	50679.34826123647	70
50187.65376367176	50459.71865401163	70
50286.47925437947	49896.05643234619	70
50477.61468732394	50827.56326071775	70
50055.12094426297	50033.402421881365	70
50849.1563158993	50715.17415104628	70
50365.59330493008	50735.82588713734	70
50272.5779913578	50703.93216785573	70
51037.90784707363	50322.103788716966	70
51095.61814117002	50223.446803519204	70
50813.47852779773	50470.88110884051	70
50668.948248265	50082.860070569535	70
50884.528744193405	50615.43392212518	70
50561.775787067374	49918.85712747334	70
50698.93294657961	50800.69735121457	70
50404.04529113138	50847.17324557147	70
49998.55482813329	50635.91229658114	70
50562.355929051235	50791.97384663135	70
50456.146567649	50895.72206497697	70
50939.38997176105	50559.74294513286	70
50754.296856968045	49749.572644989115	70
50060.131410050555	50360.80248259841	70
51073.27207351918	50386.726904668685	70
50633.971775338265	49764.00449894238	70
50557.891983749614	49751.940787018415	70
50583.6484594255	50509.17780672955	70
50626.642034345736	49870.56048351348	70
50322.15832991821	49831.59121798095	70
50625.81534524001	50838.286378314406	70
50552.20609345664	49845.7861957638	70
50912.45141537262	50486.810220458574	70
50771.298000040755	50808.74291583147	70
50481.97213650452	50971.40744869681	70
50016.407619442456	50244.691888728375	70
50022.46769411748	50703.31957220023	70
50378.818717926224	49875.44828136279	70
49987.119855288765	50338.955632773526	70
50981.53478019116	50460.612329792275	70
50315.475029315174	49753.11688486077	70
50254.09796519227	50633.16982042622	70
50752.43846955702	50201.74083467918	70
50190.59360209199	50676.63655181715	70
50118.38001627641	50806.55936573287	70
51014.4216729237	50532.14949607675	70
51046.24541140129	50106.242026498396	70
50248.20135183793	49821.757794085934	70
50446.76967646377	49839.468685471045	70
50047.514858585484	50526.32978032479	70
50999.280137801245	50606.196159876716	70
49979.8453682659	50178.81489256887	70
50507.44699487182	49692.755874132534	70
50957.886972749264	50380.22144438995	70
50172.292254622465	49819.92635679695	70
50325.012832404864	50849.380856563504	70
50296.95477848929	50778.25081268777	70
50068.00085188596	50857.35258377563	70
50449.85179287568	49767.81523071177	70
51137.148353932454	50419.14597013634	70
50000.93021837591	50900.3613665181	70
49932.22365080236	50926.381681690305	70
50023.18880460552	50113.9749316109	70
50294.83637222274	50918.78364473966	70
50259.64038754041	49700.13760976656	70
50815.44403629264	50869.11244463111	70
51065.207359995235	49923.448174155725	70
49995.865353849935	50436.684957721896	70
51183.203232610365	50483.0670691605	70
51117.42021489012	50325.93387331454	70
50079.59681432814	50935.21769317916	70
50806.233997743846	49693.77132905145	70
50060.12488150264	49958.38959669135	70
51026.3079422309	49824.14378045118	70
51185.48599950603	50355.586567611754	70
50040.816133558685	50772.5553124778	70
50101.253192889875	49849.51392961099	70
50159.02798647207	49949.93445370693	70
50331.167387377165	49669.92708547853	70
51071.362036069746	50486.84463046076	70
50366.714244934825	50914.72371592111	70
50724.089591886484	50730.20421341161	70
49962.446620520015	50836.66497469208	70
51109.05909273274	50148.80240590361	70
50402.102123257675	50978.75491891148	70
50023.41960010872	50991.459913836574	70
50155.86334194959	49745.556357001085	70
51255.359897597365	50380.85276629213	70
49957.96908234486	50082.211849698746	70
50891.50362094741	50853.100859330225	70
50203.901558323785	49883.928500799695	70
49880.59134352711	50984.24466843822	70
50478.13296947527	49903.475323480496	70
50562.97282707386	50877.5331036863	70
50453.324286034585	49639.480349641126	70
51051.93267264457	50013.12845791725	70
50084.80902180798	49776.77543271635	70
49923.91257842092	50018.199627549235	70
49898.738063122284	50798.23722832881	70
50797.31016220951	49901.87229586778	70
50877.5436120406	49710.91805442216	70
50414.21525850159	51057.48410122054	70
50456.41960897318	51124.56391834761	70
50728.07056128841	49683.37830577528	70
50250.09212191154	50856.09120944488	70
49923.635602523726	50297.68023872538	70
49933.35134027559	50726.29992808925	70
50092.30596952872	51023.96107907404	70
50027.93428298824	51067.19090365899	70
51001.395900339965	49752.93442473833	70
49906.020660298775	50149.428212624	70
50511.71540434143	51181.61747345062	70
50853.73800885412	49637.04509446288	70
50872.0775380454	50278.52578420468	70
50866.822814433006	49786.69555170856	70
50159.9807910235	50981.7711462001	70
49858.84292770596	50704.319607171376	70
51331.66337474385	50388.907339384336	70
50950.25796270681	50896.29449537252	70
50198.73464186246	50915.68367110886	70
50073.31037631196	49699.236153268284	70
51399.34892720859	50363.98324711613	70
49852.85048351337	51058.27709545665	70
50148.890099290955	49674.38226882815	70
49932.99203761884	50603.66655158233	70
51012.086205132575	50175.2494396754	70
49856.23363481536	51135.95607043426	70
51093.99490062967	50557.19569427079	70
50732.38343479305	49611.57892260477	70
50645.229885142064	49685.39126931151	70
50526.11035449725	49617.61104944039	70
51020.61285828172	50880.51110826289	70
51299.21013718227	50323.12817633761	70
50218.96315477	50787.716001885936	70
51186.99309043588	50556.75823566103	70
49831.8895610734	50833.78133712087	70
51093.72786051433	49856.22209750277	70
50232.26143294891	51007.781881255745	70
49803.13730969188	50978.413091389586	70
50823.20874142206	49570.48038091221	70
49798.3122118182	50654.395453512334	70
51463.99882294604	50326.00237244247	70
50816.24511769471	50944.87834213266	70
50898.1753166527	49572.89803373226	70
51160.7134489041	50093.73384253875	70
50306.32600469588	50999.97777472497	70
50931.42480659009	49659.19614431831	70
50952.06733447389	49525.303123325146	70
51013.28964991408	49488.46676606115	70
49762.47354479394	50909.92035110024	70
50936.065787282576	50965.90694421519	70
50456.05484603006	51230.15228877832	70
49826.971097725174	51210.01266483663	70
49897.401688301055	51198.183669024045	70
49860.25174893809	50604.842812199066	70
51072.80481329166	49528.07201517422	70
50906.556463010544	51037.18256241146	70
50005.23089049413	49721.79367006662	70
50554.29347820092	50978.540651599185	70
49929.0410732278	49713.09982336118	70
50514.20460247278	50738.26470999491	70
51114.369401339536	49781.47256308826	70
49851.95908684172	50324.397629114115	70
49924.7327623936	50381.24592979844	70
51177.80419416769	49749.09814294738	70
49960.40913724316	51106.1560733643	70
51220.26506222736	49807.930962851344	70
50983.20170314143	50819.65980262132	70
50993.256622018234	51011.24127007723	70
50476.89362972768	51302.96797105103	70
49852.62870576894	49704.37838306544	70
50569.46380997238	51053.27351850343	70
49764.75014640878	51167.37540492937	70
50454.493758229124	51375.58605320599	70
51242.74864366094	50276.60275469612	70
49714.279614994455	51229.426176573776	70
49800.148456808405	49762.28586431926	70
51105.49520504996	50631.2784962136	70
51059.49132816564	50820.13308761257	70
49842.941630734276	50194.37505472416	70
49729.85659080102	49733.45327140324	70
50536.840442397144	51249.164625157515	70
49769.26334927661	50198.21663331436	70
50847.87069382081	50794.02052770839	70
51386.6316098647	50438.71473592189	70
50039.711097883184	51145.909169907274	70
49648.78003931117	51192.186806362835	70
49680.82370918137	49677.843034322344	70
49687.302296454545	50909.73234331343	70
49724.24133686124	50970.92699720595	70
49825.441651605746	50391.658922253955	70
50416.03687135127	49702.04895344849	70
50805.194103993825	51022.711904559554	70
51236.22612710623	49699.32924425696	70
50561.71782190854	51315.71613740434	70
51158.2875609065	50017.09448877163	70
51178.80854458334	50641.713735598736	70
50588.59470152416	49583.82670920731	70
49703.53458104911	49610.37786914506	70
49993.86167157055	49996.24440669437	70
50159.71816363695	51055.80340958603	70
49708.39883617879	49807.1538225721	70
51251.367037515745	50198.38458197251	70
50412.26121344046	51440.67231517621	70
49850.93085617119	50100.29900474798	70
51057.43516623479	49701.08369109825	70
49712.74768549641	51118.55634228326	70
50916.18145811555	50759.269135738155	70
51292.01123203138	49648.15611342991	70
49625.684825685064	49625.745950237724	70
50967.852318413046	49597.462747281075	70
51309.32800513444	50250.91447788725	70
51403.16194676732	50283.64719009788	70
49947.532551684686	49789.288500584655	70
49868.07496893017	49797.68248917972	70
51298.8952863773	49734.005408159	70
50910.23036919014	51114.83015067618	70
51096.4398338253	50891.129635564546	70
50088.4454502357	51199.16018494876	70
50103.056261530255	51103.555729840315	70
49651.482090143	50978.13449693642	70
51436.31700340818	50214.41796705228	70
51260.29293788324	50455.84029996169	70
50631.49492614606	50976.48111901386	70
51367.50313950453	49656.93662434083	70
51230.196184445434	50049.5151261654	70
50036.46201536507	49885.61809024825	70
49786.23763853878	50579.087154628825	70
51083.878136575666	50748.8434452726	70
50700.95834497623	50950.99599674291	70
51210.09829835586	49964.20710623485	70
49835.064371924054	50025.22266639232	70
51456.903590791924	50423.58582734296	70
51300.63977604248	50081.86492683213	70
51155.936705872045	50725.77306591814	70
49695.524068555875	50176.82969960205	70
51279.525043940856	49992.742512569836	70
51142.77828036641	50830.44246623126	70
49952.72344467394	51003.10625345884	70
51376.88929639989	49730.83669030855	70
50128.85143037091	50410.15405377122	70
50333.54926003364	51073.45428964457	70
49616.40856652015	49707.78955887128	70
49941.79428046997	49940.55882527879	70
51068.017542345355	51019.91817916327	70
49781.379176560426	51064.73761021806	70
51373.4686060317	50092.81454147007	70
49895.67336218102	49640.00239517773	70
49586.13533784718	49561.01443890741	70
51168.260172377806	50195.37581519814	70
49790.08728282327	50453.625603507215	70
51049.903580321225	49419.15244967084	70
51043.77222833274	50679.93877757824	70
49720.217924517056	50839.189158046	70
51229.673775156894	50696.97374143497	70
49737.976348572	50693.81709003164	70
49756.09246061146	49665.61426552267	70
51200.253160563305	49877.97730039649	70
51403.33956633511	50023.00576861781	70
49739.35197898039	50520.63366425271	70
49711.26439023866	49880.84353176693	70
49756.45909394693	50363.40000393243	70
50678.62913172616	51035.44520152472	70
50225.63850779457	51089.07144218046	70
51334.60284465478	50494.1921125292	70
50697.06910508403	51104.126021119366	70
50350.448633879525	50449.37374861248	70
49658.69820951327	51278.78256335301	70
51440.614354089565	49657.07512344546	70
49861.353934252395	50469.25675359806	70
50632.085932194736	49525.14823766852	70
50829.47532158557	49497.03495819059	70
49801.92976135574	50763.010418692545	70
50953.19494930482	49443.39746624747	70
49646.16396596559	49846.347152310285	70
50734.46872999684	50874.0138544157	70
50021.43035316478	49811.50664700373	70
50568.03536776971	49494.173233547466	70
51375.185375255096	50168.704123601645	70
50375.02593070147	51510.484797661076	70
50418.23665290824	49569.63761035954	70
51111.51709936874	51084.66805373154	70
49953.40112280718	49594.46016214365	70
50184.115930519816	51152.10567553574	70
49898.98312201868	50539.13421733675	70
49644.12235661139	51355.86562445929	70
51241.97247095285	50121.94000985829	70
51478.47119670488	50154.38606339356	70
49577.62455044299	51165.943933473274	70
49785.67782516398	49834.99600933451	70
50982.17869816431	51135.817413167846	70
51046.99721468758	51175.739041532885	70
51425.23501062069	50506.79706699644	70
51135.44959503305	49488.98076146901	70
51062.991026728196	49626.22164760133	70
50382.6537429022	51128.203720014906	70
49719.441440524366	50254.00765936549	70
49705.606721687924	51045.47877248199	70
49508.679681959424	49553.2100076623	70
49811.427384781106	49615.58291665095	70
49641.087803324735	50244.931022796714	70
50492.059069901945	49501.26583909958	70
49675.54372454565	50567.96854037018	70
50237.10520575726	49630.78773094137	70
49697.188880177964	50323.276900468045	70
50438.70141557093	51547.02731910843	70
49705.50189513398	51395.112038895175	70
50168.729003042	49596.98877390486	70
49928.64672820831	51271.086069152174	70
49897.72389674466	49871.78604454823	70
49759.64714174906	50024.2756219313	70
50514.48547426718	49426.130481752	70
49858.21790771746	51284.388599023725	70
50575.74251580255	51144.98484927382	70
51339.56680165511	49795.069355291664	70
50617.65052140534	51262.24746734832	70
51167.05990564005	51130.88419342923	70
51178.73351849281	51202.576113544856	70
50679.72446295611	49468.11529802451	70
49582.448827277185	49485.56201438402	70
51118.16346695313	50959.9019468952	70
50953.44556056291	49368.86836099878	70
50020.171904607065	51225.26996061987	70
49506.43789077252	51134.77421226672	70
51294.799936994335	50556.75528163812	70
49859.330687227666	49937.48997581831	70
49554.10820088607	49746.92471237728	70
50782.10427634301	49443.553692582966	70
51484.11984835718	50547.20912525553	70
50489.51488123845	51055.93169005394	70
49924.586657987755	50224.12527592359	70
50667.697100633384	49395.76492767257	70
50384.171714981654	51249.73911702901	70
50364.22688206357	49521.60712371168	70
50972.65981666192	50672.85104166282	70
49775.87687013355	51381.23628786766	70
49765.28615101099	50125.08473488335	70
50454.10387876533	51619.05585905788	70
50881.033570006526	49379.13739003303	70
51218.86443334683	49625.73560232949	70
49622.5661525005	50333.80706389262	70
49722.45593106497	51316.284274420665	70
51030.841029639734	49346.53160993613	70
50302.69202142694	49602.70099565902	70
51105.04331354031	51233.05872610518	70
51449.84299561914	50077.64563273946	70
50729.07182172863	49348.52191055782	70
51244.248322710235	51133.18674585745	70
49698.07576176149	49537.61332303217	70
50832.172091482455	49325.81013241814	70
50240.62779487289	49553.28182854579	70
50747.13694018716	49275.35423999246	70
51547.161990232235	50172.698869299515	70
50372.00816857511	51590.93795740176	70
51470.582578078276	49588.4929619646	70
51528.67222775187	50604.17820936828	70
49456.15344834639	51191.984991364494	70
49874.43784173116	49570.36331332545	70
51485.73096641504	50669.8974168161	70
51265.230114885344	49917.650986476205	70
51391.30320393744	49847.833748055426	70
49611.034866791415	51426.48937285566	70
51293.26675972945	49575.03717161328	70
51566.49094748582	50535.56440537228	70
50557.872376577594	51392.429169673494	70
51173.20945135266	51010.890749780716	70
49708.46097692417	50761.0711639337	70
50978.16231331169	49288.23113255831	70
51616.125397821546	50195.2052304739	70
51248.50902982293	50613.088370641235	70
49556.57297176895	49656.873262458794	70
49890.84651777489	51349.38152937516	70
49395.58291902366	51139.89735252767	70
50103.01503071821	49563.677631106424	70
50885.28019325034	49268.38805962388	70
49623.02852484874	51050.9974620225	70
50327.17745865269	49454.01271032275	70
51174.36527631135	49560.22726127581	70
50169.27177202642	49525.50829777725	70
51595.594761259315	50635.04425017602	70
49443.014755249846	51265.50409372483	70
51493.58657922688	50256.70481972209	70
49635.98005363259	50732.93528209455	70
51370.934325662165	50562.35390619635	70
51137.554902529126	49946.30337235595	70
51527.96388248026	50736.602492879516	70
49369.96386722556	51239.96046058612	70
51162.234123429516	49414.055497539164	70
49584.41252738676	51298.056893076246	70
51500.88275152269	49706.55331695118	70
49308.614504963814	51198.004252662635	70
50736.941800624816	49512.848065116115	70
50362.99258965829	51323.12420609719	70
49588.987495745256	50936.25088454941	70
49622.080924317626	50621.394027400114	70
50318.189402700904	51648.14633000373	70
51519.29892292968	50049.74048653869	70
49976.12216615794	50520.05277988259	70
51209.17880733162	49495.819462430976	70
