# Supplementary material for: Abundant Topological Outliers in Social Media Data and Their Effect on Spatial Analysis
Source: PLoS One. 2016 Sep 9;11(9):e0162360. doi: 10.1371/journal.pone.0162360 (PMC5017681; doi:10.1371/journal.pone.0162360)
Supplement: S4 Dataset — See the respective attached file. (ZIP) [file pone.0162360.s004.zip › S4_inclusion_swl/clust_72_81.csv]

50000.0	50000.0	0
49997.79043139506	49998.597076012185	0
49992.133447697015	50000.07879332946	0
49995.558133034945	50000.38009565156	0
49997.21745450375	49997.77212437529	0
49994.57180867038	50002.631066205395	0
49991.49888846195	49992.4613969998	0
49996.77201141029	50001.35825968003	0
50004.850999751936	50000.85693610015	0
49993.46797080403	50008.42654315858	0
49998.95035597973	49999.646175560476	0
49997.442896782326	49996.09302892505	0
49998.812795232036	50001.19449831629	0
50002.62075658079	49995.496073808055	0
50000.216125961226	49993.66178437633	0
50004.23648844592	49992.22940218959	0
49993.571381594695	49999.580818657516	0
49992.41923089483	49988.943020042476	0
49996.0527618576	49990.599080623244	0
50001.12000876341	49996.02035613251	0
50001.6019572125	49988.69191780159	0
50000.054173393626	49994.84507609227	0
49996.16393075302	49983.54171333091	0
49999.359585119164	49998.34690009942	0
49990.032259035645	49990.78718097332	0
50008.03801246034	50004.374756706806	0
49997.912305912	50002.05047237355	0
50003.47988321763	49993.052296422924	0
49985.51403302475	50003.33527065473	0
49998.6759818169	50008.21620234813	0
50007.88661690972	50006.75171072905	0
49992.84463948033	49996.02080521639	0
50005.353157945894	49996.63946390781	0
49993.56821679584	49997.757853689975	0
49984.727985152575	49992.42600786566	0
49987.897885826496	50000.432936200814	0
49995.41428427015	49998.58480619745	0
49998.23230755371	49984.27159425677	0
50001.56984675912	50003.70886639595	0
49987.949256951135	49986.671472371265	0
49993.69019385624	49988.42095948461	0
49990.60023029436	49996.84431148471	0
49989.8831856475	49998.5480773353	0
50004.031737429694	49998.13902404288	0
50003.4894029905	50003.09904140463	0
50008.61850962432	50008.21797879241	0
49999.591625836154	50002.031401449996	0
49997.03975814452	50009.348246719914	0
50004.44371639388	49993.891565456965	0
50003.34929151505	49985.56991203538	0
49992.16039029563	50006.06042632077	0
50007.15378653218	49999.26466668234	0
49996.16890274137	50002.738391335304	0
50005.92485061879	49988.330804757796	0
49998.38389391129	49993.62450756858	0
50005.06115385122	49997.67556213016	0
49988.91764942108	49997.5550046056	0
50007.51712024195	50001.36870839534	0
49988.1616042304	49983.63506917873	0
50009.485075860175	49997.87824772131	0
49996.04301541916	50008.734037925446	0
49992.10706594943	49998.709555552676	0
49998.05603662089	49976.85732034227	0
49998.23225417739	49988.04705525317	0
50003.29875263384	50010.79864165075	0
49988.8005706413	49988.888047156666	0
49998.633742805185	49985.74198749925	0
50012.26252845324	49989.043919917516	0
50001.71554240036	50008.23076770677	0
49990.4221963806	49980.08489794384	0
49996.7307457035	49986.75100088232	0
49996.95323201458	49991.31025767149	0
49996.627782278076	49999.704189140306	0
49993.783599509414	50001.9670468794	0
49995.547791910605	50007.16657583297	0
49994.541607082676	49998.032773452	0
49997.19536476392	49993.761534747864	0
49994.48619388764	49990.314267388865	0
50005.31953840113	50011.457951609125	0
50005.21838530439	49992.710027598725	0
50003.553832569996	49996.930528550794	0
50005.55622003214	50007.27952617764	0
50016.07253131363	49992.92009515851	0
49981.55975510632	49993.815413305005	0
49998.391760254424	50010.92338898061	0
50006.9610331696	49997.4371772649	0
50008.761052684844	49996.71402507769	0
49995.88335509951	49989.38185972829	0
49996.861110456084	50003.60591475201	0
50011.76083948491	50005.815023696225	0
50007.565205166386	49988.032658921504	0
50011.5472826698	49993.41279408204	0
49994.69598294172	49991.86267472745	0
50001.59297422699	49992.63184262959	0
50020.432728192354	49991.544523876044	0
49995.42836478101	49997.296746693275	0
49998.810270886876	49992.07105333187	0
49990.64479087334	50004.56734443546	0
49986.07489653561	49993.66150576665	0
49986.51012401545	49995.60849854692	0
49984.077954815686	49995.664388103614	0
50003.895467088914	49987.98694527446	0
49982.031325156546	50004.108411650275	0
50012.386007996894	50002.93416500153	0
49981.83577827261	50006.99544168797	0
50002.61358895062	50006.125868638286	0
49997.610187178936	50007.504993158815	0
50002.000247755146	49982.02566011666	0
50003.92467657114	50009.55221404131	0
50007.90022175466	50009.254849840996	0
50002.119076106625	49987.54881244561	0
50000.85755020047	49982.84260186325	0
50002.88920887537	49988.277816315385	0
50000.76418505607	49990.47633754719	0
49991.52221516297	50005.175687260315	0
49991.79441719219	49989.945528475415	0
49998.38903914623	49990.977596904035	0
50010.86443657174	50002.861853111826	0
49996.13310567727	49978.225416527945	0
50001.90323198772	50002.087447907405	0
50005.84584777947	49998.54566276328	0
50017.357289774474	50003.73442282242	0
50012.453241333955	50007.3589429362	0
49985.605250376015	50000.51473356919	0
49994.38328827558	49984.18899957935	0
50000.8403546126	50004.897730818215	0
50006.11194117808	49990.15992299432	0
49984.27524808013	50005.968591316036	0
50019.5490885488	49989.334775282514	0
50008.08135946473	49995.88210170539	0
50013.452588935026	49988.7082536488	0
49998.1854275154	49989.08493253287	0
49998.71774061969	50006.58240197167	0
49993.97049801827	50004.02511665101	0
50015.25622703696	49993.5720335993	0
50019.81418921928	49993.28277654077	0
49995.226166110464	49988.49803466768	0
49993.865175289255	50005.869898426434	0
49994.04884830762	49993.897956082816	0
50001.39258520028	50014.69304526826	0
49992.10381851385	49991.3367421365	0
50002.88349777745	49998.53556594982	0
49999.29465558944	50003.13800737407	0
50012.61582749915	49996.667967977366	0
50004.93898694684	49981.08544820314	0
49992.72674114008	49981.491918674365	0
49982.816725410885	50008.82887474503	0
49993.60548876865	49980.15138910854	0
49992.11360557294	49974.161871512435	0
50008.0641741181	49991.535682462476	0
49986.56975352135	49985.88537937111	0
49988.26397047004	50003.51104710496	0
49986.204012010814	49983.62403469558	0
50005.45533731321	50008.4777403098	0
50002.84202847576	50009.38788858975	0
50004.5110949025	50002.17592122478	0
49977.593176681534	49997.97886004455	0
50012.96296910729	49986.584380800676	0
50000.389708098875	50008.21378903525	0
49990.53693650669	49987.986221160616	0
50014.06684097054	49993.2541244715	0
49991.01998804747	50002.62396518842	0
49997.179664791176	49989.593964051295	0
50004.2950092968	50012.89350630644	0
49990.621701041644	49975.46767306921	0
49993.55678247852	49977.01456242952	0
49992.84959283164	49987.70268395018	0
50011.20404459958	49996.77816642178	0
50003.364540594666	50019.003513690965	0
49983.49823437399	50007.538690917216	0
50014.32975302772	49996.15686941403	0
50015.78410513641	49997.474112749405	0
50009.43197460551	49990.474738550445	0
50004.745906517455	50016.623646608256	0
50009.63416808849	50010.34807378314	0
49981.74271072933	50016.83610456045	0
50013.40609958293	50002.34463341224	0
50002.72985233878	50018.01678341299	0
50008.287622641416	49999.13161246651	0
49984.126513146795	49977.08224825575	0
50012.84333684762	49985.38424254539	0
49987.99532836726	49995.883448455505	0
49990.49563661924	49992.83144377475	0
50014.145828508044	50005.16808115428	0
50015.1384677496	50000.029878970345	0
50018.71002429644	49992.34413541518	0
50007.134924491525	50011.962310271636	0
49996.373515502455	49992.135994846685	0
50006.850693972374	50009.72264438309	0
50012.45941158673	50019.663471941465	0
49992.899397134126	49993.07508130361	0
50016.607641170005	50001.151601822945	0
50001.25747092277	50006.547656443894	0
50005.9345093647	49994.19009730721	0
50017.813944932546	50005.00005444524	0
49994.42296405501	50000.44724693628	0
49999.35940114721	49988.76188971461	0
50016.58884756132	49999.17895380054	0
49994.892938313336	49980.091849776516	0
49995.0510721457	49995.44024060015	0
49986.38053722962	50002.41536141428	0
49990.64707373581	50007.66669698612	0
49989.3412077137	49992.250863683475	0
49987.369434572014	49998.90669951169	0
49986.04730065185	50004.93889305151	0
50020.57281063565	49988.298296764944	0
50003.141428724506	49983.92680217168	0
50011.81226398315	50020.795317113116	0
50007.91702417866	49994.79261652382	0
49997.460358599514	49978.000531714766	0
50008.47322917809	49997.7998386602	0
49988.79105521255	49985.61885176348	0
49979.99668415866	49988.247550464446	0
50023.01450993598	49990.665766766455	0
50001.80863469015	50011.621492053586	0
50001.180707899926	50000.160397497704	0
50001.230491099064	50013.464722137476	0
50005.57916729151	49986.36478573439	0
50006.32386534526	50003.98689779463	0
49987.26417256439	49997.386262863576	0
49986.50969488265	49971.13079668079	0
49991.78560749561	49984.743248127874	0
50011.91064186316	49987.25857504851	0
49979.026179858774	49993.54009193787	0
49995.29197055855	50014.299317089695	0
50003.27528192292	49991.640484220654	0
50022.18687484511	49999.49876293456	0
50016.845165693354	49996.542146341235	0
50009.68184032617	49994.3223712722	0
50008.5689875515	49989.42745413995	0
49988.62882947315	49994.23153514448	0
49978.34352784749	49994.31806542327	0
49991.21899801028	50013.93786311992	0
50009.06545782055	49992.015826742805	0
49996.762495718875	49973.93491078354	0
50017.86968777505	49999.56646561498	0
49992.32209367812	50003.204802689404	0
50006.53972236025	50002.45568023364	0
49989.60527622023	49999.63902025744	0
49998.13606003267	50013.69500914624	0
49990.00921189547	50013.485931768155	0
49991.09537875763	49976.82180722324	0
50010.54800492425	49998.00514117209	0
49989.09032394753	49996.42852776032	0
49995.18505374276	49987.3120398817	0
49990.204920949844	49989.23957312068	0
49995.16332007578	49981.804981765024	0
49989.805555721876	49969.598178768865	0
50014.54160586519	50009.30971696948	0
50021.54580095918	50001.77225144148	0
50006.927652825536	49994.9504747572	0
49978.94516972163	49997.86333530433	0
49987.154837966766	49993.45593771072	0
50018.25094646333	49988.26745355924	0
50015.53809944499	50007.19757847838	0
50002.562234896366	50007.29734310244	0
50000.87592896443	50009.30557281569	0
49996.09835851055	49994.088565508806	0
50023.472574627034	49993.01831946304	0
50013.090661204544	49993.807025936294	0
49978.33498788711	49999.89226490378	0
50014.457860201575	50015.35471834229	0
50006.75642568968	49992.643689522236	0
50010.80395894891	49986.74763689218	0
50001.22972512284	50016.696412634854	0
50011.0865047758	49984.2383962155	0
49987.17750191979	49980.50113884318	0
49988.18126003159	50002.39534483807	0
50025.30879016485	50001.55626795164	0
50004.84985572731	50003.25131092541	0
49992.321169828596	49977.792669715236	0
50025.70679542769	49986.95657258604	0
49987.68618123762	49990.97637467728	0
50003.750755374844	50000.30182726468	0
49993.00738688821	50018.27374472574	0
49985.56049451298	49985.40564000354	0
50012.47559685164	49994.66869856204	0
49988.23073582163	50005.06016935864	0
50014.21137249285	49998.59916272567	0
49985.705947552444	49991.237555350046	0
50023.961762669176	49980.63716247672	0
50015.65901229553	50005.51123304655	0
50007.42018130532	49983.40923644637	0
50003.98929458173	50020.19652411129	0
49978.68685766216	49980.01706397409	0
50006.02554113342	49983.502716806615	0
50006.37104882755	50017.880156948675	0
49977.877792385596	50016.68462250551	0
49983.88778388111	50003.431641383904	0
50007.25930525301	50016.356386512496	0
49997.53870393056	50011.68337544323	0
50028.8876354843	49996.7961139601	0
49993.03313609062	50004.99403676527	0
49978.87460193789	49978.57901382944	0
49998.366406242945	49994.75751474936	0
50019.61622097593	49990.60713461233	0
50014.61533795304	49991.38028168589	0
50008.690952911136	50020.165591565055	0
50005.68511072025	50013.842987113785	0
49996.093953493786	49996.01996986774	0
49981.46397774686	50000.416395001106	0
50010.21667654521	49996.177030068495	0
49996.98762224401	50012.73618486243	0
49977.06413674297	49991.234642248426	0
49993.694214306066	49995.12567417274	0
49980.3192485011	49994.00326872188	0
50004.056211135474	50014.66353332076	0
50002.37956575776	49978.923750197646	0
50022.66685467963	50001.65038291576	0
49995.84149753014	49973.43350969119	0
49997.10356754586	50006.01006358804	0
50033.06942428801	49981.91341570461	0
49979.94679799229	50001.3323591304	0
50008.85047956283	50016.47355770598	0
49995.25060635962	50016.73726829858	0
50006.72266694603	50007.64404602325	0
49990.082384099696	49971.73324296739	0
49994.30142329103	49986.52147414055	0
49993.99083781493	50013.564340328594	0
49993.677025331424	50019.77453632753	0
50008.88873976937	49986.20754836948	0
49989.62043617076	49984.9066512741	0
49976.89101514203	49999.79555213243	0
50000.38365317644	49984.73866509687	0
49998.50301832688	50004.801049115755	0
50002.4775370339	49999.82692121468	0
50000.58614407058	50022.59126134004	0
49991.57997734524	49980.74466590062	0
49999.47619484948	49983.55135301644	0
49997.872176753845	49979.78767954166	0
49999.51034001347	50014.126163537476	0
49987.361610054635	49969.53376487578	0
50002.83973411616	50012.701877170904	0
50010.86774556764	49989.07944425918	0
50001.15748309764	49991.573961654765	0
50007.9913835416	50022.24041741338	0
49988.7503233546	49981.35012226887	0
49986.03608310234	49999.11861181681	0
49985.00637627702	49981.597648055234	0
49985.650089384144	50009.49023072368	0
49974.397243483145	49994.03644489316	0
50015.4345562129	50000.98678220005	0
49976.39001702552	49983.38478956387	0
49990.066594147334	50015.71113489241	0
49971.73204410394	50023.41744022993	0
49983.60830630746	50002.113752133686	0
50007.28364498836	50014.70157262982	0
49983.19737224199	49998.713609976796	0
49986.11467622116	49996.56995467928	0
50019.87293030292	49996.05067039871	0
50011.89569799317	50004.23689077273	0
49987.14195373493	50003.64643312917	0
50005.18617250356	49976.00707180303	0
50021.27295677253	49997.78060101359	0
49979.594871433575	50010.649888378335	0
49992.039268323744	49970.88771154867	0
49987.510827455895	49972.02581111281	0
49995.56040451604	49984.98989796355	0
49981.0822076258	49967.432359146966	0
49987.94058000065	49974.88526764987	0
50014.510866226876	50001.379604242626	0
50004.62877733578	49978.807454918766	0
50003.970018942	50018.124082947324	0
49993.62624373497	49978.81782578118	0
49981.3428510555	50003.34384201937	0
50018.167902045905	50002.34827142573	0
49981.71449227033	50012.160532840586	0
49993.51179022016	50011.8374166899	0
50006.51511528033	49980.31385758159	0
50023.53832016382	49982.224374854566	0
50017.194157851016	50024.83639285489	0
50016.97714463976	50008.12513798981	0
49990.94758817478	50010.165896359336	0
50029.3899666008	49984.93088934797	0
49985.95128382408	49973.39797252086	0
50021.498484812364	49991.903341270365	0
49977.56468768297	50006.68173366002	0
49997.40523162644	49985.00916248897	0
49999.45886393115	50015.993292540705	0
50004.07375902936	49990.19193619716	0
49974.26236635185	50000.19879209648	0
50019.180563178095	49997.94562009952	0
50009.890755981425	49980.265018184764	0
49989.29510405071	50002.724338880376	0
49996.426259186024	49985.51478007382	0
50007.493040620924	49989.19723968765	0
49981.384028675486	50010.62626959132	0
49991.6071713429	49988.028312631526	0
49984.6056899718	49996.65388554512	0
49989.978249538704	49976.34614928339	0
50009.06208482354	50007.05225252825	0
50015.12164949382	49987.54220632814	0
50013.02451351341	50012.6930640136	0
49983.72875331615	50005.03348698493	0
50030.322162535915	50008.764945724026	0
49988.07236480543	49973.30322159022	0
50021.17953770424	49993.40148768863	0
49977.9353266202	49988.32861394756	0
50017.55200453088	49989.686622262205	0
50009.41709683127	49982.94472538286	0
49993.517031380165	49985.624445562935	0
50024.23762702507	49990.057631149546	0
50006.59920691841	50013.173112278804	0
49996.36285869221	49979.65183355569	0
49996.46253639952	50010.35669178488	0
49986.346697934445	49975.77454466398	0
50017.36509094484	49994.05724041787	0
49977.54298608225	50015.26628060827	0
49987.665413008544	50009.961026873665	0
50004.20668245684	49986.92493821414	0
49991.240948939056	49995.09753900651	0
49990.672214701546	49969.02835953091	0
49986.80029992012	50019.193986685816	0
49987.05498610656	50015.276629584274	0
50013.29483279359	49990.93642424138	0
50003.07116470876	50004.790797890644	0
50019.96678142075	50005.286622233856	0
50016.410985050155	50026.64117403084	0
50022.381607964344	49994.78009458669	0
50032.55510401598	49988.476649386204	0
50019.84726886357	50008.03743254569	0
50018.55105006549	49996.125393120456	0
50005.72733228711	49984.65987424659	0
49990.724770951034	50001.10196901953	0
50007.556938279646	49979.396019758125	0
50022.078615100705	50000.813758113996	0
50004.55566149082	50023.60044291396	0
49998.4983155582	50015.035411197096	0
50004.21201548379	49979.89735732732	0
49998.41688966351	49982.0914605221	0
49996.9404056562	50019.45560997021	0
50024.824178134666	50003.82240284793	0
49981.59933546655	49988.22546023058	0
50006.68692081328	49991.29153867619	0
50030.92505047998	49986.73341575318	0
49987.02162812129	49999.91224158874	0
50025.59547838074	50004.8113040502	0
49988.90094384041	49975.40867859488	0
49990.23594971534	49994.96063345515	0
50017.1067611682	49986.79810538411	0
49995.74080340362	50018.56532930337	0
50002.31586199673	50000.83903672667	0
49985.91446985067	49977.111835945914	0
49967.44431902017	49989.53004316159	0
49991.32434972063	49993.81099808387	0
50030.49764698876	49999.80431681986	0
50027.8920230694	49984.61646596402	0
49974.05217655252	49991.63751974511	0
49986.350155817265	50008.71150109189	0
49979.786602864704	49996.93528004006	0
49980.638830733114	50014.78666042598	0
50018.94609729141	49984.38404056665	0
50016.86817008317	49983.479919210724	0
49990.923193534356	50019.067660158245	0
49984.68159875427	50012.00075993163	0
49982.58897476211	49987.25645410104	0
49977.860154341804	50025.185317880954	0
49980.36263354036	49976.54920293385	0
50030.175245270664	50013.83441614367	0
50030.65430217634	50010.08164100497	0
49970.65389870021	50027.10203048065	0
50034.9719228903	49978.647480672626	0
50017.85789347177	50007.327853458395	0
49989.376716702325	50005.95581601044	0
49972.54740722439	50004.26018838349	0
49999.90607349646	49987.24525022351	0
50016.33039841318	50011.26546094777	0
49992.406209525456	50011.43399184492	0
50035.72874323706	50015.82195458916	0
50005.41012807499	50025.2913505149	0
49983.81713803753	49983.79410119446	0
49999.77181508898	49967.689736443	0
49967.01115954832	50018.732933267005	0
50001.21111076006	49976.59515916633	0
50022.03660548448	50021.284900769926	0
49987.06820574467	50005.69981951918	0
50020.23576196077	49998.22890886206	0
49992.16903790663	50013.34050751537	0
49981.74734959878	49983.20071237331	0
49991.36824090871	49969.98461879516	0
50012.37766248718	49981.688403947286	0
49974.56224014572	50014.0804240969	0
50024.36097900612	49986.16457806206	0
49978.57637046901	50017.57258934513	0
50035.21616128849	49992.33085888675	0
49988.520182053304	49993.212740546805	0
49990.99456999804	50011.18036907362	0
50014.791241027175	49989.81083623396	0
49983.24235149588	49995.04380092772	0
50005.4078474971	49995.59320991545	0
50026.3538803164	50002.49773890014	0
50022.33425121599	49996.648774144	0
49985.706139208625	50015.893411702025	0
50001.12132970448	50026.977078791555	0
50032.16883876991	49997.22933410839	0
50000.78804212597	50010.92367463368	0
49997.79416111843	49992.046539810384	0
49989.86428037326	49986.360250281214	0
49991.50355130605	50019.933566887434	0
50028.340584949256	50004.80209150397	0
50262.22077575076	50311.29251745555	71
50186.15149688561	50303.46855421725	71
50229.318086716725	50377.91390451315	71
50211.22289917633	50227.56323337121	71
50182.89012730588	50152.00924018938	71
50300.96344026204	50403.85102896294	71
50116.148500572	50120.8681766724	71
50107.65452130781	50040.459870074985	71
50371.17595443793	50436.40829474502	71
50205.41248782609	50449.98098795897	71
50416.618392292396	50493.768454934405	71
50255.64622239197	50161.99408085703	71
50321.67025296614	50493.852666327126	71
50122.64421075762	50343.81353929793	71
50052.44327581368	50374.06596508551	71
50316.42162636214	50252.49892908251	71
50097.075119303074	50271.61748133662	71
50016.818092955014	50441.64407073818	71
50202.995705416084	50527.825044798854	71
50259.41129566317	50583.04408003613	71
50021.03130526859	50267.5310099704	71
50188.79344085268	50598.81307322835	71
49995.12932689087	50197.043099618764	71
50210.08429303803	50084.28755983787	71
50033.22970838155	50058.638848801136	71
50339.47672937645	50178.67617467966	71
49959.13582729129	50386.33494749097	71
50385.55635166207	50273.048221043304	71
50108.49351556018	50595.4912817558	71
50214.0739841838	50675.00760718678	71
50246.147884867765	50742.98290471848	71
50410.6471613523	50148.14668281995	71
49999.386205519106	49992.17184997731	71
49945.88003273603	50256.08206429628	71
49980.8756969646	50121.34484481743	71
49882.40940385115	50298.93546326747	71
50109.54754795101	50195.74288869708	71
50409.79019056461	50069.53482582499	71
50285.9447371103	50078.39391696477	71
49903.4243272252	50436.91649284388	71
50319.22198020514	50005.36564931606	71
50115.9428216916	50422.46347114352	71
50162.95563317416	49987.54502874159	71
50457.40039141469	50291.17896828174	71
50427.62590163705	50383.810138905676	71
50267.58831144396	49947.76086673695	71
50262.328306251904	50816.29505704452	71
49932.50695369025	50503.21888807578	71
50002.39090443555	50521.85805891154	71
49900.32487963608	50121.46115794196	71
50245.32635973391	50888.68537013916	71
49929.61153596454	49955.91293273079	71
50080.33794470555	50517.04131172922	71
50314.35181474037	50711.23674718324	71
50103.57615500794	49934.23634419437	71
50036.33774261563	50620.287978476685	71
50338.63624982854	49935.337242206144	71
50486.156009148326	50158.12178159834	71
50290.25085291491	49879.20811169498	71
50180.87281299754	49916.37669424254	71
49885.271055577134	50049.60896786898	71
50065.68933723266	49864.148785387995	71
50182.766505776635	50813.926948894106	71
50386.51212131845	50687.7556363456	71
50506.81762017378	50395.55381746476	71
50367.14656788817	50344.0769931976	71
50283.012253913985	49806.22103707556	71
50218.95447758716	49849.59353339803	71
49865.65882461047	50539.56118938492	71
50577.12258634396	50432.76169127514	71
50179.61918301353	49781.57079027294	71
49824.49222952046	50448.06149450157	71
49766.32608221432	50401.87902090121	71
50482.503620464624	50524.45178710295	71
49790.48884750182	50326.798038290966	71
49890.18870464569	50209.80264341326	71
50413.41922414851	50615.92518337442	71
50288.08548866352	50950.782044182575	71
49877.18454431875	50616.74700010479	71
50366.191212020756	50553.55309146829	71
50487.88672031244	50610.975636011215	71
49718.60039871407	50347.30599090478	71
49807.234530338115	50595.56897180422	71
50353.376771136805	49782.63216599414	71
50329.36029590553	50849.14515469441	71
50412.079382198615	49739.283475467346	71
49815.135930264834	50076.95456030215	71
50393.8863397438	49889.13520406581	71
49704.13781928817	50451.37125525004	71
50431.897546578926	49998.11594449451	71
49778.97382685979	50525.652885543284	71
50372.37564563327	50914.257735868705	71
49832.7881009333	50163.76813632715	71
50324.63303682369	50623.951254790496	71
50017.652364058056	49810.26038200154	71
50419.050071181104	50976.187862599065	71
49942.09037576142	49835.785773345306	71
50470.60230868767	51028.67157593706	71
50451.112115413016	50902.920579293226	71
50361.10571562637	49679.7610116333	71
50425.83646765202	50752.82834979644	71
50121.4941189997	50771.986829513415	71
49865.723582465296	49858.695821372865	71
50102.407507038275	49800.97145377895	71
50465.915684845684	50687.358285444636	71
49840.625529969315	49790.53973398675	71
49635.256914584825	50478.14552094329	71
49659.397718836415	50392.33248764907	71
50529.40258397567	50294.94970208732	71
50065.74002216274	49736.834679234074	71
50238.97710436641	49738.745633279104	71
50184.94090164668	49688.17851918854	71
50426.66869990189	49811.44565828862	71
50503.430089403446	49817.19929288823	71
49816.83723483531	49917.14919431733	71
50562.247156564845	50587.92330404423	71
50051.243912235346	50789.65316355036	71
50527.79582810499	51077.147829188325	71
50004.20968113208	49686.25839665026	71
49867.66432042616	50697.16909338975	71
50537.849987357506	49884.045063280406	71
50165.50391827841	49615.18175002533	71
49877.05909951681	49726.508078692685	71
49604.65874412373	50341.53373055466	71
49754.15260157837	50122.7969671914	71
49954.29169957247	49624.30515918038	71
49702.5985714964	50183.83204091548	71
50508.644137488285	49737.542498431336	71
50602.90678198554	50306.553013217424	71
49559.00729077498	50484.4506665003	71
50026.07021975648	49617.150520614065	71
49822.042683058986	49671.11547459736	71
49737.32602638769	49916.74826807005	71
50575.42895519414	49947.319380953064	71
49653.99931717332	50124.27324136466	71
49881.895125708084	49619.08436826602	71
50099.82380685383	50697.67713741024	71
49582.91299216076	50415.62096105659	71
50626.97368664556	50380.1015570072	71
49595.0113303271	50077.14338499752	71
50242.22634389852	49638.63617573371	71
49963.55247450748	49756.23746041295	71
49757.28400288589	49710.856396073956	71
50399.105746373614	49617.29167580406	71
49768.14142393357	49817.32897565218	71
50272.75826162887	51022.46967202857	71
49980.55861168523	50755.287438312276	71
50336.47674922875	49571.51806820417	71
49678.21696596722	50285.25536245836	71
49551.43189967737	50019.35432387729	71
49790.05086266963	50710.23101152877	71
49579.01708341337	50150.34212582976	71
50638.11186019833	50568.83307252197	71
49769.0175673383	49618.12576351351	71
49700.45939670878	50524.73505165063	71
49767.34029507978	50786.3034294037	71
50628.63243126568	49887.17657698402	71
50591.76188020098	50234.20849050308	71
49696.42353175026	49805.02946313106	71
49702.55152337771	49589.16081904365	71
50716.345868973636	50583.178492171595	71
50223.40516903767	49563.549126650956	71
50583.743017407716	50659.592282881604	71
49676.778938277625	49665.42915549716	71
50709.65972359454	50508.02304311637	71
49998.2446966745	49902.634875183976	71
50083.8677826993	49665.42793386498	71
49688.17143831972	49517.88849278802	71
49728.3017300311	50599.70675413763	71
49934.57352528822	50820.700608750114	71
49625.1481107202	49770.673166034794	71
49629.555873151076	49566.65698464741	71
50654.95688736826	50451.816271597614	71
50662.95085008476	49958.09277071792	71
49969.66403510387	50888.72976296206	71
49694.00436591408	50770.794284837284	71
49558.747517016054	50562.09303945366	71
50323.77785047207	49497.9858757674	71
50588.534630627255	49824.22044200607	71
50672.78866441055	49826.86724611954	71
49764.67222651962	49531.57176485167	71
50604.09772197237	51097.78243834096	71
50397.71515674402	51056.60957187879	71
50163.34799174064	49518.55988365162	71
50451.11271356069	50825.1011162522	71
50436.998253520054	50218.252703886596	71
50527.114414206466	50831.32135226221	71
49550.41061368456	49796.122894585664	71
50666.052782773244	50037.434399921585	71
50099.27782176517	49586.68996866986	71
49593.50127315705	49500.677738250815	71
49707.99438992283	49445.383069427706	71
50544.55823273311	50904.78300933079	71
50198.70407943068	51025.37515215111	71
50578.54383592253	49719.4182480613	71
49855.7610475128	50770.64159186886	71
50733.25614273699	49780.409323590866	71
49765.74348798705	49985.95907572258	71
49575.62585051103	49942.32231594674	71
49647.029619386616	49963.956482117785	71
49507.45096507457	50141.46822354834	71
50048.75492632245	50901.02403372759	71
50588.538722532256	51172.291596449446	71
50653.481399606295	50679.07243975003	71
50120.942855128786	50868.18438316571	71
50213.81431643655	51103.09558402782	71
50658.99482291644	51210.93737154304	71
49497.37323807813	50523.95078782082	71
50161.828413934694	50962.76770493726	71
50609.1159002905	51021.0421158873	71
49825.84791550194	49571.888912681585	71
50788.57043039141	50572.614959263105	71
50091.200293789596	49490.853250433356	71
50508.59493278832	50019.503555140705	71
50211.213669832956	51178.112647090304	71
49597.749956947315	49680.30961260961	71
49447.463351406645	50578.156521890494	71
50729.132040345954	50660.703781169614	71
49999.19086024616	50954.52177886989	71
50500.50821679762	50756.85468165077	71
50232.649165011426	50013.788265346324	71
49542.487335202255	49874.64281034837	71
49476.95732874116	50020.532381444995	71
50599.46130684453	50733.18734043454	71
49570.157277149905	50277.86631028184	71
50562.04957952332	50138.129638661565	71
50357.91190780877	49432.41247669866	71
50496.15783422086	50959.952102907526	71
49528.55496510071	49652.328759579075	71
49919.81123756349	49553.56344958392	71
50324.32811560765	49361.478229196146	71
50769.735086208464	49717.44943823834	71
50285.944076031345	51105.38096509206	71
50273.19242427616	49445.04735699578	71
49937.57815482733	50668.16652946214	71
50650.13518101142	49706.291524123655	71
50635.08192343892	50102.88507639565	71
50804.44993333018	50652.75452761964	71
49377.124813236864	50542.65343324239	71
50461.15572634741	51105.50889823792	71
50696.81874434574	50153.944121309985	71
50086.88222434365	50991.0752271486	71
50801.41720853913	49649.21548514143	71
49418.77812178919	50477.078250109764	71
50536.15073522689	51227.78651271171	71
49428.27386686647	50154.192017703404	71
49609.3316084907	49844.23123716783	71
49499.46432366602	50436.27985814982	71
50819.8803914419	50500.81807719237	71
50284.28762390918	51184.226373627236	71
49401.072468523176	50047.62905459983	71
49721.732591276705	50056.24464823055	71
50195.73832825438	49426.61179897797	71
49758.190084949936	50858.537436400235	71
49780.692969330965	49446.84178314485	71
50119.65622552551	51056.95317624526	71
50080.24109196755	51124.81954921572	71
50463.88953625957	49926.1681061947	71
50735.650895693056	49943.472396981284	71
49571.43785881841	49432.03199383845	71
49489.67553072106	49745.7798860094	71
49858.92485890818	49499.6817143563	71
50791.57943922553	49994.479290704265	71
49802.25314944415	50253.70309190313	71
49638.75165525492	49404.523085462104	71
50786.623837717685	49829.44601828134	71
50353.72216974752	49293.3675586611	71
50348.354547463634	51001.52562205102	71
50051.216965524734	49425.573882217745	71
50680.95298561109	50304.59827286228	71
50880.93801157179	50639.15961451406	71
49957.467071568484	49487.05359681395	71
50432.65828581417	49300.380649703955	71
50489.70196521223	49356.73963375366	71
49500.895845631174	49397.10970172937	71
50832.08844686515	49763.74967679906	71
49340.350670897256	50475.37723542885	71
49509.329125340744	50625.69104515464	71
50606.78640897797	50949.008423849664	71
50432.9427770128	49404.4187112552	71
49506.18329495732	49322.21618095458	71
49344.191054640265	50398.82859791479	71
49682.67213142837	50846.14139910779	71
50679.96654638731	49632.510618710774	71
50475.91092187878	51275.69893814123	71
49428.76665177002	49409.410832911344	71
49394.90391131009	50630.27432153494	71
49703.3913810134	49365.88370903803	71
49904.507121804265	50929.75265893841	71
49897.91634160904	51007.048198319455	71
50678.9953208364	51112.683064504665	71
50815.56243341789	50425.39591200101	71
49631.965123656504	50211.15021952568	71
49588.79392974986	50632.460631635666	71
50715.53516509391	50408.539931235406	71
49960.39886668202	50591.91616273401	71
49855.96369459361	50369.132496877464	71
50642.073521629485	49561.28164429792	71
50673.78561427651	49488.693400481854	71
50878.67334362062	49828.93344766469	71
49446.513553521654	50229.57508032149	71
50833.2677365435	49575.41078772816	71
49498.905149254686	50308.0825187062	71
50685.15033284298	49410.86961723353	71
50705.82349104831	51039.236283085185	71
49984.634082586505	49385.99283716692	71
50585.62707881879	49615.53685795052	71
50754.38118209191	49485.84854864246	71
50361.01472149529	49219.198384862	71
49372.877675531294	50219.13996344447	71
50679.637635934465	49330.08377571697	71
49397.3054019523	50294.040917457845	71
50555.674864817775	51301.77123753214	71
49669.655589695845	49883.99667101103	71
49321.43294623998	50321.18808917498	71
50830.82851098361	50349.647361099895	71
49814.50467385687	49378.295190960394	71
50691.54476865448	50964.311101807034	71
50744.616965768546	49592.465167406284	71
50124.16346846813	49399.17500263082	71
50735.00712449914	51238.66802881928	71
50716.42263771456	50738.38609651041	71
50821.1367037796	50062.91207764167	71
50782.749728341245	50768.77999038007	71
49825.76627789474	50985.77796626765	71
50524.814071627115	49285.86314850775	71
49446.60120642653	49275.50633334244	71
50755.296520018106	50096.19439444057	71
49985.65949370855	49313.94714372004	71
49491.28709249472	49474.89827028103	71
49266.048007459576	50370.45118659712	71
49631.370254085276	50559.93706218467	71
50756.83102965397	50283.101633121805	71
50400.536547024465	49532.38161829472	71
50858.94527355597	50277.59521217223	71
50684.79140491012	50809.162782867985	71
50858.86094793137	49506.14049835346	71
50184.77613048018	49353.218594101156	71
50777.95806007885	51075.79170390528	71
49297.91043851864	50538.937143950745	71
50525.95591265157	51376.81181243164	71
50842.1126510045	49893.28092557583	71
49490.227199971996	49941.77934341281	71
49395.83956337823	49968.674474726184	71
50257.53700050447	51256.529104950256	71
50569.226967279224	50060.751924763994	71
50954.63020624162	50625.52547560654	71
49893.894097847566	49376.00404989744	71
50665.74572738777	50897.01618447542	71
49638.38069442385	50720.307406690445	71
50609.91596041603	49428.203593353326	71
49332.20638008847	50008.70283367173	71
50907.77050540231	49444.86910766316	71
50453.87832107005	49675.54697029394	71
49855.335966000595	49309.734552700545	71
50891.86187633047	49950.06860272877	71
49316.68147570451	50609.648343132256	71
49749.130175242266	50932.077199627565	71
50783.615046101804	51150.98139905976	71
50906.874821783065	50343.19625750841	71
49986.452182016015	51031.56072502476	71
49665.83183171317	50647.70841199976	71
50473.65862856233	49563.78166346808	71
50886.60748077917	50463.41964117528	71
50546.52768837269	49550.54783679167	71
49996.475922934085	49237.297991033694	71
50867.41625039391	49384.659566849215	71
49412.20161338678	49758.70602238366	71
50512.668961865464	49626.099647721814	71
49338.1137487461	50085.4850994043	71
50345.618271848776	50777.86967724524	71
50855.22808463747	51096.87888529664	71
50836.9431938289	50822.60597655242	71
50057.42347884898	49282.675968398056	71
49537.5476067626	49548.98806912472	71
50546.29259614051	49462.396835546904	71
50867.12872210296	50205.03645444242	71
50742.47107674534	50909.981965838684	71
50008.34325080172	49165.700145501556	71
50354.65014675571	51167.65435230536	71
50923.11562494887	49552.43567458927	71
50608.29364612079	50824.88900263587	71
49226.01481380879	50573.11543507203	71
50867.89467281227	51023.190527226085	71
49204.600297402685	50499.13135898094	71
50464.51519689379	49476.70378189425	71
50945.84641561033	49802.04376316979	71
50566.77641081142	49366.93482058503	71
50893.3489273797	50773.62378104691	71
50924.132961865456	49632.79740507742	71
49823.41326534566	50900.64701915105	71
50931.426046005974	50013.27967820296	71
49532.285615018955	50214.23442556367	71
51002.06446699364	49998.5330523892	71
51071.034340359445	49968.3773515843	71
49686.90974077692	50977.37713241589	71
50808.29313339921	50943.73159643378	71
49499.71795694691	50699.962216600004	71
50213.43192962611	51319.91360840495	71
49362.43966599384	49704.707823530574	71
50294.30934703215	49248.99272608586	71
50963.63342384763	50742.13934090892	71
49939.84090028567	49191.54715220474	71
49569.50380982904	49284.89715328926	71
50861.10491126215	49310.23079912232	71
50767.98742438168	50175.83864039575	71
50439.30921707393	49209.45458598053	71
49744.03347770009	49305.764379139095	71
50939.82192358165	50209.62665668436	71
50979.925432323165	49469.60794424141	71
49402.55360119014	49895.528341616504	71
49755.89256205354	51023.37421449019	71
50112.49765081177	49230.879140414356	71
49435.15422850472	50397.87313855522	71
50957.88290082764	50290.22307415452	71
51021.17728821604	50653.13388733855	71
50582.53107299337	51430.351907279495	71
50998.00847051151	49748.97057358246	71
49148.47192214085	50560.88547274086	71
49853.730149528055	49233.16866335035	71
50807.74786960004	51227.66804510745	71
50885.133990504466	50101.246895263794	71
50898.213850753826	50951.47250979712	71
50759.457863486445	49411.08377949446	71
51060.22483428415	50043.943432979526	71
49314.74166691782	50686.51490753264	71
51094.7682882039	50625.008459942	71
50173.471047466206	49275.40187364876	71
51136.02139576361	50010.256330372824	71
49464.290096264514	49543.30141124791	71
49356.702366893136	49806.65580270057	71
50973.44893396546	50137.039473406934	71
50940.36146438399	51028.974161230566	71
50147.42503411731	51365.43972659728	71
49761.45231172542	49234.10102551585	71
49320.286658216726	49934.94367016746	71
50978.94107476306	50359.228914849096	71
51009.821613926375	51053.499704299844	71
50448.683244638	49131.31634368425	71
50719.25980555716	49268.97427333382	71
50806.684499921364	49252.581799342384	71
49930.96660375139	51083.895467334136	71
50412.02412280329	51229.18833972811	71
50479.951536536224	49061.481217292356	71
50070.64260397566	51358.968730338565	71
51051.93770760601	49798.84250758336	71
49209.667898126005	50648.5113560442	71
49949.857253171416	49119.378569098924	71
51111.080009388665	50545.91881996623	71
49401.1929071642	49493.41159948943	71
49632.27589876251	49242.10700550464	71
50961.85806222488	50917.35221080974	71
49450.74308071297	49629.86993304898	71
50335.82182332901	51257.02996974281	71
49809.09467950791	51078.78485777082	71
50619.282656895884	49278.03885413466	71
50927.5333318794	51123.57291596583	71
51071.71315275506	51010.935138827095	71
49924.62963157915	51163.731888043556	71
50603.2213235025	51356.16216319275	71
51039.95866012545	51127.640644014355	71
51191.02250225386	49955.56928433418	71
49919.04838983005	49052.79576516776	71
49391.13174833973	49566.92504397045	71
50943.923454906355	51196.72749881121	71
50789.05440514795	51300.196087542834	71
50722.316740273694	49191.30647403564	71
50048.279538186	50146.71072402603	71
50083.19034325746	49164.96713821325	71
49562.984320581025	50734.95872972387	71
51208.16367495415	49884.436412342126	71
49083.79671374367	50519.50545899532	71
50933.55379477763	49880.41472982091	71
50022.400915832244	49519.056610243104	71
49930.49039617619	48981.36092283497	71
51272.43216867449	49921.647916557435	71
51270.99403288758	49847.937515336416	71
50680.66250891221	51333.62160474273	71
49374.89916154823	49359.758216254784	71
49612.80758519803	50866.76848853474	71
50644.527574018204	49203.1138371322	71
49884.71393286654	51228.687008889785	71
49851.514899339876	48981.991297902816	71
51147.788078046186	50998.99288734033	71
51056.47087663892	49472.56309621012	71
51344.9431890417	49864.79556434561	71
50146.70608099111	51439.17346679265	71
50962.28896491059	49392.18762429346	71
49147.82069029316	50449.53211361175	71
50821.90984086264	49179.66398185071	71
51048.863505576424	49877.16357134618	71
51105.65900724143	50698.166479124615	71
50878.06412876682	51247.19050740533	71
51052.69486028183	50391.0536664681	71
49282.63319551868	50139.09357335107	71
49919.91013602229	49274.39652428526	71
50401.046241613876	49068.014373925595	71
50870.58255677328	49682.296524075246	71
50850.201028159405	50709.90910581287	71
50056.56410648696	51435.39511853056	71
