# Supplementary material for: Abundant Topological Outliers in Social Media Data and Their Effect on Spatial Analysis
Source: PLoS One. 2016 Sep 9;11(9):e0162360. doi: 10.1371/journal.pone.0162360 (PMC5017681; doi:10.1371/journal.pone.0162360)
Supplement: S4 Dataset — See the respective attached file. (ZIP) [file pone.0162360.s004.zip › S4_inclusion_swl/clust_73_82.csv]

50000.0	50000.0	0
49997.79043139506	49998.597076012185	0
49992.133447697015	50000.07879332946	0
49995.558133034945	50000.38009565156	0
49997.21745450375	49997.77212437529	0
49994.57180867038	50002.631066205395	0
49991.49888846195	49992.4613969998	0
49996.77201141029	50001.35825968003	0
50004.850999751936	50000.85693610015	0
49993.46797080403	50008.42654315858	0
49998.95035597973	49999.646175560476	0
49997.442896782326	49996.09302892505	0
49998.812795232036	50001.19449831629	0
50002.62075658079	49995.496073808055	0
50000.216125961226	49993.66178437633	0
50004.23648844592	49992.22940218959	0
49993.571381594695	49999.580818657516	0
49992.41923089483	49988.943020042476	0
49996.0527618576	49990.599080623244	0
50001.12000876341	49996.02035613251	0
50001.6019572125	49988.69191780159	0
50000.054173393626	49994.84507609227	0
49996.16393075302	49983.54171333091	0
49999.359585119164	49998.34690009942	0
49990.032259035645	49990.78718097332	0
50008.03801246034	50004.374756706806	0
49997.912305912	50002.05047237355	0
50003.47988321763	49993.052296422924	0
49985.51403302475	50003.33527065473	0
49998.6759818169	50008.21620234813	0
50007.88661690972	50006.75171072905	0
49992.84463948033	49996.02080521639	0
50005.353157945894	49996.63946390781	0
49993.56821679584	49997.757853689975	0
49984.727985152575	49992.42600786566	0
49987.897885826496	50000.432936200814	0
49995.41428427015	49998.58480619745	0
49998.23230755371	49984.27159425677	0
50001.56984675912	50003.70886639595	0
49987.949256951135	49986.671472371265	0
49993.69019385624	49988.42095948461	0
49990.60023029436	49996.84431148471	0
49989.8831856475	49998.5480773353	0
50004.031737429694	49998.13902404288	0
50003.4894029905	50003.09904140463	0
50008.61850962432	50008.21797879241	0
49999.591625836154	50002.031401449996	0
49997.03975814452	50009.348246719914	0
50004.44371639388	49993.891565456965	0
50003.34929151505	49985.56991203538	0
49992.16039029563	50006.06042632077	0
50007.15378653218	49999.26466668234	0
49996.16890274137	50002.738391335304	0
50005.92485061879	49988.330804757796	0
49998.38389391129	49993.62450756858	0
50005.06115385122	49997.67556213016	0
49988.91764942108	49997.5550046056	0
50007.51712024195	50001.36870839534	0
49988.1616042304	49983.63506917873	0
50009.485075860175	49997.87824772131	0
49996.04301541916	50008.734037925446	0
49992.10706594943	49998.709555552676	0
49998.05603662089	49976.85732034227	0
49998.23225417739	49988.04705525317	0
50003.29875263384	50010.79864165075	0
49988.8005706413	49988.888047156666	0
49998.633742805185	49985.74198749925	0
50012.26252845324	49989.043919917516	0
50001.71554240036	50008.23076770677	0
49990.4221963806	49980.08489794384	0
49996.7307457035	49986.75100088232	0
49996.95323201458	49991.31025767149	0
49996.627782278076	49999.704189140306	0
49993.783599509414	50001.9670468794	0
49995.547791910605	50007.16657583297	0
49994.541607082676	49998.032773452	0
49997.19536476392	49993.761534747864	0
49994.48619388764	49990.314267388865	0
50005.31953840113	50011.457951609125	0
50005.21838530439	49992.710027598725	0
50003.553832569996	49996.930528550794	0
50005.55622003214	50007.27952617764	0
50016.07253131363	49992.92009515851	0
49981.55975510632	49993.815413305005	0
49998.391760254424	50010.92338898061	0
50006.9610331696	49997.4371772649	0
50008.761052684844	49996.71402507769	0
49995.88335509951	49989.38185972829	0
49996.861110456084	50003.60591475201	0
50011.76083948491	50005.815023696225	0
50007.565205166386	49988.032658921504	0
50011.5472826698	49993.41279408204	0
49994.69598294172	49991.86267472745	0
50001.59297422699	49992.63184262959	0
50020.432728192354	49991.544523876044	0
49995.42836478101	49997.296746693275	0
49998.810270886876	49992.07105333187	0
49990.64479087334	50004.56734443546	0
49986.07489653561	49993.66150576665	0
49986.51012401545	49995.60849854692	0
49984.077954815686	49995.664388103614	0
50003.895467088914	49987.98694527446	0
49982.031325156546	50004.108411650275	0
50012.386007996894	50002.93416500153	0
49981.83577827261	50006.99544168797	0
50002.61358895062	50006.125868638286	0
49997.610187178936	50007.504993158815	0
50002.000247755146	49982.02566011666	0
50003.92467657114	50009.55221404131	0
50007.90022175466	50009.254849840996	0
50002.119076106625	49987.54881244561	0
50000.85755020047	49982.84260186325	0
50002.88920887537	49988.277816315385	0
50000.76418505607	49990.47633754719	0
49991.52221516297	50005.175687260315	0
49991.79441719219	49989.945528475415	0
49998.38903914623	49990.977596904035	0
50010.86443657174	50002.861853111826	0
49996.13310567727	49978.225416527945	0
50001.90323198772	50002.087447907405	0
50005.84584777947	49998.54566276328	0
50017.357289774474	50003.73442282242	0
50012.453241333955	50007.3589429362	0
49985.605250376015	50000.51473356919	0
49994.38328827558	49984.18899957935	0
50000.8403546126	50004.897730818215	0
50006.11194117808	49990.15992299432	0
49984.27524808013	50005.968591316036	0
50019.5490885488	49989.334775282514	0
50008.08135946473	49995.88210170539	0
50013.452588935026	49988.7082536488	0
49998.1854275154	49989.08493253287	0
49998.71774061969	50006.58240197167	0
49993.97049801827	50004.02511665101	0
50015.25622703696	49993.5720335993	0
50019.81418921928	49993.28277654077	0
49995.226166110464	49988.49803466768	0
49993.865175289255	50005.869898426434	0
49994.04884830762	49993.897956082816	0
50001.39258520028	50014.69304526826	0
49992.10381851385	49991.3367421365	0
50002.88349777745	49998.53556594982	0
49999.29465558944	50003.13800737407	0
50012.61582749915	49996.667967977366	0
50004.93898694684	49981.08544820314	0
49992.72674114008	49981.491918674365	0
49982.816725410885	50008.82887474503	0
49993.60548876865	49980.15138910854	0
49992.11360557294	49974.161871512435	0
50008.0641741181	49991.535682462476	0
49986.56975352135	49985.88537937111	0
49988.26397047004	50003.51104710496	0
49986.204012010814	49983.62403469558	0
50005.45533731321	50008.4777403098	0
50002.84202847576	50009.38788858975	0
50004.5110949025	50002.17592122478	0
49977.593176681534	49997.97886004455	0
50012.96296910729	49986.584380800676	0
50000.389708098875	50008.21378903525	0
49990.53693650669	49987.986221160616	0
50014.06684097054	49993.2541244715	0
49991.01998804747	50002.62396518842	0
49997.179664791176	49989.593964051295	0
50004.2950092968	50012.89350630644	0
49990.621701041644	49975.46767306921	0
49993.55678247852	49977.01456242952	0
49992.84959283164	49987.70268395018	0
50011.20404459958	49996.77816642178	0
50003.364540594666	50019.003513690965	0
49983.49823437399	50007.538690917216	0
50014.32975302772	49996.15686941403	0
50015.78410513641	49997.474112749405	0
50009.43197460551	49990.474738550445	0
50004.745906517455	50016.623646608256	0
50009.63416808849	50010.34807378314	0
49981.74271072933	50016.83610456045	0
50013.40609958293	50002.34463341224	0
50002.72985233878	50018.01678341299	0
50008.287622641416	49999.13161246651	0
49984.126513146795	49977.08224825575	0
50012.84333684762	49985.38424254539	0
49987.99532836726	49995.883448455505	0
49990.49563661924	49992.83144377475	0
50014.145828508044	50005.16808115428	0
50015.1384677496	50000.029878970345	0
50018.71002429644	49992.34413541518	0
50007.134924491525	50011.962310271636	0
49996.373515502455	49992.135994846685	0
50006.850693972374	50009.72264438309	0
50012.45941158673	50019.663471941465	0
49992.899397134126	49993.07508130361	0
50016.607641170005	50001.151601822945	0
50001.25747092277	50006.547656443894	0
50005.9345093647	49994.19009730721	0
50017.813944932546	50005.00005444524	0
49994.42296405501	50000.44724693628	0
49999.35940114721	49988.76188971461	0
50016.58884756132	49999.17895380054	0
49994.892938313336	49980.091849776516	0
49995.0510721457	49995.44024060015	0
49986.38053722962	50002.41536141428	0
49990.64707373581	50007.66669698612	0
49989.3412077137	49992.250863683475	0
49987.369434572014	49998.90669951169	0
49986.04730065185	50004.93889305151	0
50020.57281063565	49988.298296764944	0
50003.141428724506	49983.92680217168	0
50011.81226398315	50020.795317113116	0
50007.91702417866	49994.79261652382	0
49997.460358599514	49978.000531714766	0
50008.47322917809	49997.7998386602	0
49988.79105521255	49985.61885176348	0
49979.99668415866	49988.247550464446	0
50023.01450993598	49990.665766766455	0
50001.80863469015	50011.621492053586	0
50001.180707899926	50000.160397497704	0
50001.230491099064	50013.464722137476	0
50005.57916729151	49986.36478573439	0
50006.32386534526	50003.98689779463	0
49987.26417256439	49997.386262863576	0
49986.50969488265	49971.13079668079	0
49991.78560749561	49984.743248127874	0
50011.91064186316	49987.25857504851	0
49979.026179858774	49993.54009193787	0
49995.29197055855	50014.299317089695	0
50003.27528192292	49991.640484220654	0
50022.18687484511	49999.49876293456	0
50016.845165693354	49996.542146341235	0
50009.68184032617	49994.3223712722	0
50008.5689875515	49989.42745413995	0
49988.62882947315	49994.23153514448	0
49978.34352784749	49994.31806542327	0
49991.21899801028	50013.93786311992	0
50009.06545782055	49992.015826742805	0
49996.762495718875	49973.93491078354	0
50017.86968777505	49999.56646561498	0
49992.32209367812	50003.204802689404	0
50006.53972236025	50002.45568023364	0
49989.60527622023	49999.63902025744	0
49998.13606003267	50013.69500914624	0
49990.00921189547	50013.485931768155	0
49991.09537875763	49976.82180722324	0
50010.54800492425	49998.00514117209	0
49989.09032394753	49996.42852776032	0
49995.18505374276	49987.3120398817	0
49990.204920949844	49989.23957312068	0
49995.16332007578	49981.804981765024	0
49989.805555721876	49969.598178768865	0
50014.54160586519	50009.30971696948	0
50021.54580095918	50001.77225144148	0
50006.927652825536	49994.9504747572	0
49978.94516972163	49997.86333530433	0
49987.154837966766	49993.45593771072	0
50018.25094646333	49988.26745355924	0
50015.53809944499	50007.19757847838	0
50002.562234896366	50007.29734310244	0
50000.87592896443	50009.30557281569	0
49996.09835851055	49994.088565508806	0
50023.472574627034	49993.01831946304	0
50013.090661204544	49993.807025936294	0
49978.33498788711	49999.89226490378	0
50014.457860201575	50015.35471834229	0
50006.75642568968	49992.643689522236	0
50010.80395894891	49986.74763689218	0
50001.22972512284	50016.696412634854	0
50011.0865047758	49984.2383962155	0
49987.17750191979	49980.50113884318	0
49988.18126003159	50002.39534483807	0
50025.30879016485	50001.55626795164	0
50004.84985572731	50003.25131092541	0
49992.321169828596	49977.792669715236	0
50025.70679542769	49986.95657258604	0
49987.68618123762	49990.97637467728	0
50003.750755374844	50000.30182726468	0
49993.00738688821	50018.27374472574	0
49985.56049451298	49985.40564000354	0
50012.47559685164	49994.66869856204	0
49988.23073582163	50005.06016935864	0
50014.21137249285	49998.59916272567	0
49985.705947552444	49991.237555350046	0
50023.961762669176	49980.63716247672	0
50015.65901229553	50005.51123304655	0
50007.42018130532	49983.40923644637	0
50003.98929458173	50020.19652411129	0
49978.68685766216	49980.01706397409	0
50006.02554113342	49983.502716806615	0
50006.37104882755	50017.880156948675	0
49977.877792385596	50016.68462250551	0
49983.88778388111	50003.431641383904	0
50007.25930525301	50016.356386512496	0
49997.53870393056	50011.68337544323	0
50028.8876354843	49996.7961139601	0
49993.03313609062	50004.99403676527	0
49978.87460193789	49978.57901382944	0
49998.366406242945	49994.75751474936	0
50019.61622097593	49990.60713461233	0
50014.61533795304	49991.38028168589	0
50008.690952911136	50020.165591565055	0
50005.68511072025	50013.842987113785	0
49996.093953493786	49996.01996986774	0
49981.46397774686	50000.416395001106	0
50010.21667654521	49996.177030068495	0
49996.98762224401	50012.73618486243	0
49977.06413674297	49991.234642248426	0
49993.694214306066	49995.12567417274	0
49980.3192485011	49994.00326872188	0
50004.056211135474	50014.66353332076	0
50002.37956575776	49978.923750197646	0
50022.66685467963	50001.65038291576	0
49995.84149753014	49973.43350969119	0
49997.10356754586	50006.01006358804	0
50033.06942428801	49981.91341570461	0
49979.94679799229	50001.3323591304	0
50008.85047956283	50016.47355770598	0
49995.25060635962	50016.73726829858	0
50006.72266694603	50007.64404602325	0
49990.082384099696	49971.73324296739	0
49994.30142329103	49986.52147414055	0
49993.99083781493	50013.564340328594	0
49993.677025331424	50019.77453632753	0
50008.88873976937	49986.20754836948	0
49989.62043617076	49984.9066512741	0
49976.89101514203	49999.79555213243	0
50000.38365317644	49984.73866509687	0
49998.50301832688	50004.801049115755	0
50002.4775370339	49999.82692121468	0
50000.58614407058	50022.59126134004	0
49991.57997734524	49980.74466590062	0
49999.47619484948	49983.55135301644	0
49997.872176753845	49979.78767954166	0
49999.51034001347	50014.126163537476	0
49987.361610054635	49969.53376487578	0
50002.83973411616	50012.701877170904	0
50010.86774556764	49989.07944425918	0
50001.15748309764	49991.573961654765	0
50007.9913835416	50022.24041741338	0
49988.7503233546	49981.35012226887	0
49986.03608310234	49999.11861181681	0
49985.00637627702	49981.597648055234	0
49985.650089384144	50009.49023072368	0
49974.397243483145	49994.03644489316	0
50015.4345562129	50000.98678220005	0
49976.39001702552	49983.38478956387	0
49990.066594147334	50015.71113489241	0
49971.73204410394	50023.41744022993	0
49983.60830630746	50002.113752133686	0
50007.28364498836	50014.70157262982	0
49983.19737224199	49998.713609976796	0
49986.11467622116	49996.56995467928	0
50019.87293030292	49996.05067039871	0
50011.89569799317	50004.23689077273	0
49987.14195373493	50003.64643312917	0
50005.18617250356	49976.00707180303	0
50021.27295677253	49997.78060101359	0
49979.594871433575	50010.649888378335	0
49992.039268323744	49970.88771154867	0
49987.510827455895	49972.02581111281	0
49995.56040451604	49984.98989796355	0
49981.0822076258	49967.432359146966	0
49987.94058000065	49974.88526764987	0
50014.510866226876	50001.379604242626	0
50004.62877733578	49978.807454918766	0
50003.970018942	50018.124082947324	0
49993.62624373497	49978.81782578118	0
49981.3428510555	50003.34384201937	0
50018.167902045905	50002.34827142573	0
49981.71449227033	50012.160532840586	0
49993.51179022016	50011.8374166899	0
50006.51511528033	49980.31385758159	0
50023.53832016382	49982.224374854566	0
50017.194157851016	50024.83639285489	0
50016.97714463976	50008.12513798981	0
49990.94758817478	50010.165896359336	0
50029.3899666008	49984.93088934797	0
49985.95128382408	49973.39797252086	0
50021.498484812364	49991.903341270365	0
49977.56468768297	50006.68173366002	0
49997.40523162644	49985.00916248897	0
49999.45886393115	50015.993292540705	0
50004.07375902936	49990.19193619716	0
49974.26236635185	50000.19879209648	0
50019.180563178095	49997.94562009952	0
50009.890755981425	49980.265018184764	0
49989.29510405071	50002.724338880376	0
49996.426259186024	49985.51478007382	0
50007.493040620924	49989.19723968765	0
49981.384028675486	50010.62626959132	0
49991.6071713429	49988.028312631526	0
49984.6056899718	49996.65388554512	0
49989.978249538704	49976.34614928339	0
50009.06208482354	50007.05225252825	0
50015.12164949382	49987.54220632814	0
50013.02451351341	50012.6930640136	0
49983.72875331615	50005.03348698493	0
50030.322162535915	50008.764945724026	0
49988.07236480543	49973.30322159022	0
50021.17953770424	49993.40148768863	0
49977.9353266202	49988.32861394756	0
50017.55200453088	49989.686622262205	0
50009.41709683127	49982.94472538286	0
49993.517031380165	49985.624445562935	0
50024.23762702507	49990.057631149546	0
50006.59920691841	50013.173112278804	0
49996.36285869221	49979.65183355569	0
49996.46253639952	50010.35669178488	0
49986.346697934445	49975.77454466398	0
50017.36509094484	49994.05724041787	0
49977.54298608225	50015.26628060827	0
49987.665413008544	50009.961026873665	0
50004.20668245684	49986.92493821414	0
49991.240948939056	49995.09753900651	0
49990.672214701546	49969.02835953091	0
49986.80029992012	50019.193986685816	0
49987.05498610656	50015.276629584274	0
50013.29483279359	49990.93642424138	0
50003.07116470876	50004.790797890644	0
50019.96678142075	50005.286622233856	0
50016.410985050155	50026.64117403084	0
50022.381607964344	49994.78009458669	0
50032.55510401598	49988.476649386204	0
50019.84726886357	50008.03743254569	0
50018.55105006549	49996.125393120456	0
50005.72733228711	49984.65987424659	0
49990.724770951034	50001.10196901953	0
50007.556938279646	49979.396019758125	0
50022.078615100705	50000.813758113996	0
50004.55566149082	50023.60044291396	0
49998.4983155582	50015.035411197096	0
50004.21201548379	49979.89735732732	0
49998.41688966351	49982.0914605221	0
49996.9404056562	50019.45560997021	0
50024.824178134666	50003.82240284793	0
49981.59933546655	49988.22546023058	0
50006.68692081328	49991.29153867619	0
50030.92505047998	49986.73341575318	0
49987.02162812129	49999.91224158874	0
50025.59547838074	50004.8113040502	0
49988.90094384041	49975.40867859488	0
49990.23594971534	49994.96063345515	0
50017.1067611682	49986.79810538411	0
49995.74080340362	50018.56532930337	0
50002.31586199673	50000.83903672667	0
49985.91446985067	49977.111835945914	0
49967.44431902017	49989.53004316159	0
49991.32434972063	49993.81099808387	0
50030.49764698876	49999.80431681986	0
50027.8920230694	49984.61646596402	0
49974.05217655252	49991.63751974511	0
49986.350155817265	50008.71150109189	0
49979.786602864704	49996.93528004006	0
49980.638830733114	50014.78666042598	0
50018.94609729141	49984.38404056665	0
50016.86817008317	49983.479919210724	0
49990.923193534356	50019.067660158245	0
49984.68159875427	50012.00075993163	0
49982.58897476211	49987.25645410104	0
49977.860154341804	50025.185317880954	0
49980.36263354036	49976.54920293385	0
50030.175245270664	50013.83441614367	0
50030.65430217634	50010.08164100497	0
49970.65389870021	50027.10203048065	0
50034.9719228903	49978.647480672626	0
50017.85789347177	50007.327853458395	0
49989.376716702325	50005.95581601044	0
49972.54740722439	50004.26018838349	0
49999.90607349646	49987.24525022351	0
50016.33039841318	50011.26546094777	0
49992.406209525456	50011.43399184492	0
50035.72874323706	50015.82195458916	0
50005.41012807499	50025.2913505149	0
49983.81713803753	49983.79410119446	0
49999.77181508898	49967.689736443	0
49967.01115954832	50018.732933267005	0
50001.21111076006	49976.59515916633	0
50022.03660548448	50021.284900769926	0
49987.06820574467	50005.69981951918	0
50020.23576196077	49998.22890886206	0
49992.16903790663	50013.34050751537	0
49981.74734959878	49983.20071237331	0
49991.36824090871	49969.98461879516	0
50012.37766248718	49981.688403947286	0
49974.56224014572	50014.0804240969	0
50024.36097900612	49986.16457806206	0
49978.57637046901	50017.57258934513	0
50035.21616128849	49992.33085888675	0
49988.520182053304	49993.212740546805	0
49990.99456999804	50011.18036907362	0
50014.791241027175	49989.81083623396	0
49983.24235149588	49995.04380092772	0
50005.4078474971	49995.59320991545	0
50026.3538803164	50002.49773890014	0
50022.33425121599	49996.648774144	0
49985.706139208625	50015.893411702025	0
50001.12132970448	50026.977078791555	0
50032.16883876991	49997.22933410839	0
50000.78804212597	50010.92367463368	0
49997.79416111843	49992.046539810384	0
49989.86428037326	49986.360250281214	0
49991.50355130605	50019.933566887434	0
50028.340584949256	50004.80209150397	0
50418.19435477171	50769.69642864723	72
50401.39789218973	50694.067766672415	72
50475.76205093254	50671.34346354521	72
50335.40829238933	50739.09929795071	72
50541.416266252614	50624.60429136405	72
50325.541832640054	50665.001020097836	72
50296.265544187	50588.497610503975	72
50225.842351272906	50620.39741612487	72
50262.05770132395	50706.76026987036	72
50534.23567706706	50549.45027958177	72
50368.8362019788	50571.35238727257	72
50489.55183966086	50785.79934655072	72
50533.33688951989	50473.276489077754	72
50166.78024637576	50571.77959390194	72
50606.37057702052	50590.5663105406	72
50185.71032689066	50693.1866954354	72
50149.609827226515	50500.207826700855	72
50103.6478430814	50612.686193270194	72
50155.59458493879	50769.39797575995	72
50455.001154039746	50493.605996646846	72
50161.24598754767	50847.99057841368	72
50025.56862599425	50633.44178684438	72
50004.94721598116	50562.69026281436	72
49993.11402841488	50485.29035884793	72
49952.67334793063	50641.94816607543	72
50567.150206370294	50406.6050865915	72
50471.38970202848	50593.864046884	72
50498.32773083986	50379.37873250728	72
50308.597287014774	50509.08555489712	72
50643.04007973943	50388.495706294714	72
50117.060893581285	50912.70638679797	72
50227.427625515564	50495.83292662103	72
50536.892212954575	50316.99791175194	72
50422.07940123321	50354.0625706301	72
49920.132076929585	50491.67318673802	72
49875.34468297262	50629.41279307416	72
50628.54059444535	50511.64997393532	72
50660.44074050118	50315.50127781701	72
50692.4590241629	50556.32218048757	72
50732.89161337939	50331.79399154985	72
50550.76674893865	50837.48206940781	72
50214.59281661472	50900.45752734631	72
50736.03897504117	50494.5432990673	72
50494.75855943563	50893.57846856759	72
50222.05800600387	50418.962706915816	72
50041.725889149886	50709.58172812222	72
49805.41255780446	50593.763572423275	72
49745.09075524938	50549.51657395014	72
50660.031895633554	50640.10548621663	72
50597.10369844979	50264.72761315087	72
50399.575571837915	50847.02784793902	72
50785.99087646553	50270.10820965522	72
49857.97777307977	50538.84676240623	72
50308.155306896515	50428.88566025265	72
50607.40498694383	50695.271086065375	72
50079.276954300534	50468.81031834787	72
50019.59212224695	50414.322394304254	72
50670.651286157445	50240.2880577092	72
50493.853114468475	50249.06113650947	72
50682.58974889266	50160.12773935007	72
50752.91133292557	50416.86444391495	72
50604.396270571044	50142.084995057594	72
50733.55080013838	50628.77577411735	72
50349.04775050828	50906.583891947914	72
50670.40535341151	50086.483983790924	72
50052.65931691714	50342.48047102318	72
50560.44337591761	50756.74203604855	72
50113.70605337971	50990.446812992675	72
50237.371599820726	50830.63316547309	72
50536.956888030545	50189.36471968147	72
50682.93015333793	50712.107324153054	72
50111.56418727052	50686.36000528597	72
50745.58504099332	50068.910504953405	72
50653.21918305244	50012.103506784224	72
50762.13123392653	50172.4865477665	72
50039.909902910826	50976.3106425487	72
49817.80112812527	50683.378258182645	72
49918.04544157505	50706.394372609706	72
50822.0256143992	50070.40971666879	72
50824.64418508066	50332.74271388418	72
50402.13566502404	50427.18738447789	72
49868.11534899219	50767.35906942091	72
50051.019369515634	50868.216516552304	72
50020.978425748086	50799.46441231185	72
50118.60686168426	50388.97017989258	72
49904.25380363931	50834.617068571526	72
50689.31215133298	49938.726636596235	72
50828.433186434326	49992.53368862495	72
50902.16035320885	50087.33763175554	72
50117.503132211314	51068.1537972907	72
50313.87775124695	50348.1737963741	72
50743.50504298719	49877.52427905114	72
49691.29779991512	50603.229530142584	72
50312.16337798788	50813.58885019957	72
50034.35701293901	50268.07110779557	72
50194.20218669376	50976.81448808161	72
50773.151582575396	50693.54084045001	72
49767.718537469445	50472.0921034572	72
50424.00864127017	50274.457082210625	72
50686.7536407892	50790.59369588017	72
49780.379715569834	50751.565359012275	72
49965.65418699063	50986.193556902166	72
50579.77554226704	50064.99911595279	72
50313.56651192396	50273.86992352576	72
50908.262507037405	50001.42903953568	72
50936.95373956447	49925.63965234416	72
50408.20699111259	50952.07845671216	72
50168.14513096158	50323.725168180164	72
49743.68824722026	50655.1215089455	72
50271.258553945874	50975.29281594913	72
50896.25350983066	50309.85446053671	72
50790.755918569994	50575.06365429109	72
49655.853326413184	50670.13589330131	72
50522.35265900229	50006.61165384388	72
50235.176920871294	50293.30145721801	72
49892.45204807511	50985.842358897076	72
50970.14793603073	50280.414262234975	72
50499.5220018642	50119.42948181222	72
50378.50126640117	50214.15603937252	72
50823.77152846488	50502.073278646705	72
49581.95541727422	50650.02653443763	72
49811.51740556522	50987.690454373456	72
50447.464067126064	50021.35102194867	72
51014.692653061225	50215.29231174395	72
51055.28261891304	50282.777691740004	72
51086.0270272583	50190.34131608378	72
50084.396694274044	50213.096062555196	72
49647.67070838527	50537.45603184452	72
50241.89063516883	50216.636353701986	72
49952.20543490943	50774.0538997019	72
50680.79180178191	50870.72737279673	72
50597.067482948914	49958.92552857819	72
50395.96343242387	50135.87400638873	72
50687.97287364594	49824.881329367374	72
49735.947618790706	51003.68024431847	72
50612.459492506474	49847.349935413025	72
50974.716705523715	50150.56374225366	72
49699.61918291016	50734.85220227846	72
49818.91109685043	50912.242512985336	72
50431.93064775007	51029.11593335677	72
50346.79861269512	50081.6940523162	72
50282.5150501846	50037.25025534071	72
50083.602528666386	51141.1076798457	72
50974.83161517986	50044.72924047292	72
50188.39903524152	51050.232754343444	72
50258.16081801076	50108.19827117757	72
50159.036507406	51130.05952915829	72
50150.854280922686	50246.69958549315	72
49831.25345385817	50837.203760348675	72
49567.21888875395	50538.613916889204	72
50836.64787414081	50149.613735011015	72
49737.69140885136	50929.20555370263	72
51117.58912786636	50118.58471103664	72
51184.29805880786	50166.189442210074	72
50507.426432585926	51040.0952248109	72
51053.99258675698	50051.92397985501	72
50713.66465684545	49748.82010042634	72
50815.57396981066	49865.13497852301	72
49724.09950343015	51078.419581295944	72
50008.671782329206	51107.978774948795	72
50521.006627228664	51117.418596749645	72
49911.07464980041	51061.1312254281	72
50899.23603801134	50507.15869267843	72
50448.402787191815	51150.547290751456	72
50391.78962844728	51099.61776403555	72
49951.9419306053	50894.70426460888	72
50305.36867351597	51041.24637981849	72
50480.563718480335	50966.23448988131	72
50723.65193158272	49675.39940984802	72
51060.65144580199	50356.001462519955	72
50582.49316057996	51039.50761827679	72
49615.36280987104	50464.460360380195	72
50599.713843083475	51110.4686933107	72
50537.14082698904	49844.804993749356	72
50895.63190125716	50585.59339663541	72
50636.54032150484	49767.76670876721	72
51063.44981705624	49975.00094467135	72
50786.35943756637	49632.53853192389	72
50659.06153375112	51061.329429139514	72
50759.64509937497	50826.22600668106	72
50381.767573035504	49988.17807115	72
50176.95697534086	50107.24493507445	72
50113.84325502529	51214.78223895091	72
50030.56337589523	50158.73876394308	72
49661.33665221046	50932.24275890216	72
50649.40613836077	49682.095459377495	72
49507.42647655279	50484.11135400622	72
50866.93781531076	50240.71798004293	72
49876.76058346049	50431.58249135444	72
49925.53137229087	50372.047205203045	72
51089.38751482034	49899.51109725188	72
50228.4347934836	49981.285323424054	72
51175.13276550173	50245.20686498909	72
50102.04120958024	50125.87213570196	72
49466.32585334765	50422.558085844554	72
50830.82737542382	50422.34245390377	72
49635.22691635721	50386.311870533704	72
50998.095236213485	49878.75806730609	72
50164.88383671674	49945.145812885006	72
51247.243476298965	50232.540269273864	72
50086.485595625854	51283.28242103642	72
50003.991201885234	50081.46451324762	72
50697.25918316416	51132.39682714454	72
50740.808013107664	49995.00987810843	72
49740.544525333775	50395.092047384955	72
50570.54541358262	49686.126322436154	72
50377.52242649259	51173.524954964916	72
50506.41272049977	49636.19981918576	72
50944.600442048395	50643.07679975729	72
49769.50052885071	51143.03902554132	72
50710.00081109067	51210.766396322455	72
50717.60804346015	51004.945804844836	72
50468.79775042703	49950.908419574655	72
50788.81447827056	51031.101149465474	72
50476.674269931624	49798.716487760415	72
50697.79232225109	49606.13883315758	72
51229.429155350386	50310.55747701912	72
49525.93037682584	50706.48467879951	72
50654.31036099348	51265.40920922017	72
50569.16821793279	50908.66013394634	72
49860.33053337675	50324.53993556659	72
50805.048545623256	50767.24317385466	72
49976.23403868293	50219.90498102886	72
49637.63726707419	50775.44550409818	72
50839.39722651863	49691.16467114186	72
51142.812265382854	49960.33476270631	72
51039.17014344861	49809.26276110398	72
50502.94059748344	51210.89987169418	72
50130.935458424756	50040.8011480379	72
50972.73074513257	50571.06275828941	72
49758.66522585067	51222.604101655386	72
49929.40125442168	50569.08618870401	72
50036.49077038287	51339.60673930331	72
49694.6616616667	51163.074585465976	72
49929.80060454207	50057.53308335474	72
49995.55656452176	51185.6884396855	72
50829.506359592364	49766.724213312	72
50847.1349631128	49579.171642922236	72
49616.10023803797	50307.20791442023	72
49849.615837781865	50049.183796844736	72
49801.225165791046	51071.5932510648	72
50711.53278771151	51313.63459833096	72
50620.455532347834	49614.435631570195	72
50563.29499369225	51254.497884253615	72
49922.238482998815	51194.419074996986	72
49917.78084420413	49983.730910996106	72
49999.24770483407	51262.31726987737	72
50412.57831141068	49896.33516946442	72
50691.551126548555	51392.62356885138	72
50914.98932374917	49550.38067429484	72
51125.26268751962	50306.25106857353	72
50748.13809331551	50901.06168165398	72
50670.07047370043	50943.66474093229	72
50253.03837669126	51093.58288582445	72
50308.166761108034	50162.02594591567	72
49435.61505606185	50521.37703517307	72
49934.13135056686	50153.69962165718	72
50977.854330901435	49762.28725698882	72
49966.700783138156	51375.434557257155	72
49565.25460186331	50363.14887390756	72
51013.3072153608	50669.58612680406	72
49439.95808074496	50600.39584591531	72
50124.22406027747	51352.6357123739	72
49481.84669924539	50765.02183830063	72
49760.77560038065	51303.72701386144	72
49652.94396647178	50238.398957139754	72
49615.51187117873	50846.598305850704	72
50328.68579446384	49931.51850202236	72
49823.64592651636	50119.22578254098	72
50883.68863868061	50782.92759740767	72
51260.78994642901	50145.71158397239	72
49684.0718265082	51254.70149746261	72
50442.48950736778	49682.16610846194	72
49931.690165154825	49906.20421417636	72
50298.17061492669	51171.70700108583	72
50825.253377102264	49508.42972839292	72
49365.569322306066	50571.60730417991	72
50966.11154665412	49607.63863337658	72
50917.362562736744	49719.94064504887	72
51024.66677838415	50511.11496236988	72
50784.63151950011	51239.386137293826	72
49930.69737888099	49832.175879373965	72
49692.76422456454	50335.46879936066	72
51143.18887327769	49843.3934976652	72
50106.286060930885	51427.6666700743	72
50186.066544623834	51200.681642299016	72
49555.56636173464	50800.656515616756	72
50167.10351227244	51286.56869790747	72
50901.18318834331	49641.03682111027	72
50753.37200030817	49550.12208195134	72
49746.94911880508	50275.52644535307	72
50381.609336819354	49825.15971485989	72
50180.455811597145	51456.73989478566	72
49540.732592128865	50288.53259400635	72
51184.43300831267	50079.75950801362	72
50989.36232359396	49682.08469886685	72
50351.34084411952	51245.64606021215	72
51095.328783221325	50543.982893497574	72
50094.928411123714	49972.364750895904	72
49860.17256170508	50182.466528897545	72
50413.67344835915	49756.310628779385	72
50001.13897032107	49867.38588438885	72
51093.416709722194	50469.25329355348	72
50574.06896562904	51332.53930172191	72
50428.41724261691	51226.74480011314	72
49993.605753385506	49784.174570169474	72
50787.91605116359	51315.8875567971	72
49914.33945677991	50271.653658716205	72
49774.04262137405	50045.73707122898	72
51214.061783623576	50012.66341693358	72
50741.544981461804	51456.885444744505	72
49948.913729767664	51452.4516359326	72
49662.49413640614	51035.289741781235	72
50554.873558701715	49763.41205359821	72
50006.88809220344	49706.94877448272	72
51100.82818144462	50621.59264492014	72
49297.39486171546	50603.749067849734	72
50630.76575396832	51439.238951768515	72
50359.22250734369	51322.654863051415	72
50073.33497325673	49776.0153259051	72
49894.24210347691	51507.43441712291	72
49972.98833613705	51522.33001972798	72
49822.36724305581	51350.33478830563	72
50272.811748032516	49877.71355906307	72
50963.982272400644	50770.98256916561	72
49893.85224184403	51329.28064533035	72
50500.45704072721	51327.428264677816	72
49406.82533374372	50742.81343108669	72
49524.25809893286	50873.314433055915	72
49608.80364802665	51264.971201046224	72
50987.152924002046	50390.98455885794	72
50836.20051106939	50841.46521184367	72
51209.33557911682	50386.877121368816	72
50840.571664321185	49428.00340190912	72
51289.849096631944	49998.53487467435	72
50039.54654096444	51488.662318905626	72
50252.14287107911	51478.23853900096	72
50868.32374921259	49352.52655556932	72
50964.674419142706	50466.115266361216	72
50858.15359662083	50995.93727512203	72
49391.31680563573	50459.71676062902	72
50913.74545854527	49416.51795623108	72
49857.85904978154	51236.27308004582	72
50441.51045172706	51370.501871525994	72
49586.35240831711	50932.00160142017	72
49353.4626787109	50681.56517175485	72
50766.42354230652	49463.64654906989	72
51362.296647936404	49965.76557111616	72
50610.13494818313	51514.124540138204	72
51060.83946613319	49702.74709162149	72
50559.1643894073	51574.1575653486	72
50069.11857744106	49897.06033167047	72
49623.73441471298	51142.18623290124	72
49856.42065227605	51441.6829066475	72
49865.00005789593	51122.69029648554	72
51303.90906281255	50085.55022889922	72
50535.23896607277	51487.2520251957	72
50542.89233269584	49564.63997064066	72
49705.841623430526	50810.84329804447	72
51333.69961404778	50158.24979892242	72
50209.270610580264	49837.397741596404	72
50935.826458810574	49308.46762917177	72
49793.526050638	49973.837894890865	72
49460.069665834526	50914.11499451014	72
50464.823077120556	49557.95052296936	72
49313.852260791435	50472.704102296644	72
51167.539903089615	50573.97441711633	72
49353.46911903359	50391.08207687119	72
51293.27734888057	49924.25198826509	72
50467.04363064195	51520.39192836018	72
49995.47229071395	49998.89887569246	72
51295.17347907319	50356.26250323475	72
50024.9137854827	51584.72771615369	72
50885.13940924402	49247.40861522726	72
50842.045348746164	50924.15812163112	72
49815.42681209407	50388.334200149795	72
50481.00375327471	49484.07819547196	72
49506.9528947232	50629.73056021503	72
50141.30821208045	49736.48288640864	72
49501.72876293556	50222.74512043357	72
50367.617904615654	49687.32684596588	72
51415.198847137304	50025.44304234788	72
49927.31838901596	49719.82852321817	72
50824.133300619455	49292.55300466053	72
50554.909722178105	51414.89919146136	72
50610.12002568879	51187.882741623485	72
50795.08374407945	49224.71192577067	72
49430.0528853039	50191.12929866438	72
49383.67244704629	50935.39843026506	72
50125.19774841027	51506.96473211833	72
50385.08425946683	49564.14185926645	72
49755.08740122674	50198.41672476787	72
51115.13670044614	49649.47140878494	72
50903.29422228282	50879.2243103427	72
49582.82766270131	51339.71735636416	72
50684.771675634445	51511.335349829904	72
50618.7883769589	49536.899080770214	72
50180.724825532685	49674.771617279184	72
51083.75781410659	49579.926964051425	72
50294.788261327085	51418.863278730525	72
49691.37129663295	50458.18453917855	72
49476.4993207927	50331.73709468651	72
49542.51557700931	50998.7679139251	72
50861.174469541606	51280.4435871124	72
50885.95268821521	50692.04597433331	72
50980.59587402019	49451.78066308835	72
51437.926742435375	49953.12921868419	72
51043.428386942964	49496.895526851426	72
50893.415741927405	51065.13169030325	72
49253.912837101816	50428.88325979918	72
49347.06175963591	50315.45111882163	72
50762.87583719687	51527.80613669619	72
49508.358768025486	51331.3401745097	72
51480.16868534793	49890.57771351345	72
50412.35154440547	49445.68778553219	72
50913.644095166885	50383.569350548765	72
49588.38082032003	50189.73152647996	72
49390.18363558507	50820.523477923394	72
50637.11856538899	51595.974854954984	72
49754.4109004761	51395.56080290525	72
50843.26954499475	51122.51802221212	72
50793.76614070507	49367.09155346052	72
50959.307314196	51023.51537890312	72
51038.435972774874	50743.60866173164	72
50242.08464682875	51364.93456166495	72
50744.037848008906	49167.44605476233	72
50438.30439490818	51448.26159786699	72
51147.69892919289	49534.06314457561	72
51099.1250960362	50797.591768726496	72
49283.02530240732	50269.62545702917	72
49531.949592013014	51255.329379905124	72
50743.15942737139	51601.21296869032	72
51167.75788036125	50458.64635284636	72
51401.23079632855	50197.09017786773	72
51241.101090248994	49862.01805137066	72
49349.38063789464	50223.92238490593	72
50351.71348213791	49497.370405280446	72
49522.10623666591	50144.37253238443	72
49527.75557982134	50067.35349640463	72
50345.2292960521	51479.45616928483	72
51270.88011343004	49787.45048465268	72
51359.20289396609	49892.749345095785	72
49604.32341610983	50048.916830287715	72
51214.73004143628	49491.18709557505	72
51188.29389592147	49418.17873631013	72
51334.52568411438	50288.43831755859	72
50806.09119786293	51638.212717673	72
49673.14113294682	50083.93092962222	72
50878.604000606254	51653.16782339465	72
51244.92079090294	50594.41965435814	72
50778.36474926347	51166.50798564395	72
51133.47572741731	49770.823854108145	72
50950.12771913584	51627.58038616011	72
50890.9536666018	49820.76468527728	72
49357.727718491726	50143.85206863072	72
51002.02387733851	49350.773022759575	72
49333.76682753577	50869.1099868816	72
51466.52316614272	50152.41660334702	72
51315.55720872107	50562.94136696694	72
51116.34992407839	49465.963802725055	72
51112.04230560363	50695.20401293563	72
50963.17549572417	49231.20852523653	72
50243.04610531878	51252.41399363242	72
51509.08948318172	50082.49147581486	72
51518.72839083465	50001.457448723886	72
51458.156780141486	50243.319698893734	72
51400.30765101987	50119.40595258269	72
49389.0194541378	50069.09013765108	72
50813.02472113192	49124.95933109062	72
50253.112988175475	49663.029810732936	72
50099.45192942806	51587.14830603584	72
50847.73142542128	51363.47237317229	72
49457.079548886686	50100.24521595959	72
51265.93164304171	49416.70336074636	72
50717.21561298451	49398.64446834205	72
50839.72297903801	51522.115529592826	72
51050.708847898015	49419.26494457622	72
49293.103493156996	50931.60506966588	72
50116.31774300588	51663.73909621626	72
51298.31115935429	50489.05641176875	72
50853.888291331765	51725.57505853699	72
51597.53543188428	50009.77798804288	72
49293.07203645271	50807.487518533315	72
50718.83796527494	51673.374761843894	72
51326.32169047014	49739.708907145636	72
50905.58961370038	51554.73588346205	72
51387.504941075	49784.61350233736	72
50000.75145682258	51662.05567981799	72
51026.0157765814	51657.659232144455	72
49541.061343698835	49990.582039264234	72
51228.73934006501	50519.180890960764	72
49857.17278899587	51571.3165322564	72
51543.22630128866	49852.69341536625	72
50642.738358800634	51673.82554124183	72
51670.705290135906	50044.3200604136	72
51332.064113307475	49378.84787220748	72
49709.68613568961	51460.20217140191	72
50175.14142804506	51569.27482656256	72
49188.03461264946	50386.28497468513	72
49551.93781180291	51077.75117316896	72
