# Supplementary material for: Abundant Topological Outliers in Social Media Data and Their Effect on Spatial Analysis
Source: PLoS One. 2016 Sep 9;11(9):e0162360. doi: 10.1371/journal.pone.0162360 (PMC5017681; doi:10.1371/journal.pone.0162360)
Supplement: S4 Dataset — See the respective attached file. (ZIP) [file pone.0162360.s004.zip › S4_inclusion_swl/clust_74_83.csv]

50000.0	50000.0	0
49997.79043139506	49998.597076012185	0
49992.133447697015	50000.07879332946	0
49995.558133034945	50000.38009565156	0
49997.21745450375	49997.77212437529	0
49994.57180867038	50002.631066205395	0
49991.49888846195	49992.4613969998	0
49996.77201141029	50001.35825968003	0
50004.850999751936	50000.85693610015	0
49993.46797080403	50008.42654315858	0
49998.95035597973	49999.646175560476	0
49997.442896782326	49996.09302892505	0
49998.812795232036	50001.19449831629	0
50002.62075658079	49995.496073808055	0
50000.216125961226	49993.66178437633	0
50004.23648844592	49992.22940218959	0
49993.571381594695	49999.580818657516	0
49992.41923089483	49988.943020042476	0
49996.0527618576	49990.599080623244	0
50001.12000876341	49996.02035613251	0
50001.6019572125	49988.69191780159	0
50000.054173393626	49994.84507609227	0
49996.16393075302	49983.54171333091	0
49999.359585119164	49998.34690009942	0
49990.032259035645	49990.78718097332	0
50008.03801246034	50004.374756706806	0
49997.912305912	50002.05047237355	0
50003.47988321763	49993.052296422924	0
49985.51403302475	50003.33527065473	0
49998.6759818169	50008.21620234813	0
50007.88661690972	50006.75171072905	0
49992.84463948033	49996.02080521639	0
50005.353157945894	49996.63946390781	0
49993.56821679584	49997.757853689975	0
49984.727985152575	49992.42600786566	0
49987.897885826496	50000.432936200814	0
49995.41428427015	49998.58480619745	0
49998.23230755371	49984.27159425677	0
50001.56984675912	50003.70886639595	0
49987.949256951135	49986.671472371265	0
49993.69019385624	49988.42095948461	0
49990.60023029436	49996.84431148471	0
49989.8831856475	49998.5480773353	0
50004.031737429694	49998.13902404288	0
50003.4894029905	50003.09904140463	0
50008.61850962432	50008.21797879241	0
49999.591625836154	50002.031401449996	0
49997.03975814452	50009.348246719914	0
50004.44371639388	49993.891565456965	0
50003.34929151505	49985.56991203538	0
49992.16039029563	50006.06042632077	0
50007.15378653218	49999.26466668234	0
49996.16890274137	50002.738391335304	0
50005.92485061879	49988.330804757796	0
49998.38389391129	49993.62450756858	0
50005.06115385122	49997.67556213016	0
49988.91764942108	49997.5550046056	0
50007.51712024195	50001.36870839534	0
49988.1616042304	49983.63506917873	0
50009.485075860175	49997.87824772131	0
49996.04301541916	50008.734037925446	0
49992.10706594943	49998.709555552676	0
49998.05603662089	49976.85732034227	0
49998.23225417739	49988.04705525317	0
50003.29875263384	50010.79864165075	0
49988.8005706413	49988.888047156666	0
49998.633742805185	49985.74198749925	0
50012.26252845324	49989.043919917516	0
50001.71554240036	50008.23076770677	0
49990.4221963806	49980.08489794384	0
49996.7307457035	49986.75100088232	0
49996.95323201458	49991.31025767149	0
49996.627782278076	49999.704189140306	0
49993.783599509414	50001.9670468794	0
49995.547791910605	50007.16657583297	0
49994.541607082676	49998.032773452	0
49997.19536476392	49993.761534747864	0
49994.48619388764	49990.314267388865	0
50005.31953840113	50011.457951609125	0
50005.21838530439	49992.710027598725	0
50003.553832569996	49996.930528550794	0
50005.55622003214	50007.27952617764	0
50016.07253131363	49992.92009515851	0
49981.55975510632	49993.815413305005	0
49998.391760254424	50010.92338898061	0
50006.9610331696	49997.4371772649	0
50008.761052684844	49996.71402507769	0
49995.88335509951	49989.38185972829	0
49996.861110456084	50003.60591475201	0
50011.76083948491	50005.815023696225	0
50007.565205166386	49988.032658921504	0
50011.5472826698	49993.41279408204	0
49994.69598294172	49991.86267472745	0
50001.59297422699	49992.63184262959	0
50020.432728192354	49991.544523876044	0
49995.42836478101	49997.296746693275	0
49998.810270886876	49992.07105333187	0
49990.64479087334	50004.56734443546	0
49986.07489653561	49993.66150576665	0
49986.51012401545	49995.60849854692	0
49984.077954815686	49995.664388103614	0
50003.895467088914	49987.98694527446	0
49982.031325156546	50004.108411650275	0
50012.386007996894	50002.93416500153	0
49981.83577827261	50006.99544168797	0
50002.61358895062	50006.125868638286	0
49997.610187178936	50007.504993158815	0
50002.000247755146	49982.02566011666	0
50003.92467657114	50009.55221404131	0
50007.90022175466	50009.254849840996	0
50002.119076106625	49987.54881244561	0
50000.85755020047	49982.84260186325	0
50002.88920887537	49988.277816315385	0
50000.76418505607	49990.47633754719	0
49991.52221516297	50005.175687260315	0
49991.79441719219	49989.945528475415	0
49998.38903914623	49990.977596904035	0
50010.86443657174	50002.861853111826	0
49996.13310567727	49978.225416527945	0
50001.90323198772	50002.087447907405	0
50005.84584777947	49998.54566276328	0
50017.357289774474	50003.73442282242	0
50012.453241333955	50007.3589429362	0
49985.605250376015	50000.51473356919	0
49994.38328827558	49984.18899957935	0
50000.8403546126	50004.897730818215	0
50006.11194117808	49990.15992299432	0
49984.27524808013	50005.968591316036	0
50019.5490885488	49989.334775282514	0
50008.08135946473	49995.88210170539	0
50013.452588935026	49988.7082536488	0
49998.1854275154	49989.08493253287	0
49998.71774061969	50006.58240197167	0
49993.97049801827	50004.02511665101	0
50015.25622703696	49993.5720335993	0
50019.81418921928	49993.28277654077	0
49995.226166110464	49988.49803466768	0
49993.865175289255	50005.869898426434	0
49994.04884830762	49993.897956082816	0
50001.39258520028	50014.69304526826	0
49992.10381851385	49991.3367421365	0
50002.88349777745	49998.53556594982	0
49999.29465558944	50003.13800737407	0
50012.61582749915	49996.667967977366	0
50004.93898694684	49981.08544820314	0
49992.72674114008	49981.491918674365	0
49982.816725410885	50008.82887474503	0
49993.60548876865	49980.15138910854	0
49992.11360557294	49974.161871512435	0
50008.0641741181	49991.535682462476	0
49986.56975352135	49985.88537937111	0
49988.26397047004	50003.51104710496	0
49986.204012010814	49983.62403469558	0
50005.45533731321	50008.4777403098	0
50002.84202847576	50009.38788858975	0
50004.5110949025	50002.17592122478	0
49977.593176681534	49997.97886004455	0
50012.96296910729	49986.584380800676	0
50000.389708098875	50008.21378903525	0
49990.53693650669	49987.986221160616	0
50014.06684097054	49993.2541244715	0
49991.01998804747	50002.62396518842	0
49997.179664791176	49989.593964051295	0
50004.2950092968	50012.89350630644	0
49990.621701041644	49975.46767306921	0
49993.55678247852	49977.01456242952	0
49992.84959283164	49987.70268395018	0
50011.20404459958	49996.77816642178	0
50003.364540594666	50019.003513690965	0
49983.49823437399	50007.538690917216	0
50014.32975302772	49996.15686941403	0
50015.78410513641	49997.474112749405	0
50009.43197460551	49990.474738550445	0
50004.745906517455	50016.623646608256	0
50009.63416808849	50010.34807378314	0
49981.74271072933	50016.83610456045	0
50013.40609958293	50002.34463341224	0
50002.72985233878	50018.01678341299	0
50008.287622641416	49999.13161246651	0
49984.126513146795	49977.08224825575	0
50012.84333684762	49985.38424254539	0
49987.99532836726	49995.883448455505	0
49990.49563661924	49992.83144377475	0
50014.145828508044	50005.16808115428	0
50015.1384677496	50000.029878970345	0
50018.71002429644	49992.34413541518	0
50007.134924491525	50011.962310271636	0
49996.373515502455	49992.135994846685	0
50006.850693972374	50009.72264438309	0
50012.45941158673	50019.663471941465	0
49992.899397134126	49993.07508130361	0
50016.607641170005	50001.151601822945	0
50001.25747092277	50006.547656443894	0
50005.9345093647	49994.19009730721	0
50017.813944932546	50005.00005444524	0
49994.42296405501	50000.44724693628	0
49999.35940114721	49988.76188971461	0
50016.58884756132	49999.17895380054	0
49994.892938313336	49980.091849776516	0
49995.0510721457	49995.44024060015	0
49986.38053722962	50002.41536141428	0
49990.64707373581	50007.66669698612	0
49989.3412077137	49992.250863683475	0
49987.369434572014	49998.90669951169	0
49986.04730065185	50004.93889305151	0
50020.57281063565	49988.298296764944	0
50003.141428724506	49983.92680217168	0
50011.81226398315	50020.795317113116	0
50007.91702417866	49994.79261652382	0
49997.460358599514	49978.000531714766	0
50008.47322917809	49997.7998386602	0
49988.79105521255	49985.61885176348	0
49979.99668415866	49988.247550464446	0
50023.01450993598	49990.665766766455	0
50001.80863469015	50011.621492053586	0
50001.180707899926	50000.160397497704	0
50001.230491099064	50013.464722137476	0
50005.57916729151	49986.36478573439	0
50006.32386534526	50003.98689779463	0
49987.26417256439	49997.386262863576	0
49986.50969488265	49971.13079668079	0
49991.78560749561	49984.743248127874	0
50011.91064186316	49987.25857504851	0
49979.026179858774	49993.54009193787	0
49995.29197055855	50014.299317089695	0
50003.27528192292	49991.640484220654	0
50022.18687484511	49999.49876293456	0
50016.845165693354	49996.542146341235	0
50009.68184032617	49994.3223712722	0
50008.5689875515	49989.42745413995	0
49988.62882947315	49994.23153514448	0
49978.34352784749	49994.31806542327	0
49991.21899801028	50013.93786311992	0
50009.06545782055	49992.015826742805	0
49996.762495718875	49973.93491078354	0
50017.86968777505	49999.56646561498	0
49992.32209367812	50003.204802689404	0
50006.53972236025	50002.45568023364	0
49989.60527622023	49999.63902025744	0
49998.13606003267	50013.69500914624	0
49990.00921189547	50013.485931768155	0
49991.09537875763	49976.82180722324	0
50010.54800492425	49998.00514117209	0
49989.09032394753	49996.42852776032	0
49995.18505374276	49987.3120398817	0
49990.204920949844	49989.23957312068	0
49995.16332007578	49981.804981765024	0
49989.805555721876	49969.598178768865	0
50014.54160586519	50009.30971696948	0
50021.54580095918	50001.77225144148	0
50006.927652825536	49994.9504747572	0
49978.94516972163	49997.86333530433	0
49987.154837966766	49993.45593771072	0
50018.25094646333	49988.26745355924	0
50015.53809944499	50007.19757847838	0
50002.562234896366	50007.29734310244	0
50000.87592896443	50009.30557281569	0
49996.09835851055	49994.088565508806	0
50023.472574627034	49993.01831946304	0
50013.090661204544	49993.807025936294	0
49978.33498788711	49999.89226490378	0
50014.457860201575	50015.35471834229	0
50006.75642568968	49992.643689522236	0
50010.80395894891	49986.74763689218	0
50001.22972512284	50016.696412634854	0
50011.0865047758	49984.2383962155	0
49987.17750191979	49980.50113884318	0
49988.18126003159	50002.39534483807	0
50025.30879016485	50001.55626795164	0
50004.84985572731	50003.25131092541	0
49992.321169828596	49977.792669715236	0
50025.70679542769	49986.95657258604	0
49987.68618123762	49990.97637467728	0
50003.750755374844	50000.30182726468	0
49993.00738688821	50018.27374472574	0
49985.56049451298	49985.40564000354	0
50012.47559685164	49994.66869856204	0
49988.23073582163	50005.06016935864	0
50014.21137249285	49998.59916272567	0
49985.705947552444	49991.237555350046	0
50023.961762669176	49980.63716247672	0
50015.65901229553	50005.51123304655	0
50007.42018130532	49983.40923644637	0
50003.98929458173	50020.19652411129	0
49978.68685766216	49980.01706397409	0
50006.02554113342	49983.502716806615	0
50006.37104882755	50017.880156948675	0
49977.877792385596	50016.68462250551	0
49983.88778388111	50003.431641383904	0
50007.25930525301	50016.356386512496	0
49997.53870393056	50011.68337544323	0
50028.8876354843	49996.7961139601	0
49993.03313609062	50004.99403676527	0
49978.87460193789	49978.57901382944	0
49998.366406242945	49994.75751474936	0
50019.61622097593	49990.60713461233	0
50014.61533795304	49991.38028168589	0
50008.690952911136	50020.165591565055	0
50005.68511072025	50013.842987113785	0
49996.093953493786	49996.01996986774	0
49981.46397774686	50000.416395001106	0
50010.21667654521	49996.177030068495	0
49996.98762224401	50012.73618486243	0
49977.06413674297	49991.234642248426	0
49993.694214306066	49995.12567417274	0
49980.3192485011	49994.00326872188	0
50004.056211135474	50014.66353332076	0
50002.37956575776	49978.923750197646	0
50022.66685467963	50001.65038291576	0
49995.84149753014	49973.43350969119	0
49997.10356754586	50006.01006358804	0
50033.06942428801	49981.91341570461	0
49979.94679799229	50001.3323591304	0
50008.85047956283	50016.47355770598	0
49995.25060635962	50016.73726829858	0
50006.72266694603	50007.64404602325	0
49990.082384099696	49971.73324296739	0
49994.30142329103	49986.52147414055	0
49993.99083781493	50013.564340328594	0
49993.677025331424	50019.77453632753	0
50008.88873976937	49986.20754836948	0
49989.62043617076	49984.9066512741	0
49976.89101514203	49999.79555213243	0
50000.38365317644	49984.73866509687	0
49998.50301832688	50004.801049115755	0
50002.4775370339	49999.82692121468	0
50000.58614407058	50022.59126134004	0
49991.57997734524	49980.74466590062	0
49999.47619484948	49983.55135301644	0
49997.872176753845	49979.78767954166	0
49999.51034001347	50014.126163537476	0
49987.361610054635	49969.53376487578	0
50002.83973411616	50012.701877170904	0
50010.86774556764	49989.07944425918	0
50001.15748309764	49991.573961654765	0
50007.9913835416	50022.24041741338	0
49988.7503233546	49981.35012226887	0
49986.03608310234	49999.11861181681	0
49985.00637627702	49981.597648055234	0
49985.650089384144	50009.49023072368	0
49974.397243483145	49994.03644489316	0
50015.4345562129	50000.98678220005	0
49976.39001702552	49983.38478956387	0
49990.066594147334	50015.71113489241	0
49971.73204410394	50023.41744022993	0
49983.60830630746	50002.113752133686	0
50007.28364498836	50014.70157262982	0
49983.19737224199	49998.713609976796	0
49986.11467622116	49996.56995467928	0
50019.87293030292	49996.05067039871	0
50011.89569799317	50004.23689077273	0
49987.14195373493	50003.64643312917	0
50005.18617250356	49976.00707180303	0
50021.27295677253	49997.78060101359	0
49979.594871433575	50010.649888378335	0
49992.039268323744	49970.88771154867	0
49987.510827455895	49972.02581111281	0
49995.56040451604	49984.98989796355	0
49981.0822076258	49967.432359146966	0
49987.94058000065	49974.88526764987	0
50014.510866226876	50001.379604242626	0
50004.62877733578	49978.807454918766	0
50003.970018942	50018.124082947324	0
49993.62624373497	49978.81782578118	0
49981.3428510555	50003.34384201937	0
50018.167902045905	50002.34827142573	0
49981.71449227033	50012.160532840586	0
49993.51179022016	50011.8374166899	0
50006.51511528033	49980.31385758159	0
50023.53832016382	49982.224374854566	0
50017.194157851016	50024.83639285489	0
50016.97714463976	50008.12513798981	0
49990.94758817478	50010.165896359336	0
50029.3899666008	49984.93088934797	0
49985.95128382408	49973.39797252086	0
50021.498484812364	49991.903341270365	0
49977.56468768297	50006.68173366002	0
49997.40523162644	49985.00916248897	0
49999.45886393115	50015.993292540705	0
50004.07375902936	49990.19193619716	0
49974.26236635185	50000.19879209648	0
50019.180563178095	49997.94562009952	0
50009.890755981425	49980.265018184764	0
49989.29510405071	50002.724338880376	0
49996.426259186024	49985.51478007382	0
50007.493040620924	49989.19723968765	0
49981.384028675486	50010.62626959132	0
49991.6071713429	49988.028312631526	0
49984.6056899718	49996.65388554512	0
49989.978249538704	49976.34614928339	0
50009.06208482354	50007.05225252825	0
50015.12164949382	49987.54220632814	0
50013.02451351341	50012.6930640136	0
49983.72875331615	50005.03348698493	0
50030.322162535915	50008.764945724026	0
49988.07236480543	49973.30322159022	0
50021.17953770424	49993.40148768863	0
49977.9353266202	49988.32861394756	0
50017.55200453088	49989.686622262205	0
50009.41709683127	49982.94472538286	0
49993.517031380165	49985.624445562935	0
50024.23762702507	49990.057631149546	0
50006.59920691841	50013.173112278804	0
49996.36285869221	49979.65183355569	0
49996.46253639952	50010.35669178488	0
49986.346697934445	49975.77454466398	0
50017.36509094484	49994.05724041787	0
49977.54298608225	50015.26628060827	0
49987.665413008544	50009.961026873665	0
50004.20668245684	49986.92493821414	0
49991.240948939056	49995.09753900651	0
49990.672214701546	49969.02835953091	0
49986.80029992012	50019.193986685816	0
49987.05498610656	50015.276629584274	0
50013.29483279359	49990.93642424138	0
50003.07116470876	50004.790797890644	0
50019.96678142075	50005.286622233856	0
50016.410985050155	50026.64117403084	0
50022.381607964344	49994.78009458669	0
50032.55510401598	49988.476649386204	0
50019.84726886357	50008.03743254569	0
50018.55105006549	49996.125393120456	0
50005.72733228711	49984.65987424659	0
49990.724770951034	50001.10196901953	0
50007.556938279646	49979.396019758125	0
50022.078615100705	50000.813758113996	0
50004.55566149082	50023.60044291396	0
49998.4983155582	50015.035411197096	0
50004.21201548379	49979.89735732732	0
49998.41688966351	49982.0914605221	0
49996.9404056562	50019.45560997021	0
50024.824178134666	50003.82240284793	0
49981.59933546655	49988.22546023058	0
50006.68692081328	49991.29153867619	0
50030.92505047998	49986.73341575318	0
49987.02162812129	49999.91224158874	0
50025.59547838074	50004.8113040502	0
49988.90094384041	49975.40867859488	0
49990.23594971534	49994.96063345515	0
50017.1067611682	49986.79810538411	0
49995.74080340362	50018.56532930337	0
50002.31586199673	50000.83903672667	0
49985.91446985067	49977.111835945914	0
49967.44431902017	49989.53004316159	0
49991.32434972063	49993.81099808387	0
50030.49764698876	49999.80431681986	0
50027.8920230694	49984.61646596402	0
49974.05217655252	49991.63751974511	0
49986.350155817265	50008.71150109189	0
49979.786602864704	49996.93528004006	0
49980.638830733114	50014.78666042598	0
50018.94609729141	49984.38404056665	0
50016.86817008317	49983.479919210724	0
49990.923193534356	50019.067660158245	0
49984.68159875427	50012.00075993163	0
49982.58897476211	49987.25645410104	0
49977.860154341804	50025.185317880954	0
49980.36263354036	49976.54920293385	0
50030.175245270664	50013.83441614367	0
50030.65430217634	50010.08164100497	0
49970.65389870021	50027.10203048065	0
50034.9719228903	49978.647480672626	0
50017.85789347177	50007.327853458395	0
49989.376716702325	50005.95581601044	0
49972.54740722439	50004.26018838349	0
49999.90607349646	49987.24525022351	0
50016.33039841318	50011.26546094777	0
49992.406209525456	50011.43399184492	0
50035.72874323706	50015.82195458916	0
50005.41012807499	50025.2913505149	0
49983.81713803753	49983.79410119446	0
49999.77181508898	49967.689736443	0
49967.01115954832	50018.732933267005	0
50001.21111076006	49976.59515916633	0
50022.03660548448	50021.284900769926	0
49987.06820574467	50005.69981951918	0
50020.23576196077	49998.22890886206	0
49992.16903790663	50013.34050751537	0
49981.74734959878	49983.20071237331	0
49991.36824090871	49969.98461879516	0
50012.37766248718	49981.688403947286	0
49974.56224014572	50014.0804240969	0
50024.36097900612	49986.16457806206	0
49978.57637046901	50017.57258934513	0
50035.21616128849	49992.33085888675	0
49988.520182053304	49993.212740546805	0
49990.99456999804	50011.18036907362	0
50014.791241027175	49989.81083623396	0
49983.24235149588	49995.04380092772	0
50005.4078474971	49995.59320991545	0
50026.3538803164	50002.49773890014	0
50022.33425121599	49996.648774144	0
49985.706139208625	50015.893411702025	0
50001.12132970448	50026.977078791555	0
50032.16883876991	49997.22933410839	0
50000.78804212597	50010.92367463368	0
49997.79416111843	49992.046539810384	0
49989.86428037326	49986.360250281214	0
49991.50355130605	50019.933566887434	0
50028.340584949256	50004.80209150397	0
50224.94573967559	49680.36535229069	73
50294.87319741729	49644.77363456109	73
50330.357517606164	49712.41901239058	73
50275.179388329525	49773.29542663326	73
50411.92768076796	49724.71406816658	73
50377.612054289726	49650.2348256361	73
50461.82746712166	49790.52518374009	73
50457.591154273876	49664.611607391096	73
50201.6444978488	49608.742606629276	73
50273.012592084764	49851.65879694764	73
50203.189486389274	49752.82985056293	73
50270.397222064326	49931.784790279504	73
50199.42981270772	49827.27362100836	73
50538.086195593176	49670.62303167358	73
50344.948701733054	49935.924564457535	73
50397.45693142212	49873.03277717695	73
50204.97530207412	49973.627534725594	73
50619.803429869076	49673.45400770402	73
50188.462018352504	50047.929694213584	73
50126.52005603817	49983.46902345897	73
50253.96995258607	50097.281217377495	73
50359.58133391672	49782.99175849569	73
50115.12552378836	50076.62466568482	73
50322.8459069737	50052.12810469988	73
50535.85207864945	49818.92329131765	73
50122.94530515234	49760.518052048705	73
50324.94043125366	50139.93125586168	73
50187.32253862041	50137.33301426812	73
50086.63981125954	49827.52759029918	73
50045.59589031516	49753.72298823585	73
50040.15773298407	50064.623203899464	73
50109.48240063638	49904.72261779148	73
50651.405018712445	49743.33358550771	73
50009.9997336758	49842.5459650543	73
50681.19822812345	49621.65453188841	73
50113.33243894264	50166.11839242045	73
50406.66672180089	49977.48027573683	73
50569.86486219005	49602.78534228575	73
49932.78660033716	49819.040421979684	73
50481.2821213697	49963.58589068878	73
50172.59996864303	50216.597330585566	73
50693.70235068694	49541.757930528496	73
50272.975057257405	50195.56748010307	73
50286.75395966754	50273.487772583154	73
49986.07900024199	49700.3861741005	73
50360.931645394565	50273.180575077946	73
50340.79163274014	49579.828051783195	73
49989.56953731669	49919.20492759023	73
50352.22752927159	50354.62699198022	73
50149.524540457125	49689.85661324504	73
50189.84830425968	50291.931963048526	73
50118.24760334969	50316.43509980354	73
50396.41899979174	50110.3312429469	73
50556.64561266331	49954.797043247345	73
49995.43613409011	49996.47185767053	73
50261.39694534166	49556.80936322605	73
50033.829208419294	50188.389245646984	73
50078.506121253486	50252.27972351107	73
49907.85668412564	49748.363440144494	73
50062.24071054246	50367.39411573707	73
50126.88757253319	49584.182669394155	73
50615.92448880475	49819.70006523245	73
49960.92396670435	50171.53673345646	73
50425.595992739465	50183.99713568391	73
50000.12143845578	50322.20878198065	73
50316.774994994725	49507.05670798609	73
49966.14799452919	50247.29291991148	73
50381.21563881963	50427.30584995701	73
49981.11007416914	50401.324073413074	73
50761.39015483743	49574.94404027679	73
50420.84537205958	49581.71430537842	73
49908.56605505138	49668.2275423787	73
50457.79931319502	50255.766648683464	73
49892.36198787455	50256.419984360895	73
50069.2874986747	49532.115047123196	73
50168.7797269707	50370.50337402914	73
50473.07633448575	50332.0607243685	73
50087.80445571497	50438.520801483224	73
50313.43302073136	50475.02458388285	73
50835.631833653424	49606.83768379606	73
49818.651112828265	50281.9057122545	73
50280.943017748235	50546.39288460063	73
50451.29081524114	50058.299060886755	73
49998.201185318525	49620.823025976155	73
49900.836993704346	50122.87326853556	73
50531.461233322494	50281.6332162234	73
50430.62695135531	50483.64757589146	73
49858.73106792654	49831.10588019436	73
50181.73090200422	49531.074041087966	73
49903.55374940201	50401.226449038884	73
50438.575893173445	49509.65133726547	73
49955.84384170306	50473.03854173954	73
50510.58087201978	50479.05424036741	73
50145.755265224725	49457.18495706593	73
50472.49933011043	49869.70302880166	73
49831.59979555039	49747.89077186714	73
49960.9936743914	50549.84582546189	73
49867.20676911594	49905.08144102488	73
50376.53960163134	50535.24292523662	73
50376.40034359965	49462.51964241035	73
50536.44292343148	49536.16376942036	73
49742.499867938255	50305.14870901209	73
50316.34573596252	50611.55599145006	73
50741.56019628919	49678.00735269492	73
50384.570565901035	50644.33798924547	73
50285.98385665138	50683.55060359171	73
50018.9564695504	49475.39598281623	73
50430.59196924124	50704.25218044118	73
50573.69068202919	50352.2056275384	73
50643.39926358072	50319.00872662547	73
49795.51106508923	49880.91745679757	73
50602.04912088684	50019.31948529708	73
50615.490886593034	49543.82046760507	73
50157.65208574607	50475.22824605012	73
50088.39967792326	50516.90245129914	73
50233.536679788194	50746.218781673735	73
50625.613307373904	50095.808834630014	73
50860.52040374865	49528.54590693769	73
50552.29955104747	50130.4151582361	73
50939.55191324318	49530.18971514038	73
49996.74435005477	50618.54837462022	73
50931.70840606699	49607.56720467373	73
49866.27431092838	49598.87713340169	73
50850.41604861024	49449.4609448278	73
50236.65719919982	50452.80085818578	73
49940.09496958503	49454.36622772987	73
50968.34750441966	49456.020426510135	73
49917.17348794381	50044.440957905	73
50338.098189672564	50737.34406781375	73
50501.53154725565	50739.26976625305	73
50234.666531150426	49475.34724573784	73
50438.28962547701	50780.42039113358	73
49720.50792176448	49858.10364515377	73
49936.549600156504	49372.53023012625	73
49886.838917771056	50535.07807453022	73
49819.97927498543	50202.65658397439	73
49842.83661152913	50445.55096234823	73
49692.03619515244	50362.44666715372	73
50526.397774128774	50668.9396235438	73
50139.13764952556	50576.469688482815	73
50310.32895474248	49425.670988059	73
49938.76028264982	49568.24920712944	73
49886.346353995024	49506.661126088286	73
50507.46658732135	50194.619233786296	73
50615.3358057898	49899.715070313556	73
49690.55789653916	50246.696635792905	73
50687.099129131326	50150.23688260896	73
50536.86612442648	50056.374657312466	73
49922.64682195501	50650.53405063184	73
50623.231769210564	50191.31991426015	73
50370.58128405345	50812.00562610036	73
49615.63027096895	50363.293666731886	73
50920.57079682645	49399.43876878878	73
49703.84287144503	50442.13662706949	73
50624.366981861924	50415.976686670896	73
50618.53257831254	50496.940636220155	73
49839.17493395368	50068.35132481126	73
49929.82997397902	50725.66843907491	73
49648.13952496181	49887.597947739174	73
50008.40274866992	50714.08869355203	73
50691.998416155424	49821.54594343285	73
49792.64363620403	50505.270027723316	73
50205.94170880701	50620.245780571015	73
50685.43845846997	50235.08705258412	73
49753.128427753196	49789.803602504435	73
50760.53763099027	49851.75842083454	73
49855.94288833485	50607.940414620694	73
50056.66752773626	49407.44434381408	73
50990.18840561459	49373.77949061471	73
49805.72727633812	49998.330953466786	73
49575.537414384715	49866.14036273667	73
50719.07301653682	50304.7193268032	73
50775.161760149735	49475.58492286358	73
50007.731429380845	49340.38954780172	73
50822.46894541411	49798.296497434516	73
50687.15072018891	49935.48920061214	73
49669.665265621654	49961.589030973846	73
50575.981951454065	50728.07534389728	73
49826.028446645345	50367.4824669046	73
50080.717402534545	49319.82371234543	73
50445.19732717556	50563.07119380369	73
49856.92944650944	50709.110611809105	73
50759.61280724402	50199.04210067675	73
50699.315293121675	50064.137359653934	73
49496.380530588365	49880.79810501389	73
49609.405000484134	50280.62213908859	73
50533.731401997924	49461.358630047864	73
50266.72747531957	50816.60482900722	73
50686.576818322625	50457.70022622039	73
49950.35413676483	49292.473066714774	73
50899.15560833216	49815.199100265774	73
50171.91869033999	49382.55996984592	73
50559.35583453367	50803.09819757059	73
50745.523736026145	50003.242828567585	73
50565.67127221456	50553.696015320274	73
50824.91352434337	49991.575064144105	73
50797.488411530096	50295.6720485285	73
50501.5709884101	50853.95143831749	73
49659.34808369981	50042.55525597139	73
49780.50229432858	49688.73682675124	73
50651.7124712164	50755.41368726532	73
49629.91542648793	50115.92131435651	73
50259.9063786652	49365.50604980272	73
50693.42667961897	50531.60180663002	73
50067.07800815405	49648.15537404719	73
50480.190836601825	50933.95912706796	73
50779.801906378	50074.37995214867	73
49568.90004501358	50429.19306244977	73
50776.19856602329	50531.587880817555	73
49551.11228897252	50126.400508141654	73
49946.16728163968	50801.19412617164	73
49562.38667261574	50212.79697884656	73
50138.61899133422	50657.08229851327	73
50829.531402517416	49881.43716353374	73
49477.59789623576	50154.863749759286	73
49771.596311500834	49612.50001082579	73
50836.93932105116	50214.539970019505	73
50463.4437471505	50407.84982633886	73
50495.18813705979	49392.416541119506	73
49505.9467462549	50382.84710786116	73
49445.86284494484	49945.94248420489	73
50475.080102168205	51016.2443849817	73
49809.32741357879	49520.74112487838	73
49718.335015741	50535.77143200484	73
50547.79263485127	50978.94625785287	73
50022.92664862677	49260.15149154889	73
49546.221726098796	49946.890691439636	73
49911.42405634133	49966.906621393624	73
49714.128628681785	49563.07727184493	73
50862.28559175184	50079.20159906792	73
50028.42288916016	50793.92495117109	73
50727.21960344317	50783.55558887906	73
50092.24906545715	50753.135963818146	73
50978.63299041277	49796.55609166168	73
50308.003967878845	49303.78893982033	73
49541.05090051194	50052.831211344106	73
50674.728106456525	50846.94381234467	73
49506.81733274293	50474.620466832996	73
50710.997006877245	50704.29157157185	73
50742.59141558434	50601.08216633931	73
49736.53946425495	50031.766605780605	73
49410.72954296319	50191.2419046657	73
50425.04459861887	49359.74688429985	73
50752.573671256105	49773.37266577491	73
49493.94873091891	50242.85109336023	73
49468.01567764114	50545.99310821459	73
50242.31948506128	49261.009955994945	73
50403.90114813451	50927.664373182175	73
50544.13383956292	51054.10779156719	73
50893.198917837624	49735.58848991684	73
49463.91650321992	50053.70530560238	73
50674.63806824444	50921.62372522926	73
50054.481500199734	50867.86358184459	73
49868.43566744535	49422.093972305345	73
49913.21689668154	50871.8065337192	73
50662.8170487058	50604.13082974473	73
50462.604387351974	49292.52388034396	73
50727.34040294908	49418.86173673825	73
50424.06872004585	51076.81023776631	73
50801.00304473163	50655.72936958166	73
50781.04905196095	50835.91395827353	73
50567.96191261443	49740.05432437199	73
50855.56610617496	50713.570514401756	73
50482.91022555997	51123.44304656094	73
49635.19633320135	50194.21711416039	73
49915.42149953911	50327.432793910375	73
49787.14700115481	50738.10887692178	73
49784.577693749576	50584.09032597613	73
49704.883626488365	50146.50389899151	73
49840.60748855325	50836.72326468492	73
49408.02083131108	50589.50746219121	73
50415.87882337366	51157.63613019434	73
50855.99605991238	50513.99188142054	73
50793.617290548435	50913.11536862088	73
49427.26308029779	49836.736252620816	73
50880.71247827104	50784.77792312126	73
50937.006725433566	50515.2653166953	73
49874.187390054794	49325.32332918623	73
49916.39366097358	50953.5230815673	73
50248.30682326465	50341.77634030627	73
51042.400085829846	49444.42697473546	73
50696.386962756194	50381.55687344884	73
50196.07117873229	50858.017752565174	73
50546.06490379103	49335.20613851106	73
49499.80544125644	50617.70777689042	73
50949.11826659752	50738.40212690695	73
49847.16632579656	49254.570763770906	73
49370.63879764298	50263.2685341278	73
49349.7477921865	49811.177393603124	73
49280.692005779994	49850.73373663043	73
50343.76944880249	50976.646430030516	73
49532.81987260168	50308.57795821641	73
50688.86610322902	51000.94139251486	73
50853.71135371527	50869.89675290253	73
49444.019575735365	50424.62546263203	73
50939.43258843822	50108.93514720254	73
49308.2613810842	50209.4018034127	73
49215.01161052489	49806.64124534067	73
51031.46455155457	49851.439884112166	73
49685.67872650155	49637.005334883295	73
50594.19119237065	49408.94752543234	73
50374.982432738405	49266.01248058318	73
49254.57937905461	49925.176213100196	73
50112.449464583166	49252.23933097332	73
50769.43323379389	49928.89439971332	73
50282.615336512004	50897.458654158625	73
49378.47068954905	50663.93517636565	73
51046.96313391826	49525.00990979073	73
50307.195266154384	49216.91678345818	73
50736.84045019763	51057.430698359836	73
51099.51232761078	49396.96290236082	73
49370.99699112158	50453.442888198966	73
49645.42705014565	50492.35319336935	73
49765.94517616205	50815.960896372395	73
49609.915927070964	49635.683067651924	73
50590.743529676314	49268.06998914596	73
50653.15789494275	49473.00157166281	73
49796.30100369597	50659.09460159781	73
51052.369291181356	49924.162808660745	73
50948.26275719593	50184.74991368339	73
50004.530102710225	50928.03059156379	73
49293.06864655554	49757.56579854087	73
50159.51806950741	49191.748763634474	73
49236.51102885985	50172.89318073788	73
49675.5982269764	49791.56416692229	73
50600.32132091462	50890.708534621175	73
51147.66811089237	49340.52663250768	73
50927.81268594883	50591.341805371514	73
49944.23203743654	49213.877185570804	73
49147.722260547795	49763.58343365902	73
50867.32415942328	50339.10328536484	73
49333.21629632823	50524.329556803554	73
50920.92097646453	49319.1828283793	73
50713.728307790436	51129.15235418531	73
51132.137511799774	49946.17315328852	73
51066.465135805236	49325.28891805685	73
50631.15903563232	50677.952319814896	73
50950.03992197257	50812.8015256447	73
49615.149635801776	49743.25494572388	73
51119.876342373405	49266.339936821954	73
50907.255111880164	49902.83041088958	73
50017.38208185863	49179.0369147292	73
49646.99243855567	49519.05816316182	73
49565.60229811415	50666.93198072918	73
49342.76537984515	50142.739618282496	73
51186.15338549867	50000.29930231494	73
50798.29217737247	51014.033235349554	73
50090.19784165436	49149.25426006036	73
49570.67640767956	49523.623029860864	73
50083.1135595062	50943.06344609093	73
50621.82767104833	51063.33896582883	73
49281.882286186694	50585.92307386355	73
50975.148142208265	49263.443993913635	73
50047.74502505496	49081.32606676474	73
49351.54951757424	49707.04886442044	73
49559.61585147141	50533.00763140013	73
50727.71499821395	49340.72409278846	73
49957.67327616507	51015.243832487715	73
49808.80913036727	50909.435296730466	73
50560.4908051479	51129.2202443044	73
50377.594181851986	49185.33009818842	73
49178.28914435323	49948.24601351216	73
51246.73685525791	49956.36511522504	73
50356.71612120572	51203.138543860376	73
51121.62279816862	49526.160711326724	73
49496.31589649595	49803.84578638992	73
49718.038897979335	50685.55172619615	73
50845.803403403916	49307.058832975985	73
50937.177056322485	49199.507944328216	73
50801.82205955762	50375.33818979964	73
49594.05675111101	49451.692015336484	73
50553.86996114243	51203.91575175127	73
51242.91426191714	50050.23604157084	73
50864.125128575666	49183.23514802684	73
50520.93152702686	51279.98034265208	73
50957.77890203342	49693.91213308267	73
50888.3474983036	49113.11133397343	73
49707.76164050214	50760.74768395349	73
49135.370058039225	49884.313421006205	73
49381.90324498921	49989.2328759942	73
51307.93849981562	50000.2686580209	73
50595.05292139627	51300.710493240724	73
50199.41828953491	49126.23504558764	73
50276.029847668484	51213.7036268482	73
50927.62291625637	50032.351399927655	73
50237.33716646339	51146.019877397805	73
49244.30487692195	50657.42444568515	73
49776.58009149973	49445.698961807684	73
50814.03598326216	49717.8461005891	73
51160.07505335467	50070.13446587155	73
49381.802490071896	49895.960885900015	73
50802.97871744277	49226.28136555301	73
51034.480630974125	49674.38339363414	73
49198.74428343214	50105.56622066282	73
49952.023000425295	49132.37918515065	73
50321.797821707514	51282.101403655644	73
50925.17879728508	49045.85796903693	73
49809.622316725574	49368.124393766135	73
49504.67940828817	49483.53862528708	73
49772.86036798609	49285.68669602182	73
50988.549869387185	49143.897730921126	73
50728.49750025901	49227.80098256567	73
50175.36610332431	49296.16665307801	73
50872.97873819442	48983.491680156156	73
49277.36867019897	50096.04420084515	73
50168.342499906044	50934.74411245715	73
50967.34101156993	50658.64217679919	73
51200.42382479556	49279.168007272696	73
49138.42031879768	50156.09914441951	73
50674.383927522584	51276.91622864493	73
51003.08348276536	49051.78062576944	73
49532.944720540625	49628.729236450316	73
51223.03590729855	49354.392239716	73
50347.06838094548	51122.25367587513	73
50745.709994556564	51205.179216242585	73
49321.29088570883	50717.09237701723	73
50283.01359584661	51079.18410903637	73
49132.94013059541	50012.24800286947	73
49211.613770362404	50732.86220348044	73
51353.68883201751	49932.218339068386	73
50892.266838392905	50943.129985731815	73
50198.65335872866	51002.80729104425	73
50812.09902626469	49129.84705740764	73
49237.096082976015	50806.685350325606	73
49622.525364526075	49375.90954961996	73
49310.85074058931	50793.22665565078	73
51044.186941477696	49756.22846483464	73
51039.09746352165	50637.230918755886	73
50308.1007477864	49141.98413958616	73
49072.06902826409	49793.603253771405	73
49698.68042531895	49457.49742933159	73
51166.3178436754	49442.407666231535	73
50625.01972784489	51172.33879198862	73
49457.85797201409	49622.44347916272	73
49328.71567348338	50872.18706701044	73
49927.00229511252	49056.71400588232	73
49440.602325938584	50344.84093369256	73
50608.70491225048	49192.44815021214	73
51091.176259023254	49615.097356031794	73
49064.845157517	50167.08588053175	73
51295.006402790525	49884.60014468301	73
49244.09742969258	50515.627232289466	73
49246.596642763514	50002.89403780987	73
49013.815403228495	50105.97006803845	73
51100.85926956389	50116.49670945322	73
49362.88870478966	50348.418168474585	73
51029.22173897895	50834.49906175387	73
51058.78494780106	50558.12955682146	73
48991.28358204734	50181.81332371282	73
50818.24056016123	49382.412921014875	73
49522.99630098868	49702.68014775427	73
49874.78133124476	49159.63057002427	73
50946.12740087791	48955.24973348436	73
50292.44618019083	50402.290696302654	73
51000.56194971372	50013.11167279198	73
50665.34453561403	49142.60024933652	73
49611.39363735683	49294.2351134905	73
49696.81644273184	50844.88813788056	73
51240.42881542306	49827.68742075228	73
51283.79198899478	49312.04026963493	73
51005.556285031606	49592.336714776255	73
49443.41164995569	49429.135796217044	73
51112.57954413552	50618.06272805811	73
51093.64919556404	50035.762737142926	73
51363.19120642679	49326.83245712056	73
49435.53534111824	49354.68607652209	73
48917.54869635857	50164.57082706321	73
49385.02957225076	49294.24958264118	73
50478.66025528476	51197.374072530394	73
49021.83189508902	49733.22352390142	73
49920.29922008934	51083.696802599574	73
50160.86657011584	51127.305056369594	73
50199.25089034715	49051.104196307046	73
50601.075258342236	49105.05218567061	73
50849.4804547176	50592.12429888494	73
51013.725748930476	50089.366808209146	73
49149.09431504543	50680.153161022485	73
49240.95508800991	50434.867370419146	73
49411.15000031318	50108.83416217662	73
49979.93206645555	48995.851331835	73
49392.44251305885	50911.90819635335	73
49199.50552151485	50587.808157543375	73
49721.57293362708	49231.778745661104	73
51049.23412311266	50757.50072183073	73
49432.32176817577	50983.12315495902	73
49078.92618661341	49676.442041245435	73
49411.57824015352	49503.6768347402	73
50793.21375814389	51128.80585870468	73
49857.409030569586	51000.166485201604	73
50809.98449915961	51252.91153893271	73
49680.30768985729	50619.994353049944	73
50940.0280709122	50354.89601733104	73
49000.51779946929	49656.790651921365	73
49531.372863688055	49411.57743293478	73
50851.699801635186	51317.28465614325	73
49226.469365902885	49725.06600316116	73
49058.312814421195	49882.3069324033	73
51184.022510695904	50660.03680287859	73
50846.48954092096	51184.60764217542	73
49707.5595067217	49712.913288111704	73
