# Supplementary material for: Abundant Topological Outliers in Social Media Data and Their Effect on Spatial Analysis
Source: PLoS One. 2016 Sep 9;11(9):e0162360. doi: 10.1371/journal.pone.0162360 (PMC5017681; doi:10.1371/journal.pone.0162360)
Supplement: S4 Dataset — See the respective attached file. (ZIP) [file pone.0162360.s004.zip › S4_inclusion_swl/clust_75_84.csv]

50000.0	50000.0	0
49997.79043139506	49998.597076012185	0
49992.133447697015	50000.07879332946	0
49995.558133034945	50000.38009565156	0
49997.21745450375	49997.77212437529	0
49994.57180867038	50002.631066205395	0
49991.49888846195	49992.4613969998	0
49996.77201141029	50001.35825968003	0
50004.850999751936	50000.85693610015	0
49993.46797080403	50008.42654315858	0
49998.95035597973	49999.646175560476	0
49997.442896782326	49996.09302892505	0
49998.812795232036	50001.19449831629	0
50002.62075658079	49995.496073808055	0
50000.216125961226	49993.66178437633	0
50004.23648844592	49992.22940218959	0
49993.571381594695	49999.580818657516	0
49992.41923089483	49988.943020042476	0
49996.0527618576	49990.599080623244	0
50001.12000876341	49996.02035613251	0
50001.6019572125	49988.69191780159	0
50000.054173393626	49994.84507609227	0
49996.16393075302	49983.54171333091	0
49999.359585119164	49998.34690009942	0
49990.032259035645	49990.78718097332	0
50008.03801246034	50004.374756706806	0
49997.912305912	50002.05047237355	0
50003.47988321763	49993.052296422924	0
49985.51403302475	50003.33527065473	0
49998.6759818169	50008.21620234813	0
50007.88661690972	50006.75171072905	0
49992.84463948033	49996.02080521639	0
50005.353157945894	49996.63946390781	0
49993.56821679584	49997.757853689975	0
49984.727985152575	49992.42600786566	0
49987.897885826496	50000.432936200814	0
49995.41428427015	49998.58480619745	0
49998.23230755371	49984.27159425677	0
50001.56984675912	50003.70886639595	0
49987.949256951135	49986.671472371265	0
49993.69019385624	49988.42095948461	0
49990.60023029436	49996.84431148471	0
49989.8831856475	49998.5480773353	0
50004.031737429694	49998.13902404288	0
50003.4894029905	50003.09904140463	0
50008.61850962432	50008.21797879241	0
49999.591625836154	50002.031401449996	0
49997.03975814452	50009.348246719914	0
50004.44371639388	49993.891565456965	0
50003.34929151505	49985.56991203538	0
49992.16039029563	50006.06042632077	0
50007.15378653218	49999.26466668234	0
49996.16890274137	50002.738391335304	0
50005.92485061879	49988.330804757796	0
49998.38389391129	49993.62450756858	0
50005.06115385122	49997.67556213016	0
49988.91764942108	49997.5550046056	0
50007.51712024195	50001.36870839534	0
49988.1616042304	49983.63506917873	0
50009.485075860175	49997.87824772131	0
49996.04301541916	50008.734037925446	0
49992.10706594943	49998.709555552676	0
49998.05603662089	49976.85732034227	0
49998.23225417739	49988.04705525317	0
50003.29875263384	50010.79864165075	0
49988.8005706413	49988.888047156666	0
49998.633742805185	49985.74198749925	0
50012.26252845324	49989.043919917516	0
50001.71554240036	50008.23076770677	0
49990.4221963806	49980.08489794384	0
49996.7307457035	49986.75100088232	0
49996.95323201458	49991.31025767149	0
49996.627782278076	49999.704189140306	0
49993.783599509414	50001.9670468794	0
49995.547791910605	50007.16657583297	0
49994.541607082676	49998.032773452	0
49997.19536476392	49993.761534747864	0
49994.48619388764	49990.314267388865	0
50005.31953840113	50011.457951609125	0
50005.21838530439	49992.710027598725	0
50003.553832569996	49996.930528550794	0
50005.55622003214	50007.27952617764	0
50016.07253131363	49992.92009515851	0
49981.55975510632	49993.815413305005	0
49998.391760254424	50010.92338898061	0
50006.9610331696	49997.4371772649	0
50008.761052684844	49996.71402507769	0
49995.88335509951	49989.38185972829	0
49996.861110456084	50003.60591475201	0
50011.76083948491	50005.815023696225	0
50007.565205166386	49988.032658921504	0
50011.5472826698	49993.41279408204	0
49994.69598294172	49991.86267472745	0
50001.59297422699	49992.63184262959	0
50020.432728192354	49991.544523876044	0
49995.42836478101	49997.296746693275	0
49998.810270886876	49992.07105333187	0
49990.64479087334	50004.56734443546	0
49986.07489653561	49993.66150576665	0
49986.51012401545	49995.60849854692	0
49984.077954815686	49995.664388103614	0
50003.895467088914	49987.98694527446	0
49982.031325156546	50004.108411650275	0
50012.386007996894	50002.93416500153	0
49981.83577827261	50006.99544168797	0
50002.61358895062	50006.125868638286	0
49997.610187178936	50007.504993158815	0
50002.000247755146	49982.02566011666	0
50003.92467657114	50009.55221404131	0
50007.90022175466	50009.254849840996	0
50002.119076106625	49987.54881244561	0
50000.85755020047	49982.84260186325	0
50002.88920887537	49988.277816315385	0
50000.76418505607	49990.47633754719	0
49991.52221516297	50005.175687260315	0
49991.79441719219	49989.945528475415	0
49998.38903914623	49990.977596904035	0
50010.86443657174	50002.861853111826	0
49996.13310567727	49978.225416527945	0
50001.90323198772	50002.087447907405	0
50005.84584777947	49998.54566276328	0
50017.357289774474	50003.73442282242	0
50012.453241333955	50007.3589429362	0
49985.605250376015	50000.51473356919	0
49994.38328827558	49984.18899957935	0
50000.8403546126	50004.897730818215	0
50006.11194117808	49990.15992299432	0
49984.27524808013	50005.968591316036	0
50019.5490885488	49989.334775282514	0
50008.08135946473	49995.88210170539	0
50013.452588935026	49988.7082536488	0
49998.1854275154	49989.08493253287	0
49998.71774061969	50006.58240197167	0
49993.97049801827	50004.02511665101	0
50015.25622703696	49993.5720335993	0
50019.81418921928	49993.28277654077	0
49995.226166110464	49988.49803466768	0
49993.865175289255	50005.869898426434	0
49994.04884830762	49993.897956082816	0
50001.39258520028	50014.69304526826	0
49992.10381851385	49991.3367421365	0
50002.88349777745	49998.53556594982	0
49999.29465558944	50003.13800737407	0
50012.61582749915	49996.667967977366	0
50004.93898694684	49981.08544820314	0
49992.72674114008	49981.491918674365	0
49982.816725410885	50008.82887474503	0
49993.60548876865	49980.15138910854	0
49992.11360557294	49974.161871512435	0
50008.0641741181	49991.535682462476	0
49986.56975352135	49985.88537937111	0
49988.26397047004	50003.51104710496	0
49986.204012010814	49983.62403469558	0
50005.45533731321	50008.4777403098	0
50002.84202847576	50009.38788858975	0
50004.5110949025	50002.17592122478	0
49977.593176681534	49997.97886004455	0
50012.96296910729	49986.584380800676	0
50000.389708098875	50008.21378903525	0
49990.53693650669	49987.986221160616	0
50014.06684097054	49993.2541244715	0
49991.01998804747	50002.62396518842	0
49997.179664791176	49989.593964051295	0
50004.2950092968	50012.89350630644	0
49990.621701041644	49975.46767306921	0
49993.55678247852	49977.01456242952	0
49992.84959283164	49987.70268395018	0
50011.20404459958	49996.77816642178	0
50003.364540594666	50019.003513690965	0
49983.49823437399	50007.538690917216	0
50014.32975302772	49996.15686941403	0
50015.78410513641	49997.474112749405	0
50009.43197460551	49990.474738550445	0
50004.745906517455	50016.623646608256	0
50009.63416808849	50010.34807378314	0
49981.74271072933	50016.83610456045	0
50013.40609958293	50002.34463341224	0
50002.72985233878	50018.01678341299	0
50008.287622641416	49999.13161246651	0
49984.126513146795	49977.08224825575	0
50012.84333684762	49985.38424254539	0
49987.99532836726	49995.883448455505	0
49990.49563661924	49992.83144377475	0
50014.145828508044	50005.16808115428	0
50015.1384677496	50000.029878970345	0
50018.71002429644	49992.34413541518	0
50007.134924491525	50011.962310271636	0
49996.373515502455	49992.135994846685	0
50006.850693972374	50009.72264438309	0
50012.45941158673	50019.663471941465	0
49992.899397134126	49993.07508130361	0
50016.607641170005	50001.151601822945	0
50001.25747092277	50006.547656443894	0
50005.9345093647	49994.19009730721	0
50017.813944932546	50005.00005444524	0
49994.42296405501	50000.44724693628	0
49999.35940114721	49988.76188971461	0
50016.58884756132	49999.17895380054	0
49994.892938313336	49980.091849776516	0
49995.0510721457	49995.44024060015	0
49986.38053722962	50002.41536141428	0
49990.64707373581	50007.66669698612	0
49989.3412077137	49992.250863683475	0
49987.369434572014	49998.90669951169	0
49986.04730065185	50004.93889305151	0
50020.57281063565	49988.298296764944	0
50003.141428724506	49983.92680217168	0
50011.81226398315	50020.795317113116	0
50007.91702417866	49994.79261652382	0
49997.460358599514	49978.000531714766	0
50008.47322917809	49997.7998386602	0
49988.79105521255	49985.61885176348	0
49979.99668415866	49988.247550464446	0
50023.01450993598	49990.665766766455	0
50001.80863469015	50011.621492053586	0
50001.180707899926	50000.160397497704	0
50001.230491099064	50013.464722137476	0
50005.57916729151	49986.36478573439	0
50006.32386534526	50003.98689779463	0
49987.26417256439	49997.386262863576	0
49986.50969488265	49971.13079668079	0
49991.78560749561	49984.743248127874	0
50011.91064186316	49987.25857504851	0
49979.026179858774	49993.54009193787	0
49995.29197055855	50014.299317089695	0
50003.27528192292	49991.640484220654	0
50022.18687484511	49999.49876293456	0
50016.845165693354	49996.542146341235	0
50009.68184032617	49994.3223712722	0
50008.5689875515	49989.42745413995	0
49988.62882947315	49994.23153514448	0
49978.34352784749	49994.31806542327	0
49991.21899801028	50013.93786311992	0
50009.06545782055	49992.015826742805	0
49996.762495718875	49973.93491078354	0
50017.86968777505	49999.56646561498	0
49992.32209367812	50003.204802689404	0
50006.53972236025	50002.45568023364	0
49989.60527622023	49999.63902025744	0
49998.13606003267	50013.69500914624	0
49990.00921189547	50013.485931768155	0
49991.09537875763	49976.82180722324	0
50010.54800492425	49998.00514117209	0
49989.09032394753	49996.42852776032	0
49995.18505374276	49987.3120398817	0
49990.204920949844	49989.23957312068	0
49995.16332007578	49981.804981765024	0
49989.805555721876	49969.598178768865	0
50014.54160586519	50009.30971696948	0
50021.54580095918	50001.77225144148	0
50006.927652825536	49994.9504747572	0
49978.94516972163	49997.86333530433	0
49987.154837966766	49993.45593771072	0
50018.25094646333	49988.26745355924	0
50015.53809944499	50007.19757847838	0
50002.562234896366	50007.29734310244	0
50000.87592896443	50009.30557281569	0
49996.09835851055	49994.088565508806	0
50023.472574627034	49993.01831946304	0
50013.090661204544	49993.807025936294	0
49978.33498788711	49999.89226490378	0
50014.457860201575	50015.35471834229	0
50006.75642568968	49992.643689522236	0
50010.80395894891	49986.74763689218	0
50001.22972512284	50016.696412634854	0
50011.0865047758	49984.2383962155	0
49987.17750191979	49980.50113884318	0
49988.18126003159	50002.39534483807	0
50025.30879016485	50001.55626795164	0
50004.84985572731	50003.25131092541	0
49992.321169828596	49977.792669715236	0
50025.70679542769	49986.95657258604	0
49987.68618123762	49990.97637467728	0
50003.750755374844	50000.30182726468	0
49993.00738688821	50018.27374472574	0
49985.56049451298	49985.40564000354	0
50012.47559685164	49994.66869856204	0
49988.23073582163	50005.06016935864	0
50014.21137249285	49998.59916272567	0
49985.705947552444	49991.237555350046	0
50023.961762669176	49980.63716247672	0
50015.65901229553	50005.51123304655	0
50007.42018130532	49983.40923644637	0
50003.98929458173	50020.19652411129	0
49978.68685766216	49980.01706397409	0
50006.02554113342	49983.502716806615	0
50006.37104882755	50017.880156948675	0
49977.877792385596	50016.68462250551	0
49983.88778388111	50003.431641383904	0
50007.25930525301	50016.356386512496	0
49997.53870393056	50011.68337544323	0
50028.8876354843	49996.7961139601	0
49993.03313609062	50004.99403676527	0
49978.87460193789	49978.57901382944	0
49998.366406242945	49994.75751474936	0
50019.61622097593	49990.60713461233	0
50014.61533795304	49991.38028168589	0
50008.690952911136	50020.165591565055	0
50005.68511072025	50013.842987113785	0
49996.093953493786	49996.01996986774	0
49981.46397774686	50000.416395001106	0
50010.21667654521	49996.177030068495	0
49996.98762224401	50012.73618486243	0
49977.06413674297	49991.234642248426	0
49993.694214306066	49995.12567417274	0
49980.3192485011	49994.00326872188	0
50004.056211135474	50014.66353332076	0
50002.37956575776	49978.923750197646	0
50022.66685467963	50001.65038291576	0
49995.84149753014	49973.43350969119	0
49997.10356754586	50006.01006358804	0
50033.06942428801	49981.91341570461	0
49979.94679799229	50001.3323591304	0
50008.85047956283	50016.47355770598	0
49995.25060635962	50016.73726829858	0
50006.72266694603	50007.64404602325	0
49990.082384099696	49971.73324296739	0
49994.30142329103	49986.52147414055	0
49993.99083781493	50013.564340328594	0
49993.677025331424	50019.77453632753	0
50008.88873976937	49986.20754836948	0
49989.62043617076	49984.9066512741	0
49976.89101514203	49999.79555213243	0
50000.38365317644	49984.73866509687	0
49998.50301832688	50004.801049115755	0
50002.4775370339	49999.82692121468	0
50000.58614407058	50022.59126134004	0
49991.57997734524	49980.74466590062	0
49999.47619484948	49983.55135301644	0
49997.872176753845	49979.78767954166	0
49999.51034001347	50014.126163537476	0
49987.361610054635	49969.53376487578	0
50002.83973411616	50012.701877170904	0
50010.86774556764	49989.07944425918	0
50001.15748309764	49991.573961654765	0
50007.9913835416	50022.24041741338	0
49988.7503233546	49981.35012226887	0
49986.03608310234	49999.11861181681	0
49985.00637627702	49981.597648055234	0
49985.650089384144	50009.49023072368	0
49974.397243483145	49994.03644489316	0
50015.4345562129	50000.98678220005	0
49976.39001702552	49983.38478956387	0
49990.066594147334	50015.71113489241	0
49971.73204410394	50023.41744022993	0
49983.60830630746	50002.113752133686	0
50007.28364498836	50014.70157262982	0
49983.19737224199	49998.713609976796	0
49986.11467622116	49996.56995467928	0
50019.87293030292	49996.05067039871	0
50011.89569799317	50004.23689077273	0
49987.14195373493	50003.64643312917	0
50005.18617250356	49976.00707180303	0
50021.27295677253	49997.78060101359	0
49979.594871433575	50010.649888378335	0
49992.039268323744	49970.88771154867	0
49987.510827455895	49972.02581111281	0
49995.56040451604	49984.98989796355	0
49981.0822076258	49967.432359146966	0
49987.94058000065	49974.88526764987	0
50014.510866226876	50001.379604242626	0
50004.62877733578	49978.807454918766	0
50003.970018942	50018.124082947324	0
49993.62624373497	49978.81782578118	0
49981.3428510555	50003.34384201937	0
50018.167902045905	50002.34827142573	0
49981.71449227033	50012.160532840586	0
49993.51179022016	50011.8374166899	0
50006.51511528033	49980.31385758159	0
50023.53832016382	49982.224374854566	0
50017.194157851016	50024.83639285489	0
50016.97714463976	50008.12513798981	0
49990.94758817478	50010.165896359336	0
50029.3899666008	49984.93088934797	0
49985.95128382408	49973.39797252086	0
50021.498484812364	49991.903341270365	0
49977.56468768297	50006.68173366002	0
49997.40523162644	49985.00916248897	0
49999.45886393115	50015.993292540705	0
50004.07375902936	49990.19193619716	0
49974.26236635185	50000.19879209648	0
50019.180563178095	49997.94562009952	0
50009.890755981425	49980.265018184764	0
49989.29510405071	50002.724338880376	0
49996.426259186024	49985.51478007382	0
50007.493040620924	49989.19723968765	0
49981.384028675486	50010.62626959132	0
49991.6071713429	49988.028312631526	0
49984.6056899718	49996.65388554512	0
49989.978249538704	49976.34614928339	0
50009.06208482354	50007.05225252825	0
50015.12164949382	49987.54220632814	0
50013.02451351341	50012.6930640136	0
49983.72875331615	50005.03348698493	0
50030.322162535915	50008.764945724026	0
49988.07236480543	49973.30322159022	0
50021.17953770424	49993.40148768863	0
49977.9353266202	49988.32861394756	0
50017.55200453088	49989.686622262205	0
50009.41709683127	49982.94472538286	0
49993.517031380165	49985.624445562935	0
50024.23762702507	49990.057631149546	0
50006.59920691841	50013.173112278804	0
49996.36285869221	49979.65183355569	0
49996.46253639952	50010.35669178488	0
49986.346697934445	49975.77454466398	0
50017.36509094484	49994.05724041787	0
49977.54298608225	50015.26628060827	0
49987.665413008544	50009.961026873665	0
50004.20668245684	49986.92493821414	0
49991.240948939056	49995.09753900651	0
49990.672214701546	49969.02835953091	0
49986.80029992012	50019.193986685816	0
49987.05498610656	50015.276629584274	0
50013.29483279359	49990.93642424138	0
50003.07116470876	50004.790797890644	0
50019.96678142075	50005.286622233856	0
50016.410985050155	50026.64117403084	0
50022.381607964344	49994.78009458669	0
50032.55510401598	49988.476649386204	0
50019.84726886357	50008.03743254569	0
50018.55105006549	49996.125393120456	0
50005.72733228711	49984.65987424659	0
49990.724770951034	50001.10196901953	0
50007.556938279646	49979.396019758125	0
50022.078615100705	50000.813758113996	0
50004.55566149082	50023.60044291396	0
49998.4983155582	50015.035411197096	0
50004.21201548379	49979.89735732732	0
49998.41688966351	49982.0914605221	0
49996.9404056562	50019.45560997021	0
50024.824178134666	50003.82240284793	0
49981.59933546655	49988.22546023058	0
50006.68692081328	49991.29153867619	0
50030.92505047998	49986.73341575318	0
49987.02162812129	49999.91224158874	0
50025.59547838074	50004.8113040502	0
49988.90094384041	49975.40867859488	0
49990.23594971534	49994.96063345515	0
50017.1067611682	49986.79810538411	0
49995.74080340362	50018.56532930337	0
50002.31586199673	50000.83903672667	0
49985.91446985067	49977.111835945914	0
49967.44431902017	49989.53004316159	0
49991.32434972063	49993.81099808387	0
50030.49764698876	49999.80431681986	0
50027.8920230694	49984.61646596402	0
49974.05217655252	49991.63751974511	0
49986.350155817265	50008.71150109189	0
49979.786602864704	49996.93528004006	0
49980.638830733114	50014.78666042598	0
50018.94609729141	49984.38404056665	0
50016.86817008317	49983.479919210724	0
49990.923193534356	50019.067660158245	0
49984.68159875427	50012.00075993163	0
49982.58897476211	49987.25645410104	0
49977.860154341804	50025.185317880954	0
49980.36263354036	49976.54920293385	0
50030.175245270664	50013.83441614367	0
50030.65430217634	50010.08164100497	0
49970.65389870021	50027.10203048065	0
50034.9719228903	49978.647480672626	0
50017.85789347177	50007.327853458395	0
49989.376716702325	50005.95581601044	0
49972.54740722439	50004.26018838349	0
49999.90607349646	49987.24525022351	0
50016.33039841318	50011.26546094777	0
49992.406209525456	50011.43399184492	0
50035.72874323706	50015.82195458916	0
50005.41012807499	50025.2913505149	0
49983.81713803753	49983.79410119446	0
49999.77181508898	49967.689736443	0
49967.01115954832	50018.732933267005	0
50001.21111076006	49976.59515916633	0
50022.03660548448	50021.284900769926	0
49987.06820574467	50005.69981951918	0
50020.23576196077	49998.22890886206	0
49992.16903790663	50013.34050751537	0
49981.74734959878	49983.20071237331	0
49991.36824090871	49969.98461879516	0
50012.37766248718	49981.688403947286	0
49974.56224014572	50014.0804240969	0
50024.36097900612	49986.16457806206	0
49978.57637046901	50017.57258934513	0
50035.21616128849	49992.33085888675	0
49988.520182053304	49993.212740546805	0
49990.99456999804	50011.18036907362	0
50014.791241027175	49989.81083623396	0
49983.24235149588	49995.04380092772	0
50005.4078474971	49995.59320991545	0
50026.3538803164	50002.49773890014	0
50022.33425121599	49996.648774144	0
49985.706139208625	50015.893411702025	0
50001.12132970448	50026.977078791555	0
50032.16883876991	49997.22933410839	0
50000.78804212597	50010.92367463368	0
49997.79416111843	49992.046539810384	0
49989.86428037326	49986.360250281214	0
49991.50355130605	50019.933566887434	0
50028.340584949256	50004.80209150397	0
50158.91745128147	50212.4162107269	74
50213.51305197265	50270.15143254412	74
50160.50864927085	50334.81562848228	74
50115.20572457526	50396.740296360644	74
50189.88884270883	50408.03225405433	74
50290.67453126178	50249.40375756621	74
50307.99868415832	50328.22800133263	74
50301.001528314424	50405.041882607635	74
50372.756630418975	50267.13614781929	74
50203.72959755354	50489.70040112676	74
50376.633720219776	50361.568772803206	74
50220.44352342664	50569.45964456323	74
50284.50184804418	50623.24510550844	74
50242.260000219605	50180.944981731496	74
50128.12396618293	50472.86236817855	74
50081.58595293928	50204.5748068352	74
50209.65948627021	50646.95266705893	74
50415.3392217486	50203.63443586855	74
50128.75810759459	50625.173849960905	74
50276.59237632247	50514.652058678184	74
50289.740832011026	50114.33453219977	74
50404.50015339753	50438.17973723057	74
50248.41135993161	50049.4436726051	74
50485.88675993838	50450.525856941145	74
50064.574641390114	50126.85149673382	74
50520.911210769824	50383.98663129145	74
50347.643922090705	50576.67391967159	74
50491.64701502769	50181.14578463407	74
50334.9834013867	50184.54568333273	74
50082.3272875114	50320.066304877626	74
50504.01095202793	50099.70858786123	74
50447.19912630534	50331.79931016075	74
50425.83290719456	50109.48965702469	74
50563.7474187026	50469.749303291486	74
50472.06647595974	50260.66379164703	74
50572.916305004495	50174.92595949986	74
50040.3168864279	50428.381377574064	74
50071.33959765745	50568.55215626137	74
50432.13482761213	50508.25620634156	74
50012.416637986746	50238.77333932035	74
50115.06673976942	50703.2868169552	74
50560.42710540428	50320.06945179994	74
50202.172363102196	49982.558787053735	74
49991.547482971735	50158.25572453321	74
49922.96574449788	50112.19933564183	74
50637.37756236439	50222.28761485949	74
50173.706281743034	50081.91565475326	74
50597.78266968571	50104.07903675175	74
50590.01830584138	50541.38296128346	74
50354.03541764432	50656.678156348426	74
50037.07797334177	50684.31810824513	74
50454.21201107481	50581.8020468552	74
50434.28521662815	50654.4470868	74
50641.67237221521	50038.75833548689	74
50710.79744450692	50255.58702069756	74
50626.09737130699	50609.85551357377	74
50222.25037032428	50724.27086575208	74
50316.98437713157	50008.87571050515	74
50167.05857509685	50781.2184117889	74
50640.92789541423	50475.812403244665	74
50430.59630549805	50029.30474072065	74
50776.24901365342	50215.5228224764	74
50847.57943583309	50177.84153549482	74
50359.037955112675	50073.2326690117	74
50257.00880744952	50796.73824517994	74
50677.04997203982	50400.89978849932	74
49989.80801557779	50372.8922597752	74
50700.01493275954	50524.38235864792	74
49955.04415255577	50677.72310105815	74
50913.311553223655	50127.24423340611	74
49859.14264268189	50153.592365472534	74
50131.41721194975	50856.62303485852	74
50508.599932252815	50523.860101798804	74
50386.201472394234	50729.083204002774	74
49914.54271986421	50204.39061674574	74
50256.70027419766	50875.43280566632	74
50424.7888714859	50794.471788695424	74
49989.27514924274	50571.60811637738	74
49998.56338911203	50075.605067912606	74
50885.67086194793	50056.99861970037	74
50747.2156892773	50431.046995677294	74
50964.80347825417	50192.142646417306	74
50823.43917459265	50433.812074359645	74
50818.53996603432	50098.969858720426	74
49872.77590235994	50267.505632279885	74
50711.84448456884	50071.067567346945	74
49977.34788682793	50479.062869656416	74
50268.63193230102	49942.96651979038	74
49916.72842022552	50600.39273788505	74
50510.089820378795	50640.896420263016	74
49922.746212634855	50327.27035993913	74
50335.86515386546	50855.21643078575	74
50293.175084745235	50942.21238020281	74
50840.77970012622	50253.746760238064	74
50492.599870205864	50760.29347339025	74
50402.27953853547	50896.47589042095	74
49818.6365833796	50323.244489106575	74
50899.59409284527	50400.94770790026	74
49810.41242478161	50089.978918147615	74
49995.49262090001	49999.78730958666	74
49998.26966449679	49920.551132641325	74
50483.20035244541	50894.723142469695	74
50055.56477835514	50824.5251486769	74
50075.795254948185	49986.125185630925	74
50574.82597137841	50691.07946954648	74
51038.44460312859	50170.74782082236	74
50745.50152982285	49994.41305047101	74
51086.44671922466	50231.52768599921	74
50381.742158139976	49961.59348553031	74
51089.92712788365	50105.6369336479	74
50730.88406761347	50145.30596016898	74
50506.22000580443	49994.31666250637	74
50915.715946952805	49986.71303128129	74
50533.82423872796	50956.698457878934	74
49877.571908483835	50672.15471489873	74
50375.23510142994	49878.31126985586	74
50776.07177260087	50294.77978306977	74
50514.20453796754	51030.13251514696	74
50308.84314315462	51021.523737981785	74
50446.21597040844	49904.46427315921	74
50493.09881621411	51104.68687735354	74
50761.81744588823	50574.64904145816	74
50596.1432113584	50388.31500415007	74
50233.14459659213	51009.08512943294	74
51068.07146452632	50028.23047175518	74
50147.25695893903	49929.43716461138	74
50974.63190016067	50416.896844589624	74
50917.11598970057	50254.83400904485	74
50568.15731489438	51094.34985328488	74
50004.32477626789	49843.80660100451	74
49731.8804440249	50110.7647086818	74
50844.37223727929	50344.44027422641	74
50347.46272010409	50488.15217321076	74
50974.045621866884	50307.637210595414	74
51154.06813140994	50196.01986416338	74
49913.01669392713	50433.12693644229	74
49924.92717040953	49889.52777322205	74
50544.85821303133	49928.575685151205	74
50081.36396266581	49867.607897222086	74
50453.98632259921	51170.90922391506	74
49800.67102486178	50202.44793477531	74
50300.27847306987	49868.70207401216	74
49838.85993900677	50601.49376494804	74
50190.50584019825	49866.526302380735	74
50613.30300701303	50977.62777054459	74
51143.14636783745	50003.5836634724	74
50103.42238321224	49787.92551325159	74
49742.2400217051	50313.42487228197	74
50692.3148854583	50647.488763333764	74
49991.60651060471	50774.56444673598	74
49798.75874942219	50674.767364434534	74
50137.831800913125	49713.335726299796	74
49873.098758165084	50748.062447068354	74
50500.60471991353	49842.40066207162	74
49864.231613885495	49936.64150946052	74
50191.51733798424	50920.908591898675	74
49926.75054338028	50032.014993543155	74
50301.418907586034	50733.32176989816	74
51049.404436362354	50305.76397724566	74
50608.73968460792	51167.32052507589	74
50709.21518541156	50720.89052854059	74
50831.719680693786	50541.04765224596	74
50789.02549657735	50646.38788247509	74
50618.21842209147	50898.79947140176	74
49718.74368544679	50193.61976259564	74
51216.96621352638	49972.17160144527	74
51225.849757397846	50235.00698073872	74
50421.217397179564	51061.633749937166	74
50227.350938101765	49796.76687198874	74
50065.581882775776	49676.43720807303	74
51278.9013405763	50170.47153502172	74
50739.1473375144	49914.32688609368	74
50963.104574314	50055.0104808503	74
51175.02095894947	50117.75547615845	74
50063.39828114097	50899.216605162466	74
51307.7979906376	50249.18967316981	74
51170.396792756284	50286.44819594044	74
50584.08120408583	50827.98237741699	74
50169.957116763624	49637.56011506082	74
49821.219384429656	50015.01102008626	74
50300.562755978535	49762.11317070416	74
49933.10321846261	49812.26505042691	74
50695.01113910227	50929.284931179674	74
51266.35492565994	49906.386337635966	74
50668.12375786925	51214.3522162887	74
50695.08513606018	50851.91366852654	74
49745.02182705739	50734.40467063266	74
50908.36718181413	50525.65720341648	74
49862.19709948816	50827.61517590128	74
50337.06237175596	49692.84848731473	74
49793.00693941208	49912.6685330993	74
49831.50883114998	50404.559494251145	74
49848.024291104375	49859.20313659946	74
49741.97074864597	49999.66166037816	74
50773.19561818222	50833.67238513854	74
50990.89109030989	49958.22738326125	74
49671.62869435203	50705.95155755088	74
49987.52385137774	50886.06891449588	74
50149.979812608646	49558.829163528	74
50098.459301125695	50969.75143293372	74
50751.24405027149	51204.391642940835	74
51066.22511732707	49949.25861394109	74
50770.38406315084	50938.933156544	74
50618.74441577935	51280.64091930346	74
50849.07993982361	50961.30626632136	74
50099.41902358468	50060.16382321204	74
50562.996812636935	49792.63971683513	74
49592.799325671695	50727.262476931406	74
49843.29346030702	50486.58547884959	74
50984.17745806899	50532.93900147054	74
50407.701221420684	49649.4087136342	74
50533.13529091587	51184.94053471405	74
50194.23910666836	51080.72729498725	74
49783.07476893373	50810.931790144685	74
50596.23905226837	49724.73364776556	74
50632.45300301262	49962.13749343971	74
50454.34288393974	49715.55283286854	74
51341.51792920799	49885.76807676596	74
50443.823895813046	49578.061182203026	74
50531.174972295055	51268.10630256695	74
50651.361313504836	51049.02670090121	74
49988.29916167737	49670.9863968064	74
50071.90497374746	49600.03465570029	74
51184.25238713436	50361.573350302664	74
50077.78307121016	51049.77932135597	74
49639.52451068305	50197.70477531861	74
51372.88078086676	49962.54484867782	74
50013.96623086153	50995.22989305982	74
51061.64703813209	50532.25153734312	74
50612.73106170755	49647.5353857519	74
50486.726772857866	51339.027815387395	74
49712.18167409033	50836.48232689209	74
49942.62403492131	50949.49778860189	74
49629.637892324914	50279.69389952797	74
49645.812271380324	50787.12806174832	74
50665.7158450805	49884.076277346234	74
49693.992522271765	49932.94418586699	74
49568.214810405676	50328.472888466546	74
51408.81588526552	49843.06668733771	74
50812.01325999611	49946.87603303169	74
50906.916176440856	50906.22537757243	74
50376.44529862495	51170.80397020947	74
50429.442640108005	51279.89770616057	74
50245.196741771106	49705.01536742873	74
50521.83517742035	49549.423476465956	74
49513.39658434791	50714.54746021285	74
51433.41901850256	50011.08940214161	74
50300.202216055586	51153.43434435004	74
50655.32552649367	51351.374980041015	74
50361.46305084847	49583.40334335182	74
50115.22163495103	49489.19229114602	74
51265.54366267756	49826.08622187739	74
51213.851628251185	50434.34999212234	74
51046.36065301093	50386.5517242027	74
50596.17696719639	49574.3065517356	74
49907.76638066178	49659.03690707054	74
50433.04128947636	49789.87905029073	74
49556.52911514573	50802.78186711531	74
50318.98242174238	51233.17868578745	74
50823.1832977951	51227.69183377568	74
51283.05534449947	50326.782409582425	74
50988.022149940836	49879.907655911076	74
51381.50467717207	50070.765660163976	74
50239.097181862926	51247.393404471	74
50538.13038565661	49632.34972221116	74
51127.76116544469	50581.8053595568	74
51480.58601808965	49946.059108827336	74
51316.853007355974	50023.11006718129	74
49915.0914497562	50525.12879768669	74
50388.23546445027	50976.14557969356	74
49757.80408645587	50423.365582370556	74
50184.88158967972	49443.132791364646	74
50388.802028359074	49510.65521296937	74
50653.10162804867	49779.01422534484	74
50781.46463456824	51131.609528616675	74
50982.310225832545	50929.601896585176	74
50230.518268851505	49506.595560249014	74
50894.61198485959	50599.97140937329	74
51484.04861414311	49869.317064137016	74
49576.743612904706	50411.66613984721	74
50010.90069491262	49744.347947883	74
51116.679793126044	50428.60065256587	74
50899.00476455596	51262.86698654003	74
50698.158963124326	51416.42081664694	74
50296.357694124745	49465.323055835666	74
50846.03568749884	50699.93329178777	74
50980.459838594645	51260.623316923666	74
51197.65747060784	50508.19351127669	74
51365.94536117443	50316.07985384346	74
49920.83717227747	51028.468533259205	74
50763.561023166876	51457.1653613135	74
50033.045832430995	49492.00934562073	74
49956.024764438094	49499.77463697909	74
50684.08761634523	49623.941109611835	74
50938.71634726814	50668.43685349786	74
49995.01469256937	49568.854446731166	74
49614.01906672917	49935.200464961126	74
49499.53659752614	50439.73538231092	74
49657.64879081832	50358.79596126539	74
51398.86558839882	50147.85580500096	74
50581.5964455713	51380.08651583471	74
51224.163560170295	49753.15458743696	74
51300.87326900577	49722.320741973155	74
50238.49947185576	49380.98822239632	74
50989.355323441414	50854.445649799236	74
50738.00113909699	49563.97470798104	74
50836.17805535983	49870.96271110713	74
50784.914891000604	51049.48039436807	74
50498.863740060064	49475.32181086829	74
49610.880528006506	50485.53674267654	74
51383.20404445091	50240.27112489752	74
50724.63791624245	51275.41365177474	74
51012.943507939875	50999.36719253703	74
50760.88487476217	51364.728368659235	74
49486.883677850354	50330.84166140083	74
49422.151827502224	50417.98929865217	74
50652.01547576689	50329.26660305909	74
51552.61543808199	49986.997507589076	74
49759.74542070321	50581.69623243259	74
49558.51516777201	50653.4256329575	74
50817.344725964926	51518.38139870047	74
50749.512055670224	51562.581882442944	74
49944.715545827916	51101.52351117683	74
51383.44057939879	49730.07648338014	74
49859.02449153421	49778.29376486061	74
51015.93458357322	51077.61577736666	74
49732.95574401604	49857.656967857285	74
50632.587714744725	49502.36017303786	74
50310.664793414995	49347.358854075144	74
51079.52305839108	49868.192339688576	74
51258.793528788265	50095.30267778175	74
51403.512205519226	49651.648985201056	74
50943.42698493936	51054.54410221589	74
51303.81129788609	49643.8654527997	74
50730.73378124316	49837.97025406894	74
49999.997426861075	51155.50385252179	74
51097.2808192094	50656.191018260644	74
49696.46300238131	50472.393931116654	74
50854.594901319244	49792.02880852177	74
49675.55079999891	50058.1550875662	74
49562.30280128081	50191.21402197736	74
50604.13742965132	49429.91926716895	74
50787.96375087622	49745.6594893655	74
51184.635004187505	50641.29985834854	74
51230.40091680153	49667.56813039766	74
49976.15612179331	51229.18073613166	74
50984.3371965651	51155.0105205685	74
50699.16752335007	49713.438829351086	74
50719.87723978206	49488.403957924515	74
50737.72474274842	49410.531390679724	74
50632.234421139765	50753.99238647444	74
50838.275614669925	51592.08693057082	74
50424.33007413954	51390.97502474171	74
50903.390566976865	49909.292583771996	74
51020.26731147245	50601.29096597142	74
49453.133236306385	50765.107485469736	74
51503.716508476886	50055.71851852278	74
49611.876247105654	50017.90966743796	74
51057.88789070504	50893.33455799596	74
51416.510187205786	49570.709544614365	74
50224.827418783614	51158.271600886204	74
50054.040460972676	51260.063577431465	74
50575.579903801496	51458.77553222376	74
51492.01719661028	49561.192901269314	74
51128.5368746589	49800.87297420808	74
51154.958901611746	49922.93114874434	74
51065.899881376965	49756.18965521945	74
49888.475543363136	51151.90856260844	74
50702.958563068656	51108.174518082276	74
49402.777286399665	50827.11823020243	74
50905.86142138611	51151.228853075714	74
50989.7232569535	49759.97238155866	74
50667.60470193104	51551.990279402795	74
50527.3540688476	49397.133095939775	74
51056.83656955385	51178.45430755252	74
50433.16197965462	49434.25599071605	74
49557.9361495241	50076.452933698034	74
50615.212567776245	51617.31996447366	74
49375.42634434512	50355.544936615064	74
49536.2797202996	49908.6842789873	74
50220.5959593606	49302.073563814396	74
51556.34381908587	50112.68035062521	74
50827.33012166949	50888.588556209485	74
51476.663056526064	50145.68374032235	74
50111.536023967834	51123.21910715502	74
50345.468484418314	49272.47706564693	74
51482.0686573893	49482.7287364795	74
49623.31954729601	49859.56898440214	74
50861.36758672417	51066.28615996275	74
50794.38939933135	49663.41003137941	74
49506.576364942805	50014.1567212532	74
49989.788101555816	51307.417007237396	74
50348.92341155895	51412.45218661957	74
50637.33475830491	51690.52535544419	74
50282.976905475996	49584.70448120069	74
49528.25903861285	50262.03887264022	74
51595.47822515132	50186.03213987533	74
50918.94268279254	49830.89620364108	74
50144.341680311474	49321.68451569115	74
51354.32646003569	49520.22471368829	74
50163.903285100074	51278.834941733796	74
49443.55494293027	50493.513177250425	74
50351.62316286719	51310.54219105384	74
50896.215637563044	51535.89609608199	74
49529.611926254714	50878.429885747224	74
51432.761340936115	49420.612526785066	74
50919.2930196837	51336.02714672459	74
50870.533690997014	50776.338545929044	74
51405.95068898291	49342.0914557308	74
50569.465753885765	51724.16216557734	74
51189.33904822833	49603.50955331038	74
50446.90478370916	51467.5379496269	74
49621.42741183561	50604.43692816281	74
51535.96097612099	49631.98012716584	74
50855.85253555311	51385.652139758924	74
50110.3312259319	49408.8742683156	74
51356.81118858676	49419.78933163696	74
51675.8790980154	50167.641304097706	74
51258.296051840174	50558.76027324812	74
50792.34726346378	50760.45439559744	74
51522.65756928554	49707.865812906486	74
50033.480050388185	49382.23760007507	74
49669.69151684659	50908.828409072186	74
50510.16248147819	51414.239070314885	74
49478.6744689382	50643.86977878451	74
51005.021409608635	51332.194012351836	74
50991.89408698874	50730.602581655	74
50811.1180349608	49589.16933929762	74
49407.637003802636	50678.13304248204	74
51297.48922588438	49468.56087331284	74
49328.63040351523	50841.35012724641	74
51293.57984630582	50633.21952598165	74
50713.6399268755	51722.77948614546	74
51501.84181494221	50222.896720389916	74
49812.80109652484	49712.45929071243	74
51430.64900292884	49264.517919872604	74
49734.18547629944	49717.27655599332	74
49895.99559805744	49553.93585972888	74
49869.123682428195	49477.46533958663	74
49872.32783846016	49397.28641026759	74
50692.11956811265	51630.32858594655	74
51322.94254873698	50705.472627181174	74
49453.10145311	50071.15270882923	74
50944.99923940082	51596.05191865859	74
50862.20963606107	49712.81494480989	74
51083.0145351724	51351.63670117149	74
50371.11284473267	51484.83502230142	74
49292.47667064514	50769.89545928716	74
51355.32845881869	49270.19552144105	74
51739.32161274758	50214.866234195935	74
49494.10357777475	50158.44731217704	74
50806.38228086271	49457.04091503014	74
50541.280128894294	51591.39631143158	74
49868.235851456746	51232.00941324126	74
51069.80177499585	50727.02479244677	74
50617.859527037224	51785.050440390885	74
51253.64475704022	49397.38719823398	74
49679.718399291036	50551.4420561047	74
49839.69604261491	51303.28147734984	74
50501.27912659806	51759.87970213109	74
49771.60602300396	49785.81982307544	74
50605.73135448031	49354.70526850979	74
49618.0254768751	49784.38984117688	74
49535.82776960717	50580.50429952811	74
49250.34186351376	50838.58702202118	74
51379.613403703304	49197.48394923674	74
50436.90901105734	51706.755488619754	74
50071.79676844797	49281.3869358756	74
51324.06857546233	50393.42115813815	74
49307.73883512657	50318.81397181123	74
49808.71943315865	51175.811921662396	74
50635.72869347785	49277.33591054167	74
50352.32605452103	49412.11157153835	74
49734.27504882287	51202.80373818962	74
49873.14968591019	50908.022159421496	74
51137.509015298834	50886.642538439206	74
51563.40014490452	49777.30620920805	74
51132.77663269447	50806.96098792414	74
51214.27136029319	50822.01930657916	74
49262.227436871326	50914.138771989594	74
51018.03557505951	49689.089334398195	74
51147.8808917789	49540.247623022085	74
51479.93004141021	49324.19499378174	74
49412.58837826709	50174.67429830225	74
50428.33389747595	49281.20449118517	74
49468.25467757233	50935.484885980986	74
49979.588444436864	51381.995962706285	74
49956.28976299615	49355.1583768801	74
50926.23863829767	51414.57866743919	74
51196.71288724002	50933.397841063736	74
49664.85286429408	51157.52004102679	74
51191.009910997775	50743.64955961354	74
51134.067041955954	49724.0929624073	74
51556.86474895861	49505.381814217486	74
50500.5986297766	51521.91471142078	74
51756.46231409059	50139.202217251055	74
49667.361136187305	51250.69895352445	74
50836.72064321586	51673.130995133164	74
49234.27758869478	50344.41044158094	74
51276.0865431138	50913.548173184165	74
