# Supplementary material for: Abundant Topological Outliers in Social Media Data and Their Effect on Spatial Analysis
Source: PLoS One. 2016 Sep 9;11(9):e0162360. doi: 10.1371/journal.pone.0162360 (PMC5017681; doi:10.1371/journal.pone.0162360)
Supplement: S4 Dataset — See the respective attached file. (ZIP) [file pone.0162360.s004.zip › S4_inclusion_swl/clust_76_85.csv]

50000.0	50000.0	0
49997.79043139506	49998.597076012185	0
49992.133447697015	50000.07879332946	0
49995.558133034945	50000.38009565156	0
49997.21745450375	49997.77212437529	0
49994.57180867038	50002.631066205395	0
49991.49888846195	49992.4613969998	0
49996.77201141029	50001.35825968003	0
50004.850999751936	50000.85693610015	0
49993.46797080403	50008.42654315858	0
49998.95035597973	49999.646175560476	0
49997.442896782326	49996.09302892505	0
49998.812795232036	50001.19449831629	0
50002.62075658079	49995.496073808055	0
50000.216125961226	49993.66178437633	0
50004.23648844592	49992.22940218959	0
49993.571381594695	49999.580818657516	0
49992.41923089483	49988.943020042476	0
49996.0527618576	49990.599080623244	0
50001.12000876341	49996.02035613251	0
50001.6019572125	49988.69191780159	0
50000.054173393626	49994.84507609227	0
49996.16393075302	49983.54171333091	0
49999.359585119164	49998.34690009942	0
49990.032259035645	49990.78718097332	0
50008.03801246034	50004.374756706806	0
49997.912305912	50002.05047237355	0
50003.47988321763	49993.052296422924	0
49985.51403302475	50003.33527065473	0
49998.6759818169	50008.21620234813	0
50007.88661690972	50006.75171072905	0
49992.84463948033	49996.02080521639	0
50005.353157945894	49996.63946390781	0
49993.56821679584	49997.757853689975	0
49984.727985152575	49992.42600786566	0
49987.897885826496	50000.432936200814	0
49995.41428427015	49998.58480619745	0
49998.23230755371	49984.27159425677	0
50001.56984675912	50003.70886639595	0
49987.949256951135	49986.671472371265	0
49993.69019385624	49988.42095948461	0
49990.60023029436	49996.84431148471	0
49989.8831856475	49998.5480773353	0
50004.031737429694	49998.13902404288	0
50003.4894029905	50003.09904140463	0
50008.61850962432	50008.21797879241	0
49999.591625836154	50002.031401449996	0
49997.03975814452	50009.348246719914	0
50004.44371639388	49993.891565456965	0
50003.34929151505	49985.56991203538	0
49992.16039029563	50006.06042632077	0
50007.15378653218	49999.26466668234	0
49996.16890274137	50002.738391335304	0
50005.92485061879	49988.330804757796	0
49998.38389391129	49993.62450756858	0
50005.06115385122	49997.67556213016	0
49988.91764942108	49997.5550046056	0
50007.51712024195	50001.36870839534	0
49988.1616042304	49983.63506917873	0
50009.485075860175	49997.87824772131	0
49996.04301541916	50008.734037925446	0
49992.10706594943	49998.709555552676	0
49998.05603662089	49976.85732034227	0
49998.23225417739	49988.04705525317	0
50003.29875263384	50010.79864165075	0
49988.8005706413	49988.888047156666	0
49998.633742805185	49985.74198749925	0
50012.26252845324	49989.043919917516	0
50001.71554240036	50008.23076770677	0
49990.4221963806	49980.08489794384	0
49996.7307457035	49986.75100088232	0
49996.95323201458	49991.31025767149	0
49996.627782278076	49999.704189140306	0
49993.783599509414	50001.9670468794	0
49995.547791910605	50007.16657583297	0
49994.541607082676	49998.032773452	0
49997.19536476392	49993.761534747864	0
49994.48619388764	49990.314267388865	0
50005.31953840113	50011.457951609125	0
50005.21838530439	49992.710027598725	0
50003.553832569996	49996.930528550794	0
50005.55622003214	50007.27952617764	0
50016.07253131363	49992.92009515851	0
49981.55975510632	49993.815413305005	0
49998.391760254424	50010.92338898061	0
50006.9610331696	49997.4371772649	0
50008.761052684844	49996.71402507769	0
49995.88335509951	49989.38185972829	0
49996.861110456084	50003.60591475201	0
50011.76083948491	50005.815023696225	0
50007.565205166386	49988.032658921504	0
50011.5472826698	49993.41279408204	0
49994.69598294172	49991.86267472745	0
50001.59297422699	49992.63184262959	0
50020.432728192354	49991.544523876044	0
49995.42836478101	49997.296746693275	0
49998.810270886876	49992.07105333187	0
49990.64479087334	50004.56734443546	0
49986.07489653561	49993.66150576665	0
49986.51012401545	49995.60849854692	0
49984.077954815686	49995.664388103614	0
50003.895467088914	49987.98694527446	0
49982.031325156546	50004.108411650275	0
50012.386007996894	50002.93416500153	0
49981.83577827261	50006.99544168797	0
50002.61358895062	50006.125868638286	0
49997.610187178936	50007.504993158815	0
50002.000247755146	49982.02566011666	0
50003.92467657114	50009.55221404131	0
50007.90022175466	50009.254849840996	0
50002.119076106625	49987.54881244561	0
50000.85755020047	49982.84260186325	0
50002.88920887537	49988.277816315385	0
50000.76418505607	49990.47633754719	0
49991.52221516297	50005.175687260315	0
49991.79441719219	49989.945528475415	0
49998.38903914623	49990.977596904035	0
50010.86443657174	50002.861853111826	0
49996.13310567727	49978.225416527945	0
50001.90323198772	50002.087447907405	0
50005.84584777947	49998.54566276328	0
50017.357289774474	50003.73442282242	0
50012.453241333955	50007.3589429362	0
49985.605250376015	50000.51473356919	0
49994.38328827558	49984.18899957935	0
50000.8403546126	50004.897730818215	0
50006.11194117808	49990.15992299432	0
49984.27524808013	50005.968591316036	0
50019.5490885488	49989.334775282514	0
50008.08135946473	49995.88210170539	0
50013.452588935026	49988.7082536488	0
49998.1854275154	49989.08493253287	0
49998.71774061969	50006.58240197167	0
49993.97049801827	50004.02511665101	0
50015.25622703696	49993.5720335993	0
50019.81418921928	49993.28277654077	0
49995.226166110464	49988.49803466768	0
49993.865175289255	50005.869898426434	0
49994.04884830762	49993.897956082816	0
50001.39258520028	50014.69304526826	0
49992.10381851385	49991.3367421365	0
50002.88349777745	49998.53556594982	0
49999.29465558944	50003.13800737407	0
50012.61582749915	49996.667967977366	0
50004.93898694684	49981.08544820314	0
49992.72674114008	49981.491918674365	0
49982.816725410885	50008.82887474503	0
49993.60548876865	49980.15138910854	0
49992.11360557294	49974.161871512435	0
50008.0641741181	49991.535682462476	0
49986.56975352135	49985.88537937111	0
49988.26397047004	50003.51104710496	0
49986.204012010814	49983.62403469558	0
50005.45533731321	50008.4777403098	0
50002.84202847576	50009.38788858975	0
50004.5110949025	50002.17592122478	0
49977.593176681534	49997.97886004455	0
50012.96296910729	49986.584380800676	0
50000.389708098875	50008.21378903525	0
49990.53693650669	49987.986221160616	0
50014.06684097054	49993.2541244715	0
49991.01998804747	50002.62396518842	0
49997.179664791176	49989.593964051295	0
50004.2950092968	50012.89350630644	0
49990.621701041644	49975.46767306921	0
49993.55678247852	49977.01456242952	0
49992.84959283164	49987.70268395018	0
50011.20404459958	49996.77816642178	0
50003.364540594666	50019.003513690965	0
49983.49823437399	50007.538690917216	0
50014.32975302772	49996.15686941403	0
50015.78410513641	49997.474112749405	0
50009.43197460551	49990.474738550445	0
50004.745906517455	50016.623646608256	0
50009.63416808849	50010.34807378314	0
49981.74271072933	50016.83610456045	0
50013.40609958293	50002.34463341224	0
50002.72985233878	50018.01678341299	0
50008.287622641416	49999.13161246651	0
49984.126513146795	49977.08224825575	0
50012.84333684762	49985.38424254539	0
49987.99532836726	49995.883448455505	0
49990.49563661924	49992.83144377475	0
50014.145828508044	50005.16808115428	0
50015.1384677496	50000.029878970345	0
50018.71002429644	49992.34413541518	0
50007.134924491525	50011.962310271636	0
49996.373515502455	49992.135994846685	0
50006.850693972374	50009.72264438309	0
50012.45941158673	50019.663471941465	0
49992.899397134126	49993.07508130361	0
50016.607641170005	50001.151601822945	0
50001.25747092277	50006.547656443894	0
50005.9345093647	49994.19009730721	0
50017.813944932546	50005.00005444524	0
49994.42296405501	50000.44724693628	0
49999.35940114721	49988.76188971461	0
50016.58884756132	49999.17895380054	0
49994.892938313336	49980.091849776516	0
49995.0510721457	49995.44024060015	0
49986.38053722962	50002.41536141428	0
49990.64707373581	50007.66669698612	0
49989.3412077137	49992.250863683475	0
49987.369434572014	49998.90669951169	0
49986.04730065185	50004.93889305151	0
50020.57281063565	49988.298296764944	0
50003.141428724506	49983.92680217168	0
50011.81226398315	50020.795317113116	0
50007.91702417866	49994.79261652382	0
49997.460358599514	49978.000531714766	0
50008.47322917809	49997.7998386602	0
49988.79105521255	49985.61885176348	0
49979.99668415866	49988.247550464446	0
50023.01450993598	49990.665766766455	0
50001.80863469015	50011.621492053586	0
50001.180707899926	50000.160397497704	0
50001.230491099064	50013.464722137476	0
50005.57916729151	49986.36478573439	0
50006.32386534526	50003.98689779463	0
49987.26417256439	49997.386262863576	0
49986.50969488265	49971.13079668079	0
49991.78560749561	49984.743248127874	0
50011.91064186316	49987.25857504851	0
49979.026179858774	49993.54009193787	0
49995.29197055855	50014.299317089695	0
50003.27528192292	49991.640484220654	0
50022.18687484511	49999.49876293456	0
50016.845165693354	49996.542146341235	0
50009.68184032617	49994.3223712722	0
50008.5689875515	49989.42745413995	0
49988.62882947315	49994.23153514448	0
49978.34352784749	49994.31806542327	0
49991.21899801028	50013.93786311992	0
50009.06545782055	49992.015826742805	0
49996.762495718875	49973.93491078354	0
50017.86968777505	49999.56646561498	0
49992.32209367812	50003.204802689404	0
50006.53972236025	50002.45568023364	0
49989.60527622023	49999.63902025744	0
49998.13606003267	50013.69500914624	0
49990.00921189547	50013.485931768155	0
49991.09537875763	49976.82180722324	0
50010.54800492425	49998.00514117209	0
49989.09032394753	49996.42852776032	0
49995.18505374276	49987.3120398817	0
49990.204920949844	49989.23957312068	0
49995.16332007578	49981.804981765024	0
49989.805555721876	49969.598178768865	0
50014.54160586519	50009.30971696948	0
50021.54580095918	50001.77225144148	0
50006.927652825536	49994.9504747572	0
49978.94516972163	49997.86333530433	0
49987.154837966766	49993.45593771072	0
50018.25094646333	49988.26745355924	0
50015.53809944499	50007.19757847838	0
50002.562234896366	50007.29734310244	0
50000.87592896443	50009.30557281569	0
49996.09835851055	49994.088565508806	0
50023.472574627034	49993.01831946304	0
50013.090661204544	49993.807025936294	0
49978.33498788711	49999.89226490378	0
50014.457860201575	50015.35471834229	0
50006.75642568968	49992.643689522236	0
50010.80395894891	49986.74763689218	0
50001.22972512284	50016.696412634854	0
50011.0865047758	49984.2383962155	0
49987.17750191979	49980.50113884318	0
49988.18126003159	50002.39534483807	0
50025.30879016485	50001.55626795164	0
50004.84985572731	50003.25131092541	0
49992.321169828596	49977.792669715236	0
50025.70679542769	49986.95657258604	0
49987.68618123762	49990.97637467728	0
50003.750755374844	50000.30182726468	0
49993.00738688821	50018.27374472574	0
49985.56049451298	49985.40564000354	0
50012.47559685164	49994.66869856204	0
49988.23073582163	50005.06016935864	0
50014.21137249285	49998.59916272567	0
49985.705947552444	49991.237555350046	0
50023.961762669176	49980.63716247672	0
50015.65901229553	50005.51123304655	0
50007.42018130532	49983.40923644637	0
50003.98929458173	50020.19652411129	0
49978.68685766216	49980.01706397409	0
50006.02554113342	49983.502716806615	0
50006.37104882755	50017.880156948675	0
49977.877792385596	50016.68462250551	0
49983.88778388111	50003.431641383904	0
50007.25930525301	50016.356386512496	0
49997.53870393056	50011.68337544323	0
50028.8876354843	49996.7961139601	0
49993.03313609062	50004.99403676527	0
49978.87460193789	49978.57901382944	0
49998.366406242945	49994.75751474936	0
50019.61622097593	49990.60713461233	0
50014.61533795304	49991.38028168589	0
50008.690952911136	50020.165591565055	0
50005.68511072025	50013.842987113785	0
49996.093953493786	49996.01996986774	0
49981.46397774686	50000.416395001106	0
50010.21667654521	49996.177030068495	0
49996.98762224401	50012.73618486243	0
49977.06413674297	49991.234642248426	0
49993.694214306066	49995.12567417274	0
49980.3192485011	49994.00326872188	0
50004.056211135474	50014.66353332076	0
50002.37956575776	49978.923750197646	0
50022.66685467963	50001.65038291576	0
49995.84149753014	49973.43350969119	0
49997.10356754586	50006.01006358804	0
50033.06942428801	49981.91341570461	0
49979.94679799229	50001.3323591304	0
50008.85047956283	50016.47355770598	0
49995.25060635962	50016.73726829858	0
50006.72266694603	50007.64404602325	0
49990.082384099696	49971.73324296739	0
49994.30142329103	49986.52147414055	0
49993.99083781493	50013.564340328594	0
49993.677025331424	50019.77453632753	0
50008.88873976937	49986.20754836948	0
49989.62043617076	49984.9066512741	0
49976.89101514203	49999.79555213243	0
50000.38365317644	49984.73866509687	0
49998.50301832688	50004.801049115755	0
50002.4775370339	49999.82692121468	0
50000.58614407058	50022.59126134004	0
49991.57997734524	49980.74466590062	0
49999.47619484948	49983.55135301644	0
49997.872176753845	49979.78767954166	0
49999.51034001347	50014.126163537476	0
49987.361610054635	49969.53376487578	0
50002.83973411616	50012.701877170904	0
50010.86774556764	49989.07944425918	0
50001.15748309764	49991.573961654765	0
50007.9913835416	50022.24041741338	0
49988.7503233546	49981.35012226887	0
49986.03608310234	49999.11861181681	0
49985.00637627702	49981.597648055234	0
49985.650089384144	50009.49023072368	0
49974.397243483145	49994.03644489316	0
50015.4345562129	50000.98678220005	0
49976.39001702552	49983.38478956387	0
49990.066594147334	50015.71113489241	0
49971.73204410394	50023.41744022993	0
49983.60830630746	50002.113752133686	0
50007.28364498836	50014.70157262982	0
49983.19737224199	49998.713609976796	0
49986.11467622116	49996.56995467928	0
50019.87293030292	49996.05067039871	0
50011.89569799317	50004.23689077273	0
49987.14195373493	50003.64643312917	0
50005.18617250356	49976.00707180303	0
50021.27295677253	49997.78060101359	0
49979.594871433575	50010.649888378335	0
49992.039268323744	49970.88771154867	0
49987.510827455895	49972.02581111281	0
49995.56040451604	49984.98989796355	0
49981.0822076258	49967.432359146966	0
49987.94058000065	49974.88526764987	0
50014.510866226876	50001.379604242626	0
50004.62877733578	49978.807454918766	0
50003.970018942	50018.124082947324	0
49993.62624373497	49978.81782578118	0
49981.3428510555	50003.34384201937	0
50018.167902045905	50002.34827142573	0
49981.71449227033	50012.160532840586	0
49993.51179022016	50011.8374166899	0
50006.51511528033	49980.31385758159	0
50023.53832016382	49982.224374854566	0
50017.194157851016	50024.83639285489	0
50016.97714463976	50008.12513798981	0
49990.94758817478	50010.165896359336	0
50029.3899666008	49984.93088934797	0
49985.95128382408	49973.39797252086	0
50021.498484812364	49991.903341270365	0
49977.56468768297	50006.68173366002	0
49997.40523162644	49985.00916248897	0
49999.45886393115	50015.993292540705	0
50004.07375902936	49990.19193619716	0
49974.26236635185	50000.19879209648	0
50019.180563178095	49997.94562009952	0
50009.890755981425	49980.265018184764	0
49989.29510405071	50002.724338880376	0
49996.426259186024	49985.51478007382	0
50007.493040620924	49989.19723968765	0
49981.384028675486	50010.62626959132	0
49991.6071713429	49988.028312631526	0
49984.6056899718	49996.65388554512	0
49989.978249538704	49976.34614928339	0
50009.06208482354	50007.05225252825	0
50015.12164949382	49987.54220632814	0
50013.02451351341	50012.6930640136	0
49983.72875331615	50005.03348698493	0
50030.322162535915	50008.764945724026	0
49988.07236480543	49973.30322159022	0
50021.17953770424	49993.40148768863	0
49977.9353266202	49988.32861394756	0
50017.55200453088	49989.686622262205	0
50009.41709683127	49982.94472538286	0
49993.517031380165	49985.624445562935	0
50024.23762702507	49990.057631149546	0
50006.59920691841	50013.173112278804	0
49996.36285869221	49979.65183355569	0
49996.46253639952	50010.35669178488	0
49986.346697934445	49975.77454466398	0
50017.36509094484	49994.05724041787	0
49977.54298608225	50015.26628060827	0
49987.665413008544	50009.961026873665	0
50004.20668245684	49986.92493821414	0
49991.240948939056	49995.09753900651	0
49990.672214701546	49969.02835953091	0
49986.80029992012	50019.193986685816	0
49987.05498610656	50015.276629584274	0
50013.29483279359	49990.93642424138	0
50003.07116470876	50004.790797890644	0
50019.96678142075	50005.286622233856	0
50016.410985050155	50026.64117403084	0
50022.381607964344	49994.78009458669	0
50032.55510401598	49988.476649386204	0
50019.84726886357	50008.03743254569	0
50018.55105006549	49996.125393120456	0
50005.72733228711	49984.65987424659	0
49990.724770951034	50001.10196901953	0
50007.556938279646	49979.396019758125	0
50022.078615100705	50000.813758113996	0
50004.55566149082	50023.60044291396	0
49998.4983155582	50015.035411197096	0
50004.21201548379	49979.89735732732	0
49998.41688966351	49982.0914605221	0
49996.9404056562	50019.45560997021	0
50024.824178134666	50003.82240284793	0
49981.59933546655	49988.22546023058	0
50006.68692081328	49991.29153867619	0
50030.92505047998	49986.73341575318	0
49987.02162812129	49999.91224158874	0
50025.59547838074	50004.8113040502	0
49988.90094384041	49975.40867859488	0
49990.23594971534	49994.96063345515	0
50017.1067611682	49986.79810538411	0
49995.74080340362	50018.56532930337	0
50002.31586199673	50000.83903672667	0
49985.91446985067	49977.111835945914	0
49967.44431902017	49989.53004316159	0
49991.32434972063	49993.81099808387	0
50030.49764698876	49999.80431681986	0
50027.8920230694	49984.61646596402	0
49974.05217655252	49991.63751974511	0
49986.350155817265	50008.71150109189	0
49979.786602864704	49996.93528004006	0
49980.638830733114	50014.78666042598	0
50018.94609729141	49984.38404056665	0
50016.86817008317	49983.479919210724	0
49990.923193534356	50019.067660158245	0
49984.68159875427	50012.00075993163	0
49982.58897476211	49987.25645410104	0
49977.860154341804	50025.185317880954	0
49980.36263354036	49976.54920293385	0
50030.175245270664	50013.83441614367	0
50030.65430217634	50010.08164100497	0
49970.65389870021	50027.10203048065	0
50034.9719228903	49978.647480672626	0
50017.85789347177	50007.327853458395	0
49989.376716702325	50005.95581601044	0
49972.54740722439	50004.26018838349	0
49999.90607349646	49987.24525022351	0
50016.33039841318	50011.26546094777	0
49992.406209525456	50011.43399184492	0
50035.72874323706	50015.82195458916	0
50005.41012807499	50025.2913505149	0
49983.81713803753	49983.79410119446	0
49999.77181508898	49967.689736443	0
49967.01115954832	50018.732933267005	0
50001.21111076006	49976.59515916633	0
50022.03660548448	50021.284900769926	0
49987.06820574467	50005.69981951918	0
50020.23576196077	49998.22890886206	0
49992.16903790663	50013.34050751537	0
49981.74734959878	49983.20071237331	0
49991.36824090871	49969.98461879516	0
50012.37766248718	49981.688403947286	0
49974.56224014572	50014.0804240969	0
50024.36097900612	49986.16457806206	0
49978.57637046901	50017.57258934513	0
50035.21616128849	49992.33085888675	0
49988.520182053304	49993.212740546805	0
49990.99456999804	50011.18036907362	0
50014.791241027175	49989.81083623396	0
49983.24235149588	49995.04380092772	0
50005.4078474971	49995.59320991545	0
50026.3538803164	50002.49773890014	0
50022.33425121599	49996.648774144	0
49985.706139208625	50015.893411702025	0
50001.12132970448	50026.977078791555	0
50032.16883876991	49997.22933410839	0
50000.78804212597	50010.92367463368	0
49997.79416111843	49992.046539810384	0
49989.86428037326	49986.360250281214	0
49991.50355130605	50019.933566887434	0
50028.340584949256	50004.80209150397	0
50114.91502956701	50090.878116976215	75
50193.811484839855	50075.237248166006	75
50269.593702155944	50092.07830412239	75
50294.93162366093	50170.91961968787	75
50157.48708233158	50000.062324597406	75
50078.760001194474	49999.616867041055	75
50133.46317218781	50172.04675712326	75
50226.17569307085	49963.34274980703	75
50302.55951598151	49939.89733476408	75
50236.79590643383	50231.45827354217	75
50318.266446184316	50031.537594831054	75
50127.54808865151	49920.58706538705	75
50213.542706929315	50158.430088691646	75
50356.27253187637	50220.905885050015	75
50050.36766973317	49928.64699441459	75
49997.29423326249	49994.888943609	75
50101.40430749219	49842.9996289558	75
50363.18819873814	50097.845862137154	75
49969.99618377051	50072.97517477104	75
50023.146581921006	49850.401008252345	75
50410.124345528966	50037.98105317896	75
50449.10472450771	50107.620043556504	75
50056.64743028323	50153.39327971124	75
49960.459298342	49926.45926621223	75
50490.22690037702	50034.700163836045	75
49889.79937098956	50078.28383323436	75
49961.517008530114	50156.19279127751	75
50432.79076297383	50216.38808341097	75
50573.19105947735	50049.56627690135	75
50199.334385012335	49886.5755418571	75
49929.81331613987	50230.96105969388	75
50345.57526719579	50297.76115059795	75
50625.77045346112	50104.947527377866	75
50523.4553396009	50133.51386622867	75
50385.916013169255	49929.50666955456	75
49913.57778660991	50004.84029808706	75
50201.76594188542	50307.96385837644	75
50268.10797462656	49842.38748073664	75
49983.30059700681	49775.51272272956	75
49853.40196220774	49954.868480579855	75
50561.95005034898	50206.61134646609	75
50467.483153602625	49923.144791738276	75
49786.74399910913	49995.426759553906	75
50001.92894997041	50267.79811032383	75
50389.14931137268	50364.64548655995	75
50021.61826657077	49701.1299945078	75
50095.89323325916	49676.87254030978	75
50289.31300939692	50349.29488045645	75
50372.02055339867	49854.494162316885	75
50106.69752515533	50245.17582038015	75
50104.69882282592	49598.99076799805	75
49831.34474690859	49881.80535993966	75
50540.1107873626	50279.6607398885	75
49813.66968694938	50093.97076974909	75
49832.49897242432	50169.00616305645	75
49883.171750589376	50291.08277050422	75
49727.34733656369	50055.810375595356	75
50174.31123053441	49659.25369863229	75
49675.48733239426	50117.143152035394	75
49907.46976686809	49858.6117338167	75
50097.432403131155	50325.74208193397	75
49607.35980893219	50081.131899083004	75
50027.39337489634	49574.746679632626	75
49572.522444915994	50012.813983969034	75
50100.05582021588	49757.7512039123	75
50466.254337846396	50392.890922126724	75
50533.52902988049	49870.03867449275	75
50621.44311532576	49985.47883853653	75
50606.06749670712	50320.44549565172	75
50375.89689152613	49771.31350158324	75
50220.805534977975	49595.53406697702	75
49897.92278627522	50371.59573774761	75
50548.440364806316	49944.85259264661	75
50522.273085598616	50456.16882233317	75
50481.476513049616	50528.80417201823	75
50526.2383669601	49793.140414120106	75
50680.93802304456	50299.10859393168	75
49618.549623941006	50171.54225567612	75
50538.55498536884	50586.42062730208	75
49626.810984460186	49952.41102850429	75
50180.127874761885	49781.63411348693	75
50678.4030854904	50214.8128179329	75
49744.08238452414	50160.733595639555	75
49696.244055692216	49915.994283741464	75
50762.958493200465	50301.75428199409	75
50422.522928993276	50456.19880028925	75
50479.583965723396	50642.64821593351	75
50572.52406690434	50515.10578284648	75
49673.33423990621	50235.06198452529	75
50241.860584482834	49724.17962679712	75
49775.8949684294	49818.224934775186	75
50469.88883905219	49740.18397180775	75
49546.06022014656	49928.367344592014	75
50823.20077824931	50352.94791450798	75
50465.29623404407	50312.86222946403	75
49804.631347978895	50262.33703314103	75
50345.32913085711	50463.57923595569	75
49979.897078400674	50374.84821422545	75
49945.018913552114	50451.798753493764	75
50473.501375096195	50726.09464414174	75
49955.37866015187	49651.19539631306	75
50610.55752620852	49873.50632007546	75
49542.31069254921	49850.98549595492	75
49747.42816364021	49739.047247232375	75
50421.91975967747	49680.09356839627	75
50548.78027518892	50378.430464255514	75
50811.225625104504	50241.19629580076	75
50544.656950119585	49711.66741178476	75
49890.493999898965	50507.126674297375	75
49887.22226641796	49605.009325527906	75
50402.464395258314	50671.89025394661	75
50161.89033559721	50379.75168417952	75
50071.806915203735	50400.62587611688	75
50644.566646051084	50549.92964022348	75
50318.599939423475	50684.246152756896	75
50699.445962796184	50379.13948587529	75
50877.88709068912	50292.38973684152	75
49950.26931651503	49560.541841354156	75
49875.64890943064	49784.66031277131	75
50122.81762031253	50462.95295418989	75
50717.74030400926	50529.20886354365	75
50496.58690237019	50802.965992670855	75
50399.360888282026	50588.70009281841	75
49671.07389127797	49757.79941970129	75
50577.783039644586	50785.21405731343	75
50164.125310771546	49540.08145314396	75
50932.43960197801	50347.783620280694	75
50006.15944773601	50505.57581681461	75
49487.63611706438	49787.4926491838	75
51011.87613290309	50346.47166014391	75
50430.73911761735	49596.46659442674	75
50332.26413925287	50545.770585131824	75
50114.05190409932	50543.66264424772	75
50337.54534370784	49671.38201974985	75
50389.947730974156	49532.01768608216	75
49809.55086049951	50511.88331076759	75
49594.665491819615	49773.84324241774	75
50672.45465551512	49819.88995307167	75
49973.343305294075	50576.07810877157	75
49556.47455181198	49698.178638409125	75
50765.20600933131	50467.76102199366	75
49883.10341913972	49707.2589152094	75
49874.641585748206	49526.47524676093	75
51066.51097174359	50282.5665601418	75
50704.91786848771	50608.376569101434	75
50616.246131308326	50860.13757014364	75
50014.92998673279	50640.30483725218	75
49742.804176073165	50557.6407640834	75
49955.87063860405	50697.145749186384	75
49883.385063095375	50661.295382692726	75
49838.15021661538	50435.49861807296	75
50621.72821274243	49721.20033269554	75
49799.544893152924	50367.6773687042	75
50742.65054967905	49849.77338969185	75
50003.521621227235	49497.61317695547	75
50458.795088813764	49838.90288758066	75
50732.64221908188	49932.93415309249	75
49663.385188719185	50569.07746714021	75
50079.1899558042	50692.81055879213	75
50123.493808175124	50624.419348314084	75
50440.121379181845	50860.868097199156	75
50159.261097936025	50703.68313655642	75
49989.648360184074	50769.99576185957	75
51133.8502057945	50232.70651984237	75
50046.2619128606	49425.96843555281	75
49607.35595425101	50275.26926465329	75
49918.80081206826	50816.40867751867	75
50255.839646634486	50521.91809390359	75
49692.03165965347	49684.42827513872	75
50012.965924035874	50846.76271141368	75
50703.20635157904	50139.2341504897	75
49753.45753385424	49633.05033679713	75
50988.30003862153	50258.83947657369	75
50284.424457512716	49539.24685871885	75
50505.652302075105	49609.35748915937	75
50000.55349993244	49355.26639634598	75
49797.180415038136	49532.417660235515	75
50728.00742634443	50061.53317138657	75
49733.66299590864	50413.53418385214	75
50638.63058474141	50426.11199055389	75
50797.10206371717	50537.66022973531	75
50060.782937316566	49304.183874805196	75
49716.32134421682	49538.388575443096	75
50513.7066946089	50894.64847207674	75
49640.569476961544	49835.78483500129	75
49595.11776299274	50353.18343993137	75
50203.4241308878	50599.920184833085	75
49529.22569256178	50295.6999586674	75
49673.11647434499	49604.55400672806	75
49928.749129607146	49390.50177584214	75
49857.00265871543	50871.55167916762	75
50688.73406895328	49672.26090464327	75
49489.15370912173	49997.20396770194	75
50610.52773093621	50622.851954924845	75
49740.23450320395	50317.42071832896	75
50403.7384726118	50773.975196764026	75
49604.33860219571	49638.89324646106	75
51146.55983300188	50313.50845513159	75
50668.53536182432	49597.13170181978	75
50669.49174333184	50677.78585475108	75
49904.61343898355	49315.38664657683	75
49789.0072986885	50827.51770768356	75
50716.58054200571	49752.029507969295	75
50583.57467421045	49582.019974668576	75
51076.574486233745	50387.63235113637	75
50305.21159468602	50762.896781227435	75
49842.831079873315	50726.162551036265	75
49827.74930119755	49312.62558807102	75
49615.437477850646	49546.89685315005	75
50705.97817889037	49523.40377186418	75
49939.00633896599	50897.4807100686	75
49641.01791060236	49466.899414951826	75
50230.889215660274	50676.09747640723	75
49418.27141467999	50029.1669865796	75
50348.629109064226	50828.83547310913	75
49590.89652330778	50431.67047886573	75
50040.24602980299	50919.08703904062	75
49665.32127834679	50465.70212854048	75
51011.400775106355	50440.425994707366	75
49539.809119811056	50490.88999846008	75
50771.26075496753	50175.72693791995	75
50930.87388867867	50203.811024780676	75
51051.23772623457	50207.80088654216	75
50595.48114247443	50934.12212929965	75
50814.276462743044	50104.98647353768	75
49540.970227324644	50167.1980390845	75
49762.69738376448	49362.7435275677	75
51217.7255094888	50359.53241701346	75
49486.69704682863	50108.702303881655	75
50749.23710821246	50672.94030075452	75
49724.347636560415	49288.01393408132	75
50768.39085661784	49567.6896222855	75
50261.46480468017	50422.78919475797	75
50861.27991472686	50039.77689955039	75
51063.026725154414	50504.870993422206	75
51142.50492213958	50485.6004555104	75
50533.18295279855	50978.31592183819	75
50591.955780700046	50709.815609631005	75
51212.668595812356	50259.7995266062	75
50305.71237615949	50899.1245934279	75
50996.34596276785	50148.179996330946	75
50122.817845038524	49411.78332478733	75
50820.126757352315	49825.838143237765	75
50405.606218549845	49448.749789203015	75
50257.443195430365	50833.88324301339	75
50492.24907859968	51047.4117802951	75
49893.37978247178	50967.2672466971	75
50221.18823050458	50906.24864651589	75
50627.2375422688	49517.33300967093	75
49829.41048538184	49232.800540169876	75
49645.14580484962	49305.35706006812	75
49709.84121835413	50828.84394565672	75
50029.5243384824	50996.07060541156	75
49565.60866936373	49289.21753013482	75
50870.88003077216	50412.79425815201	75
50119.68406563109	50772.54421701631	75
50155.293956449066	50847.841376602344	75
50582.21802566005	49446.78397861097	75
50110.60581325501	51016.44186405046	75
50806.52565197922	49902.69012026083	75
49788.10326877705	50912.979802127105	75
49695.45810922258	50906.6453350329	75
49985.81780390676	49277.737741616045	75
49468.64877025807	50193.83717944437	75
49586.05248683215	50601.18474156922	75
50502.74841535324	49531.13686177943	75
50847.73760585862	49571.92323894004	75
50416.12375725086	51030.15935252237	75
50783.4156601749	50005.619549333875	75
50855.62141106926	50179.08823825692	75
49535.211077403714	49593.27753412854	75
50923.01235838584	49605.6833521406	75
50619.29286364614	51012.58289079786	75
49456.28447752504	49584.60577090915	75
50683.913105088504	50969.38016693171	75
50757.38065931188	50935.890539726475	75
50818.55810120287	50627.9762961843	75
50748.2703887086	50857.028953112014	75
50041.0710993131	51074.30328564085	75
50063.69464855905	49226.7098292693	75
50861.139084263836	49494.763999982235	75
50595.550656994084	51093.88423455417	75
50887.62966775458	50580.92889602725	75
50958.94072443164	50609.28293104425	75
50936.25800354947	50471.37190284684	75
49680.78254487534	49379.24419688558	75
50615.75482044335	49377.06094835146	75
49488.63638161684	49281.86111530191	75
50860.1436630184	50696.276746288415	75
50657.9824232088	50794.20761018316	75
49746.72420012527	50979.53781697414	75
49416.47048427288	49307.271050562595	75
49562.64314350333	49460.95424587935	75
49634.66155009227	50809.76457768676	75
50869.91340689345	49960.893924322685	75
49754.31015401548	50754.49972864726	75
49475.7803598174	49892.21775150199	75
49336.38927537835	49282.254145065825	75
50723.10750498247	50752.004327229224	75
49274.56171157444	49227.74650351732	75
50932.131098918486	50004.88752975761	75
50239.63822283384	50981.49643522078	75
50476.35402411191	49404.44191991739	75
50769.11695519688	49689.56362693803	75
51152.5225777501	50402.265100369434	75
50530.129763743374	51137.5332857025	75
49232.48463076684	49296.44145571566	75
50237.095765082115	51059.33140477464	75
49595.346935697584	50739.75011430439	75
50375.92607930322	51100.83751078292	75
50234.87616752434	51141.50235720101	75
49841.26705985155	50597.26292707282	75
49872.47616527728	49162.23442732546	75
49824.569473342235	49420.32114116023	75
50382.607571580294	50955.36321776206	75
50028.5117228603	51152.78116023062	75
49675.52775268988	51020.90545664848	75
49225.45030823414	49167.03216336623	75
50121.11645506326	51099.73527149105	75
50755.36746678352	51018.162955204054	75
49518.56921952983	50723.875712917965	75
49399.717626994425	50236.32473218287	75
49408.750709854474	50110.637794750684	75
51119.01262378549	50157.14270951187	75
49648.99611408092	50646.086200902704	75
49397.126628421334	50314.134226181064	75
49156.882220106585	49272.11174206664	75
49414.44656425391	49222.87360787829	75
49393.76212648992	49899.930652506926	75
50670.1632624935	51071.15247362732	75
49753.124213612944	49464.20107410474	75
50450.409133966234	51128.29090889873	75
49941.44512230683	49121.43249123861	75
49361.86159148763	49976.236395777814	75
49302.68910017688	49155.05020811224	75
50730.11281112328	51120.51095596776	75
49475.03146964174	49707.02519151582	75
50338.72876894491	49405.6490201249	75
49524.41230052551	50648.0389026844	75
49613.33279294055	50909.660415891245	75
50317.390139039264	50995.276510425436	75
50981.578676717676	49553.549166423145	75
49316.069895010354	50291.551710374144	75
49724.75005640209	50683.26034427415	75
49776.403929013744	49173.37017014152	75
50894.399485887785	49790.449316905346	75
50904.59767777281	49713.63852105246	75
49743.37490110103	51063.76901185785	75
49303.59541274439	50037.97864867803	75
49911.271220994044	49236.92147006184	75
49948.534578480045	51021.57853161264	75
49256.70435343811	50104.60046031211	75
50738.3922400938	49444.91978350944	75
49890.8538041339	49055.38911909153	75
49324.20462629755	49361.60397603858	75
50140.48434233649	49281.395741505716	75
50474.70463676855	51200.691022611856	75
51011.437343286285	49981.32065998643	75
49601.49270209093	51044.060874690906	75
49777.24875251474	51133.763491372534	75
50885.79841631816	50777.20253364238	75
49090.08311455314	49234.0989589967	75
50969.104773119776	49672.07029563654	75
49483.907708786806	49468.494508658565	75
50695.052462299514	49379.35469369421	75
50868.2848979158	50506.4289283575	75
50008.0966281065	49076.15872174441	75
51039.05960670781	49717.06026715072	75
49705.087433934255	49142.363349792926	75
49279.92044849175	50222.91266013484	75
50867.531922569135	50856.12378821877	75
50936.840776935474	49861.86451535167	75
49948.85610827408	51158.61064167638	75
51110.77659674026	50567.01826871855	75
50981.58526736477	50534.58407495387	75
51056.99341196817	49567.873530440884	75
50432.252597254264	51266.11592311206	75
49581.934019574874	49368.185431913924	75
49337.587973776266	49440.69314032523	75
49531.14543667375	50996.79493233844	75
51135.1757873326	50076.920971030515	75
50507.95310354097	49332.36969758792	75
51001.70911746839	50066.393830233545	75
49251.744927340915	49980.90518934902	75
50280.4284689769	49345.74021952278	75
50124.186959190585	51176.70805951338	75
49139.592513543226	49169.86986804652	75
49070.63035461633	49308.00959970995	75
50997.066927505904	50677.07159689215	75
51215.074908936505	50454.89511430374	75
50838.675733610115	51034.86213980615	75
50541.43012147609	51241.967197048434	75
50208.617496287356	51213.59252124311	75
51214.5331416296	50067.69829357009	75
51231.060516570826	50532.73089558986	75
49697.999555873845	51126.978412340664	75
49328.53399390224	49523.24106614323	75
51078.62394277992	49784.776856673714	75
50806.60884009268	50751.162929830556	75
49350.09338651857	49087.44469310061	75
49428.11734795556	49146.9377713709	75
51016.988984394244	49872.855051658815	75
51040.1068047657	49493.07345432317	75
49624.588008271196	49157.949527988865	75
50608.705123556574	51172.0479334244	75
50943.149933284396	50870.602509472286	75
49545.29897443424	49151.722049621814	75
49377.937307729335	50391.60980508247	75
49368.96424305952	49011.13612995701	75
49251.225690849795	49549.51823533495	75
50928.18125001412	50089.86996486727	75
50087.738310072906	49523.954291244234	75
50324.51906913621	51166.62930668445	75
49787.3129982142	49096.630587037995	75
50288.94834637637	50612.1683857122	75
49542.85841203386	51094.72201808378	75
51301.085330903414	50344.81969882071	75
48989.79857789475	49312.469371020954	75
49468.54223999497	50526.23694121183	75
49506.334417958074	49386.80937728665	75
48904.91258574647	49315.7270904137	75
51123.685125278025	50642.03296482448	75
50056.07461321246	49145.09304774093	75
49052.71862874931	49157.93815220061	75
50163.0141459404	50961.13335544921	75
51247.75543202777	50137.241447162654	75
49678.45339627942	49069.996938995035	75
51225.05191455348	50614.6998600858	75
49465.82225450345	51115.44759529976	75
49343.87085590487	49601.88977704939	75
50359.005518222315	51240.40612201126	75
49449.08061975776	48984.01978312659	75
50839.38485328055	50951.87453968784	75
51095.704573215684	50008.66862736066	75
48828.33652116995	49308.82366084362	75
49517.880678053385	50397.715611460866	75
50361.91049911499	51324.55593766789	75
50933.16585318149	49455.1877439564	75
50737.19345816251	49306.48251412051	75
50759.986612273606	49229.7928400581	75
51138.661418273194	50723.53194019109	75
49391.66000750412	49693.81729821763	75
50653.432661371065	49294.292124904656	75
50068.296675048194	49022.45268740401	75
49262.37969273802	49085.44696509601	75
50214.35299367365	49304.2253806447	75
51324.23389951835	50268.01573481031	75
50130.10984434075	49071.1557760354	75
49405.26323958477	49769.9314317491	75
49873.3824360898	48978.12655248899	75
50710.48985855672	49165.98879394075	75
49115.18849826119	49093.53115801736	75
49194.74954160587	49046.37653430651	75
50852.5945619543	49413.75102718823	75
49478.082911233156	50941.58531564123	75
49852.30088110856	51112.347731778835	75
50286.16494557832	51307.65449597486	75
49451.88119667641	51020.421364679256	75
50856.38298933255	49329.367121203664	75
49672.25939673731	49225.08602572549	75
49398.93341921321	49487.286970943846	75
49846.379951815536	51033.335093122834	75
50908.547211318735	51076.49506684878	75
51146.63568465701	49942.18372181118	75
49818.16902558536	48920.30974764555	75
49348.64556560678	49820.8841425881	75
51307.600732786166	50084.42546136042	75
51227.91041979275	49955.64355599335	75
49493.04059259538	49090.258893567494	75
50615.41266026539	51262.882613329726	75
49116.33874631633	49014.70361406516	75
49038.95055981432	49038.7167948557	75
50195.122870431085	49227.43569667862	75
49536.61538172918	51177.92689279076	75
50037.79946739259	48944.722723853316	75
48990.91690618639	49231.36051916925	75
51406.180645446584	50259.3014077433	75
49378.9701521109	50467.81099500436	75
49992.852330531096	49197.67730266089	75
51448.40338161541	50322.995135426885	75
49388.15614564947	50549.85212852189	75
50964.9120326188	50777.32093938481	75
51209.41950026379	50755.01534464162	75
50459.71962304092	49263.35287887905	75
49294.00228990493	49765.11594157729	75
49174.05970175983	50122.679069142425	75
50225.117049203276	50764.48188849387	75
51271.94950956494	50807.08115411299	75
50566.28336402573	49278.322972004185	75
50238.17896974248	49164.497162850756	75
51299.63098731933	49999.915707573295	75
49455.651374038694	50603.26961632997	75
51257.02546684697	50689.36828821943	75
50442.30598688866	51348.224641982066	75
49660.04184394255	48989.35408894632	75
50193.538810327496	49382.29794381174	75
49389.79967425476	51071.02623240692	75
50114.150405673965	48956.1471549394	75
50132.84152020004	49165.21320871406	75
50829.37888481644	49748.18927479766	75
