# Supplementary material for: Abundant Topological Outliers in Social Media Data and Their Effect on Spatial Analysis
Source: PLoS One. 2016 Sep 9;11(9):e0162360. doi: 10.1371/journal.pone.0162360 (PMC5017681; doi:10.1371/journal.pone.0162360)
Supplement: S4 Dataset — See the respective attached file. (ZIP) [file pone.0162360.s004.zip › S4_inclusion_swl/clust_77_86.csv]

50000.0	50000.0	0
49997.79043139506	49998.597076012185	0
49992.133447697015	50000.07879332946	0
49995.558133034945	50000.38009565156	0
49997.21745450375	49997.77212437529	0
49994.57180867038	50002.631066205395	0
49991.49888846195	49992.4613969998	0
49996.77201141029	50001.35825968003	0
50004.850999751936	50000.85693610015	0
49993.46797080403	50008.42654315858	0
49998.95035597973	49999.646175560476	0
49997.442896782326	49996.09302892505	0
49998.812795232036	50001.19449831629	0
50002.62075658079	49995.496073808055	0
50000.216125961226	49993.66178437633	0
50004.23648844592	49992.22940218959	0
49993.571381594695	49999.580818657516	0
49992.41923089483	49988.943020042476	0
49996.0527618576	49990.599080623244	0
50001.12000876341	49996.02035613251	0
50001.6019572125	49988.69191780159	0
50000.054173393626	49994.84507609227	0
49996.16393075302	49983.54171333091	0
49999.359585119164	49998.34690009942	0
49990.032259035645	49990.78718097332	0
50008.03801246034	50004.374756706806	0
49997.912305912	50002.05047237355	0
50003.47988321763	49993.052296422924	0
49985.51403302475	50003.33527065473	0
49998.6759818169	50008.21620234813	0
50007.88661690972	50006.75171072905	0
49992.84463948033	49996.02080521639	0
50005.353157945894	49996.63946390781	0
49993.56821679584	49997.757853689975	0
49984.727985152575	49992.42600786566	0
49987.897885826496	50000.432936200814	0
49995.41428427015	49998.58480619745	0
49998.23230755371	49984.27159425677	0
50001.56984675912	50003.70886639595	0
49987.949256951135	49986.671472371265	0
49993.69019385624	49988.42095948461	0
49990.60023029436	49996.84431148471	0
49989.8831856475	49998.5480773353	0
50004.031737429694	49998.13902404288	0
50003.4894029905	50003.09904140463	0
50008.61850962432	50008.21797879241	0
49999.591625836154	50002.031401449996	0
49997.03975814452	50009.348246719914	0
50004.44371639388	49993.891565456965	0
50003.34929151505	49985.56991203538	0
49992.16039029563	50006.06042632077	0
50007.15378653218	49999.26466668234	0
49996.16890274137	50002.738391335304	0
50005.92485061879	49988.330804757796	0
49998.38389391129	49993.62450756858	0
50005.06115385122	49997.67556213016	0
49988.91764942108	49997.5550046056	0
50007.51712024195	50001.36870839534	0
49988.1616042304	49983.63506917873	0
50009.485075860175	49997.87824772131	0
49996.04301541916	50008.734037925446	0
49992.10706594943	49998.709555552676	0
49998.05603662089	49976.85732034227	0
49998.23225417739	49988.04705525317	0
50003.29875263384	50010.79864165075	0
49988.8005706413	49988.888047156666	0
49998.633742805185	49985.74198749925	0
50012.26252845324	49989.043919917516	0
50001.71554240036	50008.23076770677	0
49990.4221963806	49980.08489794384	0
49996.7307457035	49986.75100088232	0
49996.95323201458	49991.31025767149	0
49996.627782278076	49999.704189140306	0
49993.783599509414	50001.9670468794	0
49995.547791910605	50007.16657583297	0
49994.541607082676	49998.032773452	0
49997.19536476392	49993.761534747864	0
49994.48619388764	49990.314267388865	0
50005.31953840113	50011.457951609125	0
50005.21838530439	49992.710027598725	0
50003.553832569996	49996.930528550794	0
50005.55622003214	50007.27952617764	0
50016.07253131363	49992.92009515851	0
49981.55975510632	49993.815413305005	0
49998.391760254424	50010.92338898061	0
50006.9610331696	49997.4371772649	0
50008.761052684844	49996.71402507769	0
49995.88335509951	49989.38185972829	0
49996.861110456084	50003.60591475201	0
50011.76083948491	50005.815023696225	0
50007.565205166386	49988.032658921504	0
50011.5472826698	49993.41279408204	0
49994.69598294172	49991.86267472745	0
50001.59297422699	49992.63184262959	0
50020.432728192354	49991.544523876044	0
49995.42836478101	49997.296746693275	0
49998.810270886876	49992.07105333187	0
49990.64479087334	50004.56734443546	0
49986.07489653561	49993.66150576665	0
49986.51012401545	49995.60849854692	0
49984.077954815686	49995.664388103614	0
50003.895467088914	49987.98694527446	0
49982.031325156546	50004.108411650275	0
50012.386007996894	50002.93416500153	0
49981.83577827261	50006.99544168797	0
50002.61358895062	50006.125868638286	0
49997.610187178936	50007.504993158815	0
50002.000247755146	49982.02566011666	0
50003.92467657114	50009.55221404131	0
50007.90022175466	50009.254849840996	0
50002.119076106625	49987.54881244561	0
50000.85755020047	49982.84260186325	0
50002.88920887537	49988.277816315385	0
50000.76418505607	49990.47633754719	0
49991.52221516297	50005.175687260315	0
49991.79441719219	49989.945528475415	0
49998.38903914623	49990.977596904035	0
50010.86443657174	50002.861853111826	0
49996.13310567727	49978.225416527945	0
50001.90323198772	50002.087447907405	0
50005.84584777947	49998.54566276328	0
50017.357289774474	50003.73442282242	0
50012.453241333955	50007.3589429362	0
49985.605250376015	50000.51473356919	0
49994.38328827558	49984.18899957935	0
50000.8403546126	50004.897730818215	0
50006.11194117808	49990.15992299432	0
49984.27524808013	50005.968591316036	0
50019.5490885488	49989.334775282514	0
50008.08135946473	49995.88210170539	0
50013.452588935026	49988.7082536488	0
49998.1854275154	49989.08493253287	0
49998.71774061969	50006.58240197167	0
49993.97049801827	50004.02511665101	0
50015.25622703696	49993.5720335993	0
50019.81418921928	49993.28277654077	0
49995.226166110464	49988.49803466768	0
49993.865175289255	50005.869898426434	0
49994.04884830762	49993.897956082816	0
50001.39258520028	50014.69304526826	0
49992.10381851385	49991.3367421365	0
50002.88349777745	49998.53556594982	0
49999.29465558944	50003.13800737407	0
50012.61582749915	49996.667967977366	0
50004.93898694684	49981.08544820314	0
49992.72674114008	49981.491918674365	0
49982.816725410885	50008.82887474503	0
49993.60548876865	49980.15138910854	0
49992.11360557294	49974.161871512435	0
50008.0641741181	49991.535682462476	0
49986.56975352135	49985.88537937111	0
49988.26397047004	50003.51104710496	0
49986.204012010814	49983.62403469558	0
50005.45533731321	50008.4777403098	0
50002.84202847576	50009.38788858975	0
50004.5110949025	50002.17592122478	0
49977.593176681534	49997.97886004455	0
50012.96296910729	49986.584380800676	0
50000.389708098875	50008.21378903525	0
49990.53693650669	49987.986221160616	0
50014.06684097054	49993.2541244715	0
49991.01998804747	50002.62396518842	0
49997.179664791176	49989.593964051295	0
50004.2950092968	50012.89350630644	0
49990.621701041644	49975.46767306921	0
49993.55678247852	49977.01456242952	0
49992.84959283164	49987.70268395018	0
50011.20404459958	49996.77816642178	0
50003.364540594666	50019.003513690965	0
49983.49823437399	50007.538690917216	0
50014.32975302772	49996.15686941403	0
50015.78410513641	49997.474112749405	0
50009.43197460551	49990.474738550445	0
50004.745906517455	50016.623646608256	0
50009.63416808849	50010.34807378314	0
49981.74271072933	50016.83610456045	0
50013.40609958293	50002.34463341224	0
50002.72985233878	50018.01678341299	0
50008.287622641416	49999.13161246651	0
49984.126513146795	49977.08224825575	0
50012.84333684762	49985.38424254539	0
49987.99532836726	49995.883448455505	0
49990.49563661924	49992.83144377475	0
50014.145828508044	50005.16808115428	0
50015.1384677496	50000.029878970345	0
50018.71002429644	49992.34413541518	0
50007.134924491525	50011.962310271636	0
49996.373515502455	49992.135994846685	0
50006.850693972374	50009.72264438309	0
50012.45941158673	50019.663471941465	0
49992.899397134126	49993.07508130361	0
50016.607641170005	50001.151601822945	0
50001.25747092277	50006.547656443894	0
50005.9345093647	49994.19009730721	0
50017.813944932546	50005.00005444524	0
49994.42296405501	50000.44724693628	0
49999.35940114721	49988.76188971461	0
50016.58884756132	49999.17895380054	0
49994.892938313336	49980.091849776516	0
49995.0510721457	49995.44024060015	0
49986.38053722962	50002.41536141428	0
49990.64707373581	50007.66669698612	0
49989.3412077137	49992.250863683475	0
49987.369434572014	49998.90669951169	0
49986.04730065185	50004.93889305151	0
50020.57281063565	49988.298296764944	0
50003.141428724506	49983.92680217168	0
50011.81226398315	50020.795317113116	0
50007.91702417866	49994.79261652382	0
49997.460358599514	49978.000531714766	0
50008.47322917809	49997.7998386602	0
49988.79105521255	49985.61885176348	0
49979.99668415866	49988.247550464446	0
50023.01450993598	49990.665766766455	0
50001.80863469015	50011.621492053586	0
50001.180707899926	50000.160397497704	0
50001.230491099064	50013.464722137476	0
50005.57916729151	49986.36478573439	0
50006.32386534526	50003.98689779463	0
49987.26417256439	49997.386262863576	0
49986.50969488265	49971.13079668079	0
49991.78560749561	49984.743248127874	0
50011.91064186316	49987.25857504851	0
49979.026179858774	49993.54009193787	0
49995.29197055855	50014.299317089695	0
50003.27528192292	49991.640484220654	0
50022.18687484511	49999.49876293456	0
50016.845165693354	49996.542146341235	0
50009.68184032617	49994.3223712722	0
50008.5689875515	49989.42745413995	0
49988.62882947315	49994.23153514448	0
49978.34352784749	49994.31806542327	0
49991.21899801028	50013.93786311992	0
50009.06545782055	49992.015826742805	0
49996.762495718875	49973.93491078354	0
50017.86968777505	49999.56646561498	0
49992.32209367812	50003.204802689404	0
50006.53972236025	50002.45568023364	0
49989.60527622023	49999.63902025744	0
49998.13606003267	50013.69500914624	0
49990.00921189547	50013.485931768155	0
49991.09537875763	49976.82180722324	0
50010.54800492425	49998.00514117209	0
49989.09032394753	49996.42852776032	0
49995.18505374276	49987.3120398817	0
49990.204920949844	49989.23957312068	0
49995.16332007578	49981.804981765024	0
49989.805555721876	49969.598178768865	0
50014.54160586519	50009.30971696948	0
50021.54580095918	50001.77225144148	0
50006.927652825536	49994.9504747572	0
49978.94516972163	49997.86333530433	0
49987.154837966766	49993.45593771072	0
50018.25094646333	49988.26745355924	0
50015.53809944499	50007.19757847838	0
50002.562234896366	50007.29734310244	0
50000.87592896443	50009.30557281569	0
49996.09835851055	49994.088565508806	0
50023.472574627034	49993.01831946304	0
50013.090661204544	49993.807025936294	0
49978.33498788711	49999.89226490378	0
50014.457860201575	50015.35471834229	0
50006.75642568968	49992.643689522236	0
50010.80395894891	49986.74763689218	0
50001.22972512284	50016.696412634854	0
50011.0865047758	49984.2383962155	0
49987.17750191979	49980.50113884318	0
49988.18126003159	50002.39534483807	0
50025.30879016485	50001.55626795164	0
50004.84985572731	50003.25131092541	0
49992.321169828596	49977.792669715236	0
50025.70679542769	49986.95657258604	0
49987.68618123762	49990.97637467728	0
50003.750755374844	50000.30182726468	0
49993.00738688821	50018.27374472574	0
49985.56049451298	49985.40564000354	0
50012.47559685164	49994.66869856204	0
49988.23073582163	50005.06016935864	0
50014.21137249285	49998.59916272567	0
49985.705947552444	49991.237555350046	0
50023.961762669176	49980.63716247672	0
50015.65901229553	50005.51123304655	0
50007.42018130532	49983.40923644637	0
50003.98929458173	50020.19652411129	0
49978.68685766216	49980.01706397409	0
50006.02554113342	49983.502716806615	0
50006.37104882755	50017.880156948675	0
49977.877792385596	50016.68462250551	0
49983.88778388111	50003.431641383904	0
50007.25930525301	50016.356386512496	0
49997.53870393056	50011.68337544323	0
50028.8876354843	49996.7961139601	0
49993.03313609062	50004.99403676527	0
49978.87460193789	49978.57901382944	0
49998.366406242945	49994.75751474936	0
50019.61622097593	49990.60713461233	0
50014.61533795304	49991.38028168589	0
50008.690952911136	50020.165591565055	0
50005.68511072025	50013.842987113785	0
49996.093953493786	49996.01996986774	0
49981.46397774686	50000.416395001106	0
50010.21667654521	49996.177030068495	0
49996.98762224401	50012.73618486243	0
49977.06413674297	49991.234642248426	0
49993.694214306066	49995.12567417274	0
49980.3192485011	49994.00326872188	0
50004.056211135474	50014.66353332076	0
50002.37956575776	49978.923750197646	0
50022.66685467963	50001.65038291576	0
49995.84149753014	49973.43350969119	0
49997.10356754586	50006.01006358804	0
50033.06942428801	49981.91341570461	0
49979.94679799229	50001.3323591304	0
50008.85047956283	50016.47355770598	0
49995.25060635962	50016.73726829858	0
50006.72266694603	50007.64404602325	0
49990.082384099696	49971.73324296739	0
49994.30142329103	49986.52147414055	0
49993.99083781493	50013.564340328594	0
49993.677025331424	50019.77453632753	0
50008.88873976937	49986.20754836948	0
49989.62043617076	49984.9066512741	0
49976.89101514203	49999.79555213243	0
50000.38365317644	49984.73866509687	0
49998.50301832688	50004.801049115755	0
50002.4775370339	49999.82692121468	0
50000.58614407058	50022.59126134004	0
49991.57997734524	49980.74466590062	0
49999.47619484948	49983.55135301644	0
49997.872176753845	49979.78767954166	0
49999.51034001347	50014.126163537476	0
49987.361610054635	49969.53376487578	0
50002.83973411616	50012.701877170904	0
50010.86774556764	49989.07944425918	0
50001.15748309764	49991.573961654765	0
50007.9913835416	50022.24041741338	0
49988.7503233546	49981.35012226887	0
49986.03608310234	49999.11861181681	0
49985.00637627702	49981.597648055234	0
49985.650089384144	50009.49023072368	0
49974.397243483145	49994.03644489316	0
50015.4345562129	50000.98678220005	0
49976.39001702552	49983.38478956387	0
49990.066594147334	50015.71113489241	0
49971.73204410394	50023.41744022993	0
49983.60830630746	50002.113752133686	0
50007.28364498836	50014.70157262982	0
49983.19737224199	49998.713609976796	0
49986.11467622116	49996.56995467928	0
50019.87293030292	49996.05067039871	0
50011.89569799317	50004.23689077273	0
49987.14195373493	50003.64643312917	0
50005.18617250356	49976.00707180303	0
50021.27295677253	49997.78060101359	0
49979.594871433575	50010.649888378335	0
49992.039268323744	49970.88771154867	0
49987.510827455895	49972.02581111281	0
49995.56040451604	49984.98989796355	0
49981.0822076258	49967.432359146966	0
49987.94058000065	49974.88526764987	0
50014.510866226876	50001.379604242626	0
50004.62877733578	49978.807454918766	0
50003.970018942	50018.124082947324	0
49993.62624373497	49978.81782578118	0
49981.3428510555	50003.34384201937	0
50018.167902045905	50002.34827142573	0
49981.71449227033	50012.160532840586	0
49993.51179022016	50011.8374166899	0
50006.51511528033	49980.31385758159	0
50023.53832016382	49982.224374854566	0
50017.194157851016	50024.83639285489	0
50016.97714463976	50008.12513798981	0
49990.94758817478	50010.165896359336	0
50029.3899666008	49984.93088934797	0
49985.95128382408	49973.39797252086	0
50021.498484812364	49991.903341270365	0
49977.56468768297	50006.68173366002	0
49997.40523162644	49985.00916248897	0
49999.45886393115	50015.993292540705	0
50004.07375902936	49990.19193619716	0
49974.26236635185	50000.19879209648	0
50019.180563178095	49997.94562009952	0
50009.890755981425	49980.265018184764	0
49989.29510405071	50002.724338880376	0
49996.426259186024	49985.51478007382	0
50007.493040620924	49989.19723968765	0
49981.384028675486	50010.62626959132	0
49991.6071713429	49988.028312631526	0
49984.6056899718	49996.65388554512	0
49989.978249538704	49976.34614928339	0
50009.06208482354	50007.05225252825	0
50015.12164949382	49987.54220632814	0
50013.02451351341	50012.6930640136	0
49983.72875331615	50005.03348698493	0
50030.322162535915	50008.764945724026	0
49988.07236480543	49973.30322159022	0
50021.17953770424	49993.40148768863	0
49977.9353266202	49988.32861394756	0
50017.55200453088	49989.686622262205	0
50009.41709683127	49982.94472538286	0
49993.517031380165	49985.624445562935	0
50024.23762702507	49990.057631149546	0
50006.59920691841	50013.173112278804	0
49996.36285869221	49979.65183355569	0
49996.46253639952	50010.35669178488	0
49986.346697934445	49975.77454466398	0
50017.36509094484	49994.05724041787	0
49977.54298608225	50015.26628060827	0
49987.665413008544	50009.961026873665	0
50004.20668245684	49986.92493821414	0
49991.240948939056	49995.09753900651	0
49990.672214701546	49969.02835953091	0
49986.80029992012	50019.193986685816	0
49987.05498610656	50015.276629584274	0
50013.29483279359	49990.93642424138	0
50003.07116470876	50004.790797890644	0
50019.96678142075	50005.286622233856	0
50016.410985050155	50026.64117403084	0
50022.381607964344	49994.78009458669	0
50032.55510401598	49988.476649386204	0
50019.84726886357	50008.03743254569	0
50018.55105006549	49996.125393120456	0
50005.72733228711	49984.65987424659	0
49990.724770951034	50001.10196901953	0
50007.556938279646	49979.396019758125	0
50022.078615100705	50000.813758113996	0
50004.55566149082	50023.60044291396	0
49998.4983155582	50015.035411197096	0
50004.21201548379	49979.89735732732	0
49998.41688966351	49982.0914605221	0
49996.9404056562	50019.45560997021	0
50024.824178134666	50003.82240284793	0
49981.59933546655	49988.22546023058	0
50006.68692081328	49991.29153867619	0
50030.92505047998	49986.73341575318	0
49987.02162812129	49999.91224158874	0
50025.59547838074	50004.8113040502	0
49988.90094384041	49975.40867859488	0
49990.23594971534	49994.96063345515	0
50017.1067611682	49986.79810538411	0
49995.74080340362	50018.56532930337	0
50002.31586199673	50000.83903672667	0
49985.91446985067	49977.111835945914	0
49967.44431902017	49989.53004316159	0
49991.32434972063	49993.81099808387	0
50030.49764698876	49999.80431681986	0
50027.8920230694	49984.61646596402	0
49974.05217655252	49991.63751974511	0
49986.350155817265	50008.71150109189	0
49979.786602864704	49996.93528004006	0
49980.638830733114	50014.78666042598	0
50018.94609729141	49984.38404056665	0
50016.86817008317	49983.479919210724	0
49990.923193534356	50019.067660158245	0
49984.68159875427	50012.00075993163	0
49982.58897476211	49987.25645410104	0
49977.860154341804	50025.185317880954	0
49980.36263354036	49976.54920293385	0
50030.175245270664	50013.83441614367	0
50030.65430217634	50010.08164100497	0
49970.65389870021	50027.10203048065	0
50034.9719228903	49978.647480672626	0
50017.85789347177	50007.327853458395	0
49989.376716702325	50005.95581601044	0
49972.54740722439	50004.26018838349	0
49999.90607349646	49987.24525022351	0
50016.33039841318	50011.26546094777	0
49992.406209525456	50011.43399184492	0
50035.72874323706	50015.82195458916	0
50005.41012807499	50025.2913505149	0
49983.81713803753	49983.79410119446	0
49999.77181508898	49967.689736443	0
49967.01115954832	50018.732933267005	0
50001.21111076006	49976.59515916633	0
50022.03660548448	50021.284900769926	0
49987.06820574467	50005.69981951918	0
50020.23576196077	49998.22890886206	0
49992.16903790663	50013.34050751537	0
49981.74734959878	49983.20071237331	0
49991.36824090871	49969.98461879516	0
50012.37766248718	49981.688403947286	0
49974.56224014572	50014.0804240969	0
50024.36097900612	49986.16457806206	0
49978.57637046901	50017.57258934513	0
50035.21616128849	49992.33085888675	0
49988.520182053304	49993.212740546805	0
49990.99456999804	50011.18036907362	0
50014.791241027175	49989.81083623396	0
49983.24235149588	49995.04380092772	0
50005.4078474971	49995.59320991545	0
50026.3538803164	50002.49773890014	0
50022.33425121599	49996.648774144	0
49985.706139208625	50015.893411702025	0
50001.12132970448	50026.977078791555	0
50032.16883876991	49997.22933410839	0
50000.78804212597	50010.92367463368	0
49997.79416111843	49992.046539810384	0
49989.86428037326	49986.360250281214	0
49991.50355130605	50019.933566887434	0
50028.340584949256	50004.80209150397	0
50183.238248855225	50198.66851028457	76
50263.6088404891	50185.58941633435	76
50272.604934325005	50104.17351934613	76
50218.52557331533	50273.262226967396	76
50219.11376481347	50043.360625456975	76
50295.4336955429	50306.57566439862	76
50181.13750605582	49974.54856733138	76
50255.53900966531	50381.32852805861	76
50177.74231928034	50352.29227369049	76
50361.69452856065	50266.96992697248	76
50133.4195168902	50421.16554980465	76
50440.05429931807	50297.95388755425	76
50515.210802733694	50321.18180742509	76
50281.95331362677	49997.16168609933	76
50416.418056947674	50208.1205390434	76
50056.77493439734	50386.821757526406	76
50023.55161566326	50460.8261265829	76
50242.41862628392	49926.39292325837	76
50363.012294261855	50022.98575385632	76
49982.380677023255	50344.14273909892	76
50120.26246570262	50248.22122833856	76
50445.93149075843	50132.388287401656	76
50348.7651088097	50368.38525974416	76
50493.76151049237	50193.07419005764	76
50576.51104091139	50189.96119790003	76
49950.97278295289	50501.977081383746	76
50626.200946678524	50125.804768675946	76
50057.0271551362	50534.43626029298	76
50466.9460412943	50381.80308101359	76
50129.20114735751	50563.9330259916	76
49987.24741640719	50264.932725201084	76
50307.582214973096	50443.51520823301	76
49926.841364818	50405.769783382806	76
50065.96992341002	50616.33735868087	76
49905.7921229477	50252.576972033756	76
50443.58889015288	50022.73168852908	76
49880.19359772193	50535.01696344141	76
50117.52274565116	50680.86583116903	76
49827.23940017384	50272.970181167235	76
50194.07324130197	50660.43544311601	76
50196.4312427141	49858.06165185182	76
50223.14297871606	49781.95916015432	76
49930.354987665545	50171.910758802034	76
49954.134592193994	50582.57736374185	76
50290.10585818859	49828.6944708566	76
50647.86752999928	50220.19541172729	76
49848.82330900923	50609.73841620984	76
50558.39544145411	50385.68710127568	76
49896.2428056051	50673.3783493456	76
50730.260936919985	50229.04811791329	76
50363.64978545113	49792.68572595256	76
50352.281140822	50101.707072249184	76
49791.008086425725	50556.95081451141	76
50213.13965543931	50446.34054819367	76
50385.34395844473	50469.94672824311	76
49996.28336341933	50651.937192933925	76
50101.26263672492	50170.32076414922	76
49836.11139953328	50725.42557031494	76
50198.271527240824	50525.688625126866	76
50618.39317319512	50300.96917995447	76
50773.77593165608	50162.19193810557	76
50424.83307345519	50539.85847660716	76
50119.67430454156	50760.58222367562	76
49881.68600735881	50102.34311206021	76
50430.988862257014	49841.297466222626	76
50146.04126477707	50077.860936472156	76
50725.61097684992	50314.023015609826	76
50814.409586312075	50092.009312759765	76
50145.49632489609	49772.25743234252	76
50392.7122219824	49913.37519273111	76
49782.047103144505	50649.07740089224	76
50139.31515183572	50842.28495669063	76
49886.14710501584	50016.85424090707	76
50078.885823952645	49720.07201345325	76
49960.51791762587	50077.94222524997	76
50256.43277019355	50578.34281243539	76
50889.56693845921	50118.45196407882	76
49830.57449980217	50163.07250919067	76
50399.095943342145	50614.170155127074	76
49934.31904601686	50741.86808339074	76
50446.29482956104	50675.7047706084	76
50148.54611819232	49684.37196957087	76
50326.40156607947	50529.243748246845	76
50294.0416846593	50645.62707743464	76
50009.65457928196	49763.36990512263	76
49848.14391857337	50419.053320096704	76
50504.554234951065	50508.227064326406	76
49790.33869884235	50089.5785694735	76
49886.49232028525	50330.95199107027	76
50625.66745867344	50434.003446963274	76
49711.91077713414	50561.57169594757	76
50499.12304765098	49878.423709242765	76
49729.95748811315	50486.5988687228	76
50496.902620286644	49959.971269654045	76
50091.400925746006	49626.542635144826	76
50364.28856330144	50692.92290207556	76
49808.44647720741	50801.028820270854	76
50333.54679614963	50765.201455636605	76
50723.7241192626	50103.56424789733	76
49672.836942814814	50634.12376588291	76
50587.078817333204	50502.7861981877	76
50403.10000541489	49718.118200506346	76
50765.3848299536	50032.300996649414	76
49807.552329493854	49986.85154512637	76
49654.925677564745	50508.72759413363	76
50802.368848478654	50258.821808294975	76
50682.12196268394	50034.959627456214	76
50854.9991481991	50191.47334922862	76
49742.56971728438	50262.93543796033	76
50581.68669008577	49971.59059727165	76
50341.10776248696	50185.92729980505	76
49817.79472922307	50880.04017182216	76
50407.94625220283	50786.259147010765	76
49904.111804844324	49935.099521582444	76
49926.93621399388	50823.17989070536	76
50046.90719681969	50720.98232556382	76
50523.235227703626	50649.240624740385	76
49585.54458860523	50468.22112898689	76
50059.9400925233	50816.71168132284	76
50204.49358338785	49620.576200196585	76
50268.62615070652	49572.83562606347	76
50751.21429124219	50387.51239521442	76
49739.86722841249	50721.75186330178	76
49726.07003949263	50033.40529351091	76
50539.338903099495	50115.88275494319	76
49680.7536262881	50105.46597948973	76
50352.497339210204	49590.64224850892	76
50879.053852386016	50283.73251375678	76
50562.74280011662	49821.36459395324	76
49979.946521638325	49690.047182282906	76
50608.34286688305	50658.97303351837	76
49527.21895496855	50417.2492089348	76
50525.51408172043	50035.877405425344	76
49709.40806051001	50794.570707521605	76
50190.286758937196	49538.83544438234	76
50232.43219879035	49699.376110230405	76
50202.24120766718	50743.944555570684	76
49717.588043605516	50342.02428864612	76
50910.63529721621	50362.71432413163	76
49691.99611098777	50873.00666093137	76
49729.74452112463	49951.76231879502	76
49744.88198240062	50931.89964744499	76
49746.93237753797	50171.00823642767	76
49769.31146739957	50400.677779634265	76
50546.24654243173	50574.288679857156	76
49695.55528836295	50993.499960541296	76
49900.78524997112	49661.753853792165	76
49615.777560705064	50696.695900501785	76
50973.256190305765	50420.9216470787	76
49604.28576143373	50569.2713482165	76
50962.48445531577	50303.87180201146	76
51045.563242224125	50292.87430379043	76
49541.98850682412	50732.72953782968	76
50077.288717685806	49820.833218835985	76
49498.8822348341	50342.50932079829	76
50415.70089585262	49537.624250069784	76
50194.50669101533	50896.64553477701	76
50422.46754989727	49635.40550974211	76
50405.791908812746	50867.86278672488	76
49989.336877544534	50871.42177796806	76
49628.673928999284	50918.374109872224	76
49923.642732550834	50914.43966736601	76
49418.30934858496	50358.49240091267	76
50116.8158876758	49931.80972153389	76
50307.729911098526	49682.57728188362	76
50499.00496090312	49623.7988315019	76
50577.68703839838	49593.17518142989	76
49990.70821444711	50000.41925160767	76
50636.34503071318	49795.54903511548	76
49852.858182649026	49593.951522196345	76
50476.45148707318	50821.4655993338	76
49651.15537900907	50414.52166810846	76
50589.13846257502	49673.23088679008	76
50773.76212263438	50466.162940320704	76
49640.04760611233	50313.17022243192	76
49451.71220195165	50438.79560966123	76
50553.45004362621	50847.47224774653	76
49935.13314889825	49577.62860223322	76
49979.80180766459	49909.68748728573	76
50130.7911330011	50943.17507641696	76
51116.48729049821	50258.58459863279	76
50111.122891732426	50009.0978541013	76
49785.5041898337	49638.79793821115	76
50596.48867275742	49512.87042432877	76
50552.810474266866	50721.37360438753	76
49955.19481240288	49828.81149822389	76
50599.088823708036	50909.651113480155	76
50325.35352795444	50844.57997471647	76
50886.51452314462	50445.23870895667	76
50400.12457099446	50950.841879737476	76
50512.53421816805	49546.344217922095	76
50996.88452530897	50229.186163633734	76
49526.573907528946	50269.539360495284	76
49527.414501907086	50585.6777372395	76
50648.356734091816	50562.62443219116	76
50954.53864958692	50074.98686194379	76
50480.77566528315	50956.9074617784	76
50549.36385949097	50994.14931001992	76
50542.30648809368	49740.81398332825	76
51098.91161699961	50356.66975486165	76
49652.00733789444	50232.687760138506	76
49612.49955259342	50778.97993113473	76
50113.254317241626	49549.455547840924	76
49543.80410465328	50913.41361365632	76
51176.989014268496	50348.85646292701	76
49922.87558565142	49741.93333317677	76
50085.51730192187	49472.96495917272	76
50730.95755629699	50537.41696790249	76
50712.235806824996	50612.40423869865	76
49476.76031248628	50512.137003993856	76
49556.344564256855	50197.775105377135	76
51048.48957743365	50457.54783119561	76
50695.48388981823	49855.5988192733	76
50656.1221830372	49713.04156822537	76
49705.704467808566	49873.30315583807	76
50671.070190871505	50953.489537082394	76
49524.3807881334	50122.80116452965	76
50649.17033124669	51030.46324977621	76
50250.572784737815	50806.21544184907	76
50097.79573701765	51017.27091530558	76
49492.58686440042	50659.48165182245	76
49702.06824631183	49631.075658166184	76
50029.531705134876	49411.51478801326	76
49460.47641268988	50932.895086356395	76
50436.8083922812	51029.145261763486	76
49770.47142022177	49823.878621406264	76
49473.65671832757	50062.49719257784	76
50060.585676028786	49334.596716998414	76
50318.60934630105	49504.08317457496	76
50079.52212173564	49253.28966412109	76
50668.79758863785	50716.05866013534	76
50004.91317514781	49527.51607164953	76
50028.16996953096	49188.54904902768	76
50668.59827374903	49953.51936142753	76
49452.220796237874	50157.41474251892	76
49808.01608215078	49751.575081685616	76
50131.52177888502	49191.990588549146	76
49900.9278968603	50990.444603501724	76
50052.52820807255	50071.15913526041	76
49432.975495742125	50708.34978922259	76
50655.573321473064	49601.06975351017	76
50080.79796419415	49128.11402875279	76
49607.97119487847	50060.200670498634	76
49633.198836024465	49585.861465818925	76
49865.776618369026	49508.993903557486	76
49826.17225912095	49434.67310204085	76
49508.77203936083	50844.281228645435	76
50420.19900084366	51109.58684710843	76
51066.72608846227	50540.10036845458	76
49947.32412610816	49411.91655697251	76
49825.849520140684	50968.922748443256	76
50045.896647573565	50930.45879276085	76
50157.621815690996	51071.881765642436	76
49853.51921362853	49833.22826083304	76
49983.15003816425	50978.1156487386	76
49612.74517355184	50143.39513206204	76
49790.74505538059	49898.35542650437	76
50831.31301722559	50357.504338167004	76
49419.73347250014	50616.58453139703	76
49801.84227566052	51044.13068256148	76
49995.6485973981	49286.843218214	76
50201.60455800387	50977.48784824503	76
49357.898414072144	50667.518513689865	76
49348.931786655485	50745.2369834477	76
49581.74805488461	49983.02690946008	76
50132.85343506153	49375.45295674901	76
50235.48162924478	51050.04026376402	76
50585.38968148718	51076.80715184429	76
50748.136078798445	49923.61813574858	76
50063.97956387696	51094.65537599802	76
50398.575070323415	51184.17756899571	76
50637.50145081269	50834.92686890905	76
50892.515947347485	50020.408881281764	76
49505.45524840556	50998.09327624077	76
50931.7669703961	49948.286964677995	76
49375.56388604442	50176.82730499071	76
50349.6854524283	49426.82832935037	76
49782.64724118479	49545.680430599044	76
49818.468064050736	51120.27291066691	76
50498.83175709547	51092.07358629621	76
50305.49592750263	51097.92572059678	76
50746.4466485764	50707.59109606573	76
51083.522221385734	50615.5218206353	76
49945.75719420532	49165.408167008514	76
50207.86477404068	49400.42043844903	76
49659.09583709637	49993.94231268567	76
49355.36282198779	50253.15305469414	76
49752.038240967464	49410.85999290098	76
50905.240261224135	50521.827999357265	76
50818.93932863363	50747.854279089726	76
50405.39530372321	49368.28916290261	76
49636.88120703941	49507.225386917795	76
49450.93577406797	50237.91365747342	76
50280.28213774612	49367.69028626196	76
50740.21901939125	50913.7634842033	76
49550.49657126886	49586.58926905504	76
49274.12321579989	50248.51182347878	76
50274.3094791836	50905.28094442113	76
49397.22197406133	50097.66234740952	76
51164.13614707344	50427.504826611614	76
50741.92653820566	49786.26206983096	76
50624.844584027895	49436.35943332125	76
50418.970341861495	51267.35053082143	76
49595.16473610106	49658.14418161269	76
50465.56738535923	49314.8756673468	76
49512.0835620868	49933.22307195367	76
50826.68851873758	49795.85355971984	76
49694.08490944821	49350.991361356486	76
49836.55458852986	49350.473313499664	76
49515.49178968529	49662.17262987299	76
50298.08005733178	50986.552771689596	76
50615.10777005391	51148.86544172572	76
49554.78345585072	49494.95604250284	76
51091.83137196056	50697.26157001482	76
50989.379317824685	50508.699832259306	76
50791.05366833008	50592.80443932295	76
50148.440513161746	49086.347486925435	76
50521.61370504513	51167.78757324871	76
49291.794510620115	50328.30365777682	76
50497.99951251359	51292.65235570639	76
50450.31599342458	49436.59960304262	76
49590.14209836762	50986.87916155938	76
49766.132399492075	49311.87551285575	76
49590.6480739081	49898.753520386636	76
50483.97322002511	51377.34126215709	76
50565.72668515876	51396.77532188467	76
49900.38960811975	51101.87289590591	76
49972.33643573369	51133.47504152191	76
51036.47293313785	50058.59472046603	76
49713.6791673559	49495.91212028199	76
50189.48944953677	49244.07587789123	76
49506.338308801365	51081.21643165304	76
50361.83342591739	51326.87170397289	76
50616.02038555401	51333.31833940991	76
51148.94052300664	50536.61508082974	76
51103.0136739771	50008.04795427244	76
49379.36080976238	50921.87605151227	76
50372.726140154395	49295.8955619093	76
51245.262585856224	50443.47145407329	76
49865.958970116146	49276.046017520355	76
49479.56864580528	49517.38235505336	76
50683.4566333942	49497.94155822298	76
51266.30688808808	50368.45666711044	76
49615.426570476884	49364.01887576912	76
49369.035027482154	50424.82273296695	76
50818.95387974441	49874.9729627414	76
51326.99930435261	50457.867466742355	76
50732.24586958463	49587.08442008252	76
50853.79735600982	50820.43093942979	76
50708.316839190724	50792.54278247857	76
49234.26042733848	50382.7642087781	76
51125.363158192275	49929.63530146161	76
51006.21945295985	50627.94133532472	76
49649.741203447746	49716.5800647152	76
49867.860946711146	49173.2083815607	76
49498.4789698898	49431.85612278918	76
49697.32362081654	49261.93162735537	76
49716.04776772039	49763.80751529985	76
51233.09559737359	50523.42811279036	76
50025.2544925185	49063.022560202466	76
50155.610296174505	51149.74788062922	76
50562.29542630126	51243.563908895485	76
50710.12834473483	51078.6939133018	76
49457.545677510956	49870.765371425776	76
51123.334436071134	50180.74890127451	76
49469.42239993893	49351.943544513575	76
50530.832934640806	49465.955597793996	76
51013.62994387209	49942.79600074171	76
50932.01873545541	50789.42382921553	76
49657.36668457577	49431.10843282585	76
50424.11901854873	51439.03515223148	76
50917.28123202218	50600.42748431878	76
49393.694388652024	49374.7417491108	76
49902.97755486497	51186.382740173445	76
49395.72034213191	49499.077908548155	76
49377.127235345375	50021.01035261978	76
49850.676863023735	51253.02180896968	76
50736.78857914368	49701.77413088316	76
49473.062924180114	49787.84190505567	76
49349.89512337977	50568.17534778117	76
50788.42103455169	50980.37818186812	76
49660.38800135284	49191.702718958506	76
50689.57667453238	51376.31988287124	76
49427.84612244947	49956.96794899657	76
51408.12965511654	50434.36059941718	76
49962.72598090768	51055.54154598662	76
50388.283466815396	49217.539006701794	76
50789.82065669548	51087.544063674184	76
50096.9695407722	51200.3141825356	76
50817.362643413784	50896.11899737619	76
49205.86279478084	50297.45005158049	76
50931.54710051751	50676.57492529542	76
49399.421150327296	49758.94206357934	76
50703.555020195556	51452.56551485997	76
49324.79631224796	49954.786960880716	76
50747.29858041161	49452.50787254942	76
50351.89115026164	51411.1637485645	76
49601.8657407642	49250.755379548085	76
50191.93338005779	49321.267441008546	76
51063.809190762724	50773.45046158548	76
50463.17338518569	49180.32820372853	76
49747.597406750436	49197.8028734694	76
50542.62526665011	49151.06866497218	76
50076.62231391244	51280.11871178372	76
49580.47522204598	51122.94766210296	76
50097.55170639586	51359.00007185339	76
50813.85928656078	49693.74037027858	76
50567.51332764677	49376.476931643236	76
50161.78417337107	49003.39886358492	76
50863.10856277465	49633.07397000321	76
49983.449751930646	51209.84238772116	76
51192.592711775236	50136.50379999567	76
51180.41288528136	49867.07542131978	76
49596.77491080915	49134.16442291795	76
50812.54108999231	49571.58438081311	76
50851.2104660258	50652.10128920972	76
49408.46103562425	50796.81805332935	76
50199.235287519245	49153.065332885875	76
49378.46391444035	49581.84277351677	76
49391.59519749481	49666.058457211	76
51336.77922202279	50320.011186678785	76
50321.210125657504	51177.10665918266	76
51240.01595077403	50201.263896694545	76
51203.70990819574	49941.19403364835	76
50897.58178352682	50890.18027465193	76
50023.542678382604	50182.334569765255	76
50019.291788871895	51384.01370108933	76
49503.891701986155	51160.2840129865	76
49646.32968023896	51175.00396705162	76
51148.349534284775	50772.826296830586	76
51164.460121266646	49789.51625822417	76
51082.50688449837	49862.60995895953	76
50248.675626658674	49089.21006000954	76
50960.96279378946	50154.00867765305	76
50844.647976771994	51033.15501615739	76
51006.41504044116	49843.70678003939	76
49580.09715103761	49053.68087712621	76
49542.655923205326	49199.70315869785	76
49533.54708365298	49837.97785707028	76
51369.16906718121	50530.409067190936	76
50773.114746694286	51388.90651203138	76
49333.1492042191	49810.49302659493	76
50901.80716326396	49772.23963890336	76
51406.287477760576	50602.89319473814	76
49151.896787035075	50358.01133500739	76
50277.04341552658	49167.26253069229	76
50247.00806089028	49472.22819764593	76
50170.476545041005	51234.18546000956	76
49305.843927631424	49543.85589115654	76
49350.56050618143	50848.29514791832	76
51235.45848473408	50066.225599738675	76
49441.30218453779	51212.733537244814	76
49142.76791667709	50250.238486677736	76
49235.585535598315	49500.61330031319	76
50624.06692555238	49889.240375045985	76
50946.53798512237	50956.32537926849	76
50330.66016306429	51492.80394129624	76
50845.432417451055	51143.94751247556	76
49473.5388089437	49154.67993670548	76
49768.30266599942	51182.51073837687	76
51470.80865571709	50490.17626037585	76
50738.43096909504	51530.0345151534	76
51169.78124540021	50670.44959387629	76
50591.139580312774	51473.19547555469	76
49339.62556004634	49440.256657684324	76
51244.33384064219	49820.302255412425	76
49395.53206977604	49293.11368925853	76
51321.97098589504	49811.182630649746	76
49555.38917494157	48980.26444548924	76
51196.649547820736	50273.43365672155	76
49201.837431249995	50195.84862040109	76
50509.659000237276	51454.20316479211	76
50252.91187403312	49011.20027327593	76
49102.197788056015	50178.79262301774	76
51290.50466424148	50123.82895738651	76
50839.731329491115	51342.58512106748	76
50262.39352929491	49286.12978615075	76
50168.03417372806	51311.866672892225	76
49534.30593966425	51240.640418122355	76
49035.257040529905	50226.86336256519	76
51426.96245173489	50677.65243972164	76
50828.28414322827	49446.70451498799	76
50359.74279113701	51034.10286395494	76
50406.90162198803	49121.378694205974	76
49361.389346832555	51200.11189378294	76
49308.646082090025	49731.057640422325	76
49387.82735658452	50500.24004347061	76
49425.542880326575	51105.74881417215	76
49489.917270091144	48926.734960361755	76
51284.51543303138	49960.539774035846	76
49027.93124706828	50146.644786416226	76
50241.15838985525	51186.44535019142	76
50661.083538796534	51563.799429265855	76
49474.88747922117	49005.02670208899	76
50557.341848422686	49071.31647517802	76
49285.131648450246	51227.45596049116	76
49278.230159771694	50811.31130319106	76
50461.42886420934	49768.77079442095	76
49318.96440055043	50123.278362117264	76
50760.21022552652	51307.51071711492	76
