# Supplementary material for: Abundant Topological Outliers in Social Media Data and Their Effect on Spatial Analysis
Source: PLoS One. 2016 Sep 9;11(9):e0162360. doi: 10.1371/journal.pone.0162360 (PMC5017681; doi:10.1371/journal.pone.0162360)
Supplement: S4 Dataset — See the respective attached file. (ZIP) [file pone.0162360.s004.zip › S4_inclusion_swl/clust_78_87.csv]

50000.0	50000.0	0
49997.79043139506	49998.597076012185	0
49992.133447697015	50000.07879332946	0
49995.558133034945	50000.38009565156	0
49997.21745450375	49997.77212437529	0
49994.57180867038	50002.631066205395	0
49991.49888846195	49992.4613969998	0
49996.77201141029	50001.35825968003	0
50004.850999751936	50000.85693610015	0
49993.46797080403	50008.42654315858	0
49998.95035597973	49999.646175560476	0
49997.442896782326	49996.09302892505	0
49998.812795232036	50001.19449831629	0
50002.62075658079	49995.496073808055	0
50000.216125961226	49993.66178437633	0
50004.23648844592	49992.22940218959	0
49993.571381594695	49999.580818657516	0
49992.41923089483	49988.943020042476	0
49996.0527618576	49990.599080623244	0
50001.12000876341	49996.02035613251	0
50001.6019572125	49988.69191780159	0
50000.054173393626	49994.84507609227	0
49996.16393075302	49983.54171333091	0
49999.359585119164	49998.34690009942	0
49990.032259035645	49990.78718097332	0
50008.03801246034	50004.374756706806	0
49997.912305912	50002.05047237355	0
50003.47988321763	49993.052296422924	0
49985.51403302475	50003.33527065473	0
49998.6759818169	50008.21620234813	0
50007.88661690972	50006.75171072905	0
49992.84463948033	49996.02080521639	0
50005.353157945894	49996.63946390781	0
49993.56821679584	49997.757853689975	0
49984.727985152575	49992.42600786566	0
49987.897885826496	50000.432936200814	0
49995.41428427015	49998.58480619745	0
49998.23230755371	49984.27159425677	0
50001.56984675912	50003.70886639595	0
49987.949256951135	49986.671472371265	0
49993.69019385624	49988.42095948461	0
49990.60023029436	49996.84431148471	0
49989.8831856475	49998.5480773353	0
50004.031737429694	49998.13902404288	0
50003.4894029905	50003.09904140463	0
50008.61850962432	50008.21797879241	0
49999.591625836154	50002.031401449996	0
49997.03975814452	50009.348246719914	0
50004.44371639388	49993.891565456965	0
50003.34929151505	49985.56991203538	0
49992.16039029563	50006.06042632077	0
50007.15378653218	49999.26466668234	0
49996.16890274137	50002.738391335304	0
50005.92485061879	49988.330804757796	0
49998.38389391129	49993.62450756858	0
50005.06115385122	49997.67556213016	0
49988.91764942108	49997.5550046056	0
50007.51712024195	50001.36870839534	0
49988.1616042304	49983.63506917873	0
50009.485075860175	49997.87824772131	0
49996.04301541916	50008.734037925446	0
49992.10706594943	49998.709555552676	0
49998.05603662089	49976.85732034227	0
49998.23225417739	49988.04705525317	0
50003.29875263384	50010.79864165075	0
49988.8005706413	49988.888047156666	0
49998.633742805185	49985.74198749925	0
50012.26252845324	49989.043919917516	0
50001.71554240036	50008.23076770677	0
49990.4221963806	49980.08489794384	0
49996.7307457035	49986.75100088232	0
49996.95323201458	49991.31025767149	0
49996.627782278076	49999.704189140306	0
49993.783599509414	50001.9670468794	0
49995.547791910605	50007.16657583297	0
49994.541607082676	49998.032773452	0
49997.19536476392	49993.761534747864	0
49994.48619388764	49990.314267388865	0
50005.31953840113	50011.457951609125	0
50005.21838530439	49992.710027598725	0
50003.553832569996	49996.930528550794	0
50005.55622003214	50007.27952617764	0
50016.07253131363	49992.92009515851	0
49981.55975510632	49993.815413305005	0
49998.391760254424	50010.92338898061	0
50006.9610331696	49997.4371772649	0
50008.761052684844	49996.71402507769	0
49995.88335509951	49989.38185972829	0
49996.861110456084	50003.60591475201	0
50011.76083948491	50005.815023696225	0
50007.565205166386	49988.032658921504	0
50011.5472826698	49993.41279408204	0
49994.69598294172	49991.86267472745	0
50001.59297422699	49992.63184262959	0
50020.432728192354	49991.544523876044	0
49995.42836478101	49997.296746693275	0
49998.810270886876	49992.07105333187	0
49990.64479087334	50004.56734443546	0
49986.07489653561	49993.66150576665	0
49986.51012401545	49995.60849854692	0
49984.077954815686	49995.664388103614	0
50003.895467088914	49987.98694527446	0
49982.031325156546	50004.108411650275	0
50012.386007996894	50002.93416500153	0
49981.83577827261	50006.99544168797	0
50002.61358895062	50006.125868638286	0
49997.610187178936	50007.504993158815	0
50002.000247755146	49982.02566011666	0
50003.92467657114	50009.55221404131	0
50007.90022175466	50009.254849840996	0
50002.119076106625	49987.54881244561	0
50000.85755020047	49982.84260186325	0
50002.88920887537	49988.277816315385	0
50000.76418505607	49990.47633754719	0
49991.52221516297	50005.175687260315	0
49991.79441719219	49989.945528475415	0
49998.38903914623	49990.977596904035	0
50010.86443657174	50002.861853111826	0
49996.13310567727	49978.225416527945	0
50001.90323198772	50002.087447907405	0
50005.84584777947	49998.54566276328	0
50017.357289774474	50003.73442282242	0
50012.453241333955	50007.3589429362	0
49985.605250376015	50000.51473356919	0
49994.38328827558	49984.18899957935	0
50000.8403546126	50004.897730818215	0
50006.11194117808	49990.15992299432	0
49984.27524808013	50005.968591316036	0
50019.5490885488	49989.334775282514	0
50008.08135946473	49995.88210170539	0
50013.452588935026	49988.7082536488	0
49998.1854275154	49989.08493253287	0
49998.71774061969	50006.58240197167	0
49993.97049801827	50004.02511665101	0
50015.25622703696	49993.5720335993	0
50019.81418921928	49993.28277654077	0
49995.226166110464	49988.49803466768	0
49993.865175289255	50005.869898426434	0
49994.04884830762	49993.897956082816	0
50001.39258520028	50014.69304526826	0
49992.10381851385	49991.3367421365	0
50002.88349777745	49998.53556594982	0
49999.29465558944	50003.13800737407	0
50012.61582749915	49996.667967977366	0
50004.93898694684	49981.08544820314	0
49992.72674114008	49981.491918674365	0
49982.816725410885	50008.82887474503	0
49993.60548876865	49980.15138910854	0
49992.11360557294	49974.161871512435	0
50008.0641741181	49991.535682462476	0
49986.56975352135	49985.88537937111	0
49988.26397047004	50003.51104710496	0
49986.204012010814	49983.62403469558	0
50005.45533731321	50008.4777403098	0
50002.84202847576	50009.38788858975	0
50004.5110949025	50002.17592122478	0
49977.593176681534	49997.97886004455	0
50012.96296910729	49986.584380800676	0
50000.389708098875	50008.21378903525	0
49990.53693650669	49987.986221160616	0
50014.06684097054	49993.2541244715	0
49991.01998804747	50002.62396518842	0
49997.179664791176	49989.593964051295	0
50004.2950092968	50012.89350630644	0
49990.621701041644	49975.46767306921	0
49993.55678247852	49977.01456242952	0
49992.84959283164	49987.70268395018	0
50011.20404459958	49996.77816642178	0
50003.364540594666	50019.003513690965	0
49983.49823437399	50007.538690917216	0
50014.32975302772	49996.15686941403	0
50015.78410513641	49997.474112749405	0
50009.43197460551	49990.474738550445	0
50004.745906517455	50016.623646608256	0
50009.63416808849	50010.34807378314	0
49981.74271072933	50016.83610456045	0
50013.40609958293	50002.34463341224	0
50002.72985233878	50018.01678341299	0
50008.287622641416	49999.13161246651	0
49984.126513146795	49977.08224825575	0
50012.84333684762	49985.38424254539	0
49987.99532836726	49995.883448455505	0
49990.49563661924	49992.83144377475	0
50014.145828508044	50005.16808115428	0
50015.1384677496	50000.029878970345	0
50018.71002429644	49992.34413541518	0
50007.134924491525	50011.962310271636	0
49996.373515502455	49992.135994846685	0
50006.850693972374	50009.72264438309	0
50012.45941158673	50019.663471941465	0
49992.899397134126	49993.07508130361	0
50016.607641170005	50001.151601822945	0
50001.25747092277	50006.547656443894	0
50005.9345093647	49994.19009730721	0
50017.813944932546	50005.00005444524	0
49994.42296405501	50000.44724693628	0
49999.35940114721	49988.76188971461	0
50016.58884756132	49999.17895380054	0
49994.892938313336	49980.091849776516	0
49995.0510721457	49995.44024060015	0
49986.38053722962	50002.41536141428	0
49990.64707373581	50007.66669698612	0
49989.3412077137	49992.250863683475	0
49987.369434572014	49998.90669951169	0
49986.04730065185	50004.93889305151	0
50020.57281063565	49988.298296764944	0
50003.141428724506	49983.92680217168	0
50011.81226398315	50020.795317113116	0
50007.91702417866	49994.79261652382	0
49997.460358599514	49978.000531714766	0
50008.47322917809	49997.7998386602	0
49988.79105521255	49985.61885176348	0
49979.99668415866	49988.247550464446	0
50023.01450993598	49990.665766766455	0
50001.80863469015	50011.621492053586	0
50001.180707899926	50000.160397497704	0
50001.230491099064	50013.464722137476	0
50005.57916729151	49986.36478573439	0
50006.32386534526	50003.98689779463	0
49987.26417256439	49997.386262863576	0
49986.50969488265	49971.13079668079	0
49991.78560749561	49984.743248127874	0
50011.91064186316	49987.25857504851	0
49979.026179858774	49993.54009193787	0
49995.29197055855	50014.299317089695	0
50003.27528192292	49991.640484220654	0
50022.18687484511	49999.49876293456	0
50016.845165693354	49996.542146341235	0
50009.68184032617	49994.3223712722	0
50008.5689875515	49989.42745413995	0
49988.62882947315	49994.23153514448	0
49978.34352784749	49994.31806542327	0
49991.21899801028	50013.93786311992	0
50009.06545782055	49992.015826742805	0
49996.762495718875	49973.93491078354	0
50017.86968777505	49999.56646561498	0
49992.32209367812	50003.204802689404	0
50006.53972236025	50002.45568023364	0
49989.60527622023	49999.63902025744	0
49998.13606003267	50013.69500914624	0
49990.00921189547	50013.485931768155	0
49991.09537875763	49976.82180722324	0
50010.54800492425	49998.00514117209	0
49989.09032394753	49996.42852776032	0
49995.18505374276	49987.3120398817	0
49990.204920949844	49989.23957312068	0
49995.16332007578	49981.804981765024	0
49989.805555721876	49969.598178768865	0
50014.54160586519	50009.30971696948	0
50021.54580095918	50001.77225144148	0
50006.927652825536	49994.9504747572	0
49978.94516972163	49997.86333530433	0
49987.154837966766	49993.45593771072	0
50018.25094646333	49988.26745355924	0
50015.53809944499	50007.19757847838	0
50002.562234896366	50007.29734310244	0
50000.87592896443	50009.30557281569	0
49996.09835851055	49994.088565508806	0
50023.472574627034	49993.01831946304	0
50013.090661204544	49993.807025936294	0
49978.33498788711	49999.89226490378	0
50014.457860201575	50015.35471834229	0
50006.75642568968	49992.643689522236	0
50010.80395894891	49986.74763689218	0
50001.22972512284	50016.696412634854	0
50011.0865047758	49984.2383962155	0
49987.17750191979	49980.50113884318	0
49988.18126003159	50002.39534483807	0
50025.30879016485	50001.55626795164	0
50004.84985572731	50003.25131092541	0
49992.321169828596	49977.792669715236	0
50025.70679542769	49986.95657258604	0
49987.68618123762	49990.97637467728	0
50003.750755374844	50000.30182726468	0
49993.00738688821	50018.27374472574	0
49985.56049451298	49985.40564000354	0
50012.47559685164	49994.66869856204	0
49988.23073582163	50005.06016935864	0
50014.21137249285	49998.59916272567	0
49985.705947552444	49991.237555350046	0
50023.961762669176	49980.63716247672	0
50015.65901229553	50005.51123304655	0
50007.42018130532	49983.40923644637	0
50003.98929458173	50020.19652411129	0
49978.68685766216	49980.01706397409	0
50006.02554113342	49983.502716806615	0
50006.37104882755	50017.880156948675	0
49977.877792385596	50016.68462250551	0
49983.88778388111	50003.431641383904	0
50007.25930525301	50016.356386512496	0
49997.53870393056	50011.68337544323	0
50028.8876354843	49996.7961139601	0
49993.03313609062	50004.99403676527	0
49978.87460193789	49978.57901382944	0
49998.366406242945	49994.75751474936	0
50019.61622097593	49990.60713461233	0
50014.61533795304	49991.38028168589	0
50008.690952911136	50020.165591565055	0
50005.68511072025	50013.842987113785	0
49996.093953493786	49996.01996986774	0
49981.46397774686	50000.416395001106	0
50010.21667654521	49996.177030068495	0
49996.98762224401	50012.73618486243	0
49977.06413674297	49991.234642248426	0
49993.694214306066	49995.12567417274	0
49980.3192485011	49994.00326872188	0
50004.056211135474	50014.66353332076	0
50002.37956575776	49978.923750197646	0
50022.66685467963	50001.65038291576	0
49995.84149753014	49973.43350969119	0
49997.10356754586	50006.01006358804	0
50033.06942428801	49981.91341570461	0
49979.94679799229	50001.3323591304	0
50008.85047956283	50016.47355770598	0
49995.25060635962	50016.73726829858	0
50006.72266694603	50007.64404602325	0
49990.082384099696	49971.73324296739	0
49994.30142329103	49986.52147414055	0
49993.99083781493	50013.564340328594	0
49993.677025331424	50019.77453632753	0
50008.88873976937	49986.20754836948	0
49989.62043617076	49984.9066512741	0
49976.89101514203	49999.79555213243	0
50000.38365317644	49984.73866509687	0
49998.50301832688	50004.801049115755	0
50002.4775370339	49999.82692121468	0
50000.58614407058	50022.59126134004	0
49991.57997734524	49980.74466590062	0
49999.47619484948	49983.55135301644	0
49997.872176753845	49979.78767954166	0
49999.51034001347	50014.126163537476	0
49987.361610054635	49969.53376487578	0
50002.83973411616	50012.701877170904	0
50010.86774556764	49989.07944425918	0
50001.15748309764	49991.573961654765	0
50007.9913835416	50022.24041741338	0
49988.7503233546	49981.35012226887	0
49986.03608310234	49999.11861181681	0
49985.00637627702	49981.597648055234	0
49985.650089384144	50009.49023072368	0
49974.397243483145	49994.03644489316	0
50015.4345562129	50000.98678220005	0
49976.39001702552	49983.38478956387	0
49990.066594147334	50015.71113489241	0
49971.73204410394	50023.41744022993	0
49983.60830630746	50002.113752133686	0
50007.28364498836	50014.70157262982	0
49983.19737224199	49998.713609976796	0
49986.11467622116	49996.56995467928	0
50019.87293030292	49996.05067039871	0
50011.89569799317	50004.23689077273	0
49987.14195373493	50003.64643312917	0
50005.18617250356	49976.00707180303	0
50021.27295677253	49997.78060101359	0
49979.594871433575	50010.649888378335	0
49992.039268323744	49970.88771154867	0
49987.510827455895	49972.02581111281	0
49995.56040451604	49984.98989796355	0
49981.0822076258	49967.432359146966	0
49987.94058000065	49974.88526764987	0
50014.510866226876	50001.379604242626	0
50004.62877733578	49978.807454918766	0
50003.970018942	50018.124082947324	0
49993.62624373497	49978.81782578118	0
49981.3428510555	50003.34384201937	0
50018.167902045905	50002.34827142573	0
49981.71449227033	50012.160532840586	0
49993.51179022016	50011.8374166899	0
50006.51511528033	49980.31385758159	0
50023.53832016382	49982.224374854566	0
50017.194157851016	50024.83639285489	0
50016.97714463976	50008.12513798981	0
49990.94758817478	50010.165896359336	0
50029.3899666008	49984.93088934797	0
49985.95128382408	49973.39797252086	0
50021.498484812364	49991.903341270365	0
49977.56468768297	50006.68173366002	0
49997.40523162644	49985.00916248897	0
49999.45886393115	50015.993292540705	0
50004.07375902936	49990.19193619716	0
49974.26236635185	50000.19879209648	0
50019.180563178095	49997.94562009952	0
50009.890755981425	49980.265018184764	0
49989.29510405071	50002.724338880376	0
49996.426259186024	49985.51478007382	0
50007.493040620924	49989.19723968765	0
49981.384028675486	50010.62626959132	0
49991.6071713429	49988.028312631526	0
49984.6056899718	49996.65388554512	0
49989.978249538704	49976.34614928339	0
50009.06208482354	50007.05225252825	0
50015.12164949382	49987.54220632814	0
50013.02451351341	50012.6930640136	0
49983.72875331615	50005.03348698493	0
50030.322162535915	50008.764945724026	0
49988.07236480543	49973.30322159022	0
50021.17953770424	49993.40148768863	0
49977.9353266202	49988.32861394756	0
50017.55200453088	49989.686622262205	0
50009.41709683127	49982.94472538286	0
49993.517031380165	49985.624445562935	0
50024.23762702507	49990.057631149546	0
50006.59920691841	50013.173112278804	0
49996.36285869221	49979.65183355569	0
49996.46253639952	50010.35669178488	0
49986.346697934445	49975.77454466398	0
50017.36509094484	49994.05724041787	0
49977.54298608225	50015.26628060827	0
49987.665413008544	50009.961026873665	0
50004.20668245684	49986.92493821414	0
49991.240948939056	49995.09753900651	0
49990.672214701546	49969.02835953091	0
49986.80029992012	50019.193986685816	0
49987.05498610656	50015.276629584274	0
50013.29483279359	49990.93642424138	0
50003.07116470876	50004.790797890644	0
50019.96678142075	50005.286622233856	0
50016.410985050155	50026.64117403084	0
50022.381607964344	49994.78009458669	0
50032.55510401598	49988.476649386204	0
50019.84726886357	50008.03743254569	0
50018.55105006549	49996.125393120456	0
50005.72733228711	49984.65987424659	0
49990.724770951034	50001.10196901953	0
50007.556938279646	49979.396019758125	0
50022.078615100705	50000.813758113996	0
50004.55566149082	50023.60044291396	0
49998.4983155582	50015.035411197096	0
50004.21201548379	49979.89735732732	0
49998.41688966351	49982.0914605221	0
49996.9404056562	50019.45560997021	0
50024.824178134666	50003.82240284793	0
49981.59933546655	49988.22546023058	0
50006.68692081328	49991.29153867619	0
50030.92505047998	49986.73341575318	0
49987.02162812129	49999.91224158874	0
50025.59547838074	50004.8113040502	0
49988.90094384041	49975.40867859488	0
49990.23594971534	49994.96063345515	0
50017.1067611682	49986.79810538411	0
49995.74080340362	50018.56532930337	0
50002.31586199673	50000.83903672667	0
49985.91446985067	49977.111835945914	0
49967.44431902017	49989.53004316159	0
49991.32434972063	49993.81099808387	0
50030.49764698876	49999.80431681986	0
50027.8920230694	49984.61646596402	0
49974.05217655252	49991.63751974511	0
49986.350155817265	50008.71150109189	0
49979.786602864704	49996.93528004006	0
49980.638830733114	50014.78666042598	0
50018.94609729141	49984.38404056665	0
50016.86817008317	49983.479919210724	0
49990.923193534356	50019.067660158245	0
49984.68159875427	50012.00075993163	0
49982.58897476211	49987.25645410104	0
49977.860154341804	50025.185317880954	0
49980.36263354036	49976.54920293385	0
50030.175245270664	50013.83441614367	0
50030.65430217634	50010.08164100497	0
49970.65389870021	50027.10203048065	0
50034.9719228903	49978.647480672626	0
50017.85789347177	50007.327853458395	0
49989.376716702325	50005.95581601044	0
49972.54740722439	50004.26018838349	0
49999.90607349646	49987.24525022351	0
50016.33039841318	50011.26546094777	0
49992.406209525456	50011.43399184492	0
50035.72874323706	50015.82195458916	0
50005.41012807499	50025.2913505149	0
49983.81713803753	49983.79410119446	0
49999.77181508898	49967.689736443	0
49967.01115954832	50018.732933267005	0
50001.21111076006	49976.59515916633	0
50022.03660548448	50021.284900769926	0
49987.06820574467	50005.69981951918	0
50020.23576196077	49998.22890886206	0
49992.16903790663	50013.34050751537	0
49981.74734959878	49983.20071237331	0
49991.36824090871	49969.98461879516	0
50012.37766248718	49981.688403947286	0
49974.56224014572	50014.0804240969	0
50024.36097900612	49986.16457806206	0
49978.57637046901	50017.57258934513	0
50035.21616128849	49992.33085888675	0
49988.520182053304	49993.212740546805	0
49990.99456999804	50011.18036907362	0
50014.791241027175	49989.81083623396	0
49983.24235149588	49995.04380092772	0
50005.4078474971	49995.59320991545	0
50026.3538803164	50002.49773890014	0
50022.33425121599	49996.648774144	0
49985.706139208625	50015.893411702025	0
50001.12132970448	50026.977078791555	0
50032.16883876991	49997.22933410839	0
50000.78804212597	50010.92367463368	0
49997.79416111843	49992.046539810384	0
49989.86428037326	49986.360250281214	0
49991.50355130605	50019.933566887434	0
50028.340584949256	50004.80209150397	0
50648.0546643522	50467.72690295204	77
50683.75580494385	50542.01853973448	77
50572.895193583805	50506.01324813468	77
50724.821043008786	50444.73422861521	77
50769.56595292479	50518.27604861342	77
50810.706707329875	50443.13666779203	77
50574.636963217796	50585.01820924454	77
50853.06535030122	50371.528703208896	77
50657.0998578617	50617.207447950386	77
50747.67877710011	50595.50971807241	77
50811.569723914574	50296.817926201395	77
50592.27836067913	50663.94347561251	77
50767.77316572329	50228.10614011509	77
50502.6886857793	50618.154441315855	77
50700.65741515598	50362.64363331361	77
50670.20503436494	50288.89417479047	77
50852.79582392177	50510.4240800072	77
50493.125642676365	50535.21531763386	77
50890.775922661975	50285.6970972245	77
50554.66786519227	50734.6345089306	77
50485.0799274062	50695.727660856195	77
50886.26216097766	50585.43204905317	77
50942.23446657932	50647.28707884935	77
50411.22565080832	50535.5273741914	77
50651.40133353152	50716.67558174255	77
50421.06868647107	50456.27016127934	77
50957.23632684424	50550.87937544777	77
50615.29117532744	50364.7356669029	77
50850.87211842436	50216.072050488954	77
51037.41442229822	50529.056600436794	77
50913.34340246812	50724.417245889985	77
50732.43664349141	50157.75363986094	77
51040.57299930748	50611.20485469111	77
50457.38158707049	50772.63580041563	77
51112.45540301052	50557.5334749979	77
51016.65743713368	50450.06022134731	77
51101.412663406925	50664.72905554255	77
50422.44590215551	50850.98069837343	77
50859.61701219101	50660.33821585345	77
50809.64825984386	50134.975291022354	77
50986.705200730474	50370.03675922149	77
50999.82487472836	50285.652490275075	77
50929.98517026657	50443.35578944954	77
50993.416266918255	50733.481172017084	77
50467.4405744131	50384.05367978233	77
50411.65423470401	50660.050152532654	77
50348.81622551048	50412.66929587495	77
50929.77866789901	50806.81507970319	77
50435.416010798705	50303.59080374183	77
50334.942621299306	50631.786874129466	77
50338.03283932958	50847.30048493461	77
50930.00768234242	50205.25284829828	77
50316.6891479371	50490.59906032301	77
50337.80739063889	50931.54224843729	77
50255.85311016873	50831.055837708715	77
50196.968388122106	50769.47888250838	77
50900.987409667134	50125.3455291208	77
50239.614103243555	50518.85377508734	77
50351.938146038716	50301.45672022817	77
50837.07445522972	50749.28325954279	77
50640.78067484412	50795.86479950735	77
50394.83557216245	50232.530358561664	77
50295.01645105249	50243.45558051486	77
51117.33132771552	50743.24005081763	77
50921.591267609634	50045.73798272579	77
51179.529718032114	50673.609538021876	77
50979.02829469492	49982.438416000325	77
50379.74723792378	50763.544277463756	77
50159.968165373924	50694.183916942784	77
50478.913998907046	50234.8455524114	77
50736.35272387337	50728.56146711019	77
50626.485947459434	50880.50184127766	77
50622.73811522166	50964.86002362545	77
50557.022260853504	50210.62136569364	77
50280.63048105151	50996.58910681402	77
50565.14799823274	50823.837097553005	77
50984.404295670276	50127.84719840568	77
50938.59950383453	49915.62223863161	77
50184.08488897472	50454.105030627776	77
50115.73905210807	50790.562676054506	77
50193.713284895064	50890.166869047425	77
50480.353498572775	50911.53805554453	77
50128.66233588333	50619.59114020485	77
51257.337859020445	50707.24705696804	77
51012.26454263664	50205.17029451598	77
50648.63309711999	51047.74553328046	77
50889.45887078075	49846.634066807565	77
50543.302584964265	50966.8784624032	77
51178.05876671814	50798.009594921416	77
50256.383546499594	50615.233752265965	77
50881.57374100628	49766.866782853765	77
50804.634468768534	49837.189116239344	77
50173.473940847805	50969.99078247386	77
50139.25752267028	50527.60638692122	77
50806.00491996569	50827.628891835666	77
50648.138734398475	50140.85357099381	77
51179.092535797296	50512.77696881177	77
50095.348851340095	50991.041758462	77
50727.08325365157	51053.85055937056	77
51011.38077254388	49869.48717479793	77
51040.62980951205	50037.62363265742	77
50959.85876506424	49772.8015471305	77
50836.354504732415	50060.028304589105	77
50711.597215674294	50880.97947426724	77
51037.85967139183	49766.394734273716	77
50806.13667789894	49729.20826482196	77
51234.61260473982	50568.23259074775	77
50095.38903323611	50453.79124917154	77
50630.74961582835	51126.247577133916	77
51306.14942438433	50602.95135400731	77
50591.43253615358	50281.35175787532	77
51347.800086093164	50670.85226914985	77
50672.01144803558	50057.37720661089	77
51125.615753991435	50856.77375304966	77
50107.57549977907	50871.87574591828	77
50842.86629936663	49653.743114349745	77
50752.27521820577	50979.91585363005	77
50592.221491766744	50073.45351713614	77
50694.63654148652	49975.02073923518	77
50202.2937592895	51048.37799475533	77
50071.206774614584	51068.34682969624	77
50291.61994127255	50760.90876960061	77
51270.2820116841	50788.442854807094	77
50908.991029715224	50890.53990873352	77
50048.645714084836	50519.21227099515	77
51048.77008844505	49940.62067984358	77
51066.0694107136	50148.27121700311	77
51195.09285321628	50432.12082532779	77
50769.5723790735	49615.89609695799	77
51040.34063158024	50860.07501050043	77
50842.64762293879	49568.70877112686	77
50263.95444294999	51102.08717839696	77
50213.853941036774	50248.650735230694	77
50016.628809782946	50444.313202365076	77
50703.949247387776	49664.12027988351	77
50541.9754039931	50430.12427332142	77
49992.540036036684	51104.06129937447	77
50570.112458741685	51050.048749350106	77
50855.65544749926	49924.43506816352	77
50916.25166410825	49620.95185145713	77
51073.25963505462	50392.383921949775	77
50737.95066597771	49884.83994409932	77
49983.55606679849	50570.81167394984	77
50607.45066553338	51204.23535251151	77
50793.21247132633	50909.832348655036	77
50201.492268249	51156.25234253535	77
51123.64433685921	50211.815809017804	77
50017.245960337794	50954.66165566603	77
51377.40603958815	50570.86415253446	77
50154.32193324417	51226.02509292312	77
51105.97891156903	50466.09303607738	77
51418.930286343995	50498.90483916263	77
50530.87290126793	51226.56998683934	77
50666.171031385704	51266.60755175535	77
50504.01303593466	50153.179114928374	77
51002.96659183671	50935.02771636624	77
50337.159828108095	50171.28045777344	77
51147.76750950822	50366.55895947715	77
49922.60848876045	50622.290375999735	77
50608.045736536886	49989.38190071534	77
50466.3097076315	51182.06945634355	77
49949.22532683791	50993.10296482411	77
49898.62167300921	50546.267228428114	77
51349.49857148811	50801.88806607255	77
49966.03343288581	50889.138045077634	77
50425.65386282567	50121.056172763274	77
51119.63148087142	49745.51617172044	77
51172.864620602086	50274.259186682786	77
50083.33698291588	50716.70548960735	77
49922.78549211825	51151.98513872628	77
51400.11946349759	50728.91272503635	77
50274.018868907406	50372.13220053536	77
49845.733927334586	50487.63732523872	77
51193.128343964505	49709.02473356965	77
49884.756512419364	50911.05212013475	77
50513.73148380678	50310.878598568415	77
50544.81335775929	51139.568074103336	77
50701.45570240628	51189.885119156825	77
49784.195727647544	50437.88565624038	77
50333.193611074654	51062.62765935813	77
50007.03599820423	50751.29473100557	77
51096.65249377902	49829.369151800776	77
49721.2705246473	50389.567890682345	77
49923.85862006437	50701.13380118289	77
49847.95608178374	51127.76093841291	77
50002.96180683567	50655.03760919659	77
50991.35783321591	51019.312506014016	77
50392.71701903492	51006.512116528465	77
49806.88667215834	51203.33779284277	77
50816.364895489845	49494.827766874645	77
49902.53333582581	50828.35472862767	77
50151.152961943844	50301.99874350913	77
50779.89006616925	49971.238971152874	77
51070.85423498508	50990.3763261553	77
49882.89953739745	51234.54983608703	77
51376.846172355545	50427.130324922284	77
51472.47274266885	50758.74764418513	77
51428.17356625787	50832.76763834463	77
50387.268249968474	51185.72121468869	77
50473.47334316767	51010.93563981714	77
50086.545074403715	51176.635995497905	77
49823.89991491602	50859.36548640491	77
49894.77525184738	50425.2152514685	77
50136.912957438515	50225.23558731473	77
51149.66411525013	50136.24480207551	77
51274.51585191163	49692.8351575967	77
50562.66496619009	51298.55990074772	77
49689.79238911106	50463.38843269002	77
49939.839597030295	51290.67539700444	77
51242.272214079356	50869.39295011023	77
49988.24120578764	51205.507738542015	77
50530.01561202278	50025.53315268748	77
50397.55942087818	51263.85347052914	77
50483.332052567566	51090.13430919205	77
50477.23812183272	51292.11924306575	77
50037.00878926975	50831.53380446402	77
50655.029228118554	49901.04101679839	77
51420.1757147217	50638.312392438216	77
49812.11928892637	51057.83815404968	77
51541.79770488995	50806.85142686832	77
50750.78497378809	51280.343968343004	77
51202.58552506737	50198.238756085775	77
50063.34059404421	50380.71863644292	77
51223.55436966807	49628.97907932214	77
50195.42915691453	50167.0245555214	77
50592.29791401062	51374.83752830734	77
49846.25986509949	50718.93651069682	77
50733.472731523274	49514.36728295346	77
50577.30603239072	49892.862160214456	77
50832.41710934682	51270.711347190074	77
49724.96476988158	51217.557447638836	77
49663.520859751516	51266.187595432304	77
49798.942291684536	50550.84518773483	77
50856.45085310505	51188.854664753904	77
51333.44833016616	50356.035503188665	77
50679.68657831376	49576.633120045306	77
49647.46331489288	51350.53768977333	77
50350.742458854926	51332.7342558543	77
50757.20093972881	49439.35690311126	77
49630.74621366174	50404.1546176383	77
49582.890620041886	51258.57177215048	77
50729.25171668128	49797.040525871496	77
49839.21798631212	50623.14268764726	77
51499.60528249847	50670.815965661925	77
51178.80074004258	49562.339820743735	77
50447.27458251559	50043.119670365086	77
51448.7800745023	50391.41158235468	77
49740.416379034694	50307.673165406486	77
51238.22765546445	50948.79686790699	77
51515.69511147698	50882.52874273492	77
50915.37130385725	51273.857704853304	77
50663.89386804987	49739.16961709672	77
50847.358668743625	51109.36617228384	77
51519.01215401815	50356.66465091462	77
50872.32346462048	51340.785765099106	77
50946.611408905956	49695.053577442995	77
51100.32071782657	49538.15095701379	77
51583.38348330579	50924.34082153459	77
49761.88176346058	50229.46088438469	77
50144.31579253153	50382.75770528875	77
49978.56096944063	50366.37443635042	77
49614.676042279796	50504.694872935564	77
50767.08450308632	51136.06600004632	77
51379.36809480584	50285.14862191175	77
51248.03915290007	50125.3698354157	77
50314.757661708456	51252.012830330495	77
51283.178201050694	50285.755929351246	77
51457.99724771883	50266.64997045885	77
50490.53019678054	49897.47403092547	77
51632.97646678992	50863.54995319503	77
51404.60899989168	50907.94969387755	77
50936.36173867508	51194.37179162158	77
49729.917461097764	50588.75041701331	77
50335.4517962261	50092.72099827882	77
49598.1281966405	50325.49574440963	77
51490.711330308994	50963.59099983771	77
49898.62583412214	50341.89375046717	77
51548.94258266817	51016.9868658453	77
51506.63155312174	50445.8372890676	77
50265.61253404227	50057.38726794935	77
49642.96184167012	50586.328118822064	77
51077.18331586083	51068.89406387341	77
49558.98782572152	50438.58785882077	77
50607.328060707274	49546.8612015323	77
51718.644456575945	50867.089021000116	77
49596.18462031766	51177.97505214544	77
50513.03579156962	51384.44086013273	77
51118.55085764017	50011.98511712676	77
49540.265040546685	51331.52292296375	77
49780.14828826462	50977.67768161297	77
51279.3189444585	49565.54159339703	77
50855.773303352806	51425.81161213153	77
51324.08644724356	49499.633859427355	77
49668.72039038538	50270.58005432066	77
50594.59263497993	49780.84290674509	77
50983.23353005575	51324.760439364945	77
51057.629756796065	49688.99527703006	77
51578.521753606845	50683.457941679866	77
50540.20083230724	49497.912932532214	77
51654.25009925013	50649.10709735792	77
51293.88560224993	50443.56301189215	77
51076.969925091864	49613.035682858186	77
50935.89027985544	51451.624970661236	77
51591.443654882954	50309.06394648783	77
50962.65019787896	51094.48883509913	77
51280.9354493407	51020.548987945695	77
51013.39399674553	49556.237858281616	77
49822.690757422795	50300.934802627264	77
50465.68177405407	49522.816316416945	77
49765.510307588745	50715.18064627968	77
50829.27708390621	51006.0948232382	77
50379.84056760836	49990.733129000946	77
50324.647746286995	49923.94841537657	77
51323.1513096754	50881.99326033889	77
50306.34941108081	51174.399971806146	77
50242.08571910925	50694.503625644546	77
50242.447811551	49935.86646171869	77
50373.70111165147	49861.03827477998	77
51579.97256901139	50410.77875269	77
51340.944301276795	49417.622607410805	77
51309.08912735442	50205.98136779225	77
49829.11163793409	51294.92032196363	77
50332.104290023766	51409.49884661218	77
49743.451076699705	50796.19498043666	77
51331.094972751765	49628.36283969367	77
51505.447138028736	50592.04801045444	77
51246.01969248234	49467.97060355123	77
49750.53051400681	51293.78559247785	77
49952.95166079836	50281.7199465769	77
50016.431134520295	51322.123289754396	77
50141.60461154476	51304.989018012275	77
50615.95295812519	49631.692972712655	77
51249.76995505787	49386.599838379174	77
50734.627899044455	51358.39661467707	77
49775.482477136116	51368.45553130346	77
49652.99597325726	50668.53111460321	77
50535.09962597729	49591.23166925186	77
51258.51240200121	51100.47694367743	77
49521.66225832836	50341.79738714319	77
50421.215215223594	51383.55527667586	77
49476.21584063198	50457.9502849703	77
49579.435593048736	51101.49726839539	77
50611.58011110142	49461.98772826904	77
50529.664322908764	49825.57223954684	77
51608.261670080945	50490.98498695829	77
51219.2601527995	51168.205286089316	77
50301.06585542551	49814.0549722852	77
49637.378803639294	50746.02132077776	77
51216.35777127009	50046.384081127304	77
49525.7865415115	51034.39884266803	77
50284.71370874058	51477.88072503194	77
49451.75695781591	50377.59598872944	77
51007.533611012186	51412.67069171229	77
51345.493067102645	51074.62301397164	77
51646.2857466931	50778.80997418561	77
51414.56466805803	49462.24442335546	77
49561.3997214584	50567.15857269488	77
51660.91816099244	50268.43440019974	77
50030.491484287995	51400.063819394476	77
51064.958388390165	51321.609339601324	77
51793.709343750044	50898.3394562039	77
50170.67939243313	50084.09306261464	77
49894.00661421723	51050.023735497365	77
51535.25476726813	50244.13688961577	77
50444.99983759425	49824.719248650574	77
49444.87306394206	51030.2732665522	77
51280.99142748701	49996.215817051125	77
51221.30554882903	49785.69301637511	77
50558.86371631619	49711.40869724434	77
51520.03123776161	51091.58307231385	77
49842.13941012917	51419.32667117492	77
51290.02288462814	51204.381670718336	77
50844.53579684365	49415.217335035406	77
51713.09122510888	50709.275378129656	77
51438.89133620789	51061.759960098156	77
49699.97621472009	50945.522583849684	77
49636.90650293539	51003.6699606255	77
51144.728345563184	51336.28091753812	77
51184.16333835431	51058.36426875728	77
51403.84612208632	51134.5655998554	77
51312.38714875368	50520.54488618014	77
50899.95883238329	49473.065897424545	77
51436.410993142425	51214.39463255229	77
50108.066886820736	50133.16948964435	77
49946.166579379606	51370.47365208702	77
51408.75121862034	49371.243434767486	77
49476.58824885426	50574.34914601241	77
51290.49355801397	49915.43369896373	77
51471.87919059469	51284.54483775308	77
51353.963942275266	49713.871452528474	77
51514.6016569669	51178.95895722547	77
50113.66946607944	50023.23419317122	77
51030.44258761135	51140.182153733505	77
51747.24948273978	50788.34772971822	77
51113.300257130264	51251.5893290408	77
50052.62581423214	49961.53503694481	77
50395.70231837381	49753.66805890364	77
50906.12189134014	50982.34845636733	77
50361.82474540894	49676.56951336579	77
51600.84090185993	50573.34762727372	77
51013.253674801	51228.570282880515	77
51373.254113986855	50992.561850568585	77
50983.32705967896	49460.99899218308	77
51389.227607793146	49287.913095835596	77
51498.91449095252	50170.82807150359	77
50245.63952033957	51549.64766769791	77
50055.12570035376	50220.98779580538	77
51265.98980119163	51282.99198225557	77
49753.95619884689	51144.47823931009	77
51082.66668528704	50290.301040591825	77
50279.99108677158	49671.201225494166	77
50252.27497472517	51403.06254622864	77
50132.81329055989	49941.9478839704	77
49397.2430533868	50436.94497423672	77
49396.62563710835	50317.10457101699	77
50438.21699944776	49639.48693616032	77
49729.55557766566	51067.91617728521	77
49628.117233165176	51429.55379755804	77
51375.21929813	49900.41701345545	77
51651.35686563035	50378.158590951454	77
50919.4201670843	49392.77531787777	77
50110.035473229815	51426.97898530576	77
49658.53089101248	51128.89756291719	77
51832.20266623743	50805.76426693851	77
50603.970927123664	49381.111128947865	77
50805.17251393989	51491.51880897113	77
51595.980960579895	51203.84019655738	77
51005.614500030555	51497.66919051756	77
49452.78518892476	50256.20769693352	77
50032.855323222975	49877.87801630624	77
50220.00649540992	51625.89283789477	77
51474.35311535167	49319.08690258182	77
51552.571122892026	49286.83851666575	77
49683.19432054642	50193.712464623946	77
51309.41708392438	49315.28965925735	77
49372.6252531202	50230.50357055919	77
49553.422794052945	50650.72094646936	77
51737.68728592774	50302.84603725675	77
49988.449490891275	50006.40613699376	77
49909.445622857646	50008.60153255654	77
51433.23466255824	49687.661635058095	77
51484.17696093316	49620.53714029832	77
51207.60578256582	49312.84788882901	77
51489.6548755577	49504.985661738014	77
49958.04708005207	51456.3338074453	77
49295.67808992259	50247.65793754315	77
49424.466622182445	50172.11038779079	77
51152.37006954207	49370.56659558544	77
51303.99630499923	49794.379024525966	77
50156.71579499943	49861.1191554764	77
51787.38595638847	50364.42050264394	77
49553.46919647266	50735.63269514887	77
50584.852005461216	49301.74961978027	77
51081.39219335662	51453.46046856451	77
50007.44947481439	50083.5083664602	77
49613.44449796273	50142.2877260121	77
49395.4718562363	50565.59826429976	77
51773.40551898996	50652.97047241515	77
49454.03856859165	50098.84249864191	77
50289.366532275075	51677.50438089836	77
50153.22755512921	49780.57720289835	77
51781.7044958	50975.41425454462	77
50507.836834661444	49417.22078563253	77
50428.839613966236	49423.62299961166	77
49425.97643081861	50947.72295001719	77
51079.67852846814	49405.953985904576	77
49847.84307295347	50065.99120393152	77
51547.11895167491	50098.87665386013	77
50477.58657633061	49721.92141717764	77
49521.96971862706	50147.45340391567	77
49212.53723654794	50261.17571507898	77
51420.76512948328	50154.68673006998	77
50240.39668092809	51746.21776817647	77
50043.90666044804	50300.174214183964	77
49316.111921905365	50431.76541990337	77
51647.80233141094	51269.860386714434	77
50192.064096307025	50005.60200454633	77
50194.37153674343	51489.22451965238	77
50349.429192182695	49451.88144372839	77
49609.12029208005	51510.611185859045	77
50279.20110256887	49584.84280614205	77
50716.33357254246	49367.88299577404	77
49425.93927653166	50864.57326405405	77
50217.278238492065	49729.81128151085	77
49720.20799731729	51429.29934504356	77
49215.62453908881	50346.578780028445	77
51406.25398415623	49780.36940609167	77
51205.83384215997	49966.9205717122	77
51580.95562434038	49209.207114414494	77
49505.54149664897	50036.657794329665	77
49611.691523694266	50824.457260073796	77
51252.59775088818	50362.48717126788	77
50201.60541379393	49551.423116898855	77
50473.53549557955	49346.45415111954	77
51212.97153513031	49871.885943933914	77
49525.80906949913	51489.36299383761	77
50246.72429587931	51827.32727521312	77
51411.230508739995	49578.58434832601	77
50720.687732856815	49282.910040451294	77
51529.58912890729	49383.72789207708	77
