# Supplementary material for: Abundant Topological Outliers in Social Media Data and Their Effect on Spatial Analysis
Source: PLoS One. 2016 Sep 9;11(9):e0162360. doi: 10.1371/journal.pone.0162360 (PMC5017681; doi:10.1371/journal.pone.0162360)
Supplement: S4 Dataset — See the respective attached file. (ZIP) [file pone.0162360.s004.zip › S4_inclusion_swl/clust_79_88.csv]

50000.0	50000.0	0
49997.79043139506	49998.597076012185	0
49992.133447697015	50000.07879332946	0
49995.558133034945	50000.38009565156	0
49997.21745450375	49997.77212437529	0
49994.57180867038	50002.631066205395	0
49991.49888846195	49992.4613969998	0
49996.77201141029	50001.35825968003	0
50004.850999751936	50000.85693610015	0
49993.46797080403	50008.42654315858	0
49998.95035597973	49999.646175560476	0
49997.442896782326	49996.09302892505	0
49998.812795232036	50001.19449831629	0
50002.62075658079	49995.496073808055	0
50000.216125961226	49993.66178437633	0
50004.23648844592	49992.22940218959	0
49993.571381594695	49999.580818657516	0
49992.41923089483	49988.943020042476	0
49996.0527618576	49990.599080623244	0
50001.12000876341	49996.02035613251	0
50001.6019572125	49988.69191780159	0
50000.054173393626	49994.84507609227	0
49996.16393075302	49983.54171333091	0
49999.359585119164	49998.34690009942	0
49990.032259035645	49990.78718097332	0
50008.03801246034	50004.374756706806	0
49997.912305912	50002.05047237355	0
50003.47988321763	49993.052296422924	0
49985.51403302475	50003.33527065473	0
49998.6759818169	50008.21620234813	0
50007.88661690972	50006.75171072905	0
49992.84463948033	49996.02080521639	0
50005.353157945894	49996.63946390781	0
49993.56821679584	49997.757853689975	0
49984.727985152575	49992.42600786566	0
49987.897885826496	50000.432936200814	0
49995.41428427015	49998.58480619745	0
49998.23230755371	49984.27159425677	0
50001.56984675912	50003.70886639595	0
49987.949256951135	49986.671472371265	0
49993.69019385624	49988.42095948461	0
49990.60023029436	49996.84431148471	0
49989.8831856475	49998.5480773353	0
50004.031737429694	49998.13902404288	0
50003.4894029905	50003.09904140463	0
50008.61850962432	50008.21797879241	0
49999.591625836154	50002.031401449996	0
49997.03975814452	50009.348246719914	0
50004.44371639388	49993.891565456965	0
50003.34929151505	49985.56991203538	0
49992.16039029563	50006.06042632077	0
50007.15378653218	49999.26466668234	0
49996.16890274137	50002.738391335304	0
50005.92485061879	49988.330804757796	0
49998.38389391129	49993.62450756858	0
50005.06115385122	49997.67556213016	0
49988.91764942108	49997.5550046056	0
50007.51712024195	50001.36870839534	0
49988.1616042304	49983.63506917873	0
50009.485075860175	49997.87824772131	0
49996.04301541916	50008.734037925446	0
49992.10706594943	49998.709555552676	0
49998.05603662089	49976.85732034227	0
49998.23225417739	49988.04705525317	0
50003.29875263384	50010.79864165075	0
49988.8005706413	49988.888047156666	0
49998.633742805185	49985.74198749925	0
50012.26252845324	49989.043919917516	0
50001.71554240036	50008.23076770677	0
49990.4221963806	49980.08489794384	0
49996.7307457035	49986.75100088232	0
49996.95323201458	49991.31025767149	0
49996.627782278076	49999.704189140306	0
49993.783599509414	50001.9670468794	0
49995.547791910605	50007.16657583297	0
49994.541607082676	49998.032773452	0
49997.19536476392	49993.761534747864	0
49994.48619388764	49990.314267388865	0
50005.31953840113	50011.457951609125	0
50005.21838530439	49992.710027598725	0
50003.553832569996	49996.930528550794	0
50005.55622003214	50007.27952617764	0
50016.07253131363	49992.92009515851	0
49981.55975510632	49993.815413305005	0
49998.391760254424	50010.92338898061	0
50006.9610331696	49997.4371772649	0
50008.761052684844	49996.71402507769	0
49995.88335509951	49989.38185972829	0
49996.861110456084	50003.60591475201	0
50011.76083948491	50005.815023696225	0
50007.565205166386	49988.032658921504	0
50011.5472826698	49993.41279408204	0
49994.69598294172	49991.86267472745	0
50001.59297422699	49992.63184262959	0
50020.432728192354	49991.544523876044	0
49995.42836478101	49997.296746693275	0
49998.810270886876	49992.07105333187	0
49990.64479087334	50004.56734443546	0
49986.07489653561	49993.66150576665	0
49986.51012401545	49995.60849854692	0
49984.077954815686	49995.664388103614	0
50003.895467088914	49987.98694527446	0
49982.031325156546	50004.108411650275	0
50012.386007996894	50002.93416500153	0
49981.83577827261	50006.99544168797	0
50002.61358895062	50006.125868638286	0
49997.610187178936	50007.504993158815	0
50002.000247755146	49982.02566011666	0
50003.92467657114	50009.55221404131	0
50007.90022175466	50009.254849840996	0
50002.119076106625	49987.54881244561	0
50000.85755020047	49982.84260186325	0
50002.88920887537	49988.277816315385	0
50000.76418505607	49990.47633754719	0
49991.52221516297	50005.175687260315	0
49991.79441719219	49989.945528475415	0
49998.38903914623	49990.977596904035	0
50010.86443657174	50002.861853111826	0
49996.13310567727	49978.225416527945	0
50001.90323198772	50002.087447907405	0
50005.84584777947	49998.54566276328	0
50017.357289774474	50003.73442282242	0
50012.453241333955	50007.3589429362	0
49985.605250376015	50000.51473356919	0
49994.38328827558	49984.18899957935	0
50000.8403546126	50004.897730818215	0
50006.11194117808	49990.15992299432	0
49984.27524808013	50005.968591316036	0
50019.5490885488	49989.334775282514	0
50008.08135946473	49995.88210170539	0
50013.452588935026	49988.7082536488	0
49998.1854275154	49989.08493253287	0
49998.71774061969	50006.58240197167	0
49993.97049801827	50004.02511665101	0
50015.25622703696	49993.5720335993	0
50019.81418921928	49993.28277654077	0
49995.226166110464	49988.49803466768	0
49993.865175289255	50005.869898426434	0
49994.04884830762	49993.897956082816	0
50001.39258520028	50014.69304526826	0
49992.10381851385	49991.3367421365	0
50002.88349777745	49998.53556594982	0
49999.29465558944	50003.13800737407	0
50012.61582749915	49996.667967977366	0
50004.93898694684	49981.08544820314	0
49992.72674114008	49981.491918674365	0
49982.816725410885	50008.82887474503	0
49993.60548876865	49980.15138910854	0
49992.11360557294	49974.161871512435	0
50008.0641741181	49991.535682462476	0
49986.56975352135	49985.88537937111	0
49988.26397047004	50003.51104710496	0
49986.204012010814	49983.62403469558	0
50005.45533731321	50008.4777403098	0
50002.84202847576	50009.38788858975	0
50004.5110949025	50002.17592122478	0
49977.593176681534	49997.97886004455	0
50012.96296910729	49986.584380800676	0
50000.389708098875	50008.21378903525	0
49990.53693650669	49987.986221160616	0
50014.06684097054	49993.2541244715	0
49991.01998804747	50002.62396518842	0
49997.179664791176	49989.593964051295	0
50004.2950092968	50012.89350630644	0
49990.621701041644	49975.46767306921	0
49993.55678247852	49977.01456242952	0
49992.84959283164	49987.70268395018	0
50011.20404459958	49996.77816642178	0
50003.364540594666	50019.003513690965	0
49983.49823437399	50007.538690917216	0
50014.32975302772	49996.15686941403	0
50015.78410513641	49997.474112749405	0
50009.43197460551	49990.474738550445	0
50004.745906517455	50016.623646608256	0
50009.63416808849	50010.34807378314	0
49981.74271072933	50016.83610456045	0
50013.40609958293	50002.34463341224	0
50002.72985233878	50018.01678341299	0
50008.287622641416	49999.13161246651	0
49984.126513146795	49977.08224825575	0
50012.84333684762	49985.38424254539	0
49987.99532836726	49995.883448455505	0
49990.49563661924	49992.83144377475	0
50014.145828508044	50005.16808115428	0
50015.1384677496	50000.029878970345	0
50018.71002429644	49992.34413541518	0
50007.134924491525	50011.962310271636	0
49996.373515502455	49992.135994846685	0
50006.850693972374	50009.72264438309	0
50012.45941158673	50019.663471941465	0
49992.899397134126	49993.07508130361	0
50016.607641170005	50001.151601822945	0
50001.25747092277	50006.547656443894	0
50005.9345093647	49994.19009730721	0
50017.813944932546	50005.00005444524	0
49994.42296405501	50000.44724693628	0
49999.35940114721	49988.76188971461	0
50016.58884756132	49999.17895380054	0
49994.892938313336	49980.091849776516	0
49995.0510721457	49995.44024060015	0
49986.38053722962	50002.41536141428	0
49990.64707373581	50007.66669698612	0
49989.3412077137	49992.250863683475	0
49987.369434572014	49998.90669951169	0
49986.04730065185	50004.93889305151	0
50020.57281063565	49988.298296764944	0
50003.141428724506	49983.92680217168	0
50011.81226398315	50020.795317113116	0
50007.91702417866	49994.79261652382	0
49997.460358599514	49978.000531714766	0
50008.47322917809	49997.7998386602	0
49988.79105521255	49985.61885176348	0
49979.99668415866	49988.247550464446	0
50023.01450993598	49990.665766766455	0
50001.80863469015	50011.621492053586	0
50001.180707899926	50000.160397497704	0
50001.230491099064	50013.464722137476	0
50005.57916729151	49986.36478573439	0
50006.32386534526	50003.98689779463	0
49987.26417256439	49997.386262863576	0
49986.50969488265	49971.13079668079	0
49991.78560749561	49984.743248127874	0
50011.91064186316	49987.25857504851	0
49979.026179858774	49993.54009193787	0
49995.29197055855	50014.299317089695	0
50003.27528192292	49991.640484220654	0
50022.18687484511	49999.49876293456	0
50016.845165693354	49996.542146341235	0
50009.68184032617	49994.3223712722	0
50008.5689875515	49989.42745413995	0
49988.62882947315	49994.23153514448	0
49978.34352784749	49994.31806542327	0
49991.21899801028	50013.93786311992	0
50009.06545782055	49992.015826742805	0
49996.762495718875	49973.93491078354	0
50017.86968777505	49999.56646561498	0
49992.32209367812	50003.204802689404	0
50006.53972236025	50002.45568023364	0
49989.60527622023	49999.63902025744	0
49998.13606003267	50013.69500914624	0
49990.00921189547	50013.485931768155	0
49991.09537875763	49976.82180722324	0
50010.54800492425	49998.00514117209	0
49989.09032394753	49996.42852776032	0
49995.18505374276	49987.3120398817	0
49990.204920949844	49989.23957312068	0
49995.16332007578	49981.804981765024	0
49989.805555721876	49969.598178768865	0
50014.54160586519	50009.30971696948	0
50021.54580095918	50001.77225144148	0
50006.927652825536	49994.9504747572	0
49978.94516972163	49997.86333530433	0
49987.154837966766	49993.45593771072	0
50018.25094646333	49988.26745355924	0
50015.53809944499	50007.19757847838	0
50002.562234896366	50007.29734310244	0
50000.87592896443	50009.30557281569	0
49996.09835851055	49994.088565508806	0
50023.472574627034	49993.01831946304	0
50013.090661204544	49993.807025936294	0
49978.33498788711	49999.89226490378	0
50014.457860201575	50015.35471834229	0
50006.75642568968	49992.643689522236	0
50010.80395894891	49986.74763689218	0
50001.22972512284	50016.696412634854	0
50011.0865047758	49984.2383962155	0
49987.17750191979	49980.50113884318	0
49988.18126003159	50002.39534483807	0
50025.30879016485	50001.55626795164	0
50004.84985572731	50003.25131092541	0
49992.321169828596	49977.792669715236	0
50025.70679542769	49986.95657258604	0
49987.68618123762	49990.97637467728	0
50003.750755374844	50000.30182726468	0
49993.00738688821	50018.27374472574	0
49985.56049451298	49985.40564000354	0
50012.47559685164	49994.66869856204	0
49988.23073582163	50005.06016935864	0
50014.21137249285	49998.59916272567	0
49985.705947552444	49991.237555350046	0
50023.961762669176	49980.63716247672	0
50015.65901229553	50005.51123304655	0
50007.42018130532	49983.40923644637	0
50003.98929458173	50020.19652411129	0
49978.68685766216	49980.01706397409	0
50006.02554113342	49983.502716806615	0
50006.37104882755	50017.880156948675	0
49977.877792385596	50016.68462250551	0
49983.88778388111	50003.431641383904	0
50007.25930525301	50016.356386512496	0
49997.53870393056	50011.68337544323	0
50028.8876354843	49996.7961139601	0
49993.03313609062	50004.99403676527	0
49978.87460193789	49978.57901382944	0
49998.366406242945	49994.75751474936	0
50019.61622097593	49990.60713461233	0
50014.61533795304	49991.38028168589	0
50008.690952911136	50020.165591565055	0
50005.68511072025	50013.842987113785	0
49996.093953493786	49996.01996986774	0
49981.46397774686	50000.416395001106	0
50010.21667654521	49996.177030068495	0
49996.98762224401	50012.73618486243	0
49977.06413674297	49991.234642248426	0
49993.694214306066	49995.12567417274	0
49980.3192485011	49994.00326872188	0
50004.056211135474	50014.66353332076	0
50002.37956575776	49978.923750197646	0
50022.66685467963	50001.65038291576	0
49995.84149753014	49973.43350969119	0
49997.10356754586	50006.01006358804	0
50033.06942428801	49981.91341570461	0
49979.94679799229	50001.3323591304	0
50008.85047956283	50016.47355770598	0
49995.25060635962	50016.73726829858	0
50006.72266694603	50007.64404602325	0
49990.082384099696	49971.73324296739	0
49994.30142329103	49986.52147414055	0
49993.99083781493	50013.564340328594	0
49993.677025331424	50019.77453632753	0
50008.88873976937	49986.20754836948	0
49989.62043617076	49984.9066512741	0
49976.89101514203	49999.79555213243	0
50000.38365317644	49984.73866509687	0
49998.50301832688	50004.801049115755	0
50002.4775370339	49999.82692121468	0
50000.58614407058	50022.59126134004	0
49991.57997734524	49980.74466590062	0
49999.47619484948	49983.55135301644	0
49997.872176753845	49979.78767954166	0
49999.51034001347	50014.126163537476	0
49987.361610054635	49969.53376487578	0
50002.83973411616	50012.701877170904	0
50010.86774556764	49989.07944425918	0
50001.15748309764	49991.573961654765	0
50007.9913835416	50022.24041741338	0
49988.7503233546	49981.35012226887	0
49986.03608310234	49999.11861181681	0
49985.00637627702	49981.597648055234	0
49985.650089384144	50009.49023072368	0
49974.397243483145	49994.03644489316	0
50015.4345562129	50000.98678220005	0
49976.39001702552	49983.38478956387	0
49990.066594147334	50015.71113489241	0
49971.73204410394	50023.41744022993	0
49983.60830630746	50002.113752133686	0
50007.28364498836	50014.70157262982	0
49983.19737224199	49998.713609976796	0
49986.11467622116	49996.56995467928	0
50019.87293030292	49996.05067039871	0
50011.89569799317	50004.23689077273	0
49987.14195373493	50003.64643312917	0
50005.18617250356	49976.00707180303	0
50021.27295677253	49997.78060101359	0
49979.594871433575	50010.649888378335	0
49992.039268323744	49970.88771154867	0
49987.510827455895	49972.02581111281	0
49995.56040451604	49984.98989796355	0
49981.0822076258	49967.432359146966	0
49987.94058000065	49974.88526764987	0
50014.510866226876	50001.379604242626	0
50004.62877733578	49978.807454918766	0
50003.970018942	50018.124082947324	0
49993.62624373497	49978.81782578118	0
49981.3428510555	50003.34384201937	0
50018.167902045905	50002.34827142573	0
49981.71449227033	50012.160532840586	0
49993.51179022016	50011.8374166899	0
50006.51511528033	49980.31385758159	0
50023.53832016382	49982.224374854566	0
50017.194157851016	50024.83639285489	0
50016.97714463976	50008.12513798981	0
49990.94758817478	50010.165896359336	0
50029.3899666008	49984.93088934797	0
49985.95128382408	49973.39797252086	0
50021.498484812364	49991.903341270365	0
49977.56468768297	50006.68173366002	0
49997.40523162644	49985.00916248897	0
49999.45886393115	50015.993292540705	0
50004.07375902936	49990.19193619716	0
49974.26236635185	50000.19879209648	0
50019.180563178095	49997.94562009952	0
50009.890755981425	49980.265018184764	0
49989.29510405071	50002.724338880376	0
49996.426259186024	49985.51478007382	0
50007.493040620924	49989.19723968765	0
49981.384028675486	50010.62626959132	0
49991.6071713429	49988.028312631526	0
49984.6056899718	49996.65388554512	0
49989.978249538704	49976.34614928339	0
50009.06208482354	50007.05225252825	0
50015.12164949382	49987.54220632814	0
50013.02451351341	50012.6930640136	0
49983.72875331615	50005.03348698493	0
50030.322162535915	50008.764945724026	0
49988.07236480543	49973.30322159022	0
50021.17953770424	49993.40148768863	0
49977.9353266202	49988.32861394756	0
50017.55200453088	49989.686622262205	0
50009.41709683127	49982.94472538286	0
49993.517031380165	49985.624445562935	0
50024.23762702507	49990.057631149546	0
50006.59920691841	50013.173112278804	0
49996.36285869221	49979.65183355569	0
49996.46253639952	50010.35669178488	0
49986.346697934445	49975.77454466398	0
50017.36509094484	49994.05724041787	0
49977.54298608225	50015.26628060827	0
49987.665413008544	50009.961026873665	0
50004.20668245684	49986.92493821414	0
49991.240948939056	49995.09753900651	0
49990.672214701546	49969.02835953091	0
49986.80029992012	50019.193986685816	0
49987.05498610656	50015.276629584274	0
50013.29483279359	49990.93642424138	0
50003.07116470876	50004.790797890644	0
50019.96678142075	50005.286622233856	0
50016.410985050155	50026.64117403084	0
50022.381607964344	49994.78009458669	0
50032.55510401598	49988.476649386204	0
50019.84726886357	50008.03743254569	0
50018.55105006549	49996.125393120456	0
50005.72733228711	49984.65987424659	0
49990.724770951034	50001.10196901953	0
50007.556938279646	49979.396019758125	0
50022.078615100705	50000.813758113996	0
50004.55566149082	50023.60044291396	0
49998.4983155582	50015.035411197096	0
50004.21201548379	49979.89735732732	0
49998.41688966351	49982.0914605221	0
49996.9404056562	50019.45560997021	0
50024.824178134666	50003.82240284793	0
49981.59933546655	49988.22546023058	0
50006.68692081328	49991.29153867619	0
50030.92505047998	49986.73341575318	0
49987.02162812129	49999.91224158874	0
50025.59547838074	50004.8113040502	0
49988.90094384041	49975.40867859488	0
49990.23594971534	49994.96063345515	0
50017.1067611682	49986.79810538411	0
49995.74080340362	50018.56532930337	0
50002.31586199673	50000.83903672667	0
49985.91446985067	49977.111835945914	0
49967.44431902017	49989.53004316159	0
49991.32434972063	49993.81099808387	0
50030.49764698876	49999.80431681986	0
50027.8920230694	49984.61646596402	0
49974.05217655252	49991.63751974511	0
49986.350155817265	50008.71150109189	0
49979.786602864704	49996.93528004006	0
49980.638830733114	50014.78666042598	0
50018.94609729141	49984.38404056665	0
50016.86817008317	49983.479919210724	0
49990.923193534356	50019.067660158245	0
49984.68159875427	50012.00075993163	0
49982.58897476211	49987.25645410104	0
49977.860154341804	50025.185317880954	0
49980.36263354036	49976.54920293385	0
50030.175245270664	50013.83441614367	0
50030.65430217634	50010.08164100497	0
49970.65389870021	50027.10203048065	0
50034.9719228903	49978.647480672626	0
50017.85789347177	50007.327853458395	0
49989.376716702325	50005.95581601044	0
49972.54740722439	50004.26018838349	0
49999.90607349646	49987.24525022351	0
50016.33039841318	50011.26546094777	0
49992.406209525456	50011.43399184492	0
50035.72874323706	50015.82195458916	0
50005.41012807499	50025.2913505149	0
49983.81713803753	49983.79410119446	0
49999.77181508898	49967.689736443	0
49967.01115954832	50018.732933267005	0
50001.21111076006	49976.59515916633	0
50022.03660548448	50021.284900769926	0
49987.06820574467	50005.69981951918	0
50020.23576196077	49998.22890886206	0
49992.16903790663	50013.34050751537	0
49981.74734959878	49983.20071237331	0
49991.36824090871	49969.98461879516	0
50012.37766248718	49981.688403947286	0
49974.56224014572	50014.0804240969	0
50024.36097900612	49986.16457806206	0
49978.57637046901	50017.57258934513	0
50035.21616128849	49992.33085888675	0
49988.520182053304	49993.212740546805	0
49990.99456999804	50011.18036907362	0
50014.791241027175	49989.81083623396	0
49983.24235149588	49995.04380092772	0
50005.4078474971	49995.59320991545	0
50026.3538803164	50002.49773890014	0
50022.33425121599	49996.648774144	0
49985.706139208625	50015.893411702025	0
50001.12132970448	50026.977078791555	0
50032.16883876991	49997.22933410839	0
50000.78804212597	50010.92367463368	0
49997.79416111843	49992.046539810384	0
49989.86428037326	49986.360250281214	0
49991.50355130605	50019.933566887434	0
50028.340584949256	50004.80209150397	0
50507.293575164644	50526.38754482472	78
50445.387736542	50582.30531534423	78
50577.46009480186	50479.253478114326	78
50563.04105478424	50593.64829390667	78
50494.280528510906	50646.44438537509	78
50624.41229995023	50414.913345070556	78
50637.120050052494	50562.73883273562	78
50498.75250431992	50442.26283013205	78
50641.32833917751	50333.8854334488	78
50426.481988377156	50495.63393197496	78
50704.7273198201	50403.92666007314	78
50351.2809871479	50452.59404287296	78
50681.73199965251	50496.223020548736	78
50559.5288199916	50357.86340778023	78
50552.74992520545	50703.3949352959	78
50272.902550685714	50440.56122162186	78
50258.67000178516	50359.12796375242	78
50477.2124467351	50346.08449662315	78
50244.07020119725	50515.18058782068	78
50758.11467808087	50525.74892942986	78
50394.9380348213	50374.11737806855	78
50190.62907007696	50433.103954393126	78
50251.50131182625	50599.46029832969	78
50675.17760432631	50632.20824682369	78
50834.877026146685	50555.28990927785	78
50166.14146578198	50529.33740323679	78
50624.20728099204	50748.38423424875	78
50689.454126778444	50262.06081232663	78
50692.63817954371	50795.58702722054	78
50695.03268753098	50181.35062398651	78
50754.75567973415	50847.59321250984	78
50772.96982490163	50931.494394085	78
50755.92493874065	50604.939362663245	78
50327.71028727726	50640.338687806885	78
50820.30707697513	50801.682191828724	78
50491.051561878965	50756.87214339901	78
50609.07590015531	50175.45692358524	78
50849.78191307341	50639.59452915969	78
50525.96107803467	50278.31077856895	78
50350.68862488618	50301.20127972085	78
50893.24515222502	50761.75171489963	78
50161.51051496922	50355.95324775112	78
50464.88898085561	50219.36460752744	78
50818.7134278887	50713.18660056721	78
50714.57953381869	50991.33259238789	78
50735.6383673231	50110.59022749576	78
50343.91046175615	50557.71174877019	78
50672.20603242051	50057.5767142684	78
50104.46821703393	50292.12768765715	78
50657.45884822973	50873.23213628926	78
50125.43771030011	50599.32161857608	78
50823.457257985996	50475.92158558919	78
50591.080584747426	50067.252718906864	78
50791.249247059844	51012.21684242791	78
50027.2109956081	50313.45187484083	78
50800.396609903044	50399.47921524041	78
50623.52537500975	50950.36432696775	78
50577.40171077057	50858.30175713287	78
50643.379647597045	51032.5503087612	78
50929.582817732415	50626.17364536546	78
50524.09830779168	50165.54845290185	78
50733.25773168405	51068.54282885627	78
50268.98482964897	50276.154929341945	78
50419.23431548788	50795.289565866595	78
50332.877027298106	50224.005819549304	78
50876.482127062096	50371.717425432784	78
50771.77378142138	50260.66323008714	78
50187.70914030021	50651.064381966455	78
50641.754858555105	49975.17735455715	78
50362.243377938896	50719.53336993537	78
50189.70648007354	50278.50394864204	78
50717.408377012696	49934.798423843975	78
50952.847456805124	50338.37847697506	78
50648.92576585107	49894.583919167875	78
50278.49777778868	50704.740338914366	78
50650.789459308624	51111.91476915321	78
50409.419806069636	50160.62139156505	78
50018.931083192154	50227.65731470075	78
49948.33960132185	50267.556814884774	78
50884.676859791005	50283.57452393846	78
50925.01354881644	50440.513003742526	78
49899.497476955214	50337.080335895545	78
50662.45823332335	49809.09074279732	78
50862.06678447406	51058.62294972008	78
50354.14682640865	50097.05974474903	78
51011.597902439506	50644.429848935746	78
50943.89952922903	50831.14078537241	78
50373.091757502814	50020.069890916035	78
50203.503889898675	50734.86459415777	78
50963.15197495411	50245.41273607055	78
49997.62594047615	50146.85184451401	78
50090.85015573085	50405.74453957761	78
50635.36856314381	49729.586724017354	78
50692.19027808052	49668.54502885268	78
50723.51056241472	49747.76760933719	78
51047.38505381301	50718.203448891945	78
50065.57388467695	50487.4003801252	78
50080.19234840484	50132.38790352151	78
50985.313738902994	50166.63441514492	78
50913.60267847782	50996.69124468496	78
50115.86408589572	50689.42860691188	78
50374.935872082584	50866.69530570166	78
50400.391191748975	50943.827314655726	78
50143.33604354399	50207.74237518512	78
50850.33599779561	50947.51088787847	78
49986.39502664816	50461.313662565575	78
50479.82810016487	50967.33478614507	78
50483.12488328342	50844.133379093335	78
50567.60755371505	49688.45168778874	78
50392.212472414554	49937.95320222522	78
50563.58658409781	49771.80170354532	78
50507.58259326566	50048.62237806067	78
51116.79794607955	50676.34751054368	78
50527.42129208974	49612.238000969926	78
51014.344462004075	50791.613547530746	78
50224.764681128305	50199.43592475515	78
51039.75271023296	50568.42980738062	78
51082.755515307734	50839.34984479705	78
50718.40001882055	51157.410658601235	78
50954.09994695961	50544.92171528543	78
50292.60037285237	49991.49808125016	78
50548.09419675314	51019.27966200912	78
50021.83905143684	50069.251552802256	78
50444.74487721239	49601.12697332726	78
50963.63918306773	51064.451047592716	78
51029.5043712498	50898.9935777339	78
50801.725575732475	51149.76063359371	78
50925.435034172995	50110.29750375829	78
49912.77773458514	50148.75076507348	78
50362.425841203454	49587.27338087874	78
50481.68587533913	49767.01985356377	78
51005.42547505906	50079.32468245598	78
51028.76898686013	50368.15198305823	78
50206.21234805494	50000.466241816495	78
50991.779755929485	50968.56297708868	78
50731.70395278019	50706.4994343156	78
50291.647919971074	50146.642509408644	78
50605.58860156318	49580.58027684326	78
50120.60368704358	50064.40763286831	78
50705.55801628456	51237.89992074461	78
51169.32364916421	50739.688169342764	78
50441.34815603781	49514.83216909429	78
50566.54903823072	49922.96672830293	78
50870.82783855512	50865.533335744054	78
51089.74214866479	50082.02381614634	78
50723.95554004152	51320.74827400499	78
50239.32744001787	49919.9987179589	78
51158.76664976077	50123.04444814697	78
50838.15798971106	50101.22217946357	78
50094.01736830936	50771.268076960456	78
49881.82402721545	50222.50856283247	78
50221.608402589125	50080.24970503198	78
49804.34315860557	50255.924070509136	78
50483.865982945186	49941.44158998931	78
50889.11957753787	50033.74923432875	78
50804.63629890423	50019.7255482933	78
50428.36568996416	49830.346860528225	78
51021.69759633947	50490.72983513762	78
51112.051912630915	50195.88883338964	78
51052.95969032246	51025.57825001649	78
50018.88045296754	50558.78594604953	78
50825.19040420283	50192.34923821153	78
49767.24832319512	50186.129443964695	78
50607.2956842087	50260.73074719165	78
49812.631290997066	50337.93425267771	78
50907.00089603721	51126.859920975796	78
51158.04137321867	50037.007445944575	78
50131.11932546788	49965.848985162	78
49900.53420913129	50445.155659820644	78
50034.07021730145	50688.29224201737	78
50484.60958173361	49439.0379539764	78
49955.11418416136	50722.13245193089	78
50869.5772175269	51197.6290732307	78
51094.75944799486	49984.78773891368	78
50340.878903488556	51000.242781383604	78
50025.1169001504	50825.347470864865	78
50570.822677046745	51098.62341129839	78
51050.39071624673	50256.60920604368	78
51160.21112618793	50822.92450828532	78
50799.93325156221	49939.23273703241	78
50851.78024077811	49868.155451851635	78
49700.84583084591	50243.742722740804	78
50909.66466712643	49807.97462733543	78
51172.68940713869	49953.295529063565	78
50986.84368248891	51161.5288947793	78
51151.321269465254	50274.170124332166	78
49912.67593294665	50063.733897501705	78
49894.05251800729	50777.142423627796	78
50773.21253177089	49677.998255496444	78
50805.52598403596	49762.623265003014	78
50904.07090308476	51277.08251808046	78
50561.12076023228	49507.578334308455	78
51127.01937769403	51061.073427557	78
50416.38592040181	51026.852526862924	78
50548.48999489352	51177.50611457247	78
50189.16060757542	50812.5988735627	78
49820.71855145442	50479.8608354577	78
49728.03372869371	50322.55877019963	78
50968.009015727395	50720.28609632246	78
50800.21658819991	51295.091077419	78
50729.95309385047	51403.434154121234	78
49686.78752528518	50160.95243694046	78
50615.92106864163	51226.75574034432	78
50361.78594419018	49484.38799788402	78
49754.0565459903	50431.83827430569	78
50348.36239508642	49818.954686846795	78
50150.27639982098	49885.51842149531	78
51227.61754250856	50076.54130910202	78
50640.928498741916	49508.595663449225	78
50526.57424003405	49851.47815470547	78
50322.094627615705	49662.226606780714	78
51148.82408580213	49874.34517516761	78
50260.54194160432	49820.418748854994	78
50730.11974528812	49598.73806053078	78
50806.88039454086	49570.316099621596	78
51158.945759189584	51137.59411114257	78
50471.61120117873	51087.174524136775	78
50276.75470665251	49465.07383201096	78
49627.572865983864	50283.89285320738	78
49814.23534369406	50784.59291021776	78
50433.06907136672	49372.390522457186	78
51209.7607185446	50335.752490894745	78
51218.772717759006	49825.80796880898	78
51280.129092419425	50297.2190370024	78
51294.54771903989	50025.512550044245	78
50893.19663662783	49939.92927881552	78
50984.47148428381	49776.83833633386	78
51198.905925086954	51025.038604193556	78
49607.70465104215	50150.663775611654	78
49884.249761867235	50683.05876496445	78
51132.17409899528	50592.59671444316	78
51074.17321459495	51120.413207340374	78
50243.27225867476	49391.61585297211	78
50874.356309159644	49715.56366924194	78
50562.25519585733	51296.37761449065	78
51298.21590643477	50119.43037445824	78
51376.69217308492	50048.91475270813	78
51115.738148978075	51209.44564980234	78
51075.22470099396	49832.804189258495	78
50205.58277893267	49757.80357300852	78
51023.13729136548	51233.88001858323	78
50943.31391839496	49664.38289373421	78
49905.96095796785	50860.751259437486	78
50608.555964493826	49427.81406863478	78
49584.91583024481	50350.76224374486	78
50657.420958392926	51366.45296807442	78
51089.144429213855	50446.56745111415	78
51112.36305439485	50364.456623936276	78
51282.14690645762	50201.05219238724	78
51051.61834521768	49724.61201897389	78
50362.51322266993	51094.41491471997	78
49876.86352133333	50599.21460026222	78
50161.966453183944	49382.12334612865	78
50479.174349798595	51323.71030812016	78
49972.29859515074	50636.72723582183	78
51221.16748167655	50881.60206458634	78
51396.77308074592	49964.69099105271	78
51220.32664502092	50672.57541011226	78
50130.39482935981	49789.44157727128	78
50323.34609129528	49380.90445935169	78
50801.50640706617	51442.47563669154	78
50405.13779898175	49669.58692790765	78
49843.14288167994	50103.31652240263	78
51254.153758011205	49951.42765154	78
51255.623197490306	50744.1278904702	78
49800.63034878915	50659.92818244892	78
50883.513283235254	51474.36592607152	78
50438.36695287512	51249.07140490846	78
51136.03030737136	51289.66449118791	78
50888.03608873023	49597.234013769834	78
49794.04325398159	50573.8862234152	78
50709.17320316834	51484.80332289704	78
50281.81256847228	49562.358525547555	78
50051.04630905139	49753.550951482226	78
51138.10339717355	49723.15345439649	78
51200.11139404644	51215.22944554997	78
50877.28429427773	51554.39968694481	78
49575.09136021369	50223.14744946598	78
50330.24450537663	49296.11975310514	78
50289.57449359427	49740.09705344205	78
50323.5474719516	49896.607045543264	78
49514.24065907123	50274.351160355895	78
50504.62703909908	51401.03249325008	78
50227.54691818589	50887.99215263099	78
51235.92436081863	51287.36551743787	78
50928.37746824788	49526.448385795054	78
51360.26787338476	50309.21023613498	78
51285.37835740841	49877.14198406099	78
51219.97154039303	49700.25290746414	78
51043.695458804694	49924.344751330274	78
51267.38438129447	49629.616084602596	78
49788.21470853034	50038.34430881013	78
50063.329027278436	49831.744210961246	78
50294.134016305514	50932.19504052004	78
50177.4347483423	50951.19088562632	78
50179.019191447005	49681.486725963376	78
51280.633469057335	50945.38927361627	78
49747.74058473268	50107.72811229943	78
51390.53220700055	50227.0526097985	78
50944.56581737523	49440.95048264993	78
50372.83215347186	51197.368578670554	78
49661.51945598313	50085.36044892067	78
50971.264132934666	49870.38489886646	78
51470.14638249807	50223.23489439798	78
51376.19956456595	49884.61108889656	78
49437.18157388421	50296.71732988127	78
51220.8358121935	50415.843509424114	78
51484.74095300542	50310.00083218194	78
49484.05182597802	50362.349594177416	78
51387.33773609197	50133.54840964414	78
50772.21635280482	49847.49168961358	78
50899.35486105829	51388.93903899964	78
51158.88206492741	50498.74411001644	78
50283.86972985852	50787.57988708872	78
49852.60907607925	50924.3048005948	78
51561.44764005017	50273.80197475752	78
50969.02021302139	51456.84994245028	78
50938.73466230153	51609.664310003456	78
49356.19911725477	50309.567599100126	78
50791.3531644271	51545.6261688281	78
51317.67261702091	49801.99655261679	78
51284.47946881831	51217.3187600399	78
51065.42399173775	49645.747586185236	78
49496.59132416486	50184.45034876229	78
51240.32665593191	51097.217573767026	78
49367.26433075927	50223.30438354196	78
51639.62429147235	50248.49053765905	78
49940.33358023885	50543.93029016079	78
50410.93890076579	51364.44882584426	78
50974.11542110629	49965.70229560677	78
49733.64418748402	50800.096371537365	78
51140.772072121756	50908.86083618201	78
51213.006377919606	50581.76238667562	78
50969.36286914056	51324.71707851705	78
49805.06906755738	49951.9865299914	78
49504.581855483484	50443.245027460776	78
50046.74425938676	49668.59620589544	78
49983.814466878954	49845.80725084611	78
51652.898110898415	50328.16449929953	78
49859.905761691974	49891.62334471639	78
49980.83242759354	49622.08364066856	78
51168.16085838907	49630.2434950863	78
49931.557213771965	49940.02429650426	78
50178.37455304012	51035.79034547337	78
51710.09479683739	50383.75730327083	78
50200.72326256127	49576.52154041936	78
49548.51982308002	50095.913325551744	78
50058.28571057249	50898.122861597134	78
51603.87470874253	50390.39336563397	78
50196.54622031827	51120.488182914385	78
51519.42244972065	50381.87669379418	78
50968.9065946452	51685.13450104079	78
49632.95398355755	50008.12950657754	78
49650.2352293934	50799.77436523798	78
51032.558023371545	51634.43676654314	78
49717.649229791285	50536.0671728642	78
50562.01295993837	51461.185854655596	78
50276.89251958061	51096.20572104212	78
49269.21385740779	50314.34161594097	78
50462.2631416813	51171.24405247428	78
49777.94291463494	49867.39504318764	78
50115.1630887508	49595.755211574215	78
49775.78822656287	49781.70135171856	78
50638.17484145722	49352.840085333984	78
51054.51228852266	51311.94697303409	78
51067.31270460642	51555.64058895177	78
49578.72099883024	50842.760025506584	78
49621.86960753993	50725.767900902574	78
49193.289952198174	50347.81917633838	78
49569.39958406921	50923.34563501109	78
49495.64237187018	50956.0215616949	78
49314.30381522005	50155.225182960006	78
51037.0992807134	51407.397169040254	78
49280.350790764256	50082.66898533536	78
51370.969143789574	51224.710856847	78
51443.827085553894	50420.81605294852	78
51354.40235593897	51306.97630847932	78
49560.24966740375	51012.40872467992	78
49998.94128258677	49991.651175975894	78
49498.33104140065	50872.3314137677	78
49478.10590541332	50052.34798828786	78
50364.392500072616	51282.31349991272	78
51319.14724022148	51124.738506893285	78
51473.14356867957	50142.84765186021	78
49535.18930086793	50728.721200492946	78
50246.461160438485	49278.88677992893	78
50027.608034834695	49915.50194747793	78
49193.33051505938	50073.90045570113	78
50706.09797534667	49400.397334100824	78
51285.731411147666	51349.61325467974	78
50721.71224477976	51589.81760014281	78
50165.14988223127	49505.64010788918	78
49724.24404584603	49965.81676727642	78
51312.72619394479	50802.245318733265	78
51459.27668726086	49899.36416611875	78
51297.42081389125	50655.09022463515	78
49204.36648356151	50153.5127977293	78
50290.733692190566	51196.86577921929	78
51420.63704387919	49816.84801822143	78
49604.0391702943	50434.762316965054	78
50299.72712107764	49219.714917435886	78
50226.92572730564	51254.04986678736	78
49727.14739122179	50887.76725450851	78
51469.46267832184	50000.433235413795	78
50720.40756635624	49478.267855231956	78
51352.23298548094	49615.234664190204	78
50119.30761796022	51145.36745576967	78
51756.8663943061	50319.3936938025	78
49492.79970266699	51058.72420765584	78
51353.75183860677	50394.90640819684	78
50858.495946852796	49474.8663777815	78
50649.88063551466	51548.30389734667	78
51044.64451691135	51721.043934325375	78
51540.63805496037	50463.76674363575	78
50284.71826483967	51311.32620823258	78
50978.17618870226	51764.560914299786	78
50947.42279035979	51841.55617193158	78
51222.48042032144	51398.01785222362	78
50340.64221158563	49147.16264448147	78
51842.865713982545	50317.73297523392	78
49527.825852699214	51135.555663700325	78
50998.299078314376	49596.252732254936	78
51312.18705951661	49701.76490726888	78
50270.122848850544	49098.34900776403	78
51282.66148625231	51453.329699367234	78
51720.76242029714	50221.39012558066	78
51117.06920883468	51425.337832929836	78
51629.437061430406	50163.926541884015	78
49412.95744333838	50881.065298731155	78
50202.67356050469	49057.17884721567	78
50153.058018698306	51292.39898546374	78
51347.15269811326	50726.14357557274	78
50553.87901889833	51543.88667829651	78
50037.02641768341	49565.716044676956	78
51357.43497112185	51410.09202756569	78
49638.18460306441	50557.46491208155	78
49246.570676180614	50231.47211677336	78
49455.36351668216	50513.527433856645	78
49330.15954740377	50854.83990255686	78
51593.8008252636	50092.81904497622	78
49609.4816201532	51106.33996672404	78
50472.02294164729	51519.861012847934	78
49679.76204929288	50466.53926887963	78
51063.85763495634	49549.00084787949	78
50260.13739975431	51390.56867181402	78
50222.845303702925	49190.753261262435	78
49664.95472875908	49910.99529361686	78
50512.42128794727	49354.471936894755	78
51428.57314301011	49657.91706140306	78
49423.03309558603	50424.32488971747	78
49274.98866308405	50001.917658531325	78
49377.48004510373	50552.68256686486	78
50949.373950778536	51923.35554241194	78
49676.778731376566	50387.305128253916	78
49831.87601515896	49718.74829858967	78
51031.551089829096	51855.16287160506	78
49145.87418880283	50000.63472393496	78
50142.380287843596	49226.264491908245	78
49418.12277804908	51016.26132087299	78
49926.64842154091	49691.13366931392	78
51450.251770884504	51252.305243248906	78
49738.085660408935	50972.36106430433	78
49308.149034165086	49926.65438127143	78
50394.9230109097	49081.936370322124	78
51144.255812526244	49542.288085956396	78
51427.85556164534	49574.65047521875	78
49883.256257324145	49809.39789186574	78
50982.05007135054	51536.2189616826	78
50874.076692403105	51809.89016248655	78
49374.79060183003	51092.39520687603	78
49557.35354424781	50572.90258952781	78
51345.21521559086	51041.97257632156	78
51125.29846990279	49462.67158721869	78
50405.34521049988	51475.29197494854	78
49958.82061126362	49766.82745625468	78
51282.3786237986	49548.958065024235	78
49358.69730779731	49992.27244735031	78
51505.434942163745	49536.29744144048	78
50519.2260732605	51622.58820906708	78
49490.01555781435	50657.53096798594	78
49265.95006434935	50909.26386617483	78
50782.999598152	49424.71655834874	78
51500.766601165386	49448.54548608124	78
51524.70268668269	49849.76095385197	78
51552.49603442609	49983.002367105284	78
49327.94047600829	50484.215052214146	78
50050.83175735295	50984.85267678517	78
51420.15423794419	50999.917188085084	78
50396.09021504178	51562.15412858836	78
51323.36991509749	49473.025804996156	78
51798.65240969629	50251.96370927941	78
51547.35007751505	50174.631449413624	78
49693.796410499395	50621.49075246409	78
51506.93488823663	51194.53940116717	78
49248.07559361304	50991.0957195248	78
49300.93347279716	51137.87936848243	78
50486.29854040811	49685.40860855753	78
51504.63216116264	51011.57125116215	78
51235.89381084399	49472.64156836516	78
49460.978539622854	50759.719025168546	78
