# Supplementary material for: Abundant Topological Outliers in Social Media Data and Their Effect on Spatial Analysis
Source: PLoS One. 2016 Sep 9;11(9):e0162360. doi: 10.1371/journal.pone.0162360 (PMC5017681; doi:10.1371/journal.pone.0162360)
Supplement: S4 Dataset — See the respective attached file. (ZIP) [file pone.0162360.s004.zip › S4_inclusion_swl/clust_8_17.csv]

50000.0	50000.0	0
49997.79043139506	49998.597076012185	0
49992.133447697015	50000.07879332946	0
49995.558133034945	50000.38009565156	0
49997.21745450375	49997.77212437529	0
49994.57180867038	50002.631066205395	0
49991.49888846195	49992.4613969998	0
49996.77201141029	50001.35825968003	0
50004.850999751936	50000.85693610015	0
49993.46797080403	50008.42654315858	0
49998.95035597973	49999.646175560476	0
49997.442896782326	49996.09302892505	0
49998.812795232036	50001.19449831629	0
50002.62075658079	49995.496073808055	0
50000.216125961226	49993.66178437633	0
50004.23648844592	49992.22940218959	0
49993.571381594695	49999.580818657516	0
49992.41923089483	49988.943020042476	0
49996.0527618576	49990.599080623244	0
50001.12000876341	49996.02035613251	0
50001.6019572125	49988.69191780159	0
50000.054173393626	49994.84507609227	0
49996.16393075302	49983.54171333091	0
49999.359585119164	49998.34690009942	0
49990.032259035645	49990.78718097332	0
50008.03801246034	50004.374756706806	0
49997.912305912	50002.05047237355	0
50003.47988321763	49993.052296422924	0
49985.51403302475	50003.33527065473	0
49998.6759818169	50008.21620234813	0
50007.88661690972	50006.75171072905	0
49992.84463948033	49996.02080521639	0
50005.353157945894	49996.63946390781	0
49993.56821679584	49997.757853689975	0
49984.727985152575	49992.42600786566	0
49987.897885826496	50000.432936200814	0
49995.41428427015	49998.58480619745	0
49998.23230755371	49984.27159425677	0
50001.56984675912	50003.70886639595	0
49987.949256951135	49986.671472371265	0
49993.69019385624	49988.42095948461	0
49990.60023029436	49996.84431148471	0
49989.8831856475	49998.5480773353	0
50004.031737429694	49998.13902404288	0
50003.4894029905	50003.09904140463	0
50008.61850962432	50008.21797879241	0
49999.591625836154	50002.031401449996	0
49997.03975814452	50009.348246719914	0
50004.44371639388	49993.891565456965	0
50003.34929151505	49985.56991203538	0
49992.16039029563	50006.06042632077	0
50007.15378653218	49999.26466668234	0
49996.16890274137	50002.738391335304	0
50005.92485061879	49988.330804757796	0
49998.38389391129	49993.62450756858	0
50005.06115385122	49997.67556213016	0
49988.91764942108	49997.5550046056	0
50007.51712024195	50001.36870839534	0
49988.1616042304	49983.63506917873	0
50009.485075860175	49997.87824772131	0
49996.04301541916	50008.734037925446	0
49992.10706594943	49998.709555552676	0
49998.05603662089	49976.85732034227	0
49998.23225417739	49988.04705525317	0
50003.29875263384	50010.79864165075	0
49988.8005706413	49988.888047156666	0
49998.633742805185	49985.74198749925	0
50012.26252845324	49989.043919917516	0
50001.71554240036	50008.23076770677	0
49990.4221963806	49980.08489794384	0
49996.7307457035	49986.75100088232	0
49996.95323201458	49991.31025767149	0
49996.627782278076	49999.704189140306	0
49993.783599509414	50001.9670468794	0
49995.547791910605	50007.16657583297	0
49994.541607082676	49998.032773452	0
49997.19536476392	49993.761534747864	0
49994.48619388764	49990.314267388865	0
50005.31953840113	50011.457951609125	0
50005.21838530439	49992.710027598725	0
50003.553832569996	49996.930528550794	0
50005.55622003214	50007.27952617764	0
50016.07253131363	49992.92009515851	0
49981.55975510632	49993.815413305005	0
49998.391760254424	50010.92338898061	0
50006.9610331696	49997.4371772649	0
50008.761052684844	49996.71402507769	0
49995.88335509951	49989.38185972829	0
49996.861110456084	50003.60591475201	0
50011.76083948491	50005.815023696225	0
50007.565205166386	49988.032658921504	0
50011.5472826698	49993.41279408204	0
49994.69598294172	49991.86267472745	0
50001.59297422699	49992.63184262959	0
50020.432728192354	49991.544523876044	0
49995.42836478101	49997.296746693275	0
49998.810270886876	49992.07105333187	0
49990.64479087334	50004.56734443546	0
49986.07489653561	49993.66150576665	0
49986.51012401545	49995.60849854692	0
49984.077954815686	49995.664388103614	0
50003.895467088914	49987.98694527446	0
49982.031325156546	50004.108411650275	0
50012.386007996894	50002.93416500153	0
49981.83577827261	50006.99544168797	0
50002.61358895062	50006.125868638286	0
49997.610187178936	50007.504993158815	0
50002.000247755146	49982.02566011666	0
50003.92467657114	50009.55221404131	0
50007.90022175466	50009.254849840996	0
50002.119076106625	49987.54881244561	0
50000.85755020047	49982.84260186325	0
50002.88920887537	49988.277816315385	0
50000.76418505607	49990.47633754719	0
49991.52221516297	50005.175687260315	0
49991.79441719219	49989.945528475415	0
49998.38903914623	49990.977596904035	0
50010.86443657174	50002.861853111826	0
49996.13310567727	49978.225416527945	0
50001.90323198772	50002.087447907405	0
50005.84584777947	49998.54566276328	0
50017.357289774474	50003.73442282242	0
50012.453241333955	50007.3589429362	0
49985.605250376015	50000.51473356919	0
49994.38328827558	49984.18899957935	0
50000.8403546126	50004.897730818215	0
50006.11194117808	49990.15992299432	0
49984.27524808013	50005.968591316036	0
50019.5490885488	49989.334775282514	0
50008.08135946473	49995.88210170539	0
50013.452588935026	49988.7082536488	0
49998.1854275154	49989.08493253287	0
49998.71774061969	50006.58240197167	0
49993.97049801827	50004.02511665101	0
50015.25622703696	49993.5720335993	0
50019.81418921928	49993.28277654077	0
49995.226166110464	49988.49803466768	0
49993.865175289255	50005.869898426434	0
49994.04884830762	49993.897956082816	0
50001.39258520028	50014.69304526826	0
49992.10381851385	49991.3367421365	0
50002.88349777745	49998.53556594982	0
49999.29465558944	50003.13800737407	0
50012.61582749915	49996.667967977366	0
50004.93898694684	49981.08544820314	0
49992.72674114008	49981.491918674365	0
49982.816725410885	50008.82887474503	0
49993.60548876865	49980.15138910854	0
49992.11360557294	49974.161871512435	0
50008.0641741181	49991.535682462476	0
49986.56975352135	49985.88537937111	0
49988.26397047004	50003.51104710496	0
49986.204012010814	49983.62403469558	0
50005.45533731321	50008.4777403098	0
50002.84202847576	50009.38788858975	0
50004.5110949025	50002.17592122478	0
49977.593176681534	49997.97886004455	0
50012.96296910729	49986.584380800676	0
50000.389708098875	50008.21378903525	0
49990.53693650669	49987.986221160616	0
50014.06684097054	49993.2541244715	0
49991.01998804747	50002.62396518842	0
49997.179664791176	49989.593964051295	0
50004.2950092968	50012.89350630644	0
49990.621701041644	49975.46767306921	0
49993.55678247852	49977.01456242952	0
49992.84959283164	49987.70268395018	0
50011.20404459958	49996.77816642178	0
50003.364540594666	50019.003513690965	0
49983.49823437399	50007.538690917216	0
50014.32975302772	49996.15686941403	0
50015.78410513641	49997.474112749405	0
50009.43197460551	49990.474738550445	0
50004.745906517455	50016.623646608256	0
50009.63416808849	50010.34807378314	0
49981.74271072933	50016.83610456045	0
50013.40609958293	50002.34463341224	0
50002.72985233878	50018.01678341299	0
50008.287622641416	49999.13161246651	0
49984.126513146795	49977.08224825575	0
50012.84333684762	49985.38424254539	0
49987.99532836726	49995.883448455505	0
49990.49563661924	49992.83144377475	0
50014.145828508044	50005.16808115428	0
50015.1384677496	50000.029878970345	0
50018.71002429644	49992.34413541518	0
50007.134924491525	50011.962310271636	0
49996.373515502455	49992.135994846685	0
50006.850693972374	50009.72264438309	0
50012.45941158673	50019.663471941465	0
49992.899397134126	49993.07508130361	0
50016.607641170005	50001.151601822945	0
50001.25747092277	50006.547656443894	0
50005.9345093647	49994.19009730721	0
50017.813944932546	50005.00005444524	0
49994.42296405501	50000.44724693628	0
49999.35940114721	49988.76188971461	0
50016.58884756132	49999.17895380054	0
49994.892938313336	49980.091849776516	0
49995.0510721457	49995.44024060015	0
49986.38053722962	50002.41536141428	0
49990.64707373581	50007.66669698612	0
49989.3412077137	49992.250863683475	0
49987.369434572014	49998.90669951169	0
49986.04730065185	50004.93889305151	0
50020.57281063565	49988.298296764944	0
50003.141428724506	49983.92680217168	0
50011.81226398315	50020.795317113116	0
50007.91702417866	49994.79261652382	0
49997.460358599514	49978.000531714766	0
50008.47322917809	49997.7998386602	0
49988.79105521255	49985.61885176348	0
49979.99668415866	49988.247550464446	0
50023.01450993598	49990.665766766455	0
50001.80863469015	50011.621492053586	0
50001.180707899926	50000.160397497704	0
50001.230491099064	50013.464722137476	0
50005.57916729151	49986.36478573439	0
50006.32386534526	50003.98689779463	0
49987.26417256439	49997.386262863576	0
49986.50969488265	49971.13079668079	0
49991.78560749561	49984.743248127874	0
50011.91064186316	49987.25857504851	0
49979.026179858774	49993.54009193787	0
49995.29197055855	50014.299317089695	0
50003.27528192292	49991.640484220654	0
50022.18687484511	49999.49876293456	0
50016.845165693354	49996.542146341235	0
50009.68184032617	49994.3223712722	0
50008.5689875515	49989.42745413995	0
49988.62882947315	49994.23153514448	0
49978.34352784749	49994.31806542327	0
49991.21899801028	50013.93786311992	0
50009.06545782055	49992.015826742805	0
49996.762495718875	49973.93491078354	0
50017.86968777505	49999.56646561498	0
49992.32209367812	50003.204802689404	0
50006.53972236025	50002.45568023364	0
49989.60527622023	49999.63902025744	0
49998.13606003267	50013.69500914624	0
49990.00921189547	50013.485931768155	0
49991.09537875763	49976.82180722324	0
50010.54800492425	49998.00514117209	0
49989.09032394753	49996.42852776032	0
49995.18505374276	49987.3120398817	0
49990.204920949844	49989.23957312068	0
49995.16332007578	49981.804981765024	0
49989.805555721876	49969.598178768865	0
50014.54160586519	50009.30971696948	0
50021.54580095918	50001.77225144148	0
50006.927652825536	49994.9504747572	0
49978.94516972163	49997.86333530433	0
49987.154837966766	49993.45593771072	0
50018.25094646333	49988.26745355924	0
50015.53809944499	50007.19757847838	0
50002.562234896366	50007.29734310244	0
50000.87592896443	50009.30557281569	0
49996.09835851055	49994.088565508806	0
50023.472574627034	49993.01831946304	0
50013.090661204544	49993.807025936294	0
49978.33498788711	49999.89226490378	0
50014.457860201575	50015.35471834229	0
50006.75642568968	49992.643689522236	0
50010.80395894891	49986.74763689218	0
50001.22972512284	50016.696412634854	0
50011.0865047758	49984.2383962155	0
49987.17750191979	49980.50113884318	0
49988.18126003159	50002.39534483807	0
50025.30879016485	50001.55626795164	0
50004.84985572731	50003.25131092541	0
49992.321169828596	49977.792669715236	0
50025.70679542769	49986.95657258604	0
49987.68618123762	49990.97637467728	0
50003.750755374844	50000.30182726468	0
49993.00738688821	50018.27374472574	0
49985.56049451298	49985.40564000354	0
50012.47559685164	49994.66869856204	0
49988.23073582163	50005.06016935864	0
50014.21137249285	49998.59916272567	0
49985.705947552444	49991.237555350046	0
50023.961762669176	49980.63716247672	0
50015.65901229553	50005.51123304655	0
50007.42018130532	49983.40923644637	0
50003.98929458173	50020.19652411129	0
49978.68685766216	49980.01706397409	0
50006.02554113342	49983.502716806615	0
50006.37104882755	50017.880156948675	0
49977.877792385596	50016.68462250551	0
49983.88778388111	50003.431641383904	0
50007.25930525301	50016.356386512496	0
49997.53870393056	50011.68337544323	0
50028.8876354843	49996.7961139601	0
49993.03313609062	50004.99403676527	0
49978.87460193789	49978.57901382944	0
49998.366406242945	49994.75751474936	0
50019.61622097593	49990.60713461233	0
50014.61533795304	49991.38028168589	0
50008.690952911136	50020.165591565055	0
50005.68511072025	50013.842987113785	0
49996.093953493786	49996.01996986774	0
49981.46397774686	50000.416395001106	0
50010.21667654521	49996.177030068495	0
49996.98762224401	50012.73618486243	0
49977.06413674297	49991.234642248426	0
49993.694214306066	49995.12567417274	0
49980.3192485011	49994.00326872188	0
50004.056211135474	50014.66353332076	0
50002.37956575776	49978.923750197646	0
50022.66685467963	50001.65038291576	0
49995.84149753014	49973.43350969119	0
49997.10356754586	50006.01006358804	0
50033.06942428801	49981.91341570461	0
49979.94679799229	50001.3323591304	0
50008.85047956283	50016.47355770598	0
49995.25060635962	50016.73726829858	0
50006.72266694603	50007.64404602325	0
49990.082384099696	49971.73324296739	0
49994.30142329103	49986.52147414055	0
49993.99083781493	50013.564340328594	0
49993.677025331424	50019.77453632753	0
50008.88873976937	49986.20754836948	0
49989.62043617076	49984.9066512741	0
49976.89101514203	49999.79555213243	0
50000.38365317644	49984.73866509687	0
49998.50301832688	50004.801049115755	0
50002.4775370339	49999.82692121468	0
50000.58614407058	50022.59126134004	0
49991.57997734524	49980.74466590062	0
49999.47619484948	49983.55135301644	0
49997.872176753845	49979.78767954166	0
49999.51034001347	50014.126163537476	0
49987.361610054635	49969.53376487578	0
50002.83973411616	50012.701877170904	0
50010.86774556764	49989.07944425918	0
50001.15748309764	49991.573961654765	0
50007.9913835416	50022.24041741338	0
49988.7503233546	49981.35012226887	0
49986.03608310234	49999.11861181681	0
49985.00637627702	49981.597648055234	0
49985.650089384144	50009.49023072368	0
49974.397243483145	49994.03644489316	0
50015.4345562129	50000.98678220005	0
49976.39001702552	49983.38478956387	0
49990.066594147334	50015.71113489241	0
49971.73204410394	50023.41744022993	0
49983.60830630746	50002.113752133686	0
50007.28364498836	50014.70157262982	0
49983.19737224199	49998.713609976796	0
49986.11467622116	49996.56995467928	0
50019.87293030292	49996.05067039871	0
50011.89569799317	50004.23689077273	0
49987.14195373493	50003.64643312917	0
50005.18617250356	49976.00707180303	0
50021.27295677253	49997.78060101359	0
49979.594871433575	50010.649888378335	0
49992.039268323744	49970.88771154867	0
49987.510827455895	49972.02581111281	0
49995.56040451604	49984.98989796355	0
49981.0822076258	49967.432359146966	0
49987.94058000065	49974.88526764987	0
50014.510866226876	50001.379604242626	0
50004.62877733578	49978.807454918766	0
50003.970018942	50018.124082947324	0
49993.62624373497	49978.81782578118	0
49981.3428510555	50003.34384201937	0
50018.167902045905	50002.34827142573	0
49981.71449227033	50012.160532840586	0
49993.51179022016	50011.8374166899	0
50006.51511528033	49980.31385758159	0
50023.53832016382	49982.224374854566	0
50017.194157851016	50024.83639285489	0
50016.97714463976	50008.12513798981	0
49990.94758817478	50010.165896359336	0
50029.3899666008	49984.93088934797	0
49985.95128382408	49973.39797252086	0
50021.498484812364	49991.903341270365	0
49977.56468768297	50006.68173366002	0
49997.40523162644	49985.00916248897	0
49999.45886393115	50015.993292540705	0
50004.07375902936	49990.19193619716	0
49974.26236635185	50000.19879209648	0
50019.180563178095	49997.94562009952	0
50009.890755981425	49980.265018184764	0
49989.29510405071	50002.724338880376	0
49996.426259186024	49985.51478007382	0
50007.493040620924	49989.19723968765	0
49981.384028675486	50010.62626959132	0
49991.6071713429	49988.028312631526	0
49984.6056899718	49996.65388554512	0
49989.978249538704	49976.34614928339	0
50009.06208482354	50007.05225252825	0
50015.12164949382	49987.54220632814	0
50013.02451351341	50012.6930640136	0
49983.72875331615	50005.03348698493	0
50030.322162535915	50008.764945724026	0
49988.07236480543	49973.30322159022	0
50021.17953770424	49993.40148768863	0
49977.9353266202	49988.32861394756	0
50017.55200453088	49989.686622262205	0
50009.41709683127	49982.94472538286	0
49993.517031380165	49985.624445562935	0
50024.23762702507	49990.057631149546	0
50006.59920691841	50013.173112278804	0
49996.36285869221	49979.65183355569	0
49996.46253639952	50010.35669178488	0
49986.346697934445	49975.77454466398	0
50017.36509094484	49994.05724041787	0
49977.54298608225	50015.26628060827	0
49987.665413008544	50009.961026873665	0
50004.20668245684	49986.92493821414	0
49991.240948939056	49995.09753900651	0
49990.672214701546	49969.02835953091	0
49986.80029992012	50019.193986685816	0
49987.05498610656	50015.276629584274	0
50013.29483279359	49990.93642424138	0
50003.07116470876	50004.790797890644	0
50019.96678142075	50005.286622233856	0
50016.410985050155	50026.64117403084	0
50022.381607964344	49994.78009458669	0
50032.55510401598	49988.476649386204	0
50019.84726886357	50008.03743254569	0
50018.55105006549	49996.125393120456	0
50005.72733228711	49984.65987424659	0
49990.724770951034	50001.10196901953	0
50007.556938279646	49979.396019758125	0
50022.078615100705	50000.813758113996	0
50004.55566149082	50023.60044291396	0
49998.4983155582	50015.035411197096	0
50004.21201548379	49979.89735732732	0
49998.41688966351	49982.0914605221	0
49996.9404056562	50019.45560997021	0
50024.824178134666	50003.82240284793	0
49981.59933546655	49988.22546023058	0
50006.68692081328	49991.29153867619	0
50030.92505047998	49986.73341575318	0
49987.02162812129	49999.91224158874	0
50025.59547838074	50004.8113040502	0
49988.90094384041	49975.40867859488	0
49990.23594971534	49994.96063345515	0
50017.1067611682	49986.79810538411	0
49995.74080340362	50018.56532930337	0
50002.31586199673	50000.83903672667	0
49985.91446985067	49977.111835945914	0
49967.44431902017	49989.53004316159	0
49991.32434972063	49993.81099808387	0
50030.49764698876	49999.80431681986	0
50027.8920230694	49984.61646596402	0
49974.05217655252	49991.63751974511	0
49986.350155817265	50008.71150109189	0
49979.786602864704	49996.93528004006	0
49980.638830733114	50014.78666042598	0
50018.94609729141	49984.38404056665	0
50016.86817008317	49983.479919210724	0
49990.923193534356	50019.067660158245	0
49984.68159875427	50012.00075993163	0
49982.58897476211	49987.25645410104	0
49977.860154341804	50025.185317880954	0
49980.36263354036	49976.54920293385	0
50030.175245270664	50013.83441614367	0
50030.65430217634	50010.08164100497	0
49970.65389870021	50027.10203048065	0
50034.9719228903	49978.647480672626	0
50017.85789347177	50007.327853458395	0
49989.376716702325	50005.95581601044	0
49972.54740722439	50004.26018838349	0
49999.90607349646	49987.24525022351	0
50016.33039841318	50011.26546094777	0
49992.406209525456	50011.43399184492	0
50035.72874323706	50015.82195458916	0
50005.41012807499	50025.2913505149	0
49983.81713803753	49983.79410119446	0
49999.77181508898	49967.689736443	0
49967.01115954832	50018.732933267005	0
50001.21111076006	49976.59515916633	0
50022.03660548448	50021.284900769926	0
49987.06820574467	50005.69981951918	0
50020.23576196077	49998.22890886206	0
49992.16903790663	50013.34050751537	0
49981.74734959878	49983.20071237331	0
49991.36824090871	49969.98461879516	0
50012.37766248718	49981.688403947286	0
49974.56224014572	50014.0804240969	0
50024.36097900612	49986.16457806206	0
49978.57637046901	50017.57258934513	0
50035.21616128849	49992.33085888675	0
49988.520182053304	49993.212740546805	0
49990.99456999804	50011.18036907362	0
50014.791241027175	49989.81083623396	0
49983.24235149588	49995.04380092772	0
50005.4078474971	49995.59320991545	0
50026.3538803164	50002.49773890014	0
50022.33425121599	49996.648774144	0
49985.706139208625	50015.893411702025	0
50001.12132970448	50026.977078791555	0
50032.16883876991	49997.22933410839	0
50000.78804212597	50010.92367463368	0
49997.79416111843	49992.046539810384	0
49989.86428037326	49986.360250281214	0
49991.50355130605	50019.933566887434	0
50028.340584949256	50004.80209150397	0
50123.92787185403	50147.92336735453	7
50126.975882282946	50136.03898548104	7
50132.98954520249	50130.07543968975	7
50118.72208978882	50139.52804675849	7
50118.02361577543	50155.17387153706	7
50106.32040203721	50136.85008263895	7
50121.64609946275	50123.852891330294	7
50116.478122271	50131.08838957814	7
50134.3925423819	50113.8934674641	7
50129.31622952732	50157.56131371781	7
50090.62852866142	50136.461007891645	7
50119.515205494194	50115.23116795806	7
50096.00549326103	50149.35842778488	7
50106.473874794734	50121.07888497114	7
50083.07054320676	50125.61640212517	7
50080.226941566405	50138.02161794771	7
50104.30331819078	50162.221913007124	7
50112.85529780053	50103.35846602027	7
50143.51604221489	50113.91862450336	7
50113.72905633363	50147.74740379423	7
50119.73812156387	50088.21749417646	7
50095.77498906651	50122.83051320589	7
50098.89940771128	50115.23683769954	7
50091.00464407527	50163.03209249392	7
50143.90645101661	50132.3533241784	7
50087.046526168255	50146.2244073174	7
50099.8681528415	50095.05997071947	7
50084.161601480446	50153.76569110769	7
50154.57336176112	50119.58687177661	7
50104.24561547866	50087.04676859185	7
50132.249770875474	50148.74724501593	7
50141.409348794856	50144.320826885465	7
50069.39613909421	50143.87259796292	7
50128.15657496711	50075.978182328865	7
50063.612158291544	50137.97247955064	7
50164.78060910538	50128.43745247969	7
50155.842034701476	50110.24006195865	7
50123.6501235184	50163.244677807044	7
50153.723120140945	50137.125434320886	7
50076.667652716256	50116.765938689896	7
50069.02813837365	50128.42637817395	7
50121.590404709445	50067.59988277935	7
50098.02292912129	50173.542318897606	7
50141.5018040568	50155.67141074969	7
50132.6469779442	50063.92751560896	7
50113.59832619987	50170.31790719881	7
50068.67707226084	50103.55304275604	7
50085.67137877501	50176.617410256426	7
50137.330953814875	50168.35037649024	7
50070.43039085804	50086.92510478832	7
50054.04819127861	50134.85517050883	7
50147.88920397267	50166.01702032762	7
50166.414086997	50113.76435451648	7
50173.402281164424	50127.847852142346	7
50125.63492609958	50107.14014898861	7
50056.79544048315	50108.42562489462	7
50180.11307430596	50109.56782548806	7
50081.736498319086	50169.51210502719	7
50047.292446095686	50101.26681796695	7
50072.557818476685	50156.39137378511	7
50110.55495003223	50076.16466409954	7
50056.7329262702	50080.46957502069	7
50153.19360745908	50145.57187789127	7
50127.51780248427	50099.10301312587	7
50061.13730124197	50148.01422412803	7
50143.45645979522	50059.47354321274	7
50107.60119317824	50176.71457443555	7
50057.10832208359	50098.6742658267	7
50178.79287747335	50097.48189664431	7
50115.01279015523	50095.302181414096	7
50138.89294474357	50104.65266823238	7
50068.571427950825	50079.079374488414	7
50132.293739119	50051.61279319729	7
50162.78203032757	50150.74384047592	7
50049.93791627476	50113.056268096756	7
50086.299403473946	50188.10835507908	7
50169.83141699802	50104.47325480235	7
50045.52059326251	50071.38031813046	7
50122.30188540054	50175.058268789544	7
50154.43067170897	50157.89011925842	7
50157.694219369325	50176.198253356895	7
50045.1951258763	50135.73137835736	7
50071.074866748764	50179.61478506945	7
50086.87711425902	50109.39769881379	7
50050.15987986165	50149.26063800467	7
50080.8891535646	50100.18753981586	7
50100.116949673444	50189.1301231248	7
50130.9281255563	50090.601190752684	7
50167.94595844562	50178.88084795627	7
50121.00745273191	50055.21112512893	7
50098.11600271054	50081.69798987168	7
50067.21376161015	50119.51789388458	7
50136.75510174163	50176.666681617884	7
50063.18388734334	50169.69984008205	7
50068.41111052362	50070.34907055149	7
50121.73525668358	50043.40695743946	7
50092.577788587034	50194.40968330788	7
50073.81149286423	50171.37255255208	7
50142.40028920066	50083.27800702551	7
50146.88866680744	50179.676593894335	7
50047.51093352792	50081.17832583234	7
50169.04682281476	50094.85936088902	7
50160.72609238343	50091.725787395095	7
50154.61927676967	50068.308748584765	7
50098.56311645118	50103.53661843939	7
50116.66519960365	50190.815692414646	7
50038.42027625007	50131.43550071046	7
50073.891189572416	50094.61766821715	7
50159.18417126563	50101.52013447659	7
50135.38291545801	50137.94808664273	7
50055.82649745911	50064.071998889296	7
50164.931108658355	50084.7407060305	7
50079.24476236203	50085.76639942858	7
50104.89054993567	50153.76000476655	7
50109.506504934354	50110.836752230636	7
50178.08098616765	50136.98158544857	7
50036.39849479334	50105.60362620174	7
50151.07328509788	50186.53891361472	7
50088.05023504353	50118.52076844822	7
50169.67114590606	50137.50177804368	7
50163.69047028744	50167.66168748894	7
50108.96250991667	50066.69651078676	7
50139.63007219423	50042.60034018372	7
50076.03356079763	50067.450294839735	7
50156.85238011008	50129.540195066504	7
50145.53090082076	50196.81821492454	7
50068.98074877748	50057.49847002887	7
50194.21531622822	50140.73956672289	7
50099.65558157269	50205.99626106518	7
50042.794545036144	50057.268694428574	7
50144.614134770156	50208.02318809185	7
50149.72658179759	50088.860182009594	7
50043.28060362094	50158.8367509681	7
50053.059796028356	50056.3493019312	7
50084.5343338564	50059.583325640255	7
50084.43380757708	50068.32266127406	7
50095.072429250955	50053.89541663968	7
50050.447681117934	50092.45821125437	7
50063.27330245172	50051.580971833966	7
50032.22902980398	50147.99786657334	7
50047.39445497545	50123.70300644992	7
50029.715811406575	50093.407893861004	7
50028.70115004696	50113.347595912615	7
50165.734498119964	50188.180993850845	7
50156.1605276952	50206.12209921063	7
50205.32687824814	50133.03836691012	7
50037.640189227466	50115.55789489316	7
50167.658100530716	50071.3341938278	7
50174.569621848925	50085.81413365296	7
50091.246134260706	50209.10022424782	7
50149.29389359586	50101.74853687003	7
50172.41991024431	50157.262108075534	7
50106.05491691398	50196.22023640182	7
50211.67519842092	50137.98437929103	7
50080.70604061839	50052.54039544211	7
50025.068065403975	50121.80261702228	7
50138.64630493505	50073.86371017056	7
50213.06605893876	50119.91668659517	7
50032.883441579055	50048.853555630645	7
50079.74401140737	50076.34689681348	7
50132.88568787898	50212.02388715166	7
50101.011991172214	50129.70848219564	7
50112.830592399194	50203.28053012419	7
50194.59875208446	50155.07893570969	7
50191.88413951147	50092.55438544733	7
50096.18006177293	50067.51862706883	7
50089.223679298804	50076.278269058974	7
50118.93951653142	50220.72656626286	7
50088.38377860624	50087.26788425087	7
50166.55099224767	50196.993898835484	7
50025.697507953555	50104.020984577415	7
50019.43683641506	50140.51461599314	7
50086.68346507566	50044.26527599674	7
50181.1220781308	50124.44337044736	7
50211.19274857141	50107.8798188542	7
50129.873654094474	50181.89063692527	7
50125.19197249923	50202.96767869428	7
50124.90596689702	50213.851247021244	7
50030.229890228584	50060.043029028944	7
50137.70520644169	50185.44617159374	7
50056.275016864856	50118.822486000056	7
50134.85417857272	50222.2259305912	7
50029.89115609966	50159.37492391534	7
50159.674259496685	50058.4668701442	7
50089.167394308875	50033.32469276611	7
50186.141318891874	50131.8105986741	7
50144.5575413923	50124.36862547359	7
50114.355955771505	50231.176664432205	7
50034.86801953809	50076.38586875841	7
50040.29862729051	50144.14761167854	7
50130.86972323016	50190.97296018419	7
50052.48772506998	50169.98668971459	7
50119.46597665764	50076.23913010357	7
50082.89112261798	50204.2135542214	7
50067.55657984064	50041.55729151582	7
50177.30411680705	50074.946185352615	7
50220.94493062264	50136.04245952545	7
50109.125391743895	50058.24018028459	7
50112.4532438217	50160.95414588615	7
50037.01330766504	50168.39867653012	7
50028.743079557775	50132.39337749465	7
50197.88133323409	50103.65836035451	7
50137.34297704424	50096.62192695033	7
50111.1806273276	50216.27622718582	7
50144.292153265065	50034.3221153106	7
50118.98027768535	50241.43072472348	7
50143.57278339789	50217.23356495046	7
50088.412284817125	50218.220281630674	7
50054.85582751142	50126.69795381791	7
50230.168311344554	50133.08634368937	7
50017.67677994142	50050.30992099276	7
50076.82059650315	50228.08395052174	7
50037.892631135604	50087.71244232461	7
50017.60663820015	50158.76510417739	7
50184.90081131973	50150.16251505443	7
50020.976071806515	50037.65620182745	7
50107.515075547955	50239.218226690995	7
50148.39976122441	50047.33484506175	7
50206.49814958972	50154.44228078182	7
50107.457185250685	50254.553237458094	7
50228.37949944302	50123.868056680825	7
50201.95905798507	50113.094680443115	7
50057.63427808202	50161.117144407486	7
50166.37115197494	50044.303686055886	7
50016.88510542575	50098.986475349746	7
50078.29104840383	50185.370580466275	7
50153.22073377286	50219.20392408582	7
50012.6884236683	50027.381484264064	7
50008.004855954656	50156.19312462694	7
50009.732734452125	50129.795124681346	7
50124.299898766636	50227.839743232995	7
50190.66697252022	50113.45683669001	7
50022.170340705445	50071.094333678164	7
50152.46599111152	50081.24685668518	7
50157.017753443266	50048.03839764194	7
50167.68362843484	50060.22688467753	7
50079.72373110901	50238.97202943144	7
50130.79225604482	50232.758305707655	7
50172.76230502367	50034.47386636023	7
50161.97226205027	50213.61855692435	7
50011.4319440604	50072.07841054309	7
50199.1901896918	50124.814166357435	7
50093.44504936128	50230.49225683978	7
50060.96295534246	50089.35803022863	7
50061.32002840614	50224.395721641515	7
50012.70281332128	50174.75005228751	7
50068.429741446475	50218.78125615591	7
50104.89100171823	50221.95643138159	7
50138.243848654856	50244.128525948996	7
50022.960042797306	50173.40877507441	7
50177.89334801571	50052.50785544329	7
50030.23896317346	50179.46810221281	7
50122.57168861886	50256.82690879442	7
50132.764075320585	50035.1054685064	7
50188.432778409515	50083.39279717678	7
50237.82268888253	50113.86452892994	7
50104.744022127576	50230.060094275854	7
50058.05619673229	50187.57466010435	7
50071.493262387754	50049.42118027355	7
50096.70576916762	50038.6609877861	7
50175.11335058964	50118.91872279908	7
50015.04838416961	50122.15242559999	7
50107.91951358122	50038.129295137114	7
50077.37027897048	50148.05095005987	7
50202.43701505412	50162.27800989073	7
50098.13664335677	50215.988684638025	7
50215.18822929279	50169.05184951164	7
50164.89258381756	50222.78300931331	7
50135.290671075985	50024.20660271136	7
50042.31729241788	50046.63421626529	7
50116.5557722292	50034.39111405271	7
50078.77891849392	50214.594467159055	7
50211.11684391785	50177.2133641114	7
50006.298061043366	50062.14422865881	7
50177.17572352441	50167.6492078122	7
50033.072651071205	50124.99360907236	7
50051.888291484094	50179.59048692599	7
50170.71001386529	50215.21760099002	7
50195.51410600286	50132.71840991094	7
50006.251955351334	50088.64465212771	7
50035.38645788681	50067.69252279532	7
50222.831681716016	50114.53480953904	7
50161.79620116919	50140.008932813835	7
49999.64587401083	50019.303891944044	7
50159.20803734084	50030.74585241388	7
50199.73770067217	50172.45627138994	7
50081.551828889285	50247.39612914044	7
50003.15779671505	50073.08602798776	7
50063.03179854306	50179.85869304121	7
50182.90851812226	50196.82849242162	7
50185.3616163232	50074.47355492556	7
50002.916349969404	50163.913684490944	7
50069.738075305184	50196.03686748333	7
50183.57691871208	50161.38355921186	7
50008.036495082866	50014.973608217995	7
50219.60920142255	50155.99040293079	7
50022.15949190732	50060.946374741965	7
50224.09333709458	50104.62578711583	7
50078.76900618619	50193.90073926117	7
50189.42464072025	50103.52641388285	7
50047.43820643208	50189.615256046614	7
50115.173860884905	50180.21765353845	7
50084.88929203714	50229.35012468957	7
50126.10917432158	50028.20489727596	7
50173.42090130333	50146.84280662304	7
50040.89023888052	50183.69722289702	7
50175.175597338406	50183.21684221908	7
50190.396185651865	50168.905511737736	7
50016.969711097125	50019.23159383751	7
50067.38692586485	50252.423404675705	7
50023.05960590821	50079.16763584084	7
50058.57028232404	50044.64119728683	7
50024.013816229344	50152.91648324789	7
50246.243783397265	50137.61339194584	7
50056.48900802904	50208.736496005266	7
50203.76871070541	50143.97919728023	7
50056.11593994963	50238.033341691196	7
50032.2988450628	50139.7113881955	7
50226.442127758324	50173.020299991695	7
50177.43304312242	50021.450113874576	7
50197.92788188407	50200.20908614443	7
50073.1517623271	50032.559870624624	7
50014.175183624466	50166.45326106561	7
50077.34540967507	50041.33372657406	7
50057.755519716935	50216.929436143204	7
50045.93812993572	50222.37082281624	7
50166.381053446064	50206.088898420916	7
50181.190661760236	50065.59911679245	7
50067.99560906663	50022.38314362159	7
50104.11013453363	50028.339323129745	7
50223.19284571801	50181.01123372618	7
50103.45862781233	50045.34351653123	7
50042.619818534666	50209.809725590356	7
50233.461244592065	50180.45638718279	7
50146.43200285763	50240.901359548225	7
50228.503291401685	50191.707134252574	7
50135.23815388347	50201.43119271202	7
50204.28687359488	50084.04852142307	7
50212.86471602606	50200.798071131685	7
50096.239755565875	50019.28741990745	7
50040.63401961506	50031.32510885358	7
50091.72304855624	50098.745231570414	7
50201.11360765259	50188.65892639701	7
50011.38327971856	50039.9028259883	7
50111.59741557624	50015.59155381143	7
50216.40428843359	50185.487808958096	7
50188.56121698087	50015.160894953704	7
50262.722096381	50138.681088545454	7
50054.533062729635	50250.982906484096	7
50131.14263123276	50248.261129980994	7
50048.24188471524	50198.68116735664	7
50144.470565153395	50010.87314778765	7
50065.13081372823	50209.775445228974	7
50192.480906865574	50188.825482785716	7
50149.80018015466	50228.547139579736	7
50003.057687506276	50046.211293555796	7
50256.78920983306	50150.37589824929	7
50114.22067923458	50248.70658298879	7
50236.22650778965	50188.464210358994	7
50144.743846472025	50021.153021500846	7
50063.831480884415	50244.17441843941	7
50266.53825523297	50153.23693180359	7
50071.04730685258	50237.394494490654	7
50189.95045642511	50063.015461371884	7
50229.69483539529	50156.445493479456	7
50245.41327236876	50152.044296899294	7
50231.372616269364	50143.11685293503	7
50000.5742299939	50099.134509510615	7
50004.45748063572	50035.09394072242	7
50210.97767344238	50094.3601868503	7
50125.13229514906	50012.2950185618	7
50092.658813002345	50182.58533186432	7
50248.563704692	50127.34033866338	7
50156.58107704482	50022.852838891034	7
50216.57525242357	50147.811131095004	7
50219.39631751857	50126.42463687191	7
50048.223048069995	50230.17615537414	7
50141.372089115066	50003.3215696325	7
50186.22136786261	50213.33949450164	7
49992.12800792482	50065.764421394306	7
50073.1707515093	50258.56517338933	7
49998.08775200499	50133.57544558831	7
50224.178533082864	50210.40820090883	7
50186.37895126071	50182.24437676183	7
50129.610989684224	50121.79999926246	7
50273.95691027168	50148.02051676244	7
50195.64006815175	50008.884456630185	7
50016.203466827836	50108.71852159782	7
50001.18589858022	50122.94336948774	7
50127.78655695436	50002.594062228905	7
50222.468537223256	50200.81222962154	7
50058.76743742598	50030.20451007777	7
50105.81128102201	50271.17822418938	7
50124.50525990347	49992.16037927843	7
50198.52736076634	50210.13396182131	7
50088.91966251201	50261.327088975086	7
50004.49577647379	50139.300518795964	7
50094.40591334248	50274.73221928361	7
50088.544247864236	50024.16415107659	7
50173.376979664725	50191.16788410644	7
50092.12514485187	50243.42339972144	7
49996.398089536015	50030.212131202425	7
50119.04666668823	50006.494144826254	7
50279.79589188168	50134.60659020544	7
50036.79564291868	50225.63020407374	7
50006.0660809946	50185.33557047628	7
49996.299326695924	50145.98211101324	7
49993.30406474429	50161.716609169904	7
50018.478110524906	50191.523197286166	7
49999.53035910689	50156.09287299048	7
50187.788043334	50227.33676703089	7
50204.443835258615	50022.191906518674	7
50097.41583910697	50260.11831484207	7
49995.228875666995	50075.0746012801	7
50077.99098996475	50024.9190702	7
50226.74440492867	50094.797339356955	7
50264.83038916781	50125.7187928612	7
50238.499299915005	50204.376703229864	7
50028.083721730756	50201.4673427052	7
50003.66674085617	50172.18488088292	7
50274.0491673591	50162.952671638646	7
50057.799760713286	50199.48425523936	7
50043.75533482404	50175.22405194228	7
50246.0712852869	50114.03903086949	7
50058.13933072797	50259.779213563554	7
50245.42967550025	50187.57940222946	7
50019.713308668244	50182.95404307056	7
50050.61677935553	50041.33068471955	7
50013.70996885695	50082.44463956178	7
50102.009112116546	50143.835022994725	7
50108.87763869129	50185.31875559502	7
50201.76157139367	50095.11052034983	7
50023.8574712982	50025.79622895861	7
50196.902173969596	50240.78591651769	7
50230.81747066006	50216.65126171897	7
50240.80760829666	50130.50423043855	7
49997.91166494031	50087.501560408906	7
50196.04302782835	50223.24330149416	7
49982.256266036275	50135.31717328207	7
49983.608324286266	50089.16535605088	7
50227.93695528235	50224.4709071058	7
50239.515787507764	50098.29226161013	7
50255.16342926006	50107.87873909953	7
50138.501885984995	50254.296236019625	7
50072.79815087958	50270.37437463199	7
50189.07326274407	50123.03533366526	7
50133.489878648186	50265.16100608312	7
50193.692664878974	50070.42951529919	7
50033.08508569589	50035.98679359709	7
50186.80323443563	50236.72525247418	7
50259.040946689136	50181.5155454284	7
50269.069302461176	50190.902933451696	7
50013.12137919241	50146.79358522713	7
50292.76922626328	50144.19233858249	7
50178.26704559193	50238.871961812336	7
49983.1122346257	50150.00014087359	7
50134.98928526681	49992.81945661906	7
50084.42171027239	50014.35846574501	7
50147.22729811973	50252.55864657293	7
50042.02270616843	50023.200671197876	7
50149.948076175744	50028.4995534125	7
50151.856840542845	50001.72765988212	7
49987.93643092047	50110.21109232297	7
50230.460164981305	50204.68947692025	7
50185.276663413766	50248.00265248613	7
50258.93981542346	50119.42868780382	7
49987.80770967456	50025.345637814185	7
50064.2577368153	50266.70850465384	7
50161.68973130184	50234.793801836895	7
50080.28215813218	50284.37401034918	7
50213.40788283521	50215.363369792976	7
50302.4836367491	50131.567953475576	7
50031.73126755221	50011.74937683471	7
50209.804654426625	50190.47149627158	7
50036.33698230995	50196.42175433243	7
50073.0705266224	50203.43676399661	7
50202.85510005984	49999.7510261456	7
50212.46443930784	49996.34471921809	7
50116.080992938136	50264.265403851336	7
50118.79474864775	50020.955879026296	7
49990.389850775784	50140.40882020855	7
50244.16855852187	50220.354120931566	7
50006.204287137	50202.27081399133	7
50006.95878463679	50116.490866727734	7
50015.03605102519	50005.83694611165	7
50026.11851884126	50235.48279113387	7
50067.7516156365	50187.56483927211	7
49998.851864282966	50194.57164235625	7
50273.14541630442	50201.795682877775	7
49990.32749693584	50040.76463106127	7
50187.46178326527	50204.62241716072	7
50211.50937829271	50029.34297103008	7
50077.35064555197	50009.523018312626	7
50218.02656150882	50234.635922129375	7
50286.431958176996	50210.05847336917	7
50252.1861814115	50197.17044096972	7
50109.451065898866	50281.762469083515	7
50060.57935431145	50281.26910560339	7
50224.92115475396	50148.58661925027	7
50037.375682663645	50241.48241944542	7
