# Supplementary material for: Abundant Topological Outliers in Social Media Data and Their Effect on Spatial Analysis
Source: PLoS One. 2016 Sep 9;11(9):e0162360. doi: 10.1371/journal.pone.0162360 (PMC5017681; doi:10.1371/journal.pone.0162360)
Supplement: S4 Dataset — See the respective attached file. (ZIP) [file pone.0162360.s004.zip › S4_inclusion_swl/clust_80_89.csv]

50000.0	50000.0	0
49997.79043139506	49998.597076012185	0
49992.133447697015	50000.07879332946	0
49995.558133034945	50000.38009565156	0
49997.21745450375	49997.77212437529	0
49994.57180867038	50002.631066205395	0
49991.49888846195	49992.4613969998	0
49996.77201141029	50001.35825968003	0
50004.850999751936	50000.85693610015	0
49993.46797080403	50008.42654315858	0
49998.95035597973	49999.646175560476	0
49997.442896782326	49996.09302892505	0
49998.812795232036	50001.19449831629	0
50002.62075658079	49995.496073808055	0
50000.216125961226	49993.66178437633	0
50004.23648844592	49992.22940218959	0
49993.571381594695	49999.580818657516	0
49992.41923089483	49988.943020042476	0
49996.0527618576	49990.599080623244	0
50001.12000876341	49996.02035613251	0
50001.6019572125	49988.69191780159	0
50000.054173393626	49994.84507609227	0
49996.16393075302	49983.54171333091	0
49999.359585119164	49998.34690009942	0
49990.032259035645	49990.78718097332	0
50008.03801246034	50004.374756706806	0
49997.912305912	50002.05047237355	0
50003.47988321763	49993.052296422924	0
49985.51403302475	50003.33527065473	0
49998.6759818169	50008.21620234813	0
50007.88661690972	50006.75171072905	0
49992.84463948033	49996.02080521639	0
50005.353157945894	49996.63946390781	0
49993.56821679584	49997.757853689975	0
49984.727985152575	49992.42600786566	0
49987.897885826496	50000.432936200814	0
49995.41428427015	49998.58480619745	0
49998.23230755371	49984.27159425677	0
50001.56984675912	50003.70886639595	0
49987.949256951135	49986.671472371265	0
49993.69019385624	49988.42095948461	0
49990.60023029436	49996.84431148471	0
49989.8831856475	49998.5480773353	0
50004.031737429694	49998.13902404288	0
50003.4894029905	50003.09904140463	0
50008.61850962432	50008.21797879241	0
49999.591625836154	50002.031401449996	0
49997.03975814452	50009.348246719914	0
50004.44371639388	49993.891565456965	0
50003.34929151505	49985.56991203538	0
49992.16039029563	50006.06042632077	0
50007.15378653218	49999.26466668234	0
49996.16890274137	50002.738391335304	0
50005.92485061879	49988.330804757796	0
49998.38389391129	49993.62450756858	0
50005.06115385122	49997.67556213016	0
49988.91764942108	49997.5550046056	0
50007.51712024195	50001.36870839534	0
49988.1616042304	49983.63506917873	0
50009.485075860175	49997.87824772131	0
49996.04301541916	50008.734037925446	0
49992.10706594943	49998.709555552676	0
49998.05603662089	49976.85732034227	0
49998.23225417739	49988.04705525317	0
50003.29875263384	50010.79864165075	0
49988.8005706413	49988.888047156666	0
49998.633742805185	49985.74198749925	0
50012.26252845324	49989.043919917516	0
50001.71554240036	50008.23076770677	0
49990.4221963806	49980.08489794384	0
49996.7307457035	49986.75100088232	0
49996.95323201458	49991.31025767149	0
49996.627782278076	49999.704189140306	0
49993.783599509414	50001.9670468794	0
49995.547791910605	50007.16657583297	0
49994.541607082676	49998.032773452	0
49997.19536476392	49993.761534747864	0
49994.48619388764	49990.314267388865	0
50005.31953840113	50011.457951609125	0
50005.21838530439	49992.710027598725	0
50003.553832569996	49996.930528550794	0
50005.55622003214	50007.27952617764	0
50016.07253131363	49992.92009515851	0
49981.55975510632	49993.815413305005	0
49998.391760254424	50010.92338898061	0
50006.9610331696	49997.4371772649	0
50008.761052684844	49996.71402507769	0
49995.88335509951	49989.38185972829	0
49996.861110456084	50003.60591475201	0
50011.76083948491	50005.815023696225	0
50007.565205166386	49988.032658921504	0
50011.5472826698	49993.41279408204	0
49994.69598294172	49991.86267472745	0
50001.59297422699	49992.63184262959	0
50020.432728192354	49991.544523876044	0
49995.42836478101	49997.296746693275	0
49998.810270886876	49992.07105333187	0
49990.64479087334	50004.56734443546	0
49986.07489653561	49993.66150576665	0
49986.51012401545	49995.60849854692	0
49984.077954815686	49995.664388103614	0
50003.895467088914	49987.98694527446	0
49982.031325156546	50004.108411650275	0
50012.386007996894	50002.93416500153	0
49981.83577827261	50006.99544168797	0
50002.61358895062	50006.125868638286	0
49997.610187178936	50007.504993158815	0
50002.000247755146	49982.02566011666	0
50003.92467657114	50009.55221404131	0
50007.90022175466	50009.254849840996	0
50002.119076106625	49987.54881244561	0
50000.85755020047	49982.84260186325	0
50002.88920887537	49988.277816315385	0
50000.76418505607	49990.47633754719	0
49991.52221516297	50005.175687260315	0
49991.79441719219	49989.945528475415	0
49998.38903914623	49990.977596904035	0
50010.86443657174	50002.861853111826	0
49996.13310567727	49978.225416527945	0
50001.90323198772	50002.087447907405	0
50005.84584777947	49998.54566276328	0
50017.357289774474	50003.73442282242	0
50012.453241333955	50007.3589429362	0
49985.605250376015	50000.51473356919	0
49994.38328827558	49984.18899957935	0
50000.8403546126	50004.897730818215	0
50006.11194117808	49990.15992299432	0
49984.27524808013	50005.968591316036	0
50019.5490885488	49989.334775282514	0
50008.08135946473	49995.88210170539	0
50013.452588935026	49988.7082536488	0
49998.1854275154	49989.08493253287	0
49998.71774061969	50006.58240197167	0
49993.97049801827	50004.02511665101	0
50015.25622703696	49993.5720335993	0
50019.81418921928	49993.28277654077	0
49995.226166110464	49988.49803466768	0
49993.865175289255	50005.869898426434	0
49994.04884830762	49993.897956082816	0
50001.39258520028	50014.69304526826	0
49992.10381851385	49991.3367421365	0
50002.88349777745	49998.53556594982	0
49999.29465558944	50003.13800737407	0
50012.61582749915	49996.667967977366	0
50004.93898694684	49981.08544820314	0
49992.72674114008	49981.491918674365	0
49982.816725410885	50008.82887474503	0
49993.60548876865	49980.15138910854	0
49992.11360557294	49974.161871512435	0
50008.0641741181	49991.535682462476	0
49986.56975352135	49985.88537937111	0
49988.26397047004	50003.51104710496	0
49986.204012010814	49983.62403469558	0
50005.45533731321	50008.4777403098	0
50002.84202847576	50009.38788858975	0
50004.5110949025	50002.17592122478	0
49977.593176681534	49997.97886004455	0
50012.96296910729	49986.584380800676	0
50000.389708098875	50008.21378903525	0
49990.53693650669	49987.986221160616	0
50014.06684097054	49993.2541244715	0
49991.01998804747	50002.62396518842	0
49997.179664791176	49989.593964051295	0
50004.2950092968	50012.89350630644	0
49990.621701041644	49975.46767306921	0
49993.55678247852	49977.01456242952	0
49992.84959283164	49987.70268395018	0
50011.20404459958	49996.77816642178	0
50003.364540594666	50019.003513690965	0
49983.49823437399	50007.538690917216	0
50014.32975302772	49996.15686941403	0
50015.78410513641	49997.474112749405	0
50009.43197460551	49990.474738550445	0
50004.745906517455	50016.623646608256	0
50009.63416808849	50010.34807378314	0
49981.74271072933	50016.83610456045	0
50013.40609958293	50002.34463341224	0
50002.72985233878	50018.01678341299	0
50008.287622641416	49999.13161246651	0
49984.126513146795	49977.08224825575	0
50012.84333684762	49985.38424254539	0
49987.99532836726	49995.883448455505	0
49990.49563661924	49992.83144377475	0
50014.145828508044	50005.16808115428	0
50015.1384677496	50000.029878970345	0
50018.71002429644	49992.34413541518	0
50007.134924491525	50011.962310271636	0
49996.373515502455	49992.135994846685	0
50006.850693972374	50009.72264438309	0
50012.45941158673	50019.663471941465	0
49992.899397134126	49993.07508130361	0
50016.607641170005	50001.151601822945	0
50001.25747092277	50006.547656443894	0
50005.9345093647	49994.19009730721	0
50017.813944932546	50005.00005444524	0
49994.42296405501	50000.44724693628	0
49999.35940114721	49988.76188971461	0
50016.58884756132	49999.17895380054	0
49994.892938313336	49980.091849776516	0
49995.0510721457	49995.44024060015	0
49986.38053722962	50002.41536141428	0
49990.64707373581	50007.66669698612	0
49989.3412077137	49992.250863683475	0
49987.369434572014	49998.90669951169	0
49986.04730065185	50004.93889305151	0
50020.57281063565	49988.298296764944	0
50003.141428724506	49983.92680217168	0
50011.81226398315	50020.795317113116	0
50007.91702417866	49994.79261652382	0
49997.460358599514	49978.000531714766	0
50008.47322917809	49997.7998386602	0
49988.79105521255	49985.61885176348	0
49979.99668415866	49988.247550464446	0
50023.01450993598	49990.665766766455	0
50001.80863469015	50011.621492053586	0
50001.180707899926	50000.160397497704	0
50001.230491099064	50013.464722137476	0
50005.57916729151	49986.36478573439	0
50006.32386534526	50003.98689779463	0
49987.26417256439	49997.386262863576	0
49986.50969488265	49971.13079668079	0
49991.78560749561	49984.743248127874	0
50011.91064186316	49987.25857504851	0
49979.026179858774	49993.54009193787	0
49995.29197055855	50014.299317089695	0
50003.27528192292	49991.640484220654	0
50022.18687484511	49999.49876293456	0
50016.845165693354	49996.542146341235	0
50009.68184032617	49994.3223712722	0
50008.5689875515	49989.42745413995	0
49988.62882947315	49994.23153514448	0
49978.34352784749	49994.31806542327	0
49991.21899801028	50013.93786311992	0
50009.06545782055	49992.015826742805	0
49996.762495718875	49973.93491078354	0
50017.86968777505	49999.56646561498	0
49992.32209367812	50003.204802689404	0
50006.53972236025	50002.45568023364	0
49989.60527622023	49999.63902025744	0
49998.13606003267	50013.69500914624	0
49990.00921189547	50013.485931768155	0
49991.09537875763	49976.82180722324	0
50010.54800492425	49998.00514117209	0
49989.09032394753	49996.42852776032	0
49995.18505374276	49987.3120398817	0
49990.204920949844	49989.23957312068	0
49995.16332007578	49981.804981765024	0
49989.805555721876	49969.598178768865	0
50014.54160586519	50009.30971696948	0
50021.54580095918	50001.77225144148	0
50006.927652825536	49994.9504747572	0
49978.94516972163	49997.86333530433	0
49987.154837966766	49993.45593771072	0
50018.25094646333	49988.26745355924	0
50015.53809944499	50007.19757847838	0
50002.562234896366	50007.29734310244	0
50000.87592896443	50009.30557281569	0
49996.09835851055	49994.088565508806	0
50023.472574627034	49993.01831946304	0
50013.090661204544	49993.807025936294	0
49978.33498788711	49999.89226490378	0
50014.457860201575	50015.35471834229	0
50006.75642568968	49992.643689522236	0
50010.80395894891	49986.74763689218	0
50001.22972512284	50016.696412634854	0
50011.0865047758	49984.2383962155	0
49987.17750191979	49980.50113884318	0
49988.18126003159	50002.39534483807	0
50025.30879016485	50001.55626795164	0
50004.84985572731	50003.25131092541	0
49992.321169828596	49977.792669715236	0
50025.70679542769	49986.95657258604	0
49987.68618123762	49990.97637467728	0
50003.750755374844	50000.30182726468	0
49993.00738688821	50018.27374472574	0
49985.56049451298	49985.40564000354	0
50012.47559685164	49994.66869856204	0
49988.23073582163	50005.06016935864	0
50014.21137249285	49998.59916272567	0
49985.705947552444	49991.237555350046	0
50023.961762669176	49980.63716247672	0
50015.65901229553	50005.51123304655	0
50007.42018130532	49983.40923644637	0
50003.98929458173	50020.19652411129	0
49978.68685766216	49980.01706397409	0
50006.02554113342	49983.502716806615	0
50006.37104882755	50017.880156948675	0
49977.877792385596	50016.68462250551	0
49983.88778388111	50003.431641383904	0
50007.25930525301	50016.356386512496	0
49997.53870393056	50011.68337544323	0
50028.8876354843	49996.7961139601	0
49993.03313609062	50004.99403676527	0
49978.87460193789	49978.57901382944	0
49998.366406242945	49994.75751474936	0
50019.61622097593	49990.60713461233	0
50014.61533795304	49991.38028168589	0
50008.690952911136	50020.165591565055	0
50005.68511072025	50013.842987113785	0
49996.093953493786	49996.01996986774	0
49981.46397774686	50000.416395001106	0
50010.21667654521	49996.177030068495	0
49996.98762224401	50012.73618486243	0
49977.06413674297	49991.234642248426	0
49993.694214306066	49995.12567417274	0
49980.3192485011	49994.00326872188	0
50004.056211135474	50014.66353332076	0
50002.37956575776	49978.923750197646	0
50022.66685467963	50001.65038291576	0
49995.84149753014	49973.43350969119	0
49997.10356754586	50006.01006358804	0
50033.06942428801	49981.91341570461	0
49979.94679799229	50001.3323591304	0
50008.85047956283	50016.47355770598	0
49995.25060635962	50016.73726829858	0
50006.72266694603	50007.64404602325	0
49990.082384099696	49971.73324296739	0
49994.30142329103	49986.52147414055	0
49993.99083781493	50013.564340328594	0
49993.677025331424	50019.77453632753	0
50008.88873976937	49986.20754836948	0
49989.62043617076	49984.9066512741	0
49976.89101514203	49999.79555213243	0
50000.38365317644	49984.73866509687	0
49998.50301832688	50004.801049115755	0
50002.4775370339	49999.82692121468	0
50000.58614407058	50022.59126134004	0
49991.57997734524	49980.74466590062	0
49999.47619484948	49983.55135301644	0
49997.872176753845	49979.78767954166	0
49999.51034001347	50014.126163537476	0
49987.361610054635	49969.53376487578	0
50002.83973411616	50012.701877170904	0
50010.86774556764	49989.07944425918	0
50001.15748309764	49991.573961654765	0
50007.9913835416	50022.24041741338	0
49988.7503233546	49981.35012226887	0
49986.03608310234	49999.11861181681	0
49985.00637627702	49981.597648055234	0
49985.650089384144	50009.49023072368	0
49974.397243483145	49994.03644489316	0
50015.4345562129	50000.98678220005	0
49976.39001702552	49983.38478956387	0
49990.066594147334	50015.71113489241	0
49971.73204410394	50023.41744022993	0
49983.60830630746	50002.113752133686	0
50007.28364498836	50014.70157262982	0
49983.19737224199	49998.713609976796	0
49986.11467622116	49996.56995467928	0
50019.87293030292	49996.05067039871	0
50011.89569799317	50004.23689077273	0
49987.14195373493	50003.64643312917	0
50005.18617250356	49976.00707180303	0
50021.27295677253	49997.78060101359	0
49979.594871433575	50010.649888378335	0
49992.039268323744	49970.88771154867	0
49987.510827455895	49972.02581111281	0
49995.56040451604	49984.98989796355	0
49981.0822076258	49967.432359146966	0
49987.94058000065	49974.88526764987	0
50014.510866226876	50001.379604242626	0
50004.62877733578	49978.807454918766	0
50003.970018942	50018.124082947324	0
49993.62624373497	49978.81782578118	0
49981.3428510555	50003.34384201937	0
50018.167902045905	50002.34827142573	0
49981.71449227033	50012.160532840586	0
49993.51179022016	50011.8374166899	0
50006.51511528033	49980.31385758159	0
50023.53832016382	49982.224374854566	0
50017.194157851016	50024.83639285489	0
50016.97714463976	50008.12513798981	0
49990.94758817478	50010.165896359336	0
50029.3899666008	49984.93088934797	0
49985.95128382408	49973.39797252086	0
50021.498484812364	49991.903341270365	0
49977.56468768297	50006.68173366002	0
49997.40523162644	49985.00916248897	0
49999.45886393115	50015.993292540705	0
50004.07375902936	49990.19193619716	0
49974.26236635185	50000.19879209648	0
50019.180563178095	49997.94562009952	0
50009.890755981425	49980.265018184764	0
49989.29510405071	50002.724338880376	0
49996.426259186024	49985.51478007382	0
50007.493040620924	49989.19723968765	0
49981.384028675486	50010.62626959132	0
49991.6071713429	49988.028312631526	0
49984.6056899718	49996.65388554512	0
49989.978249538704	49976.34614928339	0
50009.06208482354	50007.05225252825	0
50015.12164949382	49987.54220632814	0
50013.02451351341	50012.6930640136	0
49983.72875331615	50005.03348698493	0
50030.322162535915	50008.764945724026	0
49988.07236480543	49973.30322159022	0
50021.17953770424	49993.40148768863	0
49977.9353266202	49988.32861394756	0
50017.55200453088	49989.686622262205	0
50009.41709683127	49982.94472538286	0
49993.517031380165	49985.624445562935	0
50024.23762702507	49990.057631149546	0
50006.59920691841	50013.173112278804	0
49996.36285869221	49979.65183355569	0
49996.46253639952	50010.35669178488	0
49986.346697934445	49975.77454466398	0
50017.36509094484	49994.05724041787	0
49977.54298608225	50015.26628060827	0
49987.665413008544	50009.961026873665	0
50004.20668245684	49986.92493821414	0
49991.240948939056	49995.09753900651	0
49990.672214701546	49969.02835953091	0
49986.80029992012	50019.193986685816	0
49987.05498610656	50015.276629584274	0
50013.29483279359	49990.93642424138	0
50003.07116470876	50004.790797890644	0
50019.96678142075	50005.286622233856	0
50016.410985050155	50026.64117403084	0
50022.381607964344	49994.78009458669	0
50032.55510401598	49988.476649386204	0
50019.84726886357	50008.03743254569	0
50018.55105006549	49996.125393120456	0
50005.72733228711	49984.65987424659	0
49990.724770951034	50001.10196901953	0
50007.556938279646	49979.396019758125	0
50022.078615100705	50000.813758113996	0
50004.55566149082	50023.60044291396	0
49998.4983155582	50015.035411197096	0
50004.21201548379	49979.89735732732	0
49998.41688966351	49982.0914605221	0
49996.9404056562	50019.45560997021	0
50024.824178134666	50003.82240284793	0
49981.59933546655	49988.22546023058	0
50006.68692081328	49991.29153867619	0
50030.92505047998	49986.73341575318	0
49987.02162812129	49999.91224158874	0
50025.59547838074	50004.8113040502	0
49988.90094384041	49975.40867859488	0
49990.23594971534	49994.96063345515	0
50017.1067611682	49986.79810538411	0
49995.74080340362	50018.56532930337	0
50002.31586199673	50000.83903672667	0
49985.91446985067	49977.111835945914	0
49967.44431902017	49989.53004316159	0
49991.32434972063	49993.81099808387	0
50030.49764698876	49999.80431681986	0
50027.8920230694	49984.61646596402	0
49974.05217655252	49991.63751974511	0
49986.350155817265	50008.71150109189	0
49979.786602864704	49996.93528004006	0
49980.638830733114	50014.78666042598	0
50018.94609729141	49984.38404056665	0
50016.86817008317	49983.479919210724	0
49990.923193534356	50019.067660158245	0
49984.68159875427	50012.00075993163	0
49982.58897476211	49987.25645410104	0
49977.860154341804	50025.185317880954	0
49980.36263354036	49976.54920293385	0
50030.175245270664	50013.83441614367	0
50030.65430217634	50010.08164100497	0
49970.65389870021	50027.10203048065	0
50034.9719228903	49978.647480672626	0
50017.85789347177	50007.327853458395	0
49989.376716702325	50005.95581601044	0
49972.54740722439	50004.26018838349	0
49999.90607349646	49987.24525022351	0
50016.33039841318	50011.26546094777	0
49992.406209525456	50011.43399184492	0
50035.72874323706	50015.82195458916	0
50005.41012807499	50025.2913505149	0
49983.81713803753	49983.79410119446	0
49999.77181508898	49967.689736443	0
49967.01115954832	50018.732933267005	0
50001.21111076006	49976.59515916633	0
50022.03660548448	50021.284900769926	0
49987.06820574467	50005.69981951918	0
50020.23576196077	49998.22890886206	0
49992.16903790663	50013.34050751537	0
49981.74734959878	49983.20071237331	0
49991.36824090871	49969.98461879516	0
50012.37766248718	49981.688403947286	0
49974.56224014572	50014.0804240969	0
50024.36097900612	49986.16457806206	0
49978.57637046901	50017.57258934513	0
50035.21616128849	49992.33085888675	0
49988.520182053304	49993.212740546805	0
49990.99456999804	50011.18036907362	0
50014.791241027175	49989.81083623396	0
49983.24235149588	49995.04380092772	0
50005.4078474971	49995.59320991545	0
50026.3538803164	50002.49773890014	0
50022.33425121599	49996.648774144	0
49985.706139208625	50015.893411702025	0
50001.12132970448	50026.977078791555	0
50032.16883876991	49997.22933410839	0
50000.78804212597	50010.92367463368	0
49997.79416111843	49992.046539810384	0
49989.86428037326	49986.360250281214	0
49991.50355130605	50019.933566887434	0
50028.340584949256	50004.80209150397	0
49840.14460117961	50421.81154554363	79
49920.845164790204	50396.947840730965	79
49760.44714749839	50401.36969305016	79
49962.69734023368	50327.8438726296	79
49753.77361327959	50482.790350675416	79
49998.48994802496	50421.71557187272	79
49895.63890260811	50274.92493353822	79
50012.650303734634	50265.17544932179	79
50092.39982806904	50245.48646452971	79
50011.41016169625	50182.18304374755	79
50094.124464791625	50160.02729990764	79
50116.014488279216	50078.678510276935	79
49840.820999752745	50335.481157583	79
50202.627780828545	50095.44208295454	79
50031.80445710175	50499.27482328384	79
50048.58773381504	50349.36245782854	79
50283.40214432558	50094.29671387177	79
50112.10715828701	50504.60634970531	79
50360.197215785716	50061.08088405683	79
50170.87788663362	50012.58913665222	79
50034.71021085783	50582.01177593112	79
49949.598728806806	50500.027970919946	79
49682.82889566348	50423.77080193105	79
50166.19036311694	50286.04393257769	79
50443.53166457351	50089.9546404461	79
49695.44685390057	50548.70565130561	79
50454.12002200087	50007.26785032395	79
49731.23121188823	50623.625736100505	79
50339.70494068214	50155.19553839821	79
50110.91234540011	50611.31378226153	79
49793.60558769962	50562.33523970248	79
49703.81347711197	50340.68104811452	79
50120.408642348484	50396.48912167328	79
50390.23707085729	50217.721371756124	79
49598.17285103968	50436.943321735016	79
50151.04545760436	49926.08358914801	79
50293.78567190454	50006.73364579057	79
49698.30584978181	50256.781550873144	79
50224.316306697	49879.27227202528	79
49766.86898141758	50207.70432840293	79
49936.37015834067	50148.816793435595	79
50311.90224121091	49868.04089719635	79
49708.10599744971	50148.64489483631	79
50189.08016592406	50482.57663114313	79
49853.53529558998	50621.63641976614	79
49792.270903850775	50131.397289971945	79
50196.399829827176	50370.45967456946	79
49848.98058743201	50065.51319235389	79
50148.192072231956	49835.94168628908	79
50459.23017204692	50273.53386385031	79
50029.897089213286	50099.04603857461	79
50208.59223832711	49771.723846048146	79
49929.27334095799	50067.17811700332	79
50505.808243263644	50207.11258236835	79
50174.26130543597	50193.615424537245	79
50167.93903075025	49693.875282885354	79
50244.25130092381	49648.59628143971	79
50533.841946294255	50037.67956716633	79
50436.90956882523	50356.84529626278	79
50256.261171775026	50185.04277554551	79
49920.813673949655	49985.21331851293	79
50068.176175495646	49843.35707436102	79
50572.707426128436	49963.39015932285	79
49939.5432268102	50603.22287095486	79
49991.88060948079	49803.44285339074	79
50001.947702738194	49991.38568092144	79
49768.78751122653	50031.06063270398	79
50237.0586632359	49560.825154337916	79
50046.55959866771	50663.07844965226	79
49757.83023881582	49946.518024128076	79
50094.33221154321	49988.093952719326	79
49945.33324359813	49735.88580686517	79
49986.873084461535	49658.53438204735	79
50048.881295429965	49738.30390661968	79
50421.740414784035	49926.92531328818	79
49705.674722445416	49875.714232427425	79
49908.340061616174	49641.42166139207	79
50552.03731449742	50141.60166766531	79
49893.31822419474	49806.904272195236	79
50540.254966494715	49883.1214383291	79
50600.81086869424	49823.21179818667	79
49820.90372171096	49849.72084821566	79
49951.2505090834	49907.11707665698	79
50518.85440693779	49793.36777599108	79
50599.50680982886	50211.72211190672	79
50636.62651003571	50139.85147036358	79
50320.965053298496	49553.82416537503	79
50009.43895693499	50734.05907385635	79
50182.26666830748	50656.32828257315	79
50199.936727311295	50736.417366608315	79
50379.49387418966	49618.75786781945	79
50668.99703350854	50254.309530324615	79
49614.342381277405	50241.49379813065	79
49538.51066433871	50496.93529833205	79
49585.2874663277	50568.49321658224	79
50252.58232412261	50432.18836542043	79
49727.10286200358	50705.00265429704	79
50416.75996790227	49695.06711817911	79
49928.43357820087	49555.089481790856	79
50306.27791864688	49699.61112350673	79
50351.12000382003	50366.3419591967	79
50458.0293652021	50439.95056084864	79
50167.1388442007	49606.339794434825	79
50753.96308305278	50233.460237141524	79
49468.78448889664	50550.61016282363	79
49663.10711914427	49799.13636245878	79
50765.0961526465	50147.66052045668	79
50326.8193068224	49472.0919890501	79
49516.31823792922	50620.84258356897	79
50083.60433827365	50765.267604393244	79
50269.502455850416	50336.74460404779	79
50017.12524373973	49551.27378225702	79
49811.99369000535	50698.16262290828	79
49864.75772622429	50508.41711446741	79
50026.81223166868	50828.89214916627	79
50072.80910043252	50898.86265188414	79
50670.16531418547	49773.81606382075	79
49597.975402422075	50655.70513148407	79
50275.61623960735	50700.72338390479	79
49939.60553620857	50687.51928770456	79
50645.80298449127	50011.36789399322	79
49520.250679215256	50417.72708487395	79
50681.89619333544	49856.92967482744	79
49559.3451636068	50338.781990970354	79
50390.44396778959	49415.240488203686	79
50477.40221549526	49398.33047459476	79
50376.53795553201	50445.8306720022	79
50539.85897269943	50286.45239434898	79
49834.574012568104	49984.17799901241	79
50270.36119331477	50787.92521186501	79
50252.522910387655	50533.06430342778	79
49821.25728842781	49656.88152569108	79
50721.9561700274	50318.950902888304	79
49449.59300144866	50457.485669173104	79
50760.282248360425	50059.16548702832	79
50331.17217215844	50515.822008708485	79
50152.84515484965	50922.476645599825	79
50086.07043687674	49628.12157533008	79
50011.9844179755	50954.95379984304	79
49603.47309464594	49862.09192861169	79
49522.32145180007	50704.93605735376	79
49649.34564972838	50738.351836345406	79
50782.8378127104	49980.42098470271	79
50605.37170825409	50341.52994964299	79
50699.34822455505	49950.80568358322	79
50091.126058834496	50983.98402558145	79
49840.81179744701	49738.51686178693	79
49850.84648200597	49523.51809012478	79
49438.25192541877	50711.00737368917	79
49513.72210796278	50793.11167048863	79
50487.85341221866	49644.73191981041	79
50319.60813499482	50599.042040910936	79
50760.21558997546	49836.65612510409	79
50802.06220445918	50304.60646189891	79
49363.770177552266	50752.395599628406	79
50202.88615169162	50840.15059764661	79
49940.85845758423	50780.63172470568	79
49553.596883131344	49794.95725343431	79
50147.686324085786	49520.40522529315	79
50340.5586937099	49785.448753054865	79
49734.39619614473	49750.1616068385	79
49715.13999577782	49670.88401713416	79
49672.991731548485	49959.84455647991	79
50349.440717864985	50750.09879379621	79
49631.4148812671	49664.620272651046	79
50075.476617247696	49469.47397142395	79
50491.10215054416	50513.777502729004	79
49715.54896932223	50789.04807657933	79
50464.07106255606	49855.582669252755	79
49500.43564073809	50874.91169960486	79
49631.034323278545	49584.51296917631	79
50845.471085623605	49853.95500161576	79
49941.041646468904	50912.85073723569	79
50245.96857315724	49475.64933810079	79
49527.65248881597	49712.36923764899	79
49566.213691769444	49529.661532337355	79
50417.11645816022	49544.11859317826	79
49874.35513336883	49443.98357155775	79
49365.182703412225	50455.61609579979	79
50403.537976482985	50621.08151182715	79
50369.80552047168	49330.32141791747	79
50249.28251246907	49392.361985800286	79
50519.7706119538	50589.78170504192	79
50556.134825654524	49588.57422730185	79
50434.29518856634	50763.167496294765	79
49487.21964649985	49568.91166113739	79
50591.05433195289	49515.47110655973	79
50497.53862224218	50703.01899087972	79
50627.56822672793	49639.86488866196	79
50833.682706235086	50104.927297894734	79
50766.31476250515	49753.32950345412	79
49296.405154015476	50511.29705066754	79
50552.817884152966	49428.744845914356	79
50439.29349002652	49275.354837209554	79
50680.516959073255	50392.397851720234	79
50578.42456306442	50673.430240893664	79
49768.90494838893	49552.7740817822	79
49596.345237546484	50824.3216610296	79
49396.056083915464	50594.78271324278	79
49863.077061044125	50943.14614734545	79
50598.28075141828	49362.51943933479	79
49853.35743078177	50773.95051289358	79
49355.27240644281	50836.41746561359	79
50602.48580195325	50579.78287024006	79
50853.678731380234	50182.75854095884	79
49539.16160244594	50949.23125562793	79
49468.58528782601	51000.97850645798	79
49470.148723028564	49773.06879492256	79
50903.23646402158	49911.00107335962	79
50235.332193439455	49307.09733688424	79
49623.260935009304	50138.08349526669	79
49421.72662556401	49706.21566141296	79
50716.88674882708	50472.39272914468	79
50566.81945196359	50481.119411764164	79
49636.475566264904	50901.39137381674	79
49381.18719766397	50920.64886758539	79
50668.16285070219	49311.01987530111	79
50937.87427905663	49988.09025825381	79
49280.58797371672	50763.392475171924	79
49218.88528559776	50490.68004574069	79
50985.49597204478	49914.477972895234	79
49771.3248536903	49465.900240584175	79
49317.13411887468	50681.29959394962	79
49757.915663671025	49380.746573369106	79
50190.202136565385	49231.59288837917	79
49781.360834653904	50975.38051648813	79
50013.817881530216	49409.23895343008	79
49553.33868944645	49625.89953923671	79
49760.95554647754	49299.3341159923	79
49314.21779870557	50591.52194997001	79
49698.1767884473	51000.51861708415	79
50888.17667825329	50286.80377525412	79
50348.137898324545	49244.05952939271	79
50558.64418346995	49691.88095392894	79
49887.198189369476	51027.222651370146	79
50378.03219490315	50833.473452127706	79
50744.98016097758	50549.19191311207	79
49452.62657586011	50373.665902921086	79
49866.47614276172	50860.92497136763	79
49388.205460882	51003.233698889155	79
49456.62655281956	49852.90387667916	79
49645.893256453244	49501.295777507155	79
50537.81668833605	50399.04608797689	79
50492.566059735014	49512.76659711785	79
49182.313095974794	50409.790736076546	79
49838.56838903418	49330.06605499225	79
49329.27867200025	51063.45236803532	79
49953.781295651126	51073.33493755164	79
49981.29713587111	49327.41753569921	79
50826.88106118822	50515.864964232525	79
50585.507162193586	50756.21152713808	79
50377.8799607222	49169.45407696579	79
49746.006202341196	51071.03575032681	79
50914.10808880164	50067.46390208348	79
50235.531982500426	50952.56352597985	79
50672.92084019584	49534.168586787295	79
50041.95694246004	51082.14613420093	79
50687.90762356608	49390.29209334993	79
49675.402631405705	49390.674162297655	79
49490.79908670329	50291.63981110963	79
50519.30758287588	49298.16540241876	79
50964.335921978	50131.64876814599	79
50749.1572627849	49282.52562579566	79
50752.06105224008	49202.28433171101	79
49441.714828909804	49495.028039049226	79
49858.30822849431	50190.661304248904	79
49372.039742765104	50374.41096168877	79
49168.17914851481	50555.65207090483	79
49278.510089576244	50997.87816138535	79
50319.89556118144	50273.11659905256	79
49335.77141864347	51145.24836697636	79
49533.619797259984	50219.18455264075	79
49376.692489747475	49772.351182357575	79
50664.43674024722	50673.42276491705	79
49345.62758809665	49853.61641130645	79
49289.461255378454	49787.84755643778	79
49592.66283008329	49962.26063171601	79
49531.56374990423	51056.37909320238	79
49454.060674293265	50185.621822245084	79
49231.93242003628	50617.21989977322	79
50157.39063302793	49347.40216448522	79
49968.31282128878	51160.97132527561	79
50427.65362973174	50897.133096211175	79
50807.343284450806	50434.00630565377	79
49851.15970599726	51100.59973402753	79
49652.723167218144	49306.66702223362	79
49225.950520971885	49839.19009164344	79
49240.91118649143	49714.67258997644	79
50352.948674883206	50931.104558028084	79
50434.233469981205	49773.99979251894	79
50802.49091306092	50612.60633386605	79
49362.05407368852	49938.69803349495	79
49251.320383530416	51133.767701132216	79
49277.60785525876	49904.36511243941	79
49691.6360197855	50069.88960667227	79
51021.98566240363	49985.82168973855	79
49109.688317788976	50374.22229475202	79
50374.1832973697	49082.30699714437	79
50584.660001306205	49250.525178137425	79
51006.45229157074	49833.160445223795	79
49130.78995464579	50484.18618289263	79
49577.173398792336	51131.56508879821	79
49033.64338466856	50410.923988743074	79
49883.55067054184	51174.892452127555	79
49457.21622169494	49941.646964113315	79
50729.29748322272	50733.14484403587	79
49981.63983068904	49243.50420289099	79
49772.92708010428	50292.72103867163	79
49564.95103461465	49296.350472374455	79
49616.52004515194	51014.86670988944	79
50170.11618080817	49438.49161820771	79
49800.50188705957	51165.829819135455	79
49028.596614312126	50496.73059579265	79
50843.574997752396	49717.228295235014	79
51059.81578508856	50059.40767838737	79
51122.073015379035	50119.89193820798	79
49899.29646694972	49235.087874029305	79
49225.22906042	50703.64864464527	79
49317.790598368745	49679.68067418488	79
49975.26382165211	49481.40242570108	79
49410.871052820694	50277.38091019891	79
50006.91786971131	49160.6992629505	79
50054.56860704925	49290.46550800747	79
50915.224069678574	49680.05836450398	79
49788.87322693079	50891.192347371616	79
50705.38632022299	49611.93423866689	79
50783.648357075464	49634.39411367716	79
50893.290628149	50369.46294096447	79
49434.065195620635	50818.3639727761	79
50944.96359817859	49597.53318764728	79
50770.354761658935	50802.19602890678	79
50289.108295335514	49077.05567062827	79
51054.02411242235	49762.677415208855	79
49665.721444386545	51080.26209844759	79
49497.52285754449	49244.60760984644	79
49945.26656823686	51243.50030716077	79
49274.81217489764	50849.06362949268	79
49514.90183140482	49362.537639005495	79
50863.2199245066	49573.541808362905	79
51007.87404205357	50207.98534420959	79
50750.71775051195	49513.512218906246	79
50829.382007001164	50741.34192466731	79
50821.61289068293	49245.44280684669	79
49406.84568339054	51096.63783475277	79
49228.04732010633	51213.221690645936	79
50253.73899096892	48997.17766519673	79
50892.52860070929	49200.910375693195	79
49435.86990277435	49189.414838841934	79
49715.33716233884	51161.88882477509	79
50949.30537610068	49134.38694014694	79
49925.96806841491	51324.77050171564	79
51018.79529042381	49690.815544503595	79
50791.355404394715	49437.706629699795	79
50990.78274224472	50289.49779834111	79
50926.66083275089	49515.715647130564	79
50255.037735807	51037.959943196016	79
51181.77067603613	50057.30829244085	79
51107.00631988152	49971.76255486912	79
49141.90218733071	49820.0397640362	79
50976.467782330845	49210.50294293514	79
51049.634256453	50349.545964531855	79
51064.59721360019	49895.78501011299	79
49157.538748121246	50655.448584048456	79
49798.93719347291	49225.60624995921	79
50996.43812741887	50419.92844886141	79
50888.09416127763	49072.1035356403	79
50605.760961907436	50838.76754034045	79
50847.77656211855	50823.52687027983	79
50251.690578990296	51120.34173684993	79
49377.65737908243	49551.670498139705	79
51028.404852985106	49604.23861065338	79
51047.15210541397	49157.91183466268	79
50117.789508009766	51115.80067311998	79
51132.54130130405	49791.741392064294	79
49428.31882113261	49372.12070336533	79
49337.02362495465	49473.286385190164	79
48957.26209177278	50448.98055363899	79
49611.87841418789	50053.15062994896	79
51088.33887086296	50218.55165701534	79
50026.59079298182	51271.88305376502	79
49149.01647365387	49900.368305927266	79
50177.82865230344	49036.47680733441	79
50833.46485703209	49361.419003312534	79
49919.498970461544	51413.469807596965	79
50505.11005720866	50862.92413387309	79
50028.3870709281	51360.07967859998	79
49259.29535720425	49434.53834583767	79
50860.712139049	48990.9641317986	79
49182.80193809581	49973.851622987946	79
51103.52790916499	49635.483846335235	79
49202.83564258311	49491.97879504856	79
49136.84451828622	49736.08950734118	79
51133.34259619201	50335.838563133664	79
49163.48955896771	51264.75419614527	79
50017.38781325116	51446.31856065197	79
50211.08821646864	51192.01887705332	79
50873.34961207772	50907.661729903324	79
50925.4892511208	48936.99623970514	79
51129.60529599448	49154.631052685596	79
51219.22071216652	50321.75035126356	79
49132.620523908874	49437.919055853956	79
50330.638176082866	48956.11809374464	79
49823.92077717306	51242.90129936528	79
49329.23750876567	50299.70989772655	79
50939.709072524085	50481.68498571292	79
49101.981467545695	50287.453850499434	79
50960.54012682569	50565.93722181109	79
49544.27432946003	49439.8964067808	79
51012.63896500788	48922.559382123894	79
50415.31692746712	48964.0475669921	79
49058.162885489306	49844.648323538175	79
49826.96972619464	49146.792788766994	79
49196.85852174485	51011.90706072265	79
50973.234931940555	50648.923516828996	79
50109.229005750756	51338.77336396831	79
51101.8270376944	49552.567960487984	79
49054.25678678916	49708.088065444375	79
49108.11487690821	49646.56693153041	79
49832.00575660585	51426.352756850705	79
49474.36420003747	50026.81865654059	79
51232.5334810994	50121.03689675485	79
50948.93112174706	48854.29699345826	79
51282.75162541238	50379.58012326358	79
51286.960507429496	50190.33737831881	79
49597.18370409394	49373.30120677791	79
51184.70703912836	49862.106092031354	79
49092.53431913681	51312.263358056385	79
50127.467747541195	51210.55082743522	79
49154.523186600716	50218.49800799067	79
50525.61838781967	49185.81293570526	79
50940.04605754124	49785.792429964116	79
49965.19203427517	49089.86439817554	79
50399.69505462868	48880.7188181302	79
49732.7382730033	51242.49025291056	79
49326.805253237595	49385.92455769888	79
50686.25815586515	50805.1092885649	79
50917.68128905814	49369.546430407056	79
49713.78590385928	51325.89788003349	79
50977.275705854474	48777.63722104009	79
49260.286566769006	50387.12682909741	79
51189.66864864936	49561.433663413045	79
49893.8641929601	49050.59121149904	79
50458.560989250655	49105.21344619474	79
50044.373745320525	51191.48428076164	79
49630.286889068455	51336.05439880813	79
49045.86325004752	49594.405605594664	79
49232.357574915026	50043.29490860559	79
50103.01450359994	51466.71020387699	79
50775.00581593736	48983.19782134863	79
51259.70660095647	49902.88435786253	79
49347.51414379474	50024.7556036584	79
49105.69121741875	51396.83547871942	79
49081.1085453857	49957.77194275906	79
49164.78624876165	50935.06082107363	79
49747.39173893768	51431.89509521234	79
49652.62954378101	51248.33960819152	79
48997.52867925409	49929.6246281513	79
50027.66105814718	49033.64472190481	79
50181.16578330787	49146.773113740695	79
51285.91897497454	49985.308987330274	79
51115.26062410681	49472.041749844604	79
49607.98149613788	51413.07020372871	79
50666.71770909579	49191.52972450696	79
49151.254094915465	50736.62932106834	79
51099.478132636	50413.949600616805	79
49425.72422368413	51177.963600948955	79
49799.176495065694	51349.30137954847	79
50086.89852406814	49164.40493755397	79
49004.09183973314	51315.65908458236	79
50538.538385921616	49075.7879884355	79
49384.604835978746	49632.92387407535	79
50506.93468161152	50946.26453816394	79
50999.036900901876	49360.77775433124	79
50744.363215635305	49117.36013084392	79
51365.523223274504	50383.8020695453	79
49865.87791634071	51507.757862922765	79
49073.95561143938	50634.84214088438	79
48938.04799036535	51265.826706213586	79
51001.23664471212	49009.839986558516	79
50394.40261890009	48792.68579789982	79
49397.06492396727	49118.2447788041	79
50413.31454933604	50984.097162715676	79
50199.05958255088	51273.639428307506	79
49146.09720682911	49551.95514192519	79
49939.64668741846	51545.67481719408	79
51201.03044498082	50202.61105089348	79
49175.319490056216	51107.119736472065	79
49046.74918225336	51241.948842187216	79
51283.50109976065	50464.812005039705	79
50480.51816522138	48910.48747117682	79
50803.47547452063	49059.74990870524	79
49863.78225209107	51593.454299993915	79
51045.188654186226	48827.7265992234	79
48867.21667951086	51219.64929012332	79
51300.23383212016	50071.50601892647	79
51022.23841110054	48702.56261077682	79
51075.2486989799	48631.0800896337	79
50190.557204323915	51372.17343849634	79
51168.41418186909	49231.43892737082	79
49449.34230436357	51259.41206003491	79
