# Supplementary material for: Abundant Topological Outliers in Social Media Data and Their Effect on Spatial Analysis
Source: PLoS One. 2016 Sep 9;11(9):e0162360. doi: 10.1371/journal.pone.0162360 (PMC5017681; doi:10.1371/journal.pone.0162360)
Supplement: S4 Dataset — See the respective attached file. (ZIP) [file pone.0162360.s004.zip › S4_inclusion_swl/clust_81_90.csv]

50000.0	50000.0	0
49997.79043139506	49998.597076012185	0
49992.133447697015	50000.07879332946	0
49995.558133034945	50000.38009565156	0
49997.21745450375	49997.77212437529	0
49994.57180867038	50002.631066205395	0
49991.49888846195	49992.4613969998	0
49996.77201141029	50001.35825968003	0
50004.850999751936	50000.85693610015	0
49993.46797080403	50008.42654315858	0
49998.95035597973	49999.646175560476	0
49997.442896782326	49996.09302892505	0
49998.812795232036	50001.19449831629	0
50002.62075658079	49995.496073808055	0
50000.216125961226	49993.66178437633	0
50004.23648844592	49992.22940218959	0
49993.571381594695	49999.580818657516	0
49992.41923089483	49988.943020042476	0
49996.0527618576	49990.599080623244	0
50001.12000876341	49996.02035613251	0
50001.6019572125	49988.69191780159	0
50000.054173393626	49994.84507609227	0
49996.16393075302	49983.54171333091	0
49999.359585119164	49998.34690009942	0
49990.032259035645	49990.78718097332	0
50008.03801246034	50004.374756706806	0
49997.912305912	50002.05047237355	0
50003.47988321763	49993.052296422924	0
49985.51403302475	50003.33527065473	0
49998.6759818169	50008.21620234813	0
50007.88661690972	50006.75171072905	0
49992.84463948033	49996.02080521639	0
50005.353157945894	49996.63946390781	0
49993.56821679584	49997.757853689975	0
49984.727985152575	49992.42600786566	0
49987.897885826496	50000.432936200814	0
49995.41428427015	49998.58480619745	0
49998.23230755371	49984.27159425677	0
50001.56984675912	50003.70886639595	0
49987.949256951135	49986.671472371265	0
49993.69019385624	49988.42095948461	0
49990.60023029436	49996.84431148471	0
49989.8831856475	49998.5480773353	0
50004.031737429694	49998.13902404288	0
50003.4894029905	50003.09904140463	0
50008.61850962432	50008.21797879241	0
49999.591625836154	50002.031401449996	0
49997.03975814452	50009.348246719914	0
50004.44371639388	49993.891565456965	0
50003.34929151505	49985.56991203538	0
49992.16039029563	50006.06042632077	0
50007.15378653218	49999.26466668234	0
49996.16890274137	50002.738391335304	0
50005.92485061879	49988.330804757796	0
49998.38389391129	49993.62450756858	0
50005.06115385122	49997.67556213016	0
49988.91764942108	49997.5550046056	0
50007.51712024195	50001.36870839534	0
49988.1616042304	49983.63506917873	0
50009.485075860175	49997.87824772131	0
49996.04301541916	50008.734037925446	0
49992.10706594943	49998.709555552676	0
49998.05603662089	49976.85732034227	0
49998.23225417739	49988.04705525317	0
50003.29875263384	50010.79864165075	0
49988.8005706413	49988.888047156666	0
49998.633742805185	49985.74198749925	0
50012.26252845324	49989.043919917516	0
50001.71554240036	50008.23076770677	0
49990.4221963806	49980.08489794384	0
49996.7307457035	49986.75100088232	0
49996.95323201458	49991.31025767149	0
49996.627782278076	49999.704189140306	0
49993.783599509414	50001.9670468794	0
49995.547791910605	50007.16657583297	0
49994.541607082676	49998.032773452	0
49997.19536476392	49993.761534747864	0
49994.48619388764	49990.314267388865	0
50005.31953840113	50011.457951609125	0
50005.21838530439	49992.710027598725	0
50003.553832569996	49996.930528550794	0
50005.55622003214	50007.27952617764	0
50016.07253131363	49992.92009515851	0
49981.55975510632	49993.815413305005	0
49998.391760254424	50010.92338898061	0
50006.9610331696	49997.4371772649	0
50008.761052684844	49996.71402507769	0
49995.88335509951	49989.38185972829	0
49996.861110456084	50003.60591475201	0
50011.76083948491	50005.815023696225	0
50007.565205166386	49988.032658921504	0
50011.5472826698	49993.41279408204	0
49994.69598294172	49991.86267472745	0
50001.59297422699	49992.63184262959	0
50020.432728192354	49991.544523876044	0
49995.42836478101	49997.296746693275	0
49998.810270886876	49992.07105333187	0
49990.64479087334	50004.56734443546	0
49986.07489653561	49993.66150576665	0
49986.51012401545	49995.60849854692	0
49984.077954815686	49995.664388103614	0
50003.895467088914	49987.98694527446	0
49982.031325156546	50004.108411650275	0
50012.386007996894	50002.93416500153	0
49981.83577827261	50006.99544168797	0
50002.61358895062	50006.125868638286	0
49997.610187178936	50007.504993158815	0
50002.000247755146	49982.02566011666	0
50003.92467657114	50009.55221404131	0
50007.90022175466	50009.254849840996	0
50002.119076106625	49987.54881244561	0
50000.85755020047	49982.84260186325	0
50002.88920887537	49988.277816315385	0
50000.76418505607	49990.47633754719	0
49991.52221516297	50005.175687260315	0
49991.79441719219	49989.945528475415	0
49998.38903914623	49990.977596904035	0
50010.86443657174	50002.861853111826	0
49996.13310567727	49978.225416527945	0
50001.90323198772	50002.087447907405	0
50005.84584777947	49998.54566276328	0
50017.357289774474	50003.73442282242	0
50012.453241333955	50007.3589429362	0
49985.605250376015	50000.51473356919	0
49994.38328827558	49984.18899957935	0
50000.8403546126	50004.897730818215	0
50006.11194117808	49990.15992299432	0
49984.27524808013	50005.968591316036	0
50019.5490885488	49989.334775282514	0
50008.08135946473	49995.88210170539	0
50013.452588935026	49988.7082536488	0
49998.1854275154	49989.08493253287	0
49998.71774061969	50006.58240197167	0
49993.97049801827	50004.02511665101	0
50015.25622703696	49993.5720335993	0
50019.81418921928	49993.28277654077	0
49995.226166110464	49988.49803466768	0
49993.865175289255	50005.869898426434	0
49994.04884830762	49993.897956082816	0
50001.39258520028	50014.69304526826	0
49992.10381851385	49991.3367421365	0
50002.88349777745	49998.53556594982	0
49999.29465558944	50003.13800737407	0
50012.61582749915	49996.667967977366	0
50004.93898694684	49981.08544820314	0
49992.72674114008	49981.491918674365	0
49982.816725410885	50008.82887474503	0
49993.60548876865	49980.15138910854	0
49992.11360557294	49974.161871512435	0
50008.0641741181	49991.535682462476	0
49986.56975352135	49985.88537937111	0
49988.26397047004	50003.51104710496	0
49986.204012010814	49983.62403469558	0
50005.45533731321	50008.4777403098	0
50002.84202847576	50009.38788858975	0
50004.5110949025	50002.17592122478	0
49977.593176681534	49997.97886004455	0
50012.96296910729	49986.584380800676	0
50000.389708098875	50008.21378903525	0
49990.53693650669	49987.986221160616	0
50014.06684097054	49993.2541244715	0
49991.01998804747	50002.62396518842	0
49997.179664791176	49989.593964051295	0
50004.2950092968	50012.89350630644	0
49990.621701041644	49975.46767306921	0
49993.55678247852	49977.01456242952	0
49992.84959283164	49987.70268395018	0
50011.20404459958	49996.77816642178	0
50003.364540594666	50019.003513690965	0
49983.49823437399	50007.538690917216	0
50014.32975302772	49996.15686941403	0
50015.78410513641	49997.474112749405	0
50009.43197460551	49990.474738550445	0
50004.745906517455	50016.623646608256	0
50009.63416808849	50010.34807378314	0
49981.74271072933	50016.83610456045	0
50013.40609958293	50002.34463341224	0
50002.72985233878	50018.01678341299	0
50008.287622641416	49999.13161246651	0
49984.126513146795	49977.08224825575	0
50012.84333684762	49985.38424254539	0
49987.99532836726	49995.883448455505	0
49990.49563661924	49992.83144377475	0
50014.145828508044	50005.16808115428	0
50015.1384677496	50000.029878970345	0
50018.71002429644	49992.34413541518	0
50007.134924491525	50011.962310271636	0
49996.373515502455	49992.135994846685	0
50006.850693972374	50009.72264438309	0
50012.45941158673	50019.663471941465	0
49992.899397134126	49993.07508130361	0
50016.607641170005	50001.151601822945	0
50001.25747092277	50006.547656443894	0
50005.9345093647	49994.19009730721	0
50017.813944932546	50005.00005444524	0
49994.42296405501	50000.44724693628	0
49999.35940114721	49988.76188971461	0
50016.58884756132	49999.17895380054	0
49994.892938313336	49980.091849776516	0
49995.0510721457	49995.44024060015	0
49986.38053722962	50002.41536141428	0
49990.64707373581	50007.66669698612	0
49989.3412077137	49992.250863683475	0
49987.369434572014	49998.90669951169	0
49986.04730065185	50004.93889305151	0
50020.57281063565	49988.298296764944	0
50003.141428724506	49983.92680217168	0
50011.81226398315	50020.795317113116	0
50007.91702417866	49994.79261652382	0
49997.460358599514	49978.000531714766	0
50008.47322917809	49997.7998386602	0
49988.79105521255	49985.61885176348	0
49979.99668415866	49988.247550464446	0
50023.01450993598	49990.665766766455	0
50001.80863469015	50011.621492053586	0
50001.180707899926	50000.160397497704	0
50001.230491099064	50013.464722137476	0
50005.57916729151	49986.36478573439	0
50006.32386534526	50003.98689779463	0
49987.26417256439	49997.386262863576	0
49986.50969488265	49971.13079668079	0
49991.78560749561	49984.743248127874	0
50011.91064186316	49987.25857504851	0
49979.026179858774	49993.54009193787	0
49995.29197055855	50014.299317089695	0
50003.27528192292	49991.640484220654	0
50022.18687484511	49999.49876293456	0
50016.845165693354	49996.542146341235	0
50009.68184032617	49994.3223712722	0
50008.5689875515	49989.42745413995	0
49988.62882947315	49994.23153514448	0
49978.34352784749	49994.31806542327	0
49991.21899801028	50013.93786311992	0
50009.06545782055	49992.015826742805	0
49996.762495718875	49973.93491078354	0
50017.86968777505	49999.56646561498	0
49992.32209367812	50003.204802689404	0
50006.53972236025	50002.45568023364	0
49989.60527622023	49999.63902025744	0
49998.13606003267	50013.69500914624	0
49990.00921189547	50013.485931768155	0
49991.09537875763	49976.82180722324	0
50010.54800492425	49998.00514117209	0
49989.09032394753	49996.42852776032	0
49995.18505374276	49987.3120398817	0
49990.204920949844	49989.23957312068	0
49995.16332007578	49981.804981765024	0
49989.805555721876	49969.598178768865	0
50014.54160586519	50009.30971696948	0
50021.54580095918	50001.77225144148	0
50006.927652825536	49994.9504747572	0
49978.94516972163	49997.86333530433	0
49987.154837966766	49993.45593771072	0
50018.25094646333	49988.26745355924	0
50015.53809944499	50007.19757847838	0
50002.562234896366	50007.29734310244	0
50000.87592896443	50009.30557281569	0
49996.09835851055	49994.088565508806	0
50023.472574627034	49993.01831946304	0
50013.090661204544	49993.807025936294	0
49978.33498788711	49999.89226490378	0
50014.457860201575	50015.35471834229	0
50006.75642568968	49992.643689522236	0
50010.80395894891	49986.74763689218	0
50001.22972512284	50016.696412634854	0
50011.0865047758	49984.2383962155	0
49987.17750191979	49980.50113884318	0
49988.18126003159	50002.39534483807	0
50025.30879016485	50001.55626795164	0
50004.84985572731	50003.25131092541	0
49992.321169828596	49977.792669715236	0
50025.70679542769	49986.95657258604	0
49987.68618123762	49990.97637467728	0
50003.750755374844	50000.30182726468	0
49993.00738688821	50018.27374472574	0
49985.56049451298	49985.40564000354	0
50012.47559685164	49994.66869856204	0
49988.23073582163	50005.06016935864	0
50014.21137249285	49998.59916272567	0
49985.705947552444	49991.237555350046	0
50023.961762669176	49980.63716247672	0
50015.65901229553	50005.51123304655	0
50007.42018130532	49983.40923644637	0
50003.98929458173	50020.19652411129	0
49978.68685766216	49980.01706397409	0
50006.02554113342	49983.502716806615	0
50006.37104882755	50017.880156948675	0
49977.877792385596	50016.68462250551	0
49983.88778388111	50003.431641383904	0
50007.25930525301	50016.356386512496	0
49997.53870393056	50011.68337544323	0
50028.8876354843	49996.7961139601	0
49993.03313609062	50004.99403676527	0
49978.87460193789	49978.57901382944	0
49998.366406242945	49994.75751474936	0
50019.61622097593	49990.60713461233	0
50014.61533795304	49991.38028168589	0
50008.690952911136	50020.165591565055	0
50005.68511072025	50013.842987113785	0
49996.093953493786	49996.01996986774	0
49981.46397774686	50000.416395001106	0
50010.21667654521	49996.177030068495	0
49996.98762224401	50012.73618486243	0
49977.06413674297	49991.234642248426	0
49993.694214306066	49995.12567417274	0
49980.3192485011	49994.00326872188	0
50004.056211135474	50014.66353332076	0
50002.37956575776	49978.923750197646	0
50022.66685467963	50001.65038291576	0
49995.84149753014	49973.43350969119	0
49997.10356754586	50006.01006358804	0
50033.06942428801	49981.91341570461	0
49979.94679799229	50001.3323591304	0
50008.85047956283	50016.47355770598	0
49995.25060635962	50016.73726829858	0
50006.72266694603	50007.64404602325	0
49990.082384099696	49971.73324296739	0
49994.30142329103	49986.52147414055	0
49993.99083781493	50013.564340328594	0
49993.677025331424	50019.77453632753	0
50008.88873976937	49986.20754836948	0
49989.62043617076	49984.9066512741	0
49976.89101514203	49999.79555213243	0
50000.38365317644	49984.73866509687	0
49998.50301832688	50004.801049115755	0
50002.4775370339	49999.82692121468	0
50000.58614407058	50022.59126134004	0
49991.57997734524	49980.74466590062	0
49999.47619484948	49983.55135301644	0
49997.872176753845	49979.78767954166	0
49999.51034001347	50014.126163537476	0
49987.361610054635	49969.53376487578	0
50002.83973411616	50012.701877170904	0
50010.86774556764	49989.07944425918	0
50001.15748309764	49991.573961654765	0
50007.9913835416	50022.24041741338	0
49988.7503233546	49981.35012226887	0
49986.03608310234	49999.11861181681	0
49985.00637627702	49981.597648055234	0
49985.650089384144	50009.49023072368	0
49974.397243483145	49994.03644489316	0
50015.4345562129	50000.98678220005	0
49976.39001702552	49983.38478956387	0
49990.066594147334	50015.71113489241	0
49971.73204410394	50023.41744022993	0
49983.60830630746	50002.113752133686	0
50007.28364498836	50014.70157262982	0
49983.19737224199	49998.713609976796	0
49986.11467622116	49996.56995467928	0
50019.87293030292	49996.05067039871	0
50011.89569799317	50004.23689077273	0
49987.14195373493	50003.64643312917	0
50005.18617250356	49976.00707180303	0
50021.27295677253	49997.78060101359	0
49979.594871433575	50010.649888378335	0
49992.039268323744	49970.88771154867	0
49987.510827455895	49972.02581111281	0
49995.56040451604	49984.98989796355	0
49981.0822076258	49967.432359146966	0
49987.94058000065	49974.88526764987	0
50014.510866226876	50001.379604242626	0
50004.62877733578	49978.807454918766	0
50003.970018942	50018.124082947324	0
49993.62624373497	49978.81782578118	0
49981.3428510555	50003.34384201937	0
50018.167902045905	50002.34827142573	0
49981.71449227033	50012.160532840586	0
49993.51179022016	50011.8374166899	0
50006.51511528033	49980.31385758159	0
50023.53832016382	49982.224374854566	0
50017.194157851016	50024.83639285489	0
50016.97714463976	50008.12513798981	0
49990.94758817478	50010.165896359336	0
50029.3899666008	49984.93088934797	0
49985.95128382408	49973.39797252086	0
50021.498484812364	49991.903341270365	0
49977.56468768297	50006.68173366002	0
49997.40523162644	49985.00916248897	0
49999.45886393115	50015.993292540705	0
50004.07375902936	49990.19193619716	0
49974.26236635185	50000.19879209648	0
50019.180563178095	49997.94562009952	0
50009.890755981425	49980.265018184764	0
49989.29510405071	50002.724338880376	0
49996.426259186024	49985.51478007382	0
50007.493040620924	49989.19723968765	0
49981.384028675486	50010.62626959132	0
49991.6071713429	49988.028312631526	0
49984.6056899718	49996.65388554512	0
49989.978249538704	49976.34614928339	0
50009.06208482354	50007.05225252825	0
50015.12164949382	49987.54220632814	0
50013.02451351341	50012.6930640136	0
49983.72875331615	50005.03348698493	0
50030.322162535915	50008.764945724026	0
49988.07236480543	49973.30322159022	0
50021.17953770424	49993.40148768863	0
49977.9353266202	49988.32861394756	0
50017.55200453088	49989.686622262205	0
50009.41709683127	49982.94472538286	0
49993.517031380165	49985.624445562935	0
50024.23762702507	49990.057631149546	0
50006.59920691841	50013.173112278804	0
49996.36285869221	49979.65183355569	0
49996.46253639952	50010.35669178488	0
49986.346697934445	49975.77454466398	0
50017.36509094484	49994.05724041787	0
49977.54298608225	50015.26628060827	0
49987.665413008544	50009.961026873665	0
50004.20668245684	49986.92493821414	0
49991.240948939056	49995.09753900651	0
49990.672214701546	49969.02835953091	0
49986.80029992012	50019.193986685816	0
49987.05498610656	50015.276629584274	0
50013.29483279359	49990.93642424138	0
50003.07116470876	50004.790797890644	0
50019.96678142075	50005.286622233856	0
50016.410985050155	50026.64117403084	0
50022.381607964344	49994.78009458669	0
50032.55510401598	49988.476649386204	0
50019.84726886357	50008.03743254569	0
50018.55105006549	49996.125393120456	0
50005.72733228711	49984.65987424659	0
49990.724770951034	50001.10196901953	0
50007.556938279646	49979.396019758125	0
50022.078615100705	50000.813758113996	0
50004.55566149082	50023.60044291396	0
49998.4983155582	50015.035411197096	0
50004.21201548379	49979.89735732732	0
49998.41688966351	49982.0914605221	0
49996.9404056562	50019.45560997021	0
50024.824178134666	50003.82240284793	0
49981.59933546655	49988.22546023058	0
50006.68692081328	49991.29153867619	0
50030.92505047998	49986.73341575318	0
49987.02162812129	49999.91224158874	0
50025.59547838074	50004.8113040502	0
49988.90094384041	49975.40867859488	0
49990.23594971534	49994.96063345515	0
50017.1067611682	49986.79810538411	0
49995.74080340362	50018.56532930337	0
50002.31586199673	50000.83903672667	0
49985.91446985067	49977.111835945914	0
49967.44431902017	49989.53004316159	0
49991.32434972063	49993.81099808387	0
50030.49764698876	49999.80431681986	0
50027.8920230694	49984.61646596402	0
49974.05217655252	49991.63751974511	0
49986.350155817265	50008.71150109189	0
49979.786602864704	49996.93528004006	0
49980.638830733114	50014.78666042598	0
50018.94609729141	49984.38404056665	0
50016.86817008317	49983.479919210724	0
49990.923193534356	50019.067660158245	0
49984.68159875427	50012.00075993163	0
49982.58897476211	49987.25645410104	0
49977.860154341804	50025.185317880954	0
49980.36263354036	49976.54920293385	0
50030.175245270664	50013.83441614367	0
50030.65430217634	50010.08164100497	0
49970.65389870021	50027.10203048065	0
50034.9719228903	49978.647480672626	0
50017.85789347177	50007.327853458395	0
49989.376716702325	50005.95581601044	0
49972.54740722439	50004.26018838349	0
49999.90607349646	49987.24525022351	0
50016.33039841318	50011.26546094777	0
49992.406209525456	50011.43399184492	0
50035.72874323706	50015.82195458916	0
50005.41012807499	50025.2913505149	0
49983.81713803753	49983.79410119446	0
49999.77181508898	49967.689736443	0
49967.01115954832	50018.732933267005	0
50001.21111076006	49976.59515916633	0
50022.03660548448	50021.284900769926	0
49987.06820574467	50005.69981951918	0
50020.23576196077	49998.22890886206	0
49992.16903790663	50013.34050751537	0
49981.74734959878	49983.20071237331	0
49991.36824090871	49969.98461879516	0
50012.37766248718	49981.688403947286	0
49974.56224014572	50014.0804240969	0
50024.36097900612	49986.16457806206	0
49978.57637046901	50017.57258934513	0
50035.21616128849	49992.33085888675	0
49988.520182053304	49993.212740546805	0
49990.99456999804	50011.18036907362	0
50014.791241027175	49989.81083623396	0
49983.24235149588	49995.04380092772	0
50005.4078474971	49995.59320991545	0
50026.3538803164	50002.49773890014	0
50022.33425121599	49996.648774144	0
49985.706139208625	50015.893411702025	0
50001.12132970448	50026.977078791555	0
50032.16883876991	49997.22933410839	0
50000.78804212597	50010.92367463368	0
49997.79416111843	49992.046539810384	0
49989.86428037326	49986.360250281214	0
49991.50355130605	50019.933566887434	0
50028.340584949256	50004.80209150397	0
50464.029849302424	50818.0756874478	80
50511.24715481793	50889.284167973434	80
50548.22751838771	50803.84927696825	80
50542.06900952851	50965.55531336568	80
50382.716948900175	50853.61961866398	80
50460.45587385848	50964.04437732157	80
50497.22536579834	50738.17021386572	80
50579.750176302085	50723.44900614373	80
50562.422298076395	50639.7902701799	80
50305.13728614596	50886.594875380164	80
50599.56461717193	50567.237850950616	80
50592.10956252646	50899.928126500374	80
50673.313929116965	50891.37726578278	80
50308.92838574142	50803.36605792813	80
50635.09545841218	50803.920914482405	80
50642.17664825898	50667.81864115413	80
50506.2844976066	50577.803527484924	80
50458.57358215735	51045.146860725414	80
50548.338207199246	50503.55160543089	80
50431.37970409631	50610.32905300691	80
50648.33657286226	50973.11081783068	80
50598.32795882899	50430.832675942336	80
50369.24536245867	50938.98669093343	80
50678.78896616352	50584.67291238953	80
50349.850361409604	50582.76263839091	80
50406.303246640375	51107.69841954933	80
50748.57906393173	50852.09337358339	80
50295.68288470114	50511.45521289146	80
50709.86449228149	51038.64515268191	80
50500.71873564647	51115.16060547498	80
50219.09604148512	50475.30168716756	80
50382.999266584666	50681.683417813954	80
50784.385371088225	51084.37234635627	80
50325.129556233296	51112.90911446543	80
50440.71244175503	50521.45328355177	80
50763.72230010883	50977.49087543441	80
50177.34107785613	50402.89693990816	80
50672.97213854085	50382.18572394794	80
50293.144656187105	50424.69646725057	80
50568.446998906365	50349.006129734255	80
50308.50733722473	50344.489514120694	80
50489.871483813	50328.190374932165	80
50204.0006604119	50321.749768149806	80
50685.245829951025	50500.33965844816	80
50433.312549949354	50439.431876552604	80
50512.148155799376	51196.93178654742	80
50403.19640545936	50337.400750723275	80
50585.49372953307	51109.60428276652	80
50241.940650071745	51120.01004348158	80
50423.61228556126	51195.5083725673	80
50347.49749111091	51237.70395584639	80
50707.38634188089	50720.37007732494	80
50260.898364974004	51220.73523120991	80
50236.56723974545	50572.179917029534	80
50290.31065911659	51037.18797803014	80
50428.65992862056	51284.07847857168	80
50832.102127632425	50847.52778304368	80
50518.14933623464	51278.85912123794	80
50207.21804631028	51036.776888753084	80
50119.40316468672	50307.97735412788	80
50133.56382305927	51071.67894067731	80
50365.21456172613	51347.78950196965	80
50912.04680412974	50823.687669425824	80
50852.49745100895	50966.698616217895	80
50761.73814102112	50659.490547318026	80
50974.81813901503	50875.773247296864	80
50222.009850552175	50798.75671321174	80
50261.289675411324	50658.66228671536	80
50102.68771223121	51150.45678114275	80
50092.29024404098	50230.97207484855	80
50793.87113327782	50770.684544522635	80
50414.591118609	51421.8510199449	80
50878.53138910989	51052.36839166264	80
50725.52361870304	51146.59603929452	80
50219.702037036186	50892.45713118199	80
50772.223883908504	50492.251816521384	80
50142.924295133984	50983.30928034848	80
50442.08453204189	50257.6877332431	80
50147.28958933332	50755.80741207477	80
50137.07746409429	50859.249798881094	80
50394.18650324262	51501.81402893223	80
50106.70481079641	50446.44244090368	80
50071.07737215552	50938.75794600518	80
50961.74767287522	51069.961291935804	80
49987.82106729588	50941.06417462666	80
50512.733278005464	50408.233874163154	80
50164.411254966406	50616.45373883286	80
50956.78234314625	51157.75518985826	80
50936.79943510484	50742.706172391525	80
50471.40925850446	51360.70119063916	80
50133.06896992417	50156.38635287463	80
50073.46234323217	50529.86531505382	80
49934.925279414085	51009.449872608006	80
50127.11221193789	50068.611587582236	80
51034.22567401355	50941.41806760515	80
51075.25050290682	50863.89061043803	80
50174.98573207744	51232.836756336	80
50980.0616804469	51236.32076527471	80
50306.36013766529	51482.28542973022	80
50644.80281038975	51173.07836193438	80
50216.80001874347	50152.12800297471	80
50337.87736333135	50266.9602720174	80
50476.02318667584	51497.29053772457	80
50888.8720131159	51207.19436581228	80
50067.93424597978	50788.45705657957	80
51069.612772466935	51023.34708486642	80
50245.10170739454	50073.97885158495	80
51007.64030818006	51313.82776034679	80
51155.48369377869	51023.3711149776	80
50238.142124671605	50241.071776543824	80
51118.74113546732	50788.244607247565	80
50088.20486986194	51231.12243903098	80
50225.98026620908	51304.09528255712	80
50009.656796416384	50259.971386882135	80
50281.58076377473	51403.352718168324	80
50749.36758694342	50353.10998821133	80
50317.614983624575	50026.64898864708	80
50023.38337799025	51171.42572351155	80
49926.422668747204	50230.254517570844	80
50782.05874812936	50581.05210012033	80
50852.948259667086	50525.68671497114	80
51037.45175829433	51125.498090131914	80
50933.45603703895	50949.501758097605	80
50624.60150768683	50282.45568965701	80
50063.46790966496	50615.14489458328	80
50972.86763588935	51390.08611118974	80
51064.32050645256	51244.589398456745	80
51172.78894708271	50717.013989099614	80
51119.14926850563	51120.347209718115	80
50708.94747283668	50272.903916297524	80
49996.04090135918	51256.59634317563	80
50264.349492316825	49954.179949430014	80
49934.47331871594	51198.05840997994	80
50369.22865545023	50095.5602231338	80
50345.94536388881	49950.1392439115	80
50918.52420731967	51305.24553410573	80
51203.14131221032	50949.47909036639	80
50453.15057553036	50123.0007902825	80
50950.50887192964	51468.567878227994	80
50135.49950813288	51311.00612532535	80
50837.964376086595	51328.033876361995	80
49996.652349028074	50348.14493842169	80
50867.6696935094	51484.53412954782	80
51166.19614720742	51189.93361923356	80
49843.307330222684	50232.8952204058	80
50964.326534884305	51551.43910604027	80
49918.60143052842	50375.101576332076	80
51103.577520694795	51315.48344019353	80
50182.84785863234	49929.80526180096	80
50760.536350322815	51368.812803169494	80
50041.177186354194	51327.14279516955	80
50405.423224114435	49888.00570290091	80
50084.13929549044	49994.84470001924	80
51244.69485269665	51230.92500317994	80
49891.97566427655	50455.327878167875	80
50051.42294499844	51410.95194120223	80
49995.99506323272	50830.274758417734	80
51051.44964965947	51547.73026554494	80
51306.092168799485	51177.497731263495	80
49918.95817063499	51109.54917015902	80
50006.86564775654	51086.995616827524	80
50673.29594229026	51254.823587340965	80
49999.24133954928	51481.52357360801	80
50108.58062331665	50683.544759335375	80
50840.47922484009	50684.50643767223	80
49931.31616949486	50141.63407093162	80
50400.49368222864	51583.046996933284	80
51228.78803946721	50652.694253341026	80
50786.99559279294	51448.46538062337	80
50800.199023507135	51200.477901588194	80
50807.554536524025	51547.29472440821	80
49987.55465471086	50571.23932548834	80
51187.962101337325	51296.150418731835	80
50051.54862600273	50132.837143945646	80
49980.17153578483	50463.370041653056	80
49810.11765978744	50419.047087491126	80
51282.93674625011	50926.59213845073	80
50051.27903823652	51018.525434873955	80
49856.84260887026	51231.385588930774	80
51089.75998396007	51470.45883420075	80
51307.996030757364	51090.33047859016	80
50931.68868281277	50491.81332699989	80
51271.33527525934	50722.86044475053	80
49907.144804001895	50827.97504466866	80
49847.59209740623	51010.37924206583	80
51102.233992007285	50665.7966529647	80
51014.524673260436	50717.36477787841	80
50224.61352799203	49858.851492452086	80
50298.151058916985	49817.567338982255	80
50455.23252925344	50037.18143359038	80
50211.06510343188	51452.41828297654	80
50673.44336557601	51336.58545120514	80
50596.191912845374	50199.109887134364	80
49761.56663521509	50195.30561795553	80
51357.1969920023	50740.34354647486	80
49818.460399518335	50832.3717267649	80
49996.92990417642	49993.61865453931	80
49922.133739760175	49953.42237458994	80
51160.90488765956	50607.4884805182	80
51181.28549077144	51379.52032690474	80
51379.18635957128	50654.93549600434	80
49962.015643512874	51407.10962164181	80
50201.15311485552	49772.7571267825	80
49909.376176109385	49871.064107258426	80
50123.06279246452	49737.00696063433	80
50878.51384343434	50611.59062135832	80
51227.65460469553	50797.97770729717	80
50836.22743462111	51631.546753854374	80
49995.62605333514	50669.69009335069	80
49802.03573213254	50118.24478998749	80
49794.56987727636	50338.39531116142	80
51342.96009687756	50575.88671018462	80
50093.8381591099	49655.01900887698	80
51329.49168828881	50997.007573710034	80
50562.17273667865	51497.522537530385	80
49991.86085438083	50075.648822221505	80
49770.79250775223	50490.39196019311	80
49703.69753665026	50134.01492466476	80
49759.33992745381	51009.02166910576	80
50592.560618183714	51415.21544952808	80
49947.14481401408	50752.88332661184	80
49781.699953194526	50908.37603505004	80
49739.51937964972	50057.1759976582	80
50381.15666065719	50192.48588414037	80
50300.22216674948	50139.86718736041	80
49966.32553957075	49813.156380489105	80
50794.48915713008	50283.58782371982	80
50176.31421059259	49632.47952462293	80
49656.256354316174	50202.48328706446	80
51361.20269265501	50492.21670400772	80
49831.88180219345	49905.98934792081	80
49698.912021143835	50443.013458520865	80
51423.795888457345	50437.192372221434	80
51267.21536285777	50535.43865948592	80
51449.18394694051	50608.37744948673	80
50730.36367254699	51583.51585624721	80
50492.976398766456	49961.82799472894	80
51089.0374021207	50569.15005967581	80
51173.928766725505	50870.48058627142	80
50696.1769043993	51659.551047145906	80
49889.95761146819	51308.466474159846	80
50371.796423474785	51027.52574200984	80
51262.153955931855	50451.694773901494	80
51283.945791464925	50370.94568924365	80
49836.4888021282	50751.667567651384	80
50894.98027471973	50411.59542782574	80
51313.10863421372	50815.39838710253	80
51528.87607058345	50646.185984286094	80
51359.55033424788	50328.7157952023	80
50233.96943617146	49571.651393536325	80
50532.7865327649	50095.75640370027	80
51195.78826692566	50378.80586334212	80
51508.686925246446	50731.36903867409	80
49605.84678191663	50269.42300630933	80
51466.774139328496	50809.401154646126	80
50566.081668070605	50002.13597036719	80
49631.98657255062	50390.12811782577	80
49764.50148789761	50707.97249755342	80
51319.48928236908	51278.281465243504	80
49717.8596217336	50784.5590013177	80
49809.95709960188	49825.97366684471	80
49865.786371765505	50908.11687001194	80
49832.28818920883	49745.45986290659	80
49849.862534993226	50530.458127621554	80
50086.309211175634	49906.80291543333	80
49682.103220947334	50300.36493876427	80
50863.498017079095	50332.05176463051	80
51226.1415941191	51064.86938268719	80
49887.61742594556	50063.49648488777	80
50116.48333863902	49567.31643550429	80
49816.39087068475	51158.9416411666	80
51128.32041877735	51573.4340710136	80
49673.58979659771	50005.716721745746	80
49757.01927302168	49944.66156437806	80
51121.92510961943	50938.86825197097	80
49646.12833955284	50745.91843143055	80
49744.76019172652	50574.17817776233	80
50495.59593136044	51579.51648209909	80
50104.784944126746	49820.50036071249	80
51263.35317440845	51415.56521711669	80
51378.503257281554	51131.49965541491	80
50665.62613943938	51530.386721495546	80
50723.200407480974	50186.74707491467	80
51371.79085795681	51342.73943239336	80
50245.309680914135	49680.48425190465	80
49570.907003417946	50187.329777657375	80
50325.502095319316	49702.998265440554	80
49998.48438067449	49903.99489444412	80
49723.28067312938	49846.93023061915	80
50415.09031761961	49696.598327067746	80
50035.603938332344	49721.33127414666	80
50420.51645429545	51666.87687917622	80
49569.62863670302	50787.79230177094	80
51454.91001099284	51369.73637463787	80
51210.55459903629	51555.779239052	80
50155.9610410323	50528.24497178395	80
50613.343463425976	50118.37306705734	80
51492.62035072616	50538.53948832169	80
50766.00350774093	51287.9063204299	80
49554.508600241155	50872.523438477445	80
49594.26764127909	50023.527074084544	80
50374.029411136835	51735.7744544144	80
51570.2697296507	50571.553154988476	80
51008.7752695179	50630.466225077136	80
50414.573202695574	49802.03830281996	80
49955.161591789714	51556.3138354675	80
49813.890272827935	50005.47077828942	80
50806.523422838145	51708.287456488564	80
51658.22679015714	50584.16867250366	80
49500.50926459039	50933.4849635473	80
50483.26770400699	49847.0247065838	80
51056.64671863055	51381.54066356803	80
49855.4402027601	51386.101660166845	80
51407.85042230232	51265.9953524085	80
50916.10766248265	51658.044305091506	80
50558.988477170264	49812.0209122658	80
50883.59579727091	51398.56875669341	80
49497.770447005205	51015.89397922858	80
51455.966641564766	51458.65216601976	80
51178.293713412335	50522.784376011536	80
49948.962892890435	49732.46573380358	80
50486.86772536546	49764.67726988997	80
51312.368743425366	51488.2657240535	80
51098.63428210696	51657.49804367326	80
50750.39194151337	51773.75875350163	80
50930.80800064848	50280.59376323154	80
49488.020311029024	50817.64580326157	80
50116.29137500444	49483.4961074868	80
51033.86430960267	51716.24104686218	80
49616.701469030595	50470.549602999694	80
49842.41568938841	50618.18561820426	80
49415.86766481701	51034.673760245685	80
50798.52138467632	50150.22566329153	80
50396.8866018894	50770.67519616757	80
49831.568813977436	51467.44142004327	80
49547.150991227005	50413.73075930626	80
51446.933444063085	50889.10952225715	80
50707.75035115295	50102.71587668866	80
50024.79680706677	49598.32832235929	80
50627.90420305519	49948.88300185382	80
50508.05423842197	51678.39755753396	80
51283.227050788264	50283.185547016146	80
50586.56291867829	49731.5532908062	80
49928.18102980931	49652.65375927003	80
49870.019891650816	51554.86586802639	80
49374.52696224264	50961.16790448025	80
51176.26939198628	51700.44081610793	80
50317.59206211574	51615.890266119946	80
50775.34877006518	51857.59108483894	80
51019.44670374536	51636.1935993433	80
51598.13050195952	50490.15053828883	80
49535.16141670828	51096.53587613023	80
50710.8166440608	49932.700671320476	80
51006.73830041805	50317.62623779989	80
51014.22843759533	50231.52791821865	80
50853.18592218204	51886.25987654042	80
50580.51708684271	51581.09538115427	80
50035.18861150264	51580.157102200224	80
49958.80959898807	51639.390692027315	80
50840.61983178981	50071.799569034025	80
50856.93064347981	51776.70666247955	80
51698.22694414491	50663.32110969859	80
50995.46354743642	50440.10520997257	80
49767.15773007705	51226.8818732511	80
50904.06329910436	50200.07865007836	80
49742.851961360735	51465.99341979246	80
49628.75595100708	50559.48997318299	80
51641.71786038998	50732.12418264344	80
49695.6009101664	51396.918366057165	80
49623.238097582245	51083.84401897396	80
50542.58453265573	51757.4983337507	80
51117.12709110611	51758.601595292035	80
49710.72617567418	51078.550789406654	80
50194.38269680548	49448.15936129276	80
51578.36616604402	50784.57990173873	80
50920.12941383925	50104.705492880275	80
50136.18250811988	51489.73897357786	80
50928.62171565182	51924.68994107223	80
50692.30067947927	51419.65961830154	80
51004.98895739435	50089.868230849286	80
50234.62363025231	51587.12763475268	80
50173.227176714885	49366.75108209325	80
49750.55569101479	49712.897963746735	80
51540.176886264875	51444.80072187175	80
51570.599677899845	51367.22970036842	80
51061.212372516165	50389.16996364774	80
49509.13473882896	50732.15111605262	80
49702.65302989582	50882.59893200311	80
51526.88921685639	50874.25312810287	80
51611.76574828738	50899.171125346875	80
51462.75278506962	51104.95207026949	80
50545.540438656666	50262.67534583219	80
50512.68536724694	49681.7224066273	80
50287.67593087708	51717.24534553298	80
50316.76550468544	49551.74921381836	80
50332.85664997966	51812.645107375574	80
50433.39927523805	49609.36641670232	80
51672.93815462311	50442.351454629395	80
49704.48872970394	49636.64610461203	80
49546.526987562174	50549.52571786861	80
49889.01243972381	50687.162839133576	80
49509.4972611732	50022.08441010387	80
50451.7441852032	51776.18856487396	80
50980.12356807004	51783.01869226812	80
50035.61463664731	49502.55167808773	80
49485.83639431793	50205.49519506495	80
49619.17277660924	49937.04581967572	80
51072.02576988024	50469.506442292	80
51447.9864488253	51543.52593098962	80
50553.48016590376	49897.14011976821	80
50920.75668500709	51840.352935696894	80
49513.34513342647	51180.79197667871	80
49667.871366302796	49717.45412172118	80
50251.302178924256	51790.71106018094	80
49324.762256009795	50892.71343209203	80
49829.448686876436	51632.44065126779	80
49914.785388479606	51707.95960069412	80
51451.3125322368	51192.34541517395	80
50501.57081476653	50189.16345315839	80
50667.9911607717	49714.61319109748	80
51530.150543051255	51539.55713391212	80
49413.993638532214	50882.047924226106	80
50698.35131595507	51890.94248811617	80
51192.1155411027	50290.20543181574	80
49904.62354643297	49569.99878445794	80
51624.26749685889	51459.03980984045	80
50148.740497013954	51578.2378965344	80
51745.304986463125	50566.665987064356	80
49717.74009278213	49553.76062794608	80
51057.79062903741	50153.95037815319	80
49784.163943561995	49507.27725390207	80
50646.68222736963	50036.762113370794	80
50496.231995524366	49554.9391709145	80
49491.2891514779	50346.161747392645	80
50615.77307093721	51719.60685923892	80
51131.94564653588	50115.06460977926	80
49641.49103995181	51334.81311874166	80
51445.046084732734	50325.05276390888	80
50801.02507574091	51957.64415427598	80
49716.23497452223	51296.26481391513	80
49870.04808217027	51779.45078443593	80
49563.35872898691	49871.38773797564	80
49479.81177239414	50122.041544192	80
50376.88250981615	51885.28233985102	80
49533.91134744733	50631.45316248741	80
51101.92114698015	50222.545425362674	80
49463.40304925719	50582.3786257231	80
50786.83120587933	49888.851519613585	80
51820.75579712529	50518.533081152105	80
50645.48447198587	49796.61679514139	80
49617.444379439265	50110.58755905579	80
50417.44037315581	51960.45821353295	80
51839.97764677557	50601.35233506482	80
50080.60071210492	49401.74245731482	80
50727.008257962625	50023.98701509523	80
50710.143588194995	49845.679086578966	80
51688.957625155126	50870.64326723799	80
51791.10423161977	50436.76687033511	80
51331.888117989	51566.99765967943	80
50833.39632975499	49956.3645742647	80
50241.36094899637	51876.78564186039	80
50617.60280986724	51806.240457080785	80
51507.393788649926	50422.208783087786	80
49436.94740825605	50502.977368125605	80
51754.40825382458	50919.76314728342	80
49442.04780877893	51224.5087996361	80
50477.17565848124	51902.948911400614	80
51186.30236921485	51473.26449173659	80
51767.237945894616	50714.242125826386	80
50197.626286840736	49280.35969116685	80
51231.59940340739	51635.81598903715	80
51249.415885099625	50206.684257939356	80
49577.370626241136	51397.32325966146	80
49407.95723915594	50345.21124395144	80
51311.64885705574	50148.317364576586	80
50184.97664146458	49196.07617609466	80
49583.062771551704	51004.02895288035	80
50762.070880811756	49780.604752077226	80
50079.515210032405	49319.07564796039	80
51572.47606774762	50975.28425597004	80
51544.244749233	51141.68000814217	80
49430.281896703134	50050.946348514975	80
49498.13084021446	49820.12748407086	80
50152.737416229305	51661.204165513525	80
51599.48596420034	50402.780000211984	80
50189.19731694925	51944.66347483138	80
51521.501772747084	51041.133082440494	80
50263.98768743112	49329.86136381711	80
51676.17533206382	51393.18365480708	80
51391.69327841812	50127.354377829266	80
49448.68621499231	50417.496063754996	80
50882.725884628744	49886.10593177917	80
51499.44544779011	50257.73520265542	80
50135.9838505321	51400.60043151941	80
51709.185233203345	51315.07496341012	80
50767.250287360854	49696.68465572362	80
51590.9486257725	51284.365259885104	80
50932.02365329832	50017.6729226448	80
51426.24878733934	50220.49823523936	80
49670.66153846409	50998.078137560646	80
