# Supplementary material for: Abundant Topological Outliers in Social Media Data and Their Effect on Spatial Analysis
Source: PLoS One. 2016 Sep 9;11(9):e0162360. doi: 10.1371/journal.pone.0162360 (PMC5017681; doi:10.1371/journal.pone.0162360)
Supplement: S4 Dataset — See the respective attached file. (ZIP) [file pone.0162360.s004.zip › S4_inclusion_swl/clust_82_91.csv]

50000.0	50000.0	0
49997.79043139506	49998.597076012185	0
49992.133447697015	50000.07879332946	0
49995.558133034945	50000.38009565156	0
49997.21745450375	49997.77212437529	0
49994.57180867038	50002.631066205395	0
49991.49888846195	49992.4613969998	0
49996.77201141029	50001.35825968003	0
50004.850999751936	50000.85693610015	0
49993.46797080403	50008.42654315858	0
49998.95035597973	49999.646175560476	0
49997.442896782326	49996.09302892505	0
49998.812795232036	50001.19449831629	0
50002.62075658079	49995.496073808055	0
50000.216125961226	49993.66178437633	0
50004.23648844592	49992.22940218959	0
49993.571381594695	49999.580818657516	0
49992.41923089483	49988.943020042476	0
49996.0527618576	49990.599080623244	0
50001.12000876341	49996.02035613251	0
50001.6019572125	49988.69191780159	0
50000.054173393626	49994.84507609227	0
49996.16393075302	49983.54171333091	0
49999.359585119164	49998.34690009942	0
49990.032259035645	49990.78718097332	0
50008.03801246034	50004.374756706806	0
49997.912305912	50002.05047237355	0
50003.47988321763	49993.052296422924	0
49985.51403302475	50003.33527065473	0
49998.6759818169	50008.21620234813	0
50007.88661690972	50006.75171072905	0
49992.84463948033	49996.02080521639	0
50005.353157945894	49996.63946390781	0
49993.56821679584	49997.757853689975	0
49984.727985152575	49992.42600786566	0
49987.897885826496	50000.432936200814	0
49995.41428427015	49998.58480619745	0
49998.23230755371	49984.27159425677	0
50001.56984675912	50003.70886639595	0
49987.949256951135	49986.671472371265	0
49993.69019385624	49988.42095948461	0
49990.60023029436	49996.84431148471	0
49989.8831856475	49998.5480773353	0
50004.031737429694	49998.13902404288	0
50003.4894029905	50003.09904140463	0
50008.61850962432	50008.21797879241	0
49999.591625836154	50002.031401449996	0
49997.03975814452	50009.348246719914	0
50004.44371639388	49993.891565456965	0
50003.34929151505	49985.56991203538	0
49992.16039029563	50006.06042632077	0
50007.15378653218	49999.26466668234	0
49996.16890274137	50002.738391335304	0
50005.92485061879	49988.330804757796	0
49998.38389391129	49993.62450756858	0
50005.06115385122	49997.67556213016	0
49988.91764942108	49997.5550046056	0
50007.51712024195	50001.36870839534	0
49988.1616042304	49983.63506917873	0
50009.485075860175	49997.87824772131	0
49996.04301541916	50008.734037925446	0
49992.10706594943	49998.709555552676	0
49998.05603662089	49976.85732034227	0
49998.23225417739	49988.04705525317	0
50003.29875263384	50010.79864165075	0
49988.8005706413	49988.888047156666	0
49998.633742805185	49985.74198749925	0
50012.26252845324	49989.043919917516	0
50001.71554240036	50008.23076770677	0
49990.4221963806	49980.08489794384	0
49996.7307457035	49986.75100088232	0
49996.95323201458	49991.31025767149	0
49996.627782278076	49999.704189140306	0
49993.783599509414	50001.9670468794	0
49995.547791910605	50007.16657583297	0
49994.541607082676	49998.032773452	0
49997.19536476392	49993.761534747864	0
49994.48619388764	49990.314267388865	0
50005.31953840113	50011.457951609125	0
50005.21838530439	49992.710027598725	0
50003.553832569996	49996.930528550794	0
50005.55622003214	50007.27952617764	0
50016.07253131363	49992.92009515851	0
49981.55975510632	49993.815413305005	0
49998.391760254424	50010.92338898061	0
50006.9610331696	49997.4371772649	0
50008.761052684844	49996.71402507769	0
49995.88335509951	49989.38185972829	0
49996.861110456084	50003.60591475201	0
50011.76083948491	50005.815023696225	0
50007.565205166386	49988.032658921504	0
50011.5472826698	49993.41279408204	0
49994.69598294172	49991.86267472745	0
50001.59297422699	49992.63184262959	0
50020.432728192354	49991.544523876044	0
49995.42836478101	49997.296746693275	0
49998.810270886876	49992.07105333187	0
49990.64479087334	50004.56734443546	0
49986.07489653561	49993.66150576665	0
49986.51012401545	49995.60849854692	0
49984.077954815686	49995.664388103614	0
50003.895467088914	49987.98694527446	0
49982.031325156546	50004.108411650275	0
50012.386007996894	50002.93416500153	0
49981.83577827261	50006.99544168797	0
50002.61358895062	50006.125868638286	0
49997.610187178936	50007.504993158815	0
50002.000247755146	49982.02566011666	0
50003.92467657114	50009.55221404131	0
50007.90022175466	50009.254849840996	0
50002.119076106625	49987.54881244561	0
50000.85755020047	49982.84260186325	0
50002.88920887537	49988.277816315385	0
50000.76418505607	49990.47633754719	0
49991.52221516297	50005.175687260315	0
49991.79441719219	49989.945528475415	0
49998.38903914623	49990.977596904035	0
50010.86443657174	50002.861853111826	0
49996.13310567727	49978.225416527945	0
50001.90323198772	50002.087447907405	0
50005.84584777947	49998.54566276328	0
50017.357289774474	50003.73442282242	0
50012.453241333955	50007.3589429362	0
49985.605250376015	50000.51473356919	0
49994.38328827558	49984.18899957935	0
50000.8403546126	50004.897730818215	0
50006.11194117808	49990.15992299432	0
49984.27524808013	50005.968591316036	0
50019.5490885488	49989.334775282514	0
50008.08135946473	49995.88210170539	0
50013.452588935026	49988.7082536488	0
49998.1854275154	49989.08493253287	0
49998.71774061969	50006.58240197167	0
49993.97049801827	50004.02511665101	0
50015.25622703696	49993.5720335993	0
50019.81418921928	49993.28277654077	0
49995.226166110464	49988.49803466768	0
49993.865175289255	50005.869898426434	0
49994.04884830762	49993.897956082816	0
50001.39258520028	50014.69304526826	0
49992.10381851385	49991.3367421365	0
50002.88349777745	49998.53556594982	0
49999.29465558944	50003.13800737407	0
50012.61582749915	49996.667967977366	0
50004.93898694684	49981.08544820314	0
49992.72674114008	49981.491918674365	0
49982.816725410885	50008.82887474503	0
49993.60548876865	49980.15138910854	0
49992.11360557294	49974.161871512435	0
50008.0641741181	49991.535682462476	0
49986.56975352135	49985.88537937111	0
49988.26397047004	50003.51104710496	0
49986.204012010814	49983.62403469558	0
50005.45533731321	50008.4777403098	0
50002.84202847576	50009.38788858975	0
50004.5110949025	50002.17592122478	0
49977.593176681534	49997.97886004455	0
50012.96296910729	49986.584380800676	0
50000.389708098875	50008.21378903525	0
49990.53693650669	49987.986221160616	0
50014.06684097054	49993.2541244715	0
49991.01998804747	50002.62396518842	0
49997.179664791176	49989.593964051295	0
50004.2950092968	50012.89350630644	0
49990.621701041644	49975.46767306921	0
49993.55678247852	49977.01456242952	0
49992.84959283164	49987.70268395018	0
50011.20404459958	49996.77816642178	0
50003.364540594666	50019.003513690965	0
49983.49823437399	50007.538690917216	0
50014.32975302772	49996.15686941403	0
50015.78410513641	49997.474112749405	0
50009.43197460551	49990.474738550445	0
50004.745906517455	50016.623646608256	0
50009.63416808849	50010.34807378314	0
49981.74271072933	50016.83610456045	0
50013.40609958293	50002.34463341224	0
50002.72985233878	50018.01678341299	0
50008.287622641416	49999.13161246651	0
49984.126513146795	49977.08224825575	0
50012.84333684762	49985.38424254539	0
49987.99532836726	49995.883448455505	0
49990.49563661924	49992.83144377475	0
50014.145828508044	50005.16808115428	0
50015.1384677496	50000.029878970345	0
50018.71002429644	49992.34413541518	0
50007.134924491525	50011.962310271636	0
49996.373515502455	49992.135994846685	0
50006.850693972374	50009.72264438309	0
50012.45941158673	50019.663471941465	0
49992.899397134126	49993.07508130361	0
50016.607641170005	50001.151601822945	0
50001.25747092277	50006.547656443894	0
50005.9345093647	49994.19009730721	0
50017.813944932546	50005.00005444524	0
49994.42296405501	50000.44724693628	0
49999.35940114721	49988.76188971461	0
50016.58884756132	49999.17895380054	0
49994.892938313336	49980.091849776516	0
49995.0510721457	49995.44024060015	0
49986.38053722962	50002.41536141428	0
49990.64707373581	50007.66669698612	0
49989.3412077137	49992.250863683475	0
49987.369434572014	49998.90669951169	0
49986.04730065185	50004.93889305151	0
50020.57281063565	49988.298296764944	0
50003.141428724506	49983.92680217168	0
50011.81226398315	50020.795317113116	0
50007.91702417866	49994.79261652382	0
49997.460358599514	49978.000531714766	0
50008.47322917809	49997.7998386602	0
49988.79105521255	49985.61885176348	0
49979.99668415866	49988.247550464446	0
50023.01450993598	49990.665766766455	0
50001.80863469015	50011.621492053586	0
50001.180707899926	50000.160397497704	0
50001.230491099064	50013.464722137476	0
50005.57916729151	49986.36478573439	0
50006.32386534526	50003.98689779463	0
49987.26417256439	49997.386262863576	0
49986.50969488265	49971.13079668079	0
49991.78560749561	49984.743248127874	0
50011.91064186316	49987.25857504851	0
49979.026179858774	49993.54009193787	0
49995.29197055855	50014.299317089695	0
50003.27528192292	49991.640484220654	0
50022.18687484511	49999.49876293456	0
50016.845165693354	49996.542146341235	0
50009.68184032617	49994.3223712722	0
50008.5689875515	49989.42745413995	0
49988.62882947315	49994.23153514448	0
49978.34352784749	49994.31806542327	0
49991.21899801028	50013.93786311992	0
50009.06545782055	49992.015826742805	0
49996.762495718875	49973.93491078354	0
50017.86968777505	49999.56646561498	0
49992.32209367812	50003.204802689404	0
50006.53972236025	50002.45568023364	0
49989.60527622023	49999.63902025744	0
49998.13606003267	50013.69500914624	0
49990.00921189547	50013.485931768155	0
49991.09537875763	49976.82180722324	0
50010.54800492425	49998.00514117209	0
49989.09032394753	49996.42852776032	0
49995.18505374276	49987.3120398817	0
49990.204920949844	49989.23957312068	0
49995.16332007578	49981.804981765024	0
49989.805555721876	49969.598178768865	0
50014.54160586519	50009.30971696948	0
50021.54580095918	50001.77225144148	0
50006.927652825536	49994.9504747572	0
49978.94516972163	49997.86333530433	0
49987.154837966766	49993.45593771072	0
50018.25094646333	49988.26745355924	0
50015.53809944499	50007.19757847838	0
50002.562234896366	50007.29734310244	0
50000.87592896443	50009.30557281569	0
49996.09835851055	49994.088565508806	0
50023.472574627034	49993.01831946304	0
50013.090661204544	49993.807025936294	0
49978.33498788711	49999.89226490378	0
50014.457860201575	50015.35471834229	0
50006.75642568968	49992.643689522236	0
50010.80395894891	49986.74763689218	0
50001.22972512284	50016.696412634854	0
50011.0865047758	49984.2383962155	0
49987.17750191979	49980.50113884318	0
49988.18126003159	50002.39534483807	0
50025.30879016485	50001.55626795164	0
50004.84985572731	50003.25131092541	0
49992.321169828596	49977.792669715236	0
50025.70679542769	49986.95657258604	0
49987.68618123762	49990.97637467728	0
50003.750755374844	50000.30182726468	0
49993.00738688821	50018.27374472574	0
49985.56049451298	49985.40564000354	0
50012.47559685164	49994.66869856204	0
49988.23073582163	50005.06016935864	0
50014.21137249285	49998.59916272567	0
49985.705947552444	49991.237555350046	0
50023.961762669176	49980.63716247672	0
50015.65901229553	50005.51123304655	0
50007.42018130532	49983.40923644637	0
50003.98929458173	50020.19652411129	0
49978.68685766216	49980.01706397409	0
50006.02554113342	49983.502716806615	0
50006.37104882755	50017.880156948675	0
49977.877792385596	50016.68462250551	0
49983.88778388111	50003.431641383904	0
50007.25930525301	50016.356386512496	0
49997.53870393056	50011.68337544323	0
50028.8876354843	49996.7961139601	0
49993.03313609062	50004.99403676527	0
49978.87460193789	49978.57901382944	0
49998.366406242945	49994.75751474936	0
50019.61622097593	49990.60713461233	0
50014.61533795304	49991.38028168589	0
50008.690952911136	50020.165591565055	0
50005.68511072025	50013.842987113785	0
49996.093953493786	49996.01996986774	0
49981.46397774686	50000.416395001106	0
50010.21667654521	49996.177030068495	0
49996.98762224401	50012.73618486243	0
49977.06413674297	49991.234642248426	0
49993.694214306066	49995.12567417274	0
49980.3192485011	49994.00326872188	0
50004.056211135474	50014.66353332076	0
50002.37956575776	49978.923750197646	0
50022.66685467963	50001.65038291576	0
49995.84149753014	49973.43350969119	0
49997.10356754586	50006.01006358804	0
50033.06942428801	49981.91341570461	0
49979.94679799229	50001.3323591304	0
50008.85047956283	50016.47355770598	0
49995.25060635962	50016.73726829858	0
50006.72266694603	50007.64404602325	0
49990.082384099696	49971.73324296739	0
49994.30142329103	49986.52147414055	0
49993.99083781493	50013.564340328594	0
49993.677025331424	50019.77453632753	0
50008.88873976937	49986.20754836948	0
49989.62043617076	49984.9066512741	0
49976.89101514203	49999.79555213243	0
50000.38365317644	49984.73866509687	0
49998.50301832688	50004.801049115755	0
50002.4775370339	49999.82692121468	0
50000.58614407058	50022.59126134004	0
49991.57997734524	49980.74466590062	0
49999.47619484948	49983.55135301644	0
49997.872176753845	49979.78767954166	0
49999.51034001347	50014.126163537476	0
49987.361610054635	49969.53376487578	0
50002.83973411616	50012.701877170904	0
50010.86774556764	49989.07944425918	0
50001.15748309764	49991.573961654765	0
50007.9913835416	50022.24041741338	0
49988.7503233546	49981.35012226887	0
49986.03608310234	49999.11861181681	0
49985.00637627702	49981.597648055234	0
49985.650089384144	50009.49023072368	0
49974.397243483145	49994.03644489316	0
50015.4345562129	50000.98678220005	0
49976.39001702552	49983.38478956387	0
49990.066594147334	50015.71113489241	0
49971.73204410394	50023.41744022993	0
49983.60830630746	50002.113752133686	0
50007.28364498836	50014.70157262982	0
49983.19737224199	49998.713609976796	0
49986.11467622116	49996.56995467928	0
50019.87293030292	49996.05067039871	0
50011.89569799317	50004.23689077273	0
49987.14195373493	50003.64643312917	0
50005.18617250356	49976.00707180303	0
50021.27295677253	49997.78060101359	0
49979.594871433575	50010.649888378335	0
49992.039268323744	49970.88771154867	0
49987.510827455895	49972.02581111281	0
49995.56040451604	49984.98989796355	0
49981.0822076258	49967.432359146966	0
49987.94058000065	49974.88526764987	0
50014.510866226876	50001.379604242626	0
50004.62877733578	49978.807454918766	0
50003.970018942	50018.124082947324	0
49993.62624373497	49978.81782578118	0
49981.3428510555	50003.34384201937	0
50018.167902045905	50002.34827142573	0
49981.71449227033	50012.160532840586	0
49993.51179022016	50011.8374166899	0
50006.51511528033	49980.31385758159	0
50023.53832016382	49982.224374854566	0
50017.194157851016	50024.83639285489	0
50016.97714463976	50008.12513798981	0
49990.94758817478	50010.165896359336	0
50029.3899666008	49984.93088934797	0
49985.95128382408	49973.39797252086	0
50021.498484812364	49991.903341270365	0
49977.56468768297	50006.68173366002	0
49997.40523162644	49985.00916248897	0
49999.45886393115	50015.993292540705	0
50004.07375902936	49990.19193619716	0
49974.26236635185	50000.19879209648	0
50019.180563178095	49997.94562009952	0
50009.890755981425	49980.265018184764	0
49989.29510405071	50002.724338880376	0
49996.426259186024	49985.51478007382	0
50007.493040620924	49989.19723968765	0
49981.384028675486	50010.62626959132	0
49991.6071713429	49988.028312631526	0
49984.6056899718	49996.65388554512	0
49989.978249538704	49976.34614928339	0
50009.06208482354	50007.05225252825	0
50015.12164949382	49987.54220632814	0
50013.02451351341	50012.6930640136	0
49983.72875331615	50005.03348698493	0
50030.322162535915	50008.764945724026	0
49988.07236480543	49973.30322159022	0
50021.17953770424	49993.40148768863	0
49977.9353266202	49988.32861394756	0
50017.55200453088	49989.686622262205	0
50009.41709683127	49982.94472538286	0
49993.517031380165	49985.624445562935	0
50024.23762702507	49990.057631149546	0
50006.59920691841	50013.173112278804	0
49996.36285869221	49979.65183355569	0
49996.46253639952	50010.35669178488	0
49986.346697934445	49975.77454466398	0
50017.36509094484	49994.05724041787	0
49977.54298608225	50015.26628060827	0
49987.665413008544	50009.961026873665	0
50004.20668245684	49986.92493821414	0
49991.240948939056	49995.09753900651	0
49990.672214701546	49969.02835953091	0
49986.80029992012	50019.193986685816	0
49987.05498610656	50015.276629584274	0
50013.29483279359	49990.93642424138	0
50003.07116470876	50004.790797890644	0
50019.96678142075	50005.286622233856	0
50016.410985050155	50026.64117403084	0
50022.381607964344	49994.78009458669	0
50032.55510401598	49988.476649386204	0
50019.84726886357	50008.03743254569	0
50018.55105006549	49996.125393120456	0
50005.72733228711	49984.65987424659	0
49990.724770951034	50001.10196901953	0
50007.556938279646	49979.396019758125	0
50022.078615100705	50000.813758113996	0
50004.55566149082	50023.60044291396	0
49998.4983155582	50015.035411197096	0
50004.21201548379	49979.89735732732	0
49998.41688966351	49982.0914605221	0
49996.9404056562	50019.45560997021	0
50024.824178134666	50003.82240284793	0
49981.59933546655	49988.22546023058	0
50006.68692081328	49991.29153867619	0
50030.92505047998	49986.73341575318	0
49987.02162812129	49999.91224158874	0
50025.59547838074	50004.8113040502	0
49988.90094384041	49975.40867859488	0
49990.23594971534	49994.96063345515	0
50017.1067611682	49986.79810538411	0
49995.74080340362	50018.56532930337	0
50002.31586199673	50000.83903672667	0
49985.91446985067	49977.111835945914	0
49967.44431902017	49989.53004316159	0
49991.32434972063	49993.81099808387	0
50030.49764698876	49999.80431681986	0
50027.8920230694	49984.61646596402	0
49974.05217655252	49991.63751974511	0
49986.350155817265	50008.71150109189	0
49979.786602864704	49996.93528004006	0
49980.638830733114	50014.78666042598	0
50018.94609729141	49984.38404056665	0
50016.86817008317	49983.479919210724	0
49990.923193534356	50019.067660158245	0
49984.68159875427	50012.00075993163	0
49982.58897476211	49987.25645410104	0
49977.860154341804	50025.185317880954	0
49980.36263354036	49976.54920293385	0
50030.175245270664	50013.83441614367	0
50030.65430217634	50010.08164100497	0
49970.65389870021	50027.10203048065	0
50034.9719228903	49978.647480672626	0
50017.85789347177	50007.327853458395	0
49989.376716702325	50005.95581601044	0
49972.54740722439	50004.26018838349	0
49999.90607349646	49987.24525022351	0
50016.33039841318	50011.26546094777	0
49992.406209525456	50011.43399184492	0
50035.72874323706	50015.82195458916	0
50005.41012807499	50025.2913505149	0
49983.81713803753	49983.79410119446	0
49999.77181508898	49967.689736443	0
49967.01115954832	50018.732933267005	0
50001.21111076006	49976.59515916633	0
50022.03660548448	50021.284900769926	0
49987.06820574467	50005.69981951918	0
50020.23576196077	49998.22890886206	0
49992.16903790663	50013.34050751537	0
49981.74734959878	49983.20071237331	0
49991.36824090871	49969.98461879516	0
50012.37766248718	49981.688403947286	0
49974.56224014572	50014.0804240969	0
50024.36097900612	49986.16457806206	0
49978.57637046901	50017.57258934513	0
50035.21616128849	49992.33085888675	0
49988.520182053304	49993.212740546805	0
49990.99456999804	50011.18036907362	0
50014.791241027175	49989.81083623396	0
49983.24235149588	49995.04380092772	0
50005.4078474971	49995.59320991545	0
50026.3538803164	50002.49773890014	0
50022.33425121599	49996.648774144	0
49985.706139208625	50015.893411702025	0
50001.12132970448	50026.977078791555	0
50032.16883876991	49997.22933410839	0
50000.78804212597	50010.92367463368	0
49997.79416111843	49992.046539810384	0
49989.86428037326	49986.360250281214	0
49991.50355130605	50019.933566887434	0
50028.340584949256	50004.80209150397	0
50491.38609918878	50373.99834369105	81
50435.7922991454	50440.18576705463	81
50353.162113880804	50439.33132422717	81
50447.102302322484	50528.28666435749	81
50505.493822419005	50597.8096119757	81
50534.11923319778	50675.193149512736	81
50379.592840625875	50575.27013531585	81
50285.261968336104	50382.93625757196	81
50281.757246788016	50493.53435698327	81
50433.1918675345	50650.74228465156	81
50329.3269949027	50642.67161892148	81
50586.817216393254	50556.980036326495	81
50312.56741632866	50299.65958154569	81
50384.70236337289	50718.19438673695	81
50378.360606885406	50356.699762073935	81
50543.869905725674	50302.41846474725	81
50198.972322322785	50490.136029760055	81
50204.8305150956	50353.69698395394	81
50287.225071047986	50216.96080309323	81
50437.560025466206	50290.607025956415	81
50142.159446388294	50289.52520744583	81
50582.33303283811	50749.51212170761	81
50624.623501157716	50669.78144440474	81
50346.53877703847	50159.473061748475	81
50303.76681046512	50736.94283415407	81
50540.78155357731	50480.0531656799	81
50625.784459610244	50821.93972468432	81
50668.43415075491	50740.75337759909	81
50243.924387608095	50142.78974560697	81
50130.424958616546	50440.05089441055	81
50622.188660569314	50346.27717521942	81
50627.953517971495	50911.6162986676	81
50538.54917834905	50828.38047546746	81
50288.725019093996	50072.31284248078	81
50420.89369626971	50112.74297409254	81
50202.46315534063	50220.68163278092	81
50114.740291754715	50523.674289346454	81
50109.574864590846	50606.273393941985	81
50210.39745299265	50577.380271539485	81
50072.32816885686	50234.44361256976	81
50499.757889781366	50149.829378987066	81
50134.014707646915	50685.05428236206	81
50087.65627857788	50150.56066039949	81
50652.794606666175	50262.19460654365	81
50228.850167288605	50772.05006993205	81
50142.248537891464	50774.57795569785	81
50094.31873725686	50844.02724401593	81
50040.11897964645	50913.277639649124	81
50704.45827603203	50863.268322894815	81
50565.22963038266	50220.08890403419	81
50026.82408479302	50637.328263256175	81
50025.297527002156	50516.28234640927	81
50454.839699205324	50775.09127402969	81
50104.25296183052	50965.29317603132	81
50755.923195140706	50764.548465082706	81
50361.324673659896	50797.33285004693	81
49972.33923674826	50859.72339023594	81
49941.36884787551	50621.71811598115	81
50582.56673451485	50122.52507898787	81
50249.8154687328	50856.18133949888	81
50677.30926107019	50550.417537635796	81
50398.69361294557	50874.668916359675	81
50810.59836967634	50832.22881312967	81
50052.86671531176	50766.74196596039	81
50031.299563471526	51004.609724939684	81
50705.76368159438	50466.20185775885	81
49896.80407653089	50893.072517116394	81
50289.84385861358	50934.99089483547	81
50680.03080131881	50981.321833002796	81
49967.54657510562	50703.064359361786	81
50467.31211103219	50931.78866301106	81
50761.876358678535	50947.86209057601	81
50889.18035334087	50856.262166685294	81
49811.07779086725	50893.6517500864	81
49796.39555095922	50808.68551119978	81
50082.17537230403	50348.61509590744	81
49937.612531414896	50780.073934244865	81
49721.09616737502	50887.403720372095	81
50706.325995519655	51063.31906422312	81
50216.27491203394	50663.515340396916	81
50491.72048501673	50063.646464285404	81
50389.490933872265	50957.814869937465	81
50613.70313211273	50046.16322542328	81
50758.170243842826	50399.1942260008	81
50298.21599547565	51023.681521898216	81
50761.47780946009	50537.96002373184	81
50741.377138134776	50275.99690816039	81
49841.02215455022	50973.636897598844	81
50189.98787900076	50958.52194788951	81
50816.15149256731	50697.12243947676	81
50827.66699856975	50283.177017529844	81
49634.57788061533	50914.7686856394	81
50731.91301290468	50187.052825272614	81
50008.10520362556	50429.91608934962	81
50845.16007030314	50396.75922827748	81
50188.22262073196	51040.73983779126	81
50523.39342244556	49986.634255820696	81
50373.69923659811	50041.781229749955	81
50424.19656099929	50196.39246319814	81
50891.07877825147	50229.84617026346	81
50128.67303295593	51100.22323864089	81
50673.52220455764	50114.13497105118	81
49875.06200282031	50561.12473230849	81
50677.80980426357	49994.585700476855	81
50330.57941981006	51105.48973417589	81
50196.01120295778	50067.48848650403	81
49983.61419826033	50232.42642056942	81
50047.16671083795	51135.18024812822	81
50902.49132400616	50708.36631434095	81
49782.84821287537	51032.499611866966	81
49855.60640586196	50744.52959907104	81
50964.883489821514	50184.68234232853	81
49565.49922350008	50861.74395148929	81
50936.163596404964	50628.07900157563	81
49663.68999528384	50998.56845268027	81
50530.22354483724	49898.51317535408	81
50441.8667184696	49959.77055012779	81
50926.53521516732	50422.403998783346	81
50629.08554136279	49928.384743104616	81
49481.850804919544	50865.936277015564	81
49961.919368489536	50950.73451185705	81
49926.96113148347	50303.46746774932	81
50950.98431152021	50335.04158528846	81
50618.73757857328	49840.08355946675	81
49574.25327574146	50973.64411742625	81
49912.84658952235	51026.10668391405	81
51030.71408080558	50364.117395421585	81
50816.36160383839	50165.969644048	81
49968.41834544629	51104.64440973398	81
49767.88825459479	51116.86985837681	81
50877.765553335914	50937.96471289063	81
50706.851881959235	49826.71808769735	81
50225.29490535805	51121.85773130345	81
50729.03221249001	51145.19153761114	81
50850.789698104425	50598.325879352546	81
50987.92552765497	50702.03414519889	81
50704.98773976284	50632.33242393147	81
50510.715317580274	51004.293637323055	81
50088.3228448734	51211.04002524381	81
50844.2618487612	50513.28316248753	81
50148.696311954234	49995.422876572266	81
50698.57095052807	49738.69248469265	81
49982.524803366316	51187.42673186981	81
49868.462923750434	50242.06882936727	81
50967.367949120766	50891.00126472774	81
51036.590882298464	50940.71338912328	81
50948.809806820056	50544.54007294585	81
50649.21133768518	51175.64355183178	81
50957.02972449371	50800.46189399557	81
50725.47858937187	49908.23014146669	81
50951.57558315181	50097.10398192624	81
50695.14216514371	51246.64206685127	81
49958.77789131897	50152.61286522444	81
50592.307205858044	51239.58113175199	81
50033.9554951474	51274.4473037269	81
51043.24071548094	50158.1389658799	81
50532.22495299419	51172.79524886004	81
50523.30414763661	49811.68942673124	81
50528.75466400929	51090.52600957187	81
49491.674759416965	50953.455326032476	81
50764.124865482954	51302.10294598716	81
50605.71727157894	51030.919741303675	81
50251.569522257436	49989.7122866669	81
49695.42026802778	51157.1693074897	81
49619.106814918865	51195.68108343732	81
50290.15158191351	51184.27931471363	81
49597.39222826252	51056.880769229705	81
51037.94588375417	50550.63314576944	81
49806.995222809805	50296.68607820723	81
50762.308382264484	49984.59844272065	81
51055.04274164996	50754.762341677095	81
49546.47830982109	51235.07019671452	81
49478.82534920746	51036.39489672648	81
49409.15338493489	50991.21934860494	81
50730.13433676502	49662.17526824357	81
50994.33000774375	50019.36183132426	81
50837.61031385492	49948.26599308026	81
49588.05950631451	50778.78000573789	81
49645.62486763028	50713.790614156234	81
50011.65104044409	50084.19619996864	81
50233.90356440051	49903.368881612936	81
50463.702493819896	51222.40601490021	81
51119.43762924943	50520.88273597337	81
49358.44943326867	50921.26025591962	81
49654.57042502176	50628.36052114568	81
50659.76613500143	49607.53181000106	81
49912.37592673384	51244.031481312704	81
49886.33954852662	50380.117144741766	81
50420.409096304014	51151.2251210111	81
50884.55073939976	50020.326951474424	81
50882.17482105155	51025.60056983504	81
49737.028948325635	50619.16924456819	81
49858.615724891766	51316.61463221793	81
49660.34059446417	50541.22202767607	81
49790.38666324791	50531.1137043826	81
50788.22852286546	49786.89898576621	81
49653.453438456345	51278.246548171934	81
50870.09333270588	49755.645592346526	81
50579.581008679146	49746.305622733016	81
51167.43180766052	50589.49323000318	81
51111.570241837275	50694.59470675006	81
50995.46106423257	50474.560499959814	81
50163.26859260013	51176.81170047548	81
49788.557526696444	51360.304188676644	81
49369.358975358235	50830.99114876344	81
49806.939071947345	51193.44496407113	81
50444.45024801989	49772.484753099496	81
50085.473571122624	49937.423113863	81
49956.54126129225	51313.653961266034	81
51186.73400998127	50470.63900848702	81
49886.25218246535	51142.34648934936	81
49942.243368926036	50482.4245541592	81
50802.96264886641	51107.20299231095	81
50630.13318437467	50428.41155198496	81
51218.35131390416	50391.66996711402	81
49571.11512297027	50555.961896445246	81
50399.02138520589	49840.81582447578	81
51037.9878216577	50840.72822461736	81
50353.010564469114	49960.03288244964	81
50307.934629484174	49860.71391154683	81
49773.01356261707	50726.91253870055	81
49399.50422996225	50752.159500461996	81
49672.10245829295	50812.733453433626	81
50395.21245554782	51278.412783818974	81
49605.26734593729	50473.21405916179	81
50790.71983242185	50063.44724374038	81
50898.26221132236	49835.59550599678	81
51046.47221211109	50633.1938127432	81
50737.4806696378	49574.319812647205	81
49792.72173081219	50441.05769182807	81
51077.121941027035	50026.446524523875	81
50682.150687907524	49506.225407895196	81
49767.69211397114	51276.32802407593	81
51102.81453479284	49941.77533014831	81
50005.38549481461	51388.08166647871	81
50597.052520760255	49549.273404006104	81
49579.57268955489	51323.6611370783	81
49564.81566922487	50398.371497155174	81
49869.61894411677	50141.13980027196	81
49480.01346354009	50418.34332719901	81
49270.35576555977	50926.35361525304	81
49593.74958116212	51408.54268528639	81
50952.865428286976	49773.283753443415	81
49484.9608458098	50762.421518241346	81
51003.57560076099	51022.99358939333	81
50636.40721307828	51310.03845467584	81
49711.807415358366	50474.22240220149	81
50850.110451604254	51175.619384679034	81
50802.41358998352	49868.470531352534	81
50507.3490422503	49706.4192835787	81
51015.29539631091	49939.71470585836	81
49911.935022709156	51383.07120856917	81
49482.30076589375	50549.89004588781	81
50929.659253002224	51096.04427946414	81
51118.39034823858	50860.2182355191	81
50976.41901012669	49860.50978566625	81
51012.28145586397	51109.61865249665	81
49867.74980977569	50662.68022275533	81
50511.97693079426	49624.00205134152	81
49555.64456705473	51485.50034353651	81
50049.75034546503	49856.048260449614	81
49286.45296630234	50842.1900521354	81
49973.25873563079	49817.80313201229	81
50093.64011904162	49785.09518444661	81
50432.799624378604	49650.569938586326	81
50312.00502089502	51313.83464638104	81
49471.91489429321	51510.90190908562	81
49550.97372808882	50313.80717684308	81
50824.182171936394	51361.86151672871	81
49429.23780138221	50621.69932722501	81
49348.254509949715	51046.73058385989	81
49314.05898340208	50741.61554770875	81
49644.97368713457	51499.19155155856	81
49368.154391726064	51131.16764810696	81
50907.37077053781	51340.97525527506	81
50643.538862637804	49430.017785440374	81
49389.34419053279	51538.68569336992	81
49930.39021776298	50065.94922120619	81
50234.587696577706	49808.865976893634	81
49281.600928606764	51135.620631758626	81
49300.22578557768	51218.76122205634	81
50983.64457264796	51189.60594240019	81
49717.7297535617	51447.82765928979	81
51118.65072239613	50385.4043806914	81
49507.112443436126	51117.129250237354	81
50815.32290016307	49656.20202824788	81
50987.650287314274	51275.23999973413	81
49631.14045471856	50271.10436603725	81
50603.54384636023	49349.448399805515	81
50669.84420794651	49293.852425584744	81
50141.05268808997	49854.650100407016	81
50367.75104084618	49711.81222591641	81
49470.93668860488	50333.24029834854	81
49505.62732311292	50666.578144767576	81
51152.022128861085	50776.087684998434	81
49201.92138292928	50820.490417538385	81
49884.27864690071	49824.2178778227	81
50890.39094707218	49615.587736466616	81
51230.61620083986	50821.83032795907	81
50908.83780342312	49529.93797537601	81
49958.4676910185	51464.90007783207	81
50514.465110643825	49535.024174844126	81
50724.90446548602	51376.26054585709	81
51026.68535365913	50249.94303111657	81
50998.28183019173	49530.966915011646	81
49584.06763474905	51570.91815635404	81
51036.15575151592	51345.852960349184	81
50427.06985771603	49525.992598602475	81
49795.31583248538	50194.69396827318	81
49720.28815019279	50245.80647376058	81
50165.920278321406	49730.36655199058	81
50000.01010073173	49995.60913808328	81
51101.53760066336	50996.57433665041	81
49254.641314342975	51014.81289153191	81
50758.01204280303	49313.96188176743	81
49355.69074310053	50665.058624256926	81
51107.874644917356	49857.06852499739	81
50279.93281044701	51391.85068223086	81
49873.37716768363	51459.11132157284	81
50396.972054414655	51047.80608517251	81
50842.76224036866	49290.88930352813	81
50826.648153840586	49373.14556103806	81
50543.4184393361	49289.514803477716	81
51222.442417067854	50651.40766930708	81
49930.33426425954	51550.074481553725	81
49300.89539091177	51542.067043746836	81
50950.47356577154	49683.23882115029	81
50475.08415461776	49238.177769482565	81
50091.054636409455	49684.288888838935	81
50650.15038963505	51418.5518895778	81
49911.44410483509	49904.25580360086	81
51086.66887475132	49526.956387165075	81
50829.613903480466	51444.783613151034	81
51225.08640249211	50737.303963290535	81
51116.17475617579	50104.54626095649	81
49346.57236355537	51296.43449443262	81
50761.67465580591	49424.98943255457	81
50818.21076772762	49532.91164939568	81
49405.42089853454	50519.19646719201	81
49516.65593689372	51628.685667218444	81
51109.37290033586	51389.793340461976	81
50536.45907833953	51306.01594500611	81
49738.50711885828	50378.749907743906	81
51076.11555104238	49440.746276914186	81
51123.44325915022	51479.318481875816	81
51284.266765589426	50450.00872002387	81
50927.892519610716	49946.494262816464	81
49815.444174758195	49771.88948100812	81
51041.824091320785	51449.87380245925	81
49416.22228103703	51354.73838233387	81
49404.77209195642	51455.89271928723	81
50015.76319658217	49744.37555906396	81
49245.30308665049	50691.61837474222	81
50923.5349168798	51423.40929667014	81
49404.56635329419	51623.239749615284	81
51182.58043882732	50042.68053669935	81
49392.41482173876	50405.71845160774	81
50909.919618764725	51509.901657263166	81
51074.17906478087	51166.14495800033	81
50783.52817385099	49225.739021334186	81
51202.84172533784	51448.44399081991	81
50368.84418513492	51381.69825727245	81
50751.394214586995	51477.84771762632	81
51158.24436212398	50311.69319268374	81
50466.90912321006	51364.30507097641	81
50483.97882589702	49357.78370782912	81
49526.29562723411	51711.99556061322	81
50436.283543983656	49427.57015693278	81
51096.719075424095	51083.140174013184	81
49852.92461482953	50025.30434020339	81
49509.639384173024	51416.2464501613	81
50559.52925543308	51414.95879705092	81
50754.10969271212	49146.502297964085	81
50227.21046481567	51463.664271216476	81
51196.141969994394	50128.79886814342	81
51360.155067122345	50409.80232993341	81
49163.08929924763	50654.9223277853	81
49749.94940482056	49716.11101717591	81
51185.34863448796	51026.04292218635	81
49606.99425930534	51679.28650092642	81
50717.623437998074	49065.2542638875	81
49104.42532573003	50592.371310215814	81
51229.9481431949	50264.197067534835	81
51186.959841200965	49918.49163128061	81
50153.59971044825	51264.69965204857	81
51411.94032074116	50477.779771219786	81
50841.89349247636	49164.13710107328	81
50832.986658705195	51540.40381187336	81
50195.63686707549	51379.193414291825	81
51176.06752696654	51550.08494564514	81
50799.598230945725	49042.30242757594	81
50872.69210996892	48989.50471266254	81
51196.1524301623	50902.24011205429	81
51153.915726543375	51632.784576122416	81
51280.53726284096	51480.53183286653	81
51260.607291540844	50571.39623659554	81
51127.74120018561	50189.258335430735	81
51126.02209321717	51232.74304732558	81
49097.107274011134	50503.67925485536	81
50004.707332334605	49662.0811468688	81
49930.19150908366	49730.96884286324	81
51487.26650434395	50429.50393126367	81
51241.68071411841	49985.36915857656	81
49550.826432671325	51799.496234460436	81
50820.38235381577	51626.61942677527	81
49694.42831085984	49645.15977000477	81
49651.15745005276	51755.8869458996	81
50085.405543812885	51428.49418352841	81
50923.11107886522	49176.20033675259	81
51366.23396115043	51470.18371918427	81
50116.329906563886	51341.85183760355	81
49425.74020279846	51260.83251086727	81
50106.74228207885	50068.88038286382	81
50361.400879682056	49607.78330428729	81
51265.261321015954	51056.79975539745	81
49670.61714590709	51620.47249079942	81
51035.163122201404	49775.68821445222	81
49584.81097158048	50197.14203941044	81
50903.31562942383	51638.77769702441	81
49241.67132854964	51477.41165991913	81
49322.17794430099	51459.884769062926	81
51270.22826851473	51397.551328806294	81
50289.915902851295	49556.64742299225	81
50955.79728274655	48955.18340122838	81
51046.50193554788	48948.241011808874	81
51120.452925906604	49759.391935393694	81
51076.687281761544	49354.804786502595	81
49318.89743516498	51648.39366020735	81
50176.57926377381	49648.967026335304	81
51522.983506056866	50353.936831662635	81
51278.15186412267	49905.873245356124	81
49789.37224531666	50105.60647596434	81
50676.172738505804	51525.36105685656	81
49752.809244605785	51593.2804903838	81
49596.10736058701	51871.99606134547	81
49688.68913721216	51835.39883303596	81
49685.16659799872	49562.00163655488	81
51001.73494135109	49206.60005850157	81
49238.5473801824	51273.54508118415	81
49231.21378945233	50605.6796198266	81
51303.64614982752	50665.38377726435	81
51221.05439365966	51126.07903798085	81
50752.44185766721	51684.63518639167	81
51029.89857563401	49125.31692103109	81
49359.264053307605	50324.44337379975	81
50676.13997506299	49192.529328715704	81
51490.81508647137	50517.73275932274	81
50911.92356196171	49069.22135218647	81
49320.981418696894	50486.9576675088	81
51160.389870465384	49431.89055621339	81
49495.407428568615	51315.38184714	81
50929.573355286295	48870.931493909186	81
51355.42298970582	51379.16379046033	81
51571.63451940339	50478.391690451266	81
51357.67908719846	49878.020211157476	81
49776.65160037879	49632.4357418285	81
50995.5400031104	49292.44869781195	81
51118.98695059937	48904.22091554569	81
51387.723303325656	50660.069708965704	81
50843.3892517742	48857.93768333599	81
50859.8868079678	51717.888383348	81
49945.64080826717	49597.52766488798	81
49520.904713301374	51911.47210885116	81
50155.572983487604	51519.46662901309	81
49684.512395551894	49476.72057480497	81
51151.346710426544	49313.132443622846	81
51443.87274707633	50310.79547942035	81
51281.48496507553	49821.94893620515	81
49335.26374431354	50568.422880617545	81
49153.36715701704	51464.377998227996	81
50278.52623531625	49703.609710852754	81
51311.41156572806	50752.4017224255	81
49767.63069391009	51790.28928524232	81
49850.180914337536	51788.50117384185	81
50878.32412789803	48779.06228077647	81
49722.61059754316	51693.909005371854	81
50791.161504384894	48931.62636587012	81
51640.265985729435	50418.94153960455	81
49453.38884426739	51182.17009696295	81
51071.942114452795	51644.045755469495	81
51040.72525522691	49687.788502474374	81
49767.58920243932	50014.586057201115	81
49470.54879691626	51774.442738243946	81
51365.53292045661	50282.865128825724	81
51020.51285798833	49028.031867453436	81
50564.220930353214	51505.39222056071	81
49409.76664823632	51836.702032983005	81
49329.529430357754	51733.407927228545	81
50639.62163896972	49111.278125923294	81
50977.93679335818	48794.61260035809	81
51030.27764030032	51567.84080215572	81
50252.32477729681	51542.89392218882	81
51454.26562469743	50609.26297880269	81
49016.705659370135	50603.41520709348	81
50412.23643670107	51458.142496985296	81
49246.44145767842	51733.10422886033	81
49193.155109156876	51145.71196480483	81
51682.03424341523	50496.5751090051	81
49233.9083611629	50496.486842921644	81
49263.56844549908	51820.87860311318	81
