# Supplementary material for: Abundant Topological Outliers in Social Media Data and Their Effect on Spatial Analysis
Source: PLoS One. 2016 Sep 9;11(9):e0162360. doi: 10.1371/journal.pone.0162360 (PMC5017681; doi:10.1371/journal.pone.0162360)
Supplement: S4 Dataset — See the respective attached file. (ZIP) [file pone.0162360.s004.zip › S4_inclusion_swl/clust_83_92.csv]

50000.0	50000.0	0
49997.79043139506	49998.597076012185	0
49992.133447697015	50000.07879332946	0
49995.558133034945	50000.38009565156	0
49997.21745450375	49997.77212437529	0
49994.57180867038	50002.631066205395	0
49991.49888846195	49992.4613969998	0
49996.77201141029	50001.35825968003	0
50004.850999751936	50000.85693610015	0
49993.46797080403	50008.42654315858	0
49998.95035597973	49999.646175560476	0
49997.442896782326	49996.09302892505	0
49998.812795232036	50001.19449831629	0
50002.62075658079	49995.496073808055	0
50000.216125961226	49993.66178437633	0
50004.23648844592	49992.22940218959	0
49993.571381594695	49999.580818657516	0
49992.41923089483	49988.943020042476	0
49996.0527618576	49990.599080623244	0
50001.12000876341	49996.02035613251	0
50001.6019572125	49988.69191780159	0
50000.054173393626	49994.84507609227	0
49996.16393075302	49983.54171333091	0
49999.359585119164	49998.34690009942	0
49990.032259035645	49990.78718097332	0
50008.03801246034	50004.374756706806	0
49997.912305912	50002.05047237355	0
50003.47988321763	49993.052296422924	0
49985.51403302475	50003.33527065473	0
49998.6759818169	50008.21620234813	0
50007.88661690972	50006.75171072905	0
49992.84463948033	49996.02080521639	0
50005.353157945894	49996.63946390781	0
49993.56821679584	49997.757853689975	0
49984.727985152575	49992.42600786566	0
49987.897885826496	50000.432936200814	0
49995.41428427015	49998.58480619745	0
49998.23230755371	49984.27159425677	0
50001.56984675912	50003.70886639595	0
49987.949256951135	49986.671472371265	0
49993.69019385624	49988.42095948461	0
49990.60023029436	49996.84431148471	0
49989.8831856475	49998.5480773353	0
50004.031737429694	49998.13902404288	0
50003.4894029905	50003.09904140463	0
50008.61850962432	50008.21797879241	0
49999.591625836154	50002.031401449996	0
49997.03975814452	50009.348246719914	0
50004.44371639388	49993.891565456965	0
50003.34929151505	49985.56991203538	0
49992.16039029563	50006.06042632077	0
50007.15378653218	49999.26466668234	0
49996.16890274137	50002.738391335304	0
50005.92485061879	49988.330804757796	0
49998.38389391129	49993.62450756858	0
50005.06115385122	49997.67556213016	0
49988.91764942108	49997.5550046056	0
50007.51712024195	50001.36870839534	0
49988.1616042304	49983.63506917873	0
50009.485075860175	49997.87824772131	0
49996.04301541916	50008.734037925446	0
49992.10706594943	49998.709555552676	0
49998.05603662089	49976.85732034227	0
49998.23225417739	49988.04705525317	0
50003.29875263384	50010.79864165075	0
49988.8005706413	49988.888047156666	0
49998.633742805185	49985.74198749925	0
50012.26252845324	49989.043919917516	0
50001.71554240036	50008.23076770677	0
49990.4221963806	49980.08489794384	0
49996.7307457035	49986.75100088232	0
49996.95323201458	49991.31025767149	0
49996.627782278076	49999.704189140306	0
49993.783599509414	50001.9670468794	0
49995.547791910605	50007.16657583297	0
49994.541607082676	49998.032773452	0
49997.19536476392	49993.761534747864	0
49994.48619388764	49990.314267388865	0
50005.31953840113	50011.457951609125	0
50005.21838530439	49992.710027598725	0
50003.553832569996	49996.930528550794	0
50005.55622003214	50007.27952617764	0
50016.07253131363	49992.92009515851	0
49981.55975510632	49993.815413305005	0
49998.391760254424	50010.92338898061	0
50006.9610331696	49997.4371772649	0
50008.761052684844	49996.71402507769	0
49995.88335509951	49989.38185972829	0
49996.861110456084	50003.60591475201	0
50011.76083948491	50005.815023696225	0
50007.565205166386	49988.032658921504	0
50011.5472826698	49993.41279408204	0
49994.69598294172	49991.86267472745	0
50001.59297422699	49992.63184262959	0
50020.432728192354	49991.544523876044	0
49995.42836478101	49997.296746693275	0
49998.810270886876	49992.07105333187	0
49990.64479087334	50004.56734443546	0
49986.07489653561	49993.66150576665	0
49986.51012401545	49995.60849854692	0
49984.077954815686	49995.664388103614	0
50003.895467088914	49987.98694527446	0
49982.031325156546	50004.108411650275	0
50012.386007996894	50002.93416500153	0
49981.83577827261	50006.99544168797	0
50002.61358895062	50006.125868638286	0
49997.610187178936	50007.504993158815	0
50002.000247755146	49982.02566011666	0
50003.92467657114	50009.55221404131	0
50007.90022175466	50009.254849840996	0
50002.119076106625	49987.54881244561	0
50000.85755020047	49982.84260186325	0
50002.88920887537	49988.277816315385	0
50000.76418505607	49990.47633754719	0
49991.52221516297	50005.175687260315	0
49991.79441719219	49989.945528475415	0
49998.38903914623	49990.977596904035	0
50010.86443657174	50002.861853111826	0
49996.13310567727	49978.225416527945	0
50001.90323198772	50002.087447907405	0
50005.84584777947	49998.54566276328	0
50017.357289774474	50003.73442282242	0
50012.453241333955	50007.3589429362	0
49985.605250376015	50000.51473356919	0
49994.38328827558	49984.18899957935	0
50000.8403546126	50004.897730818215	0
50006.11194117808	49990.15992299432	0
49984.27524808013	50005.968591316036	0
50019.5490885488	49989.334775282514	0
50008.08135946473	49995.88210170539	0
50013.452588935026	49988.7082536488	0
49998.1854275154	49989.08493253287	0
49998.71774061969	50006.58240197167	0
49993.97049801827	50004.02511665101	0
50015.25622703696	49993.5720335993	0
50019.81418921928	49993.28277654077	0
49995.226166110464	49988.49803466768	0
49993.865175289255	50005.869898426434	0
49994.04884830762	49993.897956082816	0
50001.39258520028	50014.69304526826	0
49992.10381851385	49991.3367421365	0
50002.88349777745	49998.53556594982	0
49999.29465558944	50003.13800737407	0
50012.61582749915	49996.667967977366	0
50004.93898694684	49981.08544820314	0
49992.72674114008	49981.491918674365	0
49982.816725410885	50008.82887474503	0
49993.60548876865	49980.15138910854	0
49992.11360557294	49974.161871512435	0
50008.0641741181	49991.535682462476	0
49986.56975352135	49985.88537937111	0
49988.26397047004	50003.51104710496	0
49986.204012010814	49983.62403469558	0
50005.45533731321	50008.4777403098	0
50002.84202847576	50009.38788858975	0
50004.5110949025	50002.17592122478	0
49977.593176681534	49997.97886004455	0
50012.96296910729	49986.584380800676	0
50000.389708098875	50008.21378903525	0
49990.53693650669	49987.986221160616	0
50014.06684097054	49993.2541244715	0
49991.01998804747	50002.62396518842	0
49997.179664791176	49989.593964051295	0
50004.2950092968	50012.89350630644	0
49990.621701041644	49975.46767306921	0
49993.55678247852	49977.01456242952	0
49992.84959283164	49987.70268395018	0
50011.20404459958	49996.77816642178	0
50003.364540594666	50019.003513690965	0
49983.49823437399	50007.538690917216	0
50014.32975302772	49996.15686941403	0
50015.78410513641	49997.474112749405	0
50009.43197460551	49990.474738550445	0
50004.745906517455	50016.623646608256	0
50009.63416808849	50010.34807378314	0
49981.74271072933	50016.83610456045	0
50013.40609958293	50002.34463341224	0
50002.72985233878	50018.01678341299	0
50008.287622641416	49999.13161246651	0
49984.126513146795	49977.08224825575	0
50012.84333684762	49985.38424254539	0
49987.99532836726	49995.883448455505	0
49990.49563661924	49992.83144377475	0
50014.145828508044	50005.16808115428	0
50015.1384677496	50000.029878970345	0
50018.71002429644	49992.34413541518	0
50007.134924491525	50011.962310271636	0
49996.373515502455	49992.135994846685	0
50006.850693972374	50009.72264438309	0
50012.45941158673	50019.663471941465	0
49992.899397134126	49993.07508130361	0
50016.607641170005	50001.151601822945	0
50001.25747092277	50006.547656443894	0
50005.9345093647	49994.19009730721	0
50017.813944932546	50005.00005444524	0
49994.42296405501	50000.44724693628	0
49999.35940114721	49988.76188971461	0
50016.58884756132	49999.17895380054	0
49994.892938313336	49980.091849776516	0
49995.0510721457	49995.44024060015	0
49986.38053722962	50002.41536141428	0
49990.64707373581	50007.66669698612	0
49989.3412077137	49992.250863683475	0
49987.369434572014	49998.90669951169	0
49986.04730065185	50004.93889305151	0
50020.57281063565	49988.298296764944	0
50003.141428724506	49983.92680217168	0
50011.81226398315	50020.795317113116	0
50007.91702417866	49994.79261652382	0
49997.460358599514	49978.000531714766	0
50008.47322917809	49997.7998386602	0
49988.79105521255	49985.61885176348	0
49979.99668415866	49988.247550464446	0
50023.01450993598	49990.665766766455	0
50001.80863469015	50011.621492053586	0
50001.180707899926	50000.160397497704	0
50001.230491099064	50013.464722137476	0
50005.57916729151	49986.36478573439	0
50006.32386534526	50003.98689779463	0
49987.26417256439	49997.386262863576	0
49986.50969488265	49971.13079668079	0
49991.78560749561	49984.743248127874	0
50011.91064186316	49987.25857504851	0
49979.026179858774	49993.54009193787	0
49995.29197055855	50014.299317089695	0
50003.27528192292	49991.640484220654	0
50022.18687484511	49999.49876293456	0
50016.845165693354	49996.542146341235	0
50009.68184032617	49994.3223712722	0
50008.5689875515	49989.42745413995	0
49988.62882947315	49994.23153514448	0
49978.34352784749	49994.31806542327	0
49991.21899801028	50013.93786311992	0
50009.06545782055	49992.015826742805	0
49996.762495718875	49973.93491078354	0
50017.86968777505	49999.56646561498	0
49992.32209367812	50003.204802689404	0
50006.53972236025	50002.45568023364	0
49989.60527622023	49999.63902025744	0
49998.13606003267	50013.69500914624	0
49990.00921189547	50013.485931768155	0
49991.09537875763	49976.82180722324	0
50010.54800492425	49998.00514117209	0
49989.09032394753	49996.42852776032	0
49995.18505374276	49987.3120398817	0
49990.204920949844	49989.23957312068	0
49995.16332007578	49981.804981765024	0
49989.805555721876	49969.598178768865	0
50014.54160586519	50009.30971696948	0
50021.54580095918	50001.77225144148	0
50006.927652825536	49994.9504747572	0
49978.94516972163	49997.86333530433	0
49987.154837966766	49993.45593771072	0
50018.25094646333	49988.26745355924	0
50015.53809944499	50007.19757847838	0
50002.562234896366	50007.29734310244	0
50000.87592896443	50009.30557281569	0
49996.09835851055	49994.088565508806	0
50023.472574627034	49993.01831946304	0
50013.090661204544	49993.807025936294	0
49978.33498788711	49999.89226490378	0
50014.457860201575	50015.35471834229	0
50006.75642568968	49992.643689522236	0
50010.80395894891	49986.74763689218	0
50001.22972512284	50016.696412634854	0
50011.0865047758	49984.2383962155	0
49987.17750191979	49980.50113884318	0
49988.18126003159	50002.39534483807	0
50025.30879016485	50001.55626795164	0
50004.84985572731	50003.25131092541	0
49992.321169828596	49977.792669715236	0
50025.70679542769	49986.95657258604	0
49987.68618123762	49990.97637467728	0
50003.750755374844	50000.30182726468	0
49993.00738688821	50018.27374472574	0
49985.56049451298	49985.40564000354	0
50012.47559685164	49994.66869856204	0
49988.23073582163	50005.06016935864	0
50014.21137249285	49998.59916272567	0
49985.705947552444	49991.237555350046	0
50023.961762669176	49980.63716247672	0
50015.65901229553	50005.51123304655	0
50007.42018130532	49983.40923644637	0
50003.98929458173	50020.19652411129	0
49978.68685766216	49980.01706397409	0
50006.02554113342	49983.502716806615	0
50006.37104882755	50017.880156948675	0
49977.877792385596	50016.68462250551	0
49983.88778388111	50003.431641383904	0
50007.25930525301	50016.356386512496	0
49997.53870393056	50011.68337544323	0
50028.8876354843	49996.7961139601	0
49993.03313609062	50004.99403676527	0
49978.87460193789	49978.57901382944	0
49998.366406242945	49994.75751474936	0
50019.61622097593	49990.60713461233	0
50014.61533795304	49991.38028168589	0
50008.690952911136	50020.165591565055	0
50005.68511072025	50013.842987113785	0
49996.093953493786	49996.01996986774	0
49981.46397774686	50000.416395001106	0
50010.21667654521	49996.177030068495	0
49996.98762224401	50012.73618486243	0
49977.06413674297	49991.234642248426	0
49993.694214306066	49995.12567417274	0
49980.3192485011	49994.00326872188	0
50004.056211135474	50014.66353332076	0
50002.37956575776	49978.923750197646	0
50022.66685467963	50001.65038291576	0
49995.84149753014	49973.43350969119	0
49997.10356754586	50006.01006358804	0
50033.06942428801	49981.91341570461	0
49979.94679799229	50001.3323591304	0
50008.85047956283	50016.47355770598	0
49995.25060635962	50016.73726829858	0
50006.72266694603	50007.64404602325	0
49990.082384099696	49971.73324296739	0
49994.30142329103	49986.52147414055	0
49993.99083781493	50013.564340328594	0
49993.677025331424	50019.77453632753	0
50008.88873976937	49986.20754836948	0
49989.62043617076	49984.9066512741	0
49976.89101514203	49999.79555213243	0
50000.38365317644	49984.73866509687	0
49998.50301832688	50004.801049115755	0
50002.4775370339	49999.82692121468	0
50000.58614407058	50022.59126134004	0
49991.57997734524	49980.74466590062	0
49999.47619484948	49983.55135301644	0
49997.872176753845	49979.78767954166	0
49999.51034001347	50014.126163537476	0
49987.361610054635	49969.53376487578	0
50002.83973411616	50012.701877170904	0
50010.86774556764	49989.07944425918	0
50001.15748309764	49991.573961654765	0
50007.9913835416	50022.24041741338	0
49988.7503233546	49981.35012226887	0
49986.03608310234	49999.11861181681	0
49985.00637627702	49981.597648055234	0
49985.650089384144	50009.49023072368	0
49974.397243483145	49994.03644489316	0
50015.4345562129	50000.98678220005	0
49976.39001702552	49983.38478956387	0
49990.066594147334	50015.71113489241	0
49971.73204410394	50023.41744022993	0
49983.60830630746	50002.113752133686	0
50007.28364498836	50014.70157262982	0
49983.19737224199	49998.713609976796	0
49986.11467622116	49996.56995467928	0
50019.87293030292	49996.05067039871	0
50011.89569799317	50004.23689077273	0
49987.14195373493	50003.64643312917	0
50005.18617250356	49976.00707180303	0
50021.27295677253	49997.78060101359	0
49979.594871433575	50010.649888378335	0
49992.039268323744	49970.88771154867	0
49987.510827455895	49972.02581111281	0
49995.56040451604	49984.98989796355	0
49981.0822076258	49967.432359146966	0
49987.94058000065	49974.88526764987	0
50014.510866226876	50001.379604242626	0
50004.62877733578	49978.807454918766	0
50003.970018942	50018.124082947324	0
49993.62624373497	49978.81782578118	0
49981.3428510555	50003.34384201937	0
50018.167902045905	50002.34827142573	0
49981.71449227033	50012.160532840586	0
49993.51179022016	50011.8374166899	0
50006.51511528033	49980.31385758159	0
50023.53832016382	49982.224374854566	0
50017.194157851016	50024.83639285489	0
50016.97714463976	50008.12513798981	0
49990.94758817478	50010.165896359336	0
50029.3899666008	49984.93088934797	0
49985.95128382408	49973.39797252086	0
50021.498484812364	49991.903341270365	0
49977.56468768297	50006.68173366002	0
49997.40523162644	49985.00916248897	0
49999.45886393115	50015.993292540705	0
50004.07375902936	49990.19193619716	0
49974.26236635185	50000.19879209648	0
50019.180563178095	49997.94562009952	0
50009.890755981425	49980.265018184764	0
49989.29510405071	50002.724338880376	0
49996.426259186024	49985.51478007382	0
50007.493040620924	49989.19723968765	0
49981.384028675486	50010.62626959132	0
49991.6071713429	49988.028312631526	0
49984.6056899718	49996.65388554512	0
49989.978249538704	49976.34614928339	0
50009.06208482354	50007.05225252825	0
50015.12164949382	49987.54220632814	0
50013.02451351341	50012.6930640136	0
49983.72875331615	50005.03348698493	0
50030.322162535915	50008.764945724026	0
49988.07236480543	49973.30322159022	0
50021.17953770424	49993.40148768863	0
49977.9353266202	49988.32861394756	0
50017.55200453088	49989.686622262205	0
50009.41709683127	49982.94472538286	0
49993.517031380165	49985.624445562935	0
50024.23762702507	49990.057631149546	0
50006.59920691841	50013.173112278804	0
49996.36285869221	49979.65183355569	0
49996.46253639952	50010.35669178488	0
49986.346697934445	49975.77454466398	0
50017.36509094484	49994.05724041787	0
49977.54298608225	50015.26628060827	0
49987.665413008544	50009.961026873665	0
50004.20668245684	49986.92493821414	0
49991.240948939056	49995.09753900651	0
49990.672214701546	49969.02835953091	0
49986.80029992012	50019.193986685816	0
49987.05498610656	50015.276629584274	0
50013.29483279359	49990.93642424138	0
50003.07116470876	50004.790797890644	0
50019.96678142075	50005.286622233856	0
50016.410985050155	50026.64117403084	0
50022.381607964344	49994.78009458669	0
50032.55510401598	49988.476649386204	0
50019.84726886357	50008.03743254569	0
50018.55105006549	49996.125393120456	0
50005.72733228711	49984.65987424659	0
49990.724770951034	50001.10196901953	0
50007.556938279646	49979.396019758125	0
50022.078615100705	50000.813758113996	0
50004.55566149082	50023.60044291396	0
49998.4983155582	50015.035411197096	0
50004.21201548379	49979.89735732732	0
49998.41688966351	49982.0914605221	0
49996.9404056562	50019.45560997021	0
50024.824178134666	50003.82240284793	0
49981.59933546655	49988.22546023058	0
50006.68692081328	49991.29153867619	0
50030.92505047998	49986.73341575318	0
49987.02162812129	49999.91224158874	0
50025.59547838074	50004.8113040502	0
49988.90094384041	49975.40867859488	0
49990.23594971534	49994.96063345515	0
50017.1067611682	49986.79810538411	0
49995.74080340362	50018.56532930337	0
50002.31586199673	50000.83903672667	0
49985.91446985067	49977.111835945914	0
49967.44431902017	49989.53004316159	0
49991.32434972063	49993.81099808387	0
50030.49764698876	49999.80431681986	0
50027.8920230694	49984.61646596402	0
49974.05217655252	49991.63751974511	0
49986.350155817265	50008.71150109189	0
49979.786602864704	49996.93528004006	0
49980.638830733114	50014.78666042598	0
50018.94609729141	49984.38404056665	0
50016.86817008317	49983.479919210724	0
49990.923193534356	50019.067660158245	0
49984.68159875427	50012.00075993163	0
49982.58897476211	49987.25645410104	0
49977.860154341804	50025.185317880954	0
49980.36263354036	49976.54920293385	0
50030.175245270664	50013.83441614367	0
50030.65430217634	50010.08164100497	0
49970.65389870021	50027.10203048065	0
50034.9719228903	49978.647480672626	0
50017.85789347177	50007.327853458395	0
49989.376716702325	50005.95581601044	0
49972.54740722439	50004.26018838349	0
49999.90607349646	49987.24525022351	0
50016.33039841318	50011.26546094777	0
49992.406209525456	50011.43399184492	0
50035.72874323706	50015.82195458916	0
50005.41012807499	50025.2913505149	0
49983.81713803753	49983.79410119446	0
49999.77181508898	49967.689736443	0
49967.01115954832	50018.732933267005	0
50001.21111076006	49976.59515916633	0
50022.03660548448	50021.284900769926	0
49987.06820574467	50005.69981951918	0
50020.23576196077	49998.22890886206	0
49992.16903790663	50013.34050751537	0
49981.74734959878	49983.20071237331	0
49991.36824090871	49969.98461879516	0
50012.37766248718	49981.688403947286	0
49974.56224014572	50014.0804240969	0
50024.36097900612	49986.16457806206	0
49978.57637046901	50017.57258934513	0
50035.21616128849	49992.33085888675	0
49988.520182053304	49993.212740546805	0
49990.99456999804	50011.18036907362	0
50014.791241027175	49989.81083623396	0
49983.24235149588	49995.04380092772	0
50005.4078474971	49995.59320991545	0
50026.3538803164	50002.49773890014	0
50022.33425121599	49996.648774144	0
49985.706139208625	50015.893411702025	0
50001.12132970448	50026.977078791555	0
50032.16883876991	49997.22933410839	0
50000.78804212597	50010.92367463368	0
49997.79416111843	49992.046539810384	0
49989.86428037326	49986.360250281214	0
49991.50355130605	50019.933566887434	0
50028.340584949256	50004.80209150397	0
50281.37194992186	50035.23348695518	82
50201.25323406571	50000.22280137674	82
50134.457252803295	50051.916543949985	82
50153.66339170655	50133.06362518571	82
50124.50488821002	50215.23445023893	82
50047.6025837082	50263.666610938955	82
50308.54436976311	49954.52249377508	82
50237.02116156452	50128.76328249957	82
50026.382107163416	50347.27423771761	82
50371.832575068656	50034.215705902265	82
49954.14353477416	50299.977973254	82
50047.92817555456	50430.91478696769	82
50103.541153090606	50496.14373570854	82
50192.43976378665	50485.23513970061	82
49897.70105874215	50231.05275083786	82
50156.9910630989	49927.55690757204	82
50267.217920348856	49873.03505159398	82
49979.6535246454	50208.980691304416	82
50330.25847645519	50106.21848955393	82
50121.54345980455	50305.863268642424	82
50258.41706779241	49782.29693975752	82
50196.61197882941	49721.35855943906	82
50345.809033238824	49808.671568202124	82
50008.50121178569	50505.38353754866	82
49894.21691226754	50361.98495515611	82
50004.613486557	50588.95066529436	82
49913.46372151281	50146.28385868052	82
50135.73480123558	50579.054802095	82
49914.85304474775	50603.9520486757	82
49805.563671142336	50370.534081577105	82
49961.313791699584	50417.12563990878	82
50323.008575637694	49726.99894018876	82
49789.69767560011	50452.77039962548	82
49929.67941074473	50688.51631716075	82
49820.496875954275	50193.548310074664	82
50219.42743272059	50566.99343707386	82
49871.28912639381	50494.18035119297	82
50081.81158408825	49963.5874860265	82
50121.705309176425	49676.162057409136	82
50385.83258300641	50173.646278396125	82
49919.60687743588	50774.57544290349	82
49717.9943846338	50361.34813594842	82
49817.05294437632	50278.78201370955	82
50461.50507292257	50210.35082605375	82
50070.58059342704	49875.97432176483	82
50487.47044232129	50131.43900856209	82
50373.22042209428	49654.931358413945	82
50183.49059627302	49844.454958745046	82
49927.70950768786	50862.206771109304	82
49983.497954085586	49862.18422862956	82
49996.96791221372	49775.499483230575	82
50098.83390634925	49594.167722606835	82
50111.93522521939	49798.59714193662	82
50006.74398151573	50830.63158617332	82
49854.54184115191	50908.46309698773	82
50072.60315131223	50892.03847994723	82
50440.314682429635	49595.76651140164	82
49795.13638522743	50110.177342938296	82
49962.92210182573	50077.687915165174	82
50234.54398843907	50657.27512772717	82
50544.058065414974	50240.17390851017	82
50477.99286856649	50297.58999421784	82
49832.92497567845	50618.08067039248	82
50422.63392382982	49775.705936303515	82
50137.599559761846	50413.432655719604	82
50426.32166891873	49866.398817171095	82
50069.20022238071	50123.21882020618	82
49784.654579171736	50960.22118116461	82
50472.83386558708	50043.18000740752	82
50128.31786835459	50961.19395892489	82
50498.44586751891	49918.084052216705	82
50510.03315057087	49748.43396010262	82
49733.79489897018	50246.43935080045	82
50182.996474109976	49615.242222787456	82
49907.654115124606	49826.83311560191	82
50377.54925580764	50264.04622642477	82
50570.73625645463	50097.85030542864	82
50244.973884840336	50410.00039723981	82
49710.04379849395	50165.50280323898	82
50559.72039777928	49678.07230361951	82
49802.47622180439	50021.08041877862	82
49888.81501492137	49909.84441802349	82
50093.60240898623	50804.523591809775	82
50466.9263666272	49516.20793484793	82
50203.69962718472	50997.961767337685	82
50583.97923683815	49590.36401074966	82
49635.71614067017	50215.936735772964	82
50656.60889214498	50106.10984371859	82
49941.61161034765	49709.07272063246	82
50076.8491378772	49510.92975678611	82
50161.804062145435	50698.580673571545	82
50531.62990976433	50369.92870539855	82
50208.90709473541	50296.392738221875	82
50027.43154484824	50963.99633036041	82
50604.83238663452	50330.35903318099	82
49718.69315155796	50012.22484312095	82
50549.00059743681	49496.85474343342	82
50116.28397325074	51050.82214821449	82
49787.507964249184	50539.93471995226	82
49774.31334440282	50877.00946205334	82
50320.81197133144	50650.62649047391	82
49737.292339293694	49928.379328583724	82
50181.48573191713	50805.555867471136	82
50685.739945711895	50350.81085072454	82
50582.46928100072	49914.15975689626	82
50667.209231334324	49600.407671333356	82
49556.14975971991	50249.79970265357	82
50723.575524573534	50271.34486281945	82
50709.456256972364	50185.58861779851	82
50282.65975538159	50968.32265274332	82
50039.41879246668	50668.5878993739	82
50295.918369544546	49614.3860546838	82
50166.52757255177	49507.730853079236	82
49807.74523676809	49874.161572604535	82
50250.8138946762	50851.62455430203	82
49999.402452322545	49993.634268835915	82
49990.87141572016	49489.59262023924	82
49712.913774016335	50494.86896408071	82
49849.556514937954	50820.946000949414	82
49970.38694452142	49631.166970025355	82
50359.924545316244	50728.579093477754	82
50677.024353182045	49516.99266468788	82
49749.538906696645	50634.39498619681	82
50234.71546947226	49449.574693661634	82
50372.27153206229	50577.17336170302	82
49803.36591008082	50702.10260875123	82
50580.93114709813	49828.3015564614	82
50306.54285191899	50320.36608393957	82
50036.41312614962	49695.580759588476	82
49511.54173911072	50177.5251787378	82
49736.05715007488	50799.62355210421	82
50381.06147676672	49533.581992171305	82
50416.95135569494	49961.68980585421	82
50613.84387665409	50194.64175844849	82
50005.86076364847	50746.362140678204	82
50318.32375028613	49425.67636985462	82
50200.55818009049	49369.5698851106	82
49910.29336743017	49452.50650737335	82
50305.678172464206	50212.891776895674	82
50803.04217133617	50310.468783378696	82
50053.12762271323	51105.71279741413	82
49627.11503975972	50350.95552652657	82
49929.38506674307	49557.861941832234	82
49815.72578959211	51037.21500591597	82
49864.45692827498	49751.08016098501	82
49856.22816674187	49383.449074276854	82
50480.497520938756	50443.590882375305	82
50554.367589573754	50008.78100919811	82
49652.20386769544	49941.72603614027	82
49668.77279505334	49853.76460741438	82
50002.687534242235	49405.08234937196	82
49662.154465467225	50639.7989309361	82
49875.47521023881	50070.58478572815	82
49650.123008533395	50433.3325976603	82
50330.1529930807	50811.727561197324	82
49799.90074743953	51120.58924432855	82
50275.16547269105	50498.404017312954	82
50665.933067165686	49875.9527743974	82
50436.150845442084	50765.55515648494	82
49466.38403073664	50250.00851503466	82
50521.144969369176	50524.59062163971	82
49598.937156135966	50582.29785892034	82
49845.499718662686	49582.28768046357	82
49859.0701188746	49297.335854647594	82
50343.48984385963	51034.75558649454	82
50421.430728506035	50510.16557587755	82
49592.39472250296	50135.917325870076	82
50467.52532903691	50687.85519066032	82
49894.66576264684	49221.30296875878	82
50624.21145826092	50415.85974536822	82
49694.0170922265	50963.1903122747	82
49898.272203180946	51010.10990811243	82
50734.664862251186	50418.668419960224	82
50401.7925867365	50868.896827861645	82
50669.11495132006	50490.85090707299	82
49583.61233259486	49857.734035483685	82
50330.14940815557	50406.720665092034	82
49657.24340455027	50838.15190625911	82
50464.009940847565	49425.601738904676	82
50859.593489361374	50373.834733230906	82
50657.86351349391	49780.82549967594	82
49553.435529245595	50401.364504254125	82
50941.61874626565	50396.68973982724	82
49683.15321787538	49766.6426574136	82
49536.655647376785	50073.89283161122	82
50761.18133114982	49549.01027389859	82
49679.05715327668	50730.223515789716	82
50186.64213576602	49279.5334584888	82
49858.4237524614	51181.980409887656	82
50071.297639009295	49356.54570459978	82
50964.41897352049	50315.24047609427	82
50710.39005127808	49680.73867070556	82
50750.57773472235	49462.55508693966	82
49958.422765058735	49332.21687122361	82
50553.68709086745	49411.67422309738	82
49919.05568895661	51090.75203481852	82
50702.11410376223	50572.9720195403	82
50703.929467861875	50034.539754713354	82
49801.70900489437	49504.61936355832	82
49784.01416297286	49647.257711165796	82
50488.59134611716	50832.785895404864	82
49635.93412163357	50027.32778539471	82
50243.706304943444	49217.67395015898	82
49550.852456071225	50492.2202027682	82
49884.106898486854	51266.18939779385	82
50198.52913286905	51092.04354150056	82
50450.97553877413	49686.85205312562	82
50600.97221677327	50548.709628122284	82
50594.161997324896	50636.57579410452	82
49957.17702460747	51226.475489972305	82
50019.73331898696	49271.57795980685	82
50389.69430433352	50958.4842615381	82
50256.54208566283	50763.183963915326	82
50405.744843774286	50348.935151854654	82
50109.30795066592	49243.95050562099	82
50807.92170778458	50471.693476582725	82
50170.59519690625	51176.43409317113	82
50456.601585602126	49337.121283183136	82
50871.74805825897	50260.55721204198	82
50313.79367760903	49276.09343205528	82
50043.9522808136	49191.83734642447	82
49713.50970485754	49516.01910511008	82
49456.4105911796	50108.26578080679	82
50781.64848846466	49737.72605513593	82
50868.179879205	50176.679458454324	82
50092.99816334206	51213.088134217716	82
50323.78960229534	49187.54123914568	82
50580.04862154105	49330.76591553729	82
50389.13277107318	49128.43231480301	82
50793.491409938724	50215.94396654618	82
49368.363970005405	50115.33758368739	82
49364.324436930634	50200.79459719884	82
49755.61238361568	49428.01259066082	82
50888.74687411753	50509.57343108084	82
50178.680249947254	51261.61771049465	82
50835.18993462599	49447.83662914411	82
49808.00917609995	49201.27875178028	82
49594.18870851344	50763.325936248686	82
50676.28129289929	50675.69126858525	82
50925.201890732314	50587.482762363434	82
50394.37637382047	49237.323130065895	82
49503.12142346188	50327.718565057745	82
50729.8343540215	49941.26309554235	82
50772.40802840713	49820.25327795047	82
49585.569314397675	50679.555695088005	82
50243.36076840738	51316.73040782395	82
50992.354680136894	50647.633495664995	82
49670.2359417028	49443.82645709445	82
49593.16600703465	49486.082778730604	82
50716.13179340444	49377.688815242866	82
49525.48619703047	50817.67026194449	82
50267.08729163584	51235.8643458178	82
49818.48613924776	51328.89106940155	82
50144.46997894749	51339.93515834073	82
49349.62189298838	50286.1278372205	82
50762.404675901416	50103.98988677473	82
49723.03198950155	49186.17833747268	82
50243.84384703684	49126.748307142225	82
49593.01843916656	49766.79289503556	82
49769.89995225739	49280.930207985606	82
50752.69289072439	50639.29850957699	82
49565.024505553134	49400.041079573006	82
50653.466227541256	49288.0735735292	82
50545.88122315661	50770.28131678285	82
49503.08582562689	49460.82146887528	82
49415.50841278127	49470.773954055214	82
49677.64310910429	49592.10345674896	82
49665.61516634587	51041.65811990682	82
49474.128663323754	49375.84387695186	82
50770.93888567334	49311.07009160138	82
49269.911908915245	50314.60596844852	82
49682.54806640157	49267.049016477475	82
51048.26095734784	50575.22173542072	82
49567.29246416406	49572.44616217359	82
50789.55828538559	50014.99936172745	82
50910.285644441356	50670.4780335807	82
50291.34392168935	51100.160930245875	82
50043.84750278156	49102.94881708175	82
50513.731184712924	50913.72430185433	82
49770.42070715237	49793.049975199596	82
49915.01918626916	51343.93045300673	82
50863.54179870251	50747.5975956268	82
50342.77486082245	49051.238265074564	82
49674.62414417394	49355.88686695082	82
49469.33385817054	50510.178332683114	82
50947.559688394445	50151.243490145374	82
50591.38235453005	50845.36966876396	82
49637.14867572789	51121.02201780426	82
51033.137154885466	50125.150878625274	82
50500.449740214426	50609.780408680366	82
51112.82080867125	50514.680534984145	82
49553.16736457731	51100.90231701339	82
50985.29193498474	50510.149852437586	82
49580.81545394317	49662.36232169043	82
49491.78135889135	50003.6835533708	82
49407.27304988877	50036.69670795723	82
49372.97439011243	50374.84782681534	82
50871.31718071819	49722.69499484437	82
49509.29833544027	49795.34726902561	82
50424.39232395716	49024.58658698596	82
50795.49940079856	50563.75961325765	82
49702.48807036278	49673.17331361468	82
51114.5412276453	50103.3322178429	82
50855.91006506294	49332.95875353935	82
51039.595626209564	50438.4955496451	82
49560.928104462764	49946.20094653707	82
50896.85740913009	49511.93887323122	82
50164.12255407637	49102.5746916869	82
49639.40401630811	49189.06886882184	82
50765.41463879377	50729.69122811234	82
51080.03002491675	50655.375795688255	82
49442.96186723274	49742.66862010317	82
51204.76114418813	50095.730309045066	82
49323.99110420841	50035.45347024234	82
49224.08183963441	50390.12447016087	82
49511.15280597359	50593.45281963609	82
51240.177170385774	50171.533134265796	82
49480.12656634176	49292.019566737945	82
50839.02700466273	49581.95432818145	82
50668.82193851213	50804.7281512265	82
50954.594818970014	49690.64723877118	82
49140.80702983795	50408.20222910855	82
51078.12402463283	50358.70744534008	82
49151.5514710826	50498.70694989715	82
50481.85158161099	49250.00710466536	82
49401.950409079545	49820.05933715591	82
49487.656812694695	51045.76460276028	82
49967.81888674091	49151.584104328824	82
49084.24595759211	50339.20701548061	82
49541.61391839582	50973.297507573014	82
50229.362165039245	51405.74076867829	82
50631.39735964089	49443.76403553155	82
50936.274498334446	49601.94757384335	82
49454.84875797093	50965.24063699653	82
49831.325000234494	49121.332481631776	82
50567.09307534881	49236.39925450355	82
51071.15658014666	50199.439336599484	82
51294.80683267442	50099.63194269121	82
49163.46355679484	50585.58407953806	82
50298.410514469506	49511.1426308837	82
50271.129320326785	51483.8479337933	82
51131.32439388634	50262.03374529834	82
50625.9587603951	50921.39574291887	82
49470.47272857624	51135.42372101395	82
49389.23060370676	49284.47081378234	82
49328.38285811046	49776.696171808355	82
51371.492347378255	50141.90736064676	82
49321.98168155317	49865.57339101336	82
49795.95398529727	51242.223288045454	82
50646.599555288034	49201.09808029761	82
50308.51770362	51376.057331637945	82
49430.178212185565	51213.17604398811	82
50704.5756223236	50948.80669019053	82
49509.72482371074	50734.280626106694	82
49057.5727479536	50434.38971009418	82
49107.766852836976	50657.75910464202	82
51175.30745630396	50452.796093796605	82
51241.33127844921	50400.524177526204	82
49371.15454351659	51000.206234534824	82
49283.07518751302	49947.26044941593	82
49572.124505502085	49128.001857761585	82
49487.36497021409	49209.266517269316	82
49435.784065336644	50682.42784189311	82
50635.92815465378	49979.30052661947	82
49074.53521764516	50734.22099892881	82
50733.878621483505	49222.034266512004	82
51440.19424684009	50084.07876967343	82
49883.74500178743	49056.1325102683	82
50853.463809620764	49856.57612198101	82
49346.77392296494	51216.25780825159	82
51028.52721387827	49740.32421430517	82
49273.73391502843	51266.91534718541	82
51231.2740072311	50254.3325573677	82
49740.110737535964	51360.247120056345	82
49767.646604779395	51443.43631658359	82
48976.299203495946	50465.38806782753	82
49717.89009779817	51143.697366633314	82
50369.892157533766	51128.62589858203	82
51360.31517713327	50040.52667623976	82
49414.41115386257	49154.66183408842	82
51079.63049633995	50746.461805177794	82
51091.72559071086	50836.680530424834	82
50819.14873860459	49212.53774116927	82
50932.48529761239	50793.823125267394	82
49243.35030634493	50556.707004461336	82
51009.36881631389	49550.73058558188	82
48890.75754412323	50472.42252399032	82
49369.20896107429	49698.06971515632	82
51026.27633783438	49648.528077147945	82
49379.07111595778	49372.87025510128	82
51324.75229827164	50215.62117797317	82
50911.56063410748	49413.28462853471	82
50506.66016126089	49166.80654503994	82
50844.89926582734	50087.93949425816	82
50471.16228707022	50989.45631228028	82
49287.60410341517	50973.8994821164	82
49704.04935493815	51227.89711119575	82
50649.79543376752	49114.803585235975	82
50341.638566136964	51289.06158081714	82
51108.91560227344	49775.891710074095	82
51159.074031894925	50680.85761055225	82
50020.589985267754	51288.85323809782	82
49509.75460534785	49072.75546964187	82
49238.707443802996	51045.791083620636	82
48934.82407429911	50392.766221519225	82
49632.69633443959	51275.75061999966	82
49300.01292648035	51111.100077542156	82
49022.97678991491	50665.766587013226	82
50787.61179073364	50814.38810530176	82
51194.74631006789	49781.357612278254	82
50116.94759766811	49426.74179307672	82
50162.277009354235	49012.69765172853	82
50429.762048827404	51304.31371699331	82
50998.94176164723	50042.491576696884	82
49309.23369575248	49260.53256463631	82
49075.38684848616	50568.44336593204	82
49563.84177301923	51185.63524618879	82
48958.60157855111	50312.10813553685	82
49190.2217695101	51260.50438897157	82
49105.628466909795	50252.39496009867	82
49613.7878636646	51358.637900181064	82
49769.75542254444	49058.87221873973	82
51390.19960381514	49961.51571075684	82
49369.21930614421	49938.50916254849	82
49540.603799084136	51398.56862489952	82
50895.91951315204	49256.84399356899	82
49189.847225403806	50222.82690380581	82
51450.068378271026	50170.87730397982	82
49404.18459841281	50453.53005469734	82
50160.61377243653	51466.570869826595	82
49266.582104944486	51354.1725649682	82
49310.92708661078	50890.17837945841	82
49053.823546264655	50187.512033722836	82
49320.25948489271	50448.64835818587	82
49442.7228071132	49017.7955610388	82
50767.48158565589	49138.51479005719	82
51116.56067947825	49685.76995190084	82
50983.497969419914	49246.51620964269	82
50513.61148386968	51338.071327440295	82
51335.787646885205	50302.22456858169	82
50414.07233197753	48935.30979114337	82
49397.95316108726	49611.12423379472	82
49223.08706975365	51154.115763436435	82
50546.76511585117	51418.39351712281	82
51527.34354407802	50093.715547723354	82
50949.982601534786	49324.054398161454	82
49268.94868025438	50098.057831247694	82
51451.60637826928	50258.28126491529	82
49108.833804441296	51232.01154243659	82
49452.58081699173	49546.914165530754	82
49999.61310784379	51375.28631394535	82
50818.18445208647	49936.22447222135	82
49254.492233917656	49732.124129572425	82
51064.33255950008	49846.60647531241	82
50587.99387687369	51004.27508087044	82
49351.941316602635	49530.04655305222	82
51157.07497174869	50592.73448550411	82
49449.07808730862	51404.31711749164	82
51354.90291064437	50385.51856592208	82
51006.40628655965	50838.04878479283	82
51103.47633627675	49929.85018875195	82
51392.46481180133	49877.36770742347	82
48980.61873953555	50738.73255450943	82
50566.66715028755	49085.747193668474	82
50895.01217718906	49163.18977717228	82
49072.78204703539	51308.58162315079	82
50765.162276797404	49055.29125701631	82
50627.02560403173	51376.33346614237	82
49146.31306940566	50788.6971576241	82
49172.16275825539	49750.10855294964	82
51207.13854879809	49669.800134027275	82
49419.59201601792	50885.83589513478	82
49998.74307806326	49030.112647516195	82
49198.528467879616	49938.75372777696	82
49374.17942131728	48969.45745350353	82
49296.43824786913	49176.81887555035	82
50337.58198154686	48902.37175847896	82
49218.61472183098	50027.017525882424	82
49438.996504950956	51321.00786979091	82
49351.868133129945	51317.19560289016	82
50094.19523062858	51410.58035147224	82
51137.86393003789	50016.69404973395	82
48831.396358707345	50402.48462958018	82
49566.98589442378	49008.330480854034	82
49658.5765007216	49101.12140775092	82
50224.229314734555	48945.88304738341	82
50338.43173336619	51534.71970995604	82
49351.632434818435	50711.41333273255	82
49275.3900240826	50665.3859106913	82
50999.21110397018	49394.78132891745	82
50320.78898348845	48815.81467967158	82
50208.216247208344	50211.56895384202	82
51247.28422385451	50022.36496947575	82
50961.73734259444	49101.224411749376	82
51253.906364696646	50497.55328995465	82
50382.81138185858	51457.09522001248	82
49170.09103396496	50137.61294062262	82
51502.35799961246	50329.62165638339	82
51416.60135553556	49790.44651563593	82
49887.88686336026	51427.95522094076	82
