# Supplementary material for: Abundant Topological Outliers in Social Media Data and Their Effect on Spatial Analysis
Source: PLoS One. 2016 Sep 9;11(9):e0162360. doi: 10.1371/journal.pone.0162360 (PMC5017681; doi:10.1371/journal.pone.0162360)
Supplement: S4 Dataset — See the respective attached file. (ZIP) [file pone.0162360.s004.zip › S4_inclusion_swl/clust_84_93.csv]

50000.0	50000.0	0
49997.79043139506	49998.597076012185	0
49992.133447697015	50000.07879332946	0
49995.558133034945	50000.38009565156	0
49997.21745450375	49997.77212437529	0
49994.57180867038	50002.631066205395	0
49991.49888846195	49992.4613969998	0
49996.77201141029	50001.35825968003	0
50004.850999751936	50000.85693610015	0
49993.46797080403	50008.42654315858	0
49998.95035597973	49999.646175560476	0
49997.442896782326	49996.09302892505	0
49998.812795232036	50001.19449831629	0
50002.62075658079	49995.496073808055	0
50000.216125961226	49993.66178437633	0
50004.23648844592	49992.22940218959	0
49993.571381594695	49999.580818657516	0
49992.41923089483	49988.943020042476	0
49996.0527618576	49990.599080623244	0
50001.12000876341	49996.02035613251	0
50001.6019572125	49988.69191780159	0
50000.054173393626	49994.84507609227	0
49996.16393075302	49983.54171333091	0
49999.359585119164	49998.34690009942	0
49990.032259035645	49990.78718097332	0
50008.03801246034	50004.374756706806	0
49997.912305912	50002.05047237355	0
50003.47988321763	49993.052296422924	0
49985.51403302475	50003.33527065473	0
49998.6759818169	50008.21620234813	0
50007.88661690972	50006.75171072905	0
49992.84463948033	49996.02080521639	0
50005.353157945894	49996.63946390781	0
49993.56821679584	49997.757853689975	0
49984.727985152575	49992.42600786566	0
49987.897885826496	50000.432936200814	0
49995.41428427015	49998.58480619745	0
49998.23230755371	49984.27159425677	0
50001.56984675912	50003.70886639595	0
49987.949256951135	49986.671472371265	0
49993.69019385624	49988.42095948461	0
49990.60023029436	49996.84431148471	0
49989.8831856475	49998.5480773353	0
50004.031737429694	49998.13902404288	0
50003.4894029905	50003.09904140463	0
50008.61850962432	50008.21797879241	0
49999.591625836154	50002.031401449996	0
49997.03975814452	50009.348246719914	0
50004.44371639388	49993.891565456965	0
50003.34929151505	49985.56991203538	0
49992.16039029563	50006.06042632077	0
50007.15378653218	49999.26466668234	0
49996.16890274137	50002.738391335304	0
50005.92485061879	49988.330804757796	0
49998.38389391129	49993.62450756858	0
50005.06115385122	49997.67556213016	0
49988.91764942108	49997.5550046056	0
50007.51712024195	50001.36870839534	0
49988.1616042304	49983.63506917873	0
50009.485075860175	49997.87824772131	0
49996.04301541916	50008.734037925446	0
49992.10706594943	49998.709555552676	0
49998.05603662089	49976.85732034227	0
49998.23225417739	49988.04705525317	0
50003.29875263384	50010.79864165075	0
49988.8005706413	49988.888047156666	0
49998.633742805185	49985.74198749925	0
50012.26252845324	49989.043919917516	0
50001.71554240036	50008.23076770677	0
49990.4221963806	49980.08489794384	0
49996.7307457035	49986.75100088232	0
49996.95323201458	49991.31025767149	0
49996.627782278076	49999.704189140306	0
49993.783599509414	50001.9670468794	0
49995.547791910605	50007.16657583297	0
49994.541607082676	49998.032773452	0
49997.19536476392	49993.761534747864	0
49994.48619388764	49990.314267388865	0
50005.31953840113	50011.457951609125	0
50005.21838530439	49992.710027598725	0
50003.553832569996	49996.930528550794	0
50005.55622003214	50007.27952617764	0
50016.07253131363	49992.92009515851	0
49981.55975510632	49993.815413305005	0
49998.391760254424	50010.92338898061	0
50006.9610331696	49997.4371772649	0
50008.761052684844	49996.71402507769	0
49995.88335509951	49989.38185972829	0
49996.861110456084	50003.60591475201	0
50011.76083948491	50005.815023696225	0
50007.565205166386	49988.032658921504	0
50011.5472826698	49993.41279408204	0
49994.69598294172	49991.86267472745	0
50001.59297422699	49992.63184262959	0
50020.432728192354	49991.544523876044	0
49995.42836478101	49997.296746693275	0
49998.810270886876	49992.07105333187	0
49990.64479087334	50004.56734443546	0
49986.07489653561	49993.66150576665	0
49986.51012401545	49995.60849854692	0
49984.077954815686	49995.664388103614	0
50003.895467088914	49987.98694527446	0
49982.031325156546	50004.108411650275	0
50012.386007996894	50002.93416500153	0
49981.83577827261	50006.99544168797	0
50002.61358895062	50006.125868638286	0
49997.610187178936	50007.504993158815	0
50002.000247755146	49982.02566011666	0
50003.92467657114	50009.55221404131	0
50007.90022175466	50009.254849840996	0
50002.119076106625	49987.54881244561	0
50000.85755020047	49982.84260186325	0
50002.88920887537	49988.277816315385	0
50000.76418505607	49990.47633754719	0
49991.52221516297	50005.175687260315	0
49991.79441719219	49989.945528475415	0
49998.38903914623	49990.977596904035	0
50010.86443657174	50002.861853111826	0
49996.13310567727	49978.225416527945	0
50001.90323198772	50002.087447907405	0
50005.84584777947	49998.54566276328	0
50017.357289774474	50003.73442282242	0
50012.453241333955	50007.3589429362	0
49985.605250376015	50000.51473356919	0
49994.38328827558	49984.18899957935	0
50000.8403546126	50004.897730818215	0
50006.11194117808	49990.15992299432	0
49984.27524808013	50005.968591316036	0
50019.5490885488	49989.334775282514	0
50008.08135946473	49995.88210170539	0
50013.452588935026	49988.7082536488	0
49998.1854275154	49989.08493253287	0
49998.71774061969	50006.58240197167	0
49993.97049801827	50004.02511665101	0
50015.25622703696	49993.5720335993	0
50019.81418921928	49993.28277654077	0
49995.226166110464	49988.49803466768	0
49993.865175289255	50005.869898426434	0
49994.04884830762	49993.897956082816	0
50001.39258520028	50014.69304526826	0
49992.10381851385	49991.3367421365	0
50002.88349777745	49998.53556594982	0
49999.29465558944	50003.13800737407	0
50012.61582749915	49996.667967977366	0
50004.93898694684	49981.08544820314	0
49992.72674114008	49981.491918674365	0
49982.816725410885	50008.82887474503	0
49993.60548876865	49980.15138910854	0
49992.11360557294	49974.161871512435	0
50008.0641741181	49991.535682462476	0
49986.56975352135	49985.88537937111	0
49988.26397047004	50003.51104710496	0
49986.204012010814	49983.62403469558	0
50005.45533731321	50008.4777403098	0
50002.84202847576	50009.38788858975	0
50004.5110949025	50002.17592122478	0
49977.593176681534	49997.97886004455	0
50012.96296910729	49986.584380800676	0
50000.389708098875	50008.21378903525	0
49990.53693650669	49987.986221160616	0
50014.06684097054	49993.2541244715	0
49991.01998804747	50002.62396518842	0
49997.179664791176	49989.593964051295	0
50004.2950092968	50012.89350630644	0
49990.621701041644	49975.46767306921	0
49993.55678247852	49977.01456242952	0
49992.84959283164	49987.70268395018	0
50011.20404459958	49996.77816642178	0
50003.364540594666	50019.003513690965	0
49983.49823437399	50007.538690917216	0
50014.32975302772	49996.15686941403	0
50015.78410513641	49997.474112749405	0
50009.43197460551	49990.474738550445	0
50004.745906517455	50016.623646608256	0
50009.63416808849	50010.34807378314	0
49981.74271072933	50016.83610456045	0
50013.40609958293	50002.34463341224	0
50002.72985233878	50018.01678341299	0
50008.287622641416	49999.13161246651	0
49984.126513146795	49977.08224825575	0
50012.84333684762	49985.38424254539	0
49987.99532836726	49995.883448455505	0
49990.49563661924	49992.83144377475	0
50014.145828508044	50005.16808115428	0
50015.1384677496	50000.029878970345	0
50018.71002429644	49992.34413541518	0
50007.134924491525	50011.962310271636	0
49996.373515502455	49992.135994846685	0
50006.850693972374	50009.72264438309	0
50012.45941158673	50019.663471941465	0
49992.899397134126	49993.07508130361	0
50016.607641170005	50001.151601822945	0
50001.25747092277	50006.547656443894	0
50005.9345093647	49994.19009730721	0
50017.813944932546	50005.00005444524	0
49994.42296405501	50000.44724693628	0
49999.35940114721	49988.76188971461	0
50016.58884756132	49999.17895380054	0
49994.892938313336	49980.091849776516	0
49995.0510721457	49995.44024060015	0
49986.38053722962	50002.41536141428	0
49990.64707373581	50007.66669698612	0
49989.3412077137	49992.250863683475	0
49987.369434572014	49998.90669951169	0
49986.04730065185	50004.93889305151	0
50020.57281063565	49988.298296764944	0
50003.141428724506	49983.92680217168	0
50011.81226398315	50020.795317113116	0
50007.91702417866	49994.79261652382	0
49997.460358599514	49978.000531714766	0
50008.47322917809	49997.7998386602	0
49988.79105521255	49985.61885176348	0
49979.99668415866	49988.247550464446	0
50023.01450993598	49990.665766766455	0
50001.80863469015	50011.621492053586	0
50001.180707899926	50000.160397497704	0
50001.230491099064	50013.464722137476	0
50005.57916729151	49986.36478573439	0
50006.32386534526	50003.98689779463	0
49987.26417256439	49997.386262863576	0
49986.50969488265	49971.13079668079	0
49991.78560749561	49984.743248127874	0
50011.91064186316	49987.25857504851	0
49979.026179858774	49993.54009193787	0
49995.29197055855	50014.299317089695	0
50003.27528192292	49991.640484220654	0
50022.18687484511	49999.49876293456	0
50016.845165693354	49996.542146341235	0
50009.68184032617	49994.3223712722	0
50008.5689875515	49989.42745413995	0
49988.62882947315	49994.23153514448	0
49978.34352784749	49994.31806542327	0
49991.21899801028	50013.93786311992	0
50009.06545782055	49992.015826742805	0
49996.762495718875	49973.93491078354	0
50017.86968777505	49999.56646561498	0
49992.32209367812	50003.204802689404	0
50006.53972236025	50002.45568023364	0
49989.60527622023	49999.63902025744	0
49998.13606003267	50013.69500914624	0
49990.00921189547	50013.485931768155	0
49991.09537875763	49976.82180722324	0
50010.54800492425	49998.00514117209	0
49989.09032394753	49996.42852776032	0
49995.18505374276	49987.3120398817	0
49990.204920949844	49989.23957312068	0
49995.16332007578	49981.804981765024	0
49989.805555721876	49969.598178768865	0
50014.54160586519	50009.30971696948	0
50021.54580095918	50001.77225144148	0
50006.927652825536	49994.9504747572	0
49978.94516972163	49997.86333530433	0
49987.154837966766	49993.45593771072	0
50018.25094646333	49988.26745355924	0
50015.53809944499	50007.19757847838	0
50002.562234896366	50007.29734310244	0
50000.87592896443	50009.30557281569	0
49996.09835851055	49994.088565508806	0
50023.472574627034	49993.01831946304	0
50013.090661204544	49993.807025936294	0
49978.33498788711	49999.89226490378	0
50014.457860201575	50015.35471834229	0
50006.75642568968	49992.643689522236	0
50010.80395894891	49986.74763689218	0
50001.22972512284	50016.696412634854	0
50011.0865047758	49984.2383962155	0
49987.17750191979	49980.50113884318	0
49988.18126003159	50002.39534483807	0
50025.30879016485	50001.55626795164	0
50004.84985572731	50003.25131092541	0
49992.321169828596	49977.792669715236	0
50025.70679542769	49986.95657258604	0
49987.68618123762	49990.97637467728	0
50003.750755374844	50000.30182726468	0
49993.00738688821	50018.27374472574	0
49985.56049451298	49985.40564000354	0
50012.47559685164	49994.66869856204	0
49988.23073582163	50005.06016935864	0
50014.21137249285	49998.59916272567	0
49985.705947552444	49991.237555350046	0
50023.961762669176	49980.63716247672	0
50015.65901229553	50005.51123304655	0
50007.42018130532	49983.40923644637	0
50003.98929458173	50020.19652411129	0
49978.68685766216	49980.01706397409	0
50006.02554113342	49983.502716806615	0
50006.37104882755	50017.880156948675	0
49977.877792385596	50016.68462250551	0
49983.88778388111	50003.431641383904	0
50007.25930525301	50016.356386512496	0
49997.53870393056	50011.68337544323	0
50028.8876354843	49996.7961139601	0
49993.03313609062	50004.99403676527	0
49978.87460193789	49978.57901382944	0
49998.366406242945	49994.75751474936	0
50019.61622097593	49990.60713461233	0
50014.61533795304	49991.38028168589	0
50008.690952911136	50020.165591565055	0
50005.68511072025	50013.842987113785	0
49996.093953493786	49996.01996986774	0
49981.46397774686	50000.416395001106	0
50010.21667654521	49996.177030068495	0
49996.98762224401	50012.73618486243	0
49977.06413674297	49991.234642248426	0
49993.694214306066	49995.12567417274	0
49980.3192485011	49994.00326872188	0
50004.056211135474	50014.66353332076	0
50002.37956575776	49978.923750197646	0
50022.66685467963	50001.65038291576	0
49995.84149753014	49973.43350969119	0
49997.10356754586	50006.01006358804	0
50033.06942428801	49981.91341570461	0
49979.94679799229	50001.3323591304	0
50008.85047956283	50016.47355770598	0
49995.25060635962	50016.73726829858	0
50006.72266694603	50007.64404602325	0
49990.082384099696	49971.73324296739	0
49994.30142329103	49986.52147414055	0
49993.99083781493	50013.564340328594	0
49993.677025331424	50019.77453632753	0
50008.88873976937	49986.20754836948	0
49989.62043617076	49984.9066512741	0
49976.89101514203	49999.79555213243	0
50000.38365317644	49984.73866509687	0
49998.50301832688	50004.801049115755	0
50002.4775370339	49999.82692121468	0
50000.58614407058	50022.59126134004	0
49991.57997734524	49980.74466590062	0
49999.47619484948	49983.55135301644	0
49997.872176753845	49979.78767954166	0
49999.51034001347	50014.126163537476	0
49987.361610054635	49969.53376487578	0
50002.83973411616	50012.701877170904	0
50010.86774556764	49989.07944425918	0
50001.15748309764	49991.573961654765	0
50007.9913835416	50022.24041741338	0
49988.7503233546	49981.35012226887	0
49986.03608310234	49999.11861181681	0
49985.00637627702	49981.597648055234	0
49985.650089384144	50009.49023072368	0
49974.397243483145	49994.03644489316	0
50015.4345562129	50000.98678220005	0
49976.39001702552	49983.38478956387	0
49990.066594147334	50015.71113489241	0
49971.73204410394	50023.41744022993	0
49983.60830630746	50002.113752133686	0
50007.28364498836	50014.70157262982	0
49983.19737224199	49998.713609976796	0
49986.11467622116	49996.56995467928	0
50019.87293030292	49996.05067039871	0
50011.89569799317	50004.23689077273	0
49987.14195373493	50003.64643312917	0
50005.18617250356	49976.00707180303	0
50021.27295677253	49997.78060101359	0
49979.594871433575	50010.649888378335	0
49992.039268323744	49970.88771154867	0
49987.510827455895	49972.02581111281	0
49995.56040451604	49984.98989796355	0
49981.0822076258	49967.432359146966	0
49987.94058000065	49974.88526764987	0
50014.510866226876	50001.379604242626	0
50004.62877733578	49978.807454918766	0
50003.970018942	50018.124082947324	0
49993.62624373497	49978.81782578118	0
49981.3428510555	50003.34384201937	0
50018.167902045905	50002.34827142573	0
49981.71449227033	50012.160532840586	0
49993.51179022016	50011.8374166899	0
50006.51511528033	49980.31385758159	0
50023.53832016382	49982.224374854566	0
50017.194157851016	50024.83639285489	0
50016.97714463976	50008.12513798981	0
49990.94758817478	50010.165896359336	0
50029.3899666008	49984.93088934797	0
49985.95128382408	49973.39797252086	0
50021.498484812364	49991.903341270365	0
49977.56468768297	50006.68173366002	0
49997.40523162644	49985.00916248897	0
49999.45886393115	50015.993292540705	0
50004.07375902936	49990.19193619716	0
49974.26236635185	50000.19879209648	0
50019.180563178095	49997.94562009952	0
50009.890755981425	49980.265018184764	0
49989.29510405071	50002.724338880376	0
49996.426259186024	49985.51478007382	0
50007.493040620924	49989.19723968765	0
49981.384028675486	50010.62626959132	0
49991.6071713429	49988.028312631526	0
49984.6056899718	49996.65388554512	0
49989.978249538704	49976.34614928339	0
50009.06208482354	50007.05225252825	0
50015.12164949382	49987.54220632814	0
50013.02451351341	50012.6930640136	0
49983.72875331615	50005.03348698493	0
50030.322162535915	50008.764945724026	0
49988.07236480543	49973.30322159022	0
50021.17953770424	49993.40148768863	0
49977.9353266202	49988.32861394756	0
50017.55200453088	49989.686622262205	0
50009.41709683127	49982.94472538286	0
49993.517031380165	49985.624445562935	0
50024.23762702507	49990.057631149546	0
50006.59920691841	50013.173112278804	0
49996.36285869221	49979.65183355569	0
49996.46253639952	50010.35669178488	0
49986.346697934445	49975.77454466398	0
50017.36509094484	49994.05724041787	0
49977.54298608225	50015.26628060827	0
49987.665413008544	50009.961026873665	0
50004.20668245684	49986.92493821414	0
49991.240948939056	49995.09753900651	0
49990.672214701546	49969.02835953091	0
49986.80029992012	50019.193986685816	0
49987.05498610656	50015.276629584274	0
50013.29483279359	49990.93642424138	0
50003.07116470876	50004.790797890644	0
50019.96678142075	50005.286622233856	0
50016.410985050155	50026.64117403084	0
50022.381607964344	49994.78009458669	0
50032.55510401598	49988.476649386204	0
50019.84726886357	50008.03743254569	0
50018.55105006549	49996.125393120456	0
50005.72733228711	49984.65987424659	0
49990.724770951034	50001.10196901953	0
50007.556938279646	49979.396019758125	0
50022.078615100705	50000.813758113996	0
50004.55566149082	50023.60044291396	0
49998.4983155582	50015.035411197096	0
50004.21201548379	49979.89735732732	0
49998.41688966351	49982.0914605221	0
49996.9404056562	50019.45560997021	0
50024.824178134666	50003.82240284793	0
49981.59933546655	49988.22546023058	0
50006.68692081328	49991.29153867619	0
50030.92505047998	49986.73341575318	0
49987.02162812129	49999.91224158874	0
50025.59547838074	50004.8113040502	0
49988.90094384041	49975.40867859488	0
49990.23594971534	49994.96063345515	0
50017.1067611682	49986.79810538411	0
49995.74080340362	50018.56532930337	0
50002.31586199673	50000.83903672667	0
49985.91446985067	49977.111835945914	0
49967.44431902017	49989.53004316159	0
49991.32434972063	49993.81099808387	0
50030.49764698876	49999.80431681986	0
50027.8920230694	49984.61646596402	0
49974.05217655252	49991.63751974511	0
49986.350155817265	50008.71150109189	0
49979.786602864704	49996.93528004006	0
49980.638830733114	50014.78666042598	0
50018.94609729141	49984.38404056665	0
50016.86817008317	49983.479919210724	0
49990.923193534356	50019.067660158245	0
49984.68159875427	50012.00075993163	0
49982.58897476211	49987.25645410104	0
49977.860154341804	50025.185317880954	0
49980.36263354036	49976.54920293385	0
50030.175245270664	50013.83441614367	0
50030.65430217634	50010.08164100497	0
49970.65389870021	50027.10203048065	0
50034.9719228903	49978.647480672626	0
50017.85789347177	50007.327853458395	0
49989.376716702325	50005.95581601044	0
49972.54740722439	50004.26018838349	0
49999.90607349646	49987.24525022351	0
50016.33039841318	50011.26546094777	0
49992.406209525456	50011.43399184492	0
50035.72874323706	50015.82195458916	0
50005.41012807499	50025.2913505149	0
49983.81713803753	49983.79410119446	0
49999.77181508898	49967.689736443	0
49967.01115954832	50018.732933267005	0
50001.21111076006	49976.59515916633	0
50022.03660548448	50021.284900769926	0
49987.06820574467	50005.69981951918	0
50020.23576196077	49998.22890886206	0
49992.16903790663	50013.34050751537	0
49981.74734959878	49983.20071237331	0
49991.36824090871	49969.98461879516	0
50012.37766248718	49981.688403947286	0
49974.56224014572	50014.0804240969	0
50024.36097900612	49986.16457806206	0
49978.57637046901	50017.57258934513	0
50035.21616128849	49992.33085888675	0
49988.520182053304	49993.212740546805	0
49990.99456999804	50011.18036907362	0
50014.791241027175	49989.81083623396	0
49983.24235149588	49995.04380092772	0
50005.4078474971	49995.59320991545	0
50026.3538803164	50002.49773890014	0
50022.33425121599	49996.648774144	0
49985.706139208625	50015.893411702025	0
50001.12132970448	50026.977078791555	0
50032.16883876991	49997.22933410839	0
50000.78804212597	50010.92367463368	0
49997.79416111843	49992.046539810384	0
49989.86428037326	49986.360250281214	0
49991.50355130605	50019.933566887434	0
50028.340584949256	50004.80209150397	0
50532.24209230579	49978.65293816093	83
50459.132149040124	50028.35634700444	83
50538.12373438122	50065.95171650898	83
50620.68021393688	50100.45078379262	83
50422.7794018506	49950.38495860528	83
50645.48330117863	50014.93561993865	83
50569.47602588368	49898.488044008234	83
50719.120326043885	50059.7833381907	83
50376.52880169376	49879.32815610645	83
50557.78209632094	50161.67828831723	83
50471.159957997654	50119.071523495826	83
50505.25445047301	49831.72915933941	83
50371.79102511053	50049.22437083174	83
50653.20155008725	49888.44018268233	83
50617.690744903324	49809.907533020945	83
50534.62948514768	49746.35405891411	83
50688.00297567002	50159.07850304718	83
50317.53182364856	49977.58559978323	83
50473.01121557212	50209.06609583397	83
50704.46544292809	49787.86946727326	83
50285.61718322844	49872.64329924382	83
50778.330144782805	49830.77898027221	83
50808.91675468881	50056.906799540964	83
50201.7103495789	49907.39446066958	83
50239.95837895382	50010.72872778105	83
50385.708288033435	50193.60861719366	83
50163.19354922117	49832.57854614993	83
50863.53800198724	49842.63887393856	83
50449.56530251262	49723.25456872111	83
50902.936915019694	49921.86348585506	83
50107.83310174386	49761.95562207565	83
50954.46845914885	49855.21790828938	83
50697.65151129398	49700.664413667866	83
50722.07683809966	49614.79611354383	83
50015.91037250749	49753.78651631577	83
50361.41228642828	49742.03459492347	83
50638.83950179577	49576.14379635435	83
50212.41525635745	49759.33423551526	83
50803.222923459856	49581.74008815494	83
50063.96391893897	49843.70359464789	83
51025.48493968701	49803.16218527736	83
50788.76233308703	49671.412442456494	83
50422.876504132124	49807.203848845435	83
50811.11620941475	49924.295024807216	83
50213.9508276914	49668.99358210743	83
50446.54382058947	49634.716388256675	83
50535.78472111615	49658.64227508352	83
49980.06372423517	49838.793688397425	83
50053.92817021448	49678.1773776937	83
49930.75498344837	49769.98989505074	83
50506.36224345753	49573.35046478343	83
49890.922359098906	49844.10354905883	83
50718.60136363556	50241.228942773785	83
51041.43695104852	49716.1803043562	83
50185.97779105666	50085.825790012605	83
50264.245080705245	49598.094921238386	83
50271.843361912135	50114.941985870275	83
50795.124789275855	50276.31450124563	83
49947.117097068956	49923.00003413567	83
49807.313222625	49809.58112238367	83
49993.965497824516	49996.53032910462	83
50152.120249100735	49978.327122938754	83
50103.69700493617	50125.978524056096	83
50200.63604015442	50173.62569706623	83
50695.42654160322	50322.23721329283	83
50374.376905522215	49586.26494074988	83
50634.70959424146	50383.71187157471	83
50950.99801747888	49764.040396155884	83
50780.70256236597	50137.39481061657	83
50996.01559450244	49933.52158983262	83
50357.11513831859	50276.52495332056	83
50850.83059444134	50204.33701030788	83
50545.331464847106	50263.57837243758	83
50042.91239505912	49925.071190187584	83
51009.03215884261	49636.90082418215	83
50872.96976358053	49523.21101777593	83
50275.49706908421	50220.74306653324	83
50422.057474840534	50332.60822536578	83
49860.4447043367	49720.27967122896	83
50328.26475291063	49657.39710920646	83
50012.82648417198	49604.039737566076	83
50061.662386265554	50199.031151827185	83
50862.495771967835	50338.0926881045	83
50632.58055859421	50230.25105166276	83
50109.921711457486	49615.200184086454	83
49824.72813151157	49639.91092265514	83
49912.63837143073	49640.49543251613	83
49830.56333587684	49906.48520438535	83
50927.52525232092	50248.678454607994	83
50031.89230369259	50285.24502316755	83
49968.105879455536	50345.75946717051	83
50184.24521231379	49570.129417526034	83
50481.565482600185	49486.06113008577	83
50239.30610893605	49504.25239667526	83
50565.43363153625	49475.255134734456	83
50815.61268539224	49755.180712697016	83
50840.11632679404	50419.937136498025	83
50666.87284655969	49492.391251472174	83
51011.62404408214	50219.30366879039	83
49871.14683181482	49558.51148630078	83
49811.27210387194	49989.501571018576	83
49743.70543347173	49666.45952688003	83
50749.3000458249	49473.30788706729	83
50333.032420598814	49506.39633409815	83
50827.97422107869	50503.29486010542	83
50900.86701473396	50560.968749917745	83
49698.5812441442	49740.00419686433	83
49755.92840986833	49580.488730278164	83
51117.78267385156	49754.144879493404	83
50893.194935133026	50650.933469217765	83
50089.70046409979	50039.84572212934	83
49829.99139526683	49475.97258958508	83
50697.03149461403	50442.64198608564	83
50554.08906661828	50348.474877975284	83
50882.54300947835	49620.33544768112	83
49895.186076878534	50021.13137126776	83
50883.54323494787	50006.18320828309	83
49879.39814543789	50109.16681959936	83
49839.908080367175	50189.15342080187	83
50742.869238622465	49974.260074191974	83
50801.85796607584	50649.60323813532	83
49653.07608071024	49662.20811379298	83
49904.18200527109	50249.47201195519	83
50590.70293494484	49389.140626011605	83
51020.65439048658	49548.202452517784	83
50932.9892272377	50076.70141562859	83
49738.00624961183	49938.31385221275	83
50993.72653391599	49464.441616044925	83
50686.21363300896	50528.91674577029	83
49607.91888192395	49750.51340601057	83
50016.58258599955	50123.190255401234	83
50951.160065494674	50338.23285056471	83
50982.23587804701	50593.17478816398	83
50596.316268250404	50549.14300091853	83
51089.00939394592	50174.731321211766	83
50400.674809518045	49454.02214983522	83
50546.54164941031	49313.75197008483	83
50642.97724280203	50628.08256958394	83
51066.90661680717	50562.44945407144	83
50942.52335880556	50719.45055119463	83
51045.56059993784	50650.07398605632	83
50958.09885115871	50490.00965422102	83
49526.182230147315	49720.58345061051	83
50350.000332437725	50386.135254554945	83
50128.980820736055	49504.43430138487	83
51065.9446319979	49411.209894793516	83
50855.97835028652	50728.11563916721	83
51108.81603619284	50705.490754232385	83
50710.77125394073	50689.19388139663	83
51074.330536224516	50286.69558206832	83
51099.41061840298	49850.07928460459	83
51046.11374057121	50480.677961931404	83
50067.398330068914	50369.72617185685	83
49976.675189356414	50199.40602792124	83
49954.20986316814	50429.57929409399	83
50280.28550248197	50319.732097405125	83
50687.541517811755	50773.31302235839	83
49653.34368245842	49941.93476930789	83
50218.11531031247	49415.58450189674	83
51206.30775252352	49745.019831109465	83
50933.30018418339	50806.284749580234	83
50370.541100923205	50469.26740619427	83
49440.565978060564	49732.11765216107	83
49755.60487582266	50196.92117712197	83
51125.73262651628	50089.560461456036	83
51209.83361926819	50065.83540105678	83
51077.60599466589	49324.147895017006	83
50779.148022059126	50783.90308237495	83
49999.03037916021	50508.73983159146	83
51120.215342375595	49480.429603943514	83
51193.19639584482	50718.043794367244	83
49391.65515710046	49809.497722791304	83
49329.26740620425	49875.16435899497	83
51184.131275814405	49543.9509708285	83
49914.81269766572	50517.84690761584	83
51162.01518773278	50633.99627575092	83
51249.912620233845	50654.954152376595	83
50073.81758024468	50558.490227890165	83
50007.14624361916	49511.64977823454	83
49915.44806917343	49441.644771192	83
50253.56534709571	49330.70206958832	83
49790.86259182898	50103.16319946993	83
49347.53701446102	49961.51149175094	83
49435.769920514795	49940.8596671188	83
50113.04233330292	50639.72015397429	83
51160.80381319405	49402.07362078634	83
51036.34904433251	50395.70293079097	83
50824.06668948158	49433.74592056293	83
51204.45646549326	49833.856790514954	83
49654.94150573163	49853.87581790358	83
50330.63692475401	49368.91052069921	83
50108.266010461186	49415.07772400722	83
50752.139224606915	49388.59879646317	83
51134.36347998418	50355.59956831214	83
49487.03306422064	49806.3242965067	83
50519.97099749615	50587.113316904724	83
50159.73412566222	50363.414825636435	83
50623.502246214426	50718.69279689758	83
50948.313403721215	50891.19200450139	83
50910.95539722031	49428.827065680845	83
50419.90764314717	49350.02519475707	83
49823.76343369743	50505.82023835689	83
50199.76336496037	50280.203014290775	83
50941.24982437279	49343.1856756648	83
50534.71646933629	50737.32310148731	83
50587.87903861701	49234.20438006331	83
49882.45841632441	50345.297579646605	83
51096.42735908176	50789.42740770944	83
50432.118713049276	50568.10315780081	83
50488.77660038422	50809.13254487313	83
51181.850070762484	50178.82151962382	83
51019.61003266961	50113.26107513992	83
50376.03060622197	49278.2506872106	83
49676.30183803022	49542.62483768908	83
50049.16050861353	49353.15977727845	83
51246.27376843388	50784.14753216833	83
49550.30352047321	49639.78925807541	83
51307.261095766924	50844.38673286125	83
49266.16697136894	49933.23833205923	83
51257.19329891027	49488.27902414849	83
51148.06309000425	49277.93587558224	83
50862.20521494408	49301.168260653736	83
50005.48753413555	50613.993658712156	83
51201.69786874979	49660.95228072031	83
50287.09749439699	50451.11358637284	83
51204.133891288264	50268.46079170092	83
50574.896017103114	50826.48623158774	83
50524.280909736066	49175.22222051475	83
50357.69317464364	50622.71972156528	83
50569.263218115746	50437.545840795596	83
49730.33197364846	50023.993357868676	83
51210.502115614916	50406.900943552784	83
50373.26335506408	50708.58478592703	83
49575.30072979326	49992.0632785802	83
51276.84357329256	50121.69871702777	83
51235.06855215983	50490.766418575084	83
50612.24502272787	49151.26968710965	83
50473.715978005166	50408.120180707294	83
50045.28713164667	49261.3236085197	83
49192.219854929164	49989.5699598842	83
50928.07015938555	49245.853204483225	83
49745.68881808625	49467.263055706295	83
49917.492965974394	50613.457250897394	83
49963.07787313651	49370.74056684951	83
51156.84223089603	49921.131531470775	83
50140.8445443888	49328.22918891704	83
49799.53559533102	50378.045572073584	83
49744.83569304261	50310.45511253941	83
49667.44587384642	50192.16649499507	83
50691.44413445837	49186.0139716833	83
50549.664985096046	50910.633106668094	83
49872.81199301232	49355.43183525522	83
49599.89947114269	50254.72807709406	83
49579.42473254495	50171.52726238895	83
51223.17348255312	49340.16634050765	83
51273.943176291454	50007.836416542064	83
51032.58011908496	50891.63976253825	83
50449.905564577195	50658.472395175406	83
49334.90967601435	49737.939594403775	83
49109.91662025404	50030.0072647376	83
51359.98575169307	49997.86479653743	83
49027.442767491746	49995.114248529266	83
49833.362697051394	50609.424557294304	83
50061.19544511905	50707.52476212624	83
50402.0105634066	50826.64702516136	83
49512.62044043853	50224.352608761365	83
49997.83636655512	50768.70286166003	83
49986.239852945655	50857.264454941156	83
49426.37368296447	50196.91154327019	83
49587.21222623709	49557.57636418528	83
50264.02363805959	50535.72158751568	83
49382.731530962476	50119.63969820803	83
48935.89425705189	49995.47569880893	83
50313.03647789363	50834.53796028869	83
50636.84262426042	50915.80346055895	83
49233.794982827196	50063.41876102999	83
51165.63287564576	50851.514555521615	83
50493.614186116465	50494.15101506426	83
50383.12391376487	49185.76844251474	83
49520.53446655444	49891.02185647643	83
50774.18712234686	49164.62741926659	83
49346.39445709044	50239.113892605965	83
50903.51967733357	50964.05200422118	83
49906.999797147655	50811.61907504836	83
49303.076421676546	50156.973791099634	83
49630.68496456344	50059.55130971291	83
49790.215908576596	49317.49624885136	83
49741.61479499722	50463.926021129955	83
50747.38376699016	49082.90683178951	83
50768.39935199271	49301.657618125355	83
50804.44707906336	49012.961627301454	83
51075.06178374219	49964.83934002498	83
49912.20290927546	50701.68896321922	83
49429.80634117785	50045.305673018716	83
50884.66049837751	48974.394486378405	83
50555.026433238905	50997.0871329546	83
50049.440347124306	50921.444837092444	83
51093.125633829775	49644.16672599168	83
50428.866816884634	50912.16508098912	83
51276.45289826298	50206.09721423515	83
50118.41836364515	50478.27962644927	83
49500.973570515416	50135.58650299246	83
50371.085598412756	49100.944655707426	83
50488.98071263241	49398.09124347321	83
50276.91529624225	50657.745821157805	83
51305.61077762726	49363.38366074296	83
50441.027944131085	51001.28759647513	83
50953.98989875321	48913.95072259601	83
50815.71270909918	50983.168310132976	83
49112.4164780601	49943.082381188215	83
51341.97188922024	50262.82831517813	83
49250.3729427548	49716.51108190333	83
49230.97384806706	50209.08817185939	83
49755.11742926487	50650.91814797258	83
51317.04911156392	49556.86410666939	83
49670.37316310916	50351.96114293065	83
49714.89360234631	50545.60747488282	83
50931.399286820204	50161.84517641916	83
50688.40180171515	49271.45029529743	83
50263.83905020463	49247.191152881685	83
50452.37251444259	49241.56408059955	83
49979.24937286955	50982.23238588846	83
49879.3876634301	50892.46471855999	83
50055.659977848416	51023.897470823234	83
51052.36790491152	50980.14443315401	83
50960.23855312518	49013.753475693244	83
49156.99752659563	50265.16033956702	83
50957.793444741525	49161.57913259681	83
51133.82827053475	50459.87283119506	83
49682.583531656084	50702.47246651998	83
50896.64170126224	49094.67795134158	83
48852.151064549	49966.16443122469	83
49633.598247142	50514.36457185082	83
48790.19183996353	50032.04107672699	83
49959.694202140054	51065.04032837121	83
48715.33532482384	50085.34951239472	83
49125.44571603524	50120.399686884484	83
50512.79010071879	49089.294635261576	83
49829.16526255666	50721.00958323385	83
51397.34775527139	50199.6272035002	83
51291.876459021056	49741.592889324245	83
49599.04498072386	49468.135639780914	83
48796.200323895275	49900.16994271433	83
49440.97159310216	49640.17136317138	83
51357.66076054066	49686.59842499354	83
49497.48315785079	49543.369829242794	83
50068.13755524344	50820.85994842839	83
48727.252903961824	49840.3532828396	83
50146.66503727749	50780.29943755325	83
50806.79260832659	50864.579127419616	83
51404.08754005813	49764.75921635053	83
51401.345717502845	49607.35131729018	83
50749.27974820947	50926.817345269745	83
50227.54303033683	50840.90749061562	83
49320.070502490125	50046.916082657706	83
49597.77110593895	50597.92555487343	83
51418.399892629015	49935.8369585395	83
50128.79038579345	49244.23680619266	83
49515.575861184225	50623.94493417878	83
50658.88256029156	49071.57826404908	83
49914.758259163034	51141.155825768925	83
51241.46227084657	49914.878487496186	83
49168.35003308426	49682.69169045285	83
49643.18575844535	50780.1661476496	83
49036.00272726012	50131.38652961728	83
50620.59232082084	49667.19617431065	83
48983.24329819685	50199.800484231724	83
48637.40519703772	49849.95102133319	83
49428.39388287555	50632.37567052354	83
49576.143441880726	50687.837451911575	83
48687.82785029026	50168.7552545129	83
49570.536569274074	50340.54061083037	83
48648.97467539139	49936.5158496125	83
49823.28981672961	50276.94394932872	83
51376.94985572351	50087.10871354906	83
49577.53895617648	50428.3362589645	83
50003.71979496026	51138.36969776548	83
49219.06937103803	49858.41334598884	83
48728.90521766353	50249.073287414554	83
48561.986223055275	49811.990810404175	83
48649.085073571456	50282.839911059964	83
49829.968121223654	51133.585768135046	83
49131.244975694965	49765.489950531286	83
48797.28473003262	50122.661885715665	83
49712.13118193864	49351.51073697501	83
50962.084675123275	51034.788885293194	83
50106.01275418893	49163.1457939432	83
49051.52299868358	50254.43760514731	83
48907.55460526071	50080.7818709494	83
51228.704759401255	49252.9613531045	83
51421.28043835338	49524.98555498253	83
49155.96090037548	49598.445861982065	83
49487.39829610132	49456.461464904874	83
51313.45191497313	50731.412930475104	83
50998.57539353856	50021.75173412978	83
51393.580554594075	49445.49004787407	83
50560.59370739049	51086.212545805676	83
51318.70764093015	49257.72139041489	83
49840.154077201136	49245.741045185234	83
48603.21496634643	49731.3323907612	83
48490.53801863035	49753.76558127836	83
49482.12971235888	50309.20259765576	83
51398.238671561034	49218.839869159536	83
50714.44766061998	49000.44968567088	83
49819.04663639362	50816.06167609254	83
49227.00541970714	50314.34912833158	83
50036.97753793451	51220.29856030382	83
49404.05483204459	50342.39986991916	83
48898.363830991184	50181.60815154462	83
51425.444941215734	49846.1584078324	83
49858.377160487034	51218.74950023991	83
50573.817058202454	49020.80617737794	83
51391.76544766892	49333.21623781788	83
48724.115906783314	50336.34480051538	83
49483.32150854892	49369.86194877517	83
51479.77688904646	49436.52193060394	83
50527.10977095562	51163.63575384061	83
51564.16202608165	49464.41986574274	83
50304.12454982832	49037.092217511876	83
49783.3280960972	51058.86003950171	83
51030.24230532841	48965.21252104915	83
49870.92188545483	51055.209847942795	83
50804.33098832768	48926.53262935616	83
49532.94393192908	49299.96327687638	83
49219.44891768529	50403.72992624536	83
49410.95330886503	50717.31654272555	83
50449.077537624886	51121.72291883627	83
49099.10868492444	49844.194945991396	83
51467.48501092768	50105.99437165731	83
51216.393068913225	49168.809006892574	83
51048.82189161877	49173.22722046619	83
50615.49146605325	51178.270267296466	83
49338.44050493618	50659.9302532878	83
51135.934189469655	50956.366284692	83
51494.307937500635	49606.229561168126	83
49006.15984972487	49912.250909869246	83
51483.47687805904	49204.68887684668	83
48731.935369376515	49970.0276885303	83
50717.97885424743	51014.19737554616	83
49080.92871154433	49688.539231632014	83
48872.93217602338	49856.93280842419	83
51299.8147353802	49158.95078437718	83
50238.16562435319	50929.766128785326	83
51117.73585520266	49112.3884001733	83
51651.07799658254	49434.52464820626	83
49718.18906927473	50827.70666626011	83
50876.56088419455	48877.91886092766	83
50407.55355720556	49015.41657011839	83
50269.344513571836	50759.23345369259	83
49258.11997692674	50699.34670409921	83
49047.256781675314	49772.8614409014	83
48967.45007172735	50288.41231435773	83
51547.26324862142	49269.09487151562	83
49398.52006775626	49347.48700891099	83
50767.5929409013	48850.73411496872	83
48658.75098109763	49666.06764305811	83
50223.728129719246	49080.371370062196	83
48859.40982560171	49769.21069111147	83
50325.97387498924	50950.962565144466	83
50142.60888844613	51051.121901751576	83
49543.41110344258	50510.62097018491	83
50516.682878257794	48948.996555461505	83
50647.117157780965	51090.356986520725	83
49043.901638185656	49603.293735714076	83
51599.050910774975	49201.73642849402	83
49320.72114166995	50755.680726769075	83
49377.224853385516	49583.63083740688	83
50447.39953671582	48898.652749476554	83
50074.70853394908	51295.519808535566	83
51558.05780203861	50106.86631880553	83
48988.65421795644	49531.201959510254	83
50200.90591968165	49190.79904342377	83
51118.94250843338	48950.19157189684	83
49921.435524924826	49223.03013431313	83
48892.03060951213	49691.29244830102	83
48932.90991073131	49462.1252113036	83
49397.07495503719	49457.300724172455	83
49132.288679154895	50427.86135782251	83
51184.4735761972	48889.86211113351	83
49644.837805649186	50872.79624437871	83
51688.409743131226	49178.72924709187	83
50277.186611499455	51026.76372342394	83
50619.885200738965	51269.181122056725	83
49866.55390991616	49155.5620225583	83
49296.50037573668	49619.04285948505	83
51205.65452760951	48976.40181664607	83
49262.5249386449	49533.710111332286	83
51380.5319688958	50885.53734584765	83
51649.539918659655	49099.28637366942	83
50356.983414944916	51122.98161046978	83
51296.14799030074	48961.59878048443	83
49180.60586651771	50733.544149173256	83
49319.78146165352	50361.71708066529	83
51718.201884155016	49262.12175618514	83
51379.26523980284	48976.53911955975	83
51303.312742324684	50930.274897824675	83
50595.70993353191	51349.8002746589	83
50268.025292631835	51137.49910846761	83
48865.260186821695	49404.82064730314	83
49823.478996927	51304.757903852726	83
