# Supplementary material for: Abundant Topological Outliers in Social Media Data and Their Effect on Spatial Analysis
Source: PLoS One. 2016 Sep 9;11(9):e0162360. doi: 10.1371/journal.pone.0162360 (PMC5017681; doi:10.1371/journal.pone.0162360)
Supplement: S4 Dataset — See the respective attached file. (ZIP) [file pone.0162360.s004.zip › S4_inclusion_swl/clust_85_94.csv]

50000.0	50000.0	0
49997.79043139506	49998.597076012185	0
49992.133447697015	50000.07879332946	0
49995.558133034945	50000.38009565156	0
49997.21745450375	49997.77212437529	0
49994.57180867038	50002.631066205395	0
49991.49888846195	49992.4613969998	0
49996.77201141029	50001.35825968003	0
50004.850999751936	50000.85693610015	0
49993.46797080403	50008.42654315858	0
49998.95035597973	49999.646175560476	0
49997.442896782326	49996.09302892505	0
49998.812795232036	50001.19449831629	0
50002.62075658079	49995.496073808055	0
50000.216125961226	49993.66178437633	0
50004.23648844592	49992.22940218959	0
49993.571381594695	49999.580818657516	0
49992.41923089483	49988.943020042476	0
49996.0527618576	49990.599080623244	0
50001.12000876341	49996.02035613251	0
50001.6019572125	49988.69191780159	0
50000.054173393626	49994.84507609227	0
49996.16393075302	49983.54171333091	0
49999.359585119164	49998.34690009942	0
49990.032259035645	49990.78718097332	0
50008.03801246034	50004.374756706806	0
49997.912305912	50002.05047237355	0
50003.47988321763	49993.052296422924	0
49985.51403302475	50003.33527065473	0
49998.6759818169	50008.21620234813	0
50007.88661690972	50006.75171072905	0
49992.84463948033	49996.02080521639	0
50005.353157945894	49996.63946390781	0
49993.56821679584	49997.757853689975	0
49984.727985152575	49992.42600786566	0
49987.897885826496	50000.432936200814	0
49995.41428427015	49998.58480619745	0
49998.23230755371	49984.27159425677	0
50001.56984675912	50003.70886639595	0
49987.949256951135	49986.671472371265	0
49993.69019385624	49988.42095948461	0
49990.60023029436	49996.84431148471	0
49989.8831856475	49998.5480773353	0
50004.031737429694	49998.13902404288	0
50003.4894029905	50003.09904140463	0
50008.61850962432	50008.21797879241	0
49999.591625836154	50002.031401449996	0
49997.03975814452	50009.348246719914	0
50004.44371639388	49993.891565456965	0
50003.34929151505	49985.56991203538	0
49992.16039029563	50006.06042632077	0
50007.15378653218	49999.26466668234	0
49996.16890274137	50002.738391335304	0
50005.92485061879	49988.330804757796	0
49998.38389391129	49993.62450756858	0
50005.06115385122	49997.67556213016	0
49988.91764942108	49997.5550046056	0
50007.51712024195	50001.36870839534	0
49988.1616042304	49983.63506917873	0
50009.485075860175	49997.87824772131	0
49996.04301541916	50008.734037925446	0
49992.10706594943	49998.709555552676	0
49998.05603662089	49976.85732034227	0
49998.23225417739	49988.04705525317	0
50003.29875263384	50010.79864165075	0
49988.8005706413	49988.888047156666	0
49998.633742805185	49985.74198749925	0
50012.26252845324	49989.043919917516	0
50001.71554240036	50008.23076770677	0
49990.4221963806	49980.08489794384	0
49996.7307457035	49986.75100088232	0
49996.95323201458	49991.31025767149	0
49996.627782278076	49999.704189140306	0
49993.783599509414	50001.9670468794	0
49995.547791910605	50007.16657583297	0
49994.541607082676	49998.032773452	0
49997.19536476392	49993.761534747864	0
49994.48619388764	49990.314267388865	0
50005.31953840113	50011.457951609125	0
50005.21838530439	49992.710027598725	0
50003.553832569996	49996.930528550794	0
50005.55622003214	50007.27952617764	0
50016.07253131363	49992.92009515851	0
49981.55975510632	49993.815413305005	0
49998.391760254424	50010.92338898061	0
50006.9610331696	49997.4371772649	0
50008.761052684844	49996.71402507769	0
49995.88335509951	49989.38185972829	0
49996.861110456084	50003.60591475201	0
50011.76083948491	50005.815023696225	0
50007.565205166386	49988.032658921504	0
50011.5472826698	49993.41279408204	0
49994.69598294172	49991.86267472745	0
50001.59297422699	49992.63184262959	0
50020.432728192354	49991.544523876044	0
49995.42836478101	49997.296746693275	0
49998.810270886876	49992.07105333187	0
49990.64479087334	50004.56734443546	0
49986.07489653561	49993.66150576665	0
49986.51012401545	49995.60849854692	0
49984.077954815686	49995.664388103614	0
50003.895467088914	49987.98694527446	0
49982.031325156546	50004.108411650275	0
50012.386007996894	50002.93416500153	0
49981.83577827261	50006.99544168797	0
50002.61358895062	50006.125868638286	0
49997.610187178936	50007.504993158815	0
50002.000247755146	49982.02566011666	0
50003.92467657114	50009.55221404131	0
50007.90022175466	50009.254849840996	0
50002.119076106625	49987.54881244561	0
50000.85755020047	49982.84260186325	0
50002.88920887537	49988.277816315385	0
50000.76418505607	49990.47633754719	0
49991.52221516297	50005.175687260315	0
49991.79441719219	49989.945528475415	0
49998.38903914623	49990.977596904035	0
50010.86443657174	50002.861853111826	0
49996.13310567727	49978.225416527945	0
50001.90323198772	50002.087447907405	0
50005.84584777947	49998.54566276328	0
50017.357289774474	50003.73442282242	0
50012.453241333955	50007.3589429362	0
49985.605250376015	50000.51473356919	0
49994.38328827558	49984.18899957935	0
50000.8403546126	50004.897730818215	0
50006.11194117808	49990.15992299432	0
49984.27524808013	50005.968591316036	0
50019.5490885488	49989.334775282514	0
50008.08135946473	49995.88210170539	0
50013.452588935026	49988.7082536488	0
49998.1854275154	49989.08493253287	0
49998.71774061969	50006.58240197167	0
49993.97049801827	50004.02511665101	0
50015.25622703696	49993.5720335993	0
50019.81418921928	49993.28277654077	0
49995.226166110464	49988.49803466768	0
49993.865175289255	50005.869898426434	0
49994.04884830762	49993.897956082816	0
50001.39258520028	50014.69304526826	0
49992.10381851385	49991.3367421365	0
50002.88349777745	49998.53556594982	0
49999.29465558944	50003.13800737407	0
50012.61582749915	49996.667967977366	0
50004.93898694684	49981.08544820314	0
49992.72674114008	49981.491918674365	0
49982.816725410885	50008.82887474503	0
49993.60548876865	49980.15138910854	0
49992.11360557294	49974.161871512435	0
50008.0641741181	49991.535682462476	0
49986.56975352135	49985.88537937111	0
49988.26397047004	50003.51104710496	0
49986.204012010814	49983.62403469558	0
50005.45533731321	50008.4777403098	0
50002.84202847576	50009.38788858975	0
50004.5110949025	50002.17592122478	0
49977.593176681534	49997.97886004455	0
50012.96296910729	49986.584380800676	0
50000.389708098875	50008.21378903525	0
49990.53693650669	49987.986221160616	0
50014.06684097054	49993.2541244715	0
49991.01998804747	50002.62396518842	0
49997.179664791176	49989.593964051295	0
50004.2950092968	50012.89350630644	0
49990.621701041644	49975.46767306921	0
49993.55678247852	49977.01456242952	0
49992.84959283164	49987.70268395018	0
50011.20404459958	49996.77816642178	0
50003.364540594666	50019.003513690965	0
49983.49823437399	50007.538690917216	0
50014.32975302772	49996.15686941403	0
50015.78410513641	49997.474112749405	0
50009.43197460551	49990.474738550445	0
50004.745906517455	50016.623646608256	0
50009.63416808849	50010.34807378314	0
49981.74271072933	50016.83610456045	0
50013.40609958293	50002.34463341224	0
50002.72985233878	50018.01678341299	0
50008.287622641416	49999.13161246651	0
49984.126513146795	49977.08224825575	0
50012.84333684762	49985.38424254539	0
49987.99532836726	49995.883448455505	0
49990.49563661924	49992.83144377475	0
50014.145828508044	50005.16808115428	0
50015.1384677496	50000.029878970345	0
50018.71002429644	49992.34413541518	0
50007.134924491525	50011.962310271636	0
49996.373515502455	49992.135994846685	0
50006.850693972374	50009.72264438309	0
50012.45941158673	50019.663471941465	0
49992.899397134126	49993.07508130361	0
50016.607641170005	50001.151601822945	0
50001.25747092277	50006.547656443894	0
50005.9345093647	49994.19009730721	0
50017.813944932546	50005.00005444524	0
49994.42296405501	50000.44724693628	0
49999.35940114721	49988.76188971461	0
50016.58884756132	49999.17895380054	0
49994.892938313336	49980.091849776516	0
49995.0510721457	49995.44024060015	0
49986.38053722962	50002.41536141428	0
49990.64707373581	50007.66669698612	0
49989.3412077137	49992.250863683475	0
49987.369434572014	49998.90669951169	0
49986.04730065185	50004.93889305151	0
50020.57281063565	49988.298296764944	0
50003.141428724506	49983.92680217168	0
50011.81226398315	50020.795317113116	0
50007.91702417866	49994.79261652382	0
49997.460358599514	49978.000531714766	0
50008.47322917809	49997.7998386602	0
49988.79105521255	49985.61885176348	0
49979.99668415866	49988.247550464446	0
50023.01450993598	49990.665766766455	0
50001.80863469015	50011.621492053586	0
50001.180707899926	50000.160397497704	0
50001.230491099064	50013.464722137476	0
50005.57916729151	49986.36478573439	0
50006.32386534526	50003.98689779463	0
49987.26417256439	49997.386262863576	0
49986.50969488265	49971.13079668079	0
49991.78560749561	49984.743248127874	0
50011.91064186316	49987.25857504851	0
49979.026179858774	49993.54009193787	0
49995.29197055855	50014.299317089695	0
50003.27528192292	49991.640484220654	0
50022.18687484511	49999.49876293456	0
50016.845165693354	49996.542146341235	0
50009.68184032617	49994.3223712722	0
50008.5689875515	49989.42745413995	0
49988.62882947315	49994.23153514448	0
49978.34352784749	49994.31806542327	0
49991.21899801028	50013.93786311992	0
50009.06545782055	49992.015826742805	0
49996.762495718875	49973.93491078354	0
50017.86968777505	49999.56646561498	0
49992.32209367812	50003.204802689404	0
50006.53972236025	50002.45568023364	0
49989.60527622023	49999.63902025744	0
49998.13606003267	50013.69500914624	0
49990.00921189547	50013.485931768155	0
49991.09537875763	49976.82180722324	0
50010.54800492425	49998.00514117209	0
49989.09032394753	49996.42852776032	0
49995.18505374276	49987.3120398817	0
49990.204920949844	49989.23957312068	0
49995.16332007578	49981.804981765024	0
49989.805555721876	49969.598178768865	0
50014.54160586519	50009.30971696948	0
50021.54580095918	50001.77225144148	0
50006.927652825536	49994.9504747572	0
49978.94516972163	49997.86333530433	0
49987.154837966766	49993.45593771072	0
50018.25094646333	49988.26745355924	0
50015.53809944499	50007.19757847838	0
50002.562234896366	50007.29734310244	0
50000.87592896443	50009.30557281569	0
49996.09835851055	49994.088565508806	0
50023.472574627034	49993.01831946304	0
50013.090661204544	49993.807025936294	0
49978.33498788711	49999.89226490378	0
50014.457860201575	50015.35471834229	0
50006.75642568968	49992.643689522236	0
50010.80395894891	49986.74763689218	0
50001.22972512284	50016.696412634854	0
50011.0865047758	49984.2383962155	0
49987.17750191979	49980.50113884318	0
49988.18126003159	50002.39534483807	0
50025.30879016485	50001.55626795164	0
50004.84985572731	50003.25131092541	0
49992.321169828596	49977.792669715236	0
50025.70679542769	49986.95657258604	0
49987.68618123762	49990.97637467728	0
50003.750755374844	50000.30182726468	0
49993.00738688821	50018.27374472574	0
49985.56049451298	49985.40564000354	0
50012.47559685164	49994.66869856204	0
49988.23073582163	50005.06016935864	0
50014.21137249285	49998.59916272567	0
49985.705947552444	49991.237555350046	0
50023.961762669176	49980.63716247672	0
50015.65901229553	50005.51123304655	0
50007.42018130532	49983.40923644637	0
50003.98929458173	50020.19652411129	0
49978.68685766216	49980.01706397409	0
50006.02554113342	49983.502716806615	0
50006.37104882755	50017.880156948675	0
49977.877792385596	50016.68462250551	0
49983.88778388111	50003.431641383904	0
50007.25930525301	50016.356386512496	0
49997.53870393056	50011.68337544323	0
50028.8876354843	49996.7961139601	0
49993.03313609062	50004.99403676527	0
49978.87460193789	49978.57901382944	0
49998.366406242945	49994.75751474936	0
50019.61622097593	49990.60713461233	0
50014.61533795304	49991.38028168589	0
50008.690952911136	50020.165591565055	0
50005.68511072025	50013.842987113785	0
49996.093953493786	49996.01996986774	0
49981.46397774686	50000.416395001106	0
50010.21667654521	49996.177030068495	0
49996.98762224401	50012.73618486243	0
49977.06413674297	49991.234642248426	0
49993.694214306066	49995.12567417274	0
49980.3192485011	49994.00326872188	0
50004.056211135474	50014.66353332076	0
50002.37956575776	49978.923750197646	0
50022.66685467963	50001.65038291576	0
49995.84149753014	49973.43350969119	0
49997.10356754586	50006.01006358804	0
50033.06942428801	49981.91341570461	0
49979.94679799229	50001.3323591304	0
50008.85047956283	50016.47355770598	0
49995.25060635962	50016.73726829858	0
50006.72266694603	50007.64404602325	0
49990.082384099696	49971.73324296739	0
49994.30142329103	49986.52147414055	0
49993.99083781493	50013.564340328594	0
49993.677025331424	50019.77453632753	0
50008.88873976937	49986.20754836948	0
49989.62043617076	49984.9066512741	0
49976.89101514203	49999.79555213243	0
50000.38365317644	49984.73866509687	0
49998.50301832688	50004.801049115755	0
50002.4775370339	49999.82692121468	0
50000.58614407058	50022.59126134004	0
49991.57997734524	49980.74466590062	0
49999.47619484948	49983.55135301644	0
49997.872176753845	49979.78767954166	0
49999.51034001347	50014.126163537476	0
49987.361610054635	49969.53376487578	0
50002.83973411616	50012.701877170904	0
50010.86774556764	49989.07944425918	0
50001.15748309764	49991.573961654765	0
50007.9913835416	50022.24041741338	0
49988.7503233546	49981.35012226887	0
49986.03608310234	49999.11861181681	0
49985.00637627702	49981.597648055234	0
49985.650089384144	50009.49023072368	0
49974.397243483145	49994.03644489316	0
50015.4345562129	50000.98678220005	0
49976.39001702552	49983.38478956387	0
49990.066594147334	50015.71113489241	0
49971.73204410394	50023.41744022993	0
49983.60830630746	50002.113752133686	0
50007.28364498836	50014.70157262982	0
49983.19737224199	49998.713609976796	0
49986.11467622116	49996.56995467928	0
50019.87293030292	49996.05067039871	0
50011.89569799317	50004.23689077273	0
49987.14195373493	50003.64643312917	0
50005.18617250356	49976.00707180303	0
50021.27295677253	49997.78060101359	0
49979.594871433575	50010.649888378335	0
49992.039268323744	49970.88771154867	0
49987.510827455895	49972.02581111281	0
49995.56040451604	49984.98989796355	0
49981.0822076258	49967.432359146966	0
49987.94058000065	49974.88526764987	0
50014.510866226876	50001.379604242626	0
50004.62877733578	49978.807454918766	0
50003.970018942	50018.124082947324	0
49993.62624373497	49978.81782578118	0
49981.3428510555	50003.34384201937	0
50018.167902045905	50002.34827142573	0
49981.71449227033	50012.160532840586	0
49993.51179022016	50011.8374166899	0
50006.51511528033	49980.31385758159	0
50023.53832016382	49982.224374854566	0
50017.194157851016	50024.83639285489	0
50016.97714463976	50008.12513798981	0
49990.94758817478	50010.165896359336	0
50029.3899666008	49984.93088934797	0
49985.95128382408	49973.39797252086	0
50021.498484812364	49991.903341270365	0
49977.56468768297	50006.68173366002	0
49997.40523162644	49985.00916248897	0
49999.45886393115	50015.993292540705	0
50004.07375902936	49990.19193619716	0
49974.26236635185	50000.19879209648	0
50019.180563178095	49997.94562009952	0
50009.890755981425	49980.265018184764	0
49989.29510405071	50002.724338880376	0
49996.426259186024	49985.51478007382	0
50007.493040620924	49989.19723968765	0
49981.384028675486	50010.62626959132	0
49991.6071713429	49988.028312631526	0
49984.6056899718	49996.65388554512	0
49989.978249538704	49976.34614928339	0
50009.06208482354	50007.05225252825	0
50015.12164949382	49987.54220632814	0
50013.02451351341	50012.6930640136	0
49983.72875331615	50005.03348698493	0
50030.322162535915	50008.764945724026	0
49988.07236480543	49973.30322159022	0
50021.17953770424	49993.40148768863	0
49977.9353266202	49988.32861394756	0
50017.55200453088	49989.686622262205	0
50009.41709683127	49982.94472538286	0
49993.517031380165	49985.624445562935	0
50024.23762702507	49990.057631149546	0
50006.59920691841	50013.173112278804	0
49996.36285869221	49979.65183355569	0
49996.46253639952	50010.35669178488	0
49986.346697934445	49975.77454466398	0
50017.36509094484	49994.05724041787	0
49977.54298608225	50015.26628060827	0
49987.665413008544	50009.961026873665	0
50004.20668245684	49986.92493821414	0
49991.240948939056	49995.09753900651	0
49990.672214701546	49969.02835953091	0
49986.80029992012	50019.193986685816	0
49987.05498610656	50015.276629584274	0
50013.29483279359	49990.93642424138	0
50003.07116470876	50004.790797890644	0
50019.96678142075	50005.286622233856	0
50016.410985050155	50026.64117403084	0
50022.381607964344	49994.78009458669	0
50032.55510401598	49988.476649386204	0
50019.84726886357	50008.03743254569	0
50018.55105006549	49996.125393120456	0
50005.72733228711	49984.65987424659	0
49990.724770951034	50001.10196901953	0
50007.556938279646	49979.396019758125	0
50022.078615100705	50000.813758113996	0
50004.55566149082	50023.60044291396	0
49998.4983155582	50015.035411197096	0
50004.21201548379	49979.89735732732	0
49998.41688966351	49982.0914605221	0
49996.9404056562	50019.45560997021	0
50024.824178134666	50003.82240284793	0
49981.59933546655	49988.22546023058	0
50006.68692081328	49991.29153867619	0
50030.92505047998	49986.73341575318	0
49987.02162812129	49999.91224158874	0
50025.59547838074	50004.8113040502	0
49988.90094384041	49975.40867859488	0
49990.23594971534	49994.96063345515	0
50017.1067611682	49986.79810538411	0
49995.74080340362	50018.56532930337	0
50002.31586199673	50000.83903672667	0
49985.91446985067	49977.111835945914	0
49967.44431902017	49989.53004316159	0
49991.32434972063	49993.81099808387	0
50030.49764698876	49999.80431681986	0
50027.8920230694	49984.61646596402	0
49974.05217655252	49991.63751974511	0
49986.350155817265	50008.71150109189	0
49979.786602864704	49996.93528004006	0
49980.638830733114	50014.78666042598	0
50018.94609729141	49984.38404056665	0
50016.86817008317	49983.479919210724	0
49990.923193534356	50019.067660158245	0
49984.68159875427	50012.00075993163	0
49982.58897476211	49987.25645410104	0
49977.860154341804	50025.185317880954	0
49980.36263354036	49976.54920293385	0
50030.175245270664	50013.83441614367	0
50030.65430217634	50010.08164100497	0
49970.65389870021	50027.10203048065	0
50034.9719228903	49978.647480672626	0
50017.85789347177	50007.327853458395	0
49989.376716702325	50005.95581601044	0
49972.54740722439	50004.26018838349	0
49999.90607349646	49987.24525022351	0
50016.33039841318	50011.26546094777	0
49992.406209525456	50011.43399184492	0
50035.72874323706	50015.82195458916	0
50005.41012807499	50025.2913505149	0
49983.81713803753	49983.79410119446	0
49999.77181508898	49967.689736443	0
49967.01115954832	50018.732933267005	0
50001.21111076006	49976.59515916633	0
50022.03660548448	50021.284900769926	0
49987.06820574467	50005.69981951918	0
50020.23576196077	49998.22890886206	0
49992.16903790663	50013.34050751537	0
49981.74734959878	49983.20071237331	0
49991.36824090871	49969.98461879516	0
50012.37766248718	49981.688403947286	0
49974.56224014572	50014.0804240969	0
50024.36097900612	49986.16457806206	0
49978.57637046901	50017.57258934513	0
50035.21616128849	49992.33085888675	0
49988.520182053304	49993.212740546805	0
49990.99456999804	50011.18036907362	0
50014.791241027175	49989.81083623396	0
49983.24235149588	49995.04380092772	0
50005.4078474971	49995.59320991545	0
50026.3538803164	50002.49773890014	0
50022.33425121599	49996.648774144	0
49985.706139208625	50015.893411702025	0
50001.12132970448	50026.977078791555	0
50032.16883876991	49997.22933410839	0
50000.78804212597	50010.92367463368	0
49997.79416111843	49992.046539810384	0
49989.86428037326	49986.360250281214	0
49991.50355130605	50019.933566887434	0
50028.340584949256	50004.80209150397	0
50518.164317847804	50797.48495905653	84
50449.0472691671	50740.77904960144	84
50470.810396942754	50657.99203236247	84
50514.466779640556	50883.11141599223	84
50559.936110799834	50684.69501118396	84
50603.41928037446	50774.92131370392	84
50429.66293083502	50876.81793627511	84
50421.37706959228	50581.88107129656	84
50568.99321584392	50949.10101169602	84
50506.48479663311	51011.44626494816	84
50609.231797006556	50864.65386477949	84
50566.5123722228	51081.420015874995	84
50642.57904275673	50663.667513910645	84
50710.182159990814	50608.04562746702	84
50371.481491767176	50658.205450590365	84
50785.980652976854	50567.30063322811	84
50654.61946354421	51055.111583225174	84
50452.488830099355	51086.095659776925	84
50766.23440243759	50680.780612486924	84
50775.853369179524	50767.73690417192	84
50660.41065805285	50945.91810084712	84
50525.669620713765	51164.41487632338	84
50719.15464414807	50879.523023197275	84
50337.98792288203	50558.781516639174	84
50850.65512769124	50713.59566980638	84
50931.623416995375	50755.17163970779	84
50543.55894901126	50596.08338645839	84
50744.761322825165	51044.90083066167	84
50725.14429482758	50501.852116404065	84
50809.79248499579	50478.20575978663	84
50380.558868235836	50801.93897328737	84
50383.39312824424	50477.90850928943	84
51023.301999899464	50760.79559008296	84
50699.33759407259	51131.17421476293	84
50887.818415174756	50529.30462649025	84
50826.94995073672	50840.480467945745	84
51002.00576377771	50675.328068560724	84
50687.93039987556	50758.146815420594	84
51079.5665530284	50826.15423932612	84
50465.40167625262	50437.62826781835	84
50879.84674894143	50416.680210320315	84
50617.083624908526	51159.7535492106	84
50641.2898669364	50545.68688975714	84
50385.69456160959	51139.97046843732	84
50803.02514574625	50973.83682274019	84
50297.85372988884	50455.78811245651	84
50316.85922158558	50743.489843238196	84
50574.43819198819	51237.53082198291	84
50613.67397880114	51319.374677519845	84
50322.682187398554	51203.20991103376	84
51020.9282743704	50898.13968997056	84
51019.375734222864	50989.489660068524	84
51149.77435411481	50767.89021492693	84
50542.521485485166	50476.40701747054	84
50828.942908479745	51062.91421538903	84
50787.43271473654	50395.47107229068	84
50633.5032235923	51408.29237578783	84
50418.57936880025	50967.26487657964	84
50336.92323402841	51063.61652163916	84
50919.00968105106	50847.91709447187	84
50399.720922153276	51243.18474968837	84
50263.98526280884	50613.673432050986	84
50718.62795972812	51368.912037576825	84
50541.49411853169	50390.11620429568	84
50694.84089454838	50387.699522502764	84
50403.75017174856	50375.69189787432	84
50866.72913785955	50330.28349495045	84
51239.31600569494	50782.064908136665	84
50884.16079859565	50943.75844727131	84
51091.31992281201	51045.62968636618	84
50910.501205657616	51109.31512053232	84
50548.32838341971	51390.59680563791	84
50703.0537576532	50294.72398886499	84
50594.66449653036	51486.089768938305	84
50686.259373518325	51270.10424557042	84
51015.67798802853	51086.47501220957	84
50837.60482889457	51163.362388950794	84
50807.16633710165	51359.779007420686	84
51087.30619113895	50700.02405847644	84
50834.98631364341	51445.46676360492	84
50269.905929482265	51120.112005348696	84
51275.916562555096	50862.83629206948	84
51171.90319416523	50683.70236870934	84
50961.53006447342	50571.640175594825	84
51219.42094783586	50932.73165508973	84
50769.99848441365	50230.25960231999	84
51343.284099579054	50918.840832884765	84
50877.727800094865	51243.891969427015	84
50553.04928613694	50303.6836744987	84
50209.87046208174	50457.09504417306	84
51392.91043687518	50989.308443182985	84
50169.7657373306	50376.29383390841	84
50457.52904630441	51405.26778391278	84
50665.02074236985	50211.33011888143	84
50936.08536411589	51013.463270212414	84
50246.59197967253	50330.77970586488	84
50237.96284547702	50779.79281929496	84
50149.026349675514	50292.22518361178	84
51099.25849531523	50956.032663866055	84
51481.056168889016	50984.689978232884	84
50251.54441281854	50869.492618810495	84
50967.74317120787	51255.21801889144	84
50780.90218769446	51229.336480468744	84
50336.696425937276	50931.59639427191	84
50281.78961607679	51278.03691653464	84
51333.255349689476	50790.03805560416	84
51112.23148540632	51136.81587155035	84
50966.73588638012	50383.26465934415	84
50496.3311647102	50232.72735970522	84
50058.76465836776	50292.232528162516	84
50434.55854950085	50294.867707364916	84
51187.63298041556	51021.005279864425	84
50545.19261838507	50159.71878287656	84
50449.40658157485	50160.58558757471	84
51018.23093205329	51328.61892917304	84
51065.45633259094	50612.53843875266	84
50900.55445602317	51362.76197801779	84
50002.22022706056	50360.378368211204	84
51151.62640654419	50597.37126511695	84
51194.66505593234	50524.0473732114	84
50788.43363848292	51518.68340038892	84
50490.327744524	50083.968576541985	84
50336.376979818386	50314.35061025915	84
51212.887518247844	50431.84313389763	84
51087.27871066489	51225.66132565479	84
50740.10883527297	51598.908132590936	84
51143.772490388976	50883.525307523414	84
50218.26405189548	50949.03093547422	84
51397.20595407852	51081.10105141074	84
51283.03628971892	50540.83776943306	84
50019.42922043705	50449.012107195515	84
50062.09519341691	50205.96874268574	84
50399.20126886859	50084.26150718479	84
51120.20349580303	50470.83735793734	84
50165.35764781957	50848.09954284685	84
51449.165724295985	51156.26394861686	84
50490.730859561874	51485.72140940807	84
50741.06894710658	50140.980171005045	84
50325.52062625823	50038.36629705834	84
50909.2746744437	51487.54792446931	84
51366.88865221136	50525.790348346825	84
50623.94220690088	50442.55856626901	84
50281.97269395707	50246.39231890479	84
50397.79412437451	49982.59008235621	84
50076.2654445591	50515.6167144812	84
51420.73191846366	50793.08912715104	84
51193.94307159206	51164.30347079067	84
49968.6772026584	50279.72832175326	84
50766.468962260704	50057.64285410305	84
49891.72599621986	50326.5638063646	84
50253.724969194955	51036.374714544116	84
50994.360890888	51410.891905311415	84
50242.76360579214	51360.6931192098	84
50456.69635239385	51317.26929060023	84
51567.15431518339	50949.12892461757	84
51200.79695253212	51255.20842011111	84
50151.79015875098	51337.18087655991	84
50693.24503007763	51520.66948100637	84
51315.011295930686	51108.889819078395	84
51028.41306075294	50463.76197287518	84
50676.82681482649	50043.679759664665	84
50035.34075609966	50118.05517602397	84
50138.96084551443	50986.56230110627	84
51286.60916037592	51268.87840000755	84
50359.62700207405	50167.651824303786	84
51335.76313336131	51194.934632291915	84
51510.68256757085	50811.62959078465	84
50087.40674158962	51272.544796351685	84
51192.15631558003	50346.834434599565	84
50455.879161446326	49909.374392114514	84
51298.759798029285	50427.646561314796	84
51386.27999515643	51265.09093237746	84
51333.03997407827	50347.92834627923	84
51357.4410354382	50612.64946957036	84
51265.34504619787	50624.99681057727	84
49953.746201038826	50086.739069401745	84
50185.78740150462	50576.689975079265	84
50915.45654592724	50656.676062706996	84
50008.46987659516	51226.49506188599	84
51562.652129110174	50738.16888639061	84
50148.47646992299	50191.21871172801	84
50074.37829244942	50845.10059060773	84
50331.38636121215	51354.51154945214	84
50041.745833179615	50601.94310669273	84
49987.917375001605	50843.68566404813	84
51239.271617903054	51349.48416364595	84
51170.00947365622	50255.73499970465	84
51444.38094924824	50484.70835276452	84
50947.68118138074	50283.761837452585	84
50614.91381699216	49977.45766157147	84
50983.72659517045	50199.27337113629	84
50858.269547450436	50069.80127383297	84
51254.98526245979	50281.71234076194	84
49992.08117948821	50002.01342098055	84
51055.69011568483	50383.2018830288	84
51535.601986526286	51135.521947894624	84
51032.93361247462	50270.981398443575	84
50052.28220851419	50956.873837961415	84
51303.617726583114	51009.83263380822	84
50031.88358642773	51047.47611896229	84
51528.65694639141	50456.57171822368	84
49954.674355533876	50623.88448197766	84
50103.61669353107	50062.021595510276	84
50830.74785527204	51595.12776382566	84
51450.487124092404	50875.096606804036	84
50583.82451378604	50058.087500409456	84
51032.96159804122	51491.550237077354	84
50507.22894062233	51569.841392170085	84
49985.31512753213	50756.80751236115	84
51001.79218421082	51576.07246127395	84
51384.654472603564	50422.59674535149	84
49924.731212193525	51248.30505321489	84
51612.534767778314	50662.27692979878	84
51473.64403712242	51247.213568923595	84
51618.118863800555	51166.28215111574	84
49920.94744324259	51341.7959751379	84
50902.830038463966	49987.72090359885	84
50902.556753199	50172.90267525207	84
49858.594933257	51188.0623728575	84
50180.23240741304	51146.269776830115	84
49938.109452499244	50191.543864842424	84
51311.94106243642	50217.5213262786	84
51175.19016709637	51409.60954253145	84
50064.9237032181	50707.65139418345	84
51211.68988144798	51495.803656920165	84
51098.699677142904	50202.22462269402	84
51407.48564476154	50705.0560592863	84
51488.06372547175	51338.82226590745	84
50168.82315194724	50003.113824564	84
50008.07311078991	51372.752169622436	84
51634.263751703795	50895.519356143326	84
51124.359740415595	51491.587702278426	84
51573.742743617164	50382.18801677672	84
50603.663522815856	51573.77632293962	84
51176.97485008928	50152.8900076661	84
51261.498921985156	50139.38678820084	84
50896.07825427721	49895.00362193131	84
50170.114735258	51234.871921381426	84
50993.998538785534	49972.467133568374	84
50760.06687640297	51683.75248051896	84
51533.01235082087	50614.904945491064	84
51388.808216245685	50176.328889944336	84
51402.93238182792	50085.048247214574	84
51113.762189006324	51311.15495909463	84
51206.86231700942	51588.037363322386	84
51653.83216826337	50745.51689002972	84
50197.954153532635	49917.92779229233	84
51589.76847476812	50548.22383797615	84
51463.94686814963	51426.22494288509	84
51492.468733622736	50335.22080879771	84
50078.38492547556	51173.439523639216	84
49913.67178247051	49965.33236755222	84
50766.29277945075	51774.09132968193	84
50204.046565302015	50696.343339644896	84
50320.65110016311	49943.71593848691	84
49875.82125018168	50043.232989832315	84
49897.255558135184	50784.58571774188	84
51688.65129104075	51104.71595439681	84
51741.694859596675	50750.296597515626	84
51443.1533127509	50247.691576528596	84
51713.757826689216	50942.34212284246	84
49832.743768677996	51328.130635111476	84
50194.44012121239	51436.31559919623	84
50636.71520654817	51653.58305288721	84
50806.58429677757	49918.22372484207	84
50725.389099227104	49882.57429001278	84
51327.88714066071	50044.05938764555	84
49873.97956660881	50870.081926599545	84
51726.68238034215	50834.676293532124	84
51096.76833637112	51574.35339421219	84
51683.571582427416	50554.06068036435	84
49780.75614635458	51401.63436674047	84
51140.15260200944	50070.65513084837	84
51544.62787980822	51048.31276517838	84
50125.60769989004	51489.82950395939	84
50281.35898317841	51452.42606519839	84
50364.76390816587	51478.77206834808	84
51051.05589880044	50121.32538372311	84
49788.93247581341	51249.26690356687	84
50125.106364457424	50769.733478335525	84
50070.34193487645	51557.72049905664	84
51784.43474985701	50997.99152091778	84
49788.12393266372	50865.78075788404	84
51317.03103570239	50700.574834882675	84
51441.78320839752	51510.00973667031	84
50487.58632404809	49825.20649535447	84
50437.029908055054	51627.15679769625	84
49979.87507640698	49911.65739180526	84
50324.52370056364	51562.44388960997	84
51351.41545702131	51529.338657931134	84
51385.339401578225	51610.45406206227	84
49951.156636150175	51162.78577728041	84
51442.1758170825	50590.72877905208	84
50542.446243766	49758.32527697433	84
50277.65230013837	51636.97898745715	84
49963.38594699347	50948.89614554256	84
50606.55668326338	49690.18137270648	84
51536.26079770235	50252.1620448523	84
49942.18912618198	51069.279489650595	84
50960.02489452393	50104.91823524634	84
51871.186678359874	51000.19299587348	84
51080.249682232934	51398.26341025192	84
50210.02533989988	51702.128542227525	84
51404.45854185217	51693.99206386725	84
51565.92413781632	51240.038884546724	84
50124.657804117356	51668.9704755823	84
50248.269063537075	51778.15280344461	84
49792.666376289046	50063.405333355724	84
51086.63925202704	49975.602067218206	84
49787.63162445525	51488.568923288025	84
50535.464430798886	49943.51271254767	84
49910.64832166683	49860.483308328054	84
51474.80215491264	51600.773547342396	84
49932.02179340058	50462.03817502556	84
51236.88677902324	51669.02134438154	84
51281.50963642274	49970.84681252301	84
50158.9196257745	51804.1389830747	84
50847.02316072533	51681.07659090803	84
50138.080564429554	51072.00874688927	84
50788.91351944626	49824.425955770275	84
50295.66141381707	49860.465781909144	84
51187.30331084781	49990.96113617587	84
49713.79400880675	51535.43333124152	84
51574.091373644995	51332.665364149834	84
50053.33173142082	51723.98033287466	84
51601.48369641701	50816.12558168058	84
50427.85147015452	49761.197752327986	84
49740.93742436548	51171.189924220205	84
50197.884682024924	51884.96461910474	84
51626.48751914825	50277.54883775851	84
49624.607734026395	51513.629914951205	84
51718.87384835426	50274.37785096108	84
49679.82225749929	51622.12419095562	84
49875.923691616386	50698.2309891369	84
50669.25821047607	49629.98537873057	84
51237.527334658196	49892.61598390237	84
49704.0039307772	50906.022030539905	84
51077.51763489491	49882.2687243453	84
49856.952508821654	51081.06795547384	84
49747.67321392936	51685.67127689156	84
50054.641477231205	49857.396784045624	84
50101.86554736683	49938.88441090689	84
50988.1101984042	49886.85414561777	84
49834.01164180266	51702.190985620706	84
49824.37480219099	50151.12874756816	84
51415.238577174314	51786.17361113968	84
49865.642759573566	51539.060804199326	84
49652.637233283465	51171.14910947432	84
49777.70119389827	51769.060300959485	84
51753.74967585091	50608.90555217452	84
51502.185630938315	51762.62775357389	84
49976.84594404715	51565.468107594024	84
51494.4646417956	50089.959976511636	84
51832.39097341953	50764.037222555366	84
50000.40237255981	51654.081630908084	84
50304.02168474395	51844.704169510325	84
50361.63393819225	51668.75396777432	84
49765.80848478467	50974.87944832054	84
51879.11911575785	50837.80596914455	84
49705.25843791568	51041.40268397587	84
49627.30113051242	51083.616487598505	84
51673.84618179106	50354.41275402809	84
51643.556744378264	51000.8040382087	84
50243.72808822629	50070.84384945701	84
51556.00661991282	50160.90948137931	84
51799.79189614004	50680.74712772399	84
51337.66992819908	49904.373998573086	84
49913.87674022747	51735.18741576922	84
51381.06714467464	49825.045146604825	84
50356.834214633294	51767.44508328853	84
51401.552035631896	51366.32505950998	84
50722.00542833126	49706.68845590418	84
51283.46980845866	51449.52232476885	84
50662.87389593835	49779.64243860762	84
50557.699165944585	49610.20079761685	84
50435.58237198955	51722.08437787455	84
49692.34617066528	51784.49224835668	84
51818.728364477625	50913.85989303054	84
51423.74737507917	49999.869379188545	84
50839.147549738176	49747.342636323156	84
51312.78656071015	49770.78729321323	84
50553.55401363571	51694.35807911797	84
50877.80991767122	49670.69872808573	84
49863.88789328745	50958.989526088924	84
51414.69156173755	51871.889077486056	84
51768.57407507062	50343.37451016658	84
51512.71550956605	49999.65689836493	84
51876.52446016529	50636.945629256144	84
50441.54413279257	49669.74612596003	84
51476.359888595034	51932.016772530296	84
49842.12536343409	50404.10737502181	84
49647.363192247314	51862.56053078572	84
51954.59771870142	50966.707677275015	84
51798.24790221307	50242.60638410341	84
49572.42443059183	51211.60867721411	84
49763.04458253852	50219.98860893086	84
49888.548484539766	51823.98430572327	84
51959.78395504893	50659.312581196784	84
50527.30662378718	51776.129426144995	84
51553.11015813483	51838.30692014641	84
51761.919808332794	50520.93551935475	84
49860.3856021074	50232.664721696085	84
51945.89348450683	51054.00345750737	84
49917.56073908922	50546.36369100272	84
49828.53310712412	50518.39972078022	84
49902.535881028525	51616.748943924635	84
49623.874374270374	51279.49373936194	84
51620.74466182885	50098.01850556156	84
51023.80860660257	49808.62532855427	84
50046.84521696887	49767.36666337471	84
51661.56582675776	51244.89362528952	84
51573.63644901607	49929.007381974334	84
51590.529902450064	51744.00537366637	84
51704.13831040012	50439.89596848736	84
51294.03836042581	51601.957761431826	84
49540.96545910384	51480.971027801505	84
49949.31264380046	51437.84198375474	84
51983.25246793234	50573.60103872187	84
50920.18552360393	51607.73789994596	84
51562.06871392918	51968.403853776384	84
50686.50133929646	51736.256548582845	84
50963.10493501256	49669.66782576898	84
50933.968474263194	49801.6070282949	84
50251.257604655824	51954.70018711711	84
51530.21432543875	51675.541342262186	84
49560.42277697926	51842.00467263887	84
50469.17022019886	51846.31723722689	84
50926.942850076775	49592.236643796205	84
49692.54745467259	50270.71975383504	84
51332.05262520853	51815.44385543712	84
50637.60234511055	49868.502910913354	84
50173.377294870515	51996.227073267175	84
49617.45317217793	50909.356049505775	84
49863.22044880047	51433.42309685939	84
49696.955275346205	51325.67286132016	84
51667.42140670126	51700.42678584552	84
51406.13396312089	51989.14175352166	84
49984.272957480374	49697.78728865263	84
51177.30308318853	49820.63929774522	84
51597.459003601	51422.243483231134	84
50186.772271623006	52082.37010070851	84
49985.56129719625	51786.02608610173	84
49786.03307496803	51856.512355065	84
49790.40940598769	50720.5286684206	84
51120.83588806942	49747.85853374332	84
49694.449477891896	51444.46631742075	84
50573.0123007927	49518.575867562846	84
49754.893590969696	50470.39213139286	84
51946.928704631115	51139.874483866726	84
51385.044712133866	52079.724543912074	84
51638.401395227	51845.3475785144	84
51829.27023965839	50464.30168142063	84
49685.21532406032	50178.283992378245	84
51557.71944923215	49843.41306960031	84
51240.68344005396	51827.10061340818	84
51008.74722742018	49559.83541393585	84
50483.96896718081	49548.62257092121	84
51283.455003404495	51906.04326369755	84
49574.42728462749	51585.8807433691	84
49670.34607763032	50495.74109410989	84
52029.07789592821	51076.15950401325	84
50908.30546056651	51747.32337426884	84
49491.66200685716	51255.18343211523	84
50216.00693930369	51573.41318244859	84
51029.81585809722	51657.587803923656	84
50038.206222502566	51456.3697515189	84
50314.13810350345	49771.05692392046	84
49831.39960012403	51930.239482228724	84
51917.91005263323	50753.64982011121	84
51859.545547925365	51149.24615034092	84
49944.38325513816	49777.11994450345	84
50750.03993973562	49585.35411514159	84
51691.143448482624	51332.96899065197	84
50193.769585995324	49826.94193922567	84
50500.25690630747	49462.75012813467	84
50580.47841878971	49430.164288919106	84
51236.148478577416	49723.2145296113	84
50866.394640047445	51827.8771941424	84
49613.80925137794	51403.92604562138	84
50656.446917619855	49470.80054923752	84
50128.07804516601	50643.66945998499	84
50614.04263676164	51785.55171081969	84
49788.608510877195	49970.99275357168	84
51898.724381736894	50406.75022505934	84
50341.64028104253	51936.8114218803	84
50401.346652075255	49590.46365287201	84
51088.960632056915	49591.49545886288	84
51747.26061165213	51660.29283289805	84
51259.4763216492	49634.273636891514	84
50829.767828156895	49552.73541180326	84
51878.12685659758	50321.85859538206	84
51156.6444721336	51715.69946691755	84
49513.32548006173	51765.04915018664	84
51707.66590132188	51780.95592131458	84
50912.01221837507	51908.28608935577	84
50641.45979867212	50121.34509622591	84
50263.50801178293	50153.78010128883	84
50880.16484234985	49474.29429753411	84
50261.48017030205	49693.74374808174	84
49522.91083775838	51132.01121795121	84
