# Supplementary material for: Abundant Topological Outliers in Social Media Data and Their Effect on Spatial Analysis
Source: PLoS One. 2016 Sep 9;11(9):e0162360. doi: 10.1371/journal.pone.0162360 (PMC5017681; doi:10.1371/journal.pone.0162360)
Supplement: S4 Dataset — See the respective attached file. (ZIP) [file pone.0162360.s004.zip › S4_inclusion_swl/clust_86_95.csv]

50000.0	50000.0	0
49997.79043139506	49998.597076012185	0
49992.133447697015	50000.07879332946	0
49995.558133034945	50000.38009565156	0
49997.21745450375	49997.77212437529	0
49994.57180867038	50002.631066205395	0
49991.49888846195	49992.4613969998	0
49996.77201141029	50001.35825968003	0
50004.850999751936	50000.85693610015	0
49993.46797080403	50008.42654315858	0
49998.95035597973	49999.646175560476	0
49997.442896782326	49996.09302892505	0
49998.812795232036	50001.19449831629	0
50002.62075658079	49995.496073808055	0
50000.216125961226	49993.66178437633	0
50004.23648844592	49992.22940218959	0
49993.571381594695	49999.580818657516	0
49992.41923089483	49988.943020042476	0
49996.0527618576	49990.599080623244	0
50001.12000876341	49996.02035613251	0
50001.6019572125	49988.69191780159	0
50000.054173393626	49994.84507609227	0
49996.16393075302	49983.54171333091	0
49999.359585119164	49998.34690009942	0
49990.032259035645	49990.78718097332	0
50008.03801246034	50004.374756706806	0
49997.912305912	50002.05047237355	0
50003.47988321763	49993.052296422924	0
49985.51403302475	50003.33527065473	0
49998.6759818169	50008.21620234813	0
50007.88661690972	50006.75171072905	0
49992.84463948033	49996.02080521639	0
50005.353157945894	49996.63946390781	0
49993.56821679584	49997.757853689975	0
49984.727985152575	49992.42600786566	0
49987.897885826496	50000.432936200814	0
49995.41428427015	49998.58480619745	0
49998.23230755371	49984.27159425677	0
50001.56984675912	50003.70886639595	0
49987.949256951135	49986.671472371265	0
49993.69019385624	49988.42095948461	0
49990.60023029436	49996.84431148471	0
49989.8831856475	49998.5480773353	0
50004.031737429694	49998.13902404288	0
50003.4894029905	50003.09904140463	0
50008.61850962432	50008.21797879241	0
49999.591625836154	50002.031401449996	0
49997.03975814452	50009.348246719914	0
50004.44371639388	49993.891565456965	0
50003.34929151505	49985.56991203538	0
49992.16039029563	50006.06042632077	0
50007.15378653218	49999.26466668234	0
49996.16890274137	50002.738391335304	0
50005.92485061879	49988.330804757796	0
49998.38389391129	49993.62450756858	0
50005.06115385122	49997.67556213016	0
49988.91764942108	49997.5550046056	0
50007.51712024195	50001.36870839534	0
49988.1616042304	49983.63506917873	0
50009.485075860175	49997.87824772131	0
49996.04301541916	50008.734037925446	0
49992.10706594943	49998.709555552676	0
49998.05603662089	49976.85732034227	0
49998.23225417739	49988.04705525317	0
50003.29875263384	50010.79864165075	0
49988.8005706413	49988.888047156666	0
49998.633742805185	49985.74198749925	0
50012.26252845324	49989.043919917516	0
50001.71554240036	50008.23076770677	0
49990.4221963806	49980.08489794384	0
49996.7307457035	49986.75100088232	0
49996.95323201458	49991.31025767149	0
49996.627782278076	49999.704189140306	0
49993.783599509414	50001.9670468794	0
49995.547791910605	50007.16657583297	0
49994.541607082676	49998.032773452	0
49997.19536476392	49993.761534747864	0
49994.48619388764	49990.314267388865	0
50005.31953840113	50011.457951609125	0
50005.21838530439	49992.710027598725	0
50003.553832569996	49996.930528550794	0
50005.55622003214	50007.27952617764	0
50016.07253131363	49992.92009515851	0
49981.55975510632	49993.815413305005	0
49998.391760254424	50010.92338898061	0
50006.9610331696	49997.4371772649	0
50008.761052684844	49996.71402507769	0
49995.88335509951	49989.38185972829	0
49996.861110456084	50003.60591475201	0
50011.76083948491	50005.815023696225	0
50007.565205166386	49988.032658921504	0
50011.5472826698	49993.41279408204	0
49994.69598294172	49991.86267472745	0
50001.59297422699	49992.63184262959	0
50020.432728192354	49991.544523876044	0
49995.42836478101	49997.296746693275	0
49998.810270886876	49992.07105333187	0
49990.64479087334	50004.56734443546	0
49986.07489653561	49993.66150576665	0
49986.51012401545	49995.60849854692	0
49984.077954815686	49995.664388103614	0
50003.895467088914	49987.98694527446	0
49982.031325156546	50004.108411650275	0
50012.386007996894	50002.93416500153	0
49981.83577827261	50006.99544168797	0
50002.61358895062	50006.125868638286	0
49997.610187178936	50007.504993158815	0
50002.000247755146	49982.02566011666	0
50003.92467657114	50009.55221404131	0
50007.90022175466	50009.254849840996	0
50002.119076106625	49987.54881244561	0
50000.85755020047	49982.84260186325	0
50002.88920887537	49988.277816315385	0
50000.76418505607	49990.47633754719	0
49991.52221516297	50005.175687260315	0
49991.79441719219	49989.945528475415	0
49998.38903914623	49990.977596904035	0
50010.86443657174	50002.861853111826	0
49996.13310567727	49978.225416527945	0
50001.90323198772	50002.087447907405	0
50005.84584777947	49998.54566276328	0
50017.357289774474	50003.73442282242	0
50012.453241333955	50007.3589429362	0
49985.605250376015	50000.51473356919	0
49994.38328827558	49984.18899957935	0
50000.8403546126	50004.897730818215	0
50006.11194117808	49990.15992299432	0
49984.27524808013	50005.968591316036	0
50019.5490885488	49989.334775282514	0
50008.08135946473	49995.88210170539	0
50013.452588935026	49988.7082536488	0
49998.1854275154	49989.08493253287	0
49998.71774061969	50006.58240197167	0
49993.97049801827	50004.02511665101	0
50015.25622703696	49993.5720335993	0
50019.81418921928	49993.28277654077	0
49995.226166110464	49988.49803466768	0
49993.865175289255	50005.869898426434	0
49994.04884830762	49993.897956082816	0
50001.39258520028	50014.69304526826	0
49992.10381851385	49991.3367421365	0
50002.88349777745	49998.53556594982	0
49999.29465558944	50003.13800737407	0
50012.61582749915	49996.667967977366	0
50004.93898694684	49981.08544820314	0
49992.72674114008	49981.491918674365	0
49982.816725410885	50008.82887474503	0
49993.60548876865	49980.15138910854	0
49992.11360557294	49974.161871512435	0
50008.0641741181	49991.535682462476	0
49986.56975352135	49985.88537937111	0
49988.26397047004	50003.51104710496	0
49986.204012010814	49983.62403469558	0
50005.45533731321	50008.4777403098	0
50002.84202847576	50009.38788858975	0
50004.5110949025	50002.17592122478	0
49977.593176681534	49997.97886004455	0
50012.96296910729	49986.584380800676	0
50000.389708098875	50008.21378903525	0
49990.53693650669	49987.986221160616	0
50014.06684097054	49993.2541244715	0
49991.01998804747	50002.62396518842	0
49997.179664791176	49989.593964051295	0
50004.2950092968	50012.89350630644	0
49990.621701041644	49975.46767306921	0
49993.55678247852	49977.01456242952	0
49992.84959283164	49987.70268395018	0
50011.20404459958	49996.77816642178	0
50003.364540594666	50019.003513690965	0
49983.49823437399	50007.538690917216	0
50014.32975302772	49996.15686941403	0
50015.78410513641	49997.474112749405	0
50009.43197460551	49990.474738550445	0
50004.745906517455	50016.623646608256	0
50009.63416808849	50010.34807378314	0
49981.74271072933	50016.83610456045	0
50013.40609958293	50002.34463341224	0
50002.72985233878	50018.01678341299	0
50008.287622641416	49999.13161246651	0
49984.126513146795	49977.08224825575	0
50012.84333684762	49985.38424254539	0
49987.99532836726	49995.883448455505	0
49990.49563661924	49992.83144377475	0
50014.145828508044	50005.16808115428	0
50015.1384677496	50000.029878970345	0
50018.71002429644	49992.34413541518	0
50007.134924491525	50011.962310271636	0
49996.373515502455	49992.135994846685	0
50006.850693972374	50009.72264438309	0
50012.45941158673	50019.663471941465	0
49992.899397134126	49993.07508130361	0
50016.607641170005	50001.151601822945	0
50001.25747092277	50006.547656443894	0
50005.9345093647	49994.19009730721	0
50017.813944932546	50005.00005444524	0
49994.42296405501	50000.44724693628	0
49999.35940114721	49988.76188971461	0
50016.58884756132	49999.17895380054	0
49994.892938313336	49980.091849776516	0
49995.0510721457	49995.44024060015	0
49986.38053722962	50002.41536141428	0
49990.64707373581	50007.66669698612	0
49989.3412077137	49992.250863683475	0
49987.369434572014	49998.90669951169	0
49986.04730065185	50004.93889305151	0
50020.57281063565	49988.298296764944	0
50003.141428724506	49983.92680217168	0
50011.81226398315	50020.795317113116	0
50007.91702417866	49994.79261652382	0
49997.460358599514	49978.000531714766	0
50008.47322917809	49997.7998386602	0
49988.79105521255	49985.61885176348	0
49979.99668415866	49988.247550464446	0
50023.01450993598	49990.665766766455	0
50001.80863469015	50011.621492053586	0
50001.180707899926	50000.160397497704	0
50001.230491099064	50013.464722137476	0
50005.57916729151	49986.36478573439	0
50006.32386534526	50003.98689779463	0
49987.26417256439	49997.386262863576	0
49986.50969488265	49971.13079668079	0
49991.78560749561	49984.743248127874	0
50011.91064186316	49987.25857504851	0
49979.026179858774	49993.54009193787	0
49995.29197055855	50014.299317089695	0
50003.27528192292	49991.640484220654	0
50022.18687484511	49999.49876293456	0
50016.845165693354	49996.542146341235	0
50009.68184032617	49994.3223712722	0
50008.5689875515	49989.42745413995	0
49988.62882947315	49994.23153514448	0
49978.34352784749	49994.31806542327	0
49991.21899801028	50013.93786311992	0
50009.06545782055	49992.015826742805	0
49996.762495718875	49973.93491078354	0
50017.86968777505	49999.56646561498	0
49992.32209367812	50003.204802689404	0
50006.53972236025	50002.45568023364	0
49989.60527622023	49999.63902025744	0
49998.13606003267	50013.69500914624	0
49990.00921189547	50013.485931768155	0
49991.09537875763	49976.82180722324	0
50010.54800492425	49998.00514117209	0
49989.09032394753	49996.42852776032	0
49995.18505374276	49987.3120398817	0
49990.204920949844	49989.23957312068	0
49995.16332007578	49981.804981765024	0
49989.805555721876	49969.598178768865	0
50014.54160586519	50009.30971696948	0
50021.54580095918	50001.77225144148	0
50006.927652825536	49994.9504747572	0
49978.94516972163	49997.86333530433	0
49987.154837966766	49993.45593771072	0
50018.25094646333	49988.26745355924	0
50015.53809944499	50007.19757847838	0
50002.562234896366	50007.29734310244	0
50000.87592896443	50009.30557281569	0
49996.09835851055	49994.088565508806	0
50023.472574627034	49993.01831946304	0
50013.090661204544	49993.807025936294	0
49978.33498788711	49999.89226490378	0
50014.457860201575	50015.35471834229	0
50006.75642568968	49992.643689522236	0
50010.80395894891	49986.74763689218	0
50001.22972512284	50016.696412634854	0
50011.0865047758	49984.2383962155	0
49987.17750191979	49980.50113884318	0
49988.18126003159	50002.39534483807	0
50025.30879016485	50001.55626795164	0
50004.84985572731	50003.25131092541	0
49992.321169828596	49977.792669715236	0
50025.70679542769	49986.95657258604	0
49987.68618123762	49990.97637467728	0
50003.750755374844	50000.30182726468	0
49993.00738688821	50018.27374472574	0
49985.56049451298	49985.40564000354	0
50012.47559685164	49994.66869856204	0
49988.23073582163	50005.06016935864	0
50014.21137249285	49998.59916272567	0
49985.705947552444	49991.237555350046	0
50023.961762669176	49980.63716247672	0
50015.65901229553	50005.51123304655	0
50007.42018130532	49983.40923644637	0
50003.98929458173	50020.19652411129	0
49978.68685766216	49980.01706397409	0
50006.02554113342	49983.502716806615	0
50006.37104882755	50017.880156948675	0
49977.877792385596	50016.68462250551	0
49983.88778388111	50003.431641383904	0
50007.25930525301	50016.356386512496	0
49997.53870393056	50011.68337544323	0
50028.8876354843	49996.7961139601	0
49993.03313609062	50004.99403676527	0
49978.87460193789	49978.57901382944	0
49998.366406242945	49994.75751474936	0
50019.61622097593	49990.60713461233	0
50014.61533795304	49991.38028168589	0
50008.690952911136	50020.165591565055	0
50005.68511072025	50013.842987113785	0
49996.093953493786	49996.01996986774	0
49981.46397774686	50000.416395001106	0
50010.21667654521	49996.177030068495	0
49996.98762224401	50012.73618486243	0
49977.06413674297	49991.234642248426	0
49993.694214306066	49995.12567417274	0
49980.3192485011	49994.00326872188	0
50004.056211135474	50014.66353332076	0
50002.37956575776	49978.923750197646	0
50022.66685467963	50001.65038291576	0
49995.84149753014	49973.43350969119	0
49997.10356754586	50006.01006358804	0
50033.06942428801	49981.91341570461	0
49979.94679799229	50001.3323591304	0
50008.85047956283	50016.47355770598	0
49995.25060635962	50016.73726829858	0
50006.72266694603	50007.64404602325	0
49990.082384099696	49971.73324296739	0
49994.30142329103	49986.52147414055	0
49993.99083781493	50013.564340328594	0
49993.677025331424	50019.77453632753	0
50008.88873976937	49986.20754836948	0
49989.62043617076	49984.9066512741	0
49976.89101514203	49999.79555213243	0
50000.38365317644	49984.73866509687	0
49998.50301832688	50004.801049115755	0
50002.4775370339	49999.82692121468	0
50000.58614407058	50022.59126134004	0
49991.57997734524	49980.74466590062	0
49999.47619484948	49983.55135301644	0
49997.872176753845	49979.78767954166	0
49999.51034001347	50014.126163537476	0
49987.361610054635	49969.53376487578	0
50002.83973411616	50012.701877170904	0
50010.86774556764	49989.07944425918	0
50001.15748309764	49991.573961654765	0
50007.9913835416	50022.24041741338	0
49988.7503233546	49981.35012226887	0
49986.03608310234	49999.11861181681	0
49985.00637627702	49981.597648055234	0
49985.650089384144	50009.49023072368	0
49974.397243483145	49994.03644489316	0
50015.4345562129	50000.98678220005	0
49976.39001702552	49983.38478956387	0
49990.066594147334	50015.71113489241	0
49971.73204410394	50023.41744022993	0
49983.60830630746	50002.113752133686	0
50007.28364498836	50014.70157262982	0
49983.19737224199	49998.713609976796	0
49986.11467622116	49996.56995467928	0
50019.87293030292	49996.05067039871	0
50011.89569799317	50004.23689077273	0
49987.14195373493	50003.64643312917	0
50005.18617250356	49976.00707180303	0
50021.27295677253	49997.78060101359	0
49979.594871433575	50010.649888378335	0
49992.039268323744	49970.88771154867	0
49987.510827455895	49972.02581111281	0
49995.56040451604	49984.98989796355	0
49981.0822076258	49967.432359146966	0
49987.94058000065	49974.88526764987	0
50014.510866226876	50001.379604242626	0
50004.62877733578	49978.807454918766	0
50003.970018942	50018.124082947324	0
49993.62624373497	49978.81782578118	0
49981.3428510555	50003.34384201937	0
50018.167902045905	50002.34827142573	0
49981.71449227033	50012.160532840586	0
49993.51179022016	50011.8374166899	0
50006.51511528033	49980.31385758159	0
50023.53832016382	49982.224374854566	0
50017.194157851016	50024.83639285489	0
50016.97714463976	50008.12513798981	0
49990.94758817478	50010.165896359336	0
50029.3899666008	49984.93088934797	0
49985.95128382408	49973.39797252086	0
50021.498484812364	49991.903341270365	0
49977.56468768297	50006.68173366002	0
49997.40523162644	49985.00916248897	0
49999.45886393115	50015.993292540705	0
50004.07375902936	49990.19193619716	0
49974.26236635185	50000.19879209648	0
50019.180563178095	49997.94562009952	0
50009.890755981425	49980.265018184764	0
49989.29510405071	50002.724338880376	0
49996.426259186024	49985.51478007382	0
50007.493040620924	49989.19723968765	0
49981.384028675486	50010.62626959132	0
49991.6071713429	49988.028312631526	0
49984.6056899718	49996.65388554512	0
49989.978249538704	49976.34614928339	0
50009.06208482354	50007.05225252825	0
50015.12164949382	49987.54220632814	0
50013.02451351341	50012.6930640136	0
49983.72875331615	50005.03348698493	0
50030.322162535915	50008.764945724026	0
49988.07236480543	49973.30322159022	0
50021.17953770424	49993.40148768863	0
49977.9353266202	49988.32861394756	0
50017.55200453088	49989.686622262205	0
50009.41709683127	49982.94472538286	0
49993.517031380165	49985.624445562935	0
50024.23762702507	49990.057631149546	0
50006.59920691841	50013.173112278804	0
49996.36285869221	49979.65183355569	0
49996.46253639952	50010.35669178488	0
49986.346697934445	49975.77454466398	0
50017.36509094484	49994.05724041787	0
49977.54298608225	50015.26628060827	0
49987.665413008544	50009.961026873665	0
50004.20668245684	49986.92493821414	0
49991.240948939056	49995.09753900651	0
49990.672214701546	49969.02835953091	0
49986.80029992012	50019.193986685816	0
49987.05498610656	50015.276629584274	0
50013.29483279359	49990.93642424138	0
50003.07116470876	50004.790797890644	0
50019.96678142075	50005.286622233856	0
50016.410985050155	50026.64117403084	0
50022.381607964344	49994.78009458669	0
50032.55510401598	49988.476649386204	0
50019.84726886357	50008.03743254569	0
50018.55105006549	49996.125393120456	0
50005.72733228711	49984.65987424659	0
49990.724770951034	50001.10196901953	0
50007.556938279646	49979.396019758125	0
50022.078615100705	50000.813758113996	0
50004.55566149082	50023.60044291396	0
49998.4983155582	50015.035411197096	0
50004.21201548379	49979.89735732732	0
49998.41688966351	49982.0914605221	0
49996.9404056562	50019.45560997021	0
50024.824178134666	50003.82240284793	0
49981.59933546655	49988.22546023058	0
50006.68692081328	49991.29153867619	0
50030.92505047998	49986.73341575318	0
49987.02162812129	49999.91224158874	0
50025.59547838074	50004.8113040502	0
49988.90094384041	49975.40867859488	0
49990.23594971534	49994.96063345515	0
50017.1067611682	49986.79810538411	0
49995.74080340362	50018.56532930337	0
50002.31586199673	50000.83903672667	0
49985.91446985067	49977.111835945914	0
49967.44431902017	49989.53004316159	0
49991.32434972063	49993.81099808387	0
50030.49764698876	49999.80431681986	0
50027.8920230694	49984.61646596402	0
49974.05217655252	49991.63751974511	0
49986.350155817265	50008.71150109189	0
49979.786602864704	49996.93528004006	0
49980.638830733114	50014.78666042598	0
50018.94609729141	49984.38404056665	0
50016.86817008317	49983.479919210724	0
49990.923193534356	50019.067660158245	0
49984.68159875427	50012.00075993163	0
49982.58897476211	49987.25645410104	0
49977.860154341804	50025.185317880954	0
49980.36263354036	49976.54920293385	0
50030.175245270664	50013.83441614367	0
50030.65430217634	50010.08164100497	0
49970.65389870021	50027.10203048065	0
50034.9719228903	49978.647480672626	0
50017.85789347177	50007.327853458395	0
49989.376716702325	50005.95581601044	0
49972.54740722439	50004.26018838349	0
49999.90607349646	49987.24525022351	0
50016.33039841318	50011.26546094777	0
49992.406209525456	50011.43399184492	0
50035.72874323706	50015.82195458916	0
50005.41012807499	50025.2913505149	0
49983.81713803753	49983.79410119446	0
49999.77181508898	49967.689736443	0
49967.01115954832	50018.732933267005	0
50001.21111076006	49976.59515916633	0
50022.03660548448	50021.284900769926	0
49987.06820574467	50005.69981951918	0
50020.23576196077	49998.22890886206	0
49992.16903790663	50013.34050751537	0
49981.74734959878	49983.20071237331	0
49991.36824090871	49969.98461879516	0
50012.37766248718	49981.688403947286	0
49974.56224014572	50014.0804240969	0
50024.36097900612	49986.16457806206	0
49978.57637046901	50017.57258934513	0
50035.21616128849	49992.33085888675	0
49988.520182053304	49993.212740546805	0
49990.99456999804	50011.18036907362	0
50014.791241027175	49989.81083623396	0
49983.24235149588	49995.04380092772	0
50005.4078474971	49995.59320991545	0
50026.3538803164	50002.49773890014	0
50022.33425121599	49996.648774144	0
49985.706139208625	50015.893411702025	0
50001.12132970448	50026.977078791555	0
50032.16883876991	49997.22933410839	0
50000.78804212597	50010.92367463368	0
49997.79416111843	49992.046539810384	0
49989.86428037326	49986.360250281214	0
49991.50355130605	50019.933566887434	0
50028.340584949256	50004.80209150397	0
50696.09567155552	50629.46477926536	85
50619.63187130392	50677.69000261257	85
50745.44844133565	50708.459672757985	85
50832.48367616503	50732.07175913475	85
50711.47224496744	50791.19676659154	85
50557.69081464304	50746.68434737947	85
50892.98208039683	50801.40622121673	85
50466.888007653186	50763.819539817705	85
50905.809680113205	50895.22470120309	85
50610.0015616885	50585.39305954506	85
50589.648632165496	50496.288325289956	85
50525.974311955055	50427.03500749033	85
50523.44605239144	50583.66727962817	85
50830.9572148475	50950.94830855686	85
50394.40447369776	50709.67032448188	85
50971.18916897804	50837.64584968362	85
51048.61178630868	50882.45517031492	85
50962.12851611684	50964.95865180025	85
50367.22084095408	50800.27979128758	85
50808.316672735506	50829.303473359505	85
50915.596323405516	50691.51902309488	85
50434.33829316837	50591.85172181227	85
50966.26420617668	50620.62757282398	85
51001.46588307627	50729.446422053734	85
50449.51021214495	50468.490176087544	85
50312.23825850515	50667.24586389418	85
51012.18487572357	50541.09797443308	85
50894.916184261936	50558.43854505407	85
51136.1513205746	50865.09579051282	85
50527.97314884827	50337.67682030624	85
51085.2103943553	50693.020448104726	85
50494.07514819797	50664.98025343319	85
50225.78129702263	50653.921725974404	85
50846.51577533726	50636.43422780386	85
51226.217002065016	50880.86102679937	85
51256.132548095076	50965.0906940379	85
50844.58019573724	51036.95254338234	85
50811.26633929509	50530.43403588593	85
50809.857295785725	50443.924105770544	85
50141.231933072	50678.87216142397	85
50321.93195991821	50578.79017288683	85
50441.1419936265	50319.83800928091	85
50744.06082995627	50886.559173331814	85
50363.45188114133	50273.37944165154	85
50284.673954652586	50840.107298490126	85
50269.88541277055	50747.44781400503	85
51177.72028991366	50700.87223841842	85
50878.55664566513	50382.12211574247	85
51191.65942380675	50793.063517705006	85
50633.33020614186	50827.44530323825	85
50284.771085805034	50500.53732492343	85
50471.27268635103	50235.0261580486	85
50438.926053119176	50856.42476462866	85
50797.972918671585	50338.14198457677	85
50679.53757083531	50528.74374467081	85
50273.018136133236	50925.5618681642	85
50575.04625815384	50902.22738314404	85
50547.46779922309	50180.27945172651	85
51254.24658056418	50650.295347130304	85
50392.42255889849	50403.46104598044	85
51309.488768971474	50720.62938587273	85
51034.10738254979	50450.47953766936	85
50064.17979382972	50720.88282522817	85
51300.077482100685	50806.74840898658	85
51078.66527284438	50794.08108287245	85
50003.66208198214	50653.016567716135	85
51100.24849105688	50513.02728171281	85
50760.833157529545	51079.73369070876	85
51354.15707414065	50876.674121158125	85
51101.29738808476	50960.18279652405	85
50066.32473357802	50807.24323304137	85
49930.03655294448	50711.72031305246	85
51033.001480945604	50363.65015862902	85
50269.06665886841	51017.163530217505	85
51084.72041711717	50293.34411796403	85
50614.21012660535	50409.97784582615	85
50352.38425859049	50967.23096243745	85
51444.689089464395	50884.91477258991	85
51190.77201309721	50491.55117790331	85
50712.546839858325	50378.28811423944	85
50670.05513019486	50940.631358867875	85
50993.993527554056	50270.25876168703	85
50100.421408742026	50891.837845545895	85
50304.35489511802	50389.55146834776	85
50184.69593097864	50921.31426533717	85
50598.110133392074	50283.21404166834	85
51345.20168538213	50976.61146917926	85
50183.16678850802	50771.96675645966	85
50710.77567051484	50286.87480677277	85
50502.37361711043	50955.65777100004	85
50066.9585663181	50583.226766877066	85
50628.747983857815	50148.48939397027	85
50273.01969067215	51111.44063792631	85
50599.747390878736	50993.37975513969	85
50351.17710052236	51147.341578908956	85
50044.20674924824	50960.73736394668	85
49993.73314885026	50888.430250516954	85
50364.79241420836	51238.1676701868	85
50647.969369752595	51068.92707790215	85
50998.18112512227	50177.734288419204	85
49846.53475180885	50753.835770597376	85
51237.72653750226	50409.883325881936	85
50209.42715188702	51175.55060627876	85
50961.08719066945	50099.25573852624	85
50878.68566084244	50068.53658031656	85
51278.33545924915	50526.19516028381	85
50152.473916061535	51245.9221977645	85
49788.95476366546	50686.710656313095	85
50473.09515979576	50133.85183301041	85
50884.039031968234	51113.912013522495	85
50071.69700514755	51207.8494085729	85
50784.800388411066	50081.51695495561	85
51077.99342275681	51051.846249546456	85
51190.528600742684	50587.39011572189	85
50391.071437294166	50172.41401289795	85
50698.355744320346	50047.83473247796	85
50494.364300798195	51049.84635840868	85
51324.80093237092	50599.54262821229	85
51513.245766273634	50825.14462605617	85
50732.556791995856	50199.570880088955	85
50297.79329740653	51292.21531708127	85
50917.74452262163	50223.90559119409	85
50598.41738820606	50062.270159493084	85
50911.51739206282	50465.425777647986	85
50645.84965706466	49975.50490261526	85
50511.96928248457	50047.17446922696	85
50465.62445470775	51135.832741401195	85
50306.963207612775	50199.2979896889	85
50976.011909699395	51123.90940829148	85
51104.933692332146	50599.73631554204	85
51117.81459386547	50403.858409994864	85
49777.7424294728	50816.05195859334	85
49936.41953463077	50961.374587473096	85
50826.04313853324	50203.347126484645	85
49908.33532539061	50875.38219666986	85
50277.858971408394	51381.870674027115	85
49719.64952403435	50885.49637224257	85
50889.447564875074	49980.21453286055	85
50738.80375339292	50995.79078447323	85
50377.502499965616	50084.429939490554	85
51262.54764387642	51054.91943254181	85
51162.41508839205	51023.66605759125	85
49702.363080845695	50699.53771993572	85
50121.888451789186	51013.13703728264	85
50694.85427638786	49902.029529179265	85
49972.21954909932	50798.634785954964	85
50452.97921823836	51254.31003232802	85
51388.11532883748	50659.45312384059	85
49829.60852728712	50922.20680713399	85
50813.868522783065	49931.462108345775	85
50918.95756938529	49891.55644528569	85
50833.359416370215	49844.897396115084	85
50364.198315072186	51366.736786503614	85
51596.26077121944	50856.8455407682	85
51433.57640938923	50579.131734212766	85
51584.83590056594	50950.02499854659	85
51677.76859681933	50814.56294947667	85
51258.15353958647	50319.75702960249	85
49922.34583364469	50615.33304501989	85
51341.603299199836	50463.50713124976	85
50582.886384221114	49910.16594348427	85
49755.47308519712	50605.7495172053	85
49822.702370683444	50551.34429693957	85
49628.299208655415	50906.847097683894	85
51539.63176406498	51031.1773185497	85
51690.05940360753	50720.66298158519	85
50191.5138802594	50487.98216063009	85
50864.19017978985	51201.395211248055	85
51276.1037139246	51146.86873311263	85
51231.701132832786	50236.605565979764	85
51007.190567525424	49859.90107892293	85
51411.679430945616	50405.32758191883	85
51208.69183261353	50149.054253275746	85
51502.88628721277	50413.238860146	85
51076.805337282305	50134.77909891765	85
51073.87972255608	50043.48769855347	85
50201.34278604355	51425.26095462157	85
49908.613851318965	50516.69990999192	85
51419.3683495909	51024.45938797125	85
49958.54343651218	51052.36891226594	85
51350.328705893866	50321.441537391154	85
50488.8630090595	49907.22802225143	85
50401.14373689799	51039.494618271776	85
51319.53672441862	51231.11164571853	85
50243.91007444337	50260.06510753128	85
50065.13516368677	50494.28676709436	85
51482.2445811931	50498.195306204805	85
51386.01441492792	51109.71429825878	85
51659.432609064424	51007.87547670013	85
50752.72894009802	51166.626097604276	85
51401.981386739106	51202.38392141913	85
50119.35345672038	50426.37214296014	85
50525.76806443467	51315.0986239505	85
50529.84359102739	51210.00019481969	85
50525.71928423982	49820.431913708635	85
50130.22400495995	51135.97537342554	85
51017.12872759467	49948.309094545926	85
49620.61158071197	50992.75374507081	85
50925.225632472364	49800.08933964627	85
51498.20673315973	50952.79840969583	85
51690.73985983317	50900.67750953989	85
50526.28555818579	50829.590420579734	85
50287.74285492131	50096.43597094338	85
50779.88314905605	49772.608853239486	85
51235.46405723636	50061.07743822544	85
49705.31225938985	50976.548940690765	85
51741.1920444974	51047.82905094789	85
51245.5508156883	49971.92757818487	85
50214.37430776194	50343.07728998147	85
51297.21503998112	49899.957673256584	85
50388.18084157635	51449.75740880058	85
50431.21649895053	50013.780345434134	85
50609.402248296756	51247.40385737106	85
51564.53059347621	51115.54714035123	85
49990.30038301669	50445.17892168751	85
49662.51855433814	50815.87696869758	85
49663.29369010822	50593.07678111639	85
51763.57138663053	50955.22039968458	85
50462.922039381905	51506.06759507193	85
50432.6509497719	51587.05100128874	85
51828.173089116935	51032.536920288985	85
50646.37244905922	51168.8412412625	85
49722.47317172879	51064.767189056845	85
50620.94926335628	51334.65371688725	85
51459.847659558814	51276.512568679296	85
49905.913498330505	50420.24681556906	85
51895.07871929823	50969.95252198153	85
49813.442265762016	50414.3220866311	85
50764.00724681147	49687.98147528462	85
51776.53585748408	51134.87866754251	85
50882.43391853116	49719.7468957677	85
51381.5878667758	49880.189999202325	85
50625.93065049644	51421.40381014374	85
51443.49364998625	49948.329966896694	85
50343.49563910105	51560.94120106784	85
51161.232505092026	49928.92192386965	85
51441.176100462326	49812.33554003153	85
51036.92469505381	51190.360246341144	85
51484.45835023578	51156.91575587525	85
50951.42972461705	49665.286584779395	85
50256.683349151244	51565.25187971346	85
51473.57331835964	50034.14923055226	85
50204.00452840177	50139.81202294984	85
50528.671947298586	51573.235645738074	85
50110.45840009313	51327.240148005345	85
51609.77245177113	50673.39481329618	85
51340.11070378151	49980.52539764804	85
51037.60909905749	51280.43563777732	85
49547.988001194084	50937.791558091645	85
51601.65484362613	51200.215805571985	85
49502.01746772771	51014.48045249462	85
50193.76211435058	50049.85814504261	85
50788.03632756265	51247.80358942351	85
50782.96155514258	49603.765409991545	85
50076.34339511443	50348.47685483565	85
50459.40483401343	51395.349191903624	85
51045.23097256852	51366.99725578318	85
51185.80809107779	49843.90582535422	85
50363.78138348968	49950.67129881976	85
50198.59562083569	51320.46855336559	85
51430.222924972906	50791.95480142289	85
50006.71954215156	51141.10055868307	85
51392.394075937285	49738.25464875542	85
50786.29943861384	51335.52876873942	85
51805.1581892436	50878.55785186706	85
51766.40428610047	50795.56032766909	85
51131.97884044497	51285.891439665385	85
50318.91146300323	49874.36538675721	85
50272.420723288924	50010.63502774817	85
51458.896086101915	50127.10153324447	85
51551.21767950422	50115.57387822804	85
49937.55557672223	51193.73359756254	85
51181.54344873101	51356.77000093115	85
51379.590490253446	50239.20069778746	85
51689.15710843676	51210.31273293992	85
51049.424622430066	51453.59817139442	85
50328.17530403888	49780.45592898001	85
51313.107904832475	50105.622161091815	85
50613.09340011932	49826.064994747685	85
51638.426581077176	50585.04416691767	85
51757.71583458197	51265.9791817055	85
49876.71845889719	50334.195974555274	85
50956.40772667683	51243.41013834479	85
51859.41311199408	51164.91467555196	85
50890.382021301215	49599.689037459095	85
51678.97249583896	51305.81991272822	85
50988.60237345673	49578.34938345139	85
49591.45386400887	50544.50324251041	85
49412.49022520615	51034.27100349499	85
51449.314547826776	49670.58714535261	85
51564.09270032196	50013.043270796545	85
50496.67168802637	51657.00586956576	85
49574.40725990778	50794.01851962927	85
50611.94454741165	51596.28963102681	85
51639.69405737817	50089.25995678026	85
51190.70758992866	51119.663159468364	85
50540.23029521528	51739.08182972083	85
51358.44117305112	49646.98100094312	85
51372.441424474135	49556.71390820061	85
50114.57900451579	50094.03386002605	85
51351.969503327025	49464.91181865848	85
51604.08497617536	49931.179510665075	85
51265.466766860496	51378.45394744528	85
49515.979466459394	50600.36936570028	85
51535.95026347098	49693.703642186556	85
49322.53090367666	51043.91340550491	85
51243.73332623686	51290.0202233671	85
49752.71608524539	50489.400048377836	85
51670.420872654155	50003.04160624786	85
49487.26534492557	50768.78447071634	85
51145.48276396553	50227.275821918	85
50700.212899565566	51253.07017004932	85
51520.143293303365	50580.92783552859	85
51183.778881851664	51207.60241002241	85
50412.19689677708	49854.838663160655	85
50992.3889985577	49742.0248591454	85
51866.36088563497	51257.26486625781	85
51556.02226380454	50210.36093855497	85
50509.38998030519	51821.567754188945	85
49235.02648119234	51060.03371116957	85
50883.41967088469	49508.76139159323	85
50731.6482121482	49527.06273409234	85
49553.535512192975	50702.955986536	85
49848.217641391086	51197.69187078916	85
50712.038453082496	49441.6262592759	85
50692.76037158557	51478.25521849173	85
51698.36885440281	51391.437559577804	85
50714.95269736699	51566.87558078692	85
49891.51701302338	51276.55491155776	85
49701.378196958416	51156.51970467973	85
49384.43613145234	50947.53734605676	85
51093.62600776615	49858.16738704827	85
50693.14628499321	49737.00811692506	85
50439.67893139803	51873.80273252449	85
50252.749848155996	51657.31730617229	85
50201.52441780226	51736.20925829937	85
50154.04602877003	50217.86121548177	85
51713.859931191764	50539.90436934843	85
50024.215638603244	50270.79770507563	85
51626.6922992835	49719.997568322084	85
51529.728074080995	49842.94314872416	85
51460.72651561531	51365.2568080741	85
50026.67538004597	50088.503454306374	85
49972.731797755114	50351.90812852746	85
51437.3447562876	50308.921940007036	85
51889.30367084545	50850.704297809054	85
50439.8446842288	51727.67608551272	85
51406.803320539206	49388.6416033175	85
50023.79443102022	51349.53448024385	85
51053.57053420314	49678.341201022755	85
51555.09645660925	51365.692411569	85
51637.76816627549	50239.069729689356	85
51501.53937575509	51446.231171970714	85
51259.474693225886	49470.922602233564	85
51660.346002509985	51470.405613235846	85
51486.25113426406	51538.14871915663	85
50627.64605741994	49406.7978962648	85
49608.320027487534	51139.94486044344	85
49794.025028633056	51012.8589090647	85
50746.38078742579	49356.03428560763	85
51789.15161908204	51388.502390097354	85
51268.71962107369	49635.8864094629	85
50598.39208227991	51506.429770215655	85
50404.60663029653	49728.65437568133	85
49487.798095533864	51106.09106982322	85
50871.17518120748	51353.810624317965	85
51143.23572892835	49649.05538971233	85
51804.56770789876	51480.24728919482	85
51464.10162559948	50709.082470344205	85
51416.35622750544	51458.56928792672	85
51316.233732380824	49379.30874013663	85
49251.32530828979	51147.198938800924	85
51806.032724340424	51572.01779029984	85
49937.134826150956	50060.62501230164	85
50550.24868577555	51902.578758727446	85
50241.92149305771	49771.829439673245	85
50176.04438846462	50574.13806829018	85
49866.431501689534	50117.30940070229	85
51683.314956435395	50449.97686204959	85
51362.697647582536	51306.39773250462	85
49722.59559861774	50391.10447539492	85
50175.47989127747	49962.61772256354	85
50622.33225781093	51683.084223170015	85
49814.02266435091	50042.17210360163	85
51756.0737815856	49986.02457080493	85
50960.99032980727	51475.35942844893	85
49756.95857032817	51223.18114358585	85
51678.14124968254	51111.78738967675	85
51870.608874510464	51343.73008005846	85
51350.77621235107	51527.17075616659	85
51967.5748229093	51028.46030562467	85
50229.164479203464	49682.82151921082	85
50090.70153574703	50007.32725581065	85
50967.67920848459	49489.55266029239	85
49600.6826475236	50452.803600906285	85
49847.29279700123	51351.56087498039	85
51723.050487738714	51615.14974852597	85
50291.398733730486	51740.12967709623	85
49806.62726787774	51107.15872882989	85
51748.67969822269	50651.48366348852	85
51570.6900335186	51511.83694191831	85
49463.589042216525	51190.73711199264	85
49823.58271448172	50256.6100198305	85
49512.70789282158	50418.182247794015	85
51497.44915199153	49391.31188433279	85
51549.80651867551	51597.67109802462	85
49418.32215334173	51266.29914844624	85
50356.003736226376	49653.7736491905	85
51876.57381780955	51429.62122237721	85
51253.15739223204	51465.86769776839	85
49935.946487797744	51382.79040038317	85
51241.76690424006	51551.7205084516	85
51967.70421456578	51437.84949599559	85
49739.15702369641	50214.745437858866	85
50197.9147682485	51067.028388400686	85
50588.78658708365	51979.58696188972	85
50456.91784393863	49660.16169630599	85
49334.40233791585	51174.4955338939	85
51259.145189570205	51637.67812091567	85
50822.184491701584	49302.475639491626	85
50099.32169506331	49916.743009215665	85
51811.79229515024	50589.33849817562	85
51594.234633166605	51675.919956509526	85
50733.52126395397	49264.77039364611	85
50672.70759849495	51945.563315892505	85
51278.52218057332	51725.59616033011	85
49816.99920319365	51433.91928083553	85
50149.055843095186	49845.70275659373	85
52038.349848179525	50972.2934609405	85
49303.12455738212	51261.06554901629	85
51022.663756529604	49421.46686965919	85
50698.36997101544	49627.12684586371	85
50623.08253570447	49679.2510174687	85
51773.5276201426	50423.26326599513	85
50588.803432060966	49591.82644788219	85
51549.96297270201	50738.528250447445	85
50707.221778492785	51698.31673825485	85
49211.898676976256	51258.34445503473	85
51593.54503854434	50465.78032272797	85
49480.096468805474	50879.630580085104	85
51846.30365927627	49958.50513654618	85
50312.553077110206	51827.59594642423	85
49428.92632430156	50583.901275873046	85
51305.982529790206	50191.95770881723	85
49202.390054605836	51346.948110555335	85
49421.89686940414	50709.518867330524	85
49737.29103953743	51476.27453258999	85
50854.98586101381	49383.790119543155	85
50561.51248782183	52069.469009774984	85
51611.95225155653	50322.741125192355	85
51498.3995429051	51671.72259729339	85
51287.08246718749	51812.28675027096	85
50617.48948174042	51781.65345075832	85
50795.36792043392	51683.65327602048	85
49828.484028804545	49950.065612046295	85
50910.9527366022	49310.28505582353	85
49776.66563429903	50133.017235961735	85
51709.71393785491	49687.315962159155	85
51106.27183675344	51527.049234184335	85
50552.70336480799	49733.521249606776	85
51031.36622833454	51575.95141230152	85
51692.7820668716	49911.54573483342	85
51099.43032998419	51630.61557314933	85
50646.58450509659	49234.66969892981	85
49899.99382882128	50202.88446281317	85
50762.04398736665	51974.649121995906	85
49393.674350188296	50853.08558002022	85
51326.749463081265	49794.85461482767	85
51784.69197465546	49890.5117998714	85
49511.70434614391	50510.25783585557	85
51969.95810931034	50808.91708382582	85
49780.09878485864	49874.61837870921	85
49990.2868672654	50190.65562732909	85
51813.482536688396	49808.316200973626	85
51718.68543328542	50125.39813446657	85
50830.62923242122	52032.447163902885	85
51238.52757745808	49717.686796439775	85
51397.76744314356	49302.58475206915	85
49429.610565295676	50455.52106751398	85
49996.002986694875	49997.884122750635	85
51351.78836828208	51673.48080540175	85
50468.93889857852	51963.88237306603	85
49231.75398023548	51431.532660800345	85
51840.270205662055	50052.85672422097	85
51556.068476222354	51756.364746032676	85
50077.391353250016	50172.75353069068	85
51951.69348145445	50721.46453398168	85
50593.11908671665	49163.065379852625	85
51684.64266065051	49825.08146023883	85
50888.48030949089	51678.563721659004	85
50551.94314683685	51117.64702914938	85
51898.60806402406	51086.64504977121	85
51363.11489766728	51856.377140660705	85
50916.39576888483	52064.2958486645	85
49997.76883995841	51261.57123232771	85
50825.73082220135	51432.23653274359	85
52002.514823194055	51353.01819940907	85
51804.525432202005	50146.063939521955	85
49438.9537388838	51356.85902903753	85
50971.621870053925	51709.29456160644	85
