# Supplementary material for: Abundant Topological Outliers in Social Media Data and Their Effect on Spatial Analysis
Source: PLoS One. 2016 Sep 9;11(9):e0162360. doi: 10.1371/journal.pone.0162360 (PMC5017681; doi:10.1371/journal.pone.0162360)
Supplement: S4 Dataset — See the respective attached file. (ZIP) [file pone.0162360.s004.zip › S4_inclusion_swl/clust_87_96.csv]

50000.0	50000.0	0
49997.79043139506	49998.597076012185	0
49992.133447697015	50000.07879332946	0
49995.558133034945	50000.38009565156	0
49997.21745450375	49997.77212437529	0
49994.57180867038	50002.631066205395	0
49991.49888846195	49992.4613969998	0
49996.77201141029	50001.35825968003	0
50004.850999751936	50000.85693610015	0
49993.46797080403	50008.42654315858	0
49998.95035597973	49999.646175560476	0
49997.442896782326	49996.09302892505	0
49998.812795232036	50001.19449831629	0
50002.62075658079	49995.496073808055	0
50000.216125961226	49993.66178437633	0
50004.23648844592	49992.22940218959	0
49993.571381594695	49999.580818657516	0
49992.41923089483	49988.943020042476	0
49996.0527618576	49990.599080623244	0
50001.12000876341	49996.02035613251	0
50001.6019572125	49988.69191780159	0
50000.054173393626	49994.84507609227	0
49996.16393075302	49983.54171333091	0
49999.359585119164	49998.34690009942	0
49990.032259035645	49990.78718097332	0
50008.03801246034	50004.374756706806	0
49997.912305912	50002.05047237355	0
50003.47988321763	49993.052296422924	0
49985.51403302475	50003.33527065473	0
49998.6759818169	50008.21620234813	0
50007.88661690972	50006.75171072905	0
49992.84463948033	49996.02080521639	0
50005.353157945894	49996.63946390781	0
49993.56821679584	49997.757853689975	0
49984.727985152575	49992.42600786566	0
49987.897885826496	50000.432936200814	0
49995.41428427015	49998.58480619745	0
49998.23230755371	49984.27159425677	0
50001.56984675912	50003.70886639595	0
49987.949256951135	49986.671472371265	0
49993.69019385624	49988.42095948461	0
49990.60023029436	49996.84431148471	0
49989.8831856475	49998.5480773353	0
50004.031737429694	49998.13902404288	0
50003.4894029905	50003.09904140463	0
50008.61850962432	50008.21797879241	0
49999.591625836154	50002.031401449996	0
49997.03975814452	50009.348246719914	0
50004.44371639388	49993.891565456965	0
50003.34929151505	49985.56991203538	0
49992.16039029563	50006.06042632077	0
50007.15378653218	49999.26466668234	0
49996.16890274137	50002.738391335304	0
50005.92485061879	49988.330804757796	0
49998.38389391129	49993.62450756858	0
50005.06115385122	49997.67556213016	0
49988.91764942108	49997.5550046056	0
50007.51712024195	50001.36870839534	0
49988.1616042304	49983.63506917873	0
50009.485075860175	49997.87824772131	0
49996.04301541916	50008.734037925446	0
49992.10706594943	49998.709555552676	0
49998.05603662089	49976.85732034227	0
49998.23225417739	49988.04705525317	0
50003.29875263384	50010.79864165075	0
49988.8005706413	49988.888047156666	0
49998.633742805185	49985.74198749925	0
50012.26252845324	49989.043919917516	0
50001.71554240036	50008.23076770677	0
49990.4221963806	49980.08489794384	0
49996.7307457035	49986.75100088232	0
49996.95323201458	49991.31025767149	0
49996.627782278076	49999.704189140306	0
49993.783599509414	50001.9670468794	0
49995.547791910605	50007.16657583297	0
49994.541607082676	49998.032773452	0
49997.19536476392	49993.761534747864	0
49994.48619388764	49990.314267388865	0
50005.31953840113	50011.457951609125	0
50005.21838530439	49992.710027598725	0
50003.553832569996	49996.930528550794	0
50005.55622003214	50007.27952617764	0
50016.07253131363	49992.92009515851	0
49981.55975510632	49993.815413305005	0
49998.391760254424	50010.92338898061	0
50006.9610331696	49997.4371772649	0
50008.761052684844	49996.71402507769	0
49995.88335509951	49989.38185972829	0
49996.861110456084	50003.60591475201	0
50011.76083948491	50005.815023696225	0
50007.565205166386	49988.032658921504	0
50011.5472826698	49993.41279408204	0
49994.69598294172	49991.86267472745	0
50001.59297422699	49992.63184262959	0
50020.432728192354	49991.544523876044	0
49995.42836478101	49997.296746693275	0
49998.810270886876	49992.07105333187	0
49990.64479087334	50004.56734443546	0
49986.07489653561	49993.66150576665	0
49986.51012401545	49995.60849854692	0
49984.077954815686	49995.664388103614	0
50003.895467088914	49987.98694527446	0
49982.031325156546	50004.108411650275	0
50012.386007996894	50002.93416500153	0
49981.83577827261	50006.99544168797	0
50002.61358895062	50006.125868638286	0
49997.610187178936	50007.504993158815	0
50002.000247755146	49982.02566011666	0
50003.92467657114	50009.55221404131	0
50007.90022175466	50009.254849840996	0
50002.119076106625	49987.54881244561	0
50000.85755020047	49982.84260186325	0
50002.88920887537	49988.277816315385	0
50000.76418505607	49990.47633754719	0
49991.52221516297	50005.175687260315	0
49991.79441719219	49989.945528475415	0
49998.38903914623	49990.977596904035	0
50010.86443657174	50002.861853111826	0
49996.13310567727	49978.225416527945	0
50001.90323198772	50002.087447907405	0
50005.84584777947	49998.54566276328	0
50017.357289774474	50003.73442282242	0
50012.453241333955	50007.3589429362	0
49985.605250376015	50000.51473356919	0
49994.38328827558	49984.18899957935	0
50000.8403546126	50004.897730818215	0
50006.11194117808	49990.15992299432	0
49984.27524808013	50005.968591316036	0
50019.5490885488	49989.334775282514	0
50008.08135946473	49995.88210170539	0
50013.452588935026	49988.7082536488	0
49998.1854275154	49989.08493253287	0
49998.71774061969	50006.58240197167	0
49993.97049801827	50004.02511665101	0
50015.25622703696	49993.5720335993	0
50019.81418921928	49993.28277654077	0
49995.226166110464	49988.49803466768	0
49993.865175289255	50005.869898426434	0
49994.04884830762	49993.897956082816	0
50001.39258520028	50014.69304526826	0
49992.10381851385	49991.3367421365	0
50002.88349777745	49998.53556594982	0
49999.29465558944	50003.13800737407	0
50012.61582749915	49996.667967977366	0
50004.93898694684	49981.08544820314	0
49992.72674114008	49981.491918674365	0
49982.816725410885	50008.82887474503	0
49993.60548876865	49980.15138910854	0
49992.11360557294	49974.161871512435	0
50008.0641741181	49991.535682462476	0
49986.56975352135	49985.88537937111	0
49988.26397047004	50003.51104710496	0
49986.204012010814	49983.62403469558	0
50005.45533731321	50008.4777403098	0
50002.84202847576	50009.38788858975	0
50004.5110949025	50002.17592122478	0
49977.593176681534	49997.97886004455	0
50012.96296910729	49986.584380800676	0
50000.389708098875	50008.21378903525	0
49990.53693650669	49987.986221160616	0
50014.06684097054	49993.2541244715	0
49991.01998804747	50002.62396518842	0
49997.179664791176	49989.593964051295	0
50004.2950092968	50012.89350630644	0
49990.621701041644	49975.46767306921	0
49993.55678247852	49977.01456242952	0
49992.84959283164	49987.70268395018	0
50011.20404459958	49996.77816642178	0
50003.364540594666	50019.003513690965	0
49983.49823437399	50007.538690917216	0
50014.32975302772	49996.15686941403	0
50015.78410513641	49997.474112749405	0
50009.43197460551	49990.474738550445	0
50004.745906517455	50016.623646608256	0
50009.63416808849	50010.34807378314	0
49981.74271072933	50016.83610456045	0
50013.40609958293	50002.34463341224	0
50002.72985233878	50018.01678341299	0
50008.287622641416	49999.13161246651	0
49984.126513146795	49977.08224825575	0
50012.84333684762	49985.38424254539	0
49987.99532836726	49995.883448455505	0
49990.49563661924	49992.83144377475	0
50014.145828508044	50005.16808115428	0
50015.1384677496	50000.029878970345	0
50018.71002429644	49992.34413541518	0
50007.134924491525	50011.962310271636	0
49996.373515502455	49992.135994846685	0
50006.850693972374	50009.72264438309	0
50012.45941158673	50019.663471941465	0
49992.899397134126	49993.07508130361	0
50016.607641170005	50001.151601822945	0
50001.25747092277	50006.547656443894	0
50005.9345093647	49994.19009730721	0
50017.813944932546	50005.00005444524	0
49994.42296405501	50000.44724693628	0
49999.35940114721	49988.76188971461	0
50016.58884756132	49999.17895380054	0
49994.892938313336	49980.091849776516	0
49995.0510721457	49995.44024060015	0
49986.38053722962	50002.41536141428	0
49990.64707373581	50007.66669698612	0
49989.3412077137	49992.250863683475	0
49987.369434572014	49998.90669951169	0
49986.04730065185	50004.93889305151	0
50020.57281063565	49988.298296764944	0
50003.141428724506	49983.92680217168	0
50011.81226398315	50020.795317113116	0
50007.91702417866	49994.79261652382	0
49997.460358599514	49978.000531714766	0
50008.47322917809	49997.7998386602	0
49988.79105521255	49985.61885176348	0
49979.99668415866	49988.247550464446	0
50023.01450993598	49990.665766766455	0
50001.80863469015	50011.621492053586	0
50001.180707899926	50000.160397497704	0
50001.230491099064	50013.464722137476	0
50005.57916729151	49986.36478573439	0
50006.32386534526	50003.98689779463	0
49987.26417256439	49997.386262863576	0
49986.50969488265	49971.13079668079	0
49991.78560749561	49984.743248127874	0
50011.91064186316	49987.25857504851	0
49979.026179858774	49993.54009193787	0
49995.29197055855	50014.299317089695	0
50003.27528192292	49991.640484220654	0
50022.18687484511	49999.49876293456	0
50016.845165693354	49996.542146341235	0
50009.68184032617	49994.3223712722	0
50008.5689875515	49989.42745413995	0
49988.62882947315	49994.23153514448	0
49978.34352784749	49994.31806542327	0
49991.21899801028	50013.93786311992	0
50009.06545782055	49992.015826742805	0
49996.762495718875	49973.93491078354	0
50017.86968777505	49999.56646561498	0
49992.32209367812	50003.204802689404	0
50006.53972236025	50002.45568023364	0
49989.60527622023	49999.63902025744	0
49998.13606003267	50013.69500914624	0
49990.00921189547	50013.485931768155	0
49991.09537875763	49976.82180722324	0
50010.54800492425	49998.00514117209	0
49989.09032394753	49996.42852776032	0
49995.18505374276	49987.3120398817	0
49990.204920949844	49989.23957312068	0
49995.16332007578	49981.804981765024	0
49989.805555721876	49969.598178768865	0
50014.54160586519	50009.30971696948	0
50021.54580095918	50001.77225144148	0
50006.927652825536	49994.9504747572	0
49978.94516972163	49997.86333530433	0
49987.154837966766	49993.45593771072	0
50018.25094646333	49988.26745355924	0
50015.53809944499	50007.19757847838	0
50002.562234896366	50007.29734310244	0
50000.87592896443	50009.30557281569	0
49996.09835851055	49994.088565508806	0
50023.472574627034	49993.01831946304	0
50013.090661204544	49993.807025936294	0
49978.33498788711	49999.89226490378	0
50014.457860201575	50015.35471834229	0
50006.75642568968	49992.643689522236	0
50010.80395894891	49986.74763689218	0
50001.22972512284	50016.696412634854	0
50011.0865047758	49984.2383962155	0
49987.17750191979	49980.50113884318	0
49988.18126003159	50002.39534483807	0
50025.30879016485	50001.55626795164	0
50004.84985572731	50003.25131092541	0
49992.321169828596	49977.792669715236	0
50025.70679542769	49986.95657258604	0
49987.68618123762	49990.97637467728	0
50003.750755374844	50000.30182726468	0
49993.00738688821	50018.27374472574	0
49985.56049451298	49985.40564000354	0
50012.47559685164	49994.66869856204	0
49988.23073582163	50005.06016935864	0
50014.21137249285	49998.59916272567	0
49985.705947552444	49991.237555350046	0
50023.961762669176	49980.63716247672	0
50015.65901229553	50005.51123304655	0
50007.42018130532	49983.40923644637	0
50003.98929458173	50020.19652411129	0
49978.68685766216	49980.01706397409	0
50006.02554113342	49983.502716806615	0
50006.37104882755	50017.880156948675	0
49977.877792385596	50016.68462250551	0
49983.88778388111	50003.431641383904	0
50007.25930525301	50016.356386512496	0
49997.53870393056	50011.68337544323	0
50028.8876354843	49996.7961139601	0
49993.03313609062	50004.99403676527	0
49978.87460193789	49978.57901382944	0
49998.366406242945	49994.75751474936	0
50019.61622097593	49990.60713461233	0
50014.61533795304	49991.38028168589	0
50008.690952911136	50020.165591565055	0
50005.68511072025	50013.842987113785	0
49996.093953493786	49996.01996986774	0
49981.46397774686	50000.416395001106	0
50010.21667654521	49996.177030068495	0
49996.98762224401	50012.73618486243	0
49977.06413674297	49991.234642248426	0
49993.694214306066	49995.12567417274	0
49980.3192485011	49994.00326872188	0
50004.056211135474	50014.66353332076	0
50002.37956575776	49978.923750197646	0
50022.66685467963	50001.65038291576	0
49995.84149753014	49973.43350969119	0
49997.10356754586	50006.01006358804	0
50033.06942428801	49981.91341570461	0
49979.94679799229	50001.3323591304	0
50008.85047956283	50016.47355770598	0
49995.25060635962	50016.73726829858	0
50006.72266694603	50007.64404602325	0
49990.082384099696	49971.73324296739	0
49994.30142329103	49986.52147414055	0
49993.99083781493	50013.564340328594	0
49993.677025331424	50019.77453632753	0
50008.88873976937	49986.20754836948	0
49989.62043617076	49984.9066512741	0
49976.89101514203	49999.79555213243	0
50000.38365317644	49984.73866509687	0
49998.50301832688	50004.801049115755	0
50002.4775370339	49999.82692121468	0
50000.58614407058	50022.59126134004	0
49991.57997734524	49980.74466590062	0
49999.47619484948	49983.55135301644	0
49997.872176753845	49979.78767954166	0
49999.51034001347	50014.126163537476	0
49987.361610054635	49969.53376487578	0
50002.83973411616	50012.701877170904	0
50010.86774556764	49989.07944425918	0
50001.15748309764	49991.573961654765	0
50007.9913835416	50022.24041741338	0
49988.7503233546	49981.35012226887	0
49986.03608310234	49999.11861181681	0
49985.00637627702	49981.597648055234	0
49985.650089384144	50009.49023072368	0
49974.397243483145	49994.03644489316	0
50015.4345562129	50000.98678220005	0
49976.39001702552	49983.38478956387	0
49990.066594147334	50015.71113489241	0
49971.73204410394	50023.41744022993	0
49983.60830630746	50002.113752133686	0
50007.28364498836	50014.70157262982	0
49983.19737224199	49998.713609976796	0
49986.11467622116	49996.56995467928	0
50019.87293030292	49996.05067039871	0
50011.89569799317	50004.23689077273	0
49987.14195373493	50003.64643312917	0
50005.18617250356	49976.00707180303	0
50021.27295677253	49997.78060101359	0
49979.594871433575	50010.649888378335	0
49992.039268323744	49970.88771154867	0
49987.510827455895	49972.02581111281	0
49995.56040451604	49984.98989796355	0
49981.0822076258	49967.432359146966	0
49987.94058000065	49974.88526764987	0
50014.510866226876	50001.379604242626	0
50004.62877733578	49978.807454918766	0
50003.970018942	50018.124082947324	0
49993.62624373497	49978.81782578118	0
49981.3428510555	50003.34384201937	0
50018.167902045905	50002.34827142573	0
49981.71449227033	50012.160532840586	0
49993.51179022016	50011.8374166899	0
50006.51511528033	49980.31385758159	0
50023.53832016382	49982.224374854566	0
50017.194157851016	50024.83639285489	0
50016.97714463976	50008.12513798981	0
49990.94758817478	50010.165896359336	0
50029.3899666008	49984.93088934797	0
49985.95128382408	49973.39797252086	0
50021.498484812364	49991.903341270365	0
49977.56468768297	50006.68173366002	0
49997.40523162644	49985.00916248897	0
49999.45886393115	50015.993292540705	0
50004.07375902936	49990.19193619716	0
49974.26236635185	50000.19879209648	0
50019.180563178095	49997.94562009952	0
50009.890755981425	49980.265018184764	0
49989.29510405071	50002.724338880376	0
49996.426259186024	49985.51478007382	0
50007.493040620924	49989.19723968765	0
49981.384028675486	50010.62626959132	0
49991.6071713429	49988.028312631526	0
49984.6056899718	49996.65388554512	0
49989.978249538704	49976.34614928339	0
50009.06208482354	50007.05225252825	0
50015.12164949382	49987.54220632814	0
50013.02451351341	50012.6930640136	0
49983.72875331615	50005.03348698493	0
50030.322162535915	50008.764945724026	0
49988.07236480543	49973.30322159022	0
50021.17953770424	49993.40148768863	0
49977.9353266202	49988.32861394756	0
50017.55200453088	49989.686622262205	0
50009.41709683127	49982.94472538286	0
49993.517031380165	49985.624445562935	0
50024.23762702507	49990.057631149546	0
50006.59920691841	50013.173112278804	0
49996.36285869221	49979.65183355569	0
49996.46253639952	50010.35669178488	0
49986.346697934445	49975.77454466398	0
50017.36509094484	49994.05724041787	0
49977.54298608225	50015.26628060827	0
49987.665413008544	50009.961026873665	0
50004.20668245684	49986.92493821414	0
49991.240948939056	49995.09753900651	0
49990.672214701546	49969.02835953091	0
49986.80029992012	50019.193986685816	0
49987.05498610656	50015.276629584274	0
50013.29483279359	49990.93642424138	0
50003.07116470876	50004.790797890644	0
50019.96678142075	50005.286622233856	0
50016.410985050155	50026.64117403084	0
50022.381607964344	49994.78009458669	0
50032.55510401598	49988.476649386204	0
50019.84726886357	50008.03743254569	0
50018.55105006549	49996.125393120456	0
50005.72733228711	49984.65987424659	0
49990.724770951034	50001.10196901953	0
50007.556938279646	49979.396019758125	0
50022.078615100705	50000.813758113996	0
50004.55566149082	50023.60044291396	0
49998.4983155582	50015.035411197096	0
50004.21201548379	49979.89735732732	0
49998.41688966351	49982.0914605221	0
49996.9404056562	50019.45560997021	0
50024.824178134666	50003.82240284793	0
49981.59933546655	49988.22546023058	0
50006.68692081328	49991.29153867619	0
50030.92505047998	49986.73341575318	0
49987.02162812129	49999.91224158874	0
50025.59547838074	50004.8113040502	0
49988.90094384041	49975.40867859488	0
49990.23594971534	49994.96063345515	0
50017.1067611682	49986.79810538411	0
49995.74080340362	50018.56532930337	0
50002.31586199673	50000.83903672667	0
49985.91446985067	49977.111835945914	0
49967.44431902017	49989.53004316159	0
49991.32434972063	49993.81099808387	0
50030.49764698876	49999.80431681986	0
50027.8920230694	49984.61646596402	0
49974.05217655252	49991.63751974511	0
49986.350155817265	50008.71150109189	0
49979.786602864704	49996.93528004006	0
49980.638830733114	50014.78666042598	0
50018.94609729141	49984.38404056665	0
50016.86817008317	49983.479919210724	0
49990.923193534356	50019.067660158245	0
49984.68159875427	50012.00075993163	0
49982.58897476211	49987.25645410104	0
49977.860154341804	50025.185317880954	0
49980.36263354036	49976.54920293385	0
50030.175245270664	50013.83441614367	0
50030.65430217634	50010.08164100497	0
49970.65389870021	50027.10203048065	0
50034.9719228903	49978.647480672626	0
50017.85789347177	50007.327853458395	0
49989.376716702325	50005.95581601044	0
49972.54740722439	50004.26018838349	0
49999.90607349646	49987.24525022351	0
50016.33039841318	50011.26546094777	0
49992.406209525456	50011.43399184492	0
50035.72874323706	50015.82195458916	0
50005.41012807499	50025.2913505149	0
49983.81713803753	49983.79410119446	0
49999.77181508898	49967.689736443	0
49967.01115954832	50018.732933267005	0
50001.21111076006	49976.59515916633	0
50022.03660548448	50021.284900769926	0
49987.06820574467	50005.69981951918	0
50020.23576196077	49998.22890886206	0
49992.16903790663	50013.34050751537	0
49981.74734959878	49983.20071237331	0
49991.36824090871	49969.98461879516	0
50012.37766248718	49981.688403947286	0
49974.56224014572	50014.0804240969	0
50024.36097900612	49986.16457806206	0
49978.57637046901	50017.57258934513	0
50035.21616128849	49992.33085888675	0
49988.520182053304	49993.212740546805	0
49990.99456999804	50011.18036907362	0
50014.791241027175	49989.81083623396	0
49983.24235149588	49995.04380092772	0
50005.4078474971	49995.59320991545	0
50026.3538803164	50002.49773890014	0
50022.33425121599	49996.648774144	0
49985.706139208625	50015.893411702025	0
50001.12132970448	50026.977078791555	0
50032.16883876991	49997.22933410839	0
50000.78804212597	50010.92367463368	0
49997.79416111843	49992.046539810384	0
49989.86428037326	49986.360250281214	0
49991.50355130605	50019.933566887434	0
50028.340584949256	50004.80209150397	0
51216.86711327876	51191.27185541228	86
51307.67177727744	51201.64821113906	86
51309.22182422767	51106.703767009676	86
51154.13684510033	51125.134564050495	86
51194.634083232326	51278.47231437796	86
51391.52919861722	51142.69546406218	86
51072.563226064376	51078.19359981782	86
51247.025554843414	51037.80213015943	86
51077.629455545175	51169.44237963708	86
51390.12076649991	51239.46908526831	86
51439.16920721989	51061.12450987826	86
51318.76593714382	51294.423755863456	86
51525.26350848607	51032.22415267366	86
51570.54827723669	51106.70277872078	86
50986.71790882238	51037.17336129782	86
50948.28625769011	50958.98492399948	86
51076.14959843046	50983.20814361119	86
51471.45057085674	51285.69942137218	86
51337.49315942866	51006.349090891315	86
51602.00466493657	50989.85327993594	86
51518.280803887894	50940.461578132585	86
51319.54511558744	51386.959395800906	86
50908.48911669099	50876.70614561427	86
51489.440113841185	51372.21829017221	86
51025.69464290271	50908.63053238541	86
51112.89664547386	50886.88194719156	86
51106.34067741234	50795.42556784763	86
50988.38428623891	51124.60801012946	86
50903.15176038808	51159.20501427946	86
51687.992078875264	51020.85738606462	86
51174.72185461726	50954.6895084213	86
51565.04153764787	51300.89084687417	86
51241.106532673824	51436.83494759981	86
51689.252308037314	51112.710949371045	86
51773.87735248524	51145.421886586744	86
51531.76390363026	51186.69140889252	86
50869.10696438017	50998.93411669607	86
51327.5584825184	51474.4740084231	86
50916.320242974914	50781.64328148394	86
51778.57281191645	51046.345222195676	86
51043.06120743126	50730.56128919513	86
51749.09063989394	51229.03215973011	86
50944.25034918579	51240.12117296188	86
50885.53357881267	50697.509940121025	86
51101.42525664588	51275.03833673514	86
50817.66675547646	51117.59629303211	86
51645.65553000473	51262.35441630699	86
50741.70164840431	51073.18669887825	86
51003.40459232213	50814.97385163449	86
51754.642050753966	50960.807913328084	86
51100.20329506649	51363.85780248178	86
50798.78218525221	50683.49672505505	86
51048.74492751635	50640.651176098254	86
51719.214651414244	51317.08460670605	86
51862.43133421281	51141.30015280207	86
51735.861414813786	51403.890419680254	86
51645.25498261261	51422.68816146964	86
51428.863480031214	50930.09881502674	86
50681.528241126136	51007.56718372034	86
51439.158382893664	51447.85456725128	86
50957.00894141223	50633.91751363397	86
50601.222353559046	50961.6983867855	86
51137.04812718298	50613.80641383691	86
51527.26056052076	51454.995466735454	86
50765.50984585388	50980.16523128598	86
51828.16172136865	51389.62919127896	86
51272.68425898163	50936.96917817521	86
51578.535244562976	50870.74542905573	86
50667.93802246297	50905.48710554075	86
51567.40847916499	51532.553162071286	86
51238.21797160884	50851.12164665788	86
51866.00689770162	51010.09392870474	86
50970.386081975725	51332.32247029931	86
50774.783818607044	50595.57200218919	86
51401.80677862571	51342.25736986225	86
51874.6681673178	51310.39561436091	86
50827.28601307178	50835.9997270667	86
51724.75064161245	50874.99454904847	86
50959.86398474673	50540.001097510976	86
50874.713927073746	51292.972795775226	86
51923.650385259	51387.55716156912	86
51971.041762688226	51304.84842950976	86
51265.77787187043	51540.52861457104	86
51173.394811280756	51500.44280019808	86
50616.48244013555	50834.48161682739	86
50972.58397907402	50448.11754052628	86
50640.156087492025	50749.38213937068	86
51581.183970777915	51624.03604679896	86
50583.85884012027	51047.713317202324	86
50905.51552571963	50384.10674251248	86
50915.20428624763	50292.75493826081	86
50691.947684780374	50632.866947350274	86
50812.63250891363	50384.36452871791	86
50754.045127284015	50764.17598647638	86
50524.5802646448	50861.510586346914	86
50548.70223443011	50770.24290727437	86
50888.255384644064	50470.78567406256	86
51217.248285411646	50564.24740581937	86
50434.51199354068	50851.685259235404	86
50836.243725895365	50255.98655770915	86
50751.76576980717	50289.79497935979	86
51473.11258681193	50851.10333370168	86
50732.1859090487	50430.85663987515	86
51087.372003136035	51526.063926465715	86
51223.95780638153	50758.95166980531	86
50862.66377592235	50170.6583707475	86
50464.51395040467	50742.71737987824	86
50508.2407143646	50948.15402943663	86
50679.988790814125	50233.07076954426	86
51372.50169603355	51551.50946020083	86
50942.71708316878	50208.753697029104	86
50670.57282781154	50141.70444569788	86
50862.27384767247	50593.889914969084	86
51132.7567603522	50524.93375904468	86
50800.210989086074	51243.78543968635	86
51918.68135470491	51225.95457168529	86
51157.25939425746	50439.05385875355	86
51983.179867985935	51163.84401803869	86
51655.137598763235	51575.84807828075	86
51224.980209509464	51621.60708307542	86
50531.57606618242	50681.89378173766	86
50582.354079351004	50119.3312573091	86
52058.232310299616	51116.87731390941	86
51639.191616029646	51694.93384925879	86
50498.31752868123	50076.0318051161	86
51994.39562132556	51056.61982300006	86
52089.338458716025	51027.03587679402	86
51780.89633130025	50807.62255016805	86
50538.81163743354	50203.74905116754	86
51974.245893615946	51460.725166776974	86
51527.99145184417	50775.31975057304	86
50785.36563986484	50504.9766875014	86
51867.211059260546	50823.060960872645	86
51627.76561000435	50796.403661779244	86
51821.442119615305	50899.92732340406	86
51045.14583568272	50508.55217990132	86
52039.21894938077	51528.45988449214	86
50833.17107349304	50086.38652555947	86
51312.51534642849	50735.63491522563	86
50474.15863211189	49983.34245225188	86
50446.63371323292	50197.350054980096	86
51402.43536915881	50794.15825722979	86
50998.14236986862	50135.80968397371	86
51134.64149990003	51627.22174117655	86
50723.8685166394	51166.985450377106	86
51418.34409682513	51626.29364885008	86
51590.645229296075	50713.43877105686	86
50379.44647620653	50773.92822113227	86
50998.77266747877	51516.65390254311	86
50599.368119510764	50626.92780221571	86
51945.30416894594	50875.38634629944	86
51161.59235299219	51717.03168467942	86
50415.127135509225	50940.19850255552	86
50408.83137676405	50041.26922143017	86
50355.94648581921	50176.74436260243	86
51302.57592123598	51668.70785647507	86
51438.50066546506	50706.77915626414	86
50307.45854988619	50104.11241822972	86
50720.36443927435	51281.144214367916	86
52062.788344432476	51206.12548898849	86
51048.02859082199	51435.80380236861	86
50869.62002473839	50000.32878250627	86
51443.07910563708	51717.65907639517	86
51259.52237905789	50644.948395670806	86
52141.16960191511	51154.68384080143	86
50309.10099883345	50831.01294591672	86
51001.8524447836	50359.933388514866	86
51161.29045826359	50346.015316185956	86
51713.16286793358	51647.04985386789	86
51754.24398113378	51725.1078175839	86
51460.95703822325	50622.39913047048	86
51199.94921227593	50258.2304609826	86
50673.78542050582	50501.45392998712	86
51252.518516804805	50362.103828464824	86
50299.382157792075	50248.599426595734	86
50526.30177448711	50574.39243822807	86
51090.270486507536	50154.88674496377	86
50210.85474458912	50282.179462652806	86
51136.20696747948	50076.73308459483	86
50654.17756338188	51100.99527316467	86
52059.360172481625	51418.93955487537	86
50165.84264245798	50198.063987273825	86
50645.95321096921	51235.36730040256	86
51719.8314628081	51808.398688576905	86
51228.969638417046	50169.29536738222	86
50936.49722430741	50070.36578286472	86
52029.02838826792	50901.024266223394	86
51285.4558763854	50276.45588221534	86
51330.12192278101	50867.936884005605	86
52223.07470195301	51120.84654398816	86
51825.90893134118	50731.285529394496	86
50757.01820655697	50164.12226932816	86
50633.40737281547	50421.67905603984	86
50314.71393021357	50708.27285541376	86
50765.994971895954	50027.55519305604	86
51083.66458329959	50389.59500701718	86
50124.11986660526	50308.946547552936	86
50321.12784679646	50939.909775140724	86
50676.10398474613	50001.350766128744	86
51466.489018433866	51539.63387819201	86
51074.517733572	51741.644888245006	86
50049.94296484718	50255.36521217415	86
52065.14352250613	51305.192396448314	86
51737.01131840221	51498.660850394765	86
50268.258633521444	50024.759982557225	86
50252.88661638111	50365.38803730518	86
50740.74841212891	51367.722525644116	86
50645.338780956685	51327.87445387729	86
51831.18086977731	51517.103627261604	86
51103.523972798015	51829.99901349943	86
49957.46134239022	50248.63374349814	86
51167.86743554015	51894.8068125662	86
52309.090556706244	51098.29298861279	86
51582.27371912897	51765.25034909622	86
52384.25802215978	51154.59966978445	86
50910.582026476295	51485.09362007268	86
52153.38124658763	51336.4705138376	86
50414.77448011454	51031.631408512345	86
49996.01420814188	50330.82167819671	86
50231.888243655834	50790.08107522865	86
51374.23955780745	50274.881287758886	86
50449.080026453215	49893.78744195388	86
50575.77530187622	50025.6361632293	86
51035.34244913909	50231.66106503503	86
50617.00008406703	49927.44557681691	86
50132.39632547907	50111.79327375051	86
51714.83472695163	50748.38213400689	86
50436.65660254872	50588.74903390751	86
50289.76849187253	50451.17144379454	86
51252.3166017343	50082.06113257932	86
50040.12519769888	50093.93795859141	86
51250.805637916594	50455.02627498865	86
50243.99913446867	50895.877742037505	86
51444.2936323473	50210.67243282594	86
50379.700840795485	51119.770078317015	86
51396.05154023096	50556.65622294995	86
50343.58161862062	50611.02285913479	86
49966.15647422017	50419.70900195659	86
50970.87834493256	49986.947687966356	86
51318.25251662589	50195.82948003185	86
51369.77355488518	51775.177316555935	86
51191.16612273437	51807.64308657464	86
51482.95715081413	51801.69987990782	86
51281.30258637534	51768.43118525075	86
51153.59960199124	50703.796438749254	86
50953.6866308349	51591.516942212256	86
50590.20692963293	50275.290063002416	86
51954.63177599116	50975.72598727708	86
51836.09005271959	51605.83532301788	86
52110.87870111505	50862.64044336751	86
51388.3019772178	50141.1469030901	86
52275.34025544046	51013.27461665754	86
50388.32849883211	50262.317703126515	86
51534.59234908872	50222.104907635556	86
52172.945567621064	51421.75889126369	86
50864.225341785444	51564.56504668578	86
50291.81685128234	51103.62034347343	86
51673.696832221	51889.16000875508	86
52230.77842946815	51208.95607781798	86
52239.962122628385	51361.73421376029	86
51412.49719517025	50357.29812730294	86
50992.27052260857	51784.10938739371	86
50635.498948815635	51423.34653304675	86
51896.41176994148	50675.569410496406	86
51049.48143153216	51607.93033130549	86
49884.75865919258	50370.31072665575	86
51060.273928607145	49962.853635659514	86
50529.068279870684	50484.46534838214	86
51909.456926293686	51557.0827150568	86
49946.367806214694	50081.248230786296	86
51475.623921918384	50106.62158028296	86
50667.90177443966	51504.74296650365	86
50441.672239190055	50459.00536594932	86
50244.79079696727	51025.610670023554	86
50294.52109493353	49938.66526710247	86
49995.61836721356	49999.57005625243	86
51363.58702582538	50648.55042579565	86
49880.66453592019	50192.90324425948	86
50352.27011106033	50514.66896125455	86
50888.49417943808	51656.19908103394	86
50687.025688780996	50350.950832007504	86
50732.89852252294	49935.04441802753	86
51623.41759516373	50208.080836597976	86
51588.779502217236	51921.98616922387	86
51341.8391853076	50476.14178956045	86
51045.110141142904	49877.04212282756	86
51067.83506283363	49789.474425031694	86
50232.427838371	49866.380973795705	86
50947.854982326695	51860.35222427211	86
52177.04619023443	50994.40496158052	86
51476.23548054147	50507.26109198444	86
51182.75034001559	50002.87747138708	86
51343.50515753807	51864.69298428962	86
52200.01857118174	50852.90020381645	86
49904.86984831305	49994.40324368601	86
50760.4870747637	51505.20703752732	86
50970.30374256166	51692.13253334979	86
51169.28827694364	51989.02783581097	86
50005.80912977492	49907.28963639392	86
49816.2914262121	50431.73284684935	86
50404.66968865216	49815.17685711626	86
52326.66000626167	51326.572414549584	86
50155.281610229074	50882.42446603279	86
50177.26992376018	50036.921906936535	86
50089.91680391736	49951.37404569907	86
51152.270404879164	49744.031981545835	86
50399.775262890646	50353.04415893208	86
49807.58752212613	50325.77605539065	86
51969.12113203842	51630.91727337253	86
50637.26413589011	49839.925158367056	86
50870.05793356037	51405.01039324359	86
51907.27865027443	50582.21332278301	86
51197.20582862055	49908.13800877469	86
49730.70372899327	50391.23888440711	86
51658.25316246811	51982.322127951105	86
50074.76527278681	50844.35711211167	86
50195.24969800918	50705.60999422952	86
52179.92558225545	51512.45341019119	86
49867.43417798259	50506.43548427582	86
50074.83164299775	49845.64259206889	86
51090.626795429904	52041.86586132125	86
50014.36292341798	50771.93552544624	86
50095.98934988541	50396.58867984103	86
49914.83823837581	49879.32418320183	86
51470.23375229566	51890.1268900713	86
51507.596208087394	50018.695446114674	86
51632.34626845221	50297.8733302516	86
52256.97918668978	51561.22242200122	86
51446.68581657348	49953.16276116482	86
51905.63844958167	51692.78833819477	86
50494.60616108403	49781.67125196322	86
52044.6993264923	50797.62675200083	86
51260.77240398865	51912.728454175354	86
51419.90854694176	50036.818883139895	86
50911.16681795719	49916.39593478483	86
50975.39592248242	49779.27851943762	86
50487.19378319716	50278.314582708656	86
51225.57002511867	49825.161252364465	86
50886.48649848487	51787.33536428768	86
49648.372772002105	50352.38882268002	86
51994.313532536005	51721.43861962701	86
51609.67098180184	52055.766179124	86
51307.49820828131	49863.842540040685	86
49858.16708958194	50073.78951267454	86
51000.71212566498	49689.356344982225	86
51482.36211362383	50295.32522646587	86
51926.10159468052	50492.36889873381	86
50559.169819578274	51198.409942152684	86
51726.421412667	52040.99211064285	86
50852.047312723305	49841.34300477378	86
50438.19556615786	49706.790516925576	86
51082.13645541574	51929.28572238384	86
51460.844971842576	49860.97695817086	86
51723.895255705866	52131.44523939243	86
51108.52131457844	49663.605319270704	86
49683.750552351084	50267.11270042047	86
49979.330544163226	50689.4431732071	86
50125.23723216846	50650.62642076417	86
50555.40190472052	51287.587922591156	86
49608.68629301602	50434.802401881425	86
50888.09497530371	49741.7127887135	86
49626.32650684917	50191.641790884656	86
51597.73277338343	50625.580827139085	86
49620.100599491074	50097.99603570794	86
50118.99185590671	50487.15967274828	86
50498.48175360095	50369.12479282982	86
50468.640337876386	51226.5421149347	86
50467.834841710006	49618.77713730536	86
51728.73320617569	50654.983706732186	86
51609.983972758506	50385.563743516985	86
50206.93373941996	50615.714517350534	86
51013.277888384255	52001.363523899614	86
50555.72995089553	49597.28046854249	86
52324.576425398845	51235.60634943571	86
50500.423692649994	51355.90614221592	86
50196.23288841801	50442.35117068543	86
52462.801092799455	51111.68000186026	86
51597.24078381395	50119.55856493006	86
50809.11822655776	51705.964801844595	86
52005.60321268112	50714.0626917068	86
52273.58122845999	50921.95221745099	86
51688.035611259365	50101.69003018169	86
50781.306288374035	49787.85366343938	86
49518.96174733967	50409.280639620556	86
51921.72357667552	51778.58363441816	86
50354.52776758809	49736.76681759017	86
49439.06057664288	50462.092513723284	86
52093.04287751441	50704.82220052317	86
49983.84685058714	50161.389321529765	86
50378.825341944525	49639.02793433271	86
50776.13058574162	51620.39374975104	86
51461.879260343296	49770.279714606906	86
50159.26244904506	49800.36007572514	86
51723.565786382984	50323.1059666428	86
51339.74348263209	49775.19943243747	86
50005.826346949245	50500.283783464685	86
52557.766545986386	51117.86009647463	86
52417.05035089271	51251.72761272019	86
50982.35206753129	52088.42485121055	86
49521.9086621708	50498.92036162915	86
51846.9871872486	50455.38674372047	86
51500.82277151756	49686.34556357076	86
50917.41198825966	49651.06144169929	86
52293.89065278842	51432.79139478387	86
49589.283015973946	50280.705758203585	86
52193.624579539646	51628.88290049107	86
49983.80609705657	50867.691795432394	86
50787.344186051225	49697.3855718374	86
49891.75239450121	50881.21563476522	86
51986.619919314464	51836.96250696596	86
51218.432053918	49680.99265286046	86
50100.70504720679	50735.8543792759	86
52142.59855065882	51706.57631518804	86
49763.394476954905	50221.794599002395	86
49503.63637324704	50585.67633831617	86
51683.16765981683	50577.372300609044	86
51568.25456358898	50499.27844875784	86
52106.760337214306	51606.014405707225	86
51997.02401656966	50542.78053415448	86
50067.81497934594	50580.680360678	86
52357.831954236026	50891.65488800377	86
49361.905680181495	50508.11907766674	86
51770.3332247879	50059.02781161556	86
50488.64401855132	51092.526462886024	86
49979.745907922166	50588.811746228756	86
52370.82935702487	51483.753924917204	86
49710.87480647416	50067.52414985681	86
51791.98723052244	50531.6676607231	86
50897.38766838459	52051.10858670738	86
50827.25735230585	52109.7036996277	86
51066.28032268915	52127.99321382729	86
51327.976716743266	50036.396119993275	86
52078.140826279385	51827.15765650731	86
49791.68721284181	50011.70467309518	86
49749.308813033844	49934.17491593033	86
50635.54069589065	49636.53703415981	86
49887.94837428597	50688.32027391629	86
49819.00274248516	50583.38293424214	86
52138.856077430406	51250.577343625555	86
49735.58947400218	49848.040795723755	86
49643.842959024754	49860.15391994994	86
50261.171593353065	50546.743530700296	86
52087.55749065986	50538.45244062772	86
49499.6132354504	50308.043886755775	86
49555.11921261281	49854.602213937185	86
49621.61470559621	49948.55403394084	86
51732.89291268113	49972.00572071453	86
50716.19845346979	49588.975406063364	86
50747.15110083829	52065.62996846138	86
51643.031868267	50020.022320878605	86
52463.58813168798	51504.93096479925	86
51754.788982740276	50451.1064847986	86
49576.78803754486	50637.473153745996	86
51980.6662597397	51932.37378113447	86
52192.80796675728	50760.154216615665	86
51816.964932874085	52131.408890873325	86
52482.75512721332	51320.48819002863	86
52610.6964218392	51187.5132211375	86
50644.09209788461	49725.91587504818	86
50078.07101782509	50931.61051839727	86
52492.936458994154	51200.377115992414	86
51897.99784764156	52178.635577563604	86
50178.28245858112	49943.93731573244	86
50312.29459034389	51191.18056378843	86
52436.91671962387	51416.842661956034	86
51634.77752194345	49930.22114761721	86
51050.863667057565	50057.28895486091	86
52450.62902285282	50907.28789863592	86
50198.61205029777	51122.42571856901	86
52041.18199183403	50457.416553041185	86
51305.12952046346	50561.31893813493	86
50413.98919214566	51340.68339697958	86
50324.93949703757	49851.51183876464	86
50156.466644221655	49707.35713925595	86
52361.20834180577	51572.22664820036	86
49797.741763736725	50683.67530394577	86
50244.82030794381	49759.13002257335	86
51338.593795434914	51958.60999747563	86
51701.76620247049	49865.631405648586	86
51864.92773237702	52052.603921246635	86
49565.01121488547	50026.674848251605	86
51844.74868331857	52257.1749539681	86
52286.40467342051	50829.28502622629	86
51812.76939643438	50303.031315167245	86
50860.26150374269	51883.645982768125	86
49690.60461705372	49769.384368890045	86
52062.76519510363	51966.03850767376	86
51497.24586486035	50415.55176038601	86
51129.50260890747	49575.309275251835	86
49298.04348094617	50438.70404346561	86
51191.19289013036	52082.380024900696	86
49905.25118046329	49787.312665152946	86
49411.52588237589	50314.05379365257	86
49984.45971098061	49741.906497466895	86
51805.79498231518	52342.96935029193	86
50924.33907402322	49557.56503933569	86
51644.94301060664	49792.058353445755	86
51341.71477636888	49680.47800877901	86
50576.89183756144	51490.02654344783	86
50064.88897017595	49690.54983071753	86
