# Supplementary material for: Abundant Topological Outliers in Social Media Data and Their Effect on Spatial Analysis
Source: PLoS One. 2016 Sep 9;11(9):e0162360. doi: 10.1371/journal.pone.0162360 (PMC5017681; doi:10.1371/journal.pone.0162360)
Supplement: S4 Dataset — See the respective attached file. (ZIP) [file pone.0162360.s004.zip › S4_inclusion_swl/clust_88_97.csv]

50000.0	50000.0	0
49997.79043139506	49998.597076012185	0
49992.133447697015	50000.07879332946	0
49995.558133034945	50000.38009565156	0
49997.21745450375	49997.77212437529	0
49994.57180867038	50002.631066205395	0
49991.49888846195	49992.4613969998	0
49996.77201141029	50001.35825968003	0
50004.850999751936	50000.85693610015	0
49993.46797080403	50008.42654315858	0
49998.95035597973	49999.646175560476	0
49997.442896782326	49996.09302892505	0
49998.812795232036	50001.19449831629	0
50002.62075658079	49995.496073808055	0
50000.216125961226	49993.66178437633	0
50004.23648844592	49992.22940218959	0
49993.571381594695	49999.580818657516	0
49992.41923089483	49988.943020042476	0
49996.0527618576	49990.599080623244	0
50001.12000876341	49996.02035613251	0
50001.6019572125	49988.69191780159	0
50000.054173393626	49994.84507609227	0
49996.16393075302	49983.54171333091	0
49999.359585119164	49998.34690009942	0
49990.032259035645	49990.78718097332	0
50008.03801246034	50004.374756706806	0
49997.912305912	50002.05047237355	0
50003.47988321763	49993.052296422924	0
49985.51403302475	50003.33527065473	0
49998.6759818169	50008.21620234813	0
50007.88661690972	50006.75171072905	0
49992.84463948033	49996.02080521639	0
50005.353157945894	49996.63946390781	0
49993.56821679584	49997.757853689975	0
49984.727985152575	49992.42600786566	0
49987.897885826496	50000.432936200814	0
49995.41428427015	49998.58480619745	0
49998.23230755371	49984.27159425677	0
50001.56984675912	50003.70886639595	0
49987.949256951135	49986.671472371265	0
49993.69019385624	49988.42095948461	0
49990.60023029436	49996.84431148471	0
49989.8831856475	49998.5480773353	0
50004.031737429694	49998.13902404288	0
50003.4894029905	50003.09904140463	0
50008.61850962432	50008.21797879241	0
49999.591625836154	50002.031401449996	0
49997.03975814452	50009.348246719914	0
50004.44371639388	49993.891565456965	0
50003.34929151505	49985.56991203538	0
49992.16039029563	50006.06042632077	0
50007.15378653218	49999.26466668234	0
49996.16890274137	50002.738391335304	0
50005.92485061879	49988.330804757796	0
49998.38389391129	49993.62450756858	0
50005.06115385122	49997.67556213016	0
49988.91764942108	49997.5550046056	0
50007.51712024195	50001.36870839534	0
49988.1616042304	49983.63506917873	0
50009.485075860175	49997.87824772131	0
49996.04301541916	50008.734037925446	0
49992.10706594943	49998.709555552676	0
49998.05603662089	49976.85732034227	0
49998.23225417739	49988.04705525317	0
50003.29875263384	50010.79864165075	0
49988.8005706413	49988.888047156666	0
49998.633742805185	49985.74198749925	0
50012.26252845324	49989.043919917516	0
50001.71554240036	50008.23076770677	0
49990.4221963806	49980.08489794384	0
49996.7307457035	49986.75100088232	0
49996.95323201458	49991.31025767149	0
49996.627782278076	49999.704189140306	0
49993.783599509414	50001.9670468794	0
49995.547791910605	50007.16657583297	0
49994.541607082676	49998.032773452	0
49997.19536476392	49993.761534747864	0
49994.48619388764	49990.314267388865	0
50005.31953840113	50011.457951609125	0
50005.21838530439	49992.710027598725	0
50003.553832569996	49996.930528550794	0
50005.55622003214	50007.27952617764	0
50016.07253131363	49992.92009515851	0
49981.55975510632	49993.815413305005	0
49998.391760254424	50010.92338898061	0
50006.9610331696	49997.4371772649	0
50008.761052684844	49996.71402507769	0
49995.88335509951	49989.38185972829	0
49996.861110456084	50003.60591475201	0
50011.76083948491	50005.815023696225	0
50007.565205166386	49988.032658921504	0
50011.5472826698	49993.41279408204	0
49994.69598294172	49991.86267472745	0
50001.59297422699	49992.63184262959	0
50020.432728192354	49991.544523876044	0
49995.42836478101	49997.296746693275	0
49998.810270886876	49992.07105333187	0
49990.64479087334	50004.56734443546	0
49986.07489653561	49993.66150576665	0
49986.51012401545	49995.60849854692	0
49984.077954815686	49995.664388103614	0
50003.895467088914	49987.98694527446	0
49982.031325156546	50004.108411650275	0
50012.386007996894	50002.93416500153	0
49981.83577827261	50006.99544168797	0
50002.61358895062	50006.125868638286	0
49997.610187178936	50007.504993158815	0
50002.000247755146	49982.02566011666	0
50003.92467657114	50009.55221404131	0
50007.90022175466	50009.254849840996	0
50002.119076106625	49987.54881244561	0
50000.85755020047	49982.84260186325	0
50002.88920887537	49988.277816315385	0
50000.76418505607	49990.47633754719	0
49991.52221516297	50005.175687260315	0
49991.79441719219	49989.945528475415	0
49998.38903914623	49990.977596904035	0
50010.86443657174	50002.861853111826	0
49996.13310567727	49978.225416527945	0
50001.90323198772	50002.087447907405	0
50005.84584777947	49998.54566276328	0
50017.357289774474	50003.73442282242	0
50012.453241333955	50007.3589429362	0
49985.605250376015	50000.51473356919	0
49994.38328827558	49984.18899957935	0
50000.8403546126	50004.897730818215	0
50006.11194117808	49990.15992299432	0
49984.27524808013	50005.968591316036	0
50019.5490885488	49989.334775282514	0
50008.08135946473	49995.88210170539	0
50013.452588935026	49988.7082536488	0
49998.1854275154	49989.08493253287	0
49998.71774061969	50006.58240197167	0
49993.97049801827	50004.02511665101	0
50015.25622703696	49993.5720335993	0
50019.81418921928	49993.28277654077	0
49995.226166110464	49988.49803466768	0
49993.865175289255	50005.869898426434	0
49994.04884830762	49993.897956082816	0
50001.39258520028	50014.69304526826	0
49992.10381851385	49991.3367421365	0
50002.88349777745	49998.53556594982	0
49999.29465558944	50003.13800737407	0
50012.61582749915	49996.667967977366	0
50004.93898694684	49981.08544820314	0
49992.72674114008	49981.491918674365	0
49982.816725410885	50008.82887474503	0
49993.60548876865	49980.15138910854	0
49992.11360557294	49974.161871512435	0
50008.0641741181	49991.535682462476	0
49986.56975352135	49985.88537937111	0
49988.26397047004	50003.51104710496	0
49986.204012010814	49983.62403469558	0
50005.45533731321	50008.4777403098	0
50002.84202847576	50009.38788858975	0
50004.5110949025	50002.17592122478	0
49977.593176681534	49997.97886004455	0
50012.96296910729	49986.584380800676	0
50000.389708098875	50008.21378903525	0
49990.53693650669	49987.986221160616	0
50014.06684097054	49993.2541244715	0
49991.01998804747	50002.62396518842	0
49997.179664791176	49989.593964051295	0
50004.2950092968	50012.89350630644	0
49990.621701041644	49975.46767306921	0
49993.55678247852	49977.01456242952	0
49992.84959283164	49987.70268395018	0
50011.20404459958	49996.77816642178	0
50003.364540594666	50019.003513690965	0
49983.49823437399	50007.538690917216	0
50014.32975302772	49996.15686941403	0
50015.78410513641	49997.474112749405	0
50009.43197460551	49990.474738550445	0
50004.745906517455	50016.623646608256	0
50009.63416808849	50010.34807378314	0
49981.74271072933	50016.83610456045	0
50013.40609958293	50002.34463341224	0
50002.72985233878	50018.01678341299	0
50008.287622641416	49999.13161246651	0
49984.126513146795	49977.08224825575	0
50012.84333684762	49985.38424254539	0
49987.99532836726	49995.883448455505	0
49990.49563661924	49992.83144377475	0
50014.145828508044	50005.16808115428	0
50015.1384677496	50000.029878970345	0
50018.71002429644	49992.34413541518	0
50007.134924491525	50011.962310271636	0
49996.373515502455	49992.135994846685	0
50006.850693972374	50009.72264438309	0
50012.45941158673	50019.663471941465	0
49992.899397134126	49993.07508130361	0
50016.607641170005	50001.151601822945	0
50001.25747092277	50006.547656443894	0
50005.9345093647	49994.19009730721	0
50017.813944932546	50005.00005444524	0
49994.42296405501	50000.44724693628	0
49999.35940114721	49988.76188971461	0
50016.58884756132	49999.17895380054	0
49994.892938313336	49980.091849776516	0
49995.0510721457	49995.44024060015	0
49986.38053722962	50002.41536141428	0
49990.64707373581	50007.66669698612	0
49989.3412077137	49992.250863683475	0
49987.369434572014	49998.90669951169	0
49986.04730065185	50004.93889305151	0
50020.57281063565	49988.298296764944	0
50003.141428724506	49983.92680217168	0
50011.81226398315	50020.795317113116	0
50007.91702417866	49994.79261652382	0
49997.460358599514	49978.000531714766	0
50008.47322917809	49997.7998386602	0
49988.79105521255	49985.61885176348	0
49979.99668415866	49988.247550464446	0
50023.01450993598	49990.665766766455	0
50001.80863469015	50011.621492053586	0
50001.180707899926	50000.160397497704	0
50001.230491099064	50013.464722137476	0
50005.57916729151	49986.36478573439	0
50006.32386534526	50003.98689779463	0
49987.26417256439	49997.386262863576	0
49986.50969488265	49971.13079668079	0
49991.78560749561	49984.743248127874	0
50011.91064186316	49987.25857504851	0
49979.026179858774	49993.54009193787	0
49995.29197055855	50014.299317089695	0
50003.27528192292	49991.640484220654	0
50022.18687484511	49999.49876293456	0
50016.845165693354	49996.542146341235	0
50009.68184032617	49994.3223712722	0
50008.5689875515	49989.42745413995	0
49988.62882947315	49994.23153514448	0
49978.34352784749	49994.31806542327	0
49991.21899801028	50013.93786311992	0
50009.06545782055	49992.015826742805	0
49996.762495718875	49973.93491078354	0
50017.86968777505	49999.56646561498	0
49992.32209367812	50003.204802689404	0
50006.53972236025	50002.45568023364	0
49989.60527622023	49999.63902025744	0
49998.13606003267	50013.69500914624	0
49990.00921189547	50013.485931768155	0
49991.09537875763	49976.82180722324	0
50010.54800492425	49998.00514117209	0
49989.09032394753	49996.42852776032	0
49995.18505374276	49987.3120398817	0
49990.204920949844	49989.23957312068	0
49995.16332007578	49981.804981765024	0
49989.805555721876	49969.598178768865	0
50014.54160586519	50009.30971696948	0
50021.54580095918	50001.77225144148	0
50006.927652825536	49994.9504747572	0
49978.94516972163	49997.86333530433	0
49987.154837966766	49993.45593771072	0
50018.25094646333	49988.26745355924	0
50015.53809944499	50007.19757847838	0
50002.562234896366	50007.29734310244	0
50000.87592896443	50009.30557281569	0
49996.09835851055	49994.088565508806	0
50023.472574627034	49993.01831946304	0
50013.090661204544	49993.807025936294	0
49978.33498788711	49999.89226490378	0
50014.457860201575	50015.35471834229	0
50006.75642568968	49992.643689522236	0
50010.80395894891	49986.74763689218	0
50001.22972512284	50016.696412634854	0
50011.0865047758	49984.2383962155	0
49987.17750191979	49980.50113884318	0
49988.18126003159	50002.39534483807	0
50025.30879016485	50001.55626795164	0
50004.84985572731	50003.25131092541	0
49992.321169828596	49977.792669715236	0
50025.70679542769	49986.95657258604	0
49987.68618123762	49990.97637467728	0
50003.750755374844	50000.30182726468	0
49993.00738688821	50018.27374472574	0
49985.56049451298	49985.40564000354	0
50012.47559685164	49994.66869856204	0
49988.23073582163	50005.06016935864	0
50014.21137249285	49998.59916272567	0
49985.705947552444	49991.237555350046	0
50023.961762669176	49980.63716247672	0
50015.65901229553	50005.51123304655	0
50007.42018130532	49983.40923644637	0
50003.98929458173	50020.19652411129	0
49978.68685766216	49980.01706397409	0
50006.02554113342	49983.502716806615	0
50006.37104882755	50017.880156948675	0
49977.877792385596	50016.68462250551	0
49983.88778388111	50003.431641383904	0
50007.25930525301	50016.356386512496	0
49997.53870393056	50011.68337544323	0
50028.8876354843	49996.7961139601	0
49993.03313609062	50004.99403676527	0
49978.87460193789	49978.57901382944	0
49998.366406242945	49994.75751474936	0
50019.61622097593	49990.60713461233	0
50014.61533795304	49991.38028168589	0
50008.690952911136	50020.165591565055	0
50005.68511072025	50013.842987113785	0
49996.093953493786	49996.01996986774	0
49981.46397774686	50000.416395001106	0
50010.21667654521	49996.177030068495	0
49996.98762224401	50012.73618486243	0
49977.06413674297	49991.234642248426	0
49993.694214306066	49995.12567417274	0
49980.3192485011	49994.00326872188	0
50004.056211135474	50014.66353332076	0
50002.37956575776	49978.923750197646	0
50022.66685467963	50001.65038291576	0
49995.84149753014	49973.43350969119	0
49997.10356754586	50006.01006358804	0
50033.06942428801	49981.91341570461	0
49979.94679799229	50001.3323591304	0
50008.85047956283	50016.47355770598	0
49995.25060635962	50016.73726829858	0
50006.72266694603	50007.64404602325	0
49990.082384099696	49971.73324296739	0
49994.30142329103	49986.52147414055	0
49993.99083781493	50013.564340328594	0
49993.677025331424	50019.77453632753	0
50008.88873976937	49986.20754836948	0
49989.62043617076	49984.9066512741	0
49976.89101514203	49999.79555213243	0
50000.38365317644	49984.73866509687	0
49998.50301832688	50004.801049115755	0
50002.4775370339	49999.82692121468	0
50000.58614407058	50022.59126134004	0
49991.57997734524	49980.74466590062	0
49999.47619484948	49983.55135301644	0
49997.872176753845	49979.78767954166	0
49999.51034001347	50014.126163537476	0
49987.361610054635	49969.53376487578	0
50002.83973411616	50012.701877170904	0
50010.86774556764	49989.07944425918	0
50001.15748309764	49991.573961654765	0
50007.9913835416	50022.24041741338	0
49988.7503233546	49981.35012226887	0
49986.03608310234	49999.11861181681	0
49985.00637627702	49981.597648055234	0
49985.650089384144	50009.49023072368	0
49974.397243483145	49994.03644489316	0
50015.4345562129	50000.98678220005	0
49976.39001702552	49983.38478956387	0
49990.066594147334	50015.71113489241	0
49971.73204410394	50023.41744022993	0
49983.60830630746	50002.113752133686	0
50007.28364498836	50014.70157262982	0
49983.19737224199	49998.713609976796	0
49986.11467622116	49996.56995467928	0
50019.87293030292	49996.05067039871	0
50011.89569799317	50004.23689077273	0
49987.14195373493	50003.64643312917	0
50005.18617250356	49976.00707180303	0
50021.27295677253	49997.78060101359	0
49979.594871433575	50010.649888378335	0
49992.039268323744	49970.88771154867	0
49987.510827455895	49972.02581111281	0
49995.56040451604	49984.98989796355	0
49981.0822076258	49967.432359146966	0
49987.94058000065	49974.88526764987	0
50014.510866226876	50001.379604242626	0
50004.62877733578	49978.807454918766	0
50003.970018942	50018.124082947324	0
49993.62624373497	49978.81782578118	0
49981.3428510555	50003.34384201937	0
50018.167902045905	50002.34827142573	0
49981.71449227033	50012.160532840586	0
49993.51179022016	50011.8374166899	0
50006.51511528033	49980.31385758159	0
50023.53832016382	49982.224374854566	0
50017.194157851016	50024.83639285489	0
50016.97714463976	50008.12513798981	0
49990.94758817478	50010.165896359336	0
50029.3899666008	49984.93088934797	0
49985.95128382408	49973.39797252086	0
50021.498484812364	49991.903341270365	0
49977.56468768297	50006.68173366002	0
49997.40523162644	49985.00916248897	0
49999.45886393115	50015.993292540705	0
50004.07375902936	49990.19193619716	0
49974.26236635185	50000.19879209648	0
50019.180563178095	49997.94562009952	0
50009.890755981425	49980.265018184764	0
49989.29510405071	50002.724338880376	0
49996.426259186024	49985.51478007382	0
50007.493040620924	49989.19723968765	0
49981.384028675486	50010.62626959132	0
49991.6071713429	49988.028312631526	0
49984.6056899718	49996.65388554512	0
49989.978249538704	49976.34614928339	0
50009.06208482354	50007.05225252825	0
50015.12164949382	49987.54220632814	0
50013.02451351341	50012.6930640136	0
49983.72875331615	50005.03348698493	0
50030.322162535915	50008.764945724026	0
49988.07236480543	49973.30322159022	0
50021.17953770424	49993.40148768863	0
49977.9353266202	49988.32861394756	0
50017.55200453088	49989.686622262205	0
50009.41709683127	49982.94472538286	0
49993.517031380165	49985.624445562935	0
50024.23762702507	49990.057631149546	0
50006.59920691841	50013.173112278804	0
49996.36285869221	49979.65183355569	0
49996.46253639952	50010.35669178488	0
49986.346697934445	49975.77454466398	0
50017.36509094484	49994.05724041787	0
49977.54298608225	50015.26628060827	0
49987.665413008544	50009.961026873665	0
50004.20668245684	49986.92493821414	0
49991.240948939056	49995.09753900651	0
49990.672214701546	49969.02835953091	0
49986.80029992012	50019.193986685816	0
49987.05498610656	50015.276629584274	0
50013.29483279359	49990.93642424138	0
50003.07116470876	50004.790797890644	0
50019.96678142075	50005.286622233856	0
50016.410985050155	50026.64117403084	0
50022.381607964344	49994.78009458669	0
50032.55510401598	49988.476649386204	0
50019.84726886357	50008.03743254569	0
50018.55105006549	49996.125393120456	0
50005.72733228711	49984.65987424659	0
49990.724770951034	50001.10196901953	0
50007.556938279646	49979.396019758125	0
50022.078615100705	50000.813758113996	0
50004.55566149082	50023.60044291396	0
49998.4983155582	50015.035411197096	0
50004.21201548379	49979.89735732732	0
49998.41688966351	49982.0914605221	0
49996.9404056562	50019.45560997021	0
50024.824178134666	50003.82240284793	0
49981.59933546655	49988.22546023058	0
50006.68692081328	49991.29153867619	0
50030.92505047998	49986.73341575318	0
49987.02162812129	49999.91224158874	0
50025.59547838074	50004.8113040502	0
49988.90094384041	49975.40867859488	0
49990.23594971534	49994.96063345515	0
50017.1067611682	49986.79810538411	0
49995.74080340362	50018.56532930337	0
50002.31586199673	50000.83903672667	0
49985.91446985067	49977.111835945914	0
49967.44431902017	49989.53004316159	0
49991.32434972063	49993.81099808387	0
50030.49764698876	49999.80431681986	0
50027.8920230694	49984.61646596402	0
49974.05217655252	49991.63751974511	0
49986.350155817265	50008.71150109189	0
49979.786602864704	49996.93528004006	0
49980.638830733114	50014.78666042598	0
50018.94609729141	49984.38404056665	0
50016.86817008317	49983.479919210724	0
49990.923193534356	50019.067660158245	0
49984.68159875427	50012.00075993163	0
49982.58897476211	49987.25645410104	0
49977.860154341804	50025.185317880954	0
49980.36263354036	49976.54920293385	0
50030.175245270664	50013.83441614367	0
50030.65430217634	50010.08164100497	0
49970.65389870021	50027.10203048065	0
50034.9719228903	49978.647480672626	0
50017.85789347177	50007.327853458395	0
49989.376716702325	50005.95581601044	0
49972.54740722439	50004.26018838349	0
49999.90607349646	49987.24525022351	0
50016.33039841318	50011.26546094777	0
49992.406209525456	50011.43399184492	0
50035.72874323706	50015.82195458916	0
50005.41012807499	50025.2913505149	0
49983.81713803753	49983.79410119446	0
49999.77181508898	49967.689736443	0
49967.01115954832	50018.732933267005	0
50001.21111076006	49976.59515916633	0
50022.03660548448	50021.284900769926	0
49987.06820574467	50005.69981951918	0
50020.23576196077	49998.22890886206	0
49992.16903790663	50013.34050751537	0
49981.74734959878	49983.20071237331	0
49991.36824090871	49969.98461879516	0
50012.37766248718	49981.688403947286	0
49974.56224014572	50014.0804240969	0
50024.36097900612	49986.16457806206	0
49978.57637046901	50017.57258934513	0
50035.21616128849	49992.33085888675	0
49988.520182053304	49993.212740546805	0
49990.99456999804	50011.18036907362	0
50014.791241027175	49989.81083623396	0
49983.24235149588	49995.04380092772	0
50005.4078474971	49995.59320991545	0
50026.3538803164	50002.49773890014	0
50022.33425121599	49996.648774144	0
49985.706139208625	50015.893411702025	0
50001.12132970448	50026.977078791555	0
50032.16883876991	49997.22933410839	0
50000.78804212597	50010.92367463368	0
49997.79416111843	49992.046539810384	0
49989.86428037326	49986.360250281214	0
49991.50355130605	50019.933566887434	0
50028.340584949256	50004.80209150397	0
49912.68422392801	49789.2430441407	87
49949.82737818493	49873.87136209088	87
49917.033651402024	49696.45425509284	87
49834.2394711379	49742.26863664572	87
50035.214151622546	49916.88041493044	87
49914.21837090473	49604.9560789241	87
50047.05118239918	49821.69461736159	87
49928.89591099475	49510.26050652089	87
50122.3600236608	49942.92907772379	87
49915.43045046084	49963.98798581375	87
50141.304159348125	49804.84682062712	87
49768.1217716433	49812.136004686574	87
50143.32445079962	50034.35444428761	87
50235.045311510556	50047.698236245094	87
49817.639421981636	49605.66315847119	87
50219.78209944723	49955.4763439429	87
49826.398547361154	49975.35452425254	87
50275.92274092043	50130.38426827146	87
49749.008481687364	49925.61852786844	87
50232.202427186356	49801.262718942075	87
50024.33410082403	49736.05510718899	87
50183.84099941078	50124.90281728941	87
49768.61295005773	49529.65522226835	87
50023.59443410881	49512.8143519791	87
50241.28530870365	50216.616547691454	87
50073.68544838335	49594.36425777758	87
50094.69581432114	50123.84821948963	87
49998.679198662765	49997.22513833292	87
49681.608883647794	49828.36524553552	87
49982.02415112288	50092.254144249884	87
49764.992380328564	49438.46237827064	87
49828.12394427396	49879.284102179765	87
49919.21345673296	50163.57213692107	87
50291.32333479977	49869.02231321388	87
49739.62414110054	49720.68030392562	87
50122.929949398735	49677.65035621286	87
49639.70233528061	49748.373655691554	87
49931.49931327199	50257.208483995	87
49650.03464825412	49917.96659902454	87
49700.77973580753	50005.67901854307	87
49846.44898885022	49391.62604082076	87
49772.03450776784	49341.35972620839	87
50185.02949318387	49605.2773533241	87
49676.74169515678	49335.62420686595	87
49594.460057012475	49662.96947713149	87
50002.24182783119	50312.558157925116	87
50369.399446408126	49816.005786844755	87
49588.681108303914	49312.39335309596	87
49614.20690348729	50041.90839084668	87
49841.57204764	50225.525068836774	87
49610.45959083759	49401.89297736696	87
49519.76145628574	49606.619465141455	87
50106.69869196225	49475.40744558362	87
49628.129027460935	49493.70874115322	87
49478.4614552823	49684.772849086185	87
49880.40423977286	50047.86366849413	87
50039.89784496476	50223.96308240009	87
50312.52130731443	49969.37055628261	87
49424.20044373989	49754.54352272672	87
49536.57480886508	49519.88653947492	87
49561.54036238925	49956.13718007468	87
50089.73519165194	50335.714841707166	87
49479.31726760674	49449.01228302476	87
50249.67344113077	49665.911341973515	87
50309.76566376063	50276.122076811436	87
49513.80306187746	49781.21888923658	87
49762.232702008005	50071.078706044405	87
49512.75036789664	49367.22356038556	87
49515.05279490657	49261.09672734502	87
49479.29029993164	49907.36544732595	87
50333.18591804211	50364.34787328548	87
49753.31486060056	50224.14926406067	87
49773.26771306869	49252.24786016548	87
50020.22566235734	50400.55167363325	87
49381.82294210758	49672.076610228556	87
49658.847167797605	50241.205858273395	87
50201.27434363819	49485.983001277	87
49789.98011156068	49158.91629598375	87
49595.296374957856	50135.80778710728	87
50362.514827189596	50087.3872654826	87
49796.557496718444	49063.97693599591	87
50141.14608393243	50206.87124310662	87
49429.43998327181	49300.453357132996	87
50355.45408259579	50175.12281737563	87
49888.40829169154	49035.55857451343	87
49379.54101962952	49575.42839072691	87
49687.72440971465	49227.73614096565	87
50009.64075074786	50489.2476743323	87
50298.06758322957	49483.990019562625	87
49689.21467821423	49642.79995629463	87
49754.60367444505	50318.3410920973	87
50040.087250821736	49405.3159114322	87
50332.73900446103	49616.81315911773	87
49564.21166703157	49183.150036950625	87
50020.627295989136	50580.445601598076	87
49837.71073756083	50366.3928826751	87
49890.05400135469	49129.38576339872	87
49288.33356252806	49586.069546943894	87
50097.862978355675	50451.102016305005	87
49387.74724897668	49838.05054992163	87
49929.37925395155	50433.4698719027	87
50425.05322696917	50359.4413143349	87
50316.93787259162	49723.11139809882	87
49333.23921136625	49298.25107280136	87
50306.998103446655	50454.791273065144	87
50375.761810424476	49431.931706090996	87
49929.91799124435	50584.962184189244	87
49296.265740587696	49714.129523981166	87
49402.374808761924	49391.4466827117	87
50223.665191525884	50304.50816484883	87
49358.37710964955	49209.122355377694	87
50419.33534040506	49350.67387408641	87
50443.551930210146	50192.76460246269	87
49471.94641254399	49158.737237542584	87
49209.874603004835	49671.03927001957	87
50187.406535498194	50433.35619296823	87
50412.01173053727	49662.49033211973	87
50172.84409115524	49394.26168776259	87
50178.76575153311	49302.39644722637	87
50085.20823499284	49298.69916845524	87
49363.06767388653	49119.76290886873	87
49866.939386606784	50501.506948410955	87
49475.707304746444	49069.9995621478	87
50501.6557087952	49696.25930034896	87
49603.989885248455	49099.449095692304	87
49679.866441458	50373.70592679149	87
50105.81436094144	50551.601672653895	87
50398.7857325563	49517.347098183585	87
49894.565491543675	49218.31448523006	87
50079.452003446204	50647.726187470005	87
49521.21442785598	50188.00271206067	87
50046.135285931356	50729.859444117	87
49697.343340442625	50130.73049084734	87
50154.86046417105	50695.90791012069	87
49475.14977532556	48981.64784845435	87
50418.457792172754	50010.28298133525	87
50502.39208151121	50408.36959715091	87
50465.37666295647	50491.6778094114	87
49121.81042760051	49672.67831473108	87
49472.1400804849	49998.387590715276	87
50517.268431978555	50253.449847385695	87
50575.517930718255	49748.71764616841	87
50288.753268152235	49393.38706874769	87
50496.261565474524	49601.656523219164	87
50591.77867562101	49656.84518483582	87
49115.17853502784	49581.12246993919	87
49948.05000493503	49293.64583110067	87
49703.538660851125	49086.568617686156	87
50561.920036284355	50482.409885382556	87
49410.76593290165	50069.062679846655	87
49496.10957972063	50280.694275853704	87
49618.970687754525	49004.40076100692	87
49388.50727422979	49969.25301501428	87
50491.45810787491	49794.624305481164	87
49529.24219864504	50076.50693587284	87
49483.251585136895	50368.78026739365	87
50593.06177717445	50196.51474438801	87
49131.37616050979	49487.71257041619	87
49570.30902283791	49862.95785765322	87
49729.49295006866	50447.88175933167	87
50049.139960476336	49212.78173513184	87
49949.82312076763	50739.95518709292	87
50398.40343666406	49924.37066187953	87
49360.50882632012	49473.93687352384	87
50244.519080841004	50726.619373378555	87
50613.00725318226	50409.53764641624	87
49865.95317286748	50699.80041582591	87
49305.76032414084	49802.157363187696	87
49888.11971589414	48943.58242512826	87
50651.08179637748	50121.50531553657	87
49652.843509197235	48919.67064956209	87
50317.59871858339	50781.01124273703	87
50680.54287170873	49670.30872308596	87
50678.479760151466	49758.783376960215	87
50478.1289072013	49471.78343283426	87
49327.563822494	50034.35899205644	87
50520.89781949686	50568.506822677686	87
49040.236507939364	49520.80889799002	87
49555.08269967053	50426.54911153788	87
49039.25896504135	49432.549042865474	87
49579.55755502211	50321.78072466453	87
49540.51867342532	48911.882414269516	87
49344.80715484291	50138.07623085891	87
50185.231245079274	50797.267108295644	87
49018.62028064843	49610.16238506847	87
50367.17879001367	50860.436762894875	87
49782.23010792625	50651.881396346704	87
50506.65330856317	49319.63905546509	87
49620.27490707977	48830.17112015627	87
49381.13488023978	48995.37546791057	87
50597.028435522974	50042.82563992421	87
50313.73080809433	49299.80761430327	87
49258.04828259322	49243.66874381539	87
49560.923134449564	50514.76672521669	87
50604.98643421499	50606.06876196277	87
50696.83895468882	50600.27418580483	87
50683.27374121099	50473.236994660816	87
49953.1502036769	49420.85514214456	87
49724.39280345456	50574.157713183726	87
50596.952124228126	49563.346735079955	87
50686.71981288908	49565.31262425435	87
49808.00925229404	50770.995767627515	87
49716.65427545411	48993.00336588525	87
50525.43667835059	50097.61105668998	87
50357.949968169676	50527.63080257677	87
50278.14606191751	50867.45705446661	87
49192.03449118476	49420.419938278865	87
50760.61368627866	49801.59948929846	87
50613.88740519999	49948.741426426954	87
50060.06419026995	49125.44806114798	87
49189.542377607715	49301.90010705384	87
50678.141323463504	49852.02145215548	87
50689.72069028599	50041.51193478309	87
50492.45182092144	49884.79533108963	87
49887.705086783215	50815.97197814381	87
48956.24041449708	49472.36305611743	87
49731.21269669505	50820.60818110234	87
50787.13286568518	50605.88187302477	87
50198.19391125888	50617.8686059924	87
49394.35259374803	50361.44877011399	87
50771.170407890044	49647.07080801421	87
49660.96200108714	50886.1585747567	87
50168.863674590284	49208.69093361992	87
49201.397495381294	49559.655433613814	87
49628.24118717035	50573.67082245853	87
49974.43647874835	48966.62001509135	87
49220.170790824486	49781.4232778283	87
50447.5203923369	50629.21697449214	87
49643.732557653624	50793.198638069814	87
50448.588817758864	49244.68356610388	87
49094.5917671318	49284.30847983636	87
50396.29482743609	50704.987652559714	87
50736.34703391891	50688.53387351893	87
49725.74445189194	50732.26237702308	87
50860.47727491808	49639.793820034276	87
50767.328253613625	49889.59450812256	87
50687.1677180133	49471.710774209234	87
50548.44783742002	50673.76029168343	87
50815.45363612707	49723.1353952843	87
50205.39078901182	50916.99531218849	87
49245.73881453705	49873.90999417295	87
49183.784803492184	49183.77336451985	87
49891.60175831403	50908.971912337896	87
49257.55294886498	49357.88209907144	87
50258.18547393132	49195.54990309664	87
50427.73003728195	50794.26291678612	87
50680.68675690677	49378.081646860526	87
49858.80190698261	49299.04955688709	87
50759.3973362972	49980.034289764946	87
50086.320886131536	50809.514293575754	87
50061.28744234399	48936.17863967009	87
50778.55865491015	50073.08747816699	87
48861.349615509935	49460.22216403302	87
50145.40717756396	49079.75467009644	87
49384.811614584934	50266.357859738295	87
50580.02900287374	49865.92544434268	87
49795.68891309969	50901.430305936796	87
50418.81689543605	49160.59745327419	87
50736.41720878344	50394.64078076912	87
50846.17787538686	49964.48921674892	87
50877.96315079689	50610.24703576055	87
50353.44597271425	49099.38367517802	87
50783.10978455077	50318.079573405426	87
49276.65193292786	49091.98351904916	87
50243.49075413209	50541.023675441764	87
48787.65451556568	49519.18507297402	87
49673.69137751348	50656.004700513186	87
50834.37971076869	50392.089834164595	87
50784.21475154744	50163.03895108161	87
50776.272476116384	49379.404355976476	87
50054.83795326268	50894.10279570458	87
49004.0296266825	49289.13249177822	87
49834.86291890125	50985.77673537578	87
50839.097792692846	50524.48082079387	87
50234.01256891167	49046.042052930614	87
49425.71100767046	50187.29517495938	87
49581.59224385737	50661.24354094436	87
50914.38095537175	50433.08661037011	87
50593.54786034644	49471.51153534491	87
50312.97866423257	50668.86642532193	87
50802.55295764493	50755.45702941803	87
50146.9787385122	48975.438062688576	87
49302.78741053059	50224.3289531728	87
50775.34895635888	49469.97144665374	87
50035.92875704204	50982.62211971498	87
49263.40895496821	49479.161706393024	87
48981.625293410354	49198.49282445888	87
49430.56004446278	50446.64623805105	87
50843.36603837711	50249.77533141035	87
50074.84878200049	51070.822230834085	87
50991.42349932598	50383.798952687306	87
50053.66237390929	49025.3132644304	87
50170.56455200467	51006.838776587516	87
50514.024141195434	50006.220025628725	87
49185.2946611864	49066.33576926182	87
50877.77898387069	49547.84577905132	87
50983.01895492211	50287.880616137874	87
49308.40478783514	50317.07650788199	87
50921.92683885927	50018.0553200342	87
49036.31000711465	49702.24072755799	87
51018.45345113837	50009.10939432801	87
49251.49761481553	49007.0248122255	87
48932.19458976962	49557.87952177655	87
50650.689838148035	50326.777002158866	87
49542.929759351115	50740.673645538074	87
49214.57626240673	50310.22106575864	87
50948.01224527078	49603.60990987304	87
51000.62877293862	50194.37133949158	87
50978.28441514403	50095.41689786207	87
51021.52015346487	50469.57427465163	87
51002.15947548813	49528.121067026215	87
49579.03669913105	48745.43996445211	87
51093.48198046563	50169.84353278996	87
49299.475635363175	48928.192378969274	87
50155.08631724774	51120.275732598915	87
50680.05422328066	50766.8633258182	87
49823.36186464083	48872.03298643148	87
50860.510171627495	49426.961576906324	87
50252.75996481667	51039.80596116253	87
49451.52316916725	50751.52647810158	87
50906.507561955936	49725.59349863636	87
49249.872410961965	49991.94815862386	87
49424.48674260072	50540.13199132808	87
50042.77460551752	51159.44079366382	87
49110.983941003906	49126.8049998858	87
49690.34963686774	50973.22442759977	87
50935.40508144791	49366.78360167665	87
49168.204204606285	49939.897073195956	87
48772.76979645729	49428.63202351944	87
49709.31875621393	48843.503141008296	87
50035.671116250065	51250.154081378016	87
50546.021770741805	50765.175448808615	87
50020.610567955504	48854.265160035706	87
50857.185728377284	49803.77284192772	87
50854.345718692275	50830.17870061632	87
51051.989631235294	50552.82604262698	87
50014.05203251081	51336.30684972788	87
49965.402696010264	51410.37535642163	87
50982.257861404105	49925.461698184896	87
49605.679833684284	51005.69981564606	87
50593.89039803356	49348.381349385585	87
49479.27299917093	48842.57086436026	87
49248.89029745733	50396.969150340956	87
51069.505058208924	50259.76867726486	87
48932.42105743069	49123.288120978475	87
49511.450972823164	50993.67045391734	87
48971.55840156107	49773.79209996501	87
50118.85466168714	51207.50712249842	87
48885.52754311031	49637.96348294205	87
49089.39360674693	49989.607582473815	87
50422.84539659862	50938.76103984195	87
50381.10992692155	49008.03900629588	87
51077.15581442449	49933.47547715054	87
50558.90253222466	50331.18612166384	87
49740.113817165824	48757.478910836035	87
49599.48284468933	48652.42413749096	87
48879.89798776502	49368.23850627235	87
49484.374271644294	50668.409462690164	87
48884.38928236733	49279.18924057528	87
49507.90641922877	48626.390077161486	87
50462.96234269484	51019.43348845237	87
48898.15472428891	49041.8501752438	87
50374.89955847081	48912.11834531762	87
49946.72987984178	51237.72561289853	87
48986.736069136125	49003.0045030774	87
49984.29492218596	51059.89168618358	87
49961.09770606009	48779.59293221417	87
49258.10156091693	50110.324941236846	87
50381.545930455715	48823.54996306355	87
50828.87698713419	49301.20020682241	87
50521.95693979875	50951.539720142704	87
51148.8399163403	49998.477969182015	87
49776.43409753743	48672.49743583713	87
50873.00764132826	50155.91919859321	87
50767.29661106253	49228.48061239092	87
49587.72810786681	51092.76176286175	87
48801.98785385092	49032.63266658207	87
50319.65455856593	48754.70336508107	87
50322.3620460594	50952.48095947282	87
49897.30411429218	51315.53669691353	87
50105.64685148677	51322.50332678535	87
49010.47397658903	49853.58268382862	87
49093.0499358395	49888.12091809113	87
48938.49711332713	48920.125658332356	87
50682.1124098343	49253.98263905355	87
49511.059582391776	51139.948438058724	87
49076.99354554096	48992.40544915307	87
49947.16602895677	51140.694561540775	87
48997.54909383422	48846.35580985827	87
49418.40890970899	51012.95075843936	87
49003.40457454268	50011.66548806276	87
49177.17753732224	50154.3669570054	87
49261.63506992922	50492.57671932608	87
49859.24968121075	51148.9668251905	87
49829.08060882057	48763.746873806725	87
49133.05075658118	50349.40091871917	87
49472.31273928057	50911.46994899217	87
49392.41095721202	48817.075388663034	87
50348.46527547807	51042.25857906531	87
49533.32162974921	50840.75827061721	87
50238.927369813005	48708.185470997036	87
49201.73856278191	48929.153057479096	87
50957.85072959876	50534.303724523576	87
49833.84106139528	48595.491688738155	87
48944.028668591425	49943.09865707189	87
50944.346185793074	50678.7514047095	87
51156.83861415657	50301.034757490736	87
49848.32235978503	51396.76517651457	87
50231.85525426379	48950.19611929815	87
50436.767208064244	51107.04501864993	87
49142.901779619046	50059.81130321734	87
50147.401210818454	48683.76820563309	87
49830.70926368588	50135.2137019796	87
51134.12860065483	49855.76949220913	87
51107.05709362216	50077.79003792537	87
50701.238435429936	50200.53956658872	87
49401.4269984665	48729.47288077744	87
50191.08042906898	51354.16800660158	87
49081.00852967966	48806.82033479341	87
50072.96160901351	51407.57911482604	87
48887.062186160256	48845.43998068244	87
50453.00274138678	49061.729647331995	87
50920.32381396821	49277.07363463005	87
49065.92465198545	48715.608384770305	87
49654.48270718829	51159.559462969875	87
49342.54765721291	50590.329608611224	87
49392.8577133448	48905.53086971756	87
49768.42644317589	51052.57807729301	87
49055.62974781624	50085.019550646306	87
50546.17423701997	51052.580975476856	87
50103.01566580804	48807.798611526836	87
48730.601041616916	49588.61959955775	87
49749.95132642618	51153.03281658948	87
48853.465827619184	49193.68547386292	87
50218.671327459175	48796.84628605359	87
51236.992217514846	49997.165012009755	87
49928.66320732336	48589.44946012337	87
51080.00538395835	49482.59250485589	87
49829.11664407678	48504.8168240866	87
49772.00782536243	51456.41764152098	87
49905.82182804036	51477.017829297045	87
50315.182424265244	51131.435683649186	87
49312.79179651518	48753.351201158366	87
48917.10378610146	49856.65699102691	87
48933.06271917819	50071.582517869356	87
51018.01211645331	49318.43685240182	87
50995.2476904811	49680.29444901158	87
50321.91545427108	48665.2427492239	87
48830.500693281356	48913.959621406306	87
50638.34112246986	51031.10035674079	87
49937.48072190842	48682.82139902237	87
49690.47743592346	51243.445070823305	87
51181.39998966047	50159.61835165709	87
51230.93490281391	49908.78531163999	87
50407.838710691714	48701.411985508945	87
50689.59662651317	50860.27049469975	87
50387.63515460913	51186.342866655	87
49135.750486198405	50261.1710862423	87
49948.80201093407	51554.17413882984	87
50236.47599793772	51274.01525530823	87
51026.85104662428	49845.15045566624	87
50402.57512530608	50273.474993442396	87
51068.10880712364	49734.69063242802	87
50015.91171451109	48561.23895851422	87
51271.4847436612	50177.63633795106	87
51065.586085722396	49626.50756431082	87
50481.32972872888	48971.785041707735	87
49797.91561368801	51545.56156313823	87
50636.61361295748	49174.03413686264	87
49683.67399844263	51427.008420097074	87
49057.11572794706	48619.5013919755	87
50686.74209281631	50951.18315880073	87
48767.484805005515	49339.59351463716	87
49089.3170774823	49775.244736851535	87
51085.47938531886	50383.52459291317	87
50055.8517148321	48701.60033565828	87
49305.34645452829	48658.436844320015	87
48856.380945908255	49726.5164211254	87
50878.61422201015	49198.41209565622	87
50042.21043301774	51554.48121548531	87
50552.2885583816	50858.06656852109	87
50015.18053782664	48467.43471152548	87
50126.21503307959	48597.229038499114	87
50391.52183822558	48606.86658931446	87
48772.23039332928	49239.04929159779	87
48768.54339228139	49732.42135272703	87
49370.81250271016	48599.00741787289	87
49162.0530753466	48728.149720816844	87
50548.77980418976	49143.10591366052	87
48732.35967498697	49100.062976594694	87
50211.01902000764	48563.54564994441	87
50107.680425211765	48442.20478876616	87
51274.13886116846	50080.58740210803	87
51045.303293372854	49234.07674420923	87
51160.20875501551	49520.840761000385	87
49317.20456849612	48519.777970787516	87
50286.04442968872	51367.607910630286	87
49338.94999882536	51053.67520833663	87
49899.34332743098	48442.0531741423	87
49041.33947180587	50240.3675164857	87
