# Supplementary material for: Abundant Topological Outliers in Social Media Data and Their Effect on Spatial Analysis
Source: PLoS One. 2016 Sep 9;11(9):e0162360. doi: 10.1371/journal.pone.0162360 (PMC5017681; doi:10.1371/journal.pone.0162360)
Supplement: S4 Dataset — See the respective attached file. (ZIP) [file pone.0162360.s004.zip › S4_inclusion_swl/clust_89_98.csv]

50000.0	50000.0	0
49997.79043139506	49998.597076012185	0
49992.133447697015	50000.07879332946	0
49995.558133034945	50000.38009565156	0
49997.21745450375	49997.77212437529	0
49994.57180867038	50002.631066205395	0
49991.49888846195	49992.4613969998	0
49996.77201141029	50001.35825968003	0
50004.850999751936	50000.85693610015	0
49993.46797080403	50008.42654315858	0
49998.95035597973	49999.646175560476	0
49997.442896782326	49996.09302892505	0
49998.812795232036	50001.19449831629	0
50002.62075658079	49995.496073808055	0
50000.216125961226	49993.66178437633	0
50004.23648844592	49992.22940218959	0
49993.571381594695	49999.580818657516	0
49992.41923089483	49988.943020042476	0
49996.0527618576	49990.599080623244	0
50001.12000876341	49996.02035613251	0
50001.6019572125	49988.69191780159	0
50000.054173393626	49994.84507609227	0
49996.16393075302	49983.54171333091	0
49999.359585119164	49998.34690009942	0
49990.032259035645	49990.78718097332	0
50008.03801246034	50004.374756706806	0
49997.912305912	50002.05047237355	0
50003.47988321763	49993.052296422924	0
49985.51403302475	50003.33527065473	0
49998.6759818169	50008.21620234813	0
50007.88661690972	50006.75171072905	0
49992.84463948033	49996.02080521639	0
50005.353157945894	49996.63946390781	0
49993.56821679584	49997.757853689975	0
49984.727985152575	49992.42600786566	0
49987.897885826496	50000.432936200814	0
49995.41428427015	49998.58480619745	0
49998.23230755371	49984.27159425677	0
50001.56984675912	50003.70886639595	0
49987.949256951135	49986.671472371265	0
49993.69019385624	49988.42095948461	0
49990.60023029436	49996.84431148471	0
49989.8831856475	49998.5480773353	0
50004.031737429694	49998.13902404288	0
50003.4894029905	50003.09904140463	0
50008.61850962432	50008.21797879241	0
49999.591625836154	50002.031401449996	0
49997.03975814452	50009.348246719914	0
50004.44371639388	49993.891565456965	0
50003.34929151505	49985.56991203538	0
49992.16039029563	50006.06042632077	0
50007.15378653218	49999.26466668234	0
49996.16890274137	50002.738391335304	0
50005.92485061879	49988.330804757796	0
49998.38389391129	49993.62450756858	0
50005.06115385122	49997.67556213016	0
49988.91764942108	49997.5550046056	0
50007.51712024195	50001.36870839534	0
49988.1616042304	49983.63506917873	0
50009.485075860175	49997.87824772131	0
49996.04301541916	50008.734037925446	0
49992.10706594943	49998.709555552676	0
49998.05603662089	49976.85732034227	0
49998.23225417739	49988.04705525317	0
50003.29875263384	50010.79864165075	0
49988.8005706413	49988.888047156666	0
49998.633742805185	49985.74198749925	0
50012.26252845324	49989.043919917516	0
50001.71554240036	50008.23076770677	0
49990.4221963806	49980.08489794384	0
49996.7307457035	49986.75100088232	0
49996.95323201458	49991.31025767149	0
49996.627782278076	49999.704189140306	0
49993.783599509414	50001.9670468794	0
49995.547791910605	50007.16657583297	0
49994.541607082676	49998.032773452	0
49997.19536476392	49993.761534747864	0
49994.48619388764	49990.314267388865	0
50005.31953840113	50011.457951609125	0
50005.21838530439	49992.710027598725	0
50003.553832569996	49996.930528550794	0
50005.55622003214	50007.27952617764	0
50016.07253131363	49992.92009515851	0
49981.55975510632	49993.815413305005	0
49998.391760254424	50010.92338898061	0
50006.9610331696	49997.4371772649	0
50008.761052684844	49996.71402507769	0
49995.88335509951	49989.38185972829	0
49996.861110456084	50003.60591475201	0
50011.76083948491	50005.815023696225	0
50007.565205166386	49988.032658921504	0
50011.5472826698	49993.41279408204	0
49994.69598294172	49991.86267472745	0
50001.59297422699	49992.63184262959	0
50020.432728192354	49991.544523876044	0
49995.42836478101	49997.296746693275	0
49998.810270886876	49992.07105333187	0
49990.64479087334	50004.56734443546	0
49986.07489653561	49993.66150576665	0
49986.51012401545	49995.60849854692	0
49984.077954815686	49995.664388103614	0
50003.895467088914	49987.98694527446	0
49982.031325156546	50004.108411650275	0
50012.386007996894	50002.93416500153	0
49981.83577827261	50006.99544168797	0
50002.61358895062	50006.125868638286	0
49997.610187178936	50007.504993158815	0
50002.000247755146	49982.02566011666	0
50003.92467657114	50009.55221404131	0
50007.90022175466	50009.254849840996	0
50002.119076106625	49987.54881244561	0
50000.85755020047	49982.84260186325	0
50002.88920887537	49988.277816315385	0
50000.76418505607	49990.47633754719	0
49991.52221516297	50005.175687260315	0
49991.79441719219	49989.945528475415	0
49998.38903914623	49990.977596904035	0
50010.86443657174	50002.861853111826	0
49996.13310567727	49978.225416527945	0
50001.90323198772	50002.087447907405	0
50005.84584777947	49998.54566276328	0
50017.357289774474	50003.73442282242	0
50012.453241333955	50007.3589429362	0
49985.605250376015	50000.51473356919	0
49994.38328827558	49984.18899957935	0
50000.8403546126	50004.897730818215	0
50006.11194117808	49990.15992299432	0
49984.27524808013	50005.968591316036	0
50019.5490885488	49989.334775282514	0
50008.08135946473	49995.88210170539	0
50013.452588935026	49988.7082536488	0
49998.1854275154	49989.08493253287	0
49998.71774061969	50006.58240197167	0
49993.97049801827	50004.02511665101	0
50015.25622703696	49993.5720335993	0
50019.81418921928	49993.28277654077	0
49995.226166110464	49988.49803466768	0
49993.865175289255	50005.869898426434	0
49994.04884830762	49993.897956082816	0
50001.39258520028	50014.69304526826	0
49992.10381851385	49991.3367421365	0
50002.88349777745	49998.53556594982	0
49999.29465558944	50003.13800737407	0
50012.61582749915	49996.667967977366	0
50004.93898694684	49981.08544820314	0
49992.72674114008	49981.491918674365	0
49982.816725410885	50008.82887474503	0
49993.60548876865	49980.15138910854	0
49992.11360557294	49974.161871512435	0
50008.0641741181	49991.535682462476	0
49986.56975352135	49985.88537937111	0
49988.26397047004	50003.51104710496	0
49986.204012010814	49983.62403469558	0
50005.45533731321	50008.4777403098	0
50002.84202847576	50009.38788858975	0
50004.5110949025	50002.17592122478	0
49977.593176681534	49997.97886004455	0
50012.96296910729	49986.584380800676	0
50000.389708098875	50008.21378903525	0
49990.53693650669	49987.986221160616	0
50014.06684097054	49993.2541244715	0
49991.01998804747	50002.62396518842	0
49997.179664791176	49989.593964051295	0
50004.2950092968	50012.89350630644	0
49990.621701041644	49975.46767306921	0
49993.55678247852	49977.01456242952	0
49992.84959283164	49987.70268395018	0
50011.20404459958	49996.77816642178	0
50003.364540594666	50019.003513690965	0
49983.49823437399	50007.538690917216	0
50014.32975302772	49996.15686941403	0
50015.78410513641	49997.474112749405	0
50009.43197460551	49990.474738550445	0
50004.745906517455	50016.623646608256	0
50009.63416808849	50010.34807378314	0
49981.74271072933	50016.83610456045	0
50013.40609958293	50002.34463341224	0
50002.72985233878	50018.01678341299	0
50008.287622641416	49999.13161246651	0
49984.126513146795	49977.08224825575	0
50012.84333684762	49985.38424254539	0
49987.99532836726	49995.883448455505	0
49990.49563661924	49992.83144377475	0
50014.145828508044	50005.16808115428	0
50015.1384677496	50000.029878970345	0
50018.71002429644	49992.34413541518	0
50007.134924491525	50011.962310271636	0
49996.373515502455	49992.135994846685	0
50006.850693972374	50009.72264438309	0
50012.45941158673	50019.663471941465	0
49992.899397134126	49993.07508130361	0
50016.607641170005	50001.151601822945	0
50001.25747092277	50006.547656443894	0
50005.9345093647	49994.19009730721	0
50017.813944932546	50005.00005444524	0
49994.42296405501	50000.44724693628	0
49999.35940114721	49988.76188971461	0
50016.58884756132	49999.17895380054	0
49994.892938313336	49980.091849776516	0
49995.0510721457	49995.44024060015	0
49986.38053722962	50002.41536141428	0
49990.64707373581	50007.66669698612	0
49989.3412077137	49992.250863683475	0
49987.369434572014	49998.90669951169	0
49986.04730065185	50004.93889305151	0
50020.57281063565	49988.298296764944	0
50003.141428724506	49983.92680217168	0
50011.81226398315	50020.795317113116	0
50007.91702417866	49994.79261652382	0
49997.460358599514	49978.000531714766	0
50008.47322917809	49997.7998386602	0
49988.79105521255	49985.61885176348	0
49979.99668415866	49988.247550464446	0
50023.01450993598	49990.665766766455	0
50001.80863469015	50011.621492053586	0
50001.180707899926	50000.160397497704	0
50001.230491099064	50013.464722137476	0
50005.57916729151	49986.36478573439	0
50006.32386534526	50003.98689779463	0
49987.26417256439	49997.386262863576	0
49986.50969488265	49971.13079668079	0
49991.78560749561	49984.743248127874	0
50011.91064186316	49987.25857504851	0
49979.026179858774	49993.54009193787	0
49995.29197055855	50014.299317089695	0
50003.27528192292	49991.640484220654	0
50022.18687484511	49999.49876293456	0
50016.845165693354	49996.542146341235	0
50009.68184032617	49994.3223712722	0
50008.5689875515	49989.42745413995	0
49988.62882947315	49994.23153514448	0
49978.34352784749	49994.31806542327	0
49991.21899801028	50013.93786311992	0
50009.06545782055	49992.015826742805	0
49996.762495718875	49973.93491078354	0
50017.86968777505	49999.56646561498	0
49992.32209367812	50003.204802689404	0
50006.53972236025	50002.45568023364	0
49989.60527622023	49999.63902025744	0
49998.13606003267	50013.69500914624	0
49990.00921189547	50013.485931768155	0
49991.09537875763	49976.82180722324	0
50010.54800492425	49998.00514117209	0
49989.09032394753	49996.42852776032	0
49995.18505374276	49987.3120398817	0
49990.204920949844	49989.23957312068	0
49995.16332007578	49981.804981765024	0
49989.805555721876	49969.598178768865	0
50014.54160586519	50009.30971696948	0
50021.54580095918	50001.77225144148	0
50006.927652825536	49994.9504747572	0
49978.94516972163	49997.86333530433	0
49987.154837966766	49993.45593771072	0
50018.25094646333	49988.26745355924	0
50015.53809944499	50007.19757847838	0
50002.562234896366	50007.29734310244	0
50000.87592896443	50009.30557281569	0
49996.09835851055	49994.088565508806	0
50023.472574627034	49993.01831946304	0
50013.090661204544	49993.807025936294	0
49978.33498788711	49999.89226490378	0
50014.457860201575	50015.35471834229	0
50006.75642568968	49992.643689522236	0
50010.80395894891	49986.74763689218	0
50001.22972512284	50016.696412634854	0
50011.0865047758	49984.2383962155	0
49987.17750191979	49980.50113884318	0
49988.18126003159	50002.39534483807	0
50025.30879016485	50001.55626795164	0
50004.84985572731	50003.25131092541	0
49992.321169828596	49977.792669715236	0
50025.70679542769	49986.95657258604	0
49987.68618123762	49990.97637467728	0
50003.750755374844	50000.30182726468	0
49993.00738688821	50018.27374472574	0
49985.56049451298	49985.40564000354	0
50012.47559685164	49994.66869856204	0
49988.23073582163	50005.06016935864	0
50014.21137249285	49998.59916272567	0
49985.705947552444	49991.237555350046	0
50023.961762669176	49980.63716247672	0
50015.65901229553	50005.51123304655	0
50007.42018130532	49983.40923644637	0
50003.98929458173	50020.19652411129	0
49978.68685766216	49980.01706397409	0
50006.02554113342	49983.502716806615	0
50006.37104882755	50017.880156948675	0
49977.877792385596	50016.68462250551	0
49983.88778388111	50003.431641383904	0
50007.25930525301	50016.356386512496	0
49997.53870393056	50011.68337544323	0
50028.8876354843	49996.7961139601	0
49993.03313609062	50004.99403676527	0
49978.87460193789	49978.57901382944	0
49998.366406242945	49994.75751474936	0
50019.61622097593	49990.60713461233	0
50014.61533795304	49991.38028168589	0
50008.690952911136	50020.165591565055	0
50005.68511072025	50013.842987113785	0
49996.093953493786	49996.01996986774	0
49981.46397774686	50000.416395001106	0
50010.21667654521	49996.177030068495	0
49996.98762224401	50012.73618486243	0
49977.06413674297	49991.234642248426	0
49993.694214306066	49995.12567417274	0
49980.3192485011	49994.00326872188	0
50004.056211135474	50014.66353332076	0
50002.37956575776	49978.923750197646	0
50022.66685467963	50001.65038291576	0
49995.84149753014	49973.43350969119	0
49997.10356754586	50006.01006358804	0
50033.06942428801	49981.91341570461	0
49979.94679799229	50001.3323591304	0
50008.85047956283	50016.47355770598	0
49995.25060635962	50016.73726829858	0
50006.72266694603	50007.64404602325	0
49990.082384099696	49971.73324296739	0
49994.30142329103	49986.52147414055	0
49993.99083781493	50013.564340328594	0
49993.677025331424	50019.77453632753	0
50008.88873976937	49986.20754836948	0
49989.62043617076	49984.9066512741	0
49976.89101514203	49999.79555213243	0
50000.38365317644	49984.73866509687	0
49998.50301832688	50004.801049115755	0
50002.4775370339	49999.82692121468	0
50000.58614407058	50022.59126134004	0
49991.57997734524	49980.74466590062	0
49999.47619484948	49983.55135301644	0
49997.872176753845	49979.78767954166	0
49999.51034001347	50014.126163537476	0
49987.361610054635	49969.53376487578	0
50002.83973411616	50012.701877170904	0
50010.86774556764	49989.07944425918	0
50001.15748309764	49991.573961654765	0
50007.9913835416	50022.24041741338	0
49988.7503233546	49981.35012226887	0
49986.03608310234	49999.11861181681	0
49985.00637627702	49981.597648055234	0
49985.650089384144	50009.49023072368	0
49974.397243483145	49994.03644489316	0
50015.4345562129	50000.98678220005	0
49976.39001702552	49983.38478956387	0
49990.066594147334	50015.71113489241	0
49971.73204410394	50023.41744022993	0
49983.60830630746	50002.113752133686	0
50007.28364498836	50014.70157262982	0
49983.19737224199	49998.713609976796	0
49986.11467622116	49996.56995467928	0
50019.87293030292	49996.05067039871	0
50011.89569799317	50004.23689077273	0
49987.14195373493	50003.64643312917	0
50005.18617250356	49976.00707180303	0
50021.27295677253	49997.78060101359	0
49979.594871433575	50010.649888378335	0
49992.039268323744	49970.88771154867	0
49987.510827455895	49972.02581111281	0
49995.56040451604	49984.98989796355	0
49981.0822076258	49967.432359146966	0
49987.94058000065	49974.88526764987	0
50014.510866226876	50001.379604242626	0
50004.62877733578	49978.807454918766	0
50003.970018942	50018.124082947324	0
49993.62624373497	49978.81782578118	0
49981.3428510555	50003.34384201937	0
50018.167902045905	50002.34827142573	0
49981.71449227033	50012.160532840586	0
49993.51179022016	50011.8374166899	0
50006.51511528033	49980.31385758159	0
50023.53832016382	49982.224374854566	0
50017.194157851016	50024.83639285489	0
50016.97714463976	50008.12513798981	0
49990.94758817478	50010.165896359336	0
50029.3899666008	49984.93088934797	0
49985.95128382408	49973.39797252086	0
50021.498484812364	49991.903341270365	0
49977.56468768297	50006.68173366002	0
49997.40523162644	49985.00916248897	0
49999.45886393115	50015.993292540705	0
50004.07375902936	49990.19193619716	0
49974.26236635185	50000.19879209648	0
50019.180563178095	49997.94562009952	0
50009.890755981425	49980.265018184764	0
49989.29510405071	50002.724338880376	0
49996.426259186024	49985.51478007382	0
50007.493040620924	49989.19723968765	0
49981.384028675486	50010.62626959132	0
49991.6071713429	49988.028312631526	0
49984.6056899718	49996.65388554512	0
49989.978249538704	49976.34614928339	0
50009.06208482354	50007.05225252825	0
50015.12164949382	49987.54220632814	0
50013.02451351341	50012.6930640136	0
49983.72875331615	50005.03348698493	0
50030.322162535915	50008.764945724026	0
49988.07236480543	49973.30322159022	0
50021.17953770424	49993.40148768863	0
49977.9353266202	49988.32861394756	0
50017.55200453088	49989.686622262205	0
50009.41709683127	49982.94472538286	0
49993.517031380165	49985.624445562935	0
50024.23762702507	49990.057631149546	0
50006.59920691841	50013.173112278804	0
49996.36285869221	49979.65183355569	0
49996.46253639952	50010.35669178488	0
49986.346697934445	49975.77454466398	0
50017.36509094484	49994.05724041787	0
49977.54298608225	50015.26628060827	0
49987.665413008544	50009.961026873665	0
50004.20668245684	49986.92493821414	0
49991.240948939056	49995.09753900651	0
49990.672214701546	49969.02835953091	0
49986.80029992012	50019.193986685816	0
49987.05498610656	50015.276629584274	0
50013.29483279359	49990.93642424138	0
50003.07116470876	50004.790797890644	0
50019.96678142075	50005.286622233856	0
50016.410985050155	50026.64117403084	0
50022.381607964344	49994.78009458669	0
50032.55510401598	49988.476649386204	0
50019.84726886357	50008.03743254569	0
50018.55105006549	49996.125393120456	0
50005.72733228711	49984.65987424659	0
49990.724770951034	50001.10196901953	0
50007.556938279646	49979.396019758125	0
50022.078615100705	50000.813758113996	0
50004.55566149082	50023.60044291396	0
49998.4983155582	50015.035411197096	0
50004.21201548379	49979.89735732732	0
49998.41688966351	49982.0914605221	0
49996.9404056562	50019.45560997021	0
50024.824178134666	50003.82240284793	0
49981.59933546655	49988.22546023058	0
50006.68692081328	49991.29153867619	0
50030.92505047998	49986.73341575318	0
49987.02162812129	49999.91224158874	0
50025.59547838074	50004.8113040502	0
49988.90094384041	49975.40867859488	0
49990.23594971534	49994.96063345515	0
50017.1067611682	49986.79810538411	0
49995.74080340362	50018.56532930337	0
50002.31586199673	50000.83903672667	0
49985.91446985067	49977.111835945914	0
49967.44431902017	49989.53004316159	0
49991.32434972063	49993.81099808387	0
50030.49764698876	49999.80431681986	0
50027.8920230694	49984.61646596402	0
49974.05217655252	49991.63751974511	0
49986.350155817265	50008.71150109189	0
49979.786602864704	49996.93528004006	0
49980.638830733114	50014.78666042598	0
50018.94609729141	49984.38404056665	0
50016.86817008317	49983.479919210724	0
49990.923193534356	50019.067660158245	0
49984.68159875427	50012.00075993163	0
49982.58897476211	49987.25645410104	0
49977.860154341804	50025.185317880954	0
49980.36263354036	49976.54920293385	0
50030.175245270664	50013.83441614367	0
50030.65430217634	50010.08164100497	0
49970.65389870021	50027.10203048065	0
50034.9719228903	49978.647480672626	0
50017.85789347177	50007.327853458395	0
49989.376716702325	50005.95581601044	0
49972.54740722439	50004.26018838349	0
49999.90607349646	49987.24525022351	0
50016.33039841318	50011.26546094777	0
49992.406209525456	50011.43399184492	0
50035.72874323706	50015.82195458916	0
50005.41012807499	50025.2913505149	0
49983.81713803753	49983.79410119446	0
49999.77181508898	49967.689736443	0
49967.01115954832	50018.732933267005	0
50001.21111076006	49976.59515916633	0
50022.03660548448	50021.284900769926	0
49987.06820574467	50005.69981951918	0
50020.23576196077	49998.22890886206	0
49992.16903790663	50013.34050751537	0
49981.74734959878	49983.20071237331	0
49991.36824090871	49969.98461879516	0
50012.37766248718	49981.688403947286	0
49974.56224014572	50014.0804240969	0
50024.36097900612	49986.16457806206	0
49978.57637046901	50017.57258934513	0
50035.21616128849	49992.33085888675	0
49988.520182053304	49993.212740546805	0
49990.99456999804	50011.18036907362	0
50014.791241027175	49989.81083623396	0
49983.24235149588	49995.04380092772	0
50005.4078474971	49995.59320991545	0
50026.3538803164	50002.49773890014	0
50022.33425121599	49996.648774144	0
49985.706139208625	50015.893411702025	0
50001.12132970448	50026.977078791555	0
50032.16883876991	49997.22933410839	0
50000.78804212597	50010.92367463368	0
49997.79416111843	49992.046539810384	0
49989.86428037326	49986.360250281214	0
49991.50355130605	50019.933566887434	0
50028.340584949256	50004.80209150397	0
50535.29853679822	50911.466742401164	88
50569.87885453978	50998.24724565513	88
50638.102891777	51068.31513354877	88
50484.53203974	51045.79255757278	88
50706.44261495986	51133.57901730722	88
50445.165641048596	50931.611857182965	88
50737.39340587349	51221.43291254252	88
50617.780021239	50870.60069069927	88
50592.14568373737	50783.66144773628	88
50392.15076612938	51049.773523134696	88
50487.64342002238	51139.61947525653	88
50349.4984700766	51137.592561506426	88
50761.23868596036	51314.832425398046	88
50772.162490258765	51072.5645769968	88
50810.75301647438	51165.015456020235	88
50330.79886928866	50984.01407934032	88
50851.58987043428	51313.58923214986	88
50895.203593315506	51116.7927448871	88
50742.991190353685	51408.96794527435	88
50941.64624353746	51295.92845295701	88
50853.615588879155	51026.324043563756	88
50624.27490262204	51172.52269174454	88
50689.23477605274	50788.48892413524	88
50266.547593451585	51091.12858070989	88
50738.02837880602	50985.57558414102	88
50547.48127011312	51226.83883416078	88
50960.348510450596	51178.71673292664	88
50942.641420799744	51033.57599031027	88
50498.60288956702	50764.64243177441	88
50474.68742705598	51280.95504883447	88
50709.16719950147	51496.50430555635	88
50614.07915142199	50695.34756600241	88
50414.10642375597	50798.35928476452	88
50865.95933377891	50930.86323815997	88
50324.30201008052	50828.24554096558	88
50340.33276739461	50739.014282389406	88
50681.09335013234	50635.63741205592	88
50548.738078297596	50626.520075161716	88
50948.1877703836	50884.572586477385	88
50637.1805848137	50555.253295942726	88
50620.47094054264	51473.51187635785	88
51019.749355359585	51350.474175892516	88
50653.7560478052	50461.76610017967	88
50782.511385852384	50811.553170353036	88
50176.5592564465	51106.76053489719	88
51048.32691526391	51199.88517372748	88
51096.40089016463	51408.206462736765	88
51117.27431766518	51314.89480740456	88
51140.12342332939	51190.46839518612	88
50459.467238220146	50591.9383830733	88
50203.086241895144	51018.14838899859	88
50937.55294279715	51401.38487817976	88
50749.14105088304	50456.10248003877	88
50812.815199334604	50391.991794919304	88
50252.80238480325	50894.819369083365	88
50633.978234756	51379.62839089479	88
50727.69352419228	50882.5201328619	88
51219.23681165042	51244.4005652028	88
51186.90801957143	51376.62475146141	88
51017.7443666055	50825.4697054567	88
50106.92231685496	51165.029863434014	88
51040.86164025662	50739.097520510644	88
50195.14759203138	51207.377386354456	88
50379.742333268325	50638.30304083934	88
50660.96090860226	51271.141661804664	88
50787.19811766634	50719.990235799865	88
50530.66107144088	51437.51719143069	88
50850.35555539347	51445.09072061236	88
50613.45243647871	50375.985056982405	88
50421.42255996691	50510.81667033969	88
50592.13883537702	51562.92426037431	88
50168.45300372025	50856.94257070202	88
50297.19277365836	50586.39006858341	88
50204.36045159413	50561.25634763555	88
50504.43495461768	51591.230662922426	88
50633.14602572818	51646.15424448443	88
50831.451116284865	50504.980465821696	88
51146.76786545298	51098.81593737517	88
50097.77959325191	51262.03926983564	88
50781.993076225735	50306.230691777404	88
50329.11012527046	50480.7398885936	88
50661.96530135161	51732.445603205815	88
50703.47779268488	50249.448880928125	88
50243.92490710224	51284.65286269377	88
50807.75533264567	50626.93798795763	88
50552.22639734982	50451.78094534289	88
51018.795876219476	51084.30240593945	88
50067.50825927647	51078.90732346814	88
50927.442746536726	50515.09513800385	88
51233.317169625516	51153.95779854574	88
50930.639673349004	50424.837618282974	88
51269.68297102102	51424.99794776601	88
50948.155878951	50606.90671498341	88
51036.63896798599	50582.16944284619	88
51018.11938291195	50460.66290843257	88
50211.00095821154	51374.08636637516	88
50704.18309453273	50377.27424531231	88
50425.34650596363	51634.25959854056	88
51141.392242829825	51003.39920626457	88
50006.73928802404	51269.28365369916	88
50944.72506845536	50720.862040423264	88
50349.05914609595	51692.10397907495	88
50302.56049701978	51408.99072119031	88
50257.143035036366	51704.41240389832	88
51329.14818266855	51172.97101172645	88
50301.90245493337	51612.06057163079	88
51007.165934719924	50966.05562692387	88
51230.294768630316	51062.67823840186	88
50112.3952308312	50570.82102724857	88
51146.03386918536	51485.21969282487	88
50344.69778185178	50388.77882130855	88
50234.13303113566	50785.42308812159	88
50341.13844013481	51787.34306924076	88
51091.41844418531	50926.488301140584	88
50755.48904641832	51704.031044067815	88
50392.550528722044	51409.214258393105	88
50217.965584926445	51471.43275217924	88
50009.477915955926	51155.22572617235	88
51212.17726836332	50935.81484506444	88
51302.613048970576	51008.91399841591	88
50866.36658749084	50270.16991683077	88
51269.496338748344	51319.31200254908	88
50288.5798350764	51202.94034436909	88
51111.061976265984	50445.461614944994	88
50078.068059802885	50662.56941975876	88
50987.48907233865	50352.634163679286	88
51109.4212638241	51567.4911031349	88
50179.032561508175	51762.47479172113	88
50653.16604180986	50957.646253045794	88
50167.00864122942	50667.55916091808	88
50079.055343265834	50834.731695703515	88
50361.36082232844	51495.01889423329	88
51141.54657444509	50843.37024334303	88
50563.241877259505	51315.19294932467	88
50262.89150997424	51841.316900868485	88
51375.03281185129	51072.23375375689	88
50341.15849631724	51283.263219477514	88
50911.16133585602	51517.7975187815	88
50571.99030391713	51736.78871053954	88
50893.420283989646	50183.447738910785	88
50128.02914056549	51445.472930984106	88
50111.49863412999	51356.69266218394	88
50352.83998058978	51877.862783295364	88
50256.80984271983	51932.013964595455	88
50417.773250345985	51950.43259031916	88
50990.486169883814	50176.95160211262	88
50880.51473095199	51229.19300746958	88
51131.44758048027	50565.41493741977	88
50257.7529533549	50367.87003926298	88
50806.71645307275	50156.878941142895	88
50179.322948480745	50471.100808374635	88
51175.01826122926	50755.06665724573	88
50829.20068849836	50064.27468425432	88
49924.76407694754	51122.82981019009	88
51443.42643754665	51129.330177118674	88
50196.70154147105	50302.94667417279	88
50468.97206313282	51508.09129911598	88
50170.05733411479	51853.21849768902	88
50023.90940758636	50590.60431675229	88
51128.694684705624	50357.29587099943	88
50799.88835959395	51783.86220211023	88
50439.739661923915	50389.59918735025	88
50403.68622416171	51217.87538534547	88
51532.950939315044	51123.77420109553	88
51306.46400566991	50918.80573490122	88
51504.19558498273	51212.3778920299	88
51221.181826225875	50583.45178979869	88
50716.81449570516	51612.754603912275	88
51348.122092643614	51377.58591499292	88
50502.61473970252	51805.074966997476	88
51130.64663923253	50654.61786130841	88
49921.60512514782	51238.76470381727	88
50336.048344639035	52002.501821414815	88
50430.087998915325	50297.09832392924	88
50894.38778384201	50808.84319942825	88
50609.746496789536	50227.18289380513	88
51016.03099551101	51584.738192319026	88
51204.82626907956	50410.26310701702	88
51221.56565265001	50673.56486748923	88
50181.417148448396	51557.07010054837	88
51458.47827839136	51023.09407163183	88
50850.210463001924	51697.6397706633	88
50036.18214232993	51436.71184046192	88
50422.004369019145	52045.39747342223	88
51351.28810454392	50839.42857233941	88
50941.391560444456	51693.64666674959	88
50501.63772566275	51919.60177874605	88
51595.97786977188	51198.18800476854	88
50893.21572857764	51786.92939088432	88
50107.4014320475	50329.86773573208	88
51408.02872805079	51309.36082740433	88
51473.01106030338	51374.934279897345	88
51554.52063857732	51292.65285679941	88
50042.042520058116	50916.07130455389	88
50121.8733545277	51688.42030139073	88
51199.21118102712	51587.858021829976	88
50485.076874927334	51713.51392756889	88
50996.48658192134	51768.258057583815	88
49980.61357521676	51052.53856710735	88
51434.15614983317	50875.81524928834	88
50799.5629240806	49974.87073935792	88
50989.341557163905	51859.298922427115	88
50516.95740872416	52041.32268944682	88
50359.1520652518	50235.46369719904	88
51262.52055612885	50783.95421636197	88
50796.19994181276	51875.28638881008	88
50229.31117875023	50211.21244062866	88
50596.54587358892	51920.604239568136	88
49942.899121468516	50553.63033163378	88
50698.2035228333	50158.14013532173	88
51020.71609798638	51950.27642031367	88
50048.7516829652	50496.85060497974	88
51021.758202274366	50089.81182945571	88
50665.112476381844	51861.27695667103	88
50011.24513064443	50409.84656474311	88
50132.96872349525	51935.43000925404	88
50998.58035119917	51493.61926270467	88
51240.19810108913	51671.79111722719	88
51351.60032175045	50749.991410929084	88
50924.01870662253	51964.92380652962	88
50138.97674612496	50233.55542262093	88
51646.812554064396	51310.864978515616	88
49935.401018645505	51328.205500188764	88
50055.689143284064	51889.24992453701	88
50208.109656359615	52006.971359152034	88
50027.6904630107	50738.13304874856	88
51722.29826218287	51372.12030601655	88
50051.36910743666	51621.35142726697	88
49841.02965702681	51326.26287689476	88
50740.51767285644	50565.07039231294	88
49917.10824707397	50406.72870115786	88
51810.11416875976	51333.278204721195	88
49956.39777065555	50959.47562805253	88
50097.791684135016	50987.42013522343	88
50991.65441915227	52041.83853607827	88
51270.268255694646	51763.2970984974	88
50713.84972195017	49938.912928193735	88
50910.65943208952	51607.19645072908	88
49861.731930341244	50953.31464894527	88
50890.366887112374	49990.81197544938	88
51032.915043234025	49999.814188107535	88
51109.412439400265	51983.54428189944	88
50604.59998595032	50133.94849294429	88
50850.39260346379	49900.30592467996	88
51148.24300014978	51666.58447181988	88
50737.03875585123	50057.12316857716	88
51447.16066678859	50766.898375483455	88
51296.99741954102	50529.90247786997	88
51258.30186354616	51857.677206750894	88
51315.05159070551	51614.888215516534	88
51039.918709110854	49907.472334507176	88
50028.409981362005	51525.77556706652	88
51639.59406542233	51118.84869868676	88
51725.59220746937	51143.95897209467	88
50458.059877919244	50208.846151659905	88
49963.52018508413	50867.39068867209	88
51486.14166957627	50678.63920958204	88
50846.55933176292	49807.9136903058	88
51376.335892844254	51468.980060918606	88
51869.46667692975	51405.2057645839	88
51742.73977736924	51269.7619520417	88
51828.45660022009	51489.17170177803	88
51066.559689917776	50282.795695663415	88
51037.84822291352	51680.244712613065	88
51159.7844716906	50261.807907845425	88
50874.130656351364	52045.96543296096	88
51535.53200807303	50596.603619505666	88
51545.20014966561	50993.95543721439	88
50518.230255844166	50326.03466138832	88
49873.068736038455	50861.42634745856	88
51116.305147607316	50084.70977263022	88
51422.56925880269	50609.473071777844	88
51271.09741444213	51531.191615730684	88
51735.05658601912	51505.706599295	88
50782.543301072285	51550.71062890627	88
51668.550352440885	51444.6708310757	88
49839.80439031733	50774.96008074813	88
49984.091304890855	51686.979996764814	88
50986.89989113162	49830.8316730323	88
51314.00884069628	50667.184545811164	88
51085.635652147444	51859.128175139784	88
50098.9968336023	52021.28031202409	88
49831.1298556239	51100.9119814335	88
51269.43782136355	51948.474044150535	88
51696.37097473258	51049.20189720856	88
49933.88832422414	51770.266133029814	88
51452.14991243582	50523.45863681384	88
50536.10215261908	52136.822864716516	88
51252.07613373413	50331.727597598736	88
51302.48233087477	50434.04972605482	88
50107.979626111046	50143.300361221685	88
50691.89398810981	51953.74676457161	88
51345.53027687076	51813.19306067647	88
50375.00246175038	50147.24220566224	88
50092.1653357903	51799.527679665975	88
50509.04850448912	50128.436351320655	88
51126.19873302556	49876.84700353359	88
51410.361835767886	51881.5785299467	88
49838.579420308655	51782.344795057965	88
49883.51981790165	51409.34887248451	88
51076.481980168835	52078.876351516075	88
50613.688067670235	52183.49926209105	88
49967.84731630085	50326.734046501	88
51411.1909088225	51621.44448585264	88
50318.182452769215	52092.08592538184	88
49896.5386776761	51653.06080554169	88
51245.41389137838	50226.50053480485	88
49800.56641530161	50691.417831500155	88
51143.44877143538	51758.030859831844	88
51217.45189967304	49874.33138074814	88
51632.39513643009	50603.51020507456	88
51567.63229399961	50719.186211815984	88
49755.50017704287	51734.4783099782	88
51415.531898651556	50438.905188677614	88
50271.924733521635	52177.98150546937	88
51660.39489509328	50734.05591243647	88
50152.64314258383	50065.137544588004	88
51531.00746257598	50876.27042787912	88
50994.880949816026	49736.524483896814	88
50562.25055292635	52258.266385172275	88
49937.452703456285	51572.12706571087	88
49811.7535838079	51466.11261769981	88
50615.01714763302	50044.60131641807	88
50885.808737824	49727.01218873485	88
51791.061026161675	51048.1645224852	88
51297.9092534897	49822.32533773534	88
50735.67016189885	49848.70398444959	88
50499.309690961214	52323.558165241564	88
51354.849848517784	49746.23512007443	88
51356.16573287747	51969.2370626257	88
50947.08136552921	49919.38685959036	88
51444.51736564556	49763.541358821494	88
49737.753246375665	51130.4366158745	88
49768.4495894011	51546.59312622984	88
51768.75550314579	51590.29080413242	88
49710.41028134586	50687.607921908406	88
50226.47133442439	52262.38065235464	88
51341.0931252607	50350.67630152061	88
49676.5137011403	50777.654235684335	88
51285.92558642501	50145.723126508565	88
50780.54681541328	51971.444272018816	88
50846.70277903697	49644.330627285155	88
50922.40015655521	50074.741262895026	88
51871.998233535815	50997.245406634844	88
49774.48859937802	50840.81610592211	88
51363.87328597167	50095.13388104949	88
51426.73651281365	49853.620084658476	88
49850.61815002003	50575.570694190304	88
50984.43018772773	49639.98007767408	88
49718.18030862105	51650.05783070004	88
50545.97772613563	52407.06184332564	88
49677.51909915831	51555.99175864702	88
50734.02373738129	52052.67142942667	88
49935.67113407786	50757.59133044944	88
51198.84448925489	52017.684351143704	88
50369.89672522112	50054.19971768822	88
50093.915672454845	49995.39521937067	88
51506.07935591556	51891.03224461207	88
51457.90391104763	50118.792597684136	88
51359.91952212891	49652.43815134378	88
50102.25389230101	50418.865372525834	88
49586.420838167316	51556.05729513751	88
51450.50156480104	49632.953333506775	88
51494.57387922218	51579.1003583461	88
50040.48921357952	50270.34554603509	88
51824.640741696305	51230.89571423043	88
51814.600105565754	51142.376611844724	88
51939.05909662663	50930.33480402397	88
51743.41224796568	50691.07522369641	88
50046.57090982203	49914.4625335599	88
49821.54081421677	51875.39869327578	88
49732.02269480006	51822.58466816628	88
50702.32267388672	52169.5833817879	88
50607.55074460684	52024.8006607992	88
51396.756301557536	50007.397382369425	88
51466.4673683717	51811.27817500626	88
51274.49620826428	50054.995874978136	88
51493.888605340806	50206.13779981448	88
50476.4158643742	52233.086615649336	88
51902.222796885675	51540.13417194819	88
49876.32253555924	50318.7487462414	88
51688.855085890245	51633.320239336914	88
51816.84978901575	51667.53845412299	88
50236.24352460976	50115.40468409683	88
49801.72562530452	50494.66359027915	88
50782.00618305727	49574.83744177453	88
50129.93951090627	52248.207401199164	88
49901.74086640155	50669.58976166387	88
49642.89454123323	51844.2546799443	88
51740.6968571257	50965.86572809386	88
50000.24282758671	51959.466241926435	88
50403.43326669264	49962.419224515615	88
50963.95461975551	49547.960054716736	88
49951.56857706622	51471.04054388299	88
51286.174761867085	52041.33251242121	88
49630.634755372426	51693.23544188455	88
51427.883969481685	49539.108028059156	88
51943.729311067895	50840.45685799877	88
49664.0672257776	50611.60647445688	88
49586.803026483285	51460.34111381451	88
51550.88092750103	50111.68321622869	88
50659.4516752615	49790.9388397328	88
49916.80873003559	51920.376716512634	88
49946.75063300478	52040.132698638816	88
50962.317943500486	50262.525774130074	88
50125.732923621596	52343.58717062913	88
51723.10932129058	51721.46266883323	88
49710.210626732085	51045.78936559407	88
51535.03925612898	50475.65843570385	88
50057.66608153157	52182.4864176127	88
50116.96194154098	50752.84733665102	88
50460.508989732625	50043.58446896555	88
49898.016047199446	52122.15660240906	88
50043.78224964404	52273.36858268598	88
49581.14841153064	50565.68522429978	88
51590.846792328375	50214.97299186161	88
49530.50505180473	51386.95371610689	88
51535.84080419078	49737.29714021468	88
50868.86813869701	49535.47820431853	88
50474.17499892958	49899.139377832034	88
51541.22509797604	50385.887802353805	88
49622.92772613287	51024.57617303345	88
51421.347582439004	52035.49065350137	88
51337.25269658785	49541.177977437386	88
50626.15098798709	52459.90547479222	88
51585.10826502684	49814.2027782809	88
51582.637048386285	51400.625107100444	88
51284.191714292996	49466.083369002205	88
50769.7493950957	49696.21708120845	88
50788.933981699825	52191.067662312846	88
50865.80617897246	49445.7772057002	88
51803.39740068078	50894.42854425215	88
51460.26121272313	51700.05908443789	88
49545.38236209204	51834.795887048276	88
51092.35791679663	50196.9806743557	88
51950.14985790185	51357.90824893082	88
51341.43818542287	51704.7750421027	88
49701.74361511321	51915.21097311032	88
51588.38685837936	51935.474704306595	88
50905.06052752729	49362.367163236646	88
51243.415332560005	49967.78644500297	88
50015.84024816668	50172.541588359636	88
50544.580712048875	49957.177132105935	88
50166.20615035147	49940.90687875039	88
51650.79585619584	51551.21736503733	88
51632.64859561726	50473.44429879625	88
49954.61133292584	49912.82650303708	88
51595.71184478475	50807.191058291755	88
51685.85797057356	50889.02914614065	88
50472.26873163959	49803.50705465571	88
52030.66427162824	51315.326192461645	88
51554.50637526749	51494.3708672071	88
49526.99321490055	51747.10781152965	88
49750.138192108476	51343.984383743395	88
49685.936880068875	51270.29530488993	88
49884.26807875622	50229.7424504573	88
51236.823033112094	49749.839625480454	88
49532.381659339604	51009.663540309026	88
50494.47637730018	49715.558710798	88
49725.162520847385	50438.554154635465	88
49605.11432677979	51216.445313554	88
50556.184330178075	49846.108906629815	88
52009.027617157655	50991.60001000998	88
51956.65002433094	51072.83316881568	88
51708.935755306535	51814.801776430984	88
51505.37962063019	50301.30698646079	88
49706.85656529185	51424.05896822625	88
50161.604977565876	49848.34821817731	88
51897.4523781006	51717.7820303853	88
49637.487256239365	50455.99188330657	88
50144.924279411265	52151.79708356808	88
49471.349098033854	51896.76087997587	88
49486.725530072414	50591.039059282426	88
50116.112375885525	49768.65834514988	88
50887.15422145526	49270.62891483539	88
52102.37270088241	50997.313477979566	88
51276.5432869938	49371.91788434509	88
49808.401187891635	52151.95646390603	88
49780.4416711045	51256.11400131384	88
52187.13357019915	50967.48679222179	88
52280.90813095985	50981.995890104736	88
51323.05148996594	52122.41148341026	88
51116.17399256331	49784.178132537694	88
50397.56571816053	52287.61984291916	88
50002.25021902386	49991.67344816959	88
51614.529294560525	51794.31107439913	88
50348.22221745383	49887.30506114771	88
49796.58167641941	51962.98083771979	88
49481.788943207765	50929.994138462556	88
51205.03612755869	52106.59648555472	88
49457.83177182552	50842.35585704898	88
49953.36730239797	52308.293366996346	88
50783.81284081754	49484.162758335304	88
51782.43612669397	50607.10906970562	88
51131.73086181747	52157.61708303897	88
49615.49465748988	51347.84918477275	88
51193.92854300768	49475.17419412093	88
50207.53876685623	49759.178584392575	88
51395.483667348104	50959.65799101417	88
51682.13379492656	51906.4157280071	88
