# Supplementary material for: Abundant Topological Outliers in Social Media Data and Their Effect on Spatial Analysis
Source: PLoS One. 2016 Sep 9;11(9):e0162360. doi: 10.1371/journal.pone.0162360 (PMC5017681; doi:10.1371/journal.pone.0162360)
Supplement: S4 Dataset — See the respective attached file. (ZIP) [file pone.0162360.s004.zip › S4_inclusion_swl/clust_9_18.csv]

50000.0	50000.0	0
49997.79043139506	49998.597076012185	0
49992.133447697015	50000.07879332946	0
49995.558133034945	50000.38009565156	0
49997.21745450375	49997.77212437529	0
49994.57180867038	50002.631066205395	0
49991.49888846195	49992.4613969998	0
49996.77201141029	50001.35825968003	0
50004.850999751936	50000.85693610015	0
49993.46797080403	50008.42654315858	0
49998.95035597973	49999.646175560476	0
49997.442896782326	49996.09302892505	0
49998.812795232036	50001.19449831629	0
50002.62075658079	49995.496073808055	0
50000.216125961226	49993.66178437633	0
50004.23648844592	49992.22940218959	0
49993.571381594695	49999.580818657516	0
49992.41923089483	49988.943020042476	0
49996.0527618576	49990.599080623244	0
50001.12000876341	49996.02035613251	0
50001.6019572125	49988.69191780159	0
50000.054173393626	49994.84507609227	0
49996.16393075302	49983.54171333091	0
49999.359585119164	49998.34690009942	0
49990.032259035645	49990.78718097332	0
50008.03801246034	50004.374756706806	0
49997.912305912	50002.05047237355	0
50003.47988321763	49993.052296422924	0
49985.51403302475	50003.33527065473	0
49998.6759818169	50008.21620234813	0
50007.88661690972	50006.75171072905	0
49992.84463948033	49996.02080521639	0
50005.353157945894	49996.63946390781	0
49993.56821679584	49997.757853689975	0
49984.727985152575	49992.42600786566	0
49987.897885826496	50000.432936200814	0
49995.41428427015	49998.58480619745	0
49998.23230755371	49984.27159425677	0
50001.56984675912	50003.70886639595	0
49987.949256951135	49986.671472371265	0
49993.69019385624	49988.42095948461	0
49990.60023029436	49996.84431148471	0
49989.8831856475	49998.5480773353	0
50004.031737429694	49998.13902404288	0
50003.4894029905	50003.09904140463	0
50008.61850962432	50008.21797879241	0
49999.591625836154	50002.031401449996	0
49997.03975814452	50009.348246719914	0
50004.44371639388	49993.891565456965	0
50003.34929151505	49985.56991203538	0
49992.16039029563	50006.06042632077	0
50007.15378653218	49999.26466668234	0
49996.16890274137	50002.738391335304	0
50005.92485061879	49988.330804757796	0
49998.38389391129	49993.62450756858	0
50005.06115385122	49997.67556213016	0
49988.91764942108	49997.5550046056	0
50007.51712024195	50001.36870839534	0
49988.1616042304	49983.63506917873	0
50009.485075860175	49997.87824772131	0
49996.04301541916	50008.734037925446	0
49992.10706594943	49998.709555552676	0
49998.05603662089	49976.85732034227	0
49998.23225417739	49988.04705525317	0
50003.29875263384	50010.79864165075	0
49988.8005706413	49988.888047156666	0
49998.633742805185	49985.74198749925	0
50012.26252845324	49989.043919917516	0
50001.71554240036	50008.23076770677	0
49990.4221963806	49980.08489794384	0
49996.7307457035	49986.75100088232	0
49996.95323201458	49991.31025767149	0
49996.627782278076	49999.704189140306	0
49993.783599509414	50001.9670468794	0
49995.547791910605	50007.16657583297	0
49994.541607082676	49998.032773452	0
49997.19536476392	49993.761534747864	0
49994.48619388764	49990.314267388865	0
50005.31953840113	50011.457951609125	0
50005.21838530439	49992.710027598725	0
50003.553832569996	49996.930528550794	0
50005.55622003214	50007.27952617764	0
50016.07253131363	49992.92009515851	0
49981.55975510632	49993.815413305005	0
49998.391760254424	50010.92338898061	0
50006.9610331696	49997.4371772649	0
50008.761052684844	49996.71402507769	0
49995.88335509951	49989.38185972829	0
49996.861110456084	50003.60591475201	0
50011.76083948491	50005.815023696225	0
50007.565205166386	49988.032658921504	0
50011.5472826698	49993.41279408204	0
49994.69598294172	49991.86267472745	0
50001.59297422699	49992.63184262959	0
50020.432728192354	49991.544523876044	0
49995.42836478101	49997.296746693275	0
49998.810270886876	49992.07105333187	0
49990.64479087334	50004.56734443546	0
49986.07489653561	49993.66150576665	0
49986.51012401545	49995.60849854692	0
49984.077954815686	49995.664388103614	0
50003.895467088914	49987.98694527446	0
49982.031325156546	50004.108411650275	0
50012.386007996894	50002.93416500153	0
49981.83577827261	50006.99544168797	0
50002.61358895062	50006.125868638286	0
49997.610187178936	50007.504993158815	0
50002.000247755146	49982.02566011666	0
50003.92467657114	50009.55221404131	0
50007.90022175466	50009.254849840996	0
50002.119076106625	49987.54881244561	0
50000.85755020047	49982.84260186325	0
50002.88920887537	49988.277816315385	0
50000.76418505607	49990.47633754719	0
49991.52221516297	50005.175687260315	0
49991.79441719219	49989.945528475415	0
49998.38903914623	49990.977596904035	0
50010.86443657174	50002.861853111826	0
49996.13310567727	49978.225416527945	0
50001.90323198772	50002.087447907405	0
50005.84584777947	49998.54566276328	0
50017.357289774474	50003.73442282242	0
50012.453241333955	50007.3589429362	0
49985.605250376015	50000.51473356919	0
49994.38328827558	49984.18899957935	0
50000.8403546126	50004.897730818215	0
50006.11194117808	49990.15992299432	0
49984.27524808013	50005.968591316036	0
50019.5490885488	49989.334775282514	0
50008.08135946473	49995.88210170539	0
50013.452588935026	49988.7082536488	0
49998.1854275154	49989.08493253287	0
49998.71774061969	50006.58240197167	0
49993.97049801827	50004.02511665101	0
50015.25622703696	49993.5720335993	0
50019.81418921928	49993.28277654077	0
49995.226166110464	49988.49803466768	0
49993.865175289255	50005.869898426434	0
49994.04884830762	49993.897956082816	0
50001.39258520028	50014.69304526826	0
49992.10381851385	49991.3367421365	0
50002.88349777745	49998.53556594982	0
49999.29465558944	50003.13800737407	0
50012.61582749915	49996.667967977366	0
50004.93898694684	49981.08544820314	0
49992.72674114008	49981.491918674365	0
49982.816725410885	50008.82887474503	0
49993.60548876865	49980.15138910854	0
49992.11360557294	49974.161871512435	0
50008.0641741181	49991.535682462476	0
49986.56975352135	49985.88537937111	0
49988.26397047004	50003.51104710496	0
49986.204012010814	49983.62403469558	0
50005.45533731321	50008.4777403098	0
50002.84202847576	50009.38788858975	0
50004.5110949025	50002.17592122478	0
49977.593176681534	49997.97886004455	0
50012.96296910729	49986.584380800676	0
50000.389708098875	50008.21378903525	0
49990.53693650669	49987.986221160616	0
50014.06684097054	49993.2541244715	0
49991.01998804747	50002.62396518842	0
49997.179664791176	49989.593964051295	0
50004.2950092968	50012.89350630644	0
49990.621701041644	49975.46767306921	0
49993.55678247852	49977.01456242952	0
49992.84959283164	49987.70268395018	0
50011.20404459958	49996.77816642178	0
50003.364540594666	50019.003513690965	0
49983.49823437399	50007.538690917216	0
50014.32975302772	49996.15686941403	0
50015.78410513641	49997.474112749405	0
50009.43197460551	49990.474738550445	0
50004.745906517455	50016.623646608256	0
50009.63416808849	50010.34807378314	0
49981.74271072933	50016.83610456045	0
50013.40609958293	50002.34463341224	0
50002.72985233878	50018.01678341299	0
50008.287622641416	49999.13161246651	0
49984.126513146795	49977.08224825575	0
50012.84333684762	49985.38424254539	0
49987.99532836726	49995.883448455505	0
49990.49563661924	49992.83144377475	0
50014.145828508044	50005.16808115428	0
50015.1384677496	50000.029878970345	0
50018.71002429644	49992.34413541518	0
50007.134924491525	50011.962310271636	0
49996.373515502455	49992.135994846685	0
50006.850693972374	50009.72264438309	0
50012.45941158673	50019.663471941465	0
49992.899397134126	49993.07508130361	0
50016.607641170005	50001.151601822945	0
50001.25747092277	50006.547656443894	0
50005.9345093647	49994.19009730721	0
50017.813944932546	50005.00005444524	0
49994.42296405501	50000.44724693628	0
49999.35940114721	49988.76188971461	0
50016.58884756132	49999.17895380054	0
49994.892938313336	49980.091849776516	0
49995.0510721457	49995.44024060015	0
49986.38053722962	50002.41536141428	0
49990.64707373581	50007.66669698612	0
49989.3412077137	49992.250863683475	0
49987.369434572014	49998.90669951169	0
49986.04730065185	50004.93889305151	0
50020.57281063565	49988.298296764944	0
50003.141428724506	49983.92680217168	0
50011.81226398315	50020.795317113116	0
50007.91702417866	49994.79261652382	0
49997.460358599514	49978.000531714766	0
50008.47322917809	49997.7998386602	0
49988.79105521255	49985.61885176348	0
49979.99668415866	49988.247550464446	0
50023.01450993598	49990.665766766455	0
50001.80863469015	50011.621492053586	0
50001.180707899926	50000.160397497704	0
50001.230491099064	50013.464722137476	0
50005.57916729151	49986.36478573439	0
50006.32386534526	50003.98689779463	0
49987.26417256439	49997.386262863576	0
49986.50969488265	49971.13079668079	0
49991.78560749561	49984.743248127874	0
50011.91064186316	49987.25857504851	0
49979.026179858774	49993.54009193787	0
49995.29197055855	50014.299317089695	0
50003.27528192292	49991.640484220654	0
50022.18687484511	49999.49876293456	0
50016.845165693354	49996.542146341235	0
50009.68184032617	49994.3223712722	0
50008.5689875515	49989.42745413995	0
49988.62882947315	49994.23153514448	0
49978.34352784749	49994.31806542327	0
49991.21899801028	50013.93786311992	0
50009.06545782055	49992.015826742805	0
49996.762495718875	49973.93491078354	0
50017.86968777505	49999.56646561498	0
49992.32209367812	50003.204802689404	0
50006.53972236025	50002.45568023364	0
49989.60527622023	49999.63902025744	0
49998.13606003267	50013.69500914624	0
49990.00921189547	50013.485931768155	0
49991.09537875763	49976.82180722324	0
50010.54800492425	49998.00514117209	0
49989.09032394753	49996.42852776032	0
49995.18505374276	49987.3120398817	0
49990.204920949844	49989.23957312068	0
49995.16332007578	49981.804981765024	0
49989.805555721876	49969.598178768865	0
50014.54160586519	50009.30971696948	0
50021.54580095918	50001.77225144148	0
50006.927652825536	49994.9504747572	0
49978.94516972163	49997.86333530433	0
49987.154837966766	49993.45593771072	0
50018.25094646333	49988.26745355924	0
50015.53809944499	50007.19757847838	0
50002.562234896366	50007.29734310244	0
50000.87592896443	50009.30557281569	0
49996.09835851055	49994.088565508806	0
50023.472574627034	49993.01831946304	0
50013.090661204544	49993.807025936294	0
49978.33498788711	49999.89226490378	0
50014.457860201575	50015.35471834229	0
50006.75642568968	49992.643689522236	0
50010.80395894891	49986.74763689218	0
50001.22972512284	50016.696412634854	0
50011.0865047758	49984.2383962155	0
49987.17750191979	49980.50113884318	0
49988.18126003159	50002.39534483807	0
50025.30879016485	50001.55626795164	0
50004.84985572731	50003.25131092541	0
49992.321169828596	49977.792669715236	0
50025.70679542769	49986.95657258604	0
49987.68618123762	49990.97637467728	0
50003.750755374844	50000.30182726468	0
49993.00738688821	50018.27374472574	0
49985.56049451298	49985.40564000354	0
50012.47559685164	49994.66869856204	0
49988.23073582163	50005.06016935864	0
50014.21137249285	49998.59916272567	0
49985.705947552444	49991.237555350046	0
50023.961762669176	49980.63716247672	0
50015.65901229553	50005.51123304655	0
50007.42018130532	49983.40923644637	0
50003.98929458173	50020.19652411129	0
49978.68685766216	49980.01706397409	0
50006.02554113342	49983.502716806615	0
50006.37104882755	50017.880156948675	0
49977.877792385596	50016.68462250551	0
49983.88778388111	50003.431641383904	0
50007.25930525301	50016.356386512496	0
49997.53870393056	50011.68337544323	0
50028.8876354843	49996.7961139601	0
49993.03313609062	50004.99403676527	0
49978.87460193789	49978.57901382944	0
49998.366406242945	49994.75751474936	0
50019.61622097593	49990.60713461233	0
50014.61533795304	49991.38028168589	0
50008.690952911136	50020.165591565055	0
50005.68511072025	50013.842987113785	0
49996.093953493786	49996.01996986774	0
49981.46397774686	50000.416395001106	0
50010.21667654521	49996.177030068495	0
49996.98762224401	50012.73618486243	0
49977.06413674297	49991.234642248426	0
49993.694214306066	49995.12567417274	0
49980.3192485011	49994.00326872188	0
50004.056211135474	50014.66353332076	0
50002.37956575776	49978.923750197646	0
50022.66685467963	50001.65038291576	0
49995.84149753014	49973.43350969119	0
49997.10356754586	50006.01006358804	0
50033.06942428801	49981.91341570461	0
49979.94679799229	50001.3323591304	0
50008.85047956283	50016.47355770598	0
49995.25060635962	50016.73726829858	0
50006.72266694603	50007.64404602325	0
49990.082384099696	49971.73324296739	0
49994.30142329103	49986.52147414055	0
49993.99083781493	50013.564340328594	0
49993.677025331424	50019.77453632753	0
50008.88873976937	49986.20754836948	0
49989.62043617076	49984.9066512741	0
49976.89101514203	49999.79555213243	0
50000.38365317644	49984.73866509687	0
49998.50301832688	50004.801049115755	0
50002.4775370339	49999.82692121468	0
50000.58614407058	50022.59126134004	0
49991.57997734524	49980.74466590062	0
49999.47619484948	49983.55135301644	0
49997.872176753845	49979.78767954166	0
49999.51034001347	50014.126163537476	0
49987.361610054635	49969.53376487578	0
50002.83973411616	50012.701877170904	0
50010.86774556764	49989.07944425918	0
50001.15748309764	49991.573961654765	0
50007.9913835416	50022.24041741338	0
49988.7503233546	49981.35012226887	0
49986.03608310234	49999.11861181681	0
49985.00637627702	49981.597648055234	0
49985.650089384144	50009.49023072368	0
49974.397243483145	49994.03644489316	0
50015.4345562129	50000.98678220005	0
49976.39001702552	49983.38478956387	0
49990.066594147334	50015.71113489241	0
49971.73204410394	50023.41744022993	0
49983.60830630746	50002.113752133686	0
50007.28364498836	50014.70157262982	0
49983.19737224199	49998.713609976796	0
49986.11467622116	49996.56995467928	0
50019.87293030292	49996.05067039871	0
50011.89569799317	50004.23689077273	0
49987.14195373493	50003.64643312917	0
50005.18617250356	49976.00707180303	0
50021.27295677253	49997.78060101359	0
49979.594871433575	50010.649888378335	0
49992.039268323744	49970.88771154867	0
49987.510827455895	49972.02581111281	0
49995.56040451604	49984.98989796355	0
49981.0822076258	49967.432359146966	0
49987.94058000065	49974.88526764987	0
50014.510866226876	50001.379604242626	0
50004.62877733578	49978.807454918766	0
50003.970018942	50018.124082947324	0
49993.62624373497	49978.81782578118	0
49981.3428510555	50003.34384201937	0
50018.167902045905	50002.34827142573	0
49981.71449227033	50012.160532840586	0
49993.51179022016	50011.8374166899	0
50006.51511528033	49980.31385758159	0
50023.53832016382	49982.224374854566	0
50017.194157851016	50024.83639285489	0
50016.97714463976	50008.12513798981	0
49990.94758817478	50010.165896359336	0
50029.3899666008	49984.93088934797	0
49985.95128382408	49973.39797252086	0
50021.498484812364	49991.903341270365	0
49977.56468768297	50006.68173366002	0
49997.40523162644	49985.00916248897	0
49999.45886393115	50015.993292540705	0
50004.07375902936	49990.19193619716	0
49974.26236635185	50000.19879209648	0
50019.180563178095	49997.94562009952	0
50009.890755981425	49980.265018184764	0
49989.29510405071	50002.724338880376	0
49996.426259186024	49985.51478007382	0
50007.493040620924	49989.19723968765	0
49981.384028675486	50010.62626959132	0
49991.6071713429	49988.028312631526	0
49984.6056899718	49996.65388554512	0
49989.978249538704	49976.34614928339	0
50009.06208482354	50007.05225252825	0
50015.12164949382	49987.54220632814	0
50013.02451351341	50012.6930640136	0
49983.72875331615	50005.03348698493	0
50030.322162535915	50008.764945724026	0
49988.07236480543	49973.30322159022	0
50021.17953770424	49993.40148768863	0
49977.9353266202	49988.32861394756	0
50017.55200453088	49989.686622262205	0
50009.41709683127	49982.94472538286	0
49993.517031380165	49985.624445562935	0
50024.23762702507	49990.057631149546	0
50006.59920691841	50013.173112278804	0
49996.36285869221	49979.65183355569	0
49996.46253639952	50010.35669178488	0
49986.346697934445	49975.77454466398	0
50017.36509094484	49994.05724041787	0
49977.54298608225	50015.26628060827	0
49987.665413008544	50009.961026873665	0
50004.20668245684	49986.92493821414	0
49991.240948939056	49995.09753900651	0
49990.672214701546	49969.02835953091	0
49986.80029992012	50019.193986685816	0
49987.05498610656	50015.276629584274	0
50013.29483279359	49990.93642424138	0
50003.07116470876	50004.790797890644	0
50019.96678142075	50005.286622233856	0
50016.410985050155	50026.64117403084	0
50022.381607964344	49994.78009458669	0
50032.55510401598	49988.476649386204	0
50019.84726886357	50008.03743254569	0
50018.55105006549	49996.125393120456	0
50005.72733228711	49984.65987424659	0
49990.724770951034	50001.10196901953	0
50007.556938279646	49979.396019758125	0
50022.078615100705	50000.813758113996	0
50004.55566149082	50023.60044291396	0
49998.4983155582	50015.035411197096	0
50004.21201548379	49979.89735732732	0
49998.41688966351	49982.0914605221	0
49996.9404056562	50019.45560997021	0
50024.824178134666	50003.82240284793	0
49981.59933546655	49988.22546023058	0
50006.68692081328	49991.29153867619	0
50030.92505047998	49986.73341575318	0
49987.02162812129	49999.91224158874	0
50025.59547838074	50004.8113040502	0
49988.90094384041	49975.40867859488	0
49990.23594971534	49994.96063345515	0
50017.1067611682	49986.79810538411	0
49995.74080340362	50018.56532930337	0
50002.31586199673	50000.83903672667	0
49985.91446985067	49977.111835945914	0
49967.44431902017	49989.53004316159	0
49991.32434972063	49993.81099808387	0
50030.49764698876	49999.80431681986	0
50027.8920230694	49984.61646596402	0
49974.05217655252	49991.63751974511	0
49986.350155817265	50008.71150109189	0
49979.786602864704	49996.93528004006	0
49980.638830733114	50014.78666042598	0
50018.94609729141	49984.38404056665	0
50016.86817008317	49983.479919210724	0
49990.923193534356	50019.067660158245	0
49984.68159875427	50012.00075993163	0
49982.58897476211	49987.25645410104	0
49977.860154341804	50025.185317880954	0
49980.36263354036	49976.54920293385	0
50030.175245270664	50013.83441614367	0
50030.65430217634	50010.08164100497	0
49970.65389870021	50027.10203048065	0
50034.9719228903	49978.647480672626	0
50017.85789347177	50007.327853458395	0
49989.376716702325	50005.95581601044	0
49972.54740722439	50004.26018838349	0
49999.90607349646	49987.24525022351	0
50016.33039841318	50011.26546094777	0
49992.406209525456	50011.43399184492	0
50035.72874323706	50015.82195458916	0
50005.41012807499	50025.2913505149	0
49983.81713803753	49983.79410119446	0
49999.77181508898	49967.689736443	0
49967.01115954832	50018.732933267005	0
50001.21111076006	49976.59515916633	0
50022.03660548448	50021.284900769926	0
49987.06820574467	50005.69981951918	0
50020.23576196077	49998.22890886206	0
49992.16903790663	50013.34050751537	0
49981.74734959878	49983.20071237331	0
49991.36824090871	49969.98461879516	0
50012.37766248718	49981.688403947286	0
49974.56224014572	50014.0804240969	0
50024.36097900612	49986.16457806206	0
49978.57637046901	50017.57258934513	0
50035.21616128849	49992.33085888675	0
49988.520182053304	49993.212740546805	0
49990.99456999804	50011.18036907362	0
50014.791241027175	49989.81083623396	0
49983.24235149588	49995.04380092772	0
50005.4078474971	49995.59320991545	0
50026.3538803164	50002.49773890014	0
50022.33425121599	49996.648774144	0
49985.706139208625	50015.893411702025	0
50001.12132970448	50026.977078791555	0
50032.16883876991	49997.22933410839	0
50000.78804212597	50010.92367463368	0
49997.79416111843	49992.046539810384	0
49989.86428037326	49986.360250281214	0
49991.50355130605	50019.933566887434	0
50028.340584949256	50004.80209150397	0
50124.562301278595	50113.66596561635	8
50131.655365187784	50124.905785396164	8
50133.86522242634	50104.9276452052	8
50117.10473121621	50097.89362881651	8
50109.27861508964	50116.45441273051	8
50137.1279068315	50134.43400499635	8
50135.55114631701	50150.42461905894	8
50144.99464339139	50113.529199645236	8
50115.23184285295	50125.73895516705	8
50106.573981372465	50133.41650583617	8
50135.97367866567	50115.02875733621	8
50130.186288779856	50092.39410978622	8
50097.53759115293	50141.404221213386	8
50140.33811133691	50165.693936918884	8
50151.78463850239	50142.24360703424	8
50103.14282618631	50102.582809526684	8
50090.25091782763	50093.16110454072	8
50101.38300432456	50081.317698660605	8
50126.565689373165	50160.034788490004	8
50148.9522102719	50178.3539560591	8
50143.587237204476	50156.535972450794	8
50087.59874258616	50076.71270084556	8
50094.676228578486	50106.49832034793	8
50158.83711843862	50120.3552988632	8
50087.95133899981	50117.223571981594	8
50099.570817603446	50115.395998211	8
50074.660392124046	50109.03518710219	8
50118.779717095786	50152.67977225901	8
50075.894508397854	50121.07541477638	8
50067.64726207471	50117.44964339393	8
50083.30531499706	50132.910861809316	8
50109.578016506865	50070.81429029237	8
50096.85864469056	50124.92772633651	8
50081.35105009987	50069.3423273501	8
50116.364787018785	50064.662437282816	8
50066.02486349217	50131.03293394183	8
50116.417929065574	50165.3233323432	8
50050.3144382649	50136.901991879604	8
50087.57649581264	50059.7324348806	8
50107.56390724376	50091.49773132693	8
50061.05322252706	50104.05830416302	8
50141.96155200351	50124.20100868328	8
50157.37521438867	50132.43754866333	8
50152.40445144272	50161.84109846136	8
50166.43408156487	50133.004430297944	8
50055.072223509706	50126.74856269826	8
50069.582993641896	50141.63418226591	8
50161.31601249797	50187.60751024359	8
50074.31731240137	50091.44347430939	8
50079.067864629236	50146.67146664071	8
50092.6619859713	50151.80077129947	8
50106.625527002	50153.858322606015	8
50128.743457994846	50170.34261757321	8
50171.222154340896	50122.9227080396	8
50187.973075784736	50120.13052882265	8
50095.89374121178	50071.911806487704	8
50088.38640136574	50142.6768967099	8
50150.83745771804	50096.84984925962	8
50134.25856947765	50065.7526293737	8
50143.01192324528	50084.64187313107	8
50061.821676202424	50149.250429688844	8
50118.25389871105	50055.20598480697	8
50124.179577438204	50139.11280345561	8
50112.18187112775	50106.168481699206	8
50166.68078756992	50113.95148844501	8
50155.50466202955	50080.236015085786	8
50052.20888990357	50116.35861694828	8
50111.005429260986	50173.44799373851	8
50198.15894469825	50106.96513465628	8
50097.14439694183	50164.713686889125	8
50040.949270525256	50120.81394230599	8
50158.43777003058	50109.131263145144	8
50107.72187723098	50045.855169763134	8
50147.5719042183	50058.75579110773	8
50193.35907150383	50128.327911366345	8
50074.661913378884	50078.02084815435	8
50208.89994835236	50094.11370739345	8
50169.465598239585	50096.51306863236	8
50168.3194277807	50145.539503970016	8
50099.42952031436	50054.0061227996	8
50180.88315122793	50141.54547152687	8
50160.90065426072	50089.03928389498	8
50030.96029372461	50125.72590098795	8
50200.5846022613	50082.09862076082	8
50040.15885481169	50130.91355582175	8
50188.945141039534	50085.88392939669	8
50177.65899231172	50129.63113942002	8
50108.542288543205	50056.39877841464	8
50186.922325822605	50153.794374016295	8
50066.92553924562	50157.22874016836	8
50094.53201343713	50180.1495390919	8
50089.25386501983	50170.10377275886	8
50146.36291189951	50133.15657804212	8
50157.159527744734	50173.33910019113	8
50179.03519918489	50117.42884408418	8
50206.32441429443	50112.60448570348	8
50126.02795222934	50185.25359404504	8
50054.05581731009	50154.861165399634	8
50180.8992750984	50100.84627763903	8
50088.19494730559	50048.81501843661	8
50168.30419838857	50201.81155378378	8
50116.078915126745	50194.06908687472	8
50077.68411134243	50185.68625006912	8
50114.83817814787	50182.39026812024	8
50032.7271048299	50142.360807990386	8
50143.271564201525	50075.15486649793	8
50106.8289674827	50187.032702317556	8
50162.33592171092	50159.278045294675	8
50166.17379893474	50174.650155202864	8
50045.147402923954	50169.18037425954	8
50146.37402029088	50194.71010385555	8
50062.0886913825	50090.29655286249	8
50060.75586491581	50170.94581021349	8
50084.92211276526	50035.756521276075	8
50174.282668994594	50107.54634196624	8
50171.71076211398	50185.35881818819	8
50134.60369648592	50187.99448649902	8
50111.59623028193	50031.97264488928	8
50198.852798234184	50065.33725004425	8
50066.41349391266	50073.924979828254	8
50075.97714970364	50032.36800941415	8
50086.116334854385	50159.154664150716	8
50192.97203379569	50057.200491349155	8
50084.463873661975	50100.62939596935	8
50127.26211363306	50025.519326218586	8
50111.25913726817	50141.648738253425	8
50204.28319488718	50051.45353179906	8
50181.81768676079	50183.39295247437	8
50191.33813005267	50100.81526534612	8
50087.02083075985	50019.71016069219	8
50097.97248408877	50040.44415418419	8
50062.51860282214	50187.148191864704	8
50179.90624419845	50056.945007551316	8
50073.64198606474	50175.26357398293	8
50088.18953771919	50009.23021629723	8
50018.947935260716	50137.79559562977	8
50026.18648624252	50113.36178959746	8
50197.146157162184	50092.49395480372	8
50070.41495529024	50100.14436048915	8
50098.80055357659	50197.35261228577	8
50106.43464391291	50163.27382877126	8
50137.40380824126	50198.62607933017	8
50087.914646605714	50196.90074959961	8
50129.41592454486	50082.39828649768	8
50112.25876341927	50021.643336195855	8
50187.985938573125	50046.336015567125	8
50036.02046638339	50159.03726895056	8
50033.732042629184	50168.19412086505	8
50187.02147855831	50076.2251870764	8
50051.32179194463	50198.65145899154	8
50077.70733377964	50017.26750438851	8
50126.1422246654	50050.710971946006	8
50156.28654146875	50064.0144487081	8
50052.15066212124	50075.71296512285	8
50177.25660273528	50151.91731767558	8
50201.24157097815	50121.57831378397	8
50064.77850064167	50013.90253980779	8
50020.417145854524	50102.44094803609	8
50071.47737161397	50063.97922331776	8
50016.578778121875	50152.513521108966	8
50088.07924978173	50187.71930317351	8
50185.32512054973	50065.38440473999	8
50073.70835125569	50050.38731773713	8
50165.542093101685	50050.87201532985	8
50172.06308686469	50161.91327707864	8
50137.19555112307	50045.51683425574	8
50062.92038121867	50025.20298696065	8
50189.302436455364	50169.961958690095	8
50215.74685348629	50103.96572509978	8
50212.06173038371	50064.009321874066	8
50181.435719136636	50199.67485662113	8
50135.95072509286	50028.01668255272	8
50205.76777195784	50129.52454389803	8
50076.19585807379	50196.139087990756	8
50202.462718433955	50174.39820736958	8
50032.00396586804	50096.603067223	8
50088.20268461335	50209.26310459123	8
50039.92228628497	50081.54893567811	8
50159.91489051967	50197.217213544995	8
50126.31046696326	50037.08995813574	8
50026.681469912706	50158.93701356105	8
50190.522750476644	50139.08234372769	8
50123.8079945253	50016.22611218002	8
50045.29746256984	50158.24161552623	8
50195.47064198812	50206.88312718661	8
50014.497308407044	50161.64194719331	8
50198.315574184024	50188.3746998855	8
50140.31061715007	50093.847316060084	8
50144.2259389725	50012.59863508312	8
50040.20797405741	50209.30979450574	8
50007.71278192	50102.123791941165	8
50171.12346352226	50079.09040873153	8
50099.25601151132	50011.34063169588	8
50054.795150063226	50216.42071919956	8
50002.71042409201	50130.71924450917	8
50210.933076030415	50202.41724019979	8
50003.19806679541	50092.36336309239	8
50216.73638801878	50084.69225600052	8
50198.30286167251	50043.55364607459	8
50051.51957950242	50106.10202588371	8
50056.849866556804	50207.554846552455	8
50048.532712959626	50147.502953270654	8
50039.890499819754	50150.76560780085	8
50097.9247706758	50026.371714317786	8
50226.42201252298	50089.49853929835	8
50192.14135667157	50033.176008477836	8
50014.55453747545	50127.342775772704	8
50004.338437425096	50175.71647089278	8
50028.42386968837	50208.95350609423	8
50016.2133343425	50087.4593514437	8
50004.706832088654	50112.48838745046	8
50126.04448739169	50073.445585060144	8
50070.4397972133	50207.01679789576	8
50215.60633848475	50128.809374200115	8
50008.23746258828	50187.094708550765	8
50114.868162086816	50011.28704813473	8
50202.343862862705	50028.54089991474	8
50012.823361773335	50209.40554823028	8
50170.82750960965	50065.696539928336	8
50036.14839154692	50196.43996624683	8
50134.17001019418	50005.876490925824	8
49993.692101568784	50116.61610402101	8
50030.3959347364	50079.223011046095	8
50220.45575148787	50070.0294990699	8
50065.61717593197	50040.93681767877	8
50229.53436044381	50134.28814695635	8
50004.9453230492	50159.94664965433	8
50201.48553994421	50160.545637556206	8
50205.84983309262	50073.76185925179	8
50055.271378824116	50180.787807129534	8
50211.053954314004	50169.574647199304	8
50081.4328248192	50215.995030460166	8
50172.07184373922	50041.51931518071	8
49996.00495820382	50194.38074412075	8
50043.539817420606	50061.805602709464	8
49992.6343223057	50155.55065383412	8
50052.29380922249	50064.99989042872	8
50018.76955155311	50184.835592263276	8
50223.623141603406	50200.20875855566	8
50098.518379727524	50222.01044226826	8
50182.183591794565	50032.07439414324	8
50014.98881867147	50117.731464829885	8
50225.26957819896	50102.320686505074	8
50207.37433771246	50013.69668832001	8
50215.53701482692	50026.47057286568	8
50223.43058617803	50167.53946701378	8
50196.80713605396	50148.80886917931	8
50152.599374352	50152.305832511105	8
50118.66476484983	50042.77110099224	8
50180.96668179314	50173.87753051595	8
50034.57586002651	50182.742960770214	8
50178.52804582608	50091.721390511746	8
50038.076104044325	50046.28961639078	8
50191.292540230235	50179.46468874959	8
50065.641807767664	50197.5148525171	8
50231.27328659394	50078.19706272899	8
50188.994211208505	50017.9274273452	8
50049.49601822689	50095.47454998482	8
50057.237088402515	50057.266723948	8
50202.76553856532	50141.07360339713	8
49997.39296340082	50076.40313502652	8
50036.15824714122	50109.29608529025	8
50013.32923499365	50069.0966239229	8
50151.11772748318	49997.61910308732	8
50140.0914322999	49993.46170003507	8
50153.77340315654	50038.0933679618	8
50116.43190112275	50080.650199350806	8
50122.50134143813	50005.12714402981	8
50036.632502982604	50070.30120515971	8
50236.84507556679	50103.88421009896	8
50168.36107115787	50030.71808728403	8
50027.26812960989	50149.66138335608	8
50018.893042718555	50226.341598351064	8
49985.164065039775	50124.21685510992	8
49993.763229763565	50096.888678071395	8
50008.31227572723	50219.74350871126	8
50127.39792613248	50194.77136174988	8
50028.89728633562	50218.133602203845	8
50064.47092631315	50003.16343243292	8
49990.47270554386	50174.48272225987	8
49995.9232767307	50164.13055941379	8
50086.837923256026	50226.086773659066	8
50022.421436818615	50040.59159159109	8
50138.5247275496	50056.09541082866	8
50176.74006510951	50024.62360076457	8
50190.25676865572	50008.50230441582	8
50142.86161346953	50210.63340057268	8
50017.80109772238	50197.355030645216	8
50236.15046219767	50168.06293215622	8
50003.815007192614	50083.16426244316	8
50108.677893996944	50214.00414293631	8
50127.49854295349	50207.36603581737	8
50209.2432336043	50152.74382986807	8
50209.86558182974	50214.357943480245	8
50127.409658061035	49995.360518494395	8
50056.60361459585	50043.75915829179	8
49984.84639704633	50187.52642379155	8
50220.70337734402	50146.92032839299	8
49983.51926825704	50108.841582250854	8
50002.0889795285	50148.214643876076	8
50003.634178037886	50228.3782340459	8
50069.87429291325	50218.1415055124	8
50026.481184291624	50060.438250535204	8
50210.34542554354	50002.05231063365	8
50155.673927101125	50024.75297532077	8
50132.75046598648	50178.85367593486	8
50148.55006701073	50223.98754867374	8
50117.751871418186	50222.99706999618	8
50236.46769771022	50114.37453566085	8
50219.49779755158	50048.13707990859	8
50224.58010393627	50177.16290801715	8
50052.195204797594	49994.146780320814	8
50215.53357336901	50187.33243387716	8
50227.98063675446	50055.75228790664	8
50065.259991215076	49992.229864741625	8
49979.11689872228	50175.84419694499	8
50126.84090028445	50218.304861736564	8
49989.2034014017	50138.30120468268	8
50023.3288002911	50070.25328694652	8
50221.01892628244	50219.24964494747	8
50160.00118796773	50098.19925764032	8
50053.22110534842	50085.29485331863	8
50156.39162653861	50050.17415889816	8
50115.323949213096	49990.173189463974	8
50111.58296111007	50001.04205834814	8
50229.09779954624	50151.88689434837	8
50021.93017189388	50169.65101262816	8
50118.417835976754	50206.40515106835	8
50228.10755796946	50190.743482309	8
50231.42213051271	50044.85660366002	8
49972.244110845764	50161.71415154964	8
50050.77895950774	50020.73237630221	8
49982.27472553128	50089.88631814678	8
50171.83285598055	50211.748673810514	8
50234.85655943946	50144.499609142826	8
50120.25961128082	50233.641679406515	8
50133.0807795499	50015.77735655903	8
50226.52035149421	50210.0118369447	8
50246.95736766781	50157.762358285945	8
50201.40309712301	50005.738229049115	8
50084.862950016846	50179.127790816616	8
49988.56352671138	50205.879488842635	8
50213.89078559082	50036.77643550586	8
50241.825769446485	50059.67338402014	8
50244.60673908187	50068.28255779741	8
50137.87094552473	50220.57357630701	8
50117.139181247134	50248.71035536135	8
50006.271410158144	50045.22371878597	8
50233.2411377841	50200.075632862245	8
49974.70742682368	50135.60558847773	8
50240.94772428769	50122.38797402536	8
50114.02979357941	49979.52020048925	8
50076.92773305693	49987.16602389246	8
50169.31271371713	50014.369498670356	8
50151.81643733514	50203.07579878134	8
50237.11489082697	50213.48619257393	8
50012.16946493063	50058.894211605	8
50258.42701681331	50122.213758788406	8
50013.131000713016	50029.89755941904	8
50230.3913917234	50034.72417905726	8
49998.76428528178	50205.385316595966	8
50156.99442445101	50012.75646042734	8
50245.504858232605	50107.640895380835	8
50254.8260131194	50082.27938662403	8
50208.0344020839	49985.01043108368	8
50147.57531706336	50046.33273067557	8
50122.4606689704	49971.94241596174	8
50091.99263082234	50238.308347517595	8
50038.44970287126	50030.49408941279	8
49987.511529984804	50078.17010524528	8
50253.55007651427	50091.74127010339	8
50072.599944328154	50232.07475780952	8
49964.12494562245	50168.65487867958	8
50101.16998476355	50172.828644622416	8
50215.67447392046	50161.664173567675	8
50026.681021971846	50232.059959627615	8
50101.361354628374	50242.201877790074	8
50218.821991131816	50010.70532579379	8
50121.34466730938	49962.566355010065	8
49998.1295810229	50037.68008358919	8
50207.47699194117	50192.403463845476	8
49966.98735129844	50121.64117206574	8
50026.562213925696	50027.34177518091	8
50000.232456303944	50214.72550452852	8
50172.546860404305	50002.41519935934	8
50262.85985433721	50106.01282174312	8
50239.80142740204	50081.082247618266	8
50016.83742006884	50240.51928780875	8
50056.66222262778	49986.249382526505	8
50160.17803275139	49995.56683057888	8
49991.09361889113	50087.57184632414	8
50267.73867735274	50090.12964004374	8
49992.363948251754	50229.60087936994	8
50215.8410587247	50113.61245858484	8
50214.277812426946	50228.67387219433	8
50048.502325467	50003.77532284562	8
50241.576326807735	50204.19127850109	8
50039.27716325746	50021.17576135254	8
49965.141208958004	50132.41602575855	8
49969.17565989383	50184.90639120007	8
50067.34855153312	49978.31507674313	8
49965.496434640416	50141.7819251451	8
50129.81333536634	50232.5226716699	8
50265.066527540956	50068.13553528847	8
50056.10739569141	50008.959917012085	8
49964.789952408995	50156.314844178465	8
50236.54670890233	50091.87176373134	8
50162.7006523245	50005.02251903754	8
50266.616658388986	50133.42651629975	8
50222.40814183432	49985.87287789474	8
50148.05657757682	49978.822529643454	8
50129.652841313444	49983.613673970416	8
50224.490661033946	50021.98453035797	8
50203.97292115254	49971.11443614087	8
50247.42872755364	50216.546762469254	8
50031.893338325506	50011.34442254916	8
50069.438277342655	49969.350791351164	8
50222.3959681907	50239.38252801841	8
50026.466763401484	50048.87229813315	8
50247.892418478266	50197.49840629472	8
50244.77401809897	50133.34260109627	8
50145.374101364985	49968.90721892226	8
50161.52968716963	50222.127452491986	8
50190.52829582673	50193.09465163281	8
50136.85556090809	49963.106734118526	8
50204.5199688422	50226.073551505724	8
50080.89984991019	49972.797851652285	8
50172.466750780084	50226.76799700548	8
50173.596755434024	50238.81885615496	8
50249.58304772477	50118.46188217247	8
49998.934777469534	50244.55304296792	8
50235.35581212866	50023.556391573344	8
50009.75794648221	50020.89572181432	8
50106.91423903964	50259.856269109085	8
50098.7620893734	50209.244986484846	8
49974.72060401927	50200.628335832764	8
49999.08431062161	50183.068784222065	8
50265.694168139795	50051.790558578454	8
50008.30593030662	50198.07395249484	8
50160.60586049739	49975.24853396781	8
49976.20240816144	50099.613133858096	8
49955.917419328005	50159.08529947786	8
50225.80451670853	50115.617464791576	8
50071.61154821696	50166.0808469901	8
49959.4186897606	50116.57114519177	8
50279.669091182746	50085.421032806094	8
50239.61087655017	50224.33412198968	8
50091.54797766152	50261.46142713467	8
50053.67223323386	50164.6760606333	8
49991.370883886455	50217.763820057145	8
49975.26958015762	50216.22575044502	8
50241.30012068122	50188.0335921643	8
50260.86406668988	50038.83426695995	8
50074.20198053273	50000.34088300024	8
49962.52905013481	50197.817107290604	8
50026.17053652824	50190.74255354368	8
50191.533523948005	50215.55507449494	8
50158.897325849655	50231.38106259085	8
50082.81590264428	50087.251679552166	8
50132.51843829221	49953.07296249295	8
49989.8535530547	50240.78574374489	8
50274.31053333534	50068.69415145688	8
50268.94304010501	50034.10803385483	8
49968.71687352343	50082.7023430296	8
50256.90828972581	50219.89156672755	8
49997.70144924572	50009.34931323458	8
50142.193939104545	50035.45893825129	8
50240.54992696297	50047.07773061536	8
49999.44393102085	50022.502518037065	8
50171.16281017226	49984.08976691325	8
50038.44630152945	50220.81804178444	8
49952.494878647645	50122.38601798677	8
50250.77881445013	50179.51341182986	8
50272.68496230729	50045.17901000877	8
50148.95447596369	50240.00783548312	8
50031.23188345403	50037.484119844325	8
50259.87326855899	50059.58895625923	8
50155.85085113079	50211.60552973218	8
50062.45834758064	49961.15764141466	8
50200.78305407149	49995.245310295635	8
50145.39505470986	50024.934354688434	8
50212.22917185035	49976.84725274911	8
50226.232339753806	50124.75135277138	8
50144.14125345347	50232.20278279459	8
50109.279073446414	50229.64714392526	8
50157.842693240804	50241.62288525786	8
49987.27154739406	50048.791995548476	8
50085.73062980618	49982.767469866776	8
50127.64146949802	50254.67179546585	8
50025.35510616452	50087.25961308922	8
50138.93050986352	49984.2848281693	8
50232.62246811632	49979.64898369964	8
49981.2971394426	50153.06544925484	8
50261.78696458625	50020.08723107214	8
50128.691107709485	50244.21566452849	8
50094.59705484909	49979.36612457683	8
49947.746247033596	50187.825603160796	8
50209.7605575697	50251.65379324753	8
50231.06004747659	50066.303829866	8
49943.07081160262	50161.38282505239	8
