# Supplementary material for: Abundant Topological Outliers in Social Media Data and Their Effect on Spatial Analysis
Source: PLoS One. 2016 Sep 9;11(9):e0162360. doi: 10.1371/journal.pone.0162360 (PMC5017681; doi:10.1371/journal.pone.0162360)
Supplement: S4 Dataset — See the respective attached file. (ZIP) [file pone.0162360.s004.zip › S4_inclusion_swl/clust_90_99.csv]

50000.0	50000.0	0
49997.79043139506	49998.597076012185	0
49992.133447697015	50000.07879332946	0
49995.558133034945	50000.38009565156	0
49997.21745450375	49997.77212437529	0
49994.57180867038	50002.631066205395	0
49991.49888846195	49992.4613969998	0
49996.77201141029	50001.35825968003	0
50004.850999751936	50000.85693610015	0
49993.46797080403	50008.42654315858	0
49998.95035597973	49999.646175560476	0
49997.442896782326	49996.09302892505	0
49998.812795232036	50001.19449831629	0
50002.62075658079	49995.496073808055	0
50000.216125961226	49993.66178437633	0
50004.23648844592	49992.22940218959	0
49993.571381594695	49999.580818657516	0
49992.41923089483	49988.943020042476	0
49996.0527618576	49990.599080623244	0
50001.12000876341	49996.02035613251	0
50001.6019572125	49988.69191780159	0
50000.054173393626	49994.84507609227	0
49996.16393075302	49983.54171333091	0
49999.359585119164	49998.34690009942	0
49990.032259035645	49990.78718097332	0
50008.03801246034	50004.374756706806	0
49997.912305912	50002.05047237355	0
50003.47988321763	49993.052296422924	0
49985.51403302475	50003.33527065473	0
49998.6759818169	50008.21620234813	0
50007.88661690972	50006.75171072905	0
49992.84463948033	49996.02080521639	0
50005.353157945894	49996.63946390781	0
49993.56821679584	49997.757853689975	0
49984.727985152575	49992.42600786566	0
49987.897885826496	50000.432936200814	0
49995.41428427015	49998.58480619745	0
49998.23230755371	49984.27159425677	0
50001.56984675912	50003.70886639595	0
49987.949256951135	49986.671472371265	0
49993.69019385624	49988.42095948461	0
49990.60023029436	49996.84431148471	0
49989.8831856475	49998.5480773353	0
50004.031737429694	49998.13902404288	0
50003.4894029905	50003.09904140463	0
50008.61850962432	50008.21797879241	0
49999.591625836154	50002.031401449996	0
49997.03975814452	50009.348246719914	0
50004.44371639388	49993.891565456965	0
50003.34929151505	49985.56991203538	0
49992.16039029563	50006.06042632077	0
50007.15378653218	49999.26466668234	0
49996.16890274137	50002.738391335304	0
50005.92485061879	49988.330804757796	0
49998.38389391129	49993.62450756858	0
50005.06115385122	49997.67556213016	0
49988.91764942108	49997.5550046056	0
50007.51712024195	50001.36870839534	0
49988.1616042304	49983.63506917873	0
50009.485075860175	49997.87824772131	0
49996.04301541916	50008.734037925446	0
49992.10706594943	49998.709555552676	0
49998.05603662089	49976.85732034227	0
49998.23225417739	49988.04705525317	0
50003.29875263384	50010.79864165075	0
49988.8005706413	49988.888047156666	0
49998.633742805185	49985.74198749925	0
50012.26252845324	49989.043919917516	0
50001.71554240036	50008.23076770677	0
49990.4221963806	49980.08489794384	0
49996.7307457035	49986.75100088232	0
49996.95323201458	49991.31025767149	0
49996.627782278076	49999.704189140306	0
49993.783599509414	50001.9670468794	0
49995.547791910605	50007.16657583297	0
49994.541607082676	49998.032773452	0
49997.19536476392	49993.761534747864	0
49994.48619388764	49990.314267388865	0
50005.31953840113	50011.457951609125	0
50005.21838530439	49992.710027598725	0
50003.553832569996	49996.930528550794	0
50005.55622003214	50007.27952617764	0
50016.07253131363	49992.92009515851	0
49981.55975510632	49993.815413305005	0
49998.391760254424	50010.92338898061	0
50006.9610331696	49997.4371772649	0
50008.761052684844	49996.71402507769	0
49995.88335509951	49989.38185972829	0
49996.861110456084	50003.60591475201	0
50011.76083948491	50005.815023696225	0
50007.565205166386	49988.032658921504	0
50011.5472826698	49993.41279408204	0
49994.69598294172	49991.86267472745	0
50001.59297422699	49992.63184262959	0
50020.432728192354	49991.544523876044	0
49995.42836478101	49997.296746693275	0
49998.810270886876	49992.07105333187	0
49990.64479087334	50004.56734443546	0
49986.07489653561	49993.66150576665	0
49986.51012401545	49995.60849854692	0
49984.077954815686	49995.664388103614	0
50003.895467088914	49987.98694527446	0
49982.031325156546	50004.108411650275	0
50012.386007996894	50002.93416500153	0
49981.83577827261	50006.99544168797	0
50002.61358895062	50006.125868638286	0
49997.610187178936	50007.504993158815	0
50002.000247755146	49982.02566011666	0
50003.92467657114	50009.55221404131	0
50007.90022175466	50009.254849840996	0
50002.119076106625	49987.54881244561	0
50000.85755020047	49982.84260186325	0
50002.88920887537	49988.277816315385	0
50000.76418505607	49990.47633754719	0
49991.52221516297	50005.175687260315	0
49991.79441719219	49989.945528475415	0
49998.38903914623	49990.977596904035	0
50010.86443657174	50002.861853111826	0
49996.13310567727	49978.225416527945	0
50001.90323198772	50002.087447907405	0
50005.84584777947	49998.54566276328	0
50017.357289774474	50003.73442282242	0
50012.453241333955	50007.3589429362	0
49985.605250376015	50000.51473356919	0
49994.38328827558	49984.18899957935	0
50000.8403546126	50004.897730818215	0
50006.11194117808	49990.15992299432	0
49984.27524808013	50005.968591316036	0
50019.5490885488	49989.334775282514	0
50008.08135946473	49995.88210170539	0
50013.452588935026	49988.7082536488	0
49998.1854275154	49989.08493253287	0
49998.71774061969	50006.58240197167	0
49993.97049801827	50004.02511665101	0
50015.25622703696	49993.5720335993	0
50019.81418921928	49993.28277654077	0
49995.226166110464	49988.49803466768	0
49993.865175289255	50005.869898426434	0
49994.04884830762	49993.897956082816	0
50001.39258520028	50014.69304526826	0
49992.10381851385	49991.3367421365	0
50002.88349777745	49998.53556594982	0
49999.29465558944	50003.13800737407	0
50012.61582749915	49996.667967977366	0
50004.93898694684	49981.08544820314	0
49992.72674114008	49981.491918674365	0
49982.816725410885	50008.82887474503	0
49993.60548876865	49980.15138910854	0
49992.11360557294	49974.161871512435	0
50008.0641741181	49991.535682462476	0
49986.56975352135	49985.88537937111	0
49988.26397047004	50003.51104710496	0
49986.204012010814	49983.62403469558	0
50005.45533731321	50008.4777403098	0
50002.84202847576	50009.38788858975	0
50004.5110949025	50002.17592122478	0
49977.593176681534	49997.97886004455	0
50012.96296910729	49986.584380800676	0
50000.389708098875	50008.21378903525	0
49990.53693650669	49987.986221160616	0
50014.06684097054	49993.2541244715	0
49991.01998804747	50002.62396518842	0
49997.179664791176	49989.593964051295	0
50004.2950092968	50012.89350630644	0
49990.621701041644	49975.46767306921	0
49993.55678247852	49977.01456242952	0
49992.84959283164	49987.70268395018	0
50011.20404459958	49996.77816642178	0
50003.364540594666	50019.003513690965	0
49983.49823437399	50007.538690917216	0
50014.32975302772	49996.15686941403	0
50015.78410513641	49997.474112749405	0
50009.43197460551	49990.474738550445	0
50004.745906517455	50016.623646608256	0
50009.63416808849	50010.34807378314	0
49981.74271072933	50016.83610456045	0
50013.40609958293	50002.34463341224	0
50002.72985233878	50018.01678341299	0
50008.287622641416	49999.13161246651	0
49984.126513146795	49977.08224825575	0
50012.84333684762	49985.38424254539	0
49987.99532836726	49995.883448455505	0
49990.49563661924	49992.83144377475	0
50014.145828508044	50005.16808115428	0
50015.1384677496	50000.029878970345	0
50018.71002429644	49992.34413541518	0
50007.134924491525	50011.962310271636	0
49996.373515502455	49992.135994846685	0
50006.850693972374	50009.72264438309	0
50012.45941158673	50019.663471941465	0
49992.899397134126	49993.07508130361	0
50016.607641170005	50001.151601822945	0
50001.25747092277	50006.547656443894	0
50005.9345093647	49994.19009730721	0
50017.813944932546	50005.00005444524	0
49994.42296405501	50000.44724693628	0
49999.35940114721	49988.76188971461	0
50016.58884756132	49999.17895380054	0
49994.892938313336	49980.091849776516	0
49995.0510721457	49995.44024060015	0
49986.38053722962	50002.41536141428	0
49990.64707373581	50007.66669698612	0
49989.3412077137	49992.250863683475	0
49987.369434572014	49998.90669951169	0
49986.04730065185	50004.93889305151	0
50020.57281063565	49988.298296764944	0
50003.141428724506	49983.92680217168	0
50011.81226398315	50020.795317113116	0
50007.91702417866	49994.79261652382	0
49997.460358599514	49978.000531714766	0
50008.47322917809	49997.7998386602	0
49988.79105521255	49985.61885176348	0
49979.99668415866	49988.247550464446	0
50023.01450993598	49990.665766766455	0
50001.80863469015	50011.621492053586	0
50001.180707899926	50000.160397497704	0
50001.230491099064	50013.464722137476	0
50005.57916729151	49986.36478573439	0
50006.32386534526	50003.98689779463	0
49987.26417256439	49997.386262863576	0
49986.50969488265	49971.13079668079	0
49991.78560749561	49984.743248127874	0
50011.91064186316	49987.25857504851	0
49979.026179858774	49993.54009193787	0
49995.29197055855	50014.299317089695	0
50003.27528192292	49991.640484220654	0
50022.18687484511	49999.49876293456	0
50016.845165693354	49996.542146341235	0
50009.68184032617	49994.3223712722	0
50008.5689875515	49989.42745413995	0
49988.62882947315	49994.23153514448	0
49978.34352784749	49994.31806542327	0
49991.21899801028	50013.93786311992	0
50009.06545782055	49992.015826742805	0
49996.762495718875	49973.93491078354	0
50017.86968777505	49999.56646561498	0
49992.32209367812	50003.204802689404	0
50006.53972236025	50002.45568023364	0
49989.60527622023	49999.63902025744	0
49998.13606003267	50013.69500914624	0
49990.00921189547	50013.485931768155	0
49991.09537875763	49976.82180722324	0
50010.54800492425	49998.00514117209	0
49989.09032394753	49996.42852776032	0
49995.18505374276	49987.3120398817	0
49990.204920949844	49989.23957312068	0
49995.16332007578	49981.804981765024	0
49989.805555721876	49969.598178768865	0
50014.54160586519	50009.30971696948	0
50021.54580095918	50001.77225144148	0
50006.927652825536	49994.9504747572	0
49978.94516972163	49997.86333530433	0
49987.154837966766	49993.45593771072	0
50018.25094646333	49988.26745355924	0
50015.53809944499	50007.19757847838	0
50002.562234896366	50007.29734310244	0
50000.87592896443	50009.30557281569	0
49996.09835851055	49994.088565508806	0
50023.472574627034	49993.01831946304	0
50013.090661204544	49993.807025936294	0
49978.33498788711	49999.89226490378	0
50014.457860201575	50015.35471834229	0
50006.75642568968	49992.643689522236	0
50010.80395894891	49986.74763689218	0
50001.22972512284	50016.696412634854	0
50011.0865047758	49984.2383962155	0
49987.17750191979	49980.50113884318	0
49988.18126003159	50002.39534483807	0
50025.30879016485	50001.55626795164	0
50004.84985572731	50003.25131092541	0
49992.321169828596	49977.792669715236	0
50025.70679542769	49986.95657258604	0
49987.68618123762	49990.97637467728	0
50003.750755374844	50000.30182726468	0
49993.00738688821	50018.27374472574	0
49985.56049451298	49985.40564000354	0
50012.47559685164	49994.66869856204	0
49988.23073582163	50005.06016935864	0
50014.21137249285	49998.59916272567	0
49985.705947552444	49991.237555350046	0
50023.961762669176	49980.63716247672	0
50015.65901229553	50005.51123304655	0
50007.42018130532	49983.40923644637	0
50003.98929458173	50020.19652411129	0
49978.68685766216	49980.01706397409	0
50006.02554113342	49983.502716806615	0
50006.37104882755	50017.880156948675	0
49977.877792385596	50016.68462250551	0
49983.88778388111	50003.431641383904	0
50007.25930525301	50016.356386512496	0
49997.53870393056	50011.68337544323	0
50028.8876354843	49996.7961139601	0
49993.03313609062	50004.99403676527	0
49978.87460193789	49978.57901382944	0
49998.366406242945	49994.75751474936	0
50019.61622097593	49990.60713461233	0
50014.61533795304	49991.38028168589	0
50008.690952911136	50020.165591565055	0
50005.68511072025	50013.842987113785	0
49996.093953493786	49996.01996986774	0
49981.46397774686	50000.416395001106	0
50010.21667654521	49996.177030068495	0
49996.98762224401	50012.73618486243	0
49977.06413674297	49991.234642248426	0
49993.694214306066	49995.12567417274	0
49980.3192485011	49994.00326872188	0
50004.056211135474	50014.66353332076	0
50002.37956575776	49978.923750197646	0
50022.66685467963	50001.65038291576	0
49995.84149753014	49973.43350969119	0
49997.10356754586	50006.01006358804	0
50033.06942428801	49981.91341570461	0
49979.94679799229	50001.3323591304	0
50008.85047956283	50016.47355770598	0
49995.25060635962	50016.73726829858	0
50006.72266694603	50007.64404602325	0
49990.082384099696	49971.73324296739	0
49994.30142329103	49986.52147414055	0
49993.99083781493	50013.564340328594	0
49993.677025331424	50019.77453632753	0
50008.88873976937	49986.20754836948	0
49989.62043617076	49984.9066512741	0
49976.89101514203	49999.79555213243	0
50000.38365317644	49984.73866509687	0
49998.50301832688	50004.801049115755	0
50002.4775370339	49999.82692121468	0
50000.58614407058	50022.59126134004	0
49991.57997734524	49980.74466590062	0
49999.47619484948	49983.55135301644	0
49997.872176753845	49979.78767954166	0
49999.51034001347	50014.126163537476	0
49987.361610054635	49969.53376487578	0
50002.83973411616	50012.701877170904	0
50010.86774556764	49989.07944425918	0
50001.15748309764	49991.573961654765	0
50007.9913835416	50022.24041741338	0
49988.7503233546	49981.35012226887	0
49986.03608310234	49999.11861181681	0
49985.00637627702	49981.597648055234	0
49985.650089384144	50009.49023072368	0
49974.397243483145	49994.03644489316	0
50015.4345562129	50000.98678220005	0
49976.39001702552	49983.38478956387	0
49990.066594147334	50015.71113489241	0
49971.73204410394	50023.41744022993	0
49983.60830630746	50002.113752133686	0
50007.28364498836	50014.70157262982	0
49983.19737224199	49998.713609976796	0
49986.11467622116	49996.56995467928	0
50019.87293030292	49996.05067039871	0
50011.89569799317	50004.23689077273	0
49987.14195373493	50003.64643312917	0
50005.18617250356	49976.00707180303	0
50021.27295677253	49997.78060101359	0
49979.594871433575	50010.649888378335	0
49992.039268323744	49970.88771154867	0
49987.510827455895	49972.02581111281	0
49995.56040451604	49984.98989796355	0
49981.0822076258	49967.432359146966	0
49987.94058000065	49974.88526764987	0
50014.510866226876	50001.379604242626	0
50004.62877733578	49978.807454918766	0
50003.970018942	50018.124082947324	0
49993.62624373497	49978.81782578118	0
49981.3428510555	50003.34384201937	0
50018.167902045905	50002.34827142573	0
49981.71449227033	50012.160532840586	0
49993.51179022016	50011.8374166899	0
50006.51511528033	49980.31385758159	0
50023.53832016382	49982.224374854566	0
50017.194157851016	50024.83639285489	0
50016.97714463976	50008.12513798981	0
49990.94758817478	50010.165896359336	0
50029.3899666008	49984.93088934797	0
49985.95128382408	49973.39797252086	0
50021.498484812364	49991.903341270365	0
49977.56468768297	50006.68173366002	0
49997.40523162644	49985.00916248897	0
49999.45886393115	50015.993292540705	0
50004.07375902936	49990.19193619716	0
49974.26236635185	50000.19879209648	0
50019.180563178095	49997.94562009952	0
50009.890755981425	49980.265018184764	0
49989.29510405071	50002.724338880376	0
49996.426259186024	49985.51478007382	0
50007.493040620924	49989.19723968765	0
49981.384028675486	50010.62626959132	0
49991.6071713429	49988.028312631526	0
49984.6056899718	49996.65388554512	0
49989.978249538704	49976.34614928339	0
50009.06208482354	50007.05225252825	0
50015.12164949382	49987.54220632814	0
50013.02451351341	50012.6930640136	0
49983.72875331615	50005.03348698493	0
50030.322162535915	50008.764945724026	0
49988.07236480543	49973.30322159022	0
50021.17953770424	49993.40148768863	0
49977.9353266202	49988.32861394756	0
50017.55200453088	49989.686622262205	0
50009.41709683127	49982.94472538286	0
49993.517031380165	49985.624445562935	0
50024.23762702507	49990.057631149546	0
50006.59920691841	50013.173112278804	0
49996.36285869221	49979.65183355569	0
49996.46253639952	50010.35669178488	0
49986.346697934445	49975.77454466398	0
50017.36509094484	49994.05724041787	0
49977.54298608225	50015.26628060827	0
49987.665413008544	50009.961026873665	0
50004.20668245684	49986.92493821414	0
49991.240948939056	49995.09753900651	0
49990.672214701546	49969.02835953091	0
49986.80029992012	50019.193986685816	0
49987.05498610656	50015.276629584274	0
50013.29483279359	49990.93642424138	0
50003.07116470876	50004.790797890644	0
50019.96678142075	50005.286622233856	0
50016.410985050155	50026.64117403084	0
50022.381607964344	49994.78009458669	0
50032.55510401598	49988.476649386204	0
50019.84726886357	50008.03743254569	0
50018.55105006549	49996.125393120456	0
50005.72733228711	49984.65987424659	0
49990.724770951034	50001.10196901953	0
50007.556938279646	49979.396019758125	0
50022.078615100705	50000.813758113996	0
50004.55566149082	50023.60044291396	0
49998.4983155582	50015.035411197096	0
50004.21201548379	49979.89735732732	0
49998.41688966351	49982.0914605221	0
49996.9404056562	50019.45560997021	0
50024.824178134666	50003.82240284793	0
49981.59933546655	49988.22546023058	0
50006.68692081328	49991.29153867619	0
50030.92505047998	49986.73341575318	0
49987.02162812129	49999.91224158874	0
50025.59547838074	50004.8113040502	0
49988.90094384041	49975.40867859488	0
49990.23594971534	49994.96063345515	0
50017.1067611682	49986.79810538411	0
49995.74080340362	50018.56532930337	0
50002.31586199673	50000.83903672667	0
49985.91446985067	49977.111835945914	0
49967.44431902017	49989.53004316159	0
49991.32434972063	49993.81099808387	0
50030.49764698876	49999.80431681986	0
50027.8920230694	49984.61646596402	0
49974.05217655252	49991.63751974511	0
49986.350155817265	50008.71150109189	0
49979.786602864704	49996.93528004006	0
49980.638830733114	50014.78666042598	0
50018.94609729141	49984.38404056665	0
50016.86817008317	49983.479919210724	0
49990.923193534356	50019.067660158245	0
49984.68159875427	50012.00075993163	0
49982.58897476211	49987.25645410104	0
49977.860154341804	50025.185317880954	0
49980.36263354036	49976.54920293385	0
50030.175245270664	50013.83441614367	0
50030.65430217634	50010.08164100497	0
49970.65389870021	50027.10203048065	0
50034.9719228903	49978.647480672626	0
50017.85789347177	50007.327853458395	0
49989.376716702325	50005.95581601044	0
49972.54740722439	50004.26018838349	0
49999.90607349646	49987.24525022351	0
50016.33039841318	50011.26546094777	0
49992.406209525456	50011.43399184492	0
50035.72874323706	50015.82195458916	0
50005.41012807499	50025.2913505149	0
49983.81713803753	49983.79410119446	0
49999.77181508898	49967.689736443	0
49967.01115954832	50018.732933267005	0
50001.21111076006	49976.59515916633	0
50022.03660548448	50021.284900769926	0
49987.06820574467	50005.69981951918	0
50020.23576196077	49998.22890886206	0
49992.16903790663	50013.34050751537	0
49981.74734959878	49983.20071237331	0
49991.36824090871	49969.98461879516	0
50012.37766248718	49981.688403947286	0
49974.56224014572	50014.0804240969	0
50024.36097900612	49986.16457806206	0
49978.57637046901	50017.57258934513	0
50035.21616128849	49992.33085888675	0
49988.520182053304	49993.212740546805	0
49990.99456999804	50011.18036907362	0
50014.791241027175	49989.81083623396	0
49983.24235149588	49995.04380092772	0
50005.4078474971	49995.59320991545	0
50026.3538803164	50002.49773890014	0
50022.33425121599	49996.648774144	0
49985.706139208625	50015.893411702025	0
50001.12132970448	50026.977078791555	0
50032.16883876991	49997.22933410839	0
50000.78804212597	50010.92367463368	0
49997.79416111843	49992.046539810384	0
49989.86428037326	49986.360250281214	0
49991.50355130605	50019.933566887434	0
50028.340584949256	50004.80209150397	0
50492.907787258664	50057.9538951092	89
50418.66160263795	50116.2752663916	89
50342.37838745021	50054.79458429273	89
50570.51714486491	50117.895306389044	89
50401.27282784908	49983.83946390165	89
50305.1638313872	49966.720181686855	89
50494.8185029482	49955.001815557145	89
50252.53330993824	50045.172476714	89
50588.30649622715	50214.186073385354	89
50294.264801521655	50131.31218551765	89
50669.616114019576	50162.72818409117	89
50244.39435582147	49898.92495701807	89
50157.65582829841	50067.473437553504	89
50575.185901363024	50011.533004162535	89
50178.1879352459	49833.54711162003	89
50090.34780111356	49796.058267422166	89
50613.22463858119	50308.75430438384	89
50735.10075082742	50097.80119368642	89
50651.478865324054	50064.47514013511	89
50333.809624950096	50221.61261947606	89
50832.87260524385	50087.54110817616	89
50751.00277840097	50212.88192370667	89
50127.6453738336	50159.209881431	89
50261.68632447413	49783.76858190471	89
50126.93066294664	49713.81139468988	89
49996.863903227386	49819.44825452581	89
50363.36493302882	49892.477606834225	89
50292.28722810547	50311.085518818516	89
50201.929064009964	50281.914283724334	89
50421.64686852302	49823.856768714344	89
50655.52427555266	49970.87911339208	89
50404.04550776202	50284.84477578764	89
50093.97482764206	50001.79691430255	89
50495.014399731976	50209.448069288694	89
49910.426301376756	49848.17812095665	89
50796.13367404525	50292.03888943066	89
50919.887473134055	50134.44995548755	89
49996.198994668244	49997.854012903954	89
50684.16426610011	49880.92553913052	89
50657.72330306508	50388.7358229201	89
50772.87551154711	49841.80697529576	89
50058.43310800185	49890.971902662524	89
50448.840635311986	49737.805245987365	89
50691.55005359577	49787.99221374311	89
50883.62447241743	50010.22057306418	89
49925.177108086675	49752.63504645831	89
50159.723920052515	49626.58147253857	89
50773.716918213206	50010.01584704035	89
50835.65092344734	49932.43937073618	89
50743.76515161263	50427.31069869167	89
49987.11224314181	49685.143739214436	89
50276.47687494895	50406.96397105635	89
49929.930110513575	50065.06656259645	89
50059.969889511696	49624.62570571421	89
50277.01424852542	49689.18014712287	89
50189.19122195536	49978.8762611425	89
50567.31742419852	49889.86755167516	89
51009.063411984745	50161.8242205714	89
50111.635675905825	50268.86109843661	89
50829.18050189146	50477.08675586737	89
49816.13052608316	49838.43317669091	89
49929.26421630154	50157.923712693766	89
50883.91425183191	50217.132596121846	89
49969.84851886278	49593.32496370567	89
50969.03441008369	50056.402370620075	89
50928.924408496714	49920.852888202135	89
51011.42543159759	49967.37117883474	89
50917.020157923864	50506.81537954772	89
50423.813497145464	49644.25744058754	89
50538.64085658366	49724.58875540363	89
50582.00441612818	50448.38870005643	89
50904.99038380956	49833.39596380511	89
50046.835676111186	50200.91483773422	89
50270.287962510825	50501.55311558291	89
50673.0398937625	50483.026889607536	89
50047.490582382314	49534.24259661262	89
49836.61478846975	50183.164487075315	89
50813.443878818056	49752.39480162411	89
49838.692301290765	49721.02232641188	89
50733.85578782209	50551.302473182055	89
49744.975757664106	50178.92013972115	89
50911.526425171185	49740.66692782628	89
50871.02192682292	49650.67706201827	89
50105.014609723476	50364.22404543149	89
50023.47681108213	50310.519511613384	89
50425.182473089364	49551.974420573606	89
50713.9977318206	49700.74704711624	89
50724.44880642261	50642.3364518248	89
50501.486696795604	50394.49255561673	89
50902.479222472466	50412.784523507835	89
50238.00843810664	49578.257771236524	89
50347.771851693695	49751.15166102641	89
50308.518750365925	49516.411165654434	89
49654.85332972918	50162.93475454844	89
51050.0821012946	49882.16080339279	89
50406.263750970036	50384.16431509256	89
51138.29294078042	49854.39595629594	89
49753.36807077752	49685.36345850423	89
50587.27873181871	50540.12834911088	89
49730.5128674116	49807.18381384235	89
49878.725014963966	49565.46697999485	89
50903.31236207475	50597.16203339685	89
50010.15550063034	50115.712987266896	89
50517.34689683212	49545.930057802	89
50777.646348238944	49636.30716204226	89
50792.32605683711	50707.65883811974	89
49638.16750030353	49812.3399877283	89
51000.238636363916	50458.969065681194	89
50952.44877258998	50332.04740084825	89
50988.9873738202	50630.90833481795	89
50158.11841160433	49532.27368050827	89
50944.86085380994	49592.67700582484	89
51001.60768662419	49760.7082564435	89
51099.83172088512	50196.42810972929	89
50499.07336739222	50515.49095592185	89
50772.08547658577	50800.42361067025	89
50753.011011905764	50894.228132760225	89
51088.99086764147	49721.26182245039	89
49832.492118784845	50070.02642371299	89
49639.920156159096	50253.13180614401	89
50861.16407912386	49541.93571971528	89
49544.66748675528	49817.127653529744	89
50521.355188259244	50297.918273715135	89
49592.73397674587	50094.62855527189	89
50606.19025856396	49510.8868816982	89
49689.76847737178	50328.14256831339	89
51071.37074069619	50037.1708454841	89
50331.70412895389	49609.26007255617	89
50845.51430680353	50896.79262353789	89
51175.73185623949	49757.072397923694	89
49879.84280429774	49475.4038767534	89
50460.36549187404	49463.678486235265	89
51206.23492290283	49921.256012628015	89
49624.05134871533	50391.696714113925	89
50358.94903089633	49441.6028590483	89
50735.75109214882	50989.652005891585	89
49594.49224916885	50004.318585557296	89
49547.01946763157	49724.561630605596	89
49954.64831150928	50244.740207690775	89
50630.72940693798	50669.31863832674	89
50592.466554071136	49608.47507038267	89
49553.80087518428	50299.18377951653	89
51117.25464322376	49947.974203351936	89
49779.28757570884	50356.08361491591	89
51273.48431811895	49981.755724590046	89
50999.082447409644	49665.01629273857	89
50695.84714764387	49481.58366502091	89
50910.474973075216	50692.633011137536	89
51092.77716807546	50290.40392803404	89
49687.75041766188	49889.37377537545	89
51054.86096173278	50375.26018583762	89
50254.527382874105	49433.73741686401	89
49824.83692936858	49929.933451624514	89
50777.373498164576	49436.47472365544	89
50701.09577832594	50730.723761134184	89
49480.595997398064	50243.63195206933	89
50987.962605069515	49512.7261683544	89
49383.58967116781	50236.48341444365	89
49433.905219800494	50153.991659526946	89
50020.69416396394	49439.526594981544	89
49696.9486246928	50457.60175300734	89
49400.92161064559	50067.41063247518	89
50224.28159276265	50586.879352911885	89
49429.76570394595	50318.08880223065	89
51079.93228732917	49510.21304904224	89
49557.64580729679	49628.14178284229	89
49342.30497142927	50150.73398703041	89
50891.130060574455	50782.49166098393	89
49409.56688942135	50414.115842122796	89
49331.96257081284	50313.22829147435	89
49322.72517502627	50458.66009624812	89
49781.49113789453	49476.55589164743	89
50433.94842370332	50582.440572965956	89
49575.26386790506	49537.31368614292	89
49723.62567666051	49398.30242226989	89
49833.11121678772	49392.14316655758	89
51151.098972942804	50369.25964223848	89
49257.984887631486	50523.329435556676	89
49277.972374560115	50224.22043328218	89
49372.56106780067	49979.9439430408	89
49747.792156199626	49982.76188675428	89
50543.51728945173	50645.70964938855	89
49375.09300880181	50539.985714136594	89
50800.083259187675	51060.334622965616	89
49782.389986231705	49570.341507332385	89
51159.70271022447	49664.22547791408	89
51256.51018174902	49677.93789958236	89
49922.537106451025	49380.88960267523	89
49496.385251578824	49486.91965513544	89
49634.04377486781	49380.59711886482	89
49665.44957763272	49288.29764976428	89
49573.098498294545	49271.55612569057	89
51091.5285531435	50483.022125819465	89
50119.06685431846	49440.76598836225	89
51345.38955627335	49641.27562717112	89
51388.64347513821	49729.47287748364	89
50178.78769404886	50671.51918558003	89
50408.990691029576	49360.58122166707	89
49979.317789017834	49309.45060727703	89
51146.77010612367	50555.35683020198	89
51252.87839424632	50075.41052142918	89
50359.40277347568	50640.88258275431	89
51322.971367314574	50133.07418414283	89
49859.49692147481	50298.142606934336	89
49501.96334090691	50081.871516374886	89
49452.74669773901	49804.23424736647	89
49460.9667647066	49999.63878526631	89
50274.29814552109	50684.86799929011	89
49425.6614038605	49546.486715925545	89
50538.80416629556	50740.04441657537	89
50628.88020769437	50795.30245632261	89
49828.360608848976	49299.31527859083	89
51010.614986762856	50724.16841665854	89
50141.29511294929	50758.34099274774	89
49426.82285398271	49891.7698622652	89
50641.065363558904	51010.96529986794	89
50341.47527923002	50747.02310840322	89
50086.639685896815	50676.95003126786	89
49994.952881142926	50668.188986856956	89
50377.21398701549	49267.0692743031	89
51112.452513209726	49425.769553009166	89
49902.738244439686	49977.195419139374	89
50778.480139792926	51151.10202601427	89
49293.111777730504	49936.73807329233	89
49265.05537411354	50620.05657780014	89
49530.438857213514	49182.307060381754	89
49544.292062880435	49403.45695663092	89
49201.49335221466	50166.248616702884	89
49178.47911936693	50578.73393666164	89
49473.26449080347	50484.925473378484	89
51228.77347536498	50593.538269619305	89
50387.46390897655	50473.42657348373	89
50469.262518477124	49243.967639222676	89
50415.82483206088	50805.23918123869	89
50895.95525127579	51046.90035624774	89
51173.742012274575	49527.703386882364	89
50192.41191435222	50833.92730811358	89
51085.032205491705	50652.40124769585	89
50295.24888835648	50826.03559513636	89
50558.86617843738	49280.43619651083	89
51306.256372349344	50646.99207573425	89
49665.547169935904	49707.6885278572	89
49296.297972292436	50031.02816301486	89
51202.111669955964	49403.96538660172	89
51202.103173891235	50686.95801014134	89
49459.02128122252	49698.28615626001	89
49896.480949249824	50389.16279836358	89
49706.831048977154	50062.96115270267	89
50680.71339900305	49391.7848896561	89
51403.46453169821	49566.400112311356	89
49248.553434529415	50352.906520510405	89
51293.92865489466	49401.78622644246	89
51317.35461261732	49792.49976101588	89
51488.10288679488	49527.427039972164	89
51312.23504367345	50554.025041644774	89
50884.66518595598	49446.220058234554	89
51008.25740263374	50255.02676539811	89
50315.435578379496	49355.599946188624	89
50405.83417473563	50903.09791026208	89
51411.15486462458	50557.58101528189	89
51179.67408970795	49315.20232932203	89
49536.24917657446	50165.65463768842	89
51336.5621690571	50738.66790994353	89
51269.42461521582	49295.048290882936	89
49578.949580838314	49901.68691046179	89
51292.361627087	49566.9180403009	89
49212.43006406049	49978.878187641545	89
49715.25538789674	49203.974713730044	89
50220.36200634406	49349.55194809599	89
49533.912799221274	50406.77803907349	89
49436.5356243008	49183.69248170596	89
51560.61543352089	49473.21996813842	89
50089.296513814006	50584.170703232	89
49193.27576592391	50454.474205907805	89
51483.39659092513	49618.18558205767	89
51086.818482940755	49307.30130096222	89
49666.3061763074	49514.46508226224	89
49343.60338843455	49501.077539173115	89
50570.08171125435	51078.140178831534	89
51189.74248053417	50235.93195268241	89
50580.98644865834	51172.889379895416	89
50658.77472897751	51105.11391399737	89
49435.83586792517	49089.53400380413	89
49164.47320119382	50311.181587629944	89
51016.890113036876	49405.77463289008	89
50156.36945667562	50920.88928692956	89
50458.75149935695	50677.502330024996	89
50076.19731361796	49309.88063101665	89
51411.587822518246	50091.91923218073	89
49254.42303282283	49486.706337848664	89
49622.67255989639	49190.917173990434	89
49365.68681938202	49772.54601817918	89
50985.3945163547	51062.42110930503	89
51200.37008578937	49224.32383124164	89
50589.30405510618	49382.07642624706	89
49454.372341211856	49366.80089796949	89
51485.39129088025	50497.95270308246	89
51428.349006867684	49459.87953104761	89
49676.07756887942	49117.3429170462	89
51357.85170675568	50016.021718357915	89
50191.760855038134	49262.6865203671	89
51465.81553976191	49782.553665889165	89
51487.56290945747	50037.729733503475	89
51355.24581285142	50465.015330349255	89
50036.04879556225	49226.79330137179	89
49153.09471207185	50087.349292560495	89
51548.98333154979	49821.18776658948	89
51336.45268303124	49906.82176150837	89
49979.20836845631	50439.30916088062	89
51193.32618100836	50450.31275413622	89
51658.80316005606	49464.165686794884	89
49265.86269151117	50713.82317815968	89
50313.54930170596	50930.810043593796	89
50496.64888341562	50867.19259670869	89
51592.652080270636	49741.48307146249	89
51569.29608179602	49574.41368495735	89
50033.238908536485	49136.8275775598	89
49934.625110335335	49130.525345100184	89
49345.90404196368	49593.20340946564	89
49975.07024431957	50758.181175994025	89
50636.68594955281	50918.518465673005	89
50585.83786420959	51264.64936292278	89
49768.47921134967	50514.39870395961	89
49903.73638207741	50637.8877890228	89
49543.914750169395	50546.82310975976	89
51335.55744277164	49484.79937213151	89
49108.22141946886	50184.00843676747	89
49616.27118834486	49046.82014285561	89
50585.91961003285	51358.01080305191	89
50486.08582464974	51042.38802658412	89
49810.003636398236	50617.81290388699	89
51039.510738320474	50984.832766580395	89
49207.43394282448	49407.743413054486	89
49087.2195880155	50554.17133208479	89
49292.25458177467	49837.905541968736	89
50919.14017951709	49361.63706759468	89
50407.98197468503	49172.94855550364	89
50620.8751553868	49208.23962532465	89
50613.081087247425	51448.786878593106	89
50812.100094127	50618.859638048496	89
49343.57038006523	50764.26252642949	89
49118.1548380716	49962.25993241259	89
49524.628028181905	49050.905662653444	89
51569.78652750972	50451.08953933344	89
51460.35812009182	50637.21578725545	89
51303.35258555062	49209.24937078675	89
49281.469832609124	49666.09850222721	89
50695.650716901575	51192.04805812966	89
50119.109393922685	49178.55447932983	89
50217.29009161954	49174.7659033436	89
49840.62791907833	49202.41714656114	89
51162.210018896505	50103.00644019667	89
49368.8492622155	49411.740759291286	89
51184.43883737585	50014.84583231658	89
51318.09950448167	50829.14711218122	89
50954.051619943304	50937.63723335988	89
51228.66821852427	49830.41588867776	89
51392.66099584087	49177.93391219105	89
50676.113511836375	51374.82661562049	89
49863.706294031246	50543.342458160216	89
50189.07851494404	50455.31647516501	89
50260.41911032467	51012.83381896526	89
51488.43349660729	50405.70220822454	89
50874.637965192014	51159.21579735965	89
50733.79504640467	49313.95039752758	89
49988.65042798463	50532.72975499251	89
49198.993192735004	49825.809029090386	89
49089.55527841103	50458.31963738183	89
49574.145654464766	50638.15800315284	89
49374.869527245464	49321.44607476847	89
50498.297910029214	51309.932636347075	89
51014.86855284197	49240.09000709217	89
49072.348178177795	50318.225813619145	89
49608.74328149409	50482.78050500739	89
50616.09754411819	51538.92999998729	89
50768.493091654964	51252.029561632975	89
49354.11140382041	50669.83638297447	89
50969.37017980456	51151.06203437175	89
51367.37541539545	49084.6214737864	89
51098.3169106237	49191.04917513567	89
50171.04652535365	49090.694057574095	89
51005.092660722425	51236.13154101584	89
50498.87211456403	49156.07953347581	89
50493.98409226319	49057.4274109171	89
51581.050715567624	50040.79305944156	89
49002.90137780256	50509.77130472043	89
50709.88256416731	51463.69402390965	89
49607.06000219993	50724.820301709005	89
51432.77659116644	50731.424215106796	89
51146.228805631334	49114.06602022686	89
50304.35607694602	49135.51557679405	89
51563.315856846246	49381.92469795584	89
50166.45970780144	51010.645009498156	89
51433.97999842881	50334.02750333836	89
49684.26915129985	50786.67781978098	89
50381.81023953814	50997.4625519611	89
51386.45725991046	50197.99910560662	89
49274.715037873546	49339.39467386334	89
50568.95640854699	51623.87853613034	89
50092.52091251147	49044.43957767	89
51313.39394023656	50921.8881162419	89
51495.71652452245	49944.738243945765	89
50530.34084104957	51509.29732732717	89
51357.03631788755	49322.579971180756	89
50487.409799496156	51203.95379901975	89
51543.14451602017	50573.590863139776	89
51658.34036745999	50092.92117176264	89
49059.942861645904	50061.585546589784	89
49478.859904065896	49267.31225145817	89
50922.54777339445	49231.06711677619	89
50833.1515398277	49313.3854149222	89
50095.74341208445	50850.46935823287	89
51220.27550877445	50927.41380827002	89
51481.97100636304	49191.25252950604	89
49337.2512258038	50857.13674395408	89
51551.099927934854	50670.31842828313	89
49885.1483815658	50732.60011721842	89
49521.106227809956	50758.3561817092	89
51559.043583469895	49249.55650368798	89
50032.355598089765	50926.178978942626	89
49103.74933365273	50646.086432114076	89
49165.17112875749	49318.989401868734	89
50417.65252899994	51145.74794501776	89
51642.58040351408	50508.52811162821	89
50337.9690078459	51196.85459152518	89
51070.94739319522	50795.8101208746	89
50282.37151046134	49240.02120913704	89
49106.7796147655	49843.274152483216	89
51069.28313666258	49061.10430136525	89
50374.118186224645	49069.07645982939	89
51646.69583003011	49287.29789692755	89
51719.35692698779	50460.88267510505	89
51301.62020567323	50239.615496425366	89
51646.82343247051	50184.05436884889	89
49024.77345291547	49947.28845367547	89
51598.85631952237	49943.726968207724	89
50193.884155279055	51097.53882380356	89
49025.57193378237	49798.077096508634	89
49128.24236953839	50733.51454121591	89
48912.64315759504	50492.76379095569	89
50387.49872157752	48973.67898003911	89
48991.249437445666	50277.03832795169	89
50941.388467790595	49134.447646803106	89
51479.1217247722	50810.85619828608	89
49446.702734816834	48991.04878015706	89
51328.03116113303	50379.13693089553	89
48960.34945638463	50016.49062334962	89
51246.113942527954	49139.240698469745	89
49837.749782496016	49109.312541637104	89
50475.26352535674	51590.767778146364	89
49444.177765291344	50633.66741063089	89
51166.716341397434	50781.13152112292	89
49224.23959180135	49585.94537021701	89
50502.335837101506	51406.199342682114	89
48827.901584254345	50535.48785716424	89
50082.91036381588	50494.12990478076	89
51449.91881395258	49295.39109525324	89
49151.42514572543	49479.79169302855	89
50840.17674486893	49181.646037409555	89
51577.165698194294	50806.412870209075	89
49234.63316848982	50799.18314829438	89
48901.15043209078	49942.29558750933	89
48908.6897338383	49847.874840924065	89
49059.84764417305	49464.23636226354	89
51658.311007621945	49871.05554063385	89
50768.98097950686	49546.12389059876	89
51697.27617772031	49362.79120582771	89
50047.82459749305	51017.57607596118	89
51496.93773416327	50901.26158486451	89
50966.14282503193	50845.540504650155	89
49350.74353117255	49000.35842623221	89
51666.67503833431	50848.405770627745	89
49339.92352360123	49094.887017289875	89
49719.78844914538	50701.48503499662	89
49959.04446124594	51048.676780870635	89
48967.367137622285	50419.52536204592	89
50404.25952429273	51259.4404841635	89
49240.48470398794	49255.06706876613	89
50867.74048860078	49079.93034894889	89
51750.83831853102	50897.305550197554	89
49929.36196010315	49032.30871933509	89
49934.42274254442	50961.956479791945	89
49729.09265813079	50865.791073384076	89
50249.53082808787	49039.080513902096	89
49005.70606491514	50181.76346449911	89
51622.66540380739	49651.20647183192	89
49865.6036991832	50824.69096826221	89
49202.78458994802	49729.097382350556	89
50327.87568092306	51080.04334694106	89
49423.09401140123	50895.34304917796	89
49358.41901213147	49232.89635197031	89
49013.020797783225	50631.997476862096	89
49511.38644465956	50867.91848766497	89
50096.85305144296	48952.29482322939	89
50710.75628155765	49218.098384203295	89
49684.7407023952	50945.76911963904	89
48876.02077568985	50060.46613828594	89
50099.236932844775	51094.692222619364	89
50218.95375654787	48946.65585349728	89
49800.9413046052	50920.86595674244	89
