# Supplementary material for: Abundant Topological Outliers in Social Media Data and Their Effect on Spatial Analysis
Source: PLoS One. 2016 Sep 9;11(9):e0162360. doi: 10.1371/journal.pone.0162360 (PMC5017681; doi:10.1371/journal.pone.0162360)
Supplement: S4 Dataset — See the respective attached file. (ZIP) [file pone.0162360.s004.zip › S4_inclusion_swl/clust_91_100.csv]

50000.0	50000.0	0
49997.79043139506	49998.597076012185	0
49992.133447697015	50000.07879332946	0
49995.558133034945	50000.38009565156	0
49997.21745450375	49997.77212437529	0
49994.57180867038	50002.631066205395	0
49991.49888846195	49992.4613969998	0
49996.77201141029	50001.35825968003	0
50004.850999751936	50000.85693610015	0
49993.46797080403	50008.42654315858	0
49998.95035597973	49999.646175560476	0
49997.442896782326	49996.09302892505	0
49998.812795232036	50001.19449831629	0
50002.62075658079	49995.496073808055	0
50000.216125961226	49993.66178437633	0
50004.23648844592	49992.22940218959	0
49993.571381594695	49999.580818657516	0
49992.41923089483	49988.943020042476	0
49996.0527618576	49990.599080623244	0
50001.12000876341	49996.02035613251	0
50001.6019572125	49988.69191780159	0
50000.054173393626	49994.84507609227	0
49996.16393075302	49983.54171333091	0
49999.359585119164	49998.34690009942	0
49990.032259035645	49990.78718097332	0
50008.03801246034	50004.374756706806	0
49997.912305912	50002.05047237355	0
50003.47988321763	49993.052296422924	0
49985.51403302475	50003.33527065473	0
49998.6759818169	50008.21620234813	0
50007.88661690972	50006.75171072905	0
49992.84463948033	49996.02080521639	0
50005.353157945894	49996.63946390781	0
49993.56821679584	49997.757853689975	0
49984.727985152575	49992.42600786566	0
49987.897885826496	50000.432936200814	0
49995.41428427015	49998.58480619745	0
49998.23230755371	49984.27159425677	0
50001.56984675912	50003.70886639595	0
49987.949256951135	49986.671472371265	0
49993.69019385624	49988.42095948461	0
49990.60023029436	49996.84431148471	0
49989.8831856475	49998.5480773353	0
50004.031737429694	49998.13902404288	0
50003.4894029905	50003.09904140463	0
50008.61850962432	50008.21797879241	0
49999.591625836154	50002.031401449996	0
49997.03975814452	50009.348246719914	0
50004.44371639388	49993.891565456965	0
50003.34929151505	49985.56991203538	0
49992.16039029563	50006.06042632077	0
50007.15378653218	49999.26466668234	0
49996.16890274137	50002.738391335304	0
50005.92485061879	49988.330804757796	0
49998.38389391129	49993.62450756858	0
50005.06115385122	49997.67556213016	0
49988.91764942108	49997.5550046056	0
50007.51712024195	50001.36870839534	0
49988.1616042304	49983.63506917873	0
50009.485075860175	49997.87824772131	0
49996.04301541916	50008.734037925446	0
49992.10706594943	49998.709555552676	0
49998.05603662089	49976.85732034227	0
49998.23225417739	49988.04705525317	0
50003.29875263384	50010.79864165075	0
49988.8005706413	49988.888047156666	0
49998.633742805185	49985.74198749925	0
50012.26252845324	49989.043919917516	0
50001.71554240036	50008.23076770677	0
49990.4221963806	49980.08489794384	0
49996.7307457035	49986.75100088232	0
49996.95323201458	49991.31025767149	0
49996.627782278076	49999.704189140306	0
49993.783599509414	50001.9670468794	0
49995.547791910605	50007.16657583297	0
49994.541607082676	49998.032773452	0
49997.19536476392	49993.761534747864	0
49994.48619388764	49990.314267388865	0
50005.31953840113	50011.457951609125	0
50005.21838530439	49992.710027598725	0
50003.553832569996	49996.930528550794	0
50005.55622003214	50007.27952617764	0
50016.07253131363	49992.92009515851	0
49981.55975510632	49993.815413305005	0
49998.391760254424	50010.92338898061	0
50006.9610331696	49997.4371772649	0
50008.761052684844	49996.71402507769	0
49995.88335509951	49989.38185972829	0
49996.861110456084	50003.60591475201	0
50011.76083948491	50005.815023696225	0
50007.565205166386	49988.032658921504	0
50011.5472826698	49993.41279408204	0
49994.69598294172	49991.86267472745	0
50001.59297422699	49992.63184262959	0
50020.432728192354	49991.544523876044	0
49995.42836478101	49997.296746693275	0
49998.810270886876	49992.07105333187	0
49990.64479087334	50004.56734443546	0
49986.07489653561	49993.66150576665	0
49986.51012401545	49995.60849854692	0
49984.077954815686	49995.664388103614	0
50003.895467088914	49987.98694527446	0
49982.031325156546	50004.108411650275	0
50012.386007996894	50002.93416500153	0
49981.83577827261	50006.99544168797	0
50002.61358895062	50006.125868638286	0
49997.610187178936	50007.504993158815	0
50002.000247755146	49982.02566011666	0
50003.92467657114	50009.55221404131	0
50007.90022175466	50009.254849840996	0
50002.119076106625	49987.54881244561	0
50000.85755020047	49982.84260186325	0
50002.88920887537	49988.277816315385	0
50000.76418505607	49990.47633754719	0
49991.52221516297	50005.175687260315	0
49991.79441719219	49989.945528475415	0
49998.38903914623	49990.977596904035	0
50010.86443657174	50002.861853111826	0
49996.13310567727	49978.225416527945	0
50001.90323198772	50002.087447907405	0
50005.84584777947	49998.54566276328	0
50017.357289774474	50003.73442282242	0
50012.453241333955	50007.3589429362	0
49985.605250376015	50000.51473356919	0
49994.38328827558	49984.18899957935	0
50000.8403546126	50004.897730818215	0
50006.11194117808	49990.15992299432	0
49984.27524808013	50005.968591316036	0
50019.5490885488	49989.334775282514	0
50008.08135946473	49995.88210170539	0
50013.452588935026	49988.7082536488	0
49998.1854275154	49989.08493253287	0
49998.71774061969	50006.58240197167	0
49993.97049801827	50004.02511665101	0
50015.25622703696	49993.5720335993	0
50019.81418921928	49993.28277654077	0
49995.226166110464	49988.49803466768	0
49993.865175289255	50005.869898426434	0
49994.04884830762	49993.897956082816	0
50001.39258520028	50014.69304526826	0
49992.10381851385	49991.3367421365	0
50002.88349777745	49998.53556594982	0
49999.29465558944	50003.13800737407	0
50012.61582749915	49996.667967977366	0
50004.93898694684	49981.08544820314	0
49992.72674114008	49981.491918674365	0
49982.816725410885	50008.82887474503	0
49993.60548876865	49980.15138910854	0
49992.11360557294	49974.161871512435	0
50008.0641741181	49991.535682462476	0
49986.56975352135	49985.88537937111	0
49988.26397047004	50003.51104710496	0
49986.204012010814	49983.62403469558	0
50005.45533731321	50008.4777403098	0
50002.84202847576	50009.38788858975	0
50004.5110949025	50002.17592122478	0
49977.593176681534	49997.97886004455	0
50012.96296910729	49986.584380800676	0
50000.389708098875	50008.21378903525	0
49990.53693650669	49987.986221160616	0
50014.06684097054	49993.2541244715	0
49991.01998804747	50002.62396518842	0
49997.179664791176	49989.593964051295	0
50004.2950092968	50012.89350630644	0
49990.621701041644	49975.46767306921	0
49993.55678247852	49977.01456242952	0
49992.84959283164	49987.70268395018	0
50011.20404459958	49996.77816642178	0
50003.364540594666	50019.003513690965	0
49983.49823437399	50007.538690917216	0
50014.32975302772	49996.15686941403	0
50015.78410513641	49997.474112749405	0
50009.43197460551	49990.474738550445	0
50004.745906517455	50016.623646608256	0
50009.63416808849	50010.34807378314	0
49981.74271072933	50016.83610456045	0
50013.40609958293	50002.34463341224	0
50002.72985233878	50018.01678341299	0
50008.287622641416	49999.13161246651	0
49984.126513146795	49977.08224825575	0
50012.84333684762	49985.38424254539	0
49987.99532836726	49995.883448455505	0
49990.49563661924	49992.83144377475	0
50014.145828508044	50005.16808115428	0
50015.1384677496	50000.029878970345	0
50018.71002429644	49992.34413541518	0
50007.134924491525	50011.962310271636	0
49996.373515502455	49992.135994846685	0
50006.850693972374	50009.72264438309	0
50012.45941158673	50019.663471941465	0
49992.899397134126	49993.07508130361	0
50016.607641170005	50001.151601822945	0
50001.25747092277	50006.547656443894	0
50005.9345093647	49994.19009730721	0
50017.813944932546	50005.00005444524	0
49994.42296405501	50000.44724693628	0
49999.35940114721	49988.76188971461	0
50016.58884756132	49999.17895380054	0
49994.892938313336	49980.091849776516	0
49995.0510721457	49995.44024060015	0
49986.38053722962	50002.41536141428	0
49990.64707373581	50007.66669698612	0
49989.3412077137	49992.250863683475	0
49987.369434572014	49998.90669951169	0
49986.04730065185	50004.93889305151	0
50020.57281063565	49988.298296764944	0
50003.141428724506	49983.92680217168	0
50011.81226398315	50020.795317113116	0
50007.91702417866	49994.79261652382	0
49997.460358599514	49978.000531714766	0
50008.47322917809	49997.7998386602	0
49988.79105521255	49985.61885176348	0
49979.99668415866	49988.247550464446	0
50023.01450993598	49990.665766766455	0
50001.80863469015	50011.621492053586	0
50001.180707899926	50000.160397497704	0
50001.230491099064	50013.464722137476	0
50005.57916729151	49986.36478573439	0
50006.32386534526	50003.98689779463	0
49987.26417256439	49997.386262863576	0
49986.50969488265	49971.13079668079	0
49991.78560749561	49984.743248127874	0
50011.91064186316	49987.25857504851	0
49979.026179858774	49993.54009193787	0
49995.29197055855	50014.299317089695	0
50003.27528192292	49991.640484220654	0
50022.18687484511	49999.49876293456	0
50016.845165693354	49996.542146341235	0
50009.68184032617	49994.3223712722	0
50008.5689875515	49989.42745413995	0
49988.62882947315	49994.23153514448	0
49978.34352784749	49994.31806542327	0
49991.21899801028	50013.93786311992	0
50009.06545782055	49992.015826742805	0
49996.762495718875	49973.93491078354	0
50017.86968777505	49999.56646561498	0
49992.32209367812	50003.204802689404	0
50006.53972236025	50002.45568023364	0
49989.60527622023	49999.63902025744	0
49998.13606003267	50013.69500914624	0
49990.00921189547	50013.485931768155	0
49991.09537875763	49976.82180722324	0
50010.54800492425	49998.00514117209	0
49989.09032394753	49996.42852776032	0
49995.18505374276	49987.3120398817	0
49990.204920949844	49989.23957312068	0
49995.16332007578	49981.804981765024	0
49989.805555721876	49969.598178768865	0
50014.54160586519	50009.30971696948	0
50021.54580095918	50001.77225144148	0
50006.927652825536	49994.9504747572	0
49978.94516972163	49997.86333530433	0
49987.154837966766	49993.45593771072	0
50018.25094646333	49988.26745355924	0
50015.53809944499	50007.19757847838	0
50002.562234896366	50007.29734310244	0
50000.87592896443	50009.30557281569	0
49996.09835851055	49994.088565508806	0
50023.472574627034	49993.01831946304	0
50013.090661204544	49993.807025936294	0
49978.33498788711	49999.89226490378	0
50014.457860201575	50015.35471834229	0
50006.75642568968	49992.643689522236	0
50010.80395894891	49986.74763689218	0
50001.22972512284	50016.696412634854	0
50011.0865047758	49984.2383962155	0
49987.17750191979	49980.50113884318	0
49988.18126003159	50002.39534483807	0
50025.30879016485	50001.55626795164	0
50004.84985572731	50003.25131092541	0
49992.321169828596	49977.792669715236	0
50025.70679542769	49986.95657258604	0
49987.68618123762	49990.97637467728	0
50003.750755374844	50000.30182726468	0
49993.00738688821	50018.27374472574	0
49985.56049451298	49985.40564000354	0
50012.47559685164	49994.66869856204	0
49988.23073582163	50005.06016935864	0
50014.21137249285	49998.59916272567	0
49985.705947552444	49991.237555350046	0
50023.961762669176	49980.63716247672	0
50015.65901229553	50005.51123304655	0
50007.42018130532	49983.40923644637	0
50003.98929458173	50020.19652411129	0
49978.68685766216	49980.01706397409	0
50006.02554113342	49983.502716806615	0
50006.37104882755	50017.880156948675	0
49977.877792385596	50016.68462250551	0
49983.88778388111	50003.431641383904	0
50007.25930525301	50016.356386512496	0
49997.53870393056	50011.68337544323	0
50028.8876354843	49996.7961139601	0
49993.03313609062	50004.99403676527	0
49978.87460193789	49978.57901382944	0
49998.366406242945	49994.75751474936	0
50019.61622097593	49990.60713461233	0
50014.61533795304	49991.38028168589	0
50008.690952911136	50020.165591565055	0
50005.68511072025	50013.842987113785	0
49996.093953493786	49996.01996986774	0
49981.46397774686	50000.416395001106	0
50010.21667654521	49996.177030068495	0
49996.98762224401	50012.73618486243	0
49977.06413674297	49991.234642248426	0
49993.694214306066	49995.12567417274	0
49980.3192485011	49994.00326872188	0
50004.056211135474	50014.66353332076	0
50002.37956575776	49978.923750197646	0
50022.66685467963	50001.65038291576	0
49995.84149753014	49973.43350969119	0
49997.10356754586	50006.01006358804	0
50033.06942428801	49981.91341570461	0
49979.94679799229	50001.3323591304	0
50008.85047956283	50016.47355770598	0
49995.25060635962	50016.73726829858	0
50006.72266694603	50007.64404602325	0
49990.082384099696	49971.73324296739	0
49994.30142329103	49986.52147414055	0
49993.99083781493	50013.564340328594	0
49993.677025331424	50019.77453632753	0
50008.88873976937	49986.20754836948	0
49989.62043617076	49984.9066512741	0
49976.89101514203	49999.79555213243	0
50000.38365317644	49984.73866509687	0
49998.50301832688	50004.801049115755	0
50002.4775370339	49999.82692121468	0
50000.58614407058	50022.59126134004	0
49991.57997734524	49980.74466590062	0
49999.47619484948	49983.55135301644	0
49997.872176753845	49979.78767954166	0
49999.51034001347	50014.126163537476	0
49987.361610054635	49969.53376487578	0
50002.83973411616	50012.701877170904	0
50010.86774556764	49989.07944425918	0
50001.15748309764	49991.573961654765	0
50007.9913835416	50022.24041741338	0
49988.7503233546	49981.35012226887	0
49986.03608310234	49999.11861181681	0
49985.00637627702	49981.597648055234	0
49985.650089384144	50009.49023072368	0
49974.397243483145	49994.03644489316	0
50015.4345562129	50000.98678220005	0
49976.39001702552	49983.38478956387	0
49990.066594147334	50015.71113489241	0
49971.73204410394	50023.41744022993	0
49983.60830630746	50002.113752133686	0
50007.28364498836	50014.70157262982	0
49983.19737224199	49998.713609976796	0
49986.11467622116	49996.56995467928	0
50019.87293030292	49996.05067039871	0
50011.89569799317	50004.23689077273	0
49987.14195373493	50003.64643312917	0
50005.18617250356	49976.00707180303	0
50021.27295677253	49997.78060101359	0
49979.594871433575	50010.649888378335	0
49992.039268323744	49970.88771154867	0
49987.510827455895	49972.02581111281	0
49995.56040451604	49984.98989796355	0
49981.0822076258	49967.432359146966	0
49987.94058000065	49974.88526764987	0
50014.510866226876	50001.379604242626	0
50004.62877733578	49978.807454918766	0
50003.970018942	50018.124082947324	0
49993.62624373497	49978.81782578118	0
49981.3428510555	50003.34384201937	0
50018.167902045905	50002.34827142573	0
49981.71449227033	50012.160532840586	0
49993.51179022016	50011.8374166899	0
50006.51511528033	49980.31385758159	0
50023.53832016382	49982.224374854566	0
50017.194157851016	50024.83639285489	0
50016.97714463976	50008.12513798981	0
49990.94758817478	50010.165896359336	0
50029.3899666008	49984.93088934797	0
49985.95128382408	49973.39797252086	0
50021.498484812364	49991.903341270365	0
49977.56468768297	50006.68173366002	0
49997.40523162644	49985.00916248897	0
49999.45886393115	50015.993292540705	0
50004.07375902936	49990.19193619716	0
49974.26236635185	50000.19879209648	0
50019.180563178095	49997.94562009952	0
50009.890755981425	49980.265018184764	0
49989.29510405071	50002.724338880376	0
49996.426259186024	49985.51478007382	0
50007.493040620924	49989.19723968765	0
49981.384028675486	50010.62626959132	0
49991.6071713429	49988.028312631526	0
49984.6056899718	49996.65388554512	0
49989.978249538704	49976.34614928339	0
50009.06208482354	50007.05225252825	0
50015.12164949382	49987.54220632814	0
50013.02451351341	50012.6930640136	0
49983.72875331615	50005.03348698493	0
50030.322162535915	50008.764945724026	0
49988.07236480543	49973.30322159022	0
50021.17953770424	49993.40148768863	0
49977.9353266202	49988.32861394756	0
50017.55200453088	49989.686622262205	0
50009.41709683127	49982.94472538286	0
49993.517031380165	49985.624445562935	0
50024.23762702507	49990.057631149546	0
50006.59920691841	50013.173112278804	0
49996.36285869221	49979.65183355569	0
49996.46253639952	50010.35669178488	0
49986.346697934445	49975.77454466398	0
50017.36509094484	49994.05724041787	0
49977.54298608225	50015.26628060827	0
49987.665413008544	50009.961026873665	0
50004.20668245684	49986.92493821414	0
49991.240948939056	49995.09753900651	0
49990.672214701546	49969.02835953091	0
49986.80029992012	50019.193986685816	0
49987.05498610656	50015.276629584274	0
50013.29483279359	49990.93642424138	0
50003.07116470876	50004.790797890644	0
50019.96678142075	50005.286622233856	0
50016.410985050155	50026.64117403084	0
50022.381607964344	49994.78009458669	0
50032.55510401598	49988.476649386204	0
50019.84726886357	50008.03743254569	0
50018.55105006549	49996.125393120456	0
50005.72733228711	49984.65987424659	0
49990.724770951034	50001.10196901953	0
50007.556938279646	49979.396019758125	0
50022.078615100705	50000.813758113996	0
50004.55566149082	50023.60044291396	0
49998.4983155582	50015.035411197096	0
50004.21201548379	49979.89735732732	0
49998.41688966351	49982.0914605221	0
49996.9404056562	50019.45560997021	0
50024.824178134666	50003.82240284793	0
49981.59933546655	49988.22546023058	0
50006.68692081328	49991.29153867619	0
50030.92505047998	49986.73341575318	0
49987.02162812129	49999.91224158874	0
50025.59547838074	50004.8113040502	0
49988.90094384041	49975.40867859488	0
49990.23594971534	49994.96063345515	0
50017.1067611682	49986.79810538411	0
49995.74080340362	50018.56532930337	0
50002.31586199673	50000.83903672667	0
49985.91446985067	49977.111835945914	0
49967.44431902017	49989.53004316159	0
49991.32434972063	49993.81099808387	0
50030.49764698876	49999.80431681986	0
50027.8920230694	49984.61646596402	0
49974.05217655252	49991.63751974511	0
49986.350155817265	50008.71150109189	0
49979.786602864704	49996.93528004006	0
49980.638830733114	50014.78666042598	0
50018.94609729141	49984.38404056665	0
50016.86817008317	49983.479919210724	0
49990.923193534356	50019.067660158245	0
49984.68159875427	50012.00075993163	0
49982.58897476211	49987.25645410104	0
49977.860154341804	50025.185317880954	0
49980.36263354036	49976.54920293385	0
50030.175245270664	50013.83441614367	0
50030.65430217634	50010.08164100497	0
49970.65389870021	50027.10203048065	0
50034.9719228903	49978.647480672626	0
50017.85789347177	50007.327853458395	0
49989.376716702325	50005.95581601044	0
49972.54740722439	50004.26018838349	0
49999.90607349646	49987.24525022351	0
50016.33039841318	50011.26546094777	0
49992.406209525456	50011.43399184492	0
50035.72874323706	50015.82195458916	0
50005.41012807499	50025.2913505149	0
49983.81713803753	49983.79410119446	0
49999.77181508898	49967.689736443	0
49967.01115954832	50018.732933267005	0
50001.21111076006	49976.59515916633	0
50022.03660548448	50021.284900769926	0
49987.06820574467	50005.69981951918	0
50020.23576196077	49998.22890886206	0
49992.16903790663	50013.34050751537	0
49981.74734959878	49983.20071237331	0
49991.36824090871	49969.98461879516	0
50012.37766248718	49981.688403947286	0
49974.56224014572	50014.0804240969	0
50024.36097900612	49986.16457806206	0
49978.57637046901	50017.57258934513	0
50035.21616128849	49992.33085888675	0
49988.520182053304	49993.212740546805	0
49990.99456999804	50011.18036907362	0
50014.791241027175	49989.81083623396	0
49983.24235149588	49995.04380092772	0
50005.4078474971	49995.59320991545	0
50026.3538803164	50002.49773890014	0
50022.33425121599	49996.648774144	0
49985.706139208625	50015.893411702025	0
50001.12132970448	50026.977078791555	0
50032.16883876991	49997.22933410839	0
50000.78804212597	50010.92367463368	0
49997.79416111843	49992.046539810384	0
49989.86428037326	49986.360250281214	0
49991.50355130605	50019.933566887434	0
50028.340584949256	50004.80209150397	0
50452.815891882834	50023.61905729774	90
50375.0696363871	49968.31436182915	90
50536.081282336745	50075.589402914375	90
50560.32146006293	49984.6181813839	90
50639.14666027202	50033.26379068958	90
50449.19988764143	50115.021056477715	90
50648.106651901886	50126.82460395754	90
50425.779475378666	50206.06489965713	90
50358.735206314224	50268.532860211846	90
50295.08822755846	49910.32307351424	90
50266.74991303428	50273.38265646372	90
50365.148912828285	50075.349666781905	90
50727.72817671762	50056.11936378793	90
50682.5956800123	50213.74608868624	90
50382.95213695039	49868.04834743305	90
50280.93645155523	49816.77810012483	90
50668.967048389655	49940.45068892303	90
50202.63517435075	50199.12555134443	90
50176.29549890556	50107.70816486869	90
50079.91616698263	50108.68526756252	90
50273.60324114201	50095.276797504855	90
50712.97278638437	50300.788659557606	90
50602.781010520004	49867.13063968023	90
50300.877208233054	50187.197019070125	90
50516.886071873254	50223.7253425642	90
50626.79026575811	50348.93307343007	90
50750.91172467757	49896.95261352259	90
50426.18950844005	50334.244019525686	90
50415.359533904426	49775.411776664754	90
50847.414374236316	49896.18632846409	90
50342.05735714504	50386.275046799456	90
50818.74179384074	50041.56121769786	90
50187.663678729936	49805.458723819436	90
50429.03971627669	50431.4726584076	90
49989.62180662727	50093.80181791802	90
50907.4657426087	49824.19236740785	90
50216.76521273612	50358.19708066873	90
50226.74634709214	49979.294641294684	90
49892.72681252644	50071.18369444213	90
50504.84228254874	49757.016186237444	90
50537.04905779478	50372.17230756373	90
50165.16280285572	49909.34967299221	90
50822.94420767505	49772.64860208579	90
50225.64076431566	49715.41031093591	90
50149.069875445355	49663.84039266152	90
49868.396691261245	50166.28018437686	90
49781.17393020186	50210.7754438391	90
50317.037745594775	50477.938853815846	90
49832.936291108206	50000.22552044041	90
50930.459856825364	49939.232092263235	90
50904.99906156763	49732.24954044489	90
50098.55064525933	49765.59214312026	90
50401.30838347519	50524.202544024236	90
50821.41991843061	50137.8952373587	90
51027.27191569607	49942.56297979039	90
50151.7742916127	50285.36173481111	90
50666.259924571044	50439.419622613284	90
50402.52340588795	49677.395899071016	90
50777.44507549148	50370.73745090807	90
50480.46180759769	49871.257241924795	90
50019.56132566791	49708.74768509555	90
50321.26547933268	49622.47073377493	90
50479.26942932587	49618.395201029234	90
50075.86098574456	49858.60498418124	90
50497.33291377463	50544.33326815593	90
50566.09030176183	49687.82753684437	90
49958.15973264071	49786.055840077075	90
50816.34785961121	50286.79495688675	90
49705.506855806954	50151.42791363687	90
49693.43490879404	50057.083282992135	90
49992.472141491795	50002.1762339772	90
50657.639582565935	49681.58137390463	90
50554.56418833409	50470.42056302617	90
50437.28637160769	50622.367778810476	90
49951.72488997235	49880.0239112855	90
50085.74593249025	50354.86948525847	90
50603.94672968668	49775.04289034097	90
49707.384704229575	50268.56360264721	90
50753.0392016137	49675.95287167186	90
50785.20129398929	49585.545579920115	90
50081.967380233786	49962.03403696855	90
50060.25464363739	49625.5228060213	90
51077.817616058164	49859.47402745606	90
51159.09753854439	49905.59290857243	90
50524.790297805346	50656.78669991684	90
50222.88731615883	50456.157778179826	90
49883.641822226964	49728.91172922922	90
49841.30791759884	49901.26904188157	90
50819.73930265024	49498.362845876465	90
49671.55044761736	50355.910993704594	90
51044.80283373942	49766.86220123858	90
49989.00800771385	50336.40940088561	90
50586.63883806791	50578.28854615723	90
50653.54545914567	50646.93160354248	90
50934.477499073975	50036.80684368759	90
50739.104592193435	50606.822179273055	90
51121.12684864761	49713.13414727148	90
50292.588928925055	50574.56286118595	90
50338.82643511686	49526.734652328494	90
49622.95294356505	50207.55540651591	90
50926.028019090554	50135.618767295244	90
50644.70560537402	49591.06585386078	90
50672.73416404869	50535.79980350883	90
50249.70272103993	49557.17890488994	90
50158.696823147955	50522.84846629619	90
49602.972112101495	50094.06103189549	90
49961.55135037516	49615.27553896178	90
49582.69493800075	50378.517512397404	90
51024.17890293587	50148.31619928561	90
49588.469674125714	49996.916170804034	90
49541.619296374905	50258.92408975992	90
49462.6395384483	50315.785599539144	90
49746.5701278735	49893.07757357267	90
49806.689348476764	49678.38415923727	90
50080.99117605021	50221.44951291688	90
50878.563793186004	50217.58625155509	90
51032.40683232924	49670.040999864665	90
51168.76537202114	49799.62271273775	90
49534.0749542817	50159.91326140874	90
49650.64476650835	49872.996318090896	90
50387.81035540116	49440.006754320224	90
49803.33585253728	49818.426951134956	90
50770.331659556396	50518.56584209805	90
51137.89797506377	49622.28212893409	90
49496.9575107945	49974.391496677	90
49643.40944542322	50447.54475148644	90
49899.130972475665	50314.72324034937	90
50522.44919929834	49528.96062868707	90
51256.07098831315	49910.29413990189	90
50715.002702486876	49759.65687857626	90
50595.52429171185	50720.02975842262	90
51065.45305182244	50231.90766130253	90
51200.133751581634	49547.02093826799	90
50075.785419720516	50472.65882373405	90
49547.32712710656	50474.54048837409	90
51101.94022125033	49533.88692871897	90
51026.4482656377	49474.656413751916	90
49435.78025941798	50148.86637710203	90
50843.87093248519	50577.28867620551	90
50923.249855491726	50532.24125719431	90
50945.86135110757	50437.9474910209	90
50894.369603631785	50336.95217409688	90
49463.15961748942	50439.60877403204	90
51213.7980938587	49691.86720318003	90
50846.329717283974	49659.91925533009	90
50161.142860150656	50619.71176832191	90
50690.162026671416	50730.3816571065	90
50617.05087768406	49497.78452358113	90
49386.48638884789	50379.78839217476	90
50358.579515568665	49348.83188489116	90
49341.99719163184	50172.971028579064	90
50932.854460513765	49619.95293702817	90
49971.23163947347	50245.73389653297	90
50074.2645351246	49534.78105076509	90
50498.071144574744	50748.38476654128	90
50739.66271769691	50807.08453004767	90
50813.92369959884	50868.342122441376	90
49380.15652076033	50490.039652637526	90
50406.730894355984	49266.058863720755	90
50982.31443037314	50310.84054387146	90
49330.43524823483	50302.02528428728	90
50021.520190054856	50556.08618815374	90
51125.938010747486	49440.69131307765	90
49970.54497498991	50641.77643766037	90
49712.887621020025	49804.23220625301	90
49982.784801031885	49511.886320482	90
51349.21588404772	49891.88385849999	90
51021.14964978295	50522.212048030626	90
49268.99620603397	50231.43324654078	90
50504.65914547404	49430.8960212638	90
51029.68412867606	50400.651843534506	90
50637.57793105527	50808.901729253026	90
50349.59301083217	50665.63194577861	90
51381.51232206609	49978.98765531169	90
51247.76003053134	50009.273659963845	90
49589.93750504859	50558.97698443904	90
50684.35637083952	49427.008338002786	90
50796.86520390101	50961.36023024648	90
50413.37135836956	49172.524239375256	90
51397.42409685754	49814.09845941438	90
50151.7199896975	50714.556665254655	90
49405.267912441625	49949.32681037143	90
49197.2531773557	50296.76081550135	90
50498.74461963368	50843.534816043524	90
50480.259294356605	50935.121952077585	90
49140.60895490783	50215.76682347286	90
51156.36580868825	50243.28672229673	90
50727.21620844002	49512.43298139228	90
50574.28528378312	50902.3019108954	90
51432.10131706035	49725.654049879304	90
50296.96392716176	49432.735787943886	90
50054.744401770164	50730.45088191047	90
49096.29408581554	50299.1431699617	90
50751.925560162024	49356.177016617745	90
50012.70915535805	49416.93912318033	90
50934.73398775347	49512.959590219485	90
50719.494240043365	49261.66332953297	90
51158.54230762291	50030.87057583281	90
51246.40835124027	50219.7389997029	90
50836.45015645557	50448.064203858834	90
51289.732891431246	50307.60725899693	90
50633.45358744163	49230.53627989218	90
50684.88202462713	49147.96182893238	90
50519.0089609592	51022.33177571295	90
51407.69719691333	50067.38728631828	90
51280.23086059564	50401.79734539552	90
50694.30336109065	50890.706518685	90
49317.5137702405	49987.656993190576	90
51343.90233494535	50467.519931047675	90
50777.217234919524	49187.01106777132	90
49005.806642557625	50318.50881957647	90
51511.53232533992	49680.286991101515	90
49480.057264170944	50067.31581423507	90
49727.036787048506	50496.655950521024	90
49293.45155018958	50533.93847352768	90
50040.9169373391	50820.55538776888	90
48925.86482147309	50271.86169948286	90
50275.237611439356	49306.26513796471	90
50836.79655110698	49398.54831708491	90
50098.36655048454	49370.62079606233	90
50549.24175290195	49193.134720330294	90
51429.227452301886	49625.08438351362	90
49249.30324626948	49924.396934015494	90
49537.03971256646	50638.84522320459	90
49242.951626261805	50620.10772737869	90
50849.027117722624	49251.293496238446	90
50609.53078355433	50995.85474579422	90
50585.37520754144	49313.169974657874	90
50943.93371460415	49261.824978437755	90
50950.308489779345	49418.81182405666	90
50793.36891636337	51053.07085345652	90
49819.363913604626	50471.538672441624	90
49260.13098383722	50372.36336464321	90
50647.74144911233	51080.56004470891	90
49441.56098463404	50666.48089211129	90
51111.28263086529	50551.907556267615	90
49226.198786967296	50149.57503328639	90
49914.49798311723	50480.25262933966	90
50716.482217545396	49061.03139573471	90
51192.3518997255	50138.707828024875	90
49603.22017011328	50704.1638675683	90
49226.68264037971	50054.89481897615	90
49562.79148972765	50792.64304686134	90
51379.51188752157	50154.86004360224	90
50247.294758201424	50661.94888295097	90
50166.437077463044	49436.1326568696	90
51199.772056799884	50516.40326797613	90
51309.42076786161	50077.94966276122	90
49031.33135283253	50227.78721058782	90
49929.32674802959	49372.54518802473	90
49754.09396905515	50405.54382458432	90
50329.25519625785	50756.86675998903	90
50322.28272865192	49132.725878284844	90
49798.462362948536	50560.42461386784	90
49885.50852471405	49461.813510580876	90
49871.83547212983	50651.215474196484	90
51013.398282024464	49351.16644539981	90
50595.023572332066	49404.86497609079	90
50813.7275264076	49102.96247001803	90
51510.041897722054	49779.85659616535	90
49970.754680229125	50887.74678033172	90
51388.54054754431	50549.05235287466	90
51498.172180524336	50080.53036125315	90
51027.52734673994	50619.276155559586	90
48935.5319988616	50385.63318120204	90
51562.50300753743	49594.7938679676	90
50889.645464918874	51055.9812030274	90
51032.3607652651	49222.341549729	90
49908.168383133474	50744.191942175465	90
49495.813328924596	49881.52575664804	90
51434.64589815835	50635.17604812237	90
49171.12840811332	49867.99646629884	90
50159.03673800732	50806.21989222728	90
49070.49085141329	50392.67921165278	90
49143.36934729125	49962.99791604753	90
50904.6995121825	50830.74855887278	90
48829.73909593836	50293.629352951	90
51313.29968446942	50611.056544194515	90
49440.94361427189	50563.12852199642	90
51198.46678791593	50353.21574875387	90
51487.60872361551	49874.223625164384	90
51013.33024624429	49133.15415475181	90
51292.52397462302	49741.96405729598	90
50317.756525943776	49725.33356883241	90
50835.670628367596	50769.39613826871	90
50236.83953480489	50856.266130166	90
51391.634944211226	49538.26088514266	90
49855.903811126074	50828.78569213171	90
49702.60233152652	50703.80624623124	90
51446.54777404119	50476.472251330335	90
51258.59172606048	49474.6531602671	90
49788.341914318335	50901.704267634865	90
50927.656748827736	49165.05748333709	90
50887.143319325194	50948.91976363752	90
49932.527842279094	50978.012641007386	90
48777.64621653636	50218.98704178427	90
48939.148101183964	50477.24600694298	90
49775.035696436506	49592.17194198889	90
49845.825791746785	49319.6449559099	90
49213.88682331323	50473.50095763715	90
49930.4303921182	51072.47789100482	90
49307.68221989776	50693.46062293531	90
49866.48356335733	49584.94321818393	90
49835.68600964331	50993.12513180937	90
50936.85456467975	50643.37561808622	90
49756.598722712886	49358.54689986026	90
51547.96793702949	49994.20747038181	90
50927.16656929661	50737.60615493199	90
50530.16070800154	49103.08465481658	90
50624.06217414164	49069.13646163375	90
51330.885500935496	49638.91511423357	90
48781.41384819168	50381.04182995185	90
50402.75141321872	50855.37879644403	90
48784.03829163271	50125.52122351087	90
51431.703628253534	50239.363492680866	90
51481.059818673966	49501.33100333892	90
49803.43610088896	50100.53161930519	90
50655.87246203524	48981.756638354804	90
50972.65331103146	51004.98801418853	90
49472.26091151026	50821.05235658598	90
49640.44877764851	50844.095417330325	90
49877.68905191622	49230.123083225975	90
49664.18966400192	49391.58686490567	90
49951.24762677426	49171.62496257909	90
51031.12074421042	51076.18221447661	90
51099.9259160289	50341.62743560686	90
49391.904662107154	50742.819472410665	90
49695.21693364544	49636.338278334086	90
49901.15194503711	51160.300572466556	90
49804.55825001136	51184.654443401196	90
51217.5515312719	49385.098852230614	90
48894.958424057164	50560.83849931288	90
49725.05495751939	50796.001583292316	90
49936.12894928471	51250.80941597857	90
51613.46207135382	49515.557808171194	90
50930.98509979964	49069.537352356565	90
49205.40350726108	49774.12283592337	90
50778.89430754777	51151.92126893477	90
49303.71020801589	50786.78082058598	90
51206.662575678754	50615.020391048754	90
50749.71978805715	48962.27294183277	90
51109.81686874431	50453.25321796377	90
49557.39499530734	50885.67396038777	90
48693.21075564604	50174.77846533287	90
49983.92566037955	49079.48042873504	90
51514.797877126664	50688.3048019372	90
49921.36570590805	51342.44266786411	90
50882.984798327685	48986.64680284281	90
49756.84560875056	51041.23198866208	90
49697.39164468953	49534.776752691636	90
49163.05408557032	50388.685826039815	90
51466.010109541945	50772.788797589674	90
51382.10794425185	49441.084144396234	90
49714.20973667063	51173.69844604676	90
48698.988094570326	50272.15165814468	90
49797.72457861328	50717.3462326197	90
48814.53340516838	50604.009325042454	90
49283.33105535535	50882.2793442	90
49670.70356457693	51091.90709462968	90
51640.80713703371	49994.00561783412	90
49912.059228013844	51439.029112653305	90
51049.27470549683	50036.045472744925	90
50969.69480148653	48937.24340565674	90
48781.29450485087	50511.63700775693	90
48986.285288085055	50145.34715069648	90
49362.22304760682	49860.033294676476	90
51632.912736848935	49657.24709600009	90
49918.68232427853	49006.22335571404	90
51730.04188374734	49957.687947211314	90
49058.45016256701	49930.281078990134	90
51654.99094896789	49431.170913755064	90
51009.28662604969	51170.109654252294	90
48594.655799660715	50190.54163147845	90
49833.33444887045	51391.52084998098	90
50882.82038441803	48894.8558546178	90
49439.17304160473	49800.24795114125	90
50567.51094365115	48955.42265190487	90
49997.26149611526	51145.40315767219	90
49588.10836323425	51143.68280827899	90
50855.88629463078	51204.59228744019	90
50873.92714603917	48802.10345498266	90
51706.269362600186	49521.64037519043	90
49973.155519230546	51511.03677490567	90
49423.30334402355	50901.586954655126	90
50973.37990919161	50912.23824208925	90
49598.40890292058	49460.24456153332	90
50642.47662468782	48885.202567384455	90
50191.506880427725	49254.36317377983	90
51023.981677285796	49036.61771793138	90
50099.58568349234	49241.61311514594	90
51522.94744490214	50412.02530525671	90
50172.49604102416	49156.79019327248	90
50958.229928268614	48837.14725383562	90
49011.897200922656	49848.36225053002	90
50063.97861519697	50919.17016738183	90
49191.78603787833	50842.273156622134	90
49960.311167794396	49283.4039711044	90
51466.072056287754	50869.52264855119	90
49966.13713342769	51606.81615220908	90
48558.46931806717	50275.47480434168	90
48503.05305949532	50181.68471399949	90
48697.38838750133	50548.118918886554	90
50729.98169950967	48855.11963482257	90
49608.994987008125	51020.926730648665	90
51101.16048101151	50678.65198816201	90
48498.98353595405	50349.346164888404	90
50087.627172981396	49115.459963166366	90
48462.28449426856	50098.1791748575	90
50576.40361608609	48812.87401967767	90
50482.790019676795	48912.17263276549	90
49093.283001361255	50832.373662517	90
51067.46668704422	50984.88739311021	90
50446.50767018912	48996.44267896888	90
50041.43902751106	51060.5171278323	90
49305.15224312007	49782.937031346184	90
49225.148397638666	50734.20068863944	90
49657.142533616294	49723.545849109156	90
49761.61895056535	49463.600685832644	90
49054.32744440577	50742.638157130794	90
49130.16276901372	50119.805704113314	90
48379.96039704996	50058.43772504118	90
50531.865897332595	48732.94330761939	90
50081.92665734005	49018.18599708721	90
50172.98897137805	49065.50851795584	90
51617.17737225106	50413.69321254301	90
50424.284947813685	51044.52792295681	90
51412.89304690634	49354.983531273254	90
51508.15175330611	49351.25250007083	90
51199.474068493386	50711.61521264989	90
50063.91102137926	51617.03614901058	90
48654.52966758454	50357.01467983385	90
49499.504135734795	51118.621550262855	90
51707.429048474216	49719.495378719366	90
49703.75483708488	50951.27625656432	90
48964.10150832318	49927.12616588375	90
51675.383537152484	49877.21717846666	90
49802.30562655858	50306.977210316254	90
51585.211855103655	49909.15133326234	90
51114.097617906635	50776.66771550904	90
50557.7744777591	48636.72829462324	90
48863.650351369906	50170.53430075204	90
48981.92891996707	50686.767072838506	90
51156.911777983194	50944.191691820575	90
51441.65866686376	50338.41113512451	90
51550.88772186291	50826.362454113434	90
48821.46633278384	50034.44584173047	90
51659.191174839085	50086.31975760858	90
48976.63385005631	49762.62116739238	90
51111.4939788456	49267.899677045985	90
49205.10235139215	50932.89777238249	90
51778.77950573541	49660.79129014352	90
50006.44044937631	51421.18124254815	90
49827.639666680436	49043.021928938295	90
51614.88849196861	49339.70799436388	90
48412.15395666102	50175.780336554344	90
50006.03560194458	48957.10736157472	90
48707.462220516434	50450.980240890145	90
49769.616330467725	51315.70223022107	90
50135.249889098166	51086.983676647615	90
50878.62664738328	51295.887618019704	90
49518.08514745908	51026.675842231154	90
51665.23120186344	50182.21777376049	90
51382.07070752671	50833.237429395005	90
50491.19857193462	48563.6282257873	90
51068.42923706048	50883.273044321715	90
50015.347305728974	51314.03440610757	90
48878.50655073448	49875.47717878727	90
50442.594205290145	48768.6598919597	90
49379.430416003765	50984.14906137306	90
51229.32941855166	49289.56158925807	90
51601.42347334974	50255.092109052515	90
51629.25968631998	49781.480102355716	90
51610.92716559033	50663.17750130344	90
48389.112717527234	49967.4602602747	90
49660.161801659786	49292.513591249124	90
50701.89394814021	50992.668195511345	90
51157.43796895577	49179.1165847872	90
50162.93429186868	50918.8742552899	90
48543.007525840476	50047.28002162684	90
49387.580251881474	50056.54638390536	90
48813.20259714276	49807.08875418388	90
49114.75389506117	50971.5640431158	90
49067.1544834623	49772.22016389992	90
50410.37289286333	48612.11797045451	90
49367.24959304159	51082.32073612473	90
50162.62480005985	51178.566871155046	90
50373.85639202453	48708.72007713299	90
49566.921642529705	49754.158835811926	90
50827.96972423248	48723.49168941653	90
51199.62010508241	50822.31223520309	90
48917.71989125001	50041.61807542597	90
51049.21824366869	48811.816037066004	90
51757.19291787192	50150.96484460847	90
50352.02016566396	48533.49824061704	90
49125.17504400782	50500.73084115632	90
48854.925746007735	50694.36663634521	90
50258.936191368746	51195.067989572955	90
49141.7657246587	49708.697276234016	90
50805.38428734023	51352.66974951364	90
49959.457326591146	48876.17792631057	90
