# Supplementary material for: Abundant Topological Outliers in Social Media Data and Their Effect on Spatial Analysis
Source: PLoS One. 2016 Sep 9;11(9):e0162360. doi: 10.1371/journal.pone.0162360 (PMC5017681; doi:10.1371/journal.pone.0162360)
Supplement: S4 Dataset — See the respective attached file. (ZIP) [file pone.0162360.s004.zip › S4_inclusion_swl/numbers_of_included.csv]

123
125
116
123
119
124
122
119
115
117
124
121
118
120
120
118
119
116
116
123
120
118
119
119
119
119
119
119
119
119
119
119
119
119
119
119
119
119
120
111
119
119
119
118
116
119
117
117
120
102
119
118
120
118
119
119
120
120
103
119
119
120
118
119
114
98
115
118
119
119
119
118
117
116
119
101
78
117
112
118
119
119
117
103
118
115
117
109
117
104
