# Supplementary material for: Abundant Topological Outliers in Social Media Data and Their Effect on Spatial Analysis
Source: PLoS One. 2016 Sep 9;11(9):e0162360. doi: 10.1371/journal.pone.0162360 (PMC5017681; doi:10.1371/journal.pone.0162360)
Supplement: S5 Dataset — See the respective attached file. (ZIP) [file pone.0162360.s005.zip › S5_overlap_lws/clust_10_19.csv]

50000.0	50000.0	0
50005.617866136956	50000.0519731636	0
50002.52047643192	50004.876090250946	0
50002.689334711264	50003.13657812308	0
49993.82957819091	50000.67820598295	0
49999.02133034173	50002.74311771021	0
50000.62508924751	49997.57153556058	0
50003.12463782944	50000.09610427862	0
49997.57385027558	49999.84121669528	0
50000.7474054147	50010.00724846448	0
49994.4714122237	50008.6578664922	0
50009.65697956892	49993.518401903086	0
50006.21919399996	50005.54852243241	0
50001.095320914435	50006.51696888545	0
49997.76648551505	50011.80979805977	0
49992.871942356476	50015.39754370275	0
50012.74981278483	49986.73871695857	0
50018.58647191826	49990.55611261125	0
49993.479156172514	50013.71835514086	0
50015.96499319302	50006.705808788436	0
49989.3655601913	50011.220919868014	0
50020.12901804716	49990.64524344877	0
49997.53397774438	50013.28163175991	0
49992.02291687238	49993.22394946702	0
49993.70087287382	50012.49075380555	0
50014.038708603686	50009.481436982765	0
49990.5206090736	50010.10707474396	0
49995.815075999715	50002.757859915895	0
49988.57262477311	50018.87567586168	0
49985.205754429204	50018.991416067714	0
50000.753092597726	50008.92987510806	0
50007.12835689727	50004.5064469943	0
49988.18316939765	50021.965627571284	0
50023.00980510928	50012.84799172331	0
50015.303310407464	50002.549411548316	0
50003.71952171015	50003.70894044671	0
50008.88986368925	49979.077652611086	0
49996.81979534139	49995.34390749475	0
49998.94671960802	49990.96645783639	0
50007.58827520875	49972.71365685861	0
50008.876317257826	50005.85307888341	0
50000.8144250401	50013.706889942834	0
50003.714838425534	50007.820901458785	0
50001.588387733704	49976.2283774819	0
50016.100105237405	50010.206884821266	0
50001.35678820628	50015.50812547974	0
49986.21253594532	50016.916857276745	0
49996.35393901498	50000.28888942667	0
50006.46273709469	50012.86513056279	0
50004.75420497777	50017.69122242193	0
50005.66435559645	50003.276707844845	0
49992.34798452613	50027.8751629872	0
49995.45944176766	50024.66749863028	0
49984.74545734642	50026.693621182414	0
49991.107740510946	50005.27986082665	0
50002.66515454976	50012.75072682848	0
49981.244047583124	50021.223953608634	0
50024.3612314805	50010.80504013063	0
49999.239320752036	49976.959525565035	0
49987.115787018316	50000.97386580161	0
50005.81254185144	49991.93259326773	0
50009.513775259125	50007.19859393015	0
50022.34214683989	50018.54227954308	0
50018.211643719034	49989.32904480352	0
50004.547079700096	49982.58527082029	0
49988.8456146988	49993.5372812326	0
49990.448020219235	50002.43383338751	0
49988.8883163795	50025.70348757823	0
49993.95605091015	49990.62298435866	0
49979.57349343251	50017.44743331287	0
49993.61998194337	49998.8335980756	0
50014.931316771435	49985.91142186888	0
49993.608343833825	49992.74728509485	0
49977.440538726456	50020.13597552961	0
50007.968850473684	50013.02057694987	0
50013.34750767807	50004.97356768187	0
50003.200530054564	50017.44372002275	0
49999.23305352258	50009.409663930746	0
49991.425046132455	50023.405105677804	0
49994.724523319564	50019.00029264135	0
49991.27881765631	50010.76046682384	0
50006.84586173645	49978.00618291794	0
50028.831314768526	50011.34911333689	0
50001.3612650346	49979.21196468529	0
50020.98863127538	50004.80596532164	0
49998.75093557429	49995.82732925432	0
49995.4441258003	49997.28253788326	0
49991.489081565116	50012.21829990068	0
50006.24099323281	50011.48454490207	0
50004.79866590971	49991.89932227533	0
50016.233772829895	50003.19904894724	0
50016.714459267714	50015.182749829175	0
50017.7315448403	50017.16734048088	0
50021.991572317085	50017.52189201108	0
50006.91518930322	49998.42962103721	0
50007.56048927315	49991.89347014625	0
49993.93809606977	49988.93913320493	0
49987.00664227186	50012.58033247648	0
49997.0858178483	50008.93395138812	0
49994.04919956522	50016.66461972759	0
50011.84285352973	50005.72617756539	0
50014.481944166946	50006.68362759123	0
50007.871174675056	49990.44715453634	0
49993.63386266311	50008.00409428245	0
50022.74306037996	50021.18141586944	0
50005.93254669708	49984.05523899566	0
49992.24889826113	50009.939607623324	0
50008.4427934885	49998.58463635654	0
50001.04290890485	50011.37214186102	0
49999.3052704781	49993.19977632991	0
50010.89753360852	50022.16578353757	0
49993.175524820836	50006.918569045156	0
50016.91622746796	49988.41137453173	0
50003.59408194109	50010.58844588422	0
49989.481770527505	49995.4861177332	0
49984.73585085144	49994.20070302458	0
50012.837114776354	49985.1365133406	0
50000.34305247011	50012.785151609714	0
49995.93687457166	50016.99500522154	0
50003.31097355637	49986.238309245724	0
50000.04605916713	50022.082498322925	0
49979.589436539696	50028.499326432466	0
49985.52414874005	50010.01286309389	0
50007.108907010544	50020.95847414887	0
49986.966473469394	49991.51938352491	0
49996.327747491756	49980.00227674999	0
49988.17212697217	49996.38698153703	0
50019.31313217457	50007.61923985611	0
49992.53588896353	50022.37133355393	0
49999.09466713823	50013.476121375024	0
50029.14446966455	50014.75448633938	0
50013.38928689112	50014.433837214296	0
49991.27886238349	50020.93796858425	0
49991.83480712943	49987.47643329798	0
50024.589045646135	50016.69583277622	0
49990.247207031265	50014.37724764673	0
50003.43966867959	49997.20275845644	0
49979.17630883298	50019.5881879999	0
50004.97473340724	50011.470830402024	0
50000.53356820436	50002.76897484182	0
50001.61653316917	50021.572832778234	0
50018.94424032681	49993.60663840168	0
50020.38047703234	50020.74765985587	0
50003.83350669472	50012.03122730116	0
49994.89504568151	50012.84439750901	0
49996.87682846905	50025.861913791916	0
49997.098711243336	49994.16967536577	0
50008.03526460013	50010.35644971345	0
50001.92318083519	50017.45295154525	0
50000.377491796935	49976.984220335165	0
50026.91338485968	50022.55672487124	0
50010.45322470468	49995.07446463879	0
50025.84685964897	50018.18498681671	0
49990.80211823522	49972.58716393453	0
49994.72272385651	50011.37120620343	0
50001.852378398005	50018.878474248006	0
49993.667654834906	49987.16892821146	0
50007.45552580738	50016.24722775261	0
50006.35128652182	50019.260102430024	0
50017.30387364059	50007.37394946992	0
49992.58703477916	49996.877168060775	0
50009.947620039384	50010.555094314834	0
49981.69947842373	50032.69512916941	0
49998.7770444248	50004.736977470784	0
49994.8396787193	50028.32619228644	0
49982.117999111564	50004.50644407321	0
50013.2587395598	49973.331376080634	0
50007.117533706994	50013.97330272922	0
49986.106936163014	50005.875429998	0
50001.72815943438	49991.6223069385	0
49998.46111792426	49998.329947724305	0
49993.05079443288	49995.51758079045	0
49989.09372078051	50029.30164552847	0
49992.520614717694	50005.040407713124	0
49983.052676738946	50016.443790599325	0
50009.99933301167	49987.13042252917	0
50015.98052851708	50019.71642252736	0
50016.21088632802	50021.48245778065	0
49998.70534882709	50006.917655615514	0
50009.12283055781	49982.086019546914	0
50019.024422535396	49979.180277617896	0
49990.26812337824	50030.2433063761	0
50003.491373859586	50026.35326489596	0
50014.994024579595	50017.72461282274	0
49999.503039100484	49979.993643984395	0
50016.59446989725	50011.704717480185	0
49987.5977680182	50016.2290938631	0
50006.390223561066	50006.65247227412	0
49981.80446184957	50026.90913270939	0
50031.93010862833	50017.21669287606	0
49987.002216492045	49994.37889454773	0
49985.92984921823	49988.95089163288	0
49987.43993140122	50031.405447704085	0
50013.74744611762	50012.43595942395	0
50018.7613895136	49998.645986736985	0
49976.04473665306	50022.98122919165	0
49987.940111189746	50038.4642042733	0
49998.49833424281	50015.34065276485	0
49994.770924699485	49982.39483626172	0
50000.81946056605	49989.27299020345	0
50016.92192325264	50018.480079521134	0
49995.77472700451	50009.82146876009	0
50025.69800720146	50020.491751462134	0
50013.55698775832	49971.58637274212	0
50011.00484594075	50005.00909070638	0
50026.67566909949	50012.980460931394	0
49997.33402353429	50017.842517393554	0
50004.40707653658	50000.68201633885	0
49990.062388632665	50021.873354042815	0
50007.94935946199	50000.55027054603	0
50021.52709422977	50008.28070517207	0
49974.42067889195	50019.43514323515	0
49993.46267817778	50033.181532471506	0
50011.86235055272	49996.41798817724	0
49987.663678211175	50043.84812144951	0
50007.67900232572	50007.70860501627	0
49994.15871647191	50038.08133593811	0
50007.33149770581	50022.79586273945	0
50012.948596504204	49999.23930996417	0
49994.60830319436	50003.57991862978	0
49983.259687413985	50006.67382320212	0
49987.767663779436	50025.748578925755	0
50000.377272225785	50031.02940101947	0
50006.200386445016	50001.51095319235	0
50025.26392312976	50023.16967630435	0
50013.22075925868	50006.565093937745	0
50016.585940684716	49986.990231434385	0
50010.34109688018	49983.7662747601	0
49986.57033639794	50020.426911942945	0
49995.74608418766	50014.093268935794	0
49979.820894012235	49999.83087349788	0
49992.848058799624	50018.606894891454	0
50009.49589345917	50004.08409166397	0
49995.445185531455	50015.34504338111	0
50012.65381958483	50021.704694713684	0
49996.32469968638	49986.25708256548	0
50015.35167753262	49996.81578074006	0
49986.545683340795	50011.15751195093	0
49999.01544000135	50031.23030123682	0
49984.04955694483	50033.704391224725	0
49996.34341982974	50016.06335658903	0
50003.28740459564	50033.504668726906	0
49991.228567853206	49998.994701024145	0
49998.48690694425	50034.82578726027	0
49978.796080530774	50029.228557862385	0
49972.68784987362	50023.40757561975	0
49979.767530607896	50006.443727209575	0
50003.901374846355	50022.071294366	0
50006.68412061943	49996.90955893893	0
49984.807419862154	50032.82916653138	0
49978.76889817724	50004.212907244015	0
50003.12234167268	49996.03595609164	0
50015.35949676402	49981.16546488212	0
50022.09116220106	50006.067597515845	0
49983.69614882663	49993.828876330015	0
49986.78398419033	50021.42345671076	0
49981.729597247	50017.71289487197	0
50005.12751088182	50026.85013294925	0
50006.22458721331	50010.28292114303	0
49996.483865586386	50007.00468741623	0
50009.52473506737	49992.39278211181	0
50014.49173332011	49995.93493838386	0
49994.50958438835	49996.90612479115	0
49987.59907203679	50009.38172949153	0
49984.960476002576	50031.0667794853	0
50008.74957161253	49994.92256567525	0
50010.46636301196	50003.077502344924	0
49984.148036034974	50017.19326230654	0
50004.971353289846	50029.65237519613	0
50012.70520670574	50000.99789815918	0
49989.42472028371	50007.06726861293	0
50027.670453407736	50018.20325321183	0
50011.440803861224	49968.8031552737	0
50037.945541020505	50011.155881581384	0
50001.96560497818	49985.14721363819	0
49991.94746759981	50013.46046976003	0
49999.00956378052	50025.146383235246	0
49982.77803511375	50003.13282277213	0
50014.11323694496	50000.20060613697	0
50023.13171616355	49987.58322604696	0
50004.21835121946	49971.40399318016	0
49990.15117831817	50013.05817990865	0
50008.16124251416	50039.635897582004	0
50007.9107866898	49997.54848848105	0
50000.976005797296	50001.37556251932	0
49996.1869171375	50012.1411597242	0
49981.777229712156	49995.12804494148	0
50010.25573551855	50024.995130932744	0
50002.20217308013	50029.874141640044	0
49990.618018822985	50036.4754032552	0
50022.654906278236	50014.17767062547	0
50000.18629733061	50004.775095715304	0
50025.70954018735	50015.05150700048	0
50028.39076938722	50013.5273054852	0
50004.52778030394	49989.54551679142	0
50016.11597760707	50023.63763528583	0
50012.06226017531	50002.80007589341	0
50015.57500712852	49976.59380574366	0
49994.04699387851	50036.766962947055	0
49994.23147591261	49994.86285691521	0
50014.20591833191	50001.96130031095	0
49991.086709624265	50026.4410707605	0
50011.53302681228	50007.14228004492	0
50017.28634181816	49997.76666689308	0
50009.97828130183	49998.98694511831	0
49998.42280858828	49997.16648699374	0
49981.63287193219	50012.98265475019	0
49991.38352638326	49994.802665766714	0
49998.19710648119	50026.74208698699	0
49989.2673735177	49992.100332574526	0
49983.60754580687	50026.18559871288	0
49994.711411941484	50029.90708723193	0
49985.614406423905	50041.25400036813	0
49989.39807355238	50009.12529163965	0
50001.85647537816	50002.18674254224	0
50007.411759296454	50011.884343995625	0
50012.52113279647	50010.93874121604	0
49995.30592486966	49991.43488924765	0
49979.11028741994	50021.34781520681	0
50011.93847514872	49994.777266105055	0
49997.2733219588	50022.30152669196	0
50003.09050523105	49994.98168183356	0
50023.58458192335	50010.008031241385	0
50024.400635161015	50015.63969515379	0
50009.31669316404	50000.960651664485	0
49988.547157255955	49986.54015875034	0
49987.42716531743	50019.481186598656	0
49984.02617602661	49992.260688525654	0
50006.996567558	50029.43673642438	0
50011.17538221257	50014.127750046806	0
49997.479248524534	50003.13788148927	0
50011.23886805816	49977.80876427163	0
49992.68056377014	50025.21909796744	0
50017.791785206966	50004.10504468356	0
49976.18799995448	50019.12711047864	0
50003.16269428631	50018.86082004992	0
50013.78688239874	50015.99415080916	0
50034.04869841953	50014.82994020081	0
50020.13939552426	49964.31969397732	0
49993.31683021726	50002.431098134926	0
49989.127824122916	50001.31052695597	0
49989.148691333205	50036.650567528675	0
49992.04054653573	50033.88130223572	0
49997.310770919445	50036.47767098101	0
50014.313896486216	50011.5437939993	0
49992.59109417176	50000.573211457	0
50003.566652880276	50030.50523785303	0
50008.267877108185	49989.07992392232	0
50003.849215893635	49983.772560070334	0
50027.92889428372	50020.7037335592	0
50021.73705097939	50009.564116499336	0
49979.67136981523	49996.9167302186	0
50023.68623823112	50004.8260394773	0
50008.60181165578	50003.29954302877	0
50007.03426341326	50002.78519483586	0
49994.34337435215	50032.255215823694	0
50008.65204366756	50021.587738195856	0
49991.824498461094	49968.903099107214	0
50018.683804969405	49969.64528418167	0
49994.911833902814	50002.06249770319	0
50016.093547154676	50001.04383182233	0
50014.49326475696	49993.41580814624	0
50010.70785577176	50012.68365077591	0
49992.09018308693	50030.92397957105	0
50009.82484592517	49966.31554819194	0
50009.86338540017	50029.15447883959	0
50017.04459773899	50009.42883168941	0
49975.05479511751	50020.48444939664	0
50018.814266957874	49976.935422037845	0
49972.86988915821	50011.1602949544	0
50018.73839936864	49964.38397057632	0
49986.31902075687	50007.88823209961	0
50037.84677869666	50013.49214320599	0
49986.7626497455	50022.57075428513	0
49991.27558686835	49997.38676047086	0
50021.65196854081	49986.9755175455	0
49991.72022925353	49991.05799227098	0
50014.31039277268	50003.195809406076	0
50006.33076488964	50021.85080608137	0
50002.45842725257	50020.733578880114	0
50011.95436890833	50032.05146346114	0
49976.475326719534	50026.32249645093	0
50004.463461898726	49974.22705170795	0
49979.26540775074	49998.92037446053	0
49985.75689271241	50024.974625693074	0
50016.455724572654	49985.246793367325	0
50017.17577699267	49991.01902038148	0
50000.601946745934	50034.29818728195	0
49992.16185760877	50007.363039662254	0
50008.80198918544	50016.70893323739	0
50008.86332272949	49997.23757014096	0
50005.45492158128	50004.812675392786	0
49969.349246922604	50022.47156029463	0
49976.08853392796	50028.32756045967	0
50002.331688862534	50006.25738942542	0
49985.74764509577	50012.984861611265	0
50002.02318493679	49998.08436648884	0
50001.91558525365	49975.034283284134	0
49999.095815587745	49982.605861267206	0
49978.35180052781	50017.54967237323	0
50012.38340044227	49979.87179005157	0
50023.600333695045	49993.823460517066	0
49990.4001842264	50016.861106052296	0
49996.075796262594	50028.875218757785	0
50009.63871960279	50009.357844056445	0
50014.32338329563	49980.620621059534	0
50004.370390024604	49999.55927239333	0
50009.933266449494	49981.04026973331	0
49998.279070073906	49989.14790118183	0
50000.09027862911	49985.965986953976	0
50007.58425433884	49982.493922115704	0
49993.48622997502	50027.222240225536	0
50017.4955434832	49965.03907990478	0
50010.51554905166	49989.16362642156	0
50017.824674773416	50002.22275061968	0
49990.75178922058	50034.86742795569	0
50021.88043196609	49961.175165641675	0
49996.64421145819	49998.7371607102	0
49991.75780021829	50019.4660592154	0
50027.913500418224	50017.15451996617	0
50013.81569746937	50019.689133858	0
50004.28831352451	50038.52084396365	0
49992.77931921248	49991.59900125161	0
49978.65701512325	50012.84377515613	0
50004.77482026446	49976.135135741635	0
49995.813684054854	50035.236614467474	0
49983.03468438865	50031.81985864512	0
50004.71734782377	49993.66931775265	0
50025.85747707013	50011.10938751277	0
49968.74387753086	50024.80184334084	0
49983.529336245294	50009.64252562868	0
49993.39848285341	50003.617739878144	0
50014.46718570509	49983.96089301351	0
50020.173441734536	50016.480228422304	0
50007.693507416174	50033.053834120445	0
49993.186312447346	50024.280714627246	0
49994.973836738965	50021.34108776201	0
49987.60408232425	50005.36708203352	0
50009.56722554615	49985.41140067304	0
50011.064823329914	50009.00448136461	0
49987.27549327144	50024.53233017405	0
50005.69923091442	49985.19514755773	0
49996.55414988045	49990.38935152011	0
49995.07237807018	50042.04749290123	0
49995.256284043724	50007.171566107325	0
50004.63754884523	50025.44366895706	0
49993.49255571869	49978.12434827637	0
49989.83621802233	50027.89987456958	0
50001.51715467434	50004.43497947403	0
50001.41748931328	50028.01783116377	0
49988.46472947548	50014.56638681003	0
49995.615601532205	49989.10904325816	0
49999.81186632161	50032.984149561446	0
50018.44718751919	50011.09523383245	0
50006.87791557796	49974.77446315902	0
49998.651631418616	50001.085531096855	0
49973.43281330659	50016.31538166456	0
49999.58320808095	50030.37685735507	0
49993.2894251306	50029.713716955564	0
49975.40500419498	50029.76201243983	0
50024.11542290242	50025.79299951493	0
49999.27756647585	49989.79791973968	0
49975.331603970415	50018.305052245814	0
49989.444688856944	50015.01093933485	0
49977.12504489644	49984.27347298042	0
49990.25690366514	49976.93831099457	0
50008.542487659186	50029.22940403769	0
50030.156146407935	50022.63532110915	0
49982.07322711716	50040.05289780173	0
50015.510839560164	49974.52445377229	0
49991.451148315326	50008.25060634001	0
50004.828070634074	50001.96933190945	0
50005.25330437662	49996.96558677492	0
49985.312292490395	50028.4759868639	0
50009.362837543355	50030.82482796203	0
50032.563228420164	50009.47854831758	0
49995.611104707394	50005.87596824924	0
50030.271117137454	50014.62710637189	0
49984.88558796916	50014.44361380154	0
49964.64000266914	50008.941933773196	0
49988.96237106808	50042.15384836116	0
50009.56366943694	49988.76303901595	0
50003.12119682203	50036.8696976103	0
49992.18350608743	49998.14283062459	0
49981.495117914346	49992.42868929224	0
49974.716587797215	50013.61636381599	0
50007.40338647013	50005.50670355559	0
50004.1132212756	50009.0422421293	0
50010.68776219184	50018.411945879954	0
50015.32555646248	49998.84607093262	0
50030.745394478356	50020.15587370813	0
50025.03173903792	49992.682176105074	0
49972.46927924088	49992.61330818193	0
49996.89332440772	50014.40214761091	0
50028.82168033592	50008.767927582856	0
50012.027869657475	49992.27122572834	0
49986.86969018716	50002.801212535116	0
50034.801909062	50011.167777959345	0
50022.083673384936	50010.63417620861	0
50009.30764203974	49972.31312632704	0
50029.80675544035	50035.82092052242	9
50043.151372424196	50040.03465481238	9
50040.47058060831	50027.25437474225	9
50049.28004045052	50049.818180039976	9
50029.04875918682	50052.358115434334	9
50055.142155974885	50036.46300613177	9
50045.467442677495	50064.0885709277	9
50056.9772514109	50058.34910808624	9
50016.19054380973	50063.629615497026	9
50029.431719057786	50066.39313039177	9
50030.43042998755	50024.389235222734	9
50060.75584721283	50074.39045443309	9
50064.3448562715	50089.49963310783	9
50039.58717951217	50014.60156856451	9
50035.877732596	50079.08544378605	9
50014.806554292154	50042.64445705284	9
50023.27765748853	50004.93463988885	9
50073.56279456271	50060.90265656731	9
50021.89962194578	50075.20772220393	9
50011.68167819359	50009.993664603746	9
50034.8184507326	50089.11671621837	9
50063.143704527814	50050.018042522854	9
50074.01310259845	50074.3516135865	9
50050.29892890016	50079.44314840542	9
50053.879301787645	50098.25689855043	9
50074.59089439049	50099.17759291795	9
50077.788080271785	50042.939546173526	9
50041.46705680716	50096.71714484415	9
50088.24323542598	50074.25988877848	9
50018.89295257932	49990.00362585326	9
49999.56690942574	50001.368817265124	9
50082.989816904796	50110.94641474252	9
50001.558004763356	50041.30566303946	9
50010.33815275844	50087.96243141991	9
50008.60517107183	50053.656917437154	9
50095.60754142448	50048.04699846399	9
50097.205846786106	50110.19251292644	9
50090.039785194786	50064.09720130457	9
49986.78816911282	50046.410917790236	9
50048.11120314776	50007.52519884904	9
50081.67426995246	50026.892550126635	9
50088.554185423054	50034.7088899998	9
50101.25646031668	50124.325743531066	9
50006.16033749821	50025.15753491237	9
50001.48930467798	49989.74970264035	9
50004.50901694819	50069.372051850776	9
50038.7524564229	50106.602134287736	9
50049.111168752424	49997.173126505564	9
49987.69698800047	50062.27466750283	9
50058.678561855726	50111.84232866615	9
49991.53964430768	50037.574693552866	9
49992.924019349404	50070.926844826885	9
49992.08277955613	50025.976482445985	9
50112.04628852154	50119.2797276135	9
50108.35869487768	50108.86421408886	9
50083.8302220186	50051.728155661345	9
50085.06388377877	50132.936077293474	9
50085.79141562066	50089.69781216262	9
50062.91445193384	50027.67916629884	9
50065.804168962204	50040.29479428881	9
50096.34632967741	50097.286796455934	9
50081.17437686148	50145.186965790956	9
50023.922748208235	50092.73372099907	9
50072.22031553055	50021.248202377574	9
50091.84143936118	50145.39828587087	9
50021.05225554247	50017.113811634656	9
50089.092413853294	50018.92273441497	9
50041.268854319176	50123.2013780094	9
50067.40881358282	50005.27360593081	9
50032.72588341369	49995.87064099371	9
50095.242421226925	50132.815990120835	9
50109.030159241855	50098.23534149108	9
50090.92784977438	50120.39995542143	9
49997.83413818786	50053.682191519496	9
50054.1649543173	50022.810460410605	9
50074.55568411703	50117.55007946024	9
50106.14005642005	50087.89288731131	9
49988.047869262926	50015.6506833776	9
49981.767000617576	50028.226094490674	9
50119.04747833054	50103.793723486044	9
50060.61834120146	50014.9500263848	9
50099.89061039912	50079.76979559573	9
50077.69163015605	50005.07934829321	9
50073.09265511517	49992.533365644194	9
50113.80030277251	50078.782086504936	9
50089.709961150606	50003.54592429336	9
50029.29962046118	49985.66326289652	9
50124.79077071239	50091.93130910281	9
50135.97731373341	50094.72825168035	9
50100.46859015404	50036.96132165508	9
50069.523911923694	50133.34207693294	9
50100.76657098743	50021.68195895312	9
49977.68798799415	50057.14584127072	9
50089.36464147785	49991.39889249057	9
49975.760978341226	50043.04217629886	9
49991.34155772802	49989.060743171474	9
50057.686224865494	49985.0111600983	9
50000.594165467664	50013.82043426781	9
49968.67105421567	50035.1111810717	9
49999.460125839374	49978.557094657226	9
49981.307497731694	49988.24979651584	9
50119.17845052521	50063.140048281595	9
49983.01382381968	49973.07556781223	9
50040.05342385483	50054.03921584901	9
49953.37315182253	50032.591651524155	9
49966.30968383848	49987.62976008113	9
50149.17523581115	50099.120884233	9
50125.13761539853	50115.701664196575	9
50019.86974260597	50027.80181152124	9
49947.89741294635	49985.844058853814	9
50104.525980874176	50012.22716327653	9
50071.41754632946	49978.4914563782	9
49976.945489265185	50009.543139923844	9
50127.82222176638	50078.826247661505	9
50055.90154429393	50123.13870477512	9
50103.08941087826	49995.816476857195	9
50065.24101900982	49966.087331036404	9
50145.461318337555	50087.63654847959	9
49962.2511427428	50052.48180043686	9
50054.749506037995	50139.29317120841	9
50116.925980188564	50010.74531831002	9
49962.48323055853	49977.113260191225	9
50106.09511059286	50070.36214761021	9
50132.42990796194	50104.82274769601	9
50100.04674602584	50060.270750964875	9
50001.132853799565	50079.310923845995	9
50033.29721655562	49971.95633876149	9
50091.97515399925	49979.6564747116	9
50014.614526787256	50097.85916201951	9
49958.35221043783	49960.5151204496	9
49950.7325557654	50046.89385703523	9
49987.589384717125	49999.80527520072	9
49950.80901056101	49947.55428978143	9
49956.67508231002	49929.658445742374	9
50053.7007832679	49973.2456907268	9
50077.08207474379	49969.021527153796	9
49939.917701501865	49934.90147950963	9
49935.8848106159	50027.33150226388	9
50111.667517667505	50044.33304523273	9
50023.38887026718	49977.121220490684	9
50043.76330218958	49967.23076135292	9
49940.818810147975	50014.84526223744	9
50015.932277307664	50109.50026734109	9
50120.33409258043	49995.87625963584	9
50063.707984776585	50143.943287128845	9
49939.87298372555	49971.779378938736	9
50028.60100167187	50113.301708080784	9
50070.099652811936	50158.91853274284	9
50080.34751477713	50163.41940937966	9
50055.71612431736	49958.138915965006	9
50134.06624116625	50005.63939345392	9
49970.61439096058	49964.19514052082	9
49948.39451680087	50057.997558815296	9
50106.3148264918	50133.30986323823	9
50012.759279092046	49973.54566865351	9
50001.21325338935	50097.72823087364	9
49931.8823641443	50055.205270000566	9
50089.26345786541	50157.07775037277	9
50089.14328645231	50173.05222328107	9
50145.52578975954	50116.684287688106	9
49948.1268789082	49964.99675704098	9
49931.46338926549	50007.85668140148	9
50140.77685084196	50130.28150333512	9
49998.86461018685	50114.60972460782	9
50009.41380750499	49998.99905745427	9
49996.85642014052	49966.712857654275	9
50104.81361423573	49979.270917786984	9
49975.39980082189	50069.74930854726	9
50162.862818161724	50100.288272080616	9
49940.99062714683	50044.62126247623	9
50042.633382050226	49984.038017804436	9
50140.3454770475	50019.71202710479	9
49926.724073708465	50039.75420099399	9
49923.26899576055	50017.90043303165	9
50102.35461631565	50162.42318394388	9
50134.741284469324	49990.70560371204	9
50116.64071052337	49964.43320296633	9
49965.84750894723	50022.23588314473	9
50176.28153844967	50108.79815853772	9
49943.88918084307	50067.7370767327	9
49971.34701153633	49951.74467977618	9
50006.078712484465	50123.578860532274	9
50114.28541771584	50025.87128023825	9
49981.40183582525	49947.14376784413	9
49929.41135329095	49973.66350361633	9
50077.156898488065	49953.542118979836	9
50143.52652852034	49997.105693576974	9
50152.03660432148	50125.91509498645	9
49999.793381257805	50133.27636863167	9
50025.80497587592	49964.8195681893	9
50136.04302957915	50070.174727561556	9
49917.200468316034	50032.15400350227	9
49921.27738831422	50059.59962868849	9
49939.70360869358	49955.152755219046	9
50130.10016955597	50017.52867657027	9
49963.08715631969	50067.873740067065	9
49982.00956541021	50077.28730542297	9
50035.909045180895	49954.78583711889	9
49940.3127929388	49999.76299904105	9
49929.39385282037	49962.64074835163	9
49926.83974664049	49931.88553162366	9
50105.192352627135	50179.141140098836	9
49929.173307357	50069.92880279392	9
49912.10409942932	50041.11634195391	9
50073.50239329859	50033.51370477966	9
49966.46712716941	49934.25054231471	9
49919.7034032511	50005.56197782095	9
50103.39668742647	50147.124365240976	9
50164.152736135344	50126.30250183317	9
49942.23414698832	49923.133698880025	9
49986.3490495103	50126.64393857597	9
50112.28963274679	50054.59348248114	9
50168.16627978205	50116.401230091884	9
49955.488911577275	50074.84469339786	9
49953.420121121126	49917.1922810817	9
49989.8622482923	50102.11422248647	9
49944.83937512431	50080.02835945201	9
49909.34788837628	50023.33494390784	9
50161.08590449616	50082.28803746326	9
50057.32129906932	50152.15661694407	9
50154.6969979176	50074.43150228409	9
50040.704727253455	50141.65137920441	9
50118.09343342122	50134.14837347276	9
49935.0253356233	50084.97849079662	9
50116.943930873276	50180.47012097082	9
50127.63207318146	50190.55980069477	9
50135.94326764462	50177.277178196266	9
49918.47843896778	49993.917863039096	9
49918.11087239009	50074.57945652911	9
49989.313140496466	50138.91550163841	9
49935.14187991386	49907.73178307429	9
49955.57583146837	50010.40034666866	9
50139.26625899523	50142.41923427348	9
49932.13234174691	49984.297060004224	9
50150.55443354631	49984.34056336741	9
49918.07232087019	49948.4878646948	9
50126.971857035984	50038.57107475094	9
50064.68392168038	50102.27712147842	9
49900.047048735825	50038.11987273715	9
50011.53977041168	50137.163098944235	9
50135.270808971385	50164.564364140264	9
50150.191319099606	50171.02432858788	9
50074.098280502774	50174.89325104658	9
49902.626712533835	50078.16544759319	9
50153.4969209189	50010.8711926201	9
50090.4968380607	49966.15173037901	9
50176.27416966073	50071.77174713156	9
49909.018909329934	49961.77696124674	9
50026.469328384206	50124.50691329699	9
49886.64160781936	50040.146768992534	9
50177.55826587545	50129.98184648207	9
50107.285019334086	49968.4882390885	9
50149.20510350673	50032.53396324642	9
49970.10713138369	50087.163407980304	9
50180.92883665626	50139.401019927514	9
50160.68538534089	50057.10724256587	9
50151.39461620665	50185.12056462344	9
49954.77239202721	50086.23582275316	9
50156.23883093789	50141.62334669971	9
49932.080824156474	50099.297249953146	9
49912.85351495527	49939.126978699685	9
50089.12175480163	50186.1825660163	9
49978.84120212872	50101.19478361265	9
50004.06040318385	50146.27228514642	9
49936.29146946997	49944.41384401334	9
50111.112901305336	50171.05345835231	9
50155.71888270198	50047.8204956012	9
49972.80856468296	49925.07208162539	9
50171.29248169016	50144.54937963944	9
49915.98438598211	49975.49355094412	9
50145.870427391535	50062.530162924944	9
50125.04530250547	50054.02240807241	9
50050.82972879641	50165.23892311951	9
50161.51138133134	50167.599985554945	9
49928.853966809846	49996.07769913228	9
50125.29685217317	49987.11425647247	9
49985.22723869422	49927.17883900994	9
50157.69387242389	50110.65946357828	9
49891.93024945173	49958.45671418592	9
50178.27076737396	50057.061142652485	9
49918.833359073484	49906.91199702364	9
50172.15414903002	50047.831410504434	9
49953.09517724628	49906.34322834685	9
50137.47568843554	50055.965182400345	9
50186.95603385939	50064.160373912346	9
50194.52024933377	50129.83331099485	9
49982.13002483373	49913.211850090585	9
50152.21570716522	50197.468872561774	9
49988.4050133639	49904.8900335248	9
50187.357936986555	50041.592599862466	9
49896.808096091336	50055.34392983987	9
49995.69877261797	49922.21984668444	9
50192.72808669875	50028.1871155524	9
49880.00275532556	49972.328039869084	9
49969.45825049592	49999.913324742956	9
50173.884191036064	50090.550131761265	9
50112.83488583868	50155.3536460434	9
49884.04559191178	50064.76369048286	9
49901.67525552755	50014.650548522084	9
49966.366817871385	49907.80638935271	9
50137.034273578836	50031.74509089523	9
49996.481402699035	50153.241427245695	9
50006.46668272578	49960.567705630354	9
49955.69807876262	50022.83933080165	9
50186.278857233294	50100.74122149422	9
50048.147530085764	49947.82595503078	9
49877.42228140643	50053.28707258631	9
50130.41850746182	49961.34741094669	9
49925.983284776856	50090.18448718806	9
49889.74993111098	49948.528211980236	9
50071.848300762176	50186.41398532068	9
49984.254037472536	50116.572158424235	9
50204.11209714461	50065.31708124194	9
50065.7942990335	49942.798471263	9
50197.75029037913	50143.86715478045	9
49973.21500418409	49977.93130120583	9
50017.05815349178	49955.62190458774	9
50076.2624381699	49936.944030614715	9
50119.63762382305	50202.13454989826	9
49902.35667736963	50092.53242001556	9
50190.22793609346	50119.77523351685	9
50135.96572819754	49976.160894163055	9
50050.167924734495	50180.58502275361	9
49993.407073621434	49952.58165014311	9
49877.549912940834	49956.393316510184	9
49956.09791409964	49893.228182468876	9
50041.22776506545	50152.30470641791	9
50075.85646665827	50199.37904521693	9
49895.693560012245	50024.106198340785	9
50162.58939368478	50002.622140840955	9
50038.98942370611	50176.49526972162	9
49906.32281909218	50067.05203213943	9
50121.82421472752	50213.00590038837	9
50021.911132391695	50134.542125827196	9
50083.25098527784	49922.11631104075	9
50098.56214970603	49955.66559272328	9
49893.05128557263	49984.122151551506	9
50201.54713804319	50117.17838297916	9
50125.179896911824	49975.35955564178	9
49880.09570672798	50081.589764042226	9
49950.34334714649	50103.16633829142	9
49863.80552041886	49949.06020081075	9
50124.32696201696	49952.551322829444	9
50040.831231406904	49936.79485754079	9
49960.87977143252	50041.590470171286	9
49865.47615830362	49983.359993337624	9
50115.62192549997	49980.08280099921	9
50100.96367298866	49926.60832771988	9
50208.13423144524	50128.01891425582	9
50117.78985528804	50145.92597714733	9
50125.90709954351	50170.953394800665	9
50151.34368336331	50156.16234337943	9
50114.70749600489	49948.32478526565	9
49970.92286530343	50136.345131570844	9
50061.05226345667	50193.000890532254	9
49911.893889013954	50012.06296962802	9
50140.86600049649	50193.41362521314	9
50165.42487518728	50184.49582058753	9
50048.193702007826	50198.235197580216	9
49971.283151725234	50109.25942751668	9
50056.77395358877	49933.13412634502	9
50026.47512018543	50159.717963101466	9
50216.1352597418	50107.76243064273	9
50164.46070950719	49972.55030229697	9
50125.78278230354	50026.97559679425	9
50017.38567610396	50119.803223227624	9
50123.984889984815	49941.70002141577	9
49952.433236723984	49975.39762269228	9
49924.15726077049	49893.58334401239	9
50173.66407294859	49978.42984282131	9
50163.634105127814	50035.43875791667	9
50181.36879227331	49992.4931178245	9
50086.639097670115	50209.695820456254	9
50093.524787955044	49917.25851937991	9
49864.69930065079	50088.956450200436	9
50012.74663238046	50151.393973119906	9
50165.35445558613	49987.52452981549	9
50003.32376151833	49908.21990928607	9
49892.6137540884	49968.73885430617	9
50076.140467041994	50222.28682563248	9
50101.70437329553	50198.70544868892	9
50112.68763483082	50193.77154828986	9
49907.74087007806	50000.33444821013	9
49862.021990217305	49937.58002176688	9
49902.85210591123	49950.8806789159	9
50202.21591182762	50020.49093087238	9
49919.90747818084	49918.380797761005	9
49908.60209417213	50050.61682982332	9
49903.403249365525	49974.595339982756	9
50038.31511414369	50201.66522262842	9
50185.09177164038	50002.34374903059	9
50083.259563954685	49945.432245128955	9
49891.448839537225	49933.02536374474	9
49854.7569239395	49954.17371757375	9
50041.960262049055	50213.70996004435	9
49873.37895295068	49946.140471554594	9
50218.600257555154	50121.071833870184	9
49877.15960056041	50020.55924843049	9
50194.43732709502	50055.592576209376	9
49950.555543185015	49995.963988688316	9
50190.54621607317	49977.004618326864	9
50174.30830885667	50011.552105117145	9
50080.04801585215	49906.17897497331	9
50203.0814086528	49967.325461608125	9
50197.70130416157	50044.788282888905	9
50029.65179487557	50146.01742722302	9
50005.733807782446	49947.9543314731	9
49912.455637162864	50085.07579306113	9
50220.546370076656	49972.44108945306	9
50229.148137040254	50126.45445610452	9
50111.685242587235	49913.35464084593	9
50130.453203671656	50127.76271714451	9
50226.44247192501	50105.588663573	9
50201.37776445687	49996.24542006086	9
50194.71627428361	50109.38649341348	9
49876.60603730215	49935.934221450516	9
49859.25847938044	49924.1813938576	9
49871.338045153876	49911.8478252397	9
49913.75983028161	49879.53190366484	9
49917.15220623471	50101.029481088	9
49870.21350712505	49967.781228557484	9
49980.389919738285	49887.841550188205	9
50197.021149485496	49956.321954806	9
50158.52564737928	49964.0812779737	9
49931.90067896686	50111.34298924248	9
50138.38156554608	49938.45820064923	9
49960.9083031475	50102.82901535991	9
49906.367807879105	50102.541944467644	9
50219.28376328147	50136.10107272102	9
50183.87536642861	50187.92162413536	9
49979.47143884954	50148.71153792091	9
50163.39860234757	49954.31210078384	9
49908.318076021795	49919.38173412508	9
49921.25120795496	50124.58953275248	9
49871.0712622409	49901.66843740276	9
50151.042198584364	49971.62615851471	9
50224.98988106792	50088.1631882607	9
50175.44132730177	49968.45937432682	9
49856.769387198554	49970.113883270235	9
49892.66720758251	50096.10668626091	9
49886.1906430598	50010.78807695013	9
50020.96148012202	50176.47042722403	9
50063.38377131909	49912.56079455592	9
50040.57267739744	49919.327536763056	9
50177.39109464823	50035.62855363101	9
49965.65858827626	50011.17131920652	9
50061.898726274936	50175.44950777013	9
50208.590594335066	49948.81865918069	9
50194.51370136615	50071.23295022115	9
50018.84374057381	49936.81242457221	9
50164.54182065852	50071.21662365659	9
50018.050921678085	49901.21944177651	9
49995.749881259886	50089.22462574492	9
50026.170653164605	50191.93152125658	9
50153.74378655421	50020.992682615	9
49986.52851187784	49872.04298416025	9
49997.026467448944	49934.164156308456	9
49928.647907263876	49876.80770411578	9
50032.09318477774	49926.99489509912	9
50198.53645085239	50080.79555853805	9
49881.65192439883	49924.94654294715	9
50190.94198373166	49946.85886856392	9
50049.11988806001	50107.98735475661	9
49968.277619478	49894.98438634066	9
50060.54104817791	49996.870440100814	9
50130.18083856106	50201.11694011056	9
50160.84314557604	50150.83706253579	9
50174.147741550296	49947.975928380285	9
49985.4560145614	49961.337946452695	9
49961.51014712	50129.761750948186	9
49944.08254905942	50092.82446186893	9
49960.49888350194	50115.61007497184	9
50210.21338288809	50155.97972733519	9
49870.25161446752	49926.79274872471	9
50029.0517988441	49904.5958621592	9
49979.655032182636	49899.48232285437	9
50024.422260202155	50205.65507793938	9
50208.19435534847	50011.082755977804	9
50215.26839798199	50146.19522546917	9
50141.015004065935	49951.72705125814	9
49889.49766911286	50075.10705178857	9
50155.95737156303	49993.541367031095	9
50115.3389571492	49934.24293504084	9
50099.92119983379	49936.63121109289	9
49984.02082156582	49860.999519732046	9
50166.713807931046	50209.50049893866	9
49939.23131304057	49892.24128682863	9
50059.650766312356	50226.02376735913	9
50044.93129828147	50224.16291767229	9
49991.08870323923	49885.061034485785	9
49974.076610023054	50119.51564706064	9
49845.65236868321	49967.83453188787	9
49908.9143696769	49983.02693414048	9
50064.60214131094	49897.38513500818	9
50007.98593856297	50200.82201258934	9
49845.07395003093	49940.71056824526	9
50159.592673083906	50222.35018756582	9
50089.75364775428	50222.068507836	9
50239.5115936587	50088.78775023972	9
49937.46642232701	50131.4150413417	9
