# Supplementary material for: Abundant Topological Outliers in Social Media Data and Their Effect on Spatial Analysis
Source: PLoS One. 2016 Sep 9;11(9):e0162360. doi: 10.1371/journal.pone.0162360 (PMC5017681; doi:10.1371/journal.pone.0162360)
Supplement: S5 Dataset — See the respective attached file. (ZIP) [file pone.0162360.s005.zip › S5_overlap_lws/clust_11_20.csv]

50000.0	50000.0	0
50005.617866136956	50000.0519731636	0
50002.52047643192	50004.876090250946	0
50002.689334711264	50003.13657812308	0
49993.82957819091	50000.67820598295	0
49999.02133034173	50002.74311771021	0
50000.62508924751	49997.57153556058	0
50003.12463782944	50000.09610427862	0
49997.57385027558	49999.84121669528	0
50000.7474054147	50010.00724846448	0
49994.4714122237	50008.6578664922	0
50009.65697956892	49993.518401903086	0
50006.21919399996	50005.54852243241	0
50001.095320914435	50006.51696888545	0
49997.76648551505	50011.80979805977	0
49992.871942356476	50015.39754370275	0
50012.74981278483	49986.73871695857	0
50018.58647191826	49990.55611261125	0
49993.479156172514	50013.71835514086	0
50015.96499319302	50006.705808788436	0
49989.3655601913	50011.220919868014	0
50020.12901804716	49990.64524344877	0
49997.53397774438	50013.28163175991	0
49992.02291687238	49993.22394946702	0
49993.70087287382	50012.49075380555	0
50014.038708603686	50009.481436982765	0
49990.5206090736	50010.10707474396	0
49995.815075999715	50002.757859915895	0
49988.57262477311	50018.87567586168	0
49985.205754429204	50018.991416067714	0
50000.753092597726	50008.92987510806	0
50007.12835689727	50004.5064469943	0
49988.18316939765	50021.965627571284	0
50023.00980510928	50012.84799172331	0
50015.303310407464	50002.549411548316	0
50003.71952171015	50003.70894044671	0
50008.88986368925	49979.077652611086	0
49996.81979534139	49995.34390749475	0
49998.94671960802	49990.96645783639	0
50007.58827520875	49972.71365685861	0
50008.876317257826	50005.85307888341	0
50000.8144250401	50013.706889942834	0
50003.714838425534	50007.820901458785	0
50001.588387733704	49976.2283774819	0
50016.100105237405	50010.206884821266	0
50001.35678820628	50015.50812547974	0
49986.21253594532	50016.916857276745	0
49996.35393901498	50000.28888942667	0
50006.46273709469	50012.86513056279	0
50004.75420497777	50017.69122242193	0
50005.66435559645	50003.276707844845	0
49992.34798452613	50027.8751629872	0
49995.45944176766	50024.66749863028	0
49984.74545734642	50026.693621182414	0
49991.107740510946	50005.27986082665	0
50002.66515454976	50012.75072682848	0
49981.244047583124	50021.223953608634	0
50024.3612314805	50010.80504013063	0
49999.239320752036	49976.959525565035	0
49987.115787018316	50000.97386580161	0
50005.81254185144	49991.93259326773	0
50009.513775259125	50007.19859393015	0
50022.34214683989	50018.54227954308	0
50018.211643719034	49989.32904480352	0
50004.547079700096	49982.58527082029	0
49988.8456146988	49993.5372812326	0
49990.448020219235	50002.43383338751	0
49988.8883163795	50025.70348757823	0
49993.95605091015	49990.62298435866	0
49979.57349343251	50017.44743331287	0
49993.61998194337	49998.8335980756	0
50014.931316771435	49985.91142186888	0
49993.608343833825	49992.74728509485	0
49977.440538726456	50020.13597552961	0
50007.968850473684	50013.02057694987	0
50013.34750767807	50004.97356768187	0
50003.200530054564	50017.44372002275	0
49999.23305352258	50009.409663930746	0
49991.425046132455	50023.405105677804	0
49994.724523319564	50019.00029264135	0
49991.27881765631	50010.76046682384	0
50006.84586173645	49978.00618291794	0
50028.831314768526	50011.34911333689	0
50001.3612650346	49979.21196468529	0
50020.98863127538	50004.80596532164	0
49998.75093557429	49995.82732925432	0
49995.4441258003	49997.28253788326	0
49991.489081565116	50012.21829990068	0
50006.24099323281	50011.48454490207	0
50004.79866590971	49991.89932227533	0
50016.233772829895	50003.19904894724	0
50016.714459267714	50015.182749829175	0
50017.7315448403	50017.16734048088	0
50021.991572317085	50017.52189201108	0
50006.91518930322	49998.42962103721	0
50007.56048927315	49991.89347014625	0
49993.93809606977	49988.93913320493	0
49987.00664227186	50012.58033247648	0
49997.0858178483	50008.93395138812	0
49994.04919956522	50016.66461972759	0
50011.84285352973	50005.72617756539	0
50014.481944166946	50006.68362759123	0
50007.871174675056	49990.44715453634	0
49993.63386266311	50008.00409428245	0
50022.74306037996	50021.18141586944	0
50005.93254669708	49984.05523899566	0
49992.24889826113	50009.939607623324	0
50008.4427934885	49998.58463635654	0
50001.04290890485	50011.37214186102	0
49999.3052704781	49993.19977632991	0
50010.89753360852	50022.16578353757	0
49993.175524820836	50006.918569045156	0
50016.91622746796	49988.41137453173	0
50003.59408194109	50010.58844588422	0
49989.481770527505	49995.4861177332	0
49984.73585085144	49994.20070302458	0
50012.837114776354	49985.1365133406	0
50000.34305247011	50012.785151609714	0
49995.93687457166	50016.99500522154	0
50003.31097355637	49986.238309245724	0
50000.04605916713	50022.082498322925	0
49979.589436539696	50028.499326432466	0
49985.52414874005	50010.01286309389	0
50007.108907010544	50020.95847414887	0
49986.966473469394	49991.51938352491	0
49996.327747491756	49980.00227674999	0
49988.17212697217	49996.38698153703	0
50019.31313217457	50007.61923985611	0
49992.53588896353	50022.37133355393	0
49999.09466713823	50013.476121375024	0
50029.14446966455	50014.75448633938	0
50013.38928689112	50014.433837214296	0
49991.27886238349	50020.93796858425	0
49991.83480712943	49987.47643329798	0
50024.589045646135	50016.69583277622	0
49990.247207031265	50014.37724764673	0
50003.43966867959	49997.20275845644	0
49979.17630883298	50019.5881879999	0
50004.97473340724	50011.470830402024	0
50000.53356820436	50002.76897484182	0
50001.61653316917	50021.572832778234	0
50018.94424032681	49993.60663840168	0
50020.38047703234	50020.74765985587	0
50003.83350669472	50012.03122730116	0
49994.89504568151	50012.84439750901	0
49996.87682846905	50025.861913791916	0
49997.098711243336	49994.16967536577	0
50008.03526460013	50010.35644971345	0
50001.92318083519	50017.45295154525	0
50000.377491796935	49976.984220335165	0
50026.91338485968	50022.55672487124	0
50010.45322470468	49995.07446463879	0
50025.84685964897	50018.18498681671	0
49990.80211823522	49972.58716393453	0
49994.72272385651	50011.37120620343	0
50001.852378398005	50018.878474248006	0
49993.667654834906	49987.16892821146	0
50007.45552580738	50016.24722775261	0
50006.35128652182	50019.260102430024	0
50017.30387364059	50007.37394946992	0
49992.58703477916	49996.877168060775	0
50009.947620039384	50010.555094314834	0
49981.69947842373	50032.69512916941	0
49998.7770444248	50004.736977470784	0
49994.8396787193	50028.32619228644	0
49982.117999111564	50004.50644407321	0
50013.2587395598	49973.331376080634	0
50007.117533706994	50013.97330272922	0
49986.106936163014	50005.875429998	0
50001.72815943438	49991.6223069385	0
49998.46111792426	49998.329947724305	0
49993.05079443288	49995.51758079045	0
49989.09372078051	50029.30164552847	0
49992.520614717694	50005.040407713124	0
49983.052676738946	50016.443790599325	0
50009.99933301167	49987.13042252917	0
50015.98052851708	50019.71642252736	0
50016.21088632802	50021.48245778065	0
49998.70534882709	50006.917655615514	0
50009.12283055781	49982.086019546914	0
50019.024422535396	49979.180277617896	0
49990.26812337824	50030.2433063761	0
50003.491373859586	50026.35326489596	0
50014.994024579595	50017.72461282274	0
49999.503039100484	49979.993643984395	0
50016.59446989725	50011.704717480185	0
49987.5977680182	50016.2290938631	0
50006.390223561066	50006.65247227412	0
49981.80446184957	50026.90913270939	0
50031.93010862833	50017.21669287606	0
49987.002216492045	49994.37889454773	0
49985.92984921823	49988.95089163288	0
49987.43993140122	50031.405447704085	0
50013.74744611762	50012.43595942395	0
50018.7613895136	49998.645986736985	0
49976.04473665306	50022.98122919165	0
49987.940111189746	50038.4642042733	0
49998.49833424281	50015.34065276485	0
49994.770924699485	49982.39483626172	0
50000.81946056605	49989.27299020345	0
50016.92192325264	50018.480079521134	0
49995.77472700451	50009.82146876009	0
50025.69800720146	50020.491751462134	0
50013.55698775832	49971.58637274212	0
50011.00484594075	50005.00909070638	0
50026.67566909949	50012.980460931394	0
49997.33402353429	50017.842517393554	0
50004.40707653658	50000.68201633885	0
49990.062388632665	50021.873354042815	0
50007.94935946199	50000.55027054603	0
50021.52709422977	50008.28070517207	0
49974.42067889195	50019.43514323515	0
49993.46267817778	50033.181532471506	0
50011.86235055272	49996.41798817724	0
49987.663678211175	50043.84812144951	0
50007.67900232572	50007.70860501627	0
49994.15871647191	50038.08133593811	0
50007.33149770581	50022.79586273945	0
50012.948596504204	49999.23930996417	0
49994.60830319436	50003.57991862978	0
49983.259687413985	50006.67382320212	0
49987.767663779436	50025.748578925755	0
50000.377272225785	50031.02940101947	0
50006.200386445016	50001.51095319235	0
50025.26392312976	50023.16967630435	0
50013.22075925868	50006.565093937745	0
50016.585940684716	49986.990231434385	0
50010.34109688018	49983.7662747601	0
49986.57033639794	50020.426911942945	0
49995.74608418766	50014.093268935794	0
49979.820894012235	49999.83087349788	0
49992.848058799624	50018.606894891454	0
50009.49589345917	50004.08409166397	0
49995.445185531455	50015.34504338111	0
50012.65381958483	50021.704694713684	0
49996.32469968638	49986.25708256548	0
50015.35167753262	49996.81578074006	0
49986.545683340795	50011.15751195093	0
49999.01544000135	50031.23030123682	0
49984.04955694483	50033.704391224725	0
49996.34341982974	50016.06335658903	0
50003.28740459564	50033.504668726906	0
49991.228567853206	49998.994701024145	0
49998.48690694425	50034.82578726027	0
49978.796080530774	50029.228557862385	0
49972.68784987362	50023.40757561975	0
49979.767530607896	50006.443727209575	0
50003.901374846355	50022.071294366	0
50006.68412061943	49996.90955893893	0
49984.807419862154	50032.82916653138	0
49978.76889817724	50004.212907244015	0
50003.12234167268	49996.03595609164	0
50015.35949676402	49981.16546488212	0
50022.09116220106	50006.067597515845	0
49983.69614882663	49993.828876330015	0
49986.78398419033	50021.42345671076	0
49981.729597247	50017.71289487197	0
50005.12751088182	50026.85013294925	0
50006.22458721331	50010.28292114303	0
49996.483865586386	50007.00468741623	0
50009.52473506737	49992.39278211181	0
50014.49173332011	49995.93493838386	0
49994.50958438835	49996.90612479115	0
49987.59907203679	50009.38172949153	0
49984.960476002576	50031.0667794853	0
50008.74957161253	49994.92256567525	0
50010.46636301196	50003.077502344924	0
49984.148036034974	50017.19326230654	0
50004.971353289846	50029.65237519613	0
50012.70520670574	50000.99789815918	0
49989.42472028371	50007.06726861293	0
50027.670453407736	50018.20325321183	0
50011.440803861224	49968.8031552737	0
50037.945541020505	50011.155881581384	0
50001.96560497818	49985.14721363819	0
49991.94746759981	50013.46046976003	0
49999.00956378052	50025.146383235246	0
49982.77803511375	50003.13282277213	0
50014.11323694496	50000.20060613697	0
50023.13171616355	49987.58322604696	0
50004.21835121946	49971.40399318016	0
49990.15117831817	50013.05817990865	0
50008.16124251416	50039.635897582004	0
50007.9107866898	49997.54848848105	0
50000.976005797296	50001.37556251932	0
49996.1869171375	50012.1411597242	0
49981.777229712156	49995.12804494148	0
50010.25573551855	50024.995130932744	0
50002.20217308013	50029.874141640044	0
49990.618018822985	50036.4754032552	0
50022.654906278236	50014.17767062547	0
50000.18629733061	50004.775095715304	0
50025.70954018735	50015.05150700048	0
50028.39076938722	50013.5273054852	0
50004.52778030394	49989.54551679142	0
50016.11597760707	50023.63763528583	0
50012.06226017531	50002.80007589341	0
50015.57500712852	49976.59380574366	0
49994.04699387851	50036.766962947055	0
49994.23147591261	49994.86285691521	0
50014.20591833191	50001.96130031095	0
49991.086709624265	50026.4410707605	0
50011.53302681228	50007.14228004492	0
50017.28634181816	49997.76666689308	0
50009.97828130183	49998.98694511831	0
49998.42280858828	49997.16648699374	0
49981.63287193219	50012.98265475019	0
49991.38352638326	49994.802665766714	0
49998.19710648119	50026.74208698699	0
49989.2673735177	49992.100332574526	0
49983.60754580687	50026.18559871288	0
49994.711411941484	50029.90708723193	0
49985.614406423905	50041.25400036813	0
49989.39807355238	50009.12529163965	0
50001.85647537816	50002.18674254224	0
50007.411759296454	50011.884343995625	0
50012.52113279647	50010.93874121604	0
49995.30592486966	49991.43488924765	0
49979.11028741994	50021.34781520681	0
50011.93847514872	49994.777266105055	0
49997.2733219588	50022.30152669196	0
50003.09050523105	49994.98168183356	0
50023.58458192335	50010.008031241385	0
50024.400635161015	50015.63969515379	0
50009.31669316404	50000.960651664485	0
49988.547157255955	49986.54015875034	0
49987.42716531743	50019.481186598656	0
49984.02617602661	49992.260688525654	0
50006.996567558	50029.43673642438	0
50011.17538221257	50014.127750046806	0
49997.479248524534	50003.13788148927	0
50011.23886805816	49977.80876427163	0
49992.68056377014	50025.21909796744	0
50017.791785206966	50004.10504468356	0
49976.18799995448	50019.12711047864	0
50003.16269428631	50018.86082004992	0
50013.78688239874	50015.99415080916	0
50034.04869841953	50014.82994020081	0
50020.13939552426	49964.31969397732	0
49993.31683021726	50002.431098134926	0
49989.127824122916	50001.31052695597	0
49989.148691333205	50036.650567528675	0
49992.04054653573	50033.88130223572	0
49997.310770919445	50036.47767098101	0
50014.313896486216	50011.5437939993	0
49992.59109417176	50000.573211457	0
50003.566652880276	50030.50523785303	0
50008.267877108185	49989.07992392232	0
50003.849215893635	49983.772560070334	0
50027.92889428372	50020.7037335592	0
50021.73705097939	50009.564116499336	0
49979.67136981523	49996.9167302186	0
50023.68623823112	50004.8260394773	0
50008.60181165578	50003.29954302877	0
50007.03426341326	50002.78519483586	0
49994.34337435215	50032.255215823694	0
50008.65204366756	50021.587738195856	0
49991.824498461094	49968.903099107214	0
50018.683804969405	49969.64528418167	0
49994.911833902814	50002.06249770319	0
50016.093547154676	50001.04383182233	0
50014.49326475696	49993.41580814624	0
50010.70785577176	50012.68365077591	0
49992.09018308693	50030.92397957105	0
50009.82484592517	49966.31554819194	0
50009.86338540017	50029.15447883959	0
50017.04459773899	50009.42883168941	0
49975.05479511751	50020.48444939664	0
50018.814266957874	49976.935422037845	0
49972.86988915821	50011.1602949544	0
50018.73839936864	49964.38397057632	0
49986.31902075687	50007.88823209961	0
50037.84677869666	50013.49214320599	0
49986.7626497455	50022.57075428513	0
49991.27558686835	49997.38676047086	0
50021.65196854081	49986.9755175455	0
49991.72022925353	49991.05799227098	0
50014.31039277268	50003.195809406076	0
50006.33076488964	50021.85080608137	0
50002.45842725257	50020.733578880114	0
50011.95436890833	50032.05146346114	0
49976.475326719534	50026.32249645093	0
50004.463461898726	49974.22705170795	0
49979.26540775074	49998.92037446053	0
49985.75689271241	50024.974625693074	0
50016.455724572654	49985.246793367325	0
50017.17577699267	49991.01902038148	0
50000.601946745934	50034.29818728195	0
49992.16185760877	50007.363039662254	0
50008.80198918544	50016.70893323739	0
50008.86332272949	49997.23757014096	0
50005.45492158128	50004.812675392786	0
49969.349246922604	50022.47156029463	0
49976.08853392796	50028.32756045967	0
50002.331688862534	50006.25738942542	0
49985.74764509577	50012.984861611265	0
50002.02318493679	49998.08436648884	0
50001.91558525365	49975.034283284134	0
49999.095815587745	49982.605861267206	0
49978.35180052781	50017.54967237323	0
50012.38340044227	49979.87179005157	0
50023.600333695045	49993.823460517066	0
49990.4001842264	50016.861106052296	0
49996.075796262594	50028.875218757785	0
50009.63871960279	50009.357844056445	0
50014.32338329563	49980.620621059534	0
50004.370390024604	49999.55927239333	0
50009.933266449494	49981.04026973331	0
49998.279070073906	49989.14790118183	0
50000.09027862911	49985.965986953976	0
50007.58425433884	49982.493922115704	0
49993.48622997502	50027.222240225536	0
50017.4955434832	49965.03907990478	0
50010.51554905166	49989.16362642156	0
50017.824674773416	50002.22275061968	0
49990.75178922058	50034.86742795569	0
50021.88043196609	49961.175165641675	0
49996.64421145819	49998.7371607102	0
49991.75780021829	50019.4660592154	0
50027.913500418224	50017.15451996617	0
50013.81569746937	50019.689133858	0
50004.28831352451	50038.52084396365	0
49992.77931921248	49991.59900125161	0
49978.65701512325	50012.84377515613	0
50004.77482026446	49976.135135741635	0
49995.813684054854	50035.236614467474	0
49983.03468438865	50031.81985864512	0
50004.71734782377	49993.66931775265	0
50025.85747707013	50011.10938751277	0
49968.74387753086	50024.80184334084	0
49983.529336245294	50009.64252562868	0
49993.39848285341	50003.617739878144	0
50014.46718570509	49983.96089301351	0
50020.173441734536	50016.480228422304	0
50007.693507416174	50033.053834120445	0
49993.186312447346	50024.280714627246	0
49994.973836738965	50021.34108776201	0
49987.60408232425	50005.36708203352	0
50009.56722554615	49985.41140067304	0
50011.064823329914	50009.00448136461	0
49987.27549327144	50024.53233017405	0
50005.69923091442	49985.19514755773	0
49996.55414988045	49990.38935152011	0
49995.07237807018	50042.04749290123	0
49995.256284043724	50007.171566107325	0
50004.63754884523	50025.44366895706	0
49993.49255571869	49978.12434827637	0
49989.83621802233	50027.89987456958	0
50001.51715467434	50004.43497947403	0
50001.41748931328	50028.01783116377	0
49988.46472947548	50014.56638681003	0
49995.615601532205	49989.10904325816	0
49999.81186632161	50032.984149561446	0
50018.44718751919	50011.09523383245	0
50006.87791557796	49974.77446315902	0
49998.651631418616	50001.085531096855	0
49973.43281330659	50016.31538166456	0
49999.58320808095	50030.37685735507	0
49993.2894251306	50029.713716955564	0
49975.40500419498	50029.76201243983	0
50024.11542290242	50025.79299951493	0
49999.27756647585	49989.79791973968	0
49975.331603970415	50018.305052245814	0
49989.444688856944	50015.01093933485	0
49977.12504489644	49984.27347298042	0
49990.25690366514	49976.93831099457	0
50008.542487659186	50029.22940403769	0
50030.156146407935	50022.63532110915	0
49982.07322711716	50040.05289780173	0
50015.510839560164	49974.52445377229	0
49991.451148315326	50008.25060634001	0
50004.828070634074	50001.96933190945	0
50005.25330437662	49996.96558677492	0
49985.312292490395	50028.4759868639	0
50009.362837543355	50030.82482796203	0
50032.563228420164	50009.47854831758	0
49995.611104707394	50005.87596824924	0
50030.271117137454	50014.62710637189	0
49984.88558796916	50014.44361380154	0
49964.64000266914	50008.941933773196	0
49988.96237106808	50042.15384836116	0
50009.56366943694	49988.76303901595	0
50003.12119682203	50036.8696976103	0
49992.18350608743	49998.14283062459	0
49981.495117914346	49992.42868929224	0
49974.716587797215	50013.61636381599	0
50007.40338647013	50005.50670355559	0
50004.1132212756	50009.0422421293	0
50010.68776219184	50018.411945879954	0
50015.32555646248	49998.84607093262	0
50030.745394478356	50020.15587370813	0
50025.03173903792	49992.682176105074	0
49972.46927924088	49992.61330818193	0
49996.89332440772	50014.40214761091	0
50028.82168033592	50008.767927582856	0
50012.027869657475	49992.27122572834	0
49986.86969018716	50002.801212535116	0
50034.801909062	50011.167777959345	0
50022.083673384936	50010.63417620861	0
50009.30764203974	49972.31312632704	0
50028.11533198634	50003.87642247383	10
50027.82744681244	50018.864515998226	10
50028.48229799425	50029.96487494688	10
50040.93191535294	50031.074732258196	10
50016.60067957028	49998.59351013201	10
50001.37397415292	50008.98248477998	10
50015.12259335307	50012.7505157937	10
50001.48789282912	50024.60570964381	10
50025.81913684826	49991.49689528482	10
50045.26743095406	50019.693673577334	10
50019.68789272583	50043.01064616156	10
50015.29124638904	49982.59452336008	10
49984.25247609303	50026.40079546167	10
50061.544499483396	50011.4442447621	10
49991.10946424993	50015.47802149894	10
49994.05714933814	50042.12105591382	10
50038.71505674629	49992.218544133844	10
50065.335479945395	49992.978598443864	10
49983.219019527445	50049.074980641235	10
50029.23995390196	49970.331394930945	10
50001.42047569562	49976.115566059496	10
50041.78318252145	50008.60726359095	10
50062.04490246869	49982.28281481241	10
50005.314618064556	50047.31451578753	10
49994.01447171494	49998.00043640613	10
49979.9195162237	50014.1036223812	10
50016.21135873341	49970.20183432901	10
50044.157608431524	50043.17840410087	10
50047.11409349957	49978.25472240459	10
49985.74866091751	49984.68916466921	10
50059.96612590941	50029.5643411281	10
49970.8213606327	50026.929227515764	10
50016.869888596564	50025.98341348236	10
50051.98465976025	49999.850333997405	10
50033.25520555665	50045.716470144886	10
49971.720622765795	49971.27699784608	10
49959.22720724975	50032.5615619468	10
50063.92872630271	49969.40351722247	10
50072.42594238813	49976.650731939364	10
49991.14452609581	50061.21971584228	10
49986.763080173645	49970.696266037194	10
49968.2016216095	49954.58033876402	10
50023.22903310607	50062.28290820929	10
49970.97880476582	50046.26247666426	10
49971.05941195546	50060.935088547485	10
50058.065071974524	50043.07347614311	10
49981.74991527246	50071.4880905463	10
50003.129986119304	49991.1086683726	10
49955.15102274377	50049.666426107964	10
50079.75652553414	49967.99693116224	10
49966.43143467616	49986.63780401563	10
50032.007477095256	49953.41450571807	10
50078.538678894955	49948.56436041305	10
50054.17136600623	50054.14185026504	10
49986.18783499079	49948.66446119045	10
50073.0199233638	50021.25461019769	10
50071.200889812404	49960.195804702176	10
49961.25402388758	49998.781289036204	10
50012.20376315925	50071.82481672771	10
50057.306822320235	49958.12875484915	10
50049.40086918076	50067.682731187015	10
49963.38610542281	50074.10416680571	10
50002.362851360325	50060.06977080198	10
49946.586074702696	50028.62078154538	10
50008.608013190125	50084.97643417996	10
50017.60192997197	49941.115444303294	10
50058.546828784376	49946.58756326809	10
50083.963475205164	49932.4183056297	10
49966.97187636051	50013.531190517366	10
50049.55218120308	50084.5906876148	10
49997.033351110134	49935.43469020557	10
49975.62159742859	50081.00062017369	10
49941.30561146594	50012.196982816175	10
50095.74327785235	49928.236990947815	10
49961.54619356949	50087.56392645282	10
49948.64148196443	50076.090410297824	10
49992.74210513323	50073.18503267328	10
50043.86254168762	49958.18810620482	10
50052.32078357103	49988.37542235281	10
49955.70777366982	50011.53854868037	10
50003.4926668649	49960.56880206596	10
49995.2117696178	50088.94039603589	10
49940.26540017159	50038.39008245563	10
50062.57291629044	50074.55393797927	10
49991.43726563399	49958.67346638388	10
49981.328179825265	50098.00403307917	10
50033.90952874021	50070.133021070025	10
49968.70528748265	49939.24094611477	10
50054.56343618448	50097.818383165504	10
50093.09319057565	49967.53671956927	10
50102.31495410383	49917.47608826773	10
50116.424625862	49922.731574241436	10
50004.53140298532	50099.814636292605	10
49975.09480288184	49994.69772730853	10
49959.64271638045	50100.96536126711	10
50082.04129395503	49986.702234822245	10
50045.44144445032	50113.87813382302	10
50038.62771414373	49939.135922730005	10
50041.58781084287	50124.798505136045	10
50015.47202666746	49956.17763200719	10
50078.8742334581	50076.93743558678	10
49974.65444466252	50108.17666389809	10
49955.11349633126	49963.90233350737	10
50071.5588473272	50004.68637700372	10
50130.111764781606	49918.30745339853	10
50040.580867842575	50057.439325630905	10
49957.70411823529	49942.317332217375	10
50019.69904750264	50087.385277550435	10
50068.06916009934	50092.63154660845	10
50093.80327623094	49953.75362996591	10
49993.45651501675	50103.924170801925	10
50043.918031278794	49928.28545986143	10
50029.8291296272	49922.74034459231	10
49942.82194869395	49950.52914379803	10
49955.2000423638	49986.076910216194	10
50099.90442450716	49939.03904090593	10
49976.27425782004	49928.24672657371	10
49963.80793934939	49925.90625216587	10
50087.33994707236	50001.65564750024	10
49945.906410815835	50112.57893320027	10
50089.7085064699	50079.646415170384	10
49988.082542658136	50114.989524433724	10
50112.83749853446	49951.73730380375	10
50089.95454614529	49909.566655630035	10
50066.48804611872	50063.01899392372	10
49957.811013477745	50063.62198644162	10
49948.06534310933	50094.754947210444	10
49966.41784008943	49915.11370723183	10
49930.3303011017	50008.30447230681	10
50092.833094239526	49991.166867254346	10
50128.295486496616	49946.49228326953	10
49935.232882017444	49994.45167040204	10
50003.39642182196	50110.80815061658	10
49930.061455557494	49955.24329563823	10
49932.751016382215	50090.635130070405	10
49930.175049038524	50026.90791196886	10
49963.79440059309	50119.82391134033	10
49977.0103543548	50121.56806684031	10
50079.83630890509	50093.274240531304	10
50096.534759928974	49894.49920331227	10
50058.781356076375	50133.77927061566	10
49982.28977167734	50134.865740073794	10
50069.880329521315	50127.63665094211	10
50091.044608607655	49979.55423978107	10
50067.00177159864	50107.8774824984	10
50020.091390945076	50106.050666039926	10
49923.39616902131	50077.919250647545	10
49967.38424440997	49896.447538880624	10
50035.15717220375	50090.14273477622	10
49951.40811250845	49924.76348953412	10
50027.50605951535	49908.24435657842	10
50081.14638561319	50056.56781636521	10
49969.774845526066	50135.729261578126	10
50139.62390960684	49924.27563607212	10
49934.74389978656	50062.505171980236	10
50101.40511289567	50074.64231224605	10
50002.18223015871	49948.819611922234	10
50068.13654242696	49937.35443277546	10
50095.94196315482	50093.15960453868	10
50069.15275495911	49925.48295486965	10
50105.68374299368	49971.88846549183	10
49911.803193150794	50024.40841448465	10
50141.14212898875	49961.263255656326	10
50078.703512038795	49917.921950678254	10
49984.56056114138	50148.070876582904	10
50135.93371756879	49908.645502578605	10
50058.016749760434	49931.77127277266	10
50142.72341400987	49945.416924248675	10
50046.9113439219	49946.99201764269	10
49947.512566470126	50000.12316696557	10
49995.00303052352	50124.82983656948	10
50015.205783815516	49916.7538745262	10
49950.18676150767	50125.59474604805	10
50113.52585315045	50064.24146575541	10
49943.93560144115	49933.807483367265	10
50092.27061161752	50011.52813245913	10
49940.18453769919	49965.327286014166	10
50157.10196602858	49931.839044993	10
50095.15175845311	50031.29479050217	10
50102.27472693353	49985.07761608772	10
49915.10981524713	50038.44277669781	10
49930.260784354425	50125.75326115599	10
49917.47587453974	50067.69554338373	10
49922.125721887794	50056.78501141433	10
49904.75929491257	50066.19179428406	10
50078.196252791015	49903.64450414928	10
49925.66164329994	50044.30333707659	10
49931.67412167814	49973.71714866207	10
49970.7729355222	49879.151839962455	10
49921.69686999735	50018.28025179837	10
49912.2569134462	50087.32779096722	10
50103.722379289844	49958.84790358762	10
49932.96428393479	50109.99649008413	10
50048.58573227433	49916.662432930054	10
50087.446968889475	50103.513943510654	10
49916.5504318948	50102.31007415908	10
49954.7780081682	49881.14723727707	10
50043.03130577839	49901.37545676658	10
50127.924463966774	49961.89067048422	10
50086.18207442479	50119.80121602318	10
50097.53194876895	50135.42476490607	10
50019.228470384034	49928.29699688248	10
50079.813674843426	50037.324130493485	10
50142.62588141588	49890.819527979955	10
50033.35761238509	49981.93940336999	10
49911.74704798028	49957.444261801036	10
49911.40970455734	50122.962205081254	10
50155.22963114704	49893.3800203838	10
50008.43786237177	50035.38020283629	10
50100.66301870501	50004.17853340727	10
49941.618255828	49887.7028007736	10
49933.299017073645	49880.34337429585	10
50028.45787966941	50118.96553801203	10
49973.76826194353	49862.18577841928	10
49932.71650651451	49926.759773194484	10
49890.02951412031	50062.76771610983	10
50169.85228280163	49931.47978099827	10
50055.52017088388	49905.80057057811	10
50128.31741833324	49933.870283874865	10
50063.436257362184	49896.9542561371	10
49912.66107630169	49976.736531303744	10
50072.25549962703	50049.36184594857	10
49931.0486427023	49896.94678864662	10
49902.41173291204	49983.699728544336	10
49945.931876486764	49903.94376105278	10
50090.246109506996	50067.6809233136	10
49938.805391739654	49917.144602626264	10
49988.94555098279	49873.97977641977	10
50149.97195496315	49877.85677712792	10
50114.77834657098	49963.1174857814	10
50078.36281882228	49891.76158099904	10
50144.14019164948	49978.766622834664	10
49901.010802225435	50128.85016824854	10
50177.368312510356	49917.45068893976	10
50043.84006507294	49887.25303890464	10
49916.77007896969	49928.62137129535	10
49991.93218169845	49916.00446796434	10
50101.08622067237	50056.35612772605	10
50127.00144846696	49881.941782697446	10
50163.754430395114	49942.274546018074	10
50018.64501135444	50131.043240005005	10
49904.070520280635	50054.75856668881	10
50159.25029127478	49953.60235121467	10
50160.613405517666	49988.60039387293	10
49901.44191596172	50028.90418339489	10
49979.520481148706	49910.16303716684	10
50143.900141534876	49998.993602011426	10
50188.50550148517	49908.4643473556	10
49949.075032982684	49975.52837086441	10
49985.493353917875	49886.07426373659	10
49920.380221950305	50142.98442305946	10
50080.61989763071	50143.9304642791	10
49899.859564390856	50096.41145003784	10
50102.23585458845	50114.64170574556	10
49978.242870152615	49961.02185159929	10
49918.40961145294	49946.87192046215	10
49932.25763916743	49944.01521361617	10
49886.04628357711	50137.798865429424	10
49905.760173711584	50140.97249705326	10
50104.50680787308	49906.66135256691	10
50029.09872420279	49890.003161299544	10
49905.724213106114	50154.04292412923	10
50127.54567717727	49895.29543462837	10
50125.14919606739	50071.29296551063	10
49890.553717791154	50111.86589656126	10
50158.173789174376	49919.55001743377	10
49939.24175959326	50050.162771898315	10
50093.83503025942	50145.992861255734	10
50080.85569754588	50130.53658738072	10
50182.789694392784	49927.36630033371	10
50004.825911970074	49884.014254872316	10
49875.589262995694	50116.83314928526	10
49920.61860053867	50000.973278045334	10
49864.36833231917	50122.695698099305	10
50109.208822007175	49997.076646398935	10
50112.123534414306	50049.25622079628	10
50157.88663920384	49965.569223915976	10
49988.79726249609	49898.133939757885	10
49928.65275302461	49866.36464480377	10
49994.46521608688	50155.74900505954	10
49965.34336424702	50147.471891480476	10
50006.838608756676	49872.28736790733	10
50141.87399294142	50011.014867600694	10
50062.18838073971	49884.661815302854	10
49939.404075071885	50139.53346417475	10
49880.18826546053	50149.23699484598	10
50172.85626770069	50001.45530767419	10
49896.52908129355	50014.75424304075	10
49901.62899704736	49969.549285587105	10
49908.017759866234	50166.65224032207	10
50173.968834429485	49975.29203987262	10
49889.44175224505	50042.73395708887	10
49999.64476719791	49894.38334336359	10
49892.5844737649	50163.37056496351	10
50043.99077190439	50142.19053486466	10
50157.58754500608	49866.955198684685	10
49949.09257912	49870.44805791296	10
50114.823877633244	50011.018422792535	10
50121.202667242374	49976.0325176275	10
49876.242015236116	50046.604921768514	10
49993.55751305428	50137.47902249701	10
50012.8292962911	49904.80936802826	10
50032.10819452042	50133.70680820689	10
49905.68260325988	49940.265384134065	10
50025.112158469004	50142.477523258545	10
50104.61746055138	50103.44632816149	10
50100.25855141976	50161.79138683999	10
49921.82303402882	50114.16405657224	10
49921.19000303549	49968.36572744662	10
50115.46026257936	49884.25934770076	10
50125.76252530893	50047.88888389525	10
49935.382306221465	50149.85807842409	10
50078.97994643117	50110.66660622913	10
49851.16289924725	50118.60341577716	10
50034.08344544735	50106.04405189461	10
49887.47975034065	50001.139199948	10
49895.74818018582	50075.955220742464	10
50006.57713154897	49928.688597675915	10
49990.47713390823	49860.56037140375	10
50008.42213493324	50159.035088097815	10
49954.50059879353	49912.67336501749	10
50110.608337965496	50031.114474737435	10
49840.958645462	50133.90146825701	10
49898.88686522667	49927.07392089535	10
50089.1951216677	50043.19819429758	10
50100.846950819	49883.3194261557	10
50137.43875047588	50063.12119987213	10
49904.675236073934	49994.46876257332	10
49901.67070541437	50177.06473401078	10
50059.85351846683	50116.44811886856	10
49949.17824997654	50149.70415083269	10
49883.19785536619	50101.75267202481	10
50162.821506321096	49909.06664763717	10
49832.174006061505	50121.55645662551	10
49891.39905537433	49989.917272456645	10
50119.78200903108	50099.49721165843	10
49884.79603389044	50027.83375595378	10
50125.66585719505	50014.31335090318	10
50112.22723257585	50080.6574518837	10
49922.4555737484	49916.180427841595	10
49923.69710096109	49850.6499468978	10
49873.84598183697	50012.96799974307	10
49894.897430344485	49956.68553979368	10
49910.490142577466	50006.74669952495	10
49962.851395152175	49864.43540708163	10
50125.9472765414	50084.69872659529	10
50113.382200565145	50154.301039941805	10
49940.41801665387	50165.66610889146	10
50026.7132503766	49878.546720621765	10
49840.239651790245	50105.72915128893	10
50172.500699360084	49957.98829516411	10
50141.11231493875	50039.001559219076	10
49830.49950253719	50145.8226046524	10
50151.75453094819	50055.975665658596	10
50014.811930199154	49893.535051104074	10
49931.45200424743	49834.1786193042	10
50081.76325399235	49873.69256469772	10
49985.91596614571	49937.11664248708	10
50195.62787417375	49931.35285888957	10
49835.68818555739	50163.99941561107	10
50174.90852808298	49946.47947846691	10
49857.401075017544	50021.72824550533	10
50025.88023260342	49861.40606429987	10
49866.34109659911	50134.81471682508	10
49923.10304550635	49888.337179371876	10
49922.070231799764	50164.839262209454	10
50085.83916925139	50154.29423434342	10
50118.49308922482	49865.24772528245	10
50185.11289435805	49969.399169479475	10
50127.40007361293	50108.25282348392	10
49892.86382024436	49936.67860321248	10
49845.115713550986	50179.22900993934	10
50015.82868518567	50117.718531120656	10
49893.458369083986	50146.98523092666	10
50173.475926824205	49859.524327636835	10
50174.390772811435	50013.87292875559	10
50118.10307661641	49939.35526745457	10
49885.63639757724	50089.13889436137	10
49885.13150169024	50172.75185147619	10
50157.03637949355	50008.262657566236	10
49862.717189556395	50042.0420976641	10
49833.34319647342	50176.20706130955	10
49942.99433134378	50185.4563974568	10
49819.431845864536	50168.835893925665	10
50067.5476983579	50157.036124451086	10
49854.051492160965	50132.07431459969	10
50102.61047981943	49860.1594752294	10
50190.38867014943	49945.88617204727	10
50005.33870059195	49853.31068637697	10
49881.41116074707	49928.757912040346	10
49920.86805668762	50179.67401285709	10
50084.601456764714	50165.73697391417	10
50165.10715823794	49884.447478685775	10
50102.888500611494	50020.978102726986	10
50039.07640032766	49872.743829962616	10
49859.7607156672	50172.20984550406	10
50118.06780694577	49903.968133465576	10
50131.406559370334	50122.50235819087	10
49906.615813105316	50112.88546280792	10
49946.63778696206	50059.98628973271	10
50206.98009673001	49938.39661403401	10
50014.29527253864	49841.728222737	10
50168.82839548968	50026.45443265519	10
50091.99722467867	49864.36371835236	10
50186.31395608563	50035.26411019465	10
50134.97253004929	49972.53351170886	10
50123.19269844594	50130.05018964141	10
49908.38500186214	49921.05123978611	10
50039.959131069794	49850.860555460546	10
50143.23925869788	50088.78885867646	10
49868.39731256702	50023.312187785516	10
49845.29485195921	50191.04829171422	10
50187.36337736971	50008.24311439076	10
49864.83440518256	50104.58691732056	10
49910.90068806569	49901.50579408318	10
50131.506916339145	50023.72666622849	10
49886.98464350073	50183.78569196369	10
49846.72307632119	50012.40670294858	10
49814.93591462773	50124.28743398576	10
50192.95522271866	49979.23130708165	10
50009.92763710066	50141.39954916001	10
50146.00489755425	50022.64528321402	10
50122.35676435897	50033.85259947857	10
49834.23319050414	50195.4618187079	10
50130.828833699285	49984.71739200823	10
49916.968419944766	49860.12230893944	10
50155.84872335963	50103.20353949006	10
50205.98305390249	49926.578009888304	10
49973.63854420588	50155.242875807286	10
49959.18933603748	50165.89819534924	10
49821.899053608315	50133.2741344327	10
49931.176402379155	49814.87175077522	10
49877.956441761904	50076.86555217629	10
49889.87582090468	49917.79761167536	10
50113.97063345092	50110.77967521473	10
49811.45778848419	50146.49308871	10
50017.261446425175	50151.00382288339	10
49802.352047346765	50160.740199881235	10
49820.98843113851	50190.87834133519	10
49954.91450056256	49896.07948690612	10
50185.83100053668	49847.5969336468	10
49942.81690186155	49857.48194251185	10
49972.96546916927	50169.43329312209	10
50213.354597210346	49912.63208767532	10
50161.61096943352	50089.81828732192	10
50122.87367949501	50147.09514277991	10
49872.865911430206	50059.858468973325	10
50202.599458845376	49905.89338495985	10
50084.46380073855	49855.195839357504	10
49985.21688881835	50163.808043553974	10
50005.07385197688	50177.67684824843	10
49918.271328643656	50131.71477590928	10
50144.81551427589	49902.08791360435	10
50077.07891652116	49846.899817188845	10
49874.38399409737	50163.634589507004	10
50172.94570551191	50106.15414878285	10
50111.83259995472	50177.33676488476	10
50013.755460546236	49861.26302872808	10
49995.13348613466	50170.149483244066	10
50147.69778006916	49856.172699986	10
49864.5109101826	50157.53444239855	10
50169.764925072675	49848.363363785465	10
50195.168682556374	49917.4777811263	10
50118.36382666519	49990.023778279625	10
49874.503650346436	49917.85178605107	10
50124.35733312728	50181.58080092152	10
49950.104646636406	49816.861414319064	10
49802.65248366018	50130.78813995308	10
50028.446056079316	49840.114233595516	10
49827.153592870745	50204.151536315956	10
50205.5204934759	49978.11353573046	10
50201.009712804305	50009.342282654194	10
49941.986149872966	49840.32163512396	10
50202.0786353606	50024.231934809955	10
50030.54871458126	50153.15326181383	10
49858.99049169507	49906.91261296489	10
50165.195727180355	50114.36252008115	10
49858.90641332914	49999.17150436693	10
49954.97302438526	49841.286196538844	10
50148.30505247451	50112.93052327893	10
49883.75614944753	49976.58433382102	10
49843.54164651152	50151.563399890445	10
50184.40210096989	49875.51073362331	10
50180.3963419879	49834.80157837282	10
50160.16249892204	49838.86114164472	10
49879.21300736265	49899.621563223736	10
49980.135408308895	50178.07749921909	10
50192.14693007644	49838.39108464392	10
50071.62541566343	49863.468645611356	10
49857.794417816636	50056.805496414636	10
50174.72072187825	50088.53578670933	10
49898.82944548376	49904.22376122275	10
50187.92974879295	49859.316887177236	10
50139.182982856786	49867.58889049719	10
50152.87734896143	50041.64982845414	10
50190.163546804935	49993.122317594345	10
50146.0153117403	49841.83680330056	10
50123.532365709645	50169.729069849185	10
50214.23349634288	50029.95134201112	10
50143.06709387342	50129.47866036838	10
