# Supplementary material for: Abundant Topological Outliers in Social Media Data and Their Effect on Spatial Analysis
Source: PLoS One. 2016 Sep 9;11(9):e0162360. doi: 10.1371/journal.pone.0162360 (PMC5017681; doi:10.1371/journal.pone.0162360)
Supplement: S5 Dataset — See the respective attached file. (ZIP) [file pone.0162360.s005.zip › S5_overlap_lws/clust_12_21.csv]

50000.0	50000.0	0
50005.617866136956	50000.0519731636	0
50002.52047643192	50004.876090250946	0
50002.689334711264	50003.13657812308	0
49993.82957819091	50000.67820598295	0
49999.02133034173	50002.74311771021	0
50000.62508924751	49997.57153556058	0
50003.12463782944	50000.09610427862	0
49997.57385027558	49999.84121669528	0
50000.7474054147	50010.00724846448	0
49994.4714122237	50008.6578664922	0
50009.65697956892	49993.518401903086	0
50006.21919399996	50005.54852243241	0
50001.095320914435	50006.51696888545	0
49997.76648551505	50011.80979805977	0
49992.871942356476	50015.39754370275	0
50012.74981278483	49986.73871695857	0
50018.58647191826	49990.55611261125	0
49993.479156172514	50013.71835514086	0
50015.96499319302	50006.705808788436	0
49989.3655601913	50011.220919868014	0
50020.12901804716	49990.64524344877	0
49997.53397774438	50013.28163175991	0
49992.02291687238	49993.22394946702	0
49993.70087287382	50012.49075380555	0
50014.038708603686	50009.481436982765	0
49990.5206090736	50010.10707474396	0
49995.815075999715	50002.757859915895	0
49988.57262477311	50018.87567586168	0
49985.205754429204	50018.991416067714	0
50000.753092597726	50008.92987510806	0
50007.12835689727	50004.5064469943	0
49988.18316939765	50021.965627571284	0
50023.00980510928	50012.84799172331	0
50015.303310407464	50002.549411548316	0
50003.71952171015	50003.70894044671	0
50008.88986368925	49979.077652611086	0
49996.81979534139	49995.34390749475	0
49998.94671960802	49990.96645783639	0
50007.58827520875	49972.71365685861	0
50008.876317257826	50005.85307888341	0
50000.8144250401	50013.706889942834	0
50003.714838425534	50007.820901458785	0
50001.588387733704	49976.2283774819	0
50016.100105237405	50010.206884821266	0
50001.35678820628	50015.50812547974	0
49986.21253594532	50016.916857276745	0
49996.35393901498	50000.28888942667	0
50006.46273709469	50012.86513056279	0
50004.75420497777	50017.69122242193	0
50005.66435559645	50003.276707844845	0
49992.34798452613	50027.8751629872	0
49995.45944176766	50024.66749863028	0
49984.74545734642	50026.693621182414	0
49991.107740510946	50005.27986082665	0
50002.66515454976	50012.75072682848	0
49981.244047583124	50021.223953608634	0
50024.3612314805	50010.80504013063	0
49999.239320752036	49976.959525565035	0
49987.115787018316	50000.97386580161	0
50005.81254185144	49991.93259326773	0
50009.513775259125	50007.19859393015	0
50022.34214683989	50018.54227954308	0
50018.211643719034	49989.32904480352	0
50004.547079700096	49982.58527082029	0
49988.8456146988	49993.5372812326	0
49990.448020219235	50002.43383338751	0
49988.8883163795	50025.70348757823	0
49993.95605091015	49990.62298435866	0
49979.57349343251	50017.44743331287	0
49993.61998194337	49998.8335980756	0
50014.931316771435	49985.91142186888	0
49993.608343833825	49992.74728509485	0
49977.440538726456	50020.13597552961	0
50007.968850473684	50013.02057694987	0
50013.34750767807	50004.97356768187	0
50003.200530054564	50017.44372002275	0
49999.23305352258	50009.409663930746	0
49991.425046132455	50023.405105677804	0
49994.724523319564	50019.00029264135	0
49991.27881765631	50010.76046682384	0
50006.84586173645	49978.00618291794	0
50028.831314768526	50011.34911333689	0
50001.3612650346	49979.21196468529	0
50020.98863127538	50004.80596532164	0
49998.75093557429	49995.82732925432	0
49995.4441258003	49997.28253788326	0
49991.489081565116	50012.21829990068	0
50006.24099323281	50011.48454490207	0
50004.79866590971	49991.89932227533	0
50016.233772829895	50003.19904894724	0
50016.714459267714	50015.182749829175	0
50017.7315448403	50017.16734048088	0
50021.991572317085	50017.52189201108	0
50006.91518930322	49998.42962103721	0
50007.56048927315	49991.89347014625	0
49993.93809606977	49988.93913320493	0
49987.00664227186	50012.58033247648	0
49997.0858178483	50008.93395138812	0
49994.04919956522	50016.66461972759	0
50011.84285352973	50005.72617756539	0
50014.481944166946	50006.68362759123	0
50007.871174675056	49990.44715453634	0
49993.63386266311	50008.00409428245	0
50022.74306037996	50021.18141586944	0
50005.93254669708	49984.05523899566	0
49992.24889826113	50009.939607623324	0
50008.4427934885	49998.58463635654	0
50001.04290890485	50011.37214186102	0
49999.3052704781	49993.19977632991	0
50010.89753360852	50022.16578353757	0
49993.175524820836	50006.918569045156	0
50016.91622746796	49988.41137453173	0
50003.59408194109	50010.58844588422	0
49989.481770527505	49995.4861177332	0
49984.73585085144	49994.20070302458	0
50012.837114776354	49985.1365133406	0
50000.34305247011	50012.785151609714	0
49995.93687457166	50016.99500522154	0
50003.31097355637	49986.238309245724	0
50000.04605916713	50022.082498322925	0
49979.589436539696	50028.499326432466	0
49985.52414874005	50010.01286309389	0
50007.108907010544	50020.95847414887	0
49986.966473469394	49991.51938352491	0
49996.327747491756	49980.00227674999	0
49988.17212697217	49996.38698153703	0
50019.31313217457	50007.61923985611	0
49992.53588896353	50022.37133355393	0
49999.09466713823	50013.476121375024	0
50029.14446966455	50014.75448633938	0
50013.38928689112	50014.433837214296	0
49991.27886238349	50020.93796858425	0
49991.83480712943	49987.47643329798	0
50024.589045646135	50016.69583277622	0
49990.247207031265	50014.37724764673	0
50003.43966867959	49997.20275845644	0
49979.17630883298	50019.5881879999	0
50004.97473340724	50011.470830402024	0
50000.53356820436	50002.76897484182	0
50001.61653316917	50021.572832778234	0
50018.94424032681	49993.60663840168	0
50020.38047703234	50020.74765985587	0
50003.83350669472	50012.03122730116	0
49994.89504568151	50012.84439750901	0
49996.87682846905	50025.861913791916	0
49997.098711243336	49994.16967536577	0
50008.03526460013	50010.35644971345	0
50001.92318083519	50017.45295154525	0
50000.377491796935	49976.984220335165	0
50026.91338485968	50022.55672487124	0
50010.45322470468	49995.07446463879	0
50025.84685964897	50018.18498681671	0
49990.80211823522	49972.58716393453	0
49994.72272385651	50011.37120620343	0
50001.852378398005	50018.878474248006	0
49993.667654834906	49987.16892821146	0
50007.45552580738	50016.24722775261	0
50006.35128652182	50019.260102430024	0
50017.30387364059	50007.37394946992	0
49992.58703477916	49996.877168060775	0
50009.947620039384	50010.555094314834	0
49981.69947842373	50032.69512916941	0
49998.7770444248	50004.736977470784	0
49994.8396787193	50028.32619228644	0
49982.117999111564	50004.50644407321	0
50013.2587395598	49973.331376080634	0
50007.117533706994	50013.97330272922	0
49986.106936163014	50005.875429998	0
50001.72815943438	49991.6223069385	0
49998.46111792426	49998.329947724305	0
49993.05079443288	49995.51758079045	0
49989.09372078051	50029.30164552847	0
49992.520614717694	50005.040407713124	0
49983.052676738946	50016.443790599325	0
50009.99933301167	49987.13042252917	0
50015.98052851708	50019.71642252736	0
50016.21088632802	50021.48245778065	0
49998.70534882709	50006.917655615514	0
50009.12283055781	49982.086019546914	0
50019.024422535396	49979.180277617896	0
49990.26812337824	50030.2433063761	0
50003.491373859586	50026.35326489596	0
50014.994024579595	50017.72461282274	0
49999.503039100484	49979.993643984395	0
50016.59446989725	50011.704717480185	0
49987.5977680182	50016.2290938631	0
50006.390223561066	50006.65247227412	0
49981.80446184957	50026.90913270939	0
50031.93010862833	50017.21669287606	0
49987.002216492045	49994.37889454773	0
49985.92984921823	49988.95089163288	0
49987.43993140122	50031.405447704085	0
50013.74744611762	50012.43595942395	0
50018.7613895136	49998.645986736985	0
49976.04473665306	50022.98122919165	0
49987.940111189746	50038.4642042733	0
49998.49833424281	50015.34065276485	0
49994.770924699485	49982.39483626172	0
50000.81946056605	49989.27299020345	0
50016.92192325264	50018.480079521134	0
49995.77472700451	50009.82146876009	0
50025.69800720146	50020.491751462134	0
50013.55698775832	49971.58637274212	0
50011.00484594075	50005.00909070638	0
50026.67566909949	50012.980460931394	0
49997.33402353429	50017.842517393554	0
50004.40707653658	50000.68201633885	0
49990.062388632665	50021.873354042815	0
50007.94935946199	50000.55027054603	0
50021.52709422977	50008.28070517207	0
49974.42067889195	50019.43514323515	0
49993.46267817778	50033.181532471506	0
50011.86235055272	49996.41798817724	0
49987.663678211175	50043.84812144951	0
50007.67900232572	50007.70860501627	0
49994.15871647191	50038.08133593811	0
50007.33149770581	50022.79586273945	0
50012.948596504204	49999.23930996417	0
49994.60830319436	50003.57991862978	0
49983.259687413985	50006.67382320212	0
49987.767663779436	50025.748578925755	0
50000.377272225785	50031.02940101947	0
50006.200386445016	50001.51095319235	0
50025.26392312976	50023.16967630435	0
50013.22075925868	50006.565093937745	0
50016.585940684716	49986.990231434385	0
50010.34109688018	49983.7662747601	0
49986.57033639794	50020.426911942945	0
49995.74608418766	50014.093268935794	0
49979.820894012235	49999.83087349788	0
49992.848058799624	50018.606894891454	0
50009.49589345917	50004.08409166397	0
49995.445185531455	50015.34504338111	0
50012.65381958483	50021.704694713684	0
49996.32469968638	49986.25708256548	0
50015.35167753262	49996.81578074006	0
49986.545683340795	50011.15751195093	0
49999.01544000135	50031.23030123682	0
49984.04955694483	50033.704391224725	0
49996.34341982974	50016.06335658903	0
50003.28740459564	50033.504668726906	0
49991.228567853206	49998.994701024145	0
49998.48690694425	50034.82578726027	0
49978.796080530774	50029.228557862385	0
49972.68784987362	50023.40757561975	0
49979.767530607896	50006.443727209575	0
50003.901374846355	50022.071294366	0
50006.68412061943	49996.90955893893	0
49984.807419862154	50032.82916653138	0
49978.76889817724	50004.212907244015	0
50003.12234167268	49996.03595609164	0
50015.35949676402	49981.16546488212	0
50022.09116220106	50006.067597515845	0
49983.69614882663	49993.828876330015	0
49986.78398419033	50021.42345671076	0
49981.729597247	50017.71289487197	0
50005.12751088182	50026.85013294925	0
50006.22458721331	50010.28292114303	0
49996.483865586386	50007.00468741623	0
50009.52473506737	49992.39278211181	0
50014.49173332011	49995.93493838386	0
49994.50958438835	49996.90612479115	0
49987.59907203679	50009.38172949153	0
49984.960476002576	50031.0667794853	0
50008.74957161253	49994.92256567525	0
50010.46636301196	50003.077502344924	0
49984.148036034974	50017.19326230654	0
50004.971353289846	50029.65237519613	0
50012.70520670574	50000.99789815918	0
49989.42472028371	50007.06726861293	0
50027.670453407736	50018.20325321183	0
50011.440803861224	49968.8031552737	0
50037.945541020505	50011.155881581384	0
50001.96560497818	49985.14721363819	0
49991.94746759981	50013.46046976003	0
49999.00956378052	50025.146383235246	0
49982.77803511375	50003.13282277213	0
50014.11323694496	50000.20060613697	0
50023.13171616355	49987.58322604696	0
50004.21835121946	49971.40399318016	0
49990.15117831817	50013.05817990865	0
50008.16124251416	50039.635897582004	0
50007.9107866898	49997.54848848105	0
50000.976005797296	50001.37556251932	0
49996.1869171375	50012.1411597242	0
49981.777229712156	49995.12804494148	0
50010.25573551855	50024.995130932744	0
50002.20217308013	50029.874141640044	0
49990.618018822985	50036.4754032552	0
50022.654906278236	50014.17767062547	0
50000.18629733061	50004.775095715304	0
50025.70954018735	50015.05150700048	0
50028.39076938722	50013.5273054852	0
50004.52778030394	49989.54551679142	0
50016.11597760707	50023.63763528583	0
50012.06226017531	50002.80007589341	0
50015.57500712852	49976.59380574366	0
49994.04699387851	50036.766962947055	0
49994.23147591261	49994.86285691521	0
50014.20591833191	50001.96130031095	0
49991.086709624265	50026.4410707605	0
50011.53302681228	50007.14228004492	0
50017.28634181816	49997.76666689308	0
50009.97828130183	49998.98694511831	0
49998.42280858828	49997.16648699374	0
49981.63287193219	50012.98265475019	0
49991.38352638326	49994.802665766714	0
49998.19710648119	50026.74208698699	0
49989.2673735177	49992.100332574526	0
49983.60754580687	50026.18559871288	0
49994.711411941484	50029.90708723193	0
49985.614406423905	50041.25400036813	0
49989.39807355238	50009.12529163965	0
50001.85647537816	50002.18674254224	0
50007.411759296454	50011.884343995625	0
50012.52113279647	50010.93874121604	0
49995.30592486966	49991.43488924765	0
49979.11028741994	50021.34781520681	0
50011.93847514872	49994.777266105055	0
49997.2733219588	50022.30152669196	0
50003.09050523105	49994.98168183356	0
50023.58458192335	50010.008031241385	0
50024.400635161015	50015.63969515379	0
50009.31669316404	50000.960651664485	0
49988.547157255955	49986.54015875034	0
49987.42716531743	50019.481186598656	0
49984.02617602661	49992.260688525654	0
50006.996567558	50029.43673642438	0
50011.17538221257	50014.127750046806	0
49997.479248524534	50003.13788148927	0
50011.23886805816	49977.80876427163	0
49992.68056377014	50025.21909796744	0
50017.791785206966	50004.10504468356	0
49976.18799995448	50019.12711047864	0
50003.16269428631	50018.86082004992	0
50013.78688239874	50015.99415080916	0
50034.04869841953	50014.82994020081	0
50020.13939552426	49964.31969397732	0
49993.31683021726	50002.431098134926	0
49989.127824122916	50001.31052695597	0
49989.148691333205	50036.650567528675	0
49992.04054653573	50033.88130223572	0
49997.310770919445	50036.47767098101	0
50014.313896486216	50011.5437939993	0
49992.59109417176	50000.573211457	0
50003.566652880276	50030.50523785303	0
50008.267877108185	49989.07992392232	0
50003.849215893635	49983.772560070334	0
50027.92889428372	50020.7037335592	0
50021.73705097939	50009.564116499336	0
49979.67136981523	49996.9167302186	0
50023.68623823112	50004.8260394773	0
50008.60181165578	50003.29954302877	0
50007.03426341326	50002.78519483586	0
49994.34337435215	50032.255215823694	0
50008.65204366756	50021.587738195856	0
49991.824498461094	49968.903099107214	0
50018.683804969405	49969.64528418167	0
49994.911833902814	50002.06249770319	0
50016.093547154676	50001.04383182233	0
50014.49326475696	49993.41580814624	0
50010.70785577176	50012.68365077591	0
49992.09018308693	50030.92397957105	0
50009.82484592517	49966.31554819194	0
50009.86338540017	50029.15447883959	0
50017.04459773899	50009.42883168941	0
49975.05479511751	50020.48444939664	0
50018.814266957874	49976.935422037845	0
49972.86988915821	50011.1602949544	0
50018.73839936864	49964.38397057632	0
49986.31902075687	50007.88823209961	0
50037.84677869666	50013.49214320599	0
49986.7626497455	50022.57075428513	0
49991.27558686835	49997.38676047086	0
50021.65196854081	49986.9755175455	0
49991.72022925353	49991.05799227098	0
50014.31039277268	50003.195809406076	0
50006.33076488964	50021.85080608137	0
50002.45842725257	50020.733578880114	0
50011.95436890833	50032.05146346114	0
49976.475326719534	50026.32249645093	0
50004.463461898726	49974.22705170795	0
49979.26540775074	49998.92037446053	0
49985.75689271241	50024.974625693074	0
50016.455724572654	49985.246793367325	0
50017.17577699267	49991.01902038148	0
50000.601946745934	50034.29818728195	0
49992.16185760877	50007.363039662254	0
50008.80198918544	50016.70893323739	0
50008.86332272949	49997.23757014096	0
50005.45492158128	50004.812675392786	0
49969.349246922604	50022.47156029463	0
49976.08853392796	50028.32756045967	0
50002.331688862534	50006.25738942542	0
49985.74764509577	50012.984861611265	0
50002.02318493679	49998.08436648884	0
50001.91558525365	49975.034283284134	0
49999.095815587745	49982.605861267206	0
49978.35180052781	50017.54967237323	0
50012.38340044227	49979.87179005157	0
50023.600333695045	49993.823460517066	0
49990.4001842264	50016.861106052296	0
49996.075796262594	50028.875218757785	0
50009.63871960279	50009.357844056445	0
50014.32338329563	49980.620621059534	0
50004.370390024604	49999.55927239333	0
50009.933266449494	49981.04026973331	0
49998.279070073906	49989.14790118183	0
50000.09027862911	49985.965986953976	0
50007.58425433884	49982.493922115704	0
49993.48622997502	50027.222240225536	0
50017.4955434832	49965.03907990478	0
50010.51554905166	49989.16362642156	0
50017.824674773416	50002.22275061968	0
49990.75178922058	50034.86742795569	0
50021.88043196609	49961.175165641675	0
49996.64421145819	49998.7371607102	0
49991.75780021829	50019.4660592154	0
50027.913500418224	50017.15451996617	0
50013.81569746937	50019.689133858	0
50004.28831352451	50038.52084396365	0
49992.77931921248	49991.59900125161	0
49978.65701512325	50012.84377515613	0
50004.77482026446	49976.135135741635	0
49995.813684054854	50035.236614467474	0
49983.03468438865	50031.81985864512	0
50004.71734782377	49993.66931775265	0
50025.85747707013	50011.10938751277	0
49968.74387753086	50024.80184334084	0
49983.529336245294	50009.64252562868	0
49993.39848285341	50003.617739878144	0
50014.46718570509	49983.96089301351	0
50020.173441734536	50016.480228422304	0
50007.693507416174	50033.053834120445	0
49993.186312447346	50024.280714627246	0
49994.973836738965	50021.34108776201	0
49987.60408232425	50005.36708203352	0
50009.56722554615	49985.41140067304	0
50011.064823329914	50009.00448136461	0
49987.27549327144	50024.53233017405	0
50005.69923091442	49985.19514755773	0
49996.55414988045	49990.38935152011	0
49995.07237807018	50042.04749290123	0
49995.256284043724	50007.171566107325	0
50004.63754884523	50025.44366895706	0
49993.49255571869	49978.12434827637	0
49989.83621802233	50027.89987456958	0
50001.51715467434	50004.43497947403	0
50001.41748931328	50028.01783116377	0
49988.46472947548	50014.56638681003	0
49995.615601532205	49989.10904325816	0
49999.81186632161	50032.984149561446	0
50018.44718751919	50011.09523383245	0
50006.87791557796	49974.77446315902	0
49998.651631418616	50001.085531096855	0
49973.43281330659	50016.31538166456	0
49999.58320808095	50030.37685735507	0
49993.2894251306	50029.713716955564	0
49975.40500419498	50029.76201243983	0
50024.11542290242	50025.79299951493	0
49999.27756647585	49989.79791973968	0
49975.331603970415	50018.305052245814	0
49989.444688856944	50015.01093933485	0
49977.12504489644	49984.27347298042	0
49990.25690366514	49976.93831099457	0
50008.542487659186	50029.22940403769	0
50030.156146407935	50022.63532110915	0
49982.07322711716	50040.05289780173	0
50015.510839560164	49974.52445377229	0
49991.451148315326	50008.25060634001	0
50004.828070634074	50001.96933190945	0
50005.25330437662	49996.96558677492	0
49985.312292490395	50028.4759868639	0
50009.362837543355	50030.82482796203	0
50032.563228420164	50009.47854831758	0
49995.611104707394	50005.87596824924	0
50030.271117137454	50014.62710637189	0
49984.88558796916	50014.44361380154	0
49964.64000266914	50008.941933773196	0
49988.96237106808	50042.15384836116	0
50009.56366943694	49988.76303901595	0
50003.12119682203	50036.8696976103	0
49992.18350608743	49998.14283062459	0
49981.495117914346	49992.42868929224	0
49974.716587797215	50013.61636381599	0
50007.40338647013	50005.50670355559	0
50004.1132212756	50009.0422421293	0
50010.68776219184	50018.411945879954	0
50015.32555646248	49998.84607093262	0
50030.745394478356	50020.15587370813	0
50025.03173903792	49992.682176105074	0
49972.46927924088	49992.61330818193	0
49996.89332440772	50014.40214761091	0
50028.82168033592	50008.767927582856	0
50012.027869657475	49992.27122572834	0
49986.86969018716	50002.801212535116	0
50034.801909062	50011.167777959345	0
50022.083673384936	50010.63417620861	0
50009.30764203974	49972.31312632704	0
50061.4884700056	50042.4393706316	11
50045.93698549224	50046.13082895788	11
50027.13315102289	50042.56451426661	11
50025.10062296339	50062.7361367459	11
50028.98839468618	50075.55049285252	11
50046.97536834882	50065.91479741132	11
50014.886511330325	50086.40876252605	11
50041.631819808856	50028.528545099	11
50056.993300513655	50083.79282564433	11
50042.16689087622	50079.90649565018	11
49998.771831204496	50081.035400758876	11
50040.18619866342	50093.34562120336	11
50062.062928823056	50059.29978399587	11
50047.349429946524	50009.86629465924	11
50073.13029503811	50050.4104278736	11
50052.98137530513	50097.40705673646	11
50068.169034616716	50031.32044791373	11
50001.37006530733	50096.53181026365	11
49987.42654301215	50100.483232968785	11
50064.2641384371	50015.87967420628	11
50023.64529796854	50102.708421076655	11
50081.212054986594	50011.03075598545	11
50084.59893304425	50045.65671512134	11
50079.832827929575	50034.350691453496	11
50033.72305056485	50053.98673293075	11
50086.45729080529	50022.2497020679	11
50062.93592011584	49996.80515883881	11
50099.71659038246	50041.41092383674	11
50009.36595848861	50072.04348106676	11
50076.405785203526	49997.489104548134	11
50028.02162887651	50090.62938752714	11
49994.04946923679	50063.666511960306	11
49979.12947463839	50088.74555012055	11
50101.58724654046	50061.074472579996	11
49969.16950499023	50095.7126162606	11
50066.750312580996	50072.24176877641	11
49967.33951420955	50083.17637423061	11
50089.96226450624	49999.85437911672	11
50028.803597189115	50024.51346077926	11
50082.05162022821	49980.48231584771	11
50071.011776266605	50107.85520288483	11
49986.805552253536	50115.07664049003	11
50068.78592880991	49985.340036869195	11
49955.949841332826	50067.83099562343	11
50095.973559138554	50014.523641637126	11
50096.33110447544	49982.56632110321	11
50112.06671321704	50028.89510897067	11
49987.45265138879	50050.055368395624	11
49971.83497658736	50036.4199967987	11
50114.34323260353	50047.9777787589	11
50114.36462224923	50010.68096825671	11
50087.74256485302	49964.76467059474	11
50011.47161981228	50119.22806771844	11
49985.798526471895	50133.39970195411	11
50098.14708422421	50029.03828638543	11
50016.28199569027	50051.36855139383	11
49965.764564378216	50134.23768283245	11
49973.078257098445	50144.28665293859	11
50120.07155713212	50060.248775440676	11
50039.28247255661	50106.59971757806	11
49941.1135785382	50073.57396482355	11
50064.7785644016	49967.8146294338	11
50066.48864443411	50094.19066253963	11
50105.3481364647	49956.33226169211	11
50110.133725091466	49978.90038950755	11
50078.46075088473	49955.870143152606	11
49970.24790278207	50054.976879663416	11
49960.27560515041	50042.88901068169	11
49949.98215385354	50102.15294838089	11
50070.848693351334	49943.110606125796	11
49951.586839227355	50055.29192724051	11
49970.03944052175	50163.51559163135	11
50125.48123908885	50026.232835641116	11
50052.281634654544	49954.64780216723	11
50121.2078214159	49943.07212712403	11
49960.216668592	50110.75442847021	11
49936.5243748439	50090.213346862976	11
50068.89768185746	49929.81452327162	11
49950.61859723779	50089.81137503873	11
50128.129829492915	49958.810195993836	11
50085.8126260152	49944.58771178235	11
49981.218667537556	50060.557616490965	11
50086.619367443134	50058.714631046656	11
50001.4762436921	50051.89695849511	11
50104.40275696719	50079.20113105208	11
50055.28695237903	49922.9783160253	11
49986.126474321056	50073.49805797307	11
50006.20425542996	50131.03257672776	11
50080.63846378775	50090.809032611985	11
49974.59108988958	50114.53788842077	11
50046.600733450985	49968.21998289758	11
50110.45562440395	49993.52634399977	11
50052.86388188332	49907.28903852219	11
50012.37435357303	50027.87192306989	11
50054.04660279002	49985.65020167532	11
50002.11146486838	50145.395607740415	11
50033.44454012916	49962.030298250625	11
49957.915677901416	50026.50813161953	11
50106.35054326015	49934.18597266158	11
50097.72884218751	49915.41793321194	11
50052.333936122544	49935.58039067891	11
50055.537900740135	50109.8102209604	11
50087.851453343304	49931.72339736909	11
50034.62276966932	49979.69740983767	11
49935.04353210095	50103.05566804815	11
49969.813523213765	50012.766234887975	11
49922.55556293176	50099.77144335825	11
49930.53791229583	50117.81179641498	11
49911.616665369445	50116.41952693162	11
49948.699974194176	50037.231728699015	11
49953.516354042025	50122.10726008511	11
50087.72283166671	49899.78210181569	11
49899.153098496354	50114.22550903273	11
49906.79859365291	50127.995252322864	11
49969.334929643235	49992.74786851856	11
49921.30879027141	50084.247851240376	11
50023.42767132456	50009.91142772847	11
49966.246010069844	49979.2407860719	11
49959.303039097525	49999.77748353314	11
49999.50340450757	50117.014538898904	11
50036.503105574266	50118.71406638649	11
50128.206719845024	50037.95634548478	11
49894.25470128173	50097.57982378854	11
49979.978334013795	50173.11762956695	11
50133.07164033986	49947.74530001826	11
49922.23876143594	50137.08207912492	11
49949.48489435701	50144.6332770911	11
50089.653061154066	50114.8003270093	11
50147.33245175671	50035.34957470056	11
50059.396268107135	49890.34371642327	11
49906.045832885866	50091.79735788026	11
49975.361194218305	49960.63212602644	11
49885.00854542773	50084.433449473385	11
49906.25213472782	50140.01950740221	11
50132.44130163855	50053.15677144735	11
50025.23960806842	49996.69717840477	11
49983.80915347709	50017.88727095315	11
50103.117260024344	50117.71714129801	11
50084.258663360866	50076.37383043019	11
49935.899010083645	50128.610950716225	11
49981.18819478321	49984.22023037634	11
49977.50421776768	49940.48196724321	11
49967.23122628851	50175.94081915948	11
49988.840057169145	50148.82640083491	11
49994.4286019266	50026.179508417765	11
49953.2949357481	50168.33084347601	11
49943.96680377478	49987.993797970645	11
50052.57059738686	50022.07411138733	11
50136.3807841822	50065.82223621429	11
50005.061447125714	50018.274248312155	11
50072.31841499827	49903.063205904306	11
49926.80926269264	49978.136077645104	11
49945.69272465397	50157.4935257202	11
50079.97639217532	49915.00377094669	11
49893.29619298471	50155.949406534215	11
50062.56871213393	49873.93040921024	11
50087.688663841895	49885.9658363408	11
49982.00461035366	49997.49488856774	11
50079.72354886713	49875.14383511234	11
49931.461197063756	50151.88037354714	11
50096.11857629605	49869.41325573841	11
50074.58925160854	49891.13093167328	11
50004.166789482995	50003.65043431224	11
49881.79072516811	50109.96300001327	11
50094.9226858853	50134.18290538763	11
50142.145490251205	49973.01219733671	11
49950.902411160314	50187.134794097976	11
50000.228115824524	50039.36299988833	11
50049.74727514506	49866.31494650921	11
50104.48115237149	50104.589198436784	11
50114.351017497	50093.06112645378	11
49994.862845575815	50160.846111851984	11
49879.62959196867	50122.269978563854	11
49939.171477693424	50059.50493018325	11
50041.32693767959	49917.07356678761	11
50111.55614561534	49905.167562011935	11
50099.99931795261	49968.98921226584	11
50147.85902383481	50059.83088271993	11
49980.82440198045	50158.215226179695	11
50024.40816299168	50120.14689804201	11
49928.63530958859	50000.24773359159	11
49975.43996112283	49921.04147882387	11
49906.89525039508	50104.547316555385	11
49998.40467679076	49991.09777332442	11
49939.76184434596	50016.98927704729	11
49895.28641455763	50132.71534894432	11
50149.94960664009	49961.44632413999	11
49916.55644056045	50003.66380339946	11
49924.36539951014	50071.67090810615	11
50114.961551465116	50121.596573986884	11
49877.46000584091	50162.86494797664	11
49948.6659599224	50200.238186039845	11
49983.222390192524	49972.04667322107	11
50059.007676278794	50129.195540286695	11
50151.71843509785	49986.59044074568	11
50101.078267389006	49883.04065193762	11
50123.26495454517	49920.60292839531	11
50135.542316801155	49907.30293350782	11
49870.30705288586	50096.077973208325	11
50018.303148226485	49983.06269193496	11
50079.87797150487	50122.69623835641	11
50127.47342720344	49889.88110745559	11
49922.94718294196	50161.70855092881	11
50152.639939482244	50004.289139063236	11
50039.38047499128	50000.58686911971	11
49853.75906774645	50102.2780010475	11
50149.49599197351	49893.91591067547	11
50109.37707762792	49920.420088258026	11
50129.26425753793	50123.071472962925	11
50137.85986609824	49996.65786334089	11
49926.261154236454	50032.30849814494	11
50161.54030165008	50064.94539892659	11
50132.110652511576	49929.060360340976	11
50164.44106712463	49989.41059397503	11
49965.85579523409	50189.56945393754	11
49854.05347172646	50116.68732376112	11
49878.22172011424	50149.79295271542	11
49908.2945721204	50170.911326057474	11
50107.74608277758	49893.42264558561	11
49994.30510224741	49964.38056531549	11
50118.98098572805	49968.43643518874	11
50151.485120627876	50072.82282913088	11
50042.10632632151	49876.09859416826	11
50166.91982640897	49895.88852791419	11
50040.46964936143	50133.21727060889	11
49988.37321394382	49953.286726003265	11
50002.73401368497	49978.23696610928	11
49840.6989553677	50110.39385168511	11
50025.03248870519	49923.803270624136	11
50003.36231679474	49940.156993682154	11
49954.11809399153	50010.74859844812	11
49981.80232374989	50185.53415321008	11
50156.918829024915	49880.30806788611	11
50013.84696431711	50160.21329687798	11
49974.17081100779	50202.79189364642	11
49869.64603599488	50080.707759251156	11
50024.792810812076	50172.868557784626	11
50128.42620105429	50106.453268033656	11
50020.39798543573	49903.43208582092	11
50161.25999044428	49954.85394960091	11
50106.437700288574	49858.39885475752	11
50049.529073398866	50142.63777554971	11
50010.082238992465	50104.895953333566	11
49972.48570777521	50070.029225941194	11
50112.130139617606	49845.1611904033	11
50095.02137136659	50092.582972985765	11
50167.654751547634	49938.1313819956	11
50129.15406891918	50080.14358539665	11
50134.82095125578	50018.54520823585	11
50138.5974497297	49873.16304237064	11
50102.22272433299	50002.433863351725	11
49937.546334465056	50046.770415922314	11
50181.19728304686	49885.29992260047	11
50050.408955737556	50156.55593600984	11
50029.686056377795	49871.892756613976	11
50166.05086329831	49974.396763210876	11
50023.240060482916	49971.34538841794	11
50101.788001563065	49832.06024031976	11
50036.83186540704	49854.06498098229	11
50022.803181276664	50134.444726793736	11
50082.61067032951	50147.217719802116	11
50039.666846082124	50180.13054252143	11
50024.5368239515	50192.81873173058	11
50029.96805657613	50149.11381381701	11
50145.88671637145	50129.97958887246	11
50030.96334964877	49891.13233276091	11
50098.14453794237	49814.67019435913	11
49905.61669735545	49990.17963187194	11
49934.222086067784	50190.63508305574	11
50138.70866175439	50096.03630360889	11
50022.487261690665	49939.31854365552	11
49890.18434742474	50168.74389179944	11
50097.32928792225	49799.84975580153	11
50183.28521850713	49949.42823924522	11
49946.88100767566	49974.08934568839	11
50010.13525563909	49924.558018034804	11
50165.539695004525	50010.20045718616	11
49878.23423133282	50176.28418340018	11
49904.39923420643	49977.36585589552	11
50149.47298403944	50021.18192620288	11
49957.83617817934	49963.41783335091	11
49939.78147124344	49964.240422248215	11
50125.30317142425	49991.6571661265	11
49969.11344330452	49908.774496748556	11
50140.25607092772	50111.533393731035	11
49865.71375596954	50155.288088324	11
50028.72706595279	49843.72049930998	11
50092.418365659025	49855.46801567736	11
50066.777593924984	50146.09676337899	11
50179.188162949526	49967.34748154593	11
49988.428985587474	50196.930774827	11
49923.847245947414	50198.05009339168	11
50115.26180230621	49872.67378229957	11
50156.75448106603	50122.099136250166	11
50042.303694846276	49942.85531507865	11
50141.67258557316	50146.75260990792	11
50053.39905786065	50185.05348336464	11
50103.06189280133	50147.37740096872	11
49993.026893446484	49921.38501056703	11
50066.013360697034	49954.51064759267	11
50176.46731449017	49867.794043342496	11
49957.71628883013	49922.9740619564	11
50014.58426458885	50202.77019355945	11
50126.058244572545	50005.0961710038	11
49958.6845586609	50212.04100015358	11
50035.306548519555	50013.74591142389	11
50064.32693830991	50165.019615290985	11
49909.99371294199	50078.603615786174	11
49843.19831317513	50090.80208647359	11
50117.466494452856	49833.159236018255	11
49951.59653253359	49909.529166721986	11
49893.86839470582	49993.01595283385	11
49942.998194044005	50113.49064363912	11
50156.119489224984	50148.754625711685	11
49994.22156258433	50174.99334534854	11
50182.39604778489	49980.47201445913	11
50053.291130347425	49850.197157947725	11
50004.833316238335	50191.151082857505	11
49943.289230444716	49949.14677675285	11
50065.4114615169	50181.42997822312	11
49958.03688447245	49950.29189358334	11
50062.06311750614	49860.5742774673	11
50011.08923884417	49884.88253902252	11
50069.86848869157	50199.73407350132	11
49938.093501765354	49914.52057729039	11
50075.53817695654	50156.95249832911	11
50015.619657471914	49952.50768969576	11
50159.26759898288	50107.47700142745	11
49865.75836600931	50108.73546460558	11
50049.97155231368	50196.72076818475	11
49863.690173377785	50138.71824877413	11
49933.32452673674	50176.29329273593	11
50008.64758218422	49905.91223025829	11
50084.47930264525	50195.965807841574	11
49860.51384599405	50170.90805438738	11
49830.69654568555	50124.85603834664	11
50112.26701274417	49798.05666163966	11
49903.66826171098	50009.03973556917	11
50151.9202555594	50048.43220997053	11
49916.26671973213	50060.906465156375	11
49905.1858023274	50188.74667624417	11
50036.147640266194	50165.37322526195	11
49926.1524521814	50015.592943270996	11
50092.5555323861	49787.88307383546	11
49897.91278407754	50081.37193446692	11
49902.33097814554	49964.56424253401	11
50091.197949427704	50213.20644682642	11
49894.32032679802	50018.09330036848	11
50184.593051306256	49934.67107328867	11
49944.72806862936	49899.628463789544	11
49828.38564737061	50145.185042380435	11
50194.68464729591	49985.85235330425	11
49917.033687024916	50046.84690608064	11
50148.2424486394	49922.13329817753	11
49887.641474409094	49972.749508581925	11
49921.394938895195	49990.01348986137	11
49859.62330266918	50065.77945639701	11
50030.89769819416	49948.07285669435	11
49879.817382681445	49954.23635255428	11
50115.02447094359	49819.79663317434	11
49994.04758440718	50011.624767119625	11
49969.61935721799	50223.87840662388	11
49881.27340399147	50066.518209405076	11
49994.76833329269	50214.096920549615	11
50190.1641588713	49999.91476083778	11
50011.998918780795	50175.88352410528	11
50152.54680412273	49905.80269252101	11
49853.706697405316	50152.49808008121	11
50016.73482689231	50146.30516455376	11
49948.90866522654	49932.31022358184	11
49997.92795075214	49891.01417376374	11
49957.55697095456	49892.44051088132	11
49903.49410990689	50054.512395989615	11
50019.0581489625	49832.01144787522	11
49910.78348788582	50151.75631956993	11
49852.7180672824	50083.23882978619	11
50191.47403858846	49968.105205910084	11
50178.47652723833	50074.89362397809	11
50010.06590158773	50215.324162842044	11
49981.29067168049	50219.23216360352	11
49998.752272261154	49874.24354747932	11
49882.226394017445	50030.19037132891	11
49915.27200630479	50025.84214040032	11
50169.28178485699	49850.504204461875	11
50127.16534031063	49866.61379506822	11
50025.00538463621	49818.64494809152	11
49994.24588658894	50232.1996267783	11
50140.52114663346	50159.65217819294	11
49899.36537503663	50041.028715925444	11
50044.90542365216	49889.8704494488	11
50134.25672372213	49825.48760694912	11
50188.5733239965	49875.21073325147	11
49867.05878199662	50030.83821757703	11
49865.97014749002	50018.22260133425	11
50009.21826081743	50234.848513738136	11
50189.26990659118	50015.96041466065	11
50163.03147892374	50088.86548091347	11
50069.46106868762	50220.401952843924	11
49976.100169829726	49895.752645420616	11
49885.410484082284	50050.70978144942	11
49895.2663076449	50179.840703760834	11
50176.71213353952	49992.50410514993	11
50152.97619670799	49945.18214942921	11
49831.12995031194	50090.03240598886	11
50159.94113427221	50031.047962762656	11
49845.714054015065	50142.92086755278	11
50100.51674843827	50200.38801744102	11
50156.76434021807	50162.666980222966	11
49988.523237811314	50250.96005755121	11
49815.10179629512	50130.0662413131	11
50040.556235756514	49834.422796694314	11
49960.07839219824	50154.59014122637	11
50081.263922296326	49798.29487770321	11
49803.2617792175	50144.30624708443	11
49875.105802915285	50041.831221186185	11
49926.46657549802	49956.10851105743	11
49877.181513322845	50135.01098621434	11
50158.10201279492	49866.94345307389	11
50086.411491118226	49825.454773991885	11
50172.45247634491	49915.33236746523	11
50169.842836666176	50055.626003019985	11
49864.80421660014	50187.841438000214	11
50117.58786307027	50136.506343855355	11
50197.57672566353	49889.878997423235	11
50170.68431812936	50140.25051017856	11
50127.08082990308	50172.83588059524	11
50177.250514421336	49835.196513870076	11
49876.52363472936	50194.179410103716	11
49988.45494100205	49901.45219061544	11
50170.942335362335	50102.31101367441	11
50127.05358390999	49979.74881360809	11
50123.81340422181	49810.66557797334	11
50183.97433557098	50108.02106281959	11
49918.79915888424	50181.72329828654	11
50205.67111490382	49954.79959663928	11
49981.99161752896	50235.00805840823	11
50011.819723562585	49818.00849626405	11
50180.45088174336	50043.09702409252	11
50106.495711623546	49781.997253878755	11
50187.93724484122	50058.32228213897	11
49841.96796196665	50073.527507410035	11
50042.42762372181	49818.24420550646	11
50191.357376728076	49855.30095740416	11
49850.57244044866	50031.18643349789	11
49988.12513869857	49883.621115462825	11
50108.11092176168	50216.03082886088	11
50070.181147066316	49830.213717694285	11
50116.3807354452	50199.979791008096	11
50144.07906204178	50084.399990970145	11
50115.23115271534	50154.467489707364	11
50167.24830960066	50153.79932480767	11
50054.992013410476	49822.70193238827	11
49866.60736306925	50000.446977649284	11
50190.52177892966	50085.62944070236	11
49942.84840131577	49881.809510364415	11
50179.50414870064	49904.45324416568	11
50195.4347233121	49927.56073144052	11
49959.4133387762	49875.99077753869	11
50208.283621681796	49980.511208960226	11
49796.375271802244	50159.840814029114	11
49971.728314288106	49880.5941567213	11
49837.859563721155	50156.59091671011	11
50151.89060756274	49855.3839932428	11
50093.35790523292	49768.06322953997	11
50177.78944061273	50118.617853294614	11
50126.39426307147	50092.47736590182	11
49860.28440253332	50126.9516964302	11
49816.14622759335	50165.18801706684	11
50058.6911277128	49836.611270045716	11
50129.220647364964	50145.79007333902	11
50079.673652211524	49776.13216089793	11
49961.047009275826	50236.23698434275	11
50141.243307648394	49805.80592853432	11
50000.68725797803	49954.028372127046	11
50082.017861483546	50171.1372888709	11
49931.93820437259	49874.91060118306	11
50131.50955015744	50206.37899369565	11
49985.62157846153	49862.11368128581	11
50080.53423414151	50228.94912475279	11
50074.149919231175	49787.162592775916	11
50039.96461509332	50212.95745654097	11
49876.906529404274	50012.35582842407	11
49874.31884546718	49973.976726874884	11
50151.3255746847	49842.93580967016	11
50051.36706644543	50172.98400224758	11
50220.21027188739	49951.27359500713	11
50149.375767050384	50176.09532236929	11
50184.81095463034	50029.78021704355	11
50050.32163603988	50228.89635927074	11
49864.44399650133	49953.057324265756	11
50197.058928306775	50046.39931051751	11
49948.808338513394	49867.385612733415	11
49935.84827800835	49863.37615996493	11
50176.6676329993	50090.786443231395	11
49882.183727588104	49937.57774086433	11
50200.07835208899	50121.09175550315	11
50154.92409538848	49798.2458451954	11
50034.93490552137	50227.5628521285	11
49929.115507077855	49892.28746006176	11
50065.68827565916	49799.242491748104	11
