# Supplementary material for: Abundant Topological Outliers in Social Media Data and Their Effect on Spatial Analysis
Source: PLoS One. 2016 Sep 9;11(9):e0162360. doi: 10.1371/journal.pone.0162360 (PMC5017681; doi:10.1371/journal.pone.0162360)
Supplement: S5 Dataset — See the respective attached file. (ZIP) [file pone.0162360.s005.zip › S5_overlap_lws/clust_13_22.csv]

50000.0	50000.0	0
50005.617866136956	50000.0519731636	0
50002.52047643192	50004.876090250946	0
50002.689334711264	50003.13657812308	0
49993.82957819091	50000.67820598295	0
49999.02133034173	50002.74311771021	0
50000.62508924751	49997.57153556058	0
50003.12463782944	50000.09610427862	0
49997.57385027558	49999.84121669528	0
50000.7474054147	50010.00724846448	0
49994.4714122237	50008.6578664922	0
50009.65697956892	49993.518401903086	0
50006.21919399996	50005.54852243241	0
50001.095320914435	50006.51696888545	0
49997.76648551505	50011.80979805977	0
49992.871942356476	50015.39754370275	0
50012.74981278483	49986.73871695857	0
50018.58647191826	49990.55611261125	0
49993.479156172514	50013.71835514086	0
50015.96499319302	50006.705808788436	0
49989.3655601913	50011.220919868014	0
50020.12901804716	49990.64524344877	0
49997.53397774438	50013.28163175991	0
49992.02291687238	49993.22394946702	0
49993.70087287382	50012.49075380555	0
50014.038708603686	50009.481436982765	0
49990.5206090736	50010.10707474396	0
49995.815075999715	50002.757859915895	0
49988.57262477311	50018.87567586168	0
49985.205754429204	50018.991416067714	0
50000.753092597726	50008.92987510806	0
50007.12835689727	50004.5064469943	0
49988.18316939765	50021.965627571284	0
50023.00980510928	50012.84799172331	0
50015.303310407464	50002.549411548316	0
50003.71952171015	50003.70894044671	0
50008.88986368925	49979.077652611086	0
49996.81979534139	49995.34390749475	0
49998.94671960802	49990.96645783639	0
50007.58827520875	49972.71365685861	0
50008.876317257826	50005.85307888341	0
50000.8144250401	50013.706889942834	0
50003.714838425534	50007.820901458785	0
50001.588387733704	49976.2283774819	0
50016.100105237405	50010.206884821266	0
50001.35678820628	50015.50812547974	0
49986.21253594532	50016.916857276745	0
49996.35393901498	50000.28888942667	0
50006.46273709469	50012.86513056279	0
50004.75420497777	50017.69122242193	0
50005.66435559645	50003.276707844845	0
49992.34798452613	50027.8751629872	0
49995.45944176766	50024.66749863028	0
49984.74545734642	50026.693621182414	0
49991.107740510946	50005.27986082665	0
50002.66515454976	50012.75072682848	0
49981.244047583124	50021.223953608634	0
50024.3612314805	50010.80504013063	0
49999.239320752036	49976.959525565035	0
49987.115787018316	50000.97386580161	0
50005.81254185144	49991.93259326773	0
50009.513775259125	50007.19859393015	0
50022.34214683989	50018.54227954308	0
50018.211643719034	49989.32904480352	0
50004.547079700096	49982.58527082029	0
49988.8456146988	49993.5372812326	0
49990.448020219235	50002.43383338751	0
49988.8883163795	50025.70348757823	0
49993.95605091015	49990.62298435866	0
49979.57349343251	50017.44743331287	0
49993.61998194337	49998.8335980756	0
50014.931316771435	49985.91142186888	0
49993.608343833825	49992.74728509485	0
49977.440538726456	50020.13597552961	0
50007.968850473684	50013.02057694987	0
50013.34750767807	50004.97356768187	0
50003.200530054564	50017.44372002275	0
49999.23305352258	50009.409663930746	0
49991.425046132455	50023.405105677804	0
49994.724523319564	50019.00029264135	0
49991.27881765631	50010.76046682384	0
50006.84586173645	49978.00618291794	0
50028.831314768526	50011.34911333689	0
50001.3612650346	49979.21196468529	0
50020.98863127538	50004.80596532164	0
49998.75093557429	49995.82732925432	0
49995.4441258003	49997.28253788326	0
49991.489081565116	50012.21829990068	0
50006.24099323281	50011.48454490207	0
50004.79866590971	49991.89932227533	0
50016.233772829895	50003.19904894724	0
50016.714459267714	50015.182749829175	0
50017.7315448403	50017.16734048088	0
50021.991572317085	50017.52189201108	0
50006.91518930322	49998.42962103721	0
50007.56048927315	49991.89347014625	0
49993.93809606977	49988.93913320493	0
49987.00664227186	50012.58033247648	0
49997.0858178483	50008.93395138812	0
49994.04919956522	50016.66461972759	0
50011.84285352973	50005.72617756539	0
50014.481944166946	50006.68362759123	0
50007.871174675056	49990.44715453634	0
49993.63386266311	50008.00409428245	0
50022.74306037996	50021.18141586944	0
50005.93254669708	49984.05523899566	0
49992.24889826113	50009.939607623324	0
50008.4427934885	49998.58463635654	0
50001.04290890485	50011.37214186102	0
49999.3052704781	49993.19977632991	0
50010.89753360852	50022.16578353757	0
49993.175524820836	50006.918569045156	0
50016.91622746796	49988.41137453173	0
50003.59408194109	50010.58844588422	0
49989.481770527505	49995.4861177332	0
49984.73585085144	49994.20070302458	0
50012.837114776354	49985.1365133406	0
50000.34305247011	50012.785151609714	0
49995.93687457166	50016.99500522154	0
50003.31097355637	49986.238309245724	0
50000.04605916713	50022.082498322925	0
49979.589436539696	50028.499326432466	0
49985.52414874005	50010.01286309389	0
50007.108907010544	50020.95847414887	0
49986.966473469394	49991.51938352491	0
49996.327747491756	49980.00227674999	0
49988.17212697217	49996.38698153703	0
50019.31313217457	50007.61923985611	0
49992.53588896353	50022.37133355393	0
49999.09466713823	50013.476121375024	0
50029.14446966455	50014.75448633938	0
50013.38928689112	50014.433837214296	0
49991.27886238349	50020.93796858425	0
49991.83480712943	49987.47643329798	0
50024.589045646135	50016.69583277622	0
49990.247207031265	50014.37724764673	0
50003.43966867959	49997.20275845644	0
49979.17630883298	50019.5881879999	0
50004.97473340724	50011.470830402024	0
50000.53356820436	50002.76897484182	0
50001.61653316917	50021.572832778234	0
50018.94424032681	49993.60663840168	0
50020.38047703234	50020.74765985587	0
50003.83350669472	50012.03122730116	0
49994.89504568151	50012.84439750901	0
49996.87682846905	50025.861913791916	0
49997.098711243336	49994.16967536577	0
50008.03526460013	50010.35644971345	0
50001.92318083519	50017.45295154525	0
50000.377491796935	49976.984220335165	0
50026.91338485968	50022.55672487124	0
50010.45322470468	49995.07446463879	0
50025.84685964897	50018.18498681671	0
49990.80211823522	49972.58716393453	0
49994.72272385651	50011.37120620343	0
50001.852378398005	50018.878474248006	0
49993.667654834906	49987.16892821146	0
50007.45552580738	50016.24722775261	0
50006.35128652182	50019.260102430024	0
50017.30387364059	50007.37394946992	0
49992.58703477916	49996.877168060775	0
50009.947620039384	50010.555094314834	0
49981.69947842373	50032.69512916941	0
49998.7770444248	50004.736977470784	0
49994.8396787193	50028.32619228644	0
49982.117999111564	50004.50644407321	0
50013.2587395598	49973.331376080634	0
50007.117533706994	50013.97330272922	0
49986.106936163014	50005.875429998	0
50001.72815943438	49991.6223069385	0
49998.46111792426	49998.329947724305	0
49993.05079443288	49995.51758079045	0
49989.09372078051	50029.30164552847	0
49992.520614717694	50005.040407713124	0
49983.052676738946	50016.443790599325	0
50009.99933301167	49987.13042252917	0
50015.98052851708	50019.71642252736	0
50016.21088632802	50021.48245778065	0
49998.70534882709	50006.917655615514	0
50009.12283055781	49982.086019546914	0
50019.024422535396	49979.180277617896	0
49990.26812337824	50030.2433063761	0
50003.491373859586	50026.35326489596	0
50014.994024579595	50017.72461282274	0
49999.503039100484	49979.993643984395	0
50016.59446989725	50011.704717480185	0
49987.5977680182	50016.2290938631	0
50006.390223561066	50006.65247227412	0
49981.80446184957	50026.90913270939	0
50031.93010862833	50017.21669287606	0
49987.002216492045	49994.37889454773	0
49985.92984921823	49988.95089163288	0
49987.43993140122	50031.405447704085	0
50013.74744611762	50012.43595942395	0
50018.7613895136	49998.645986736985	0
49976.04473665306	50022.98122919165	0
49987.940111189746	50038.4642042733	0
49998.49833424281	50015.34065276485	0
49994.770924699485	49982.39483626172	0
50000.81946056605	49989.27299020345	0
50016.92192325264	50018.480079521134	0
49995.77472700451	50009.82146876009	0
50025.69800720146	50020.491751462134	0
50013.55698775832	49971.58637274212	0
50011.00484594075	50005.00909070638	0
50026.67566909949	50012.980460931394	0
49997.33402353429	50017.842517393554	0
50004.40707653658	50000.68201633885	0
49990.062388632665	50021.873354042815	0
50007.94935946199	50000.55027054603	0
50021.52709422977	50008.28070517207	0
49974.42067889195	50019.43514323515	0
49993.46267817778	50033.181532471506	0
50011.86235055272	49996.41798817724	0
49987.663678211175	50043.84812144951	0
50007.67900232572	50007.70860501627	0
49994.15871647191	50038.08133593811	0
50007.33149770581	50022.79586273945	0
50012.948596504204	49999.23930996417	0
49994.60830319436	50003.57991862978	0
49983.259687413985	50006.67382320212	0
49987.767663779436	50025.748578925755	0
50000.377272225785	50031.02940101947	0
50006.200386445016	50001.51095319235	0
50025.26392312976	50023.16967630435	0
50013.22075925868	50006.565093937745	0
50016.585940684716	49986.990231434385	0
50010.34109688018	49983.7662747601	0
49986.57033639794	50020.426911942945	0
49995.74608418766	50014.093268935794	0
49979.820894012235	49999.83087349788	0
49992.848058799624	50018.606894891454	0
50009.49589345917	50004.08409166397	0
49995.445185531455	50015.34504338111	0
50012.65381958483	50021.704694713684	0
49996.32469968638	49986.25708256548	0
50015.35167753262	49996.81578074006	0
49986.545683340795	50011.15751195093	0
49999.01544000135	50031.23030123682	0
49984.04955694483	50033.704391224725	0
49996.34341982974	50016.06335658903	0
50003.28740459564	50033.504668726906	0
49991.228567853206	49998.994701024145	0
49998.48690694425	50034.82578726027	0
49978.796080530774	50029.228557862385	0
49972.68784987362	50023.40757561975	0
49979.767530607896	50006.443727209575	0
50003.901374846355	50022.071294366	0
50006.68412061943	49996.90955893893	0
49984.807419862154	50032.82916653138	0
49978.76889817724	50004.212907244015	0
50003.12234167268	49996.03595609164	0
50015.35949676402	49981.16546488212	0
50022.09116220106	50006.067597515845	0
49983.69614882663	49993.828876330015	0
49986.78398419033	50021.42345671076	0
49981.729597247	50017.71289487197	0
50005.12751088182	50026.85013294925	0
50006.22458721331	50010.28292114303	0
49996.483865586386	50007.00468741623	0
50009.52473506737	49992.39278211181	0
50014.49173332011	49995.93493838386	0
49994.50958438835	49996.90612479115	0
49987.59907203679	50009.38172949153	0
49984.960476002576	50031.0667794853	0
50008.74957161253	49994.92256567525	0
50010.46636301196	50003.077502344924	0
49984.148036034974	50017.19326230654	0
50004.971353289846	50029.65237519613	0
50012.70520670574	50000.99789815918	0
49989.42472028371	50007.06726861293	0
50027.670453407736	50018.20325321183	0
50011.440803861224	49968.8031552737	0
50037.945541020505	50011.155881581384	0
50001.96560497818	49985.14721363819	0
49991.94746759981	50013.46046976003	0
49999.00956378052	50025.146383235246	0
49982.77803511375	50003.13282277213	0
50014.11323694496	50000.20060613697	0
50023.13171616355	49987.58322604696	0
50004.21835121946	49971.40399318016	0
49990.15117831817	50013.05817990865	0
50008.16124251416	50039.635897582004	0
50007.9107866898	49997.54848848105	0
50000.976005797296	50001.37556251932	0
49996.1869171375	50012.1411597242	0
49981.777229712156	49995.12804494148	0
50010.25573551855	50024.995130932744	0
50002.20217308013	50029.874141640044	0
49990.618018822985	50036.4754032552	0
50022.654906278236	50014.17767062547	0
50000.18629733061	50004.775095715304	0
50025.70954018735	50015.05150700048	0
50028.39076938722	50013.5273054852	0
50004.52778030394	49989.54551679142	0
50016.11597760707	50023.63763528583	0
50012.06226017531	50002.80007589341	0
50015.57500712852	49976.59380574366	0
49994.04699387851	50036.766962947055	0
49994.23147591261	49994.86285691521	0
50014.20591833191	50001.96130031095	0
49991.086709624265	50026.4410707605	0
50011.53302681228	50007.14228004492	0
50017.28634181816	49997.76666689308	0
50009.97828130183	49998.98694511831	0
49998.42280858828	49997.16648699374	0
49981.63287193219	50012.98265475019	0
49991.38352638326	49994.802665766714	0
49998.19710648119	50026.74208698699	0
49989.2673735177	49992.100332574526	0
49983.60754580687	50026.18559871288	0
49994.711411941484	50029.90708723193	0
49985.614406423905	50041.25400036813	0
49989.39807355238	50009.12529163965	0
50001.85647537816	50002.18674254224	0
50007.411759296454	50011.884343995625	0
50012.52113279647	50010.93874121604	0
49995.30592486966	49991.43488924765	0
49979.11028741994	50021.34781520681	0
50011.93847514872	49994.777266105055	0
49997.2733219588	50022.30152669196	0
50003.09050523105	49994.98168183356	0
50023.58458192335	50010.008031241385	0
50024.400635161015	50015.63969515379	0
50009.31669316404	50000.960651664485	0
49988.547157255955	49986.54015875034	0
49987.42716531743	50019.481186598656	0
49984.02617602661	49992.260688525654	0
50006.996567558	50029.43673642438	0
50011.17538221257	50014.127750046806	0
49997.479248524534	50003.13788148927	0
50011.23886805816	49977.80876427163	0
49992.68056377014	50025.21909796744	0
50017.791785206966	50004.10504468356	0
49976.18799995448	50019.12711047864	0
50003.16269428631	50018.86082004992	0
50013.78688239874	50015.99415080916	0
50034.04869841953	50014.82994020081	0
50020.13939552426	49964.31969397732	0
49993.31683021726	50002.431098134926	0
49989.127824122916	50001.31052695597	0
49989.148691333205	50036.650567528675	0
49992.04054653573	50033.88130223572	0
49997.310770919445	50036.47767098101	0
50014.313896486216	50011.5437939993	0
49992.59109417176	50000.573211457	0
50003.566652880276	50030.50523785303	0
50008.267877108185	49989.07992392232	0
50003.849215893635	49983.772560070334	0
50027.92889428372	50020.7037335592	0
50021.73705097939	50009.564116499336	0
49979.67136981523	49996.9167302186	0
50023.68623823112	50004.8260394773	0
50008.60181165578	50003.29954302877	0
50007.03426341326	50002.78519483586	0
49994.34337435215	50032.255215823694	0
50008.65204366756	50021.587738195856	0
49991.824498461094	49968.903099107214	0
50018.683804969405	49969.64528418167	0
49994.911833902814	50002.06249770319	0
50016.093547154676	50001.04383182233	0
50014.49326475696	49993.41580814624	0
50010.70785577176	50012.68365077591	0
49992.09018308693	50030.92397957105	0
50009.82484592517	49966.31554819194	0
50009.86338540017	50029.15447883959	0
50017.04459773899	50009.42883168941	0
49975.05479511751	50020.48444939664	0
50018.814266957874	49976.935422037845	0
49972.86988915821	50011.1602949544	0
50018.73839936864	49964.38397057632	0
49986.31902075687	50007.88823209961	0
50037.84677869666	50013.49214320599	0
49986.7626497455	50022.57075428513	0
49991.27558686835	49997.38676047086	0
50021.65196854081	49986.9755175455	0
49991.72022925353	49991.05799227098	0
50014.31039277268	50003.195809406076	0
50006.33076488964	50021.85080608137	0
50002.45842725257	50020.733578880114	0
50011.95436890833	50032.05146346114	0
49976.475326719534	50026.32249645093	0
50004.463461898726	49974.22705170795	0
49979.26540775074	49998.92037446053	0
49985.75689271241	50024.974625693074	0
50016.455724572654	49985.246793367325	0
50017.17577699267	49991.01902038148	0
50000.601946745934	50034.29818728195	0
49992.16185760877	50007.363039662254	0
50008.80198918544	50016.70893323739	0
50008.86332272949	49997.23757014096	0
50005.45492158128	50004.812675392786	0
49969.349246922604	50022.47156029463	0
49976.08853392796	50028.32756045967	0
50002.331688862534	50006.25738942542	0
49985.74764509577	50012.984861611265	0
50002.02318493679	49998.08436648884	0
50001.91558525365	49975.034283284134	0
49999.095815587745	49982.605861267206	0
49978.35180052781	50017.54967237323	0
50012.38340044227	49979.87179005157	0
50023.600333695045	49993.823460517066	0
49990.4001842264	50016.861106052296	0
49996.075796262594	50028.875218757785	0
50009.63871960279	50009.357844056445	0
50014.32338329563	49980.620621059534	0
50004.370390024604	49999.55927239333	0
50009.933266449494	49981.04026973331	0
49998.279070073906	49989.14790118183	0
50000.09027862911	49985.965986953976	0
50007.58425433884	49982.493922115704	0
49993.48622997502	50027.222240225536	0
50017.4955434832	49965.03907990478	0
50010.51554905166	49989.16362642156	0
50017.824674773416	50002.22275061968	0
49990.75178922058	50034.86742795569	0
50021.88043196609	49961.175165641675	0
49996.64421145819	49998.7371607102	0
49991.75780021829	50019.4660592154	0
50027.913500418224	50017.15451996617	0
50013.81569746937	50019.689133858	0
50004.28831352451	50038.52084396365	0
49992.77931921248	49991.59900125161	0
49978.65701512325	50012.84377515613	0
50004.77482026446	49976.135135741635	0
49995.813684054854	50035.236614467474	0
49983.03468438865	50031.81985864512	0
50004.71734782377	49993.66931775265	0
50025.85747707013	50011.10938751277	0
49968.74387753086	50024.80184334084	0
49983.529336245294	50009.64252562868	0
49993.39848285341	50003.617739878144	0
50014.46718570509	49983.96089301351	0
50020.173441734536	50016.480228422304	0
50007.693507416174	50033.053834120445	0
49993.186312447346	50024.280714627246	0
49994.973836738965	50021.34108776201	0
49987.60408232425	50005.36708203352	0
50009.56722554615	49985.41140067304	0
50011.064823329914	50009.00448136461	0
49987.27549327144	50024.53233017405	0
50005.69923091442	49985.19514755773	0
49996.55414988045	49990.38935152011	0
49995.07237807018	50042.04749290123	0
49995.256284043724	50007.171566107325	0
50004.63754884523	50025.44366895706	0
49993.49255571869	49978.12434827637	0
49989.83621802233	50027.89987456958	0
50001.51715467434	50004.43497947403	0
50001.41748931328	50028.01783116377	0
49988.46472947548	50014.56638681003	0
49995.615601532205	49989.10904325816	0
49999.81186632161	50032.984149561446	0
50018.44718751919	50011.09523383245	0
50006.87791557796	49974.77446315902	0
49998.651631418616	50001.085531096855	0
49973.43281330659	50016.31538166456	0
49999.58320808095	50030.37685735507	0
49993.2894251306	50029.713716955564	0
49975.40500419498	50029.76201243983	0
50024.11542290242	50025.79299951493	0
49999.27756647585	49989.79791973968	0
49975.331603970415	50018.305052245814	0
49989.444688856944	50015.01093933485	0
49977.12504489644	49984.27347298042	0
49990.25690366514	49976.93831099457	0
50008.542487659186	50029.22940403769	0
50030.156146407935	50022.63532110915	0
49982.07322711716	50040.05289780173	0
50015.510839560164	49974.52445377229	0
49991.451148315326	50008.25060634001	0
50004.828070634074	50001.96933190945	0
50005.25330437662	49996.96558677492	0
49985.312292490395	50028.4759868639	0
50009.362837543355	50030.82482796203	0
50032.563228420164	50009.47854831758	0
49995.611104707394	50005.87596824924	0
50030.271117137454	50014.62710637189	0
49984.88558796916	50014.44361380154	0
49964.64000266914	50008.941933773196	0
49988.96237106808	50042.15384836116	0
50009.56366943694	49988.76303901595	0
50003.12119682203	50036.8696976103	0
49992.18350608743	49998.14283062459	0
49981.495117914346	49992.42868929224	0
49974.716587797215	50013.61636381599	0
50007.40338647013	50005.50670355559	0
50004.1132212756	50009.0422421293	0
50010.68776219184	50018.411945879954	0
50015.32555646248	49998.84607093262	0
50030.745394478356	50020.15587370813	0
50025.03173903792	49992.682176105074	0
49972.46927924088	49992.61330818193	0
49996.89332440772	50014.40214761091	0
50028.82168033592	50008.767927582856	0
50012.027869657475	49992.27122572834	0
49986.86969018716	50002.801212535116	0
50034.801909062	50011.167777959345	0
50022.083673384936	50010.63417620861	0
50009.30764203974	49972.31312632704	0
50034.39097860059	50091.84566467294	12
50047.89039647451	50102.10217890874	12
50050.59373301474	50121.203411908165	12
50030.302026895595	50122.73014444508	12
50065.479507559874	50125.930515016255	12
50034.7482871319	50072.35551345509	12
50020.7200478758	50081.38783123426	12
50028.027832817614	50103.74041822327	12
50064.13295831105	50144.67389283429	12
50030.47747156808	50140.369803536734	12
50012.02937294809	50119.43740137252	12
50023.22143688763	50056.93314476967	12
50048.58422709752	50064.218277376174	12
50043.50664328266	50153.201739882934	12
50074.22085020943	50109.39317295289	12
50067.26798960561	50057.93560935072	12
50052.437944098085	50138.79248354363	12
49996.88282246157	50116.48293996106	12
50084.6763260471	50044.84646909671	12
50063.155191026155	50040.04869472207	12
50005.36080461297	50104.01558646638	12
50010.396372076255	50049.061112831754	12
50003.11521103093	50061.67970398486	12
50051.880585993444	50050.00279353077	12
50001.93350782491	50129.06098187924	12
50077.47074982809	50029.11091837838	12
50091.45776358298	50032.66127437207	12
50052.25600196563	50088.72527836183	12
50098.36443423511	50049.07354535372	12
50030.44751858983	50169.57871524522	12
50059.032006672285	50073.006757817406	12
50037.92061718229	50051.45722434209	12
50021.816637428215	50156.69948404475	12
50009.29211718842	50090.09097550021	12
50030.96535430965	50034.93805580817	12
50071.6744081499	50160.55728724275	12
50015.57333313685	50141.32903892393	12
50094.64493909685	50015.60677575652	12
50083.416934893954	50092.769896517224	12
50079.81816615015	50149.26415131508	12
50080.70487146282	50010.92670558617	12
50010.14521109335	50166.591988577675	12
50026.75467831096	50018.112825252574	12
50071.97746886895	49997.49968694168	12
50071.72738439339	50079.331745754076	12
49989.113157369706	50083.12236275574	12
50087.53652950302	50115.52439529006	12
50046.50551750645	50017.2770037704	12
50107.00771781774	50035.35488389712	12
50062.94235855948	50025.425747496825	12
50062.024781657754	50103.42167643622	12
49995.43219219148	50157.689637668635	12
50116.13330929409	50016.11856855097	12
50016.85716887409	49999.6960280657	12
50106.57736032733	49999.56085627214	12
50046.889792270835	50168.555190867206	12
49983.82549669939	50164.151366030586	12
50047.1750527506	50037.57183981719	12
50059.110596123326	50011.38653228966	12
50007.979420070784	50074.18432981173	12
50132.94317378233	50028.97523894869	12
50044.656980895095	50001.94153037509	12
49978.69872324833	50150.60780153576	12
50087.827605093844	50060.5087469243	12
50000.84876994187	50032.57747779863	12
50089.33422741615	50130.42504517429	12
50141.44439269259	50014.47390402205	12
49982.1736616183	50039.36458364671	12
50086.735799016365	50163.743833004526	12
50013.023349775714	50023.448701558664	12
50016.86638416679	49981.18217723028	12
50020.00234707538	49963.57064135832	12
50135.121670019194	50002.26903800417	12
49997.54308908888	49987.92060059077	12
49991.16953915017	50068.92113308295	12
50102.90600052275	50125.361635263835	12
50033.72413578891	49986.03269100385	12
50016.806892318884	50036.22960210771	12
50088.37302523583	49990.695362864324	12
50037.80553728286	50181.20079939111	12
50002.94538223107	50003.62977684593	12
50098.18258682057	50148.64089664472	12
49988.07014597131	50182.015415882895	12
50056.42737729958	50187.645687318334	12
50057.0700217066	50156.73759182334	12
50109.71816756204	50138.10458067918	12
49973.55532374364	50177.341068391004	12
50012.24947686622	50186.96074517999	12
50012.76785026015	50200.05228701012	12
49990.8524708791	50022.364901327936	12
49959.22684834292	50188.6485723639	12
50099.47793690865	50108.22462503305	12
49977.5299224066	50198.22299950539	12
50029.64294838744	50200.13671761295	12
50105.269345031804	50094.24203989507	12
49980.42999740925	50136.454542376436	12
49960.98694247117	50044.737725606996	12
50043.47732111177	49969.902438565376	12
49988.48872752745	50052.08651133498	12
49997.45861485402	50142.64660267003	12
50019.01596363673	50218.61108537338	12
49958.44281754094	50204.60527981892	12
49944.8861580681	50210.553962836915	12
49958.9300070572	50135.70325947344	12
50146.07185941404	50044.35916542682	12
50122.953750816836	50117.756793419394	12
50134.89635989967	50130.79150001623	12
49965.959673420584	50121.08623755625	12
50054.07152094476	49992.732934695174	12
50149.85184027336	49998.56391980402	12
49993.49508280366	50098.64730333699	12
49991.63139341735	50201.98083691789	12
50007.21579990269	49956.36421383374	12
49970.821637851	50068.62504503298	12
50116.69563468724	50157.07250059701	12
49978.3088005968	50025.95540386911	12
50118.92727912989	50099.9705636768	12
50071.124667291675	50185.02397504369	12
49956.76160795995	50217.514704057074	12
50059.628556156305	50171.60276977275	12
50170.59837333686	49993.984403485265	12
50113.43720744177	50175.773736634575	12
49965.589889578456	50030.07801028481	12
49967.751297569135	50082.110767321254	12
50001.23518123374	49972.78708145942	12
50074.339509244055	49984.05750647218	12
50159.716979126344	49986.318085732615	12
50119.522915645626	50031.719371177416	12
50039.097307992044	50221.49631835938	12
50137.502972058006	50111.00701804432	12
50083.50834001648	50197.923247793326	12
50020.904796835785	49948.5220879241	12
50162.88199167996	50034.48050234621	12
50149.715764524706	50122.30676482889	12
49951.29868346567	50116.43852455045	12
49983.13337695806	50106.769631329626	12
50150.59516398589	50061.991318068474	12
49967.77998009075	50158.1255912384	12
50105.74918707316	50165.06850565472	12
49965.57562967722	50105.1891706274	12
50120.37875375426	49997.522661228504	12
50092.5229607112	50212.21888567137	12
49943.73760308279	50184.6238688836	12
50036.44242736405	50242.77212596575	12
50009.89440931432	49936.67692386485	12
50143.395922696436	49987.17261021084	12
50103.39929428759	50073.15384376515	12
49945.26740716709	50021.754760560085	12
49952.966921401036	50173.44200460805	12
50045.63303115852	50208.01274735013	12
50159.49128916017	50007.34159204985	12
49995.96901722213	50171.165795732886	12
50055.741268425634	50216.3005883274	12
50171.36916966077	50119.454823071355	12
50118.71475216939	50084.79752105612	12
50136.19835746619	50158.8722725586	12
50090.118187609594	50077.092474114776	12
49948.45949940931	50034.71966967124	12
50000.46217928787	49924.89170990869	12
50128.32459234059	50171.39905874187	12
50042.28603609385	50193.657588002614	12
50115.67909730049	50048.17071192011	12
49942.93170316632	50004.00718579806	12
50140.64068539533	50189.36838582046	12
49959.70232796433	50002.86330112075	12
50129.51125357352	50048.75339387614	12
50123.95302940201	50142.09267530367	12
49952.76354827129	50068.61497838856	12
49987.447639278085	50005.767161663716	12
50177.372549634005	50046.52481803647	12
50176.16097618004	50030.60215926586	12
49969.0320682851	49985.62706064378	12
50060.09759890296	49976.50007374135	12
49986.58241323105	49918.03109382925	12
50133.243304885684	50200.14110927048	12
50063.953620431384	50205.44630727492	12
49935.31483554962	50040.449118850454	12
49973.00081875631	50211.95493615594	12
50161.4764654658	50137.486961903924	12
49991.659296693586	49937.90463501044	12
50177.111657452864	50016.26420315744	12
50086.24895711659	50181.50681453451	12
50156.134718230926	50020.98523766465	12
50108.549420476666	50059.71240481787	12
50092.86031512501	49975.563260540344	12
49917.91744439408	50045.00388349129	12
49974.09508500265	50053.35682355207	12
50096.06956285519	49957.5375506662	12
49947.5526246648	50160.61803157418	12
49904.46858718052	50049.167119350604	12
50163.28447317952	50049.36993918832	12
50138.82754041396	50145.238968046215	12
49979.90338976299	49906.85991120912	12
49914.4804452756	50060.87779236332	12
49984.28243480617	50120.32726880985	12
50181.614172619265	50129.7774614513	12
49988.67025296944	49957.27137132418	12
50172.49085414506	50068.719543829575	12
49933.128305315884	50026.50127999818	12
49943.27075715225	50054.75129988241	12
49974.40118466925	49948.59782650652	12
50139.338155087	49967.49960157128	12
50076.801167755315	49965.89987585283	12
50050.673934849794	50234.481348396985	12
50149.759575270575	50152.481792157014	12
49955.91470987764	50093.07930421282	12
50065.88244208341	49952.35140454267	12
50133.075490155024	50214.75723225638	12
50147.31410348232	50173.86342026833	12
50118.98049620546	50210.065691174525	12
49932.31746146906	50195.61812166896	12
50179.969808473696	50108.58820998027	12
50111.62925332781	49944.083423376935	12
50116.514573068256	50071.18467790675	12
50152.15123087413	49973.56068171207	12
50164.168465271614	49967.57100797952	12
50105.033896657864	50195.4088447664	12
49997.85497058551	49896.30890948229	12
49976.68387534974	49967.67613967433	12
50065.455117963094	49936.86482264995	12
50125.29771167253	50185.487577277265	12
50155.63320788907	50202.500122914884	12
50106.47575598995	49922.775259017035	12
49912.555070456154	50187.67175706306	12
50131.2802401295	49951.45540043575	12
50109.02046795548	49981.48261427706	12
49910.340029097206	50076.93328308292	12
49947.383519482624	50144.23269667604	12
49898.51241991314	50090.79897128654	12
50000.64272656576	50213.07744562514	12
50081.021133187765	49922.660195527715	12
50177.73920969394	50094.58977993437	12
49988.81747116807	49977.35206945063	12
49985.81254285433	49880.22370021058	12
50175.18063915957	49957.506217845475	12
49948.83438571579	50227.91597359994	12
50135.580601497044	50091.21434234082	12
50162.36771048642	50109.47432746106	12
49929.15430770017	50228.74983745765	12
50112.77175218297	49968.720276699896	12
49934.00784513496	49991.081055492825	12
50140.03137285353	50070.33257828373	12
49883.154059232504	50103.84068727951	12
50180.719974784595	49945.64553962726	12
50122.103238652824	49983.34902257336	12
50033.54076285086	49959.618678654006	12
49920.39736675775	50201.263440740164	12
49930.390984221296	50009.79795863369	12
49908.32163977311	50108.81239671011	12
49959.88439227181	49943.102324161606	12
49981.448421804256	49893.07359768596	12
50154.198501251274	50098.33271490548	12
49927.76440929897	50159.34125067933	12
50083.474957802886	49904.53373519757	12
50063.06729338836	49900.65045088848	12
50011.26445640814	49906.365644028105	12
49938.74225475219	50243.05496562625	12
50162.6279021824	50178.52539151766	12
50048.18687385895	49896.9502015378	12
50033.413062947235	49938.55972971476	12
49905.01165720511	50215.07496108269	12
49888.6847042469	50079.03144931523	12
49871.015853227684	50091.18342802201	12
50092.32214417918	49935.15137007376	12
49929.64904955723	50144.71009151136	12
49920.97985507527	50096.09551761366	12
50178.52426713928	49932.44431045976	12
49985.278862497944	50216.86578009583	12
49895.71167613243	50058.92409936755	12
50186.534780094575	50145.94715453669	12
49910.411990947716	50169.982189555056	12
49878.705624822	50118.51549029513	12
50197.444470182745	49928.733704668375	12
49943.27634261028	49936.420079539006	12
50004.97165696019	49883.26181477112	12
49905.84411567013	50153.13728686603	12
49926.62488727079	50079.19773785007	12
49926.47347374217	50172.7295451715	12
49895.72224420639	50115.031815870345	12
49972.03169890155	49873.5064348101	12
50077.58381788876	49888.7538283239	12
49929.600433788015	50058.81111837133	12
50166.856012316806	50149.504634419674	12
49913.867745561496	50132.92358418444	12
49978.573510327995	49853.33226403804	12
49898.344981025904	50174.94942442973	12
49859.17386225158	50126.75312183717	12
50091.053327127534	49886.00684823948	12
50205.60228128297	49945.31545982038	12
49973.36047768225	49931.107507819484	12
49964.52462562174	49915.155487378746	12
50100.21805440908	49905.83721788753	12
50025.592302698555	50254.13203704358	12
50188.73787284992	50083.16588579649	12
50048.63921262848	49951.114205626654	12
50071.6568686726	49874.91495696277	12
50199.06470375386	49963.21122118095	12
49973.38485847458	50230.1195118437	12
49951.26838609542	49920.78426645203	12
50210.43138759599	49976.652696739635	12
50017.28785327176	49923.78712693809	12
50027.08037764096	49901.363826554065	12
50150.14040958258	49942.425458525555	12
50193.14638630173	50159.95802325739	12
50029.71275725505	50267.68550506801	12
50185.46926077554	50176.008512710825	12
49962.331759594934	49861.159062990584	12
50180.78223797057	49976.77853042846	12
49936.33478153901	50093.58085588718	12
50089.9270548446	49872.769993855705	12
50156.38170459252	50076.146200586685	12
50143.55203794733	50231.9337697529	12
50159.515001769134	50218.551377361124	12
50003.76961943249	50232.158794903466	12
49914.28392078363	49983.8553164601	12
50000.29465849016	49864.93531065934	12
49933.19874468021	49972.955025849384	12
49919.11720425969	50027.68333494012	12
49912.199773648535	50014.995443199165	12
49913.69085757477	50229.38892266314	12
50111.9353024304	50224.11752177713	12
49916.46504792628	49966.30935439389	12
50198.52339135793	49914.67994278152	12
50046.54043280257	49910.607985808536	12
49900.660947254146	49971.05882365778	12
50105.55812753018	50212.76762163012	12
50014.472335926446	50274.47171284081	12
50033.59711305051	49883.081802719986	12
50145.76877936634	50246.14599360616	12
49961.182166095925	49973.85580111796	12
50078.94625946505	49952.274232790594	12
49908.64175529019	50244.74364121252	12
50019.055409798086	49879.3805224285	12
50124.33266315429	49910.23964460692	12
49892.83492028815	50131.636601508	12
49966.39474048674	49835.05234953008	12
50203.01922030974	50150.568690753025	12
49946.70279988311	49980.594043096244	12
50128.76905372388	50244.42246575805	12
49924.74391184886	50108.56339042845	12
50172.43452126137	50161.502486119316	12
50165.86004480218	50238.92660639486	12
50067.24153582311	50237.48897209611	12
50009.87539305821	50258.30744655707	12
49840.46685838578	50122.68486319074	12
49889.69377646287	50040.44275543458	12
49946.99636017883	49847.12978239003	12
50055.181647568366	49878.73621924845	12
49983.66663094501	50242.995967200375	12
50072.76936372359	50224.139783340186	12
50133.468379515914	49921.97272411526	12
50163.934139067744	49948.476087337025	12
49906.18156827337	50262.55332530824	12
50186.123841694374	50193.649342072444	12
50058.487994059986	49861.33205542891	12
49934.21671315366	50262.12399227397	12
49886.83694291711	50182.70053583284	12
49962.260671220625	49887.00245403063	12
49955.77108437482	49873.104338039906	12
50064.05763326901	49916.315441845894	12
50204.72576563042	50093.04031868105	12
50191.08837132936	50062.12330654172	12
49951.08247210914	49823.64298179217	12
49920.04588971301	50214.828352282406	12
49952.826296178966	49804.89029879755	12
50055.350018812656	49963.33010147369	12
49886.418692263986	50201.105366370975	12
50199.33543297436	50107.655495034785	12
49894.8372609713	50161.1520982322	12
50079.27431586684	49861.37476590055	12
50035.472719919104	49920.28762250402	12
50038.456926417406	49862.58188075987	12
49942.739639467014	49860.36750483878	12
49964.35600833386	49822.12866468959	12
49958.55309699906	49789.167376437465	12
50124.776621074474	49962.79031825138	12
49866.14009328722	50195.674026727844	12
50126.07910120585	49894.868437659105	12
50208.62177938466	49903.950033044566	12
50024.90397697698	50235.25444348428	12
50125.80471188228	49938.65531293984	12
50076.572956936696	50209.82867400335	12
49864.74263071663	50111.3122132585	12
49920.906577067224	49998.533703344314	12
49937.64897576681	50121.28967729669	12
49970.0123721319	49779.4459843447	12
50143.94368189576	49903.1341466969	12
49948.5941125907	49906.64976823269	12
50197.478509243585	50138.08998978112	12
50021.356599479805	50289.92467060931	12
50202.51371116726	50175.694224252846	12
50188.935260315746	49988.65677210169	12
50214.13652372994	49958.3764819663	12
49888.464710326814	49980.59431821313	12
49949.203947576105	49892.324787189675	12
50230.064577745	49903.1551262142	12
49881.286365858454	49965.13981810508	12
49902.75922210225	50027.70109594822	12
49875.01682411221	49946.311065506074	12
50100.98925683236	50237.39638871372	12
49885.27099428176	50024.92977056716	12
49826.88568491017	50114.79083788724	12
49978.66212172243	49839.48698192363	12
49843.26537304765	50109.13970189703	12
49952.72410018951	50262.94054408978	12
49978.90466274564	50259.41752527331	12
50223.10978711821	50082.01744887998	12
49873.2060483239	50164.007493217694	12
50218.84030629633	49939.4625804291	12
49936.19666018638	49881.205109810115	12
49874.55348031257	49988.10507128834	12
50104.53441965718	49890.32005043224	12
50190.32143232204	50213.412180149724	12
49900.950059921124	50195.324422104095	12
50046.363459264605	50256.44319182346	12
50195.661241177884	50011.89050319547	12
49853.80495259091	49989.58345277893	12
50204.55913455586	50192.81691721894	12
50168.20140573992	50193.69622630172	12
49968.4550340981	50268.1172970962	12
50192.36770793244	50040.46975062476	12
49985.16062033033	50282.11909417305	12
49833.123248116426	50133.78174932586	12
50157.954075565576	49901.94979934226	12
50160.92037846225	49924.686476408846	12
49996.99859640335	49843.13151643148	12
49874.29085014321	50133.73597929524	12
49925.8006845039	49932.0861985686	12
49880.085873855685	50057.39015855767	12
50229.28069995399	49947.62077728398	12
50225.975484562834	50066.16048484015	12
49860.361995522966	50172.84222801608	12
49940.721298015116	49833.65883428266	12
50202.37731210809	50122.66599369894	12
50119.53564001896	50261.80697919135	12
50103.018777038145	49865.652587591554	12
49865.341298806816	50057.075782404325	12
49833.9843428986	50097.37434116521	12
49983.79865748804	49781.04510455838	12
49853.756652788376	50065.8828317069	12
49929.11876197364	49865.19723035148	12
50135.05065538925	50261.46825091152	12
50148.08737197055	50135.77212799543	12
50220.59073352106	49915.33356911185	12
50037.113505670706	49843.37798672683	12
50212.38452046895	50111.418470459525	12
49971.34272534638	49763.029703502965	12
49864.5390208456	49978.114916580715	12
50118.379458737385	49884.0969487345	12
50098.69357855675	49845.80124444167	12
50149.146328328905	49886.83904803226	12
49938.35231195537	49923.53814198292	12
50209.04999221607	50079.45559744157	12
49957.27559047504	50249.056524762316	12
50165.09581090563	50087.95214018621	12
49929.96515029567	49851.31014174327	12
49848.78570221344	50156.77118841711	12
49926.580806820086	49952.66131098042	12
49859.841329221854	49956.954643679244	12
49933.98263944291	49896.862721143254	12
49997.81937778713	49765.3315086668	12
50086.11885920884	50238.55206818037	12
49850.66642805446	49974.02435148184	12
49922.26319027346	49886.94474605697	12
49967.98036273104	49899.029471732836	12
50242.31201285969	49950.93681651916	12
49924.695041806335	50245.80983954976	12
49837.05159542196	49995.24279864964	12
50103.70381701817	50252.23788126919	12
50014.81494891859	50307.99358358823	12
50048.35221969688	49930.47083645043	12
50177.55748177009	50217.677685034236	12
49893.684915088736	50228.249332266634	12
49830.73945960007	50166.37156914743	12
49855.883938052924	50095.38930338352	12
49851.351835268826	50194.870487127126	12
50230.84244263132	49924.938416556746	12
49838.31796048198	50080.55654696615	12
49906.656269109866	49998.42554793381	12
49809.103084535695	50121.03593477672	12
49886.96673095901	50005.653365807	12
50259.48245915394	49964.470696046796	12
49816.9340964566	50104.08017594495	12
50209.44201719868	50206.68334459413	12
49938.679189404524	50106.40550676207	12
49936.41568670176	49806.05560558502	12
49868.51725739549	50020.32191822958	12
50181.782598349695	50238.686662670574	12
50001.20115324614	50246.66300051411	12
50053.16667648618	50271.33392645002	12
49939.94017981154	49777.8228388208	12
50100.69084628956	50181.498868995404	12
50162.93346201925	50254.30123900195	12
50219.632760096465	50147.44757007053	12
50020.84384142689	49829.86898009008	12
50130.87356999413	50277.77109893826	12
49916.47261298607	49868.955585475596	12
49965.56770557438	50016.14014206733	12
49905.77438090065	49857.116449940586	12
49967.99011485974	49805.747864430654	12
