# Supplementary material for: Abundant Topological Outliers in Social Media Data and Their Effect on Spatial Analysis
Source: PLoS One. 2016 Sep 9;11(9):e0162360. doi: 10.1371/journal.pone.0162360 (PMC5017681; doi:10.1371/journal.pone.0162360)
Supplement: S5 Dataset — See the respective attached file. (ZIP) [file pone.0162360.s005.zip › S5_overlap_lws/clust_14_23.csv]

50000.0	50000.0	0
50005.617866136956	50000.0519731636	0
50002.52047643192	50004.876090250946	0
50002.689334711264	50003.13657812308	0
49993.82957819091	50000.67820598295	0
49999.02133034173	50002.74311771021	0
50000.62508924751	49997.57153556058	0
50003.12463782944	50000.09610427862	0
49997.57385027558	49999.84121669528	0
50000.7474054147	50010.00724846448	0
49994.4714122237	50008.6578664922	0
50009.65697956892	49993.518401903086	0
50006.21919399996	50005.54852243241	0
50001.095320914435	50006.51696888545	0
49997.76648551505	50011.80979805977	0
49992.871942356476	50015.39754370275	0
50012.74981278483	49986.73871695857	0
50018.58647191826	49990.55611261125	0
49993.479156172514	50013.71835514086	0
50015.96499319302	50006.705808788436	0
49989.3655601913	50011.220919868014	0
50020.12901804716	49990.64524344877	0
49997.53397774438	50013.28163175991	0
49992.02291687238	49993.22394946702	0
49993.70087287382	50012.49075380555	0
50014.038708603686	50009.481436982765	0
49990.5206090736	50010.10707474396	0
49995.815075999715	50002.757859915895	0
49988.57262477311	50018.87567586168	0
49985.205754429204	50018.991416067714	0
50000.753092597726	50008.92987510806	0
50007.12835689727	50004.5064469943	0
49988.18316939765	50021.965627571284	0
50023.00980510928	50012.84799172331	0
50015.303310407464	50002.549411548316	0
50003.71952171015	50003.70894044671	0
50008.88986368925	49979.077652611086	0
49996.81979534139	49995.34390749475	0
49998.94671960802	49990.96645783639	0
50007.58827520875	49972.71365685861	0
50008.876317257826	50005.85307888341	0
50000.8144250401	50013.706889942834	0
50003.714838425534	50007.820901458785	0
50001.588387733704	49976.2283774819	0
50016.100105237405	50010.206884821266	0
50001.35678820628	50015.50812547974	0
49986.21253594532	50016.916857276745	0
49996.35393901498	50000.28888942667	0
50006.46273709469	50012.86513056279	0
50004.75420497777	50017.69122242193	0
50005.66435559645	50003.276707844845	0
49992.34798452613	50027.8751629872	0
49995.45944176766	50024.66749863028	0
49984.74545734642	50026.693621182414	0
49991.107740510946	50005.27986082665	0
50002.66515454976	50012.75072682848	0
49981.244047583124	50021.223953608634	0
50024.3612314805	50010.80504013063	0
49999.239320752036	49976.959525565035	0
49987.115787018316	50000.97386580161	0
50005.81254185144	49991.93259326773	0
50009.513775259125	50007.19859393015	0
50022.34214683989	50018.54227954308	0
50018.211643719034	49989.32904480352	0
50004.547079700096	49982.58527082029	0
49988.8456146988	49993.5372812326	0
49990.448020219235	50002.43383338751	0
49988.8883163795	50025.70348757823	0
49993.95605091015	49990.62298435866	0
49979.57349343251	50017.44743331287	0
49993.61998194337	49998.8335980756	0
50014.931316771435	49985.91142186888	0
49993.608343833825	49992.74728509485	0
49977.440538726456	50020.13597552961	0
50007.968850473684	50013.02057694987	0
50013.34750767807	50004.97356768187	0
50003.200530054564	50017.44372002275	0
49999.23305352258	50009.409663930746	0
49991.425046132455	50023.405105677804	0
49994.724523319564	50019.00029264135	0
49991.27881765631	50010.76046682384	0
50006.84586173645	49978.00618291794	0
50028.831314768526	50011.34911333689	0
50001.3612650346	49979.21196468529	0
50020.98863127538	50004.80596532164	0
49998.75093557429	49995.82732925432	0
49995.4441258003	49997.28253788326	0
49991.489081565116	50012.21829990068	0
50006.24099323281	50011.48454490207	0
50004.79866590971	49991.89932227533	0
50016.233772829895	50003.19904894724	0
50016.714459267714	50015.182749829175	0
50017.7315448403	50017.16734048088	0
50021.991572317085	50017.52189201108	0
50006.91518930322	49998.42962103721	0
50007.56048927315	49991.89347014625	0
49993.93809606977	49988.93913320493	0
49987.00664227186	50012.58033247648	0
49997.0858178483	50008.93395138812	0
49994.04919956522	50016.66461972759	0
50011.84285352973	50005.72617756539	0
50014.481944166946	50006.68362759123	0
50007.871174675056	49990.44715453634	0
49993.63386266311	50008.00409428245	0
50022.74306037996	50021.18141586944	0
50005.93254669708	49984.05523899566	0
49992.24889826113	50009.939607623324	0
50008.4427934885	49998.58463635654	0
50001.04290890485	50011.37214186102	0
49999.3052704781	49993.19977632991	0
50010.89753360852	50022.16578353757	0
49993.175524820836	50006.918569045156	0
50016.91622746796	49988.41137453173	0
50003.59408194109	50010.58844588422	0
49989.481770527505	49995.4861177332	0
49984.73585085144	49994.20070302458	0
50012.837114776354	49985.1365133406	0
50000.34305247011	50012.785151609714	0
49995.93687457166	50016.99500522154	0
50003.31097355637	49986.238309245724	0
50000.04605916713	50022.082498322925	0
49979.589436539696	50028.499326432466	0
49985.52414874005	50010.01286309389	0
50007.108907010544	50020.95847414887	0
49986.966473469394	49991.51938352491	0
49996.327747491756	49980.00227674999	0
49988.17212697217	49996.38698153703	0
50019.31313217457	50007.61923985611	0
49992.53588896353	50022.37133355393	0
49999.09466713823	50013.476121375024	0
50029.14446966455	50014.75448633938	0
50013.38928689112	50014.433837214296	0
49991.27886238349	50020.93796858425	0
49991.83480712943	49987.47643329798	0
50024.589045646135	50016.69583277622	0
49990.247207031265	50014.37724764673	0
50003.43966867959	49997.20275845644	0
49979.17630883298	50019.5881879999	0
50004.97473340724	50011.470830402024	0
50000.53356820436	50002.76897484182	0
50001.61653316917	50021.572832778234	0
50018.94424032681	49993.60663840168	0
50020.38047703234	50020.74765985587	0
50003.83350669472	50012.03122730116	0
49994.89504568151	50012.84439750901	0
49996.87682846905	50025.861913791916	0
49997.098711243336	49994.16967536577	0
50008.03526460013	50010.35644971345	0
50001.92318083519	50017.45295154525	0
50000.377491796935	49976.984220335165	0
50026.91338485968	50022.55672487124	0
50010.45322470468	49995.07446463879	0
50025.84685964897	50018.18498681671	0
49990.80211823522	49972.58716393453	0
49994.72272385651	50011.37120620343	0
50001.852378398005	50018.878474248006	0
49993.667654834906	49987.16892821146	0
50007.45552580738	50016.24722775261	0
50006.35128652182	50019.260102430024	0
50017.30387364059	50007.37394946992	0
49992.58703477916	49996.877168060775	0
50009.947620039384	50010.555094314834	0
49981.69947842373	50032.69512916941	0
49998.7770444248	50004.736977470784	0
49994.8396787193	50028.32619228644	0
49982.117999111564	50004.50644407321	0
50013.2587395598	49973.331376080634	0
50007.117533706994	50013.97330272922	0
49986.106936163014	50005.875429998	0
50001.72815943438	49991.6223069385	0
49998.46111792426	49998.329947724305	0
49993.05079443288	49995.51758079045	0
49989.09372078051	50029.30164552847	0
49992.520614717694	50005.040407713124	0
49983.052676738946	50016.443790599325	0
50009.99933301167	49987.13042252917	0
50015.98052851708	50019.71642252736	0
50016.21088632802	50021.48245778065	0
49998.70534882709	50006.917655615514	0
50009.12283055781	49982.086019546914	0
50019.024422535396	49979.180277617896	0
49990.26812337824	50030.2433063761	0
50003.491373859586	50026.35326489596	0
50014.994024579595	50017.72461282274	0
49999.503039100484	49979.993643984395	0
50016.59446989725	50011.704717480185	0
49987.5977680182	50016.2290938631	0
50006.390223561066	50006.65247227412	0
49981.80446184957	50026.90913270939	0
50031.93010862833	50017.21669287606	0
49987.002216492045	49994.37889454773	0
49985.92984921823	49988.95089163288	0
49987.43993140122	50031.405447704085	0
50013.74744611762	50012.43595942395	0
50018.7613895136	49998.645986736985	0
49976.04473665306	50022.98122919165	0
49987.940111189746	50038.4642042733	0
49998.49833424281	50015.34065276485	0
49994.770924699485	49982.39483626172	0
50000.81946056605	49989.27299020345	0
50016.92192325264	50018.480079521134	0
49995.77472700451	50009.82146876009	0
50025.69800720146	50020.491751462134	0
50013.55698775832	49971.58637274212	0
50011.00484594075	50005.00909070638	0
50026.67566909949	50012.980460931394	0
49997.33402353429	50017.842517393554	0
50004.40707653658	50000.68201633885	0
49990.062388632665	50021.873354042815	0
50007.94935946199	50000.55027054603	0
50021.52709422977	50008.28070517207	0
49974.42067889195	50019.43514323515	0
49993.46267817778	50033.181532471506	0
50011.86235055272	49996.41798817724	0
49987.663678211175	50043.84812144951	0
50007.67900232572	50007.70860501627	0
49994.15871647191	50038.08133593811	0
50007.33149770581	50022.79586273945	0
50012.948596504204	49999.23930996417	0
49994.60830319436	50003.57991862978	0
49983.259687413985	50006.67382320212	0
49987.767663779436	50025.748578925755	0
50000.377272225785	50031.02940101947	0
50006.200386445016	50001.51095319235	0
50025.26392312976	50023.16967630435	0
50013.22075925868	50006.565093937745	0
50016.585940684716	49986.990231434385	0
50010.34109688018	49983.7662747601	0
49986.57033639794	50020.426911942945	0
49995.74608418766	50014.093268935794	0
49979.820894012235	49999.83087349788	0
49992.848058799624	50018.606894891454	0
50009.49589345917	50004.08409166397	0
49995.445185531455	50015.34504338111	0
50012.65381958483	50021.704694713684	0
49996.32469968638	49986.25708256548	0
50015.35167753262	49996.81578074006	0
49986.545683340795	50011.15751195093	0
49999.01544000135	50031.23030123682	0
49984.04955694483	50033.704391224725	0
49996.34341982974	50016.06335658903	0
50003.28740459564	50033.504668726906	0
49991.228567853206	49998.994701024145	0
49998.48690694425	50034.82578726027	0
49978.796080530774	50029.228557862385	0
49972.68784987362	50023.40757561975	0
49979.767530607896	50006.443727209575	0
50003.901374846355	50022.071294366	0
50006.68412061943	49996.90955893893	0
49984.807419862154	50032.82916653138	0
49978.76889817724	50004.212907244015	0
50003.12234167268	49996.03595609164	0
50015.35949676402	49981.16546488212	0
50022.09116220106	50006.067597515845	0
49983.69614882663	49993.828876330015	0
49986.78398419033	50021.42345671076	0
49981.729597247	50017.71289487197	0
50005.12751088182	50026.85013294925	0
50006.22458721331	50010.28292114303	0
49996.483865586386	50007.00468741623	0
50009.52473506737	49992.39278211181	0
50014.49173332011	49995.93493838386	0
49994.50958438835	49996.90612479115	0
49987.59907203679	50009.38172949153	0
49984.960476002576	50031.0667794853	0
50008.74957161253	49994.92256567525	0
50010.46636301196	50003.077502344924	0
49984.148036034974	50017.19326230654	0
50004.971353289846	50029.65237519613	0
50012.70520670574	50000.99789815918	0
49989.42472028371	50007.06726861293	0
50027.670453407736	50018.20325321183	0
50011.440803861224	49968.8031552737	0
50037.945541020505	50011.155881581384	0
50001.96560497818	49985.14721363819	0
49991.94746759981	50013.46046976003	0
49999.00956378052	50025.146383235246	0
49982.77803511375	50003.13282277213	0
50014.11323694496	50000.20060613697	0
50023.13171616355	49987.58322604696	0
50004.21835121946	49971.40399318016	0
49990.15117831817	50013.05817990865	0
50008.16124251416	50039.635897582004	0
50007.9107866898	49997.54848848105	0
50000.976005797296	50001.37556251932	0
49996.1869171375	50012.1411597242	0
49981.777229712156	49995.12804494148	0
50010.25573551855	50024.995130932744	0
50002.20217308013	50029.874141640044	0
49990.618018822985	50036.4754032552	0
50022.654906278236	50014.17767062547	0
50000.18629733061	50004.775095715304	0
50025.70954018735	50015.05150700048	0
50028.39076938722	50013.5273054852	0
50004.52778030394	49989.54551679142	0
50016.11597760707	50023.63763528583	0
50012.06226017531	50002.80007589341	0
50015.57500712852	49976.59380574366	0
49994.04699387851	50036.766962947055	0
49994.23147591261	49994.86285691521	0
50014.20591833191	50001.96130031095	0
49991.086709624265	50026.4410707605	0
50011.53302681228	50007.14228004492	0
50017.28634181816	49997.76666689308	0
50009.97828130183	49998.98694511831	0
49998.42280858828	49997.16648699374	0
49981.63287193219	50012.98265475019	0
49991.38352638326	49994.802665766714	0
49998.19710648119	50026.74208698699	0
49989.2673735177	49992.100332574526	0
49983.60754580687	50026.18559871288	0
49994.711411941484	50029.90708723193	0
49985.614406423905	50041.25400036813	0
49989.39807355238	50009.12529163965	0
50001.85647537816	50002.18674254224	0
50007.411759296454	50011.884343995625	0
50012.52113279647	50010.93874121604	0
49995.30592486966	49991.43488924765	0
49979.11028741994	50021.34781520681	0
50011.93847514872	49994.777266105055	0
49997.2733219588	50022.30152669196	0
50003.09050523105	49994.98168183356	0
50023.58458192335	50010.008031241385	0
50024.400635161015	50015.63969515379	0
50009.31669316404	50000.960651664485	0
49988.547157255955	49986.54015875034	0
49987.42716531743	50019.481186598656	0
49984.02617602661	49992.260688525654	0
50006.996567558	50029.43673642438	0
50011.17538221257	50014.127750046806	0
49997.479248524534	50003.13788148927	0
50011.23886805816	49977.80876427163	0
49992.68056377014	50025.21909796744	0
50017.791785206966	50004.10504468356	0
49976.18799995448	50019.12711047864	0
50003.16269428631	50018.86082004992	0
50013.78688239874	50015.99415080916	0
50034.04869841953	50014.82994020081	0
50020.13939552426	49964.31969397732	0
49993.31683021726	50002.431098134926	0
49989.127824122916	50001.31052695597	0
49989.148691333205	50036.650567528675	0
49992.04054653573	50033.88130223572	0
49997.310770919445	50036.47767098101	0
50014.313896486216	50011.5437939993	0
49992.59109417176	50000.573211457	0
50003.566652880276	50030.50523785303	0
50008.267877108185	49989.07992392232	0
50003.849215893635	49983.772560070334	0
50027.92889428372	50020.7037335592	0
50021.73705097939	50009.564116499336	0
49979.67136981523	49996.9167302186	0
50023.68623823112	50004.8260394773	0
50008.60181165578	50003.29954302877	0
50007.03426341326	50002.78519483586	0
49994.34337435215	50032.255215823694	0
50008.65204366756	50021.587738195856	0
49991.824498461094	49968.903099107214	0
50018.683804969405	49969.64528418167	0
49994.911833902814	50002.06249770319	0
50016.093547154676	50001.04383182233	0
50014.49326475696	49993.41580814624	0
50010.70785577176	50012.68365077591	0
49992.09018308693	50030.92397957105	0
50009.82484592517	49966.31554819194	0
50009.86338540017	50029.15447883959	0
50017.04459773899	50009.42883168941	0
49975.05479511751	50020.48444939664	0
50018.814266957874	49976.935422037845	0
49972.86988915821	50011.1602949544	0
50018.73839936864	49964.38397057632	0
49986.31902075687	50007.88823209961	0
50037.84677869666	50013.49214320599	0
49986.7626497455	50022.57075428513	0
49991.27558686835	49997.38676047086	0
50021.65196854081	49986.9755175455	0
49991.72022925353	49991.05799227098	0
50014.31039277268	50003.195809406076	0
50006.33076488964	50021.85080608137	0
50002.45842725257	50020.733578880114	0
50011.95436890833	50032.05146346114	0
49976.475326719534	50026.32249645093	0
50004.463461898726	49974.22705170795	0
49979.26540775074	49998.92037446053	0
49985.75689271241	50024.974625693074	0
50016.455724572654	49985.246793367325	0
50017.17577699267	49991.01902038148	0
50000.601946745934	50034.29818728195	0
49992.16185760877	50007.363039662254	0
50008.80198918544	50016.70893323739	0
50008.86332272949	49997.23757014096	0
50005.45492158128	50004.812675392786	0
49969.349246922604	50022.47156029463	0
49976.08853392796	50028.32756045967	0
50002.331688862534	50006.25738942542	0
49985.74764509577	50012.984861611265	0
50002.02318493679	49998.08436648884	0
50001.91558525365	49975.034283284134	0
49999.095815587745	49982.605861267206	0
49978.35180052781	50017.54967237323	0
50012.38340044227	49979.87179005157	0
50023.600333695045	49993.823460517066	0
49990.4001842264	50016.861106052296	0
49996.075796262594	50028.875218757785	0
50009.63871960279	50009.357844056445	0
50014.32338329563	49980.620621059534	0
50004.370390024604	49999.55927239333	0
50009.933266449494	49981.04026973331	0
49998.279070073906	49989.14790118183	0
50000.09027862911	49985.965986953976	0
50007.58425433884	49982.493922115704	0
49993.48622997502	50027.222240225536	0
50017.4955434832	49965.03907990478	0
50010.51554905166	49989.16362642156	0
50017.824674773416	50002.22275061968	0
49990.75178922058	50034.86742795569	0
50021.88043196609	49961.175165641675	0
49996.64421145819	49998.7371607102	0
49991.75780021829	50019.4660592154	0
50027.913500418224	50017.15451996617	0
50013.81569746937	50019.689133858	0
50004.28831352451	50038.52084396365	0
49992.77931921248	49991.59900125161	0
49978.65701512325	50012.84377515613	0
50004.77482026446	49976.135135741635	0
49995.813684054854	50035.236614467474	0
49983.03468438865	50031.81985864512	0
50004.71734782377	49993.66931775265	0
50025.85747707013	50011.10938751277	0
49968.74387753086	50024.80184334084	0
49983.529336245294	50009.64252562868	0
49993.39848285341	50003.617739878144	0
50014.46718570509	49983.96089301351	0
50020.173441734536	50016.480228422304	0
50007.693507416174	50033.053834120445	0
49993.186312447346	50024.280714627246	0
49994.973836738965	50021.34108776201	0
49987.60408232425	50005.36708203352	0
50009.56722554615	49985.41140067304	0
50011.064823329914	50009.00448136461	0
49987.27549327144	50024.53233017405	0
50005.69923091442	49985.19514755773	0
49996.55414988045	49990.38935152011	0
49995.07237807018	50042.04749290123	0
49995.256284043724	50007.171566107325	0
50004.63754884523	50025.44366895706	0
49993.49255571869	49978.12434827637	0
49989.83621802233	50027.89987456958	0
50001.51715467434	50004.43497947403	0
50001.41748931328	50028.01783116377	0
49988.46472947548	50014.56638681003	0
49995.615601532205	49989.10904325816	0
49999.81186632161	50032.984149561446	0
50018.44718751919	50011.09523383245	0
50006.87791557796	49974.77446315902	0
49998.651631418616	50001.085531096855	0
49973.43281330659	50016.31538166456	0
49999.58320808095	50030.37685735507	0
49993.2894251306	50029.713716955564	0
49975.40500419498	50029.76201243983	0
50024.11542290242	50025.79299951493	0
49999.27756647585	49989.79791973968	0
49975.331603970415	50018.305052245814	0
49989.444688856944	50015.01093933485	0
49977.12504489644	49984.27347298042	0
49990.25690366514	49976.93831099457	0
50008.542487659186	50029.22940403769	0
50030.156146407935	50022.63532110915	0
49982.07322711716	50040.05289780173	0
50015.510839560164	49974.52445377229	0
49991.451148315326	50008.25060634001	0
50004.828070634074	50001.96933190945	0
50005.25330437662	49996.96558677492	0
49985.312292490395	50028.4759868639	0
50009.362837543355	50030.82482796203	0
50032.563228420164	50009.47854831758	0
49995.611104707394	50005.87596824924	0
50030.271117137454	50014.62710637189	0
49984.88558796916	50014.44361380154	0
49964.64000266914	50008.941933773196	0
49988.96237106808	50042.15384836116	0
50009.56366943694	49988.76303901595	0
50003.12119682203	50036.8696976103	0
49992.18350608743	49998.14283062459	0
49981.495117914346	49992.42868929224	0
49974.716587797215	50013.61636381599	0
50007.40338647013	50005.50670355559	0
50004.1132212756	50009.0422421293	0
50010.68776219184	50018.411945879954	0
50015.32555646248	49998.84607093262	0
50030.745394478356	50020.15587370813	0
50025.03173903792	49992.682176105074	0
49972.46927924088	49992.61330818193	0
49996.89332440772	50014.40214761091	0
50028.82168033592	50008.767927582856	0
50012.027869657475	49992.27122572834	0
49986.86969018716	50002.801212535116	0
50034.801909062	50011.167777959345	0
50022.083673384936	50010.63417620861	0
50009.30764203974	49972.31312632704	0
50051.829460460416	50141.234362534415	13
50066.64635612386	50131.0968796647	13
50052.07522674145	50120.81029490824	13
50084.61853000132	50135.065567539015	13
50076.96875823185	50150.76931538703	13
50034.39188666481	50118.936176228366	13
50079.21995009253	50121.64711155543	13
50017.52419608674	50103.756968748494	13
50100.15592840587	50148.9697049279	13
50001.61612146788	50118.197249509496	13
50019.7649653802	50121.806604730504	13
50067.17517546864	50107.57292623611	13
50028.9648484191	50093.10461615319	13
50009.63813435105	50087.668849917616	13
50099.32422511167	50128.552724092864	13
50090.69477271795	50160.70082922177	13
50089.27897316004	50111.00558283788	13
50115.462827311654	50126.113023685364	13
50051.08464871998	50101.90342412614	13
49990.34362709603	50131.54706676096	13
49982.96336405969	50147.01185762717	13
50007.009355524235	50067.13041202899	13
50127.12580987167	50133.98833291992	13
49970.79808673616	50127.4248472638	13
50048.328155448544	50084.42935409405	13
50022.88806965348	50135.88946406342	13
50041.90863973479	50067.67463503341	13
49967.34644887731	50106.69204405594	13
50019.57235955136	50074.85455418717	13
50110.03147774916	50110.25577949346	13
50082.265768481	50182.00470702741	13
50102.670935310896	50190.06974132115	13
50117.62139883094	50192.94648765646	13
50113.96053004242	50089.73292145529	13
50102.764923315684	50079.07573426131	13
49948.98669073046	50111.24426760117	13
50108.20942367877	50174.70696303863	13
50012.50632808223	50047.51794431224	13
49985.167580106456	50108.18450335058	13
50125.63764769784	50173.711660721194	13
50042.731893442666	50161.485183976045	13
50116.66838389474	50159.37525464742	13
49991.957453235766	50076.3159318783	13
50107.46802324804	50210.794890278994	13
50039.0626533626	50183.81744763266	13
50061.30985480122	50160.56694257796	13
50063.28017583032	50088.107807230095	13
50079.122688581076	50089.12731670561	13
50121.75738319643	50073.76476959135	13
49996.41707840854	50050.00133033744	13
50076.47123517806	50168.75360653004	13
50124.622892441446	50113.16962556893	13
50139.412935985005	50186.43684922605	13
50142.27649629728	50117.07438168799	13
50003.097737767064	50143.878084620206	13
50071.23077134281	50194.01119631738	13
50051.9075683457	50052.88996841296	13
50091.9265889196	50200.94901960466	13
50054.122675722145	50194.63901479605	13
50148.99760423232	50104.2453662629	13
50070.19830904662	50041.450998248765	13
49943.84048348142	50092.09899041003	13
50083.97763812024	50216.53428334065	13
50039.36354695036	50200.80593939884	13
50064.14136887385	50063.28077296596	13
50130.83818083652	50091.65979069585	13
50145.42611264588	50075.42237279338	13
49978.638265648064	50092.012422454354	13
50032.95858982949	50048.55529431972	13
50064.283793806935	50181.271230269136	13
49932.969498875296	50101.726918483866	13
50126.84342560879	50148.06776637735	13
50164.33850943497	50099.25547012718	13
49964.097314744744	50083.73163568999	13
49981.15931592018	50050.819510245514	13
50095.825312620436	50062.52993390113	13
50007.29274939942	50025.788927299065	13
49990.94173065089	50032.46107706709	13
50005.59448824854	50006.41900582839	13
50079.84290839768	50061.565779417135	13
50071.200913929046	50022.89872859156	13
49985.953005251184	50012.57272998706	13
49966.46256267598	50148.03003553339	13
50144.654830176754	50162.69277539193	13
49972.48322434663	50071.60099337249	13
50133.54036008203	50206.96629002972	13
49930.43901486074	50121.01574645109	13
50057.77977179268	50208.979654056384	13
50151.750099229976	50204.670236859405	13
50117.83910963943	50225.87145405568	13
49949.57183719687	50137.710476501896	13
49942.1349024976	50071.40855299297	13
50167.55568568355	50219.693037867364	13
50182.4795895974	50101.25412195769	13
49965.4177275317	50053.15550756125	13
50146.141702193905	50226.8223762157	13
50028.86667027637	50025.46278875211	13
50014.99677439434	49989.1088322076	13
50007.79714031643	49975.97552753384	13
49913.777661725864	50114.72772161544	13
49952.731520597015	50061.23081868712	13
50156.06929271026	50191.07475506831	13
49900.58284469223	50133.45913905082	13
50147.89290422895	50132.54382467621	13
50014.86534435784	49955.61679090093	13
50167.24787133412	50138.066361224715	13
50045.4427329183	50035.52509616079	13
50026.50235362918	50207.15756948349	13
50035.46403487636	49983.13482633348	13
50032.5470706795	49952.7673112037	13
50096.31117107227	50226.32739148977	13
49880.16759103294	50142.62179252153	13
50133.730575468544	50237.45701946432	13
50022.03276519441	50012.1891784775	13
50028.61635270033	50149.91120030387	13
50031.06769196296	50170.3423877926	13
50132.98890067787	50063.870352820806	13
50162.13213910278	50084.589955702235	13
50024.363297942	49973.64027637809	13
49981.02882480676	49995.79100442007	13
49958.5771707429	49996.79301409768	13
50005.44025103342	49942.769470316765	13
50112.15759920298	50057.98653450581	13
50032.72157842635	49933.287942271374	13
50022.114968536225	50193.79844942421	13
50186.23715567979	50127.16770242239	13
50165.12333715721	50237.92523658536	13
49989.83889135102	49967.86979323989	13
50159.418230281335	50062.92910990334	13
49896.10237077069	50150.894730370026	13
50108.4126887873	50237.355342548464	13
50085.58840936838	50006.63678049769	13
50086.90714726487	50029.26785903715	13
50199.90541384423	50114.805761143885	13
50104.071213575015	50039.592276723975	13
50039.638758447116	49967.57824798655	13
49973.52569791052	49959.21208937815	13
49962.239832742525	50169.89447200548	13
50141.43737607183	50256.312969250735	13
49974.52961686296	50031.07713192999	13
50170.197920122846	50114.816370186476	13
50036.796276568	49916.46204705519	13
50050.95029371307	49924.94704263496	13
50092.656149819	50094.16911629675	13
50058.917929618874	49908.87532125666	13
50066.37171261773	49888.71299447642	13
49929.02440180811	50088.020933221014	13
49930.08043221801	50142.398876567255	13
50172.91392854565	50153.221363863224	13
49944.6425310904	50162.98473589213	13
50204.86393312408	50131.11074145842	13
50161.023830966566	50162.40897905267	13
50054.74967260589	49976.74360989751	13
50044.59191409327	50214.894652678726	13
50087.794787487706	50239.94831646031	13
50164.1337255824	50177.31292667052	13
50179.535658751	50080.57690526236	13
50018.86325448039	49910.14799141439	13
50048.517124173675	49947.32460636582	13
50062.11024795754	50230.28159089533	13
50188.10182188723	50145.38389742126	13
50000.85850961209	49957.16205500569	13
50055.56025891633	50246.283071627586	13
49886.665595429426	50117.29544802674	13
50072.46897831291	50076.435486094386	13
50154.31083466385	50146.007734473795	13
49950.76157574119	49958.33794024183	13
50217.75831868911	50108.33206338316	13
50009.11425917132	49894.22054484591	13
50124.11456718186	50048.569093330814	13
49976.547913667964	50161.02895992206	13
50010.908653053986	49923.28809950742	13
50231.244999764516	50097.82374342025	13
50220.96890647498	50129.461297684364	13
50005.902899121706	50161.36712510192	13
49926.79972058695	50161.72994773274	13
50022.99782044704	50223.41291050943	13
50173.65067418659	50201.06026140515	13
50189.43315908599	50211.76828241777	13
50184.10636966586	50189.46137410812	13
50094.12622366145	50252.56986898147	13
50042.97481940257	50232.850417600115	13
50060.16780039173	49936.88471319168	13
50232.47086435784	50139.922455699234	13
49870.66315281977	50125.12956725287	13
49983.074398026794	49980.572016461956	13
50082.213773204894	50260.92237484765	13
49905.52910165086	50165.545699085735	13
50015.4437251181	50241.73776183613	13
50197.2807720005	50195.428367589004	13
49903.030982782126	50182.256821876304	13
50089.671589892845	49991.86986601218	13
50068.74522286066	49990.53262749871	13
50048.10535619397	50018.481809757126	13
50073.53025899564	49928.88241459212	13
50106.055779567876	49983.16019115679	13
49984.545020616635	50173.72216015915	13
49917.51850161763	50148.79437467737	13
49934.623961332174	49965.80025578699	13
50125.03957376781	50256.637404151355	13
50072.322325370274	49976.021466387225	13
50115.27522866094	49996.70336468381	13
50075.94339896586	49901.0737789931	13
50071.32536027038	49870.671085780246	13
50197.15072721956	50070.311400357816	13
50056.56660848655	49870.60783368558	13
50178.81503278482	50058.455095371544	13
49959.62310213122	49980.38443157305	13
50175.27884071477	50040.164768759394	13
49918.1258648739	50176.487886823365	13
50204.10980301412	50100.337069789246	13
49906.21465916331	50204.46326431184	13
49985.862245912795	49945.85578733674	13
49984.76232623104	49929.93790588305	13
50217.95919689968	50092.342380023976	13
50225.88360622091	50079.593980651385	13
49902.99130610047	50219.839975809075	13
49942.44070840048	50001.697985565734	13
49857.796090277334	50115.768152064215	13
50177.472937018625	50229.74656391914	13
49938.60235147962	49983.360922121574	13
50037.604883133215	50133.36988544683	13
50230.28570957455	50117.26905807385	13
50081.02180951624	49916.62955231481	13
49916.34196562566	49953.9749802707	13
49996.24394083381	50185.36869948662	13
50094.69419740138	50268.27018330513	13
50084.47175572121	49938.28383992929	13
49908.8302270064	49932.555008128555	13
50224.190246408245	50061.84940746161	13
50250.91781630571	50112.84562344045	13
50125.581640561126	49977.670153806015	13
49890.82972507791	49928.380804504224	13
49999.50365598271	50101.57338836424	13
50113.9755711054	50018.46682822529	13
49863.584773044204	50140.726764952145	13
49873.52078965483	50109.42853502302	13
50193.33118259753	50232.85700553699	13
50070.29729970048	50247.335244531256	13
49916.678828213	49970.64290735028	13
50264.137157726036	50098.63321203427	13
50069.88673748425	50004.82788641582	13
49880.376055851506	50088.67563042849	13
50033.668808581664	50244.19380445475	13
50001.34067227802	49912.54861150464	13
50025.26452141124	49885.42022307215	13
49907.153872126735	49913.0706740166	13
50064.40008821826	49850.90624900693	13
49969.12096339642	49915.12438029459	13
50067.16719596926	49956.63073226358	13
50246.603911200335	50130.1603294361	13
49973.72184666918	50192.48743001024	13
50192.18737650892	50165.460775949374	13
50059.285172847754	50263.73084914504	13
50204.82162698266	50180.747910068494	13
49885.56673905898	50216.89005579729	13
50086.01388342534	49865.184222777934	13
50223.69713548078	50151.15847857857	13
50010.57364146866	50179.08584863956	13
50141.99832242651	50271.73298843479	13
50001.47882009791	49876.94367416305	13
50209.336711050724	50150.46098521242	13
50178.19013480996	50174.44105169825	13
50095.834173302384	49910.188072196885	13
50041.94758703606	50269.02593834261	13
50206.46768792494	50217.43786319807	13
49847.34463914494	50127.564323726496	13
50131.91611054524	49960.90876413506	13
50157.45727026143	50255.423605207805	13
49967.43411911146	50009.7182595548	13
49916.68387474298	50134.54241974159	13
49923.75396077203	50006.78511896552	13
50088.1114058516	50045.77006925244	13
50193.17120004792	50086.77227222926	13
49922.499028067614	49992.22490383646	13
50086.03787290912	49972.5563483439	13
50239.783833233145	50066.684841020404	13
49918.26295397013	50100.942507944164	13
49880.59989568335	49915.4530724854	13
50064.09326999204	49836.27909256104	13
50003.811770825545	50205.04877395037	13
49866.15972829249	49920.766660002635	13
50245.6213740328	50085.942474226795	13
49871.49749154801	50205.33411682759	13
50258.60815861276	50055.89420019086	13
49881.71888064513	50163.241418737176	13
50200.15150316202	50249.431860226614	13
49948.24863944628	50179.27941416895	13
50173.36795494283	50023.64468338364	13
49913.80697621397	50229.4436263805	13
50263.89616422323	50079.06630596994	13
49905.12814092126	50082.74960532789	13
49904.58276144119	49985.74129930939	13
50267.13684663344	50115.34941519241	13
50211.84750441326	50072.563646210125	13
49859.07307824786	50194.618742772	13
50242.73900439353	50162.2097838804	13
49883.59935480299	49946.820247886484	13
50195.41335434405	50031.87409119574	13
50026.53404819379	50273.769783757765	13
49888.05178782888	50184.12426095332	13
49863.66968907068	50160.47247374694	13
49924.39706197064	49897.862840649155	13
50110.72175501088	49894.24706993643	13
50107.95218574782	49865.39538622933	13
50097.853417670296	50284.79285526343	13
49871.34564664874	49936.14896610672	13
49896.96898387594	49998.42028093876	13
50135.34404406466	49940.48943609403	13
50048.237257737135	49884.69469228874	13
49869.12270583415	50177.804650716345	13
50218.81329035413	50182.77165350211	13
50123.94174781982	50033.66024027012	13
50126.49215681541	50272.85904257573	13
50111.47778053067	50267.520943162745	13
49863.96184993927	50223.998281770546	13
50196.10359034582	50045.93325382474	13
49909.20913022169	49890.4658084655	13
49902.46022545688	50240.19250961229	13
50147.59756457846	50053.16543407395	13
49935.88827345951	50014.5464733891	13
49933.14886687188	50193.36867266374	13
50090.6976681238	49897.062389981555	13
50213.55450601112	50202.81540963068	13
49851.10349789561	49935.56132470939	13
49996.373970259716	49859.628303008736	13
50258.75168872161	50038.64082958177	13
49928.24098263078	50240.36569926958	13
49876.08199253388	49961.0082937992	13
50213.732762975604	50032.868562481635	13
49892.95893437927	50070.25612971175	13
50252.56877454924	50181.43327965036	13
50022.20374036072	50255.86406872336	13
49846.32337592155	49920.18867855023	13
50104.24633349838	49962.53890329845	13
49867.28372500922	50093.80140239478	13
49990.79108491539	50199.04407948344	13
49924.65869964678	50071.924324445084	13
50244.504480812226	50032.09685680253	13
50262.87576701468	50170.89319101341	13
50149.152284744654	50243.74345725648	13
50116.05137024737	50283.781960635424	13
50077.33401375294	49829.74089346348	13
49933.054340960305	50176.8489977825	13
50273.03770012446	50038.48009611705	13
49912.38039972393	50015.531296553796	13
50187.060550869144	50011.70856502109	13
49898.598904746956	49963.54498352735	13
50100.74505376874	49941.294421167586	13
50099.997320650305	49882.40228004899	13
50222.47320851466	50044.77036566429	13
49892.041014772265	50200.84004575186	13
49936.72059557058	50256.18411408917	13
50011.7124503881	50270.39781965185	13
50012.15664421851	49856.97408813378	13
50278.07557717234	50096.66782825738	13
50139.63886203253	50023.05484361528	13
50105.250285299844	49921.322268820746	13
49875.96575769517	50073.86626783499	13
50262.13502921468	50192.57793390043	13
50121.53889443255	49879.09673382221	13
49849.51748805542	49958.16469092984	13
50114.74103520425	49946.586791764166	13
50274.68096578583	50183.47152087762	13
49862.0605569925	49968.78727962835	13
50077.8737772909	50274.238641390904	13
50233.79667157708	50185.503536136	13
49923.299487558215	49917.25709080412	13
50049.75809539686	49853.96523057516	13
50085.493182912345	49845.45525370627	13
50008.530400140735	50226.67987657508	13
49842.955491814915	50113.590509503	13
50023.99531146019	49869.587221012625	13
50275.09606520206	50017.81169665747	13
49874.235823386734	50235.87292715082	13
49834.553381404636	49932.56515322531	13
49866.034435651214	49983.14826046324	13
50059.73159834112	50031.247371625905	13
49925.376364329655	49881.25804910048	13
49918.65364950913	49861.57977873284	13
50238.84548221463	50050.06271638786	13
49992.251900963725	49896.72612359761	13
50174.05328122626	50249.31640385705	13
49881.0610962978	50011.93060640031	13
49812.18647909597	49929.59952341604	13
50112.18994747091	50139.99351269096	13
50272.64866055569	50002.95788740125	13
50294.18663557485	50084.07671675187	13
49937.12880554696	50220.300879693765	13
49940.587583533	49886.35867357903	13
49933.34267408281	50276.565192438204	13
49917.20888994202	50250.60007444698	13
49883.97741639793	49980.04337032551	13
49849.66555692364	49982.13360963746	13
50117.457059116256	49912.23877093727	13
49933.56562299502	50295.140045510605	13
50018.67738165778	50285.43993613394	13
50231.370140591374	50018.38607760453	13
50214.563055079	50229.28581992878	13
50154.12290096334	50034.627834612336	13
49870.43052177719	49898.429231499904	13
50211.39393054729	50167.348281779894	13
49846.83043191855	50222.08696298297	13
50202.3629433585	50004.38551135373	13
49898.22108245703	50021.57867183367	13
49846.42320681407	50164.4058112363	13
50095.0339067966	49826.47863257098	13
50310.06772890451	50095.52373893074	13
50290.935120451475	50049.46719044746	13
50089.30974304835	49958.37443286539	13
49902.11690492445	49949.22571507443	13
49982.40867620515	49908.52360260701	13
49955.19893512935	50192.6694625764	13
50254.42800553695	50015.58076950123	13
49835.35891834438	49955.45433694153	13
50143.68452850782	50007.44305371206	13
49941.09742933076	49921.93937937041	13
49862.61929340369	50065.72952347814	13
49899.08658956454	49901.60978572525	13
49940.45001300576	50050.394325972404	13
49950.0981765753	50261.25414510093	13
49907.09208160503	50067.2023130927	13
50273.537333900946	50056.58335512249	13
50247.05744883043	50202.66390653066	13
49937.491876919776	49947.924094003094	13
49958.919495282185	49900.189912227586	13
49839.294415271994	50189.42728560773	13
50036.403103712066	50007.395972169106	13
50245.13676341709	50221.25453648894	13
50139.225458523906	49981.80646165424	13
49935.22039400256	49870.97403079385	13
50066.55072810716	50285.373392889174	13
49864.2133158999	49949.120067600335	13
49955.43039824549	50283.29983985681	13
49831.04575205906	50219.71965786884	13
50033.33822973779	50286.01632908752	13
49904.95389419672	50047.378211329415	13
49975.33100181753	49895.60825420853	13
49977.946800761376	49877.811765376406	13
49892.51054179703	50055.86162389809	13
49951.85475471142	49872.44384887171	13
49919.925933721206	50053.35134038813	13
49914.17753348341	50033.58922103584	13
49943.30043548238	50036.33195761041	13
49845.8580529754	50237.11419927638	13
49901.59730881223	49871.12277122869	13
49959.62186817927	50033.40789514506	13
49854.961819284625	50000.87783645654	13
50291.00828855962	50065.363533042924	13
50002.67173644158	50293.79444168859	13
50133.885597868444	49896.42306711459	13
50121.08955104821	49852.73811971945	13
50076.417200223084	50230.900804809324	13
50100.033489208174	50010.384455903506	13
49836.75885316454	50145.962432309454	13
49948.082362208435	50239.712820657856	13
49971.4108365661	50292.91149512666	13
49959.336246687075	49946.367741775066	13
49953.28386383874	50206.67588477321	13
50150.01507831503	49967.4585380047	13
50011.324619255975	49840.01779644914	13
49913.06897503295	50268.704066811784	13
50001.883616148676	49822.93999554784	13
49821.33000719336	49963.429371183425	13
50067.25898886499	50299.5481318187	13
50312.86774719572	50064.39599804276	13
49920.41409133536	50211.85794271789	13
50134.903991282496	50294.766664702554	13
49807.74659419295	49910.431814206255	13
50177.85733746174	50263.28753647745	13
50289.855268476174	50195.87253657318	13
49991.65658112322	49834.47033002728	13
49954.2838570059	49932.567681573586	13
50134.146772529304	49919.941360165074	13
50277.22161375176	50133.308366604164	13
50104.8871746308	49843.04921901376	13
49982.72113976221	50282.111065392935	13
49970.30964053703	50266.57559813025	13
49888.66646427895	49889.67427989164	13
49852.69075180124	50088.01231689823	13
50034.70343841688	49842.8929720594	13
50119.61525528752	49929.7375222632	13
50122.13654008495	50305.53921269792	13
49883.53653405056	49866.388339157784	13
49873.97754758266	50028.521838738256	13
50290.19756268868	50149.0696829448	13
49840.90375638576	49970.40267512909	13
49870.208816108614	50045.05588065398	13
50031.51107217072	50300.66334862573	13
50294.06013900654	50008.849971630014	13
50066.769829554316	49819.48407439326	13
49816.62561946702	50136.276073985435	13
50236.83139424573	49998.62117844576	13
50227.548337381304	50217.361131876234	13
49830.96822187091	50248.72759137305	13
49854.63577929972	50044.9450266383	13
49796.42439005414	49944.46049919662	13
50276.112493355766	50070.63452342064	13
50326.161153635505	50054.80432681457	13
49963.95475450493	49883.97296737669	13
