# Supplementary material for: Abundant Topological Outliers in Social Media Data and Their Effect on Spatial Analysis
Source: PLoS One. 2016 Sep 9;11(9):e0162360. doi: 10.1371/journal.pone.0162360 (PMC5017681; doi:10.1371/journal.pone.0162360)
Supplement: S5 Dataset — See the respective attached file. (ZIP) [file pone.0162360.s005.zip › S5_overlap_lws/clust_15_24.csv]

50000.0	50000.0	0
50005.617866136956	50000.0519731636	0
50002.52047643192	50004.876090250946	0
50002.689334711264	50003.13657812308	0
49993.82957819091	50000.67820598295	0
49999.02133034173	50002.74311771021	0
50000.62508924751	49997.57153556058	0
50003.12463782944	50000.09610427862	0
49997.57385027558	49999.84121669528	0
50000.7474054147	50010.00724846448	0
49994.4714122237	50008.6578664922	0
50009.65697956892	49993.518401903086	0
50006.21919399996	50005.54852243241	0
50001.095320914435	50006.51696888545	0
49997.76648551505	50011.80979805977	0
49992.871942356476	50015.39754370275	0
50012.74981278483	49986.73871695857	0
50018.58647191826	49990.55611261125	0
49993.479156172514	50013.71835514086	0
50015.96499319302	50006.705808788436	0
49989.3655601913	50011.220919868014	0
50020.12901804716	49990.64524344877	0
49997.53397774438	50013.28163175991	0
49992.02291687238	49993.22394946702	0
49993.70087287382	50012.49075380555	0
50014.038708603686	50009.481436982765	0
49990.5206090736	50010.10707474396	0
49995.815075999715	50002.757859915895	0
49988.57262477311	50018.87567586168	0
49985.205754429204	50018.991416067714	0
50000.753092597726	50008.92987510806	0
50007.12835689727	50004.5064469943	0
49988.18316939765	50021.965627571284	0
50023.00980510928	50012.84799172331	0
50015.303310407464	50002.549411548316	0
50003.71952171015	50003.70894044671	0
50008.88986368925	49979.077652611086	0
49996.81979534139	49995.34390749475	0
49998.94671960802	49990.96645783639	0
50007.58827520875	49972.71365685861	0
50008.876317257826	50005.85307888341	0
50000.8144250401	50013.706889942834	0
50003.714838425534	50007.820901458785	0
50001.588387733704	49976.2283774819	0
50016.100105237405	50010.206884821266	0
50001.35678820628	50015.50812547974	0
49986.21253594532	50016.916857276745	0
49996.35393901498	50000.28888942667	0
50006.46273709469	50012.86513056279	0
50004.75420497777	50017.69122242193	0
50005.66435559645	50003.276707844845	0
49992.34798452613	50027.8751629872	0
49995.45944176766	50024.66749863028	0
49984.74545734642	50026.693621182414	0
49991.107740510946	50005.27986082665	0
50002.66515454976	50012.75072682848	0
49981.244047583124	50021.223953608634	0
50024.3612314805	50010.80504013063	0
49999.239320752036	49976.959525565035	0
49987.115787018316	50000.97386580161	0
50005.81254185144	49991.93259326773	0
50009.513775259125	50007.19859393015	0
50022.34214683989	50018.54227954308	0
50018.211643719034	49989.32904480352	0
50004.547079700096	49982.58527082029	0
49988.8456146988	49993.5372812326	0
49990.448020219235	50002.43383338751	0
49988.8883163795	50025.70348757823	0
49993.95605091015	49990.62298435866	0
49979.57349343251	50017.44743331287	0
49993.61998194337	49998.8335980756	0
50014.931316771435	49985.91142186888	0
49993.608343833825	49992.74728509485	0
49977.440538726456	50020.13597552961	0
50007.968850473684	50013.02057694987	0
50013.34750767807	50004.97356768187	0
50003.200530054564	50017.44372002275	0
49999.23305352258	50009.409663930746	0
49991.425046132455	50023.405105677804	0
49994.724523319564	50019.00029264135	0
49991.27881765631	50010.76046682384	0
50006.84586173645	49978.00618291794	0
50028.831314768526	50011.34911333689	0
50001.3612650346	49979.21196468529	0
50020.98863127538	50004.80596532164	0
49998.75093557429	49995.82732925432	0
49995.4441258003	49997.28253788326	0
49991.489081565116	50012.21829990068	0
50006.24099323281	50011.48454490207	0
50004.79866590971	49991.89932227533	0
50016.233772829895	50003.19904894724	0
50016.714459267714	50015.182749829175	0
50017.7315448403	50017.16734048088	0
50021.991572317085	50017.52189201108	0
50006.91518930322	49998.42962103721	0
50007.56048927315	49991.89347014625	0
49993.93809606977	49988.93913320493	0
49987.00664227186	50012.58033247648	0
49997.0858178483	50008.93395138812	0
49994.04919956522	50016.66461972759	0
50011.84285352973	50005.72617756539	0
50014.481944166946	50006.68362759123	0
50007.871174675056	49990.44715453634	0
49993.63386266311	50008.00409428245	0
50022.74306037996	50021.18141586944	0
50005.93254669708	49984.05523899566	0
49992.24889826113	50009.939607623324	0
50008.4427934885	49998.58463635654	0
50001.04290890485	50011.37214186102	0
49999.3052704781	49993.19977632991	0
50010.89753360852	50022.16578353757	0
49993.175524820836	50006.918569045156	0
50016.91622746796	49988.41137453173	0
50003.59408194109	50010.58844588422	0
49989.481770527505	49995.4861177332	0
49984.73585085144	49994.20070302458	0
50012.837114776354	49985.1365133406	0
50000.34305247011	50012.785151609714	0
49995.93687457166	50016.99500522154	0
50003.31097355637	49986.238309245724	0
50000.04605916713	50022.082498322925	0
49979.589436539696	50028.499326432466	0
49985.52414874005	50010.01286309389	0
50007.108907010544	50020.95847414887	0
49986.966473469394	49991.51938352491	0
49996.327747491756	49980.00227674999	0
49988.17212697217	49996.38698153703	0
50019.31313217457	50007.61923985611	0
49992.53588896353	50022.37133355393	0
49999.09466713823	50013.476121375024	0
50029.14446966455	50014.75448633938	0
50013.38928689112	50014.433837214296	0
49991.27886238349	50020.93796858425	0
49991.83480712943	49987.47643329798	0
50024.589045646135	50016.69583277622	0
49990.247207031265	50014.37724764673	0
50003.43966867959	49997.20275845644	0
49979.17630883298	50019.5881879999	0
50004.97473340724	50011.470830402024	0
50000.53356820436	50002.76897484182	0
50001.61653316917	50021.572832778234	0
50018.94424032681	49993.60663840168	0
50020.38047703234	50020.74765985587	0
50003.83350669472	50012.03122730116	0
49994.89504568151	50012.84439750901	0
49996.87682846905	50025.861913791916	0
49997.098711243336	49994.16967536577	0
50008.03526460013	50010.35644971345	0
50001.92318083519	50017.45295154525	0
50000.377491796935	49976.984220335165	0
50026.91338485968	50022.55672487124	0
50010.45322470468	49995.07446463879	0
50025.84685964897	50018.18498681671	0
49990.80211823522	49972.58716393453	0
49994.72272385651	50011.37120620343	0
50001.852378398005	50018.878474248006	0
49993.667654834906	49987.16892821146	0
50007.45552580738	50016.24722775261	0
50006.35128652182	50019.260102430024	0
50017.30387364059	50007.37394946992	0
49992.58703477916	49996.877168060775	0
50009.947620039384	50010.555094314834	0
49981.69947842373	50032.69512916941	0
49998.7770444248	50004.736977470784	0
49994.8396787193	50028.32619228644	0
49982.117999111564	50004.50644407321	0
50013.2587395598	49973.331376080634	0
50007.117533706994	50013.97330272922	0
49986.106936163014	50005.875429998	0
50001.72815943438	49991.6223069385	0
49998.46111792426	49998.329947724305	0
49993.05079443288	49995.51758079045	0
49989.09372078051	50029.30164552847	0
49992.520614717694	50005.040407713124	0
49983.052676738946	50016.443790599325	0
50009.99933301167	49987.13042252917	0
50015.98052851708	50019.71642252736	0
50016.21088632802	50021.48245778065	0
49998.70534882709	50006.917655615514	0
50009.12283055781	49982.086019546914	0
50019.024422535396	49979.180277617896	0
49990.26812337824	50030.2433063761	0
50003.491373859586	50026.35326489596	0
50014.994024579595	50017.72461282274	0
49999.503039100484	49979.993643984395	0
50016.59446989725	50011.704717480185	0
49987.5977680182	50016.2290938631	0
50006.390223561066	50006.65247227412	0
49981.80446184957	50026.90913270939	0
50031.93010862833	50017.21669287606	0
49987.002216492045	49994.37889454773	0
49985.92984921823	49988.95089163288	0
49987.43993140122	50031.405447704085	0
50013.74744611762	50012.43595942395	0
50018.7613895136	49998.645986736985	0
49976.04473665306	50022.98122919165	0
49987.940111189746	50038.4642042733	0
49998.49833424281	50015.34065276485	0
49994.770924699485	49982.39483626172	0
50000.81946056605	49989.27299020345	0
50016.92192325264	50018.480079521134	0
49995.77472700451	50009.82146876009	0
50025.69800720146	50020.491751462134	0
50013.55698775832	49971.58637274212	0
50011.00484594075	50005.00909070638	0
50026.67566909949	50012.980460931394	0
49997.33402353429	50017.842517393554	0
50004.40707653658	50000.68201633885	0
49990.062388632665	50021.873354042815	0
50007.94935946199	50000.55027054603	0
50021.52709422977	50008.28070517207	0
49974.42067889195	50019.43514323515	0
49993.46267817778	50033.181532471506	0
50011.86235055272	49996.41798817724	0
49987.663678211175	50043.84812144951	0
50007.67900232572	50007.70860501627	0
49994.15871647191	50038.08133593811	0
50007.33149770581	50022.79586273945	0
50012.948596504204	49999.23930996417	0
49994.60830319436	50003.57991862978	0
49983.259687413985	50006.67382320212	0
49987.767663779436	50025.748578925755	0
50000.377272225785	50031.02940101947	0
50006.200386445016	50001.51095319235	0
50025.26392312976	50023.16967630435	0
50013.22075925868	50006.565093937745	0
50016.585940684716	49986.990231434385	0
50010.34109688018	49983.7662747601	0
49986.57033639794	50020.426911942945	0
49995.74608418766	50014.093268935794	0
49979.820894012235	49999.83087349788	0
49992.848058799624	50018.606894891454	0
50009.49589345917	50004.08409166397	0
49995.445185531455	50015.34504338111	0
50012.65381958483	50021.704694713684	0
49996.32469968638	49986.25708256548	0
50015.35167753262	49996.81578074006	0
49986.545683340795	50011.15751195093	0
49999.01544000135	50031.23030123682	0
49984.04955694483	50033.704391224725	0
49996.34341982974	50016.06335658903	0
50003.28740459564	50033.504668726906	0
49991.228567853206	49998.994701024145	0
49998.48690694425	50034.82578726027	0
49978.796080530774	50029.228557862385	0
49972.68784987362	50023.40757561975	0
49979.767530607896	50006.443727209575	0
50003.901374846355	50022.071294366	0
50006.68412061943	49996.90955893893	0
49984.807419862154	50032.82916653138	0
49978.76889817724	50004.212907244015	0
50003.12234167268	49996.03595609164	0
50015.35949676402	49981.16546488212	0
50022.09116220106	50006.067597515845	0
49983.69614882663	49993.828876330015	0
49986.78398419033	50021.42345671076	0
49981.729597247	50017.71289487197	0
50005.12751088182	50026.85013294925	0
50006.22458721331	50010.28292114303	0
49996.483865586386	50007.00468741623	0
50009.52473506737	49992.39278211181	0
50014.49173332011	49995.93493838386	0
49994.50958438835	49996.90612479115	0
49987.59907203679	50009.38172949153	0
49984.960476002576	50031.0667794853	0
50008.74957161253	49994.92256567525	0
50010.46636301196	50003.077502344924	0
49984.148036034974	50017.19326230654	0
50004.971353289846	50029.65237519613	0
50012.70520670574	50000.99789815918	0
49989.42472028371	50007.06726861293	0
50027.670453407736	50018.20325321183	0
50011.440803861224	49968.8031552737	0
50037.945541020505	50011.155881581384	0
50001.96560497818	49985.14721363819	0
49991.94746759981	50013.46046976003	0
49999.00956378052	50025.146383235246	0
49982.77803511375	50003.13282277213	0
50014.11323694496	50000.20060613697	0
50023.13171616355	49987.58322604696	0
50004.21835121946	49971.40399318016	0
49990.15117831817	50013.05817990865	0
50008.16124251416	50039.635897582004	0
50007.9107866898	49997.54848848105	0
50000.976005797296	50001.37556251932	0
49996.1869171375	50012.1411597242	0
49981.777229712156	49995.12804494148	0
50010.25573551855	50024.995130932744	0
50002.20217308013	50029.874141640044	0
49990.618018822985	50036.4754032552	0
50022.654906278236	50014.17767062547	0
50000.18629733061	50004.775095715304	0
50025.70954018735	50015.05150700048	0
50028.39076938722	50013.5273054852	0
50004.52778030394	49989.54551679142	0
50016.11597760707	50023.63763528583	0
50012.06226017531	50002.80007589341	0
50015.57500712852	49976.59380574366	0
49994.04699387851	50036.766962947055	0
49994.23147591261	49994.86285691521	0
50014.20591833191	50001.96130031095	0
49991.086709624265	50026.4410707605	0
50011.53302681228	50007.14228004492	0
50017.28634181816	49997.76666689308	0
50009.97828130183	49998.98694511831	0
49998.42280858828	49997.16648699374	0
49981.63287193219	50012.98265475019	0
49991.38352638326	49994.802665766714	0
49998.19710648119	50026.74208698699	0
49989.2673735177	49992.100332574526	0
49983.60754580687	50026.18559871288	0
49994.711411941484	50029.90708723193	0
49985.614406423905	50041.25400036813	0
49989.39807355238	50009.12529163965	0
50001.85647537816	50002.18674254224	0
50007.411759296454	50011.884343995625	0
50012.52113279647	50010.93874121604	0
49995.30592486966	49991.43488924765	0
49979.11028741994	50021.34781520681	0
50011.93847514872	49994.777266105055	0
49997.2733219588	50022.30152669196	0
50003.09050523105	49994.98168183356	0
50023.58458192335	50010.008031241385	0
50024.400635161015	50015.63969515379	0
50009.31669316404	50000.960651664485	0
49988.547157255955	49986.54015875034	0
49987.42716531743	50019.481186598656	0
49984.02617602661	49992.260688525654	0
50006.996567558	50029.43673642438	0
50011.17538221257	50014.127750046806	0
49997.479248524534	50003.13788148927	0
50011.23886805816	49977.80876427163	0
49992.68056377014	50025.21909796744	0
50017.791785206966	50004.10504468356	0
49976.18799995448	50019.12711047864	0
50003.16269428631	50018.86082004992	0
50013.78688239874	50015.99415080916	0
50034.04869841953	50014.82994020081	0
50020.13939552426	49964.31969397732	0
49993.31683021726	50002.431098134926	0
49989.127824122916	50001.31052695597	0
49989.148691333205	50036.650567528675	0
49992.04054653573	50033.88130223572	0
49997.310770919445	50036.47767098101	0
50014.313896486216	50011.5437939993	0
49992.59109417176	50000.573211457	0
50003.566652880276	50030.50523785303	0
50008.267877108185	49989.07992392232	0
50003.849215893635	49983.772560070334	0
50027.92889428372	50020.7037335592	0
50021.73705097939	50009.564116499336	0
49979.67136981523	49996.9167302186	0
50023.68623823112	50004.8260394773	0
50008.60181165578	50003.29954302877	0
50007.03426341326	50002.78519483586	0
49994.34337435215	50032.255215823694	0
50008.65204366756	50021.587738195856	0
49991.824498461094	49968.903099107214	0
50018.683804969405	49969.64528418167	0
49994.911833902814	50002.06249770319	0
50016.093547154676	50001.04383182233	0
50014.49326475696	49993.41580814624	0
50010.70785577176	50012.68365077591	0
49992.09018308693	50030.92397957105	0
50009.82484592517	49966.31554819194	0
50009.86338540017	50029.15447883959	0
50017.04459773899	50009.42883168941	0
49975.05479511751	50020.48444939664	0
50018.814266957874	49976.935422037845	0
49972.86988915821	50011.1602949544	0
50018.73839936864	49964.38397057632	0
49986.31902075687	50007.88823209961	0
50037.84677869666	50013.49214320599	0
49986.7626497455	50022.57075428513	0
49991.27558686835	49997.38676047086	0
50021.65196854081	49986.9755175455	0
49991.72022925353	49991.05799227098	0
50014.31039277268	50003.195809406076	0
50006.33076488964	50021.85080608137	0
50002.45842725257	50020.733578880114	0
50011.95436890833	50032.05146346114	0
49976.475326719534	50026.32249645093	0
50004.463461898726	49974.22705170795	0
49979.26540775074	49998.92037446053	0
49985.75689271241	50024.974625693074	0
50016.455724572654	49985.246793367325	0
50017.17577699267	49991.01902038148	0
50000.601946745934	50034.29818728195	0
49992.16185760877	50007.363039662254	0
50008.80198918544	50016.70893323739	0
50008.86332272949	49997.23757014096	0
50005.45492158128	50004.812675392786	0
49969.349246922604	50022.47156029463	0
49976.08853392796	50028.32756045967	0
50002.331688862534	50006.25738942542	0
49985.74764509577	50012.984861611265	0
50002.02318493679	49998.08436648884	0
50001.91558525365	49975.034283284134	0
49999.095815587745	49982.605861267206	0
49978.35180052781	50017.54967237323	0
50012.38340044227	49979.87179005157	0
50023.600333695045	49993.823460517066	0
49990.4001842264	50016.861106052296	0
49996.075796262594	50028.875218757785	0
50009.63871960279	50009.357844056445	0
50014.32338329563	49980.620621059534	0
50004.370390024604	49999.55927239333	0
50009.933266449494	49981.04026973331	0
49998.279070073906	49989.14790118183	0
50000.09027862911	49985.965986953976	0
50007.58425433884	49982.493922115704	0
49993.48622997502	50027.222240225536	0
50017.4955434832	49965.03907990478	0
50010.51554905166	49989.16362642156	0
50017.824674773416	50002.22275061968	0
49990.75178922058	50034.86742795569	0
50021.88043196609	49961.175165641675	0
49996.64421145819	49998.7371607102	0
49991.75780021829	50019.4660592154	0
50027.913500418224	50017.15451996617	0
50013.81569746937	50019.689133858	0
50004.28831352451	50038.52084396365	0
49992.77931921248	49991.59900125161	0
49978.65701512325	50012.84377515613	0
50004.77482026446	49976.135135741635	0
49995.813684054854	50035.236614467474	0
49983.03468438865	50031.81985864512	0
50004.71734782377	49993.66931775265	0
50025.85747707013	50011.10938751277	0
49968.74387753086	50024.80184334084	0
49983.529336245294	50009.64252562868	0
49993.39848285341	50003.617739878144	0
50014.46718570509	49983.96089301351	0
50020.173441734536	50016.480228422304	0
50007.693507416174	50033.053834120445	0
49993.186312447346	50024.280714627246	0
49994.973836738965	50021.34108776201	0
49987.60408232425	50005.36708203352	0
50009.56722554615	49985.41140067304	0
50011.064823329914	50009.00448136461	0
49987.27549327144	50024.53233017405	0
50005.69923091442	49985.19514755773	0
49996.55414988045	49990.38935152011	0
49995.07237807018	50042.04749290123	0
49995.256284043724	50007.171566107325	0
50004.63754884523	50025.44366895706	0
49993.49255571869	49978.12434827637	0
49989.83621802233	50027.89987456958	0
50001.51715467434	50004.43497947403	0
50001.41748931328	50028.01783116377	0
49988.46472947548	50014.56638681003	0
49995.615601532205	49989.10904325816	0
49999.81186632161	50032.984149561446	0
50018.44718751919	50011.09523383245	0
50006.87791557796	49974.77446315902	0
49998.651631418616	50001.085531096855	0
49973.43281330659	50016.31538166456	0
49999.58320808095	50030.37685735507	0
49993.2894251306	50029.713716955564	0
49975.40500419498	50029.76201243983	0
50024.11542290242	50025.79299951493	0
49999.27756647585	49989.79791973968	0
49975.331603970415	50018.305052245814	0
49989.444688856944	50015.01093933485	0
49977.12504489644	49984.27347298042	0
49990.25690366514	49976.93831099457	0
50008.542487659186	50029.22940403769	0
50030.156146407935	50022.63532110915	0
49982.07322711716	50040.05289780173	0
50015.510839560164	49974.52445377229	0
49991.451148315326	50008.25060634001	0
50004.828070634074	50001.96933190945	0
50005.25330437662	49996.96558677492	0
49985.312292490395	50028.4759868639	0
50009.362837543355	50030.82482796203	0
50032.563228420164	50009.47854831758	0
49995.611104707394	50005.87596824924	0
50030.271117137454	50014.62710637189	0
49984.88558796916	50014.44361380154	0
49964.64000266914	50008.941933773196	0
49988.96237106808	50042.15384836116	0
50009.56366943694	49988.76303901595	0
50003.12119682203	50036.8696976103	0
49992.18350608743	49998.14283062459	0
49981.495117914346	49992.42868929224	0
49974.716587797215	50013.61636381599	0
50007.40338647013	50005.50670355559	0
50004.1132212756	50009.0422421293	0
50010.68776219184	50018.411945879954	0
50015.32555646248	49998.84607093262	0
50030.745394478356	50020.15587370813	0
50025.03173903792	49992.682176105074	0
49972.46927924088	49992.61330818193	0
49996.89332440772	50014.40214761091	0
50028.82168033592	50008.767927582856	0
50012.027869657475	49992.27122572834	0
49986.86969018716	50002.801212535116	0
50034.801909062	50011.167777959345	0
50022.083673384936	50010.63417620861	0
50009.30764203974	49972.31312632704	0
50080.860282364476	50096.95912625086	14
50096.85779049177	50086.80324959775	14
50066.09622531251	50101.87060088667	14
50083.32156187014	50074.40744537975	14
50064.047199107175	50117.85024676462	14
50091.34229249061	50115.54752325994	14
50065.107462408494	50062.90054696689	14
50081.96127003723	50049.42335048787	14
50042.987676754485	50119.0866910189	14
50107.46453167783	50109.07756299497	14
50120.644700334225	50096.65173220882	14
50137.011890179994	50094.613329162676	14
50046.64689915898	50054.48623723929	14
50045.563605709984	50102.72958910286	14
50061.676549206924	50082.90448108224	14
50106.84961637757	50128.18911786709	14
50090.17612952485	50131.9995343841	14
50056.60772542929	50039.51148700079	14
50034.49375828039	50035.361176849816	14
50032.3489594362	50136.62426619565	14
50156.76070784244	50090.455993204996	14
50128.28306006409	50115.80397946776	14
50148.38157531645	50112.191662242556	14
50101.88979272319	50044.464804889445	14
50069.05078244647	50021.42131824058	14
50086.71755704912	50021.25387004904	14
50023.556368412086	50101.39152800715	14
50026.40757941523	50058.23790947297	14
50045.05681920844	50150.6570955307	14
50061.30763984253	50133.74656665599	14
50003.75188833918	50114.944494866264	14
50152.21338169389	50126.794370416115	14
50175.47659219673	50078.612497640126	14
50171.73223616805	50057.505036212955	14
50121.12518320178	50057.33513915072	14
50017.67477036927	50023.597802039156	14
50097.74688492946	50152.45165966116	14
50066.75327410917	50147.9663859425	14
50028.71738368665	50084.3244282662	14
50193.911286421695	50064.19598789444	14
50158.95630002471	50140.47882147582	14
49984.473142205694	50120.74821875455	14
50021.941116065165	50119.145807810186	14
50155.28690752745	50044.425546683015	14
50210.7115684732	50073.137260955205	14
49998.35638906569	50133.79255778213	14
50103.15645465562	50028.70456995644	14
50001.33592856312	50097.84412259196	14
50117.14532775683	50081.11370986014	14
50161.14681404821	50072.62763046219	14
50093.17090180357	50006.0014658251	14
50166.50534422553	50109.24460978354	14
50186.34203244487	50114.639416763624	14
50174.94653357982	50042.675032187864	14
50175.55548458094	50125.34499100785	14
50096.08900873167	50170.395317041555	14
50150.90451594802	50153.60190567239	14
50175.69301593833	50095.54464560212	14
50117.100470642916	50173.10658355751	14
50000.48896264327	50007.210578015285	14
50022.73067740267	50156.35152584209	14
50005.855911208135	50148.87115176838	14
49981.44526483438	50103.047944472855	14
50006.46853091588	50082.59549598557	14
50218.139555010624	50057.984508351554	14
50040.05350531176	50170.923364789334	14
50175.722210138236	50156.48123408014	14
50195.226842863456	50086.32709081346	14
50184.95271566782	50024.07893012934	14
49980.45530688098	50084.03171654255	14
49976.767649799236	50069.10931094649	14
50011.004777026625	49988.79448072784	14
50081.699260453745	49991.99885611681	14
50133.409079308985	50040.099556641835	14
49961.0735692712	50097.51804203863	14
50237.04973517875	50052.366723557745	14
50096.910353805746	50187.69692586546	14
50015.72323414862	50169.61590740856	14
49974.78760479862	50135.25993719897	14
50167.05401986933	50174.777978379316	14
50068.7346043166	49980.18591567161	14
50044.35533985265	50070.49731424522	14
50010.414056316265	50051.04479917889	14
49956.564428790014	50071.138075890085	14
50118.27314319278	50035.710499533874	14
50250.8643698075	50065.251473735654	14
50109.72752950676	50067.55256823308	14
50137.219303358674	50077.15912472346	14
50167.18384417874	50009.38025222968	14
50210.227373551956	50091.42975963059	14
50203.64720627104	50012.43845688678	14
49951.155797286425	50113.98435909649	14
50154.67897391886	49992.524255233635	14
50143.03955259908	50019.87081809468	14
49990.31034412601	50054.64448780674	14
50222.00158416672	50039.17253758574	14
50149.260616072585	49976.08352638075	14
49945.177266518556	50095.472131709495	14
49978.50040221737	50043.32827867592	14
50192.40356116712	50044.05347644655	14
50104.658776504446	49990.549763387775	14
50171.089138933065	49973.222272897096	14
50093.44874420167	50204.26727304347	14
50110.50722408653	50005.03552272606	14
50188.92466769289	50007.017230229125	14
50239.12951337513	50080.89739757522	14
50032.27273209485	50016.27243609405	14
50142.04624661222	50061.7120509137	14
50077.89114507726	50007.48827742911	14
50186.61857803138	50146.16690134382	14
49994.15108388833	50036.07689535321	14
50037.06642149511	49999.8055100534	14
50127.407713812274	50157.49358975169	14
50153.76982207797	50188.09092757257	14
49978.19990935969	50014.40257234762	14
49977.20862712209	49994.08541336606	14
50055.06030612571	49995.30377522317	14
49955.740535346995	50148.1533320705	14
50146.62282919482	49952.98715695272	14
50186.80292972242	50170.28671203929	14
50202.18440438802	50112.98006527602	14
50048.15372875093	50011.88584114721	14
50199.240815432844	50136.41834244108	14
50087.88042148131	49974.67651006832	14
50165.04572682254	49947.60527106128	14
50143.68241957664	49935.774415206164	14
49990.05219928838	50162.03589733181	14
50114.047588641784	50209.903844428576	14
49964.76228652202	50005.75361580352	14
50133.07567951608	50180.50058163811	14
50223.849833984874	50110.47481951261	14
50222.25721964992	49999.59370743659	14
50043.36276082466	50189.13179270877	14
50106.912878301024	50227.95540372949	14
50136.649822550266	50137.821495186545	14
50179.11856678699	49992.66333330592	14
50204.927200852784	50029.56561187567	14
50243.08702981695	50096.34824353772	14
50104.00729075547	50248.75978488452	14
50124.56064624813	50021.487012576355	14
50004.68263930417	50066.769558923304	14
49992.157908644935	50182.562897187	14
49992.08493152061	49989.43222632499	14
50213.642027789414	50148.03967930035	14
50061.56157359465	50177.97384279768	14
50077.885061840534	50168.93288115316	14
50045.10744912681	49979.254477388684	14
49940.022545560874	50151.010619718225	14
50017.30897100544	50006.961295151734	14
50192.067556876464	50192.83672331372	14
50236.86674270935	49991.11515768395	14
50217.83399362854	49977.49346499531	14
50218.86729265852	50168.10106585773	14
50121.80379392129	50250.113288395936	14
50231.79087821758	49966.16489197568	14
50081.27628991907	50186.126477960526	14
50123.14912770753	49949.788608526425	14
49970.358731467895	50114.026791972596	14
49964.31103247486	50051.64260059617	14
50138.19497457971	50196.572600268424	14
50242.15720481268	50112.22555589705	14
50232.867735223204	50025.25955483345	14
50104.642755180525	49947.694489471316	14
50089.00465237349	49956.73874522476	14
50132.1122485998	50223.15838518842	14
50056.965706740484	49967.12858766712	14
50003.20114782926	50197.77966239645	14
50252.52568885044	50132.88692337099	14
50131.59085377205	50002.52712426649	14
50209.318267556315	49965.02605372676	14
50125.42680536105	49966.01422002619	14
50193.94039306735	49978.45010711224	14
49974.36304196868	50178.83782605101	14
50158.96829648923	50207.979879989456	14
50234.845901611385	50135.4493382522	14
50204.70295951505	49948.16462464687	14
50173.15457620363	50201.9312167589	14
49934.20796986602	50110.59354139771	14
50067.87515429531	50199.13010878543	14
50023.46382646912	50189.06706837037	14
50022.542118770696	49978.05665464601	14
50081.17799507998	49937.70029133351	14
49960.06736074965	50035.704686642115	14
50227.480121260174	49943.09012875984	14
50117.51046258123	50268.48364639505	14
50233.61438315666	50152.037690750454	14
50196.01255646292	49932.26538588893	14
50259.59648796145	50082.86784335789	14
50072.72842252485	49958.18029763048	14
50277.08286035915	50068.90718050356	14
49944.938082017914	50013.15876081715	14
50087.89130607154	50228.01457177278	14
50192.36287356476	50210.304186393696	14
50082.32148645768	50148.785962816124	14
50263.50286476457	50100.42649300565	14
50122.82431830228	50196.81894088218	14
50075.679046216756	49920.0765173518	14
50201.06284890734	50160.25764399733	14
49927.84290660814	50026.33474239568	14
49943.83516666227	50032.13361718035	14
50176.81520553852	50220.41784132478	14
50089.184905170834	50251.83843992516	14
50259.56824666973	50116.6789574386	14
50042.49136021337	49956.55341801543	14
49936.57826398606	50046.41803049924	14
49988.941362125996	49972.83246698694	14
50146.84047229787	50169.46524062659	14
49970.576260732436	50156.37866890662	14
50027.369038506986	49950.59888726615	14
50050.98493531776	50202.98616236317	14
50265.528351367764	50152.558243741754	14
50211.03693847738	50222.16520987805	14
49921.031845606965	50046.80885234919	14
50070.3376012599	50239.281062613874	14
49961.62163583645	49983.59955654837	14
50280.49784088448	50095.13312515916	14
49960.37017244718	50197.40154619839	14
50220.169197359566	50129.54264368281	14
50284.5052744344	50048.72796356797	14
50241.41418676697	49927.98978272344	14
50294.465015759575	50084.24362966129	14
50209.05170871236	49990.755605783466	14
50215.30990720091	50198.97022820253	14
50057.81043567339	49912.02903705089	14
50229.27732634588	50222.37684669337	14
50008.30152596179	49971.32002134516	14
50121.71397398067	50289.03020448485	14
50302.48617891484	50040.36975435252	14
50119.499183116306	49931.68270716397	14
49934.63835987201	50168.41883680213	14
50251.71941800637	49976.851923915056	14
50180.67531425863	49917.99448532335	14
50005.29219147659	49953.26408280098	14
50141.58963675424	50242.48566734578	14
49931.71014971969	50066.89963722228	14
50142.44912298255	50295.03746679492	14
50159.35317065177	50022.83722792856	14
49984.512910768506	49943.41411892005	14
50179.59802047813	49960.79538138869	14
50164.582501037934	50230.6000003417	14
50190.45453954635	50236.88874681616	14
50268.43763278422	49960.0039553038	14
50064.91649289719	49896.50011287736	14
50002.76099761263	50221.19312570211	14
50126.42228390855	49986.8054924572	14
50165.44540172645	49901.46230955401	14
50255.48667460454	50022.05617208716	14
50099.00971522803	50268.82026941734	14
50258.61843867747	49998.73095165331	14
50205.45466135244	49911.965222941035	14
50275.59334078193	50138.12057744763	14
50133.625893871336	49919.807383057945	14
49951.2212169931	50169.17485980136	14
50032.88440408371	50217.860779731025	14
49943.38837339583	50127.64004868653	14
50062.74727977982	50213.330262985706	14
50314.240952457956	50095.45370337133	14
49969.66931540497	49927.51460873351	14
50175.63700363825	49932.495781199264	14
49954.52274813057	49927.228584797136	14
49912.99424790411	50117.33974874213	14
50275.35362669304	50115.327838556535	14
50045.29625441067	49921.66389912261	14
50019.84871077137	49931.273619293424	14
50265.50740110759	49983.19594312001	14
50151.74735068826	50221.25656962081	14
49975.65730090615	49912.78719851895	14
50285.40240761887	49992.744165102114	14
50115.02884862009	50310.571026421385	14
50215.374045199685	50240.19916754141	14
49927.06891518009	50089.41874151831	14
50166.74426172635	49882.930580676366	14
50227.824351272866	50249.73037011088	14
50001.304344970806	50022.458600799786	14
50297.144939354934	50060.99172654172	14
49904.60844105937	50131.354638654724	14
50232.540284437244	50189.9037118191	14
49910.083985362275	50068.15285800771	14
50103.79675810282	50322.31026315212	14
50212.45181420999	49932.32558328509	14
49891.39630379035	50140.53339536347	14
50111.6579612692	49913.05386798959	14
50294.87382055224	50011.55357991151	14
49896.24346497709	50102.78819660037	14
50144.7688132995	49902.801094595656	14
50082.514889624574	49898.296026669464	14
50262.95956442	49939.43968509795	14
50280.515503763476	49944.434646460046	14
49984.81071760161	50220.3512451999	14
50131.2166659826	50309.424709501116	14
50217.181958893045	49895.067864972654	14
49940.329373732275	49982.90778422026	14
50292.40465162343	49934.711927701	14
49943.35903880604	50080.452140214904	14
50144.062447626355	50277.93251295832	14
50242.91792521531	50008.9531154087	14
49959.55106297337	50129.233883186615	14
50300.24166036104	50102.11498621895	14
50188.56332936042	49901.91031990443	14
50220.72461445226	49910.24303295678	14
50101.819076577995	50284.02742710716	14
50201.73455658101	50256.675554170055	14
50137.95838725752	50260.14610859121	14
50104.28147424598	50299.66922575075	14
50157.74708371343	50259.783180187595	14
49987.41490356851	50196.89207725322	14
49968.10326777381	50217.64828911795	14
50056.03015044674	50247.98711323888	14
50314.169051846795	50050.581374869296	14
50079.65531920089	50211.932123721504	14
50088.805169047984	50327.515052474446	14
50165.35261044231	50284.622795339856	14
50146.38887771071	49883.030440707196	14
49998.79326499856	50236.890709142164	14
50289.84200630189	50123.04239985991	14
49897.309091959636	50049.88911115834	14
50097.931886253544	49920.65375815523	14
49890.341693056784	50064.379070337774	14
50174.08046639727	50250.59563854086	14
50124.31076905452	49896.74625128526	14
49911.22379323902	50020.161402787184	14
50140.549868727736	49866.6466070783	14
50052.51008467275	50227.07137969633	14
50226.40473495584	50095.081874710966	14
49879.462835260645	50083.1657951457	14
50307.54368592408	49987.924340368154	14
49967.262693706856	49964.2740225641	14
50257.98989998914	49921.40551419091	14
50100.190851535386	50342.69386530132	14
50259.43582429915	50036.73957317616	14
50292.75903216696	49973.817775419484	14
50246.72696466272	49956.69442437858	14
49923.76100325946	49997.40264951742	14
50317.60535084467	50076.21367000907	14
50080.84223770562	50293.13980717628	14
49886.59254899025	50116.264209282934	14
49988.25305043725	49901.66477517816	14
50306.52420005133	49940.089203693824	14
50058.08420133687	49881.70516383615	14
49954.328427379056	49948.09104401833	14
50313.52486044687	49969.6607270022	14
49934.69877437598	49958.30970114205	14
50320.66921428527	50109.33899534976	14
50293.77419376806	49952.75600908455	14
50014.74924634652	50211.25254356251	14
50244.747154953475	50259.22361747293	14
50115.66121871423	50140.62471088869	14
49864.35141681995	50123.835677466595	14
49940.394864244976	50202.06287561304	14
50277.550075541134	49972.67129625606	14
50322.278598804936	49953.516261302866	14
50245.82571481726	50170.7463918399	14
49908.818374202536	50036.34224346917	14
50204.638076185474	49878.62087750691	14
50074.698886644546	50316.56862151004	14
49912.13171317548	50146.36181882938	14
50275.206039441255	49913.80806360616	14
50271.01803601842	50009.25480759725	14
50041.638287144764	49902.11860962775	14
50116.91346053013	50350.23978594745	14
50334.75428526903	50054.284121527904	14
49936.36979147364	49925.14292404684	14
49894.279792986345	50079.0120897387	14
50012.51930370855	50250.74553265123	14
49858.837077884324	50143.88574856132	14
50282.33312575537	50158.812002215884	14
50057.23396586939	50324.28500635572	14
50204.493290080354	50181.91548291961	14
50161.195489653895	49863.758077202976	14
50107.70970422664	49969.89709331888	14
50346.10338490348	50064.678389333894	14
49943.795623275386	50183.79383256908	14
49889.40716803537	50011.32147816048	14
50033.494116709764	50246.64794909424	14
50182.338905290155	49884.22871439128	14
50073.19468539425	50279.415829830985	14
49913.57742391115	50162.044620741675	14
49864.97820712262	50157.85483123198	14
50039.89737881921	50331.97286805644	14
50300.11129589822	49919.53309025926	14
50022.465686295436	49910.15111740056	14
49877.96870044645	50171.10042788387	14
49951.891851520304	50218.451367818874	14
50122.63769189352	49850.91227396724	14
49879.2559509531	50042.17606439749	14
50329.75417573935	50031.50112623152	14
50257.041216550264	50249.284451015126	14
49858.11008504675	50092.57084231823	14
50332.54718481102	50089.085268764255	14
50184.83379209914	50292.04033597414	14
50283.23003437631	50027.61388063767	14
50187.755263375635	50267.107687719996	14
50176.961299458424	49847.27088886391	14
50241.69105429772	50238.37922628464	14
50020.86479311565	50232.13291224491	14
50321.59663830925	50125.067030583064	14
50324.89552266105	50015.10863277911	14
50294.442381601024	50141.30925073881	14
50153.27823422704	49849.68355681988	14
50343.38878314116	50022.92146109601	14
50224.31305618099	49881.2752244252	14
50293.39606193221	49899.20458390651	14
49859.28089800471	50179.81704078063	14
50073.95877168859	50258.03409847893	14
50105.12999939194	49838.162813391486	14
50084.9897865149	50351.15503372414	14
50106.28044390033	49859.06903716991	14
50235.93513588546	49910.70714106892	14
50316.546986051915	49919.14350257926	14
50364.48821863608	50026.89885403245	14
49990.720081471474	50250.04656735129	14
50112.138877465084	49885.82950087211	14
49888.210232923535	50028.03329919359	14
49869.59038544495	50018.82124873539	14
49922.42259996135	50134.27829718291	14
49895.59949308209	50156.97295314997	14
49839.41831583747	50085.26293782009	14
50261.71145114493	50175.22525460906	14
49832.15950634317	50068.54476346268	14
49916.96902935262	49935.85212164709	14
49873.78898927429	50195.208111140084	14
49825.32958500771	50092.706498583626	14
50128.37751554813	49876.35092923971	14
50216.30471260876	49863.24200384171	14
49823.69092627107	50048.106188628815	14
49813.46351260979	50061.20365634825	14
49900.68818260322	49923.371682672594	14
49859.89168390499	50006.26770181647	14
50236.069341097245	50207.732687706	14
49898.06135875761	49992.76191115314	14
49904.92773363941	49973.08127015019	14
49867.92553525031	50068.314507528376	14
50213.027899990404	50277.42217064166	14
50137.81472528796	49844.29510711778	14
50372.18866157311	50048.15483703757	14
49840.421528931816	50038.44167439545	14
50034.66489528323	49881.67342449437	14
50326.86676707763	49936.683350964115	14
49997.96130306686	49921.14188306429	14
49936.51068067378	49909.92888538231	14
49915.861876484094	49916.94806430852	14
49933.647178483865	49941.88827143017	14
50280.857391131554	50180.29084920214	14
50124.08694982409	50324.14438766746	14
49970.40721681489	49896.4699597775	14
50251.91943484101	50190.46930892347	14
50170.987252055646	49827.60101773248	14
50027.773085436536	49863.2727834009	14
50019.25758032491	49845.60144014656	14
50135.518433394944	50345.06450187221	14
50002.590060440176	49829.82725695342	14
49798.53321850066	50048.36279961744	14
50380.05232518897	50070.47439077215	14
50254.53171428145	50226.93249594254	14
49927.93061116526	49972.97659238427	14
49922.13556175206	50194.48203295168	14
49913.71250834213	50178.51681275454	14
49913.989895856655	49897.95759163703	14
50232.68857538844	50067.110200440206	14
49855.22713378247	50033.74524982134	14
50253.86454236032	50272.77156021773	14
50047.915178624324	49855.0251949929	14
49846.27130260215	50126.76157908397	14
49864.748003275134	50048.905728595666	14
50280.0025961608	50250.83424650165	14
49806.111404431176	50075.02273361953	14
50027.47134336212	50316.170342161946	14
49945.53880103909	49997.93715364284	14
49811.07991284064	50028.73407721051	14
49840.76826583587	50108.20226455656	14
50072.33425976985	49865.944855067486	14
50350.16547930197	49937.406484653686	14
50092.45019973711	49818.76278382909	14
50224.59730180726	50265.98186321686	14
50034.38029840753	49935.19988802859	14
49975.792586093674	50241.699251166174	14
49886.80176311135	49935.271842192815	14
49862.9341085397	49989.637054973566	14
50161.02008044128	50306.718895612445	14
50063.95193822622	49846.59561119622	14
49948.60113296169	50055.55421184242	14
50158.07439928607	49921.23440617752	14
49959.92260694184	50259.4617564372	14
49957.21761089834	50240.416415542415	14
49929.8892877664	50222.888903712395	14
50338.15055840409	50120.930725843355	14
50313.19696935152	50154.99760447877	14
50239.32995467659	49886.846567844055	14
49873.34852140405	50108.26644513524	14
50212.069212576804	50292.43912717439	14
49830.42875824461	50132.817076285144	14
49859.48446720266	50205.7963559441	14
49885.02512528282	49954.749315940135	14
49918.113462192356	50102.3130494051	14
49933.5157674579	49888.466173658766	14
49888.201645947636	50208.54759900642	14
49896.26851059433	50183.34836621969	14
49876.33706564025	49973.99032029888	14
50188.59666752555	49948.77089064375	14
50125.98688538051	50362.2605032621	14
