# Supplementary material for: Abundant Topological Outliers in Social Media Data and Their Effect on Spatial Analysis
Source: PLoS One. 2016 Sep 9;11(9):e0162360. doi: 10.1371/journal.pone.0162360 (PMC5017681; doi:10.1371/journal.pone.0162360)
Supplement: S5 Dataset — See the respective attached file. (ZIP) [file pone.0162360.s005.zip › S5_overlap_lws/clust_16_25.csv]

50000.0	50000.0	0
50005.617866136956	50000.0519731636	0
50002.52047643192	50004.876090250946	0
50002.689334711264	50003.13657812308	0
49993.82957819091	50000.67820598295	0
49999.02133034173	50002.74311771021	0
50000.62508924751	49997.57153556058	0
50003.12463782944	50000.09610427862	0
49997.57385027558	49999.84121669528	0
50000.7474054147	50010.00724846448	0
49994.4714122237	50008.6578664922	0
50009.65697956892	49993.518401903086	0
50006.21919399996	50005.54852243241	0
50001.095320914435	50006.51696888545	0
49997.76648551505	50011.80979805977	0
49992.871942356476	50015.39754370275	0
50012.74981278483	49986.73871695857	0
50018.58647191826	49990.55611261125	0
49993.479156172514	50013.71835514086	0
50015.96499319302	50006.705808788436	0
49989.3655601913	50011.220919868014	0
50020.12901804716	49990.64524344877	0
49997.53397774438	50013.28163175991	0
49992.02291687238	49993.22394946702	0
49993.70087287382	50012.49075380555	0
50014.038708603686	50009.481436982765	0
49990.5206090736	50010.10707474396	0
49995.815075999715	50002.757859915895	0
49988.57262477311	50018.87567586168	0
49985.205754429204	50018.991416067714	0
50000.753092597726	50008.92987510806	0
50007.12835689727	50004.5064469943	0
49988.18316939765	50021.965627571284	0
50023.00980510928	50012.84799172331	0
50015.303310407464	50002.549411548316	0
50003.71952171015	50003.70894044671	0
50008.88986368925	49979.077652611086	0
49996.81979534139	49995.34390749475	0
49998.94671960802	49990.96645783639	0
50007.58827520875	49972.71365685861	0
50008.876317257826	50005.85307888341	0
50000.8144250401	50013.706889942834	0
50003.714838425534	50007.820901458785	0
50001.588387733704	49976.2283774819	0
50016.100105237405	50010.206884821266	0
50001.35678820628	50015.50812547974	0
49986.21253594532	50016.916857276745	0
49996.35393901498	50000.28888942667	0
50006.46273709469	50012.86513056279	0
50004.75420497777	50017.69122242193	0
50005.66435559645	50003.276707844845	0
49992.34798452613	50027.8751629872	0
49995.45944176766	50024.66749863028	0
49984.74545734642	50026.693621182414	0
49991.107740510946	50005.27986082665	0
50002.66515454976	50012.75072682848	0
49981.244047583124	50021.223953608634	0
50024.3612314805	50010.80504013063	0
49999.239320752036	49976.959525565035	0
49987.115787018316	50000.97386580161	0
50005.81254185144	49991.93259326773	0
50009.513775259125	50007.19859393015	0
50022.34214683989	50018.54227954308	0
50018.211643719034	49989.32904480352	0
50004.547079700096	49982.58527082029	0
49988.8456146988	49993.5372812326	0
49990.448020219235	50002.43383338751	0
49988.8883163795	50025.70348757823	0
49993.95605091015	49990.62298435866	0
49979.57349343251	50017.44743331287	0
49993.61998194337	49998.8335980756	0
50014.931316771435	49985.91142186888	0
49993.608343833825	49992.74728509485	0
49977.440538726456	50020.13597552961	0
50007.968850473684	50013.02057694987	0
50013.34750767807	50004.97356768187	0
50003.200530054564	50017.44372002275	0
49999.23305352258	50009.409663930746	0
49991.425046132455	50023.405105677804	0
49994.724523319564	50019.00029264135	0
49991.27881765631	50010.76046682384	0
50006.84586173645	49978.00618291794	0
50028.831314768526	50011.34911333689	0
50001.3612650346	49979.21196468529	0
50020.98863127538	50004.80596532164	0
49998.75093557429	49995.82732925432	0
49995.4441258003	49997.28253788326	0
49991.489081565116	50012.21829990068	0
50006.24099323281	50011.48454490207	0
50004.79866590971	49991.89932227533	0
50016.233772829895	50003.19904894724	0
50016.714459267714	50015.182749829175	0
50017.7315448403	50017.16734048088	0
50021.991572317085	50017.52189201108	0
50006.91518930322	49998.42962103721	0
50007.56048927315	49991.89347014625	0
49993.93809606977	49988.93913320493	0
49987.00664227186	50012.58033247648	0
49997.0858178483	50008.93395138812	0
49994.04919956522	50016.66461972759	0
50011.84285352973	50005.72617756539	0
50014.481944166946	50006.68362759123	0
50007.871174675056	49990.44715453634	0
49993.63386266311	50008.00409428245	0
50022.74306037996	50021.18141586944	0
50005.93254669708	49984.05523899566	0
49992.24889826113	50009.939607623324	0
50008.4427934885	49998.58463635654	0
50001.04290890485	50011.37214186102	0
49999.3052704781	49993.19977632991	0
50010.89753360852	50022.16578353757	0
49993.175524820836	50006.918569045156	0
50016.91622746796	49988.41137453173	0
50003.59408194109	50010.58844588422	0
49989.481770527505	49995.4861177332	0
49984.73585085144	49994.20070302458	0
50012.837114776354	49985.1365133406	0
50000.34305247011	50012.785151609714	0
49995.93687457166	50016.99500522154	0
50003.31097355637	49986.238309245724	0
50000.04605916713	50022.082498322925	0
49979.589436539696	50028.499326432466	0
49985.52414874005	50010.01286309389	0
50007.108907010544	50020.95847414887	0
49986.966473469394	49991.51938352491	0
49996.327747491756	49980.00227674999	0
49988.17212697217	49996.38698153703	0
50019.31313217457	50007.61923985611	0
49992.53588896353	50022.37133355393	0
49999.09466713823	50013.476121375024	0
50029.14446966455	50014.75448633938	0
50013.38928689112	50014.433837214296	0
49991.27886238349	50020.93796858425	0
49991.83480712943	49987.47643329798	0
50024.589045646135	50016.69583277622	0
49990.247207031265	50014.37724764673	0
50003.43966867959	49997.20275845644	0
49979.17630883298	50019.5881879999	0
50004.97473340724	50011.470830402024	0
50000.53356820436	50002.76897484182	0
50001.61653316917	50021.572832778234	0
50018.94424032681	49993.60663840168	0
50020.38047703234	50020.74765985587	0
50003.83350669472	50012.03122730116	0
49994.89504568151	50012.84439750901	0
49996.87682846905	50025.861913791916	0
49997.098711243336	49994.16967536577	0
50008.03526460013	50010.35644971345	0
50001.92318083519	50017.45295154525	0
50000.377491796935	49976.984220335165	0
50026.91338485968	50022.55672487124	0
50010.45322470468	49995.07446463879	0
50025.84685964897	50018.18498681671	0
49990.80211823522	49972.58716393453	0
49994.72272385651	50011.37120620343	0
50001.852378398005	50018.878474248006	0
49993.667654834906	49987.16892821146	0
50007.45552580738	50016.24722775261	0
50006.35128652182	50019.260102430024	0
50017.30387364059	50007.37394946992	0
49992.58703477916	49996.877168060775	0
50009.947620039384	50010.555094314834	0
49981.69947842373	50032.69512916941	0
49998.7770444248	50004.736977470784	0
49994.8396787193	50028.32619228644	0
49982.117999111564	50004.50644407321	0
50013.2587395598	49973.331376080634	0
50007.117533706994	50013.97330272922	0
49986.106936163014	50005.875429998	0
50001.72815943438	49991.6223069385	0
49998.46111792426	49998.329947724305	0
49993.05079443288	49995.51758079045	0
49989.09372078051	50029.30164552847	0
49992.520614717694	50005.040407713124	0
49983.052676738946	50016.443790599325	0
50009.99933301167	49987.13042252917	0
50015.98052851708	50019.71642252736	0
50016.21088632802	50021.48245778065	0
49998.70534882709	50006.917655615514	0
50009.12283055781	49982.086019546914	0
50019.024422535396	49979.180277617896	0
49990.26812337824	50030.2433063761	0
50003.491373859586	50026.35326489596	0
50014.994024579595	50017.72461282274	0
49999.503039100484	49979.993643984395	0
50016.59446989725	50011.704717480185	0
49987.5977680182	50016.2290938631	0
50006.390223561066	50006.65247227412	0
49981.80446184957	50026.90913270939	0
50031.93010862833	50017.21669287606	0
49987.002216492045	49994.37889454773	0
49985.92984921823	49988.95089163288	0
49987.43993140122	50031.405447704085	0
50013.74744611762	50012.43595942395	0
50018.7613895136	49998.645986736985	0
49976.04473665306	50022.98122919165	0
49987.940111189746	50038.4642042733	0
49998.49833424281	50015.34065276485	0
49994.770924699485	49982.39483626172	0
50000.81946056605	49989.27299020345	0
50016.92192325264	50018.480079521134	0
49995.77472700451	50009.82146876009	0
50025.69800720146	50020.491751462134	0
50013.55698775832	49971.58637274212	0
50011.00484594075	50005.00909070638	0
50026.67566909949	50012.980460931394	0
49997.33402353429	50017.842517393554	0
50004.40707653658	50000.68201633885	0
49990.062388632665	50021.873354042815	0
50007.94935946199	50000.55027054603	0
50021.52709422977	50008.28070517207	0
49974.42067889195	50019.43514323515	0
49993.46267817778	50033.181532471506	0
50011.86235055272	49996.41798817724	0
49987.663678211175	50043.84812144951	0
50007.67900232572	50007.70860501627	0
49994.15871647191	50038.08133593811	0
50007.33149770581	50022.79586273945	0
50012.948596504204	49999.23930996417	0
49994.60830319436	50003.57991862978	0
49983.259687413985	50006.67382320212	0
49987.767663779436	50025.748578925755	0
50000.377272225785	50031.02940101947	0
50006.200386445016	50001.51095319235	0
50025.26392312976	50023.16967630435	0
50013.22075925868	50006.565093937745	0
50016.585940684716	49986.990231434385	0
50010.34109688018	49983.7662747601	0
49986.57033639794	50020.426911942945	0
49995.74608418766	50014.093268935794	0
49979.820894012235	49999.83087349788	0
49992.848058799624	50018.606894891454	0
50009.49589345917	50004.08409166397	0
49995.445185531455	50015.34504338111	0
50012.65381958483	50021.704694713684	0
49996.32469968638	49986.25708256548	0
50015.35167753262	49996.81578074006	0
49986.545683340795	50011.15751195093	0
49999.01544000135	50031.23030123682	0
49984.04955694483	50033.704391224725	0
49996.34341982974	50016.06335658903	0
50003.28740459564	50033.504668726906	0
49991.228567853206	49998.994701024145	0
49998.48690694425	50034.82578726027	0
49978.796080530774	50029.228557862385	0
49972.68784987362	50023.40757561975	0
49979.767530607896	50006.443727209575	0
50003.901374846355	50022.071294366	0
50006.68412061943	49996.90955893893	0
49984.807419862154	50032.82916653138	0
49978.76889817724	50004.212907244015	0
50003.12234167268	49996.03595609164	0
50015.35949676402	49981.16546488212	0
50022.09116220106	50006.067597515845	0
49983.69614882663	49993.828876330015	0
49986.78398419033	50021.42345671076	0
49981.729597247	50017.71289487197	0
50005.12751088182	50026.85013294925	0
50006.22458721331	50010.28292114303	0
49996.483865586386	50007.00468741623	0
50009.52473506737	49992.39278211181	0
50014.49173332011	49995.93493838386	0
49994.50958438835	49996.90612479115	0
49987.59907203679	50009.38172949153	0
49984.960476002576	50031.0667794853	0
50008.74957161253	49994.92256567525	0
50010.46636301196	50003.077502344924	0
49984.148036034974	50017.19326230654	0
50004.971353289846	50029.65237519613	0
50012.70520670574	50000.99789815918	0
49989.42472028371	50007.06726861293	0
50027.670453407736	50018.20325321183	0
50011.440803861224	49968.8031552737	0
50037.945541020505	50011.155881581384	0
50001.96560497818	49985.14721363819	0
49991.94746759981	50013.46046976003	0
49999.00956378052	50025.146383235246	0
49982.77803511375	50003.13282277213	0
50014.11323694496	50000.20060613697	0
50023.13171616355	49987.58322604696	0
50004.21835121946	49971.40399318016	0
49990.15117831817	50013.05817990865	0
50008.16124251416	50039.635897582004	0
50007.9107866898	49997.54848848105	0
50000.976005797296	50001.37556251932	0
49996.1869171375	50012.1411597242	0
49981.777229712156	49995.12804494148	0
50010.25573551855	50024.995130932744	0
50002.20217308013	50029.874141640044	0
49990.618018822985	50036.4754032552	0
50022.654906278236	50014.17767062547	0
50000.18629733061	50004.775095715304	0
50025.70954018735	50015.05150700048	0
50028.39076938722	50013.5273054852	0
50004.52778030394	49989.54551679142	0
50016.11597760707	50023.63763528583	0
50012.06226017531	50002.80007589341	0
50015.57500712852	49976.59380574366	0
49994.04699387851	50036.766962947055	0
49994.23147591261	49994.86285691521	0
50014.20591833191	50001.96130031095	0
49991.086709624265	50026.4410707605	0
50011.53302681228	50007.14228004492	0
50017.28634181816	49997.76666689308	0
50009.97828130183	49998.98694511831	0
49998.42280858828	49997.16648699374	0
49981.63287193219	50012.98265475019	0
49991.38352638326	49994.802665766714	0
49998.19710648119	50026.74208698699	0
49989.2673735177	49992.100332574526	0
49983.60754580687	50026.18559871288	0
49994.711411941484	50029.90708723193	0
49985.614406423905	50041.25400036813	0
49989.39807355238	50009.12529163965	0
50001.85647537816	50002.18674254224	0
50007.411759296454	50011.884343995625	0
50012.52113279647	50010.93874121604	0
49995.30592486966	49991.43488924765	0
49979.11028741994	50021.34781520681	0
50011.93847514872	49994.777266105055	0
49997.2733219588	50022.30152669196	0
50003.09050523105	49994.98168183356	0
50023.58458192335	50010.008031241385	0
50024.400635161015	50015.63969515379	0
50009.31669316404	50000.960651664485	0
49988.547157255955	49986.54015875034	0
49987.42716531743	50019.481186598656	0
49984.02617602661	49992.260688525654	0
50006.996567558	50029.43673642438	0
50011.17538221257	50014.127750046806	0
49997.479248524534	50003.13788148927	0
50011.23886805816	49977.80876427163	0
49992.68056377014	50025.21909796744	0
50017.791785206966	50004.10504468356	0
49976.18799995448	50019.12711047864	0
50003.16269428631	50018.86082004992	0
50013.78688239874	50015.99415080916	0
50034.04869841953	50014.82994020081	0
50020.13939552426	49964.31969397732	0
49993.31683021726	50002.431098134926	0
49989.127824122916	50001.31052695597	0
49989.148691333205	50036.650567528675	0
49992.04054653573	50033.88130223572	0
49997.310770919445	50036.47767098101	0
50014.313896486216	50011.5437939993	0
49992.59109417176	50000.573211457	0
50003.566652880276	50030.50523785303	0
50008.267877108185	49989.07992392232	0
50003.849215893635	49983.772560070334	0
50027.92889428372	50020.7037335592	0
50021.73705097939	50009.564116499336	0
49979.67136981523	49996.9167302186	0
50023.68623823112	50004.8260394773	0
50008.60181165578	50003.29954302877	0
50007.03426341326	50002.78519483586	0
49994.34337435215	50032.255215823694	0
50008.65204366756	50021.587738195856	0
49991.824498461094	49968.903099107214	0
50018.683804969405	49969.64528418167	0
49994.911833902814	50002.06249770319	0
50016.093547154676	50001.04383182233	0
50014.49326475696	49993.41580814624	0
50010.70785577176	50012.68365077591	0
49992.09018308693	50030.92397957105	0
50009.82484592517	49966.31554819194	0
50009.86338540017	50029.15447883959	0
50017.04459773899	50009.42883168941	0
49975.05479511751	50020.48444939664	0
50018.814266957874	49976.935422037845	0
49972.86988915821	50011.1602949544	0
50018.73839936864	49964.38397057632	0
49986.31902075687	50007.88823209961	0
50037.84677869666	50013.49214320599	0
49986.7626497455	50022.57075428513	0
49991.27558686835	49997.38676047086	0
50021.65196854081	49986.9755175455	0
49991.72022925353	49991.05799227098	0
50014.31039277268	50003.195809406076	0
50006.33076488964	50021.85080608137	0
50002.45842725257	50020.733578880114	0
50011.95436890833	50032.05146346114	0
49976.475326719534	50026.32249645093	0
50004.463461898726	49974.22705170795	0
49979.26540775074	49998.92037446053	0
49985.75689271241	50024.974625693074	0
50016.455724572654	49985.246793367325	0
50017.17577699267	49991.01902038148	0
50000.601946745934	50034.29818728195	0
49992.16185760877	50007.363039662254	0
50008.80198918544	50016.70893323739	0
50008.86332272949	49997.23757014096	0
50005.45492158128	50004.812675392786	0
49969.349246922604	50022.47156029463	0
49976.08853392796	50028.32756045967	0
50002.331688862534	50006.25738942542	0
49985.74764509577	50012.984861611265	0
50002.02318493679	49998.08436648884	0
50001.91558525365	49975.034283284134	0
49999.095815587745	49982.605861267206	0
49978.35180052781	50017.54967237323	0
50012.38340044227	49979.87179005157	0
50023.600333695045	49993.823460517066	0
49990.4001842264	50016.861106052296	0
49996.075796262594	50028.875218757785	0
50009.63871960279	50009.357844056445	0
50014.32338329563	49980.620621059534	0
50004.370390024604	49999.55927239333	0
50009.933266449494	49981.04026973331	0
49998.279070073906	49989.14790118183	0
50000.09027862911	49985.965986953976	0
50007.58425433884	49982.493922115704	0
49993.48622997502	50027.222240225536	0
50017.4955434832	49965.03907990478	0
50010.51554905166	49989.16362642156	0
50017.824674773416	50002.22275061968	0
49990.75178922058	50034.86742795569	0
50021.88043196609	49961.175165641675	0
49996.64421145819	49998.7371607102	0
49991.75780021829	50019.4660592154	0
50027.913500418224	50017.15451996617	0
50013.81569746937	50019.689133858	0
50004.28831352451	50038.52084396365	0
49992.77931921248	49991.59900125161	0
49978.65701512325	50012.84377515613	0
50004.77482026446	49976.135135741635	0
49995.813684054854	50035.236614467474	0
49983.03468438865	50031.81985864512	0
50004.71734782377	49993.66931775265	0
50025.85747707013	50011.10938751277	0
49968.74387753086	50024.80184334084	0
49983.529336245294	50009.64252562868	0
49993.39848285341	50003.617739878144	0
50014.46718570509	49983.96089301351	0
50020.173441734536	50016.480228422304	0
50007.693507416174	50033.053834120445	0
49993.186312447346	50024.280714627246	0
49994.973836738965	50021.34108776201	0
49987.60408232425	50005.36708203352	0
50009.56722554615	49985.41140067304	0
50011.064823329914	50009.00448136461	0
49987.27549327144	50024.53233017405	0
50005.69923091442	49985.19514755773	0
49996.55414988045	49990.38935152011	0
49995.07237807018	50042.04749290123	0
49995.256284043724	50007.171566107325	0
50004.63754884523	50025.44366895706	0
49993.49255571869	49978.12434827637	0
49989.83621802233	50027.89987456958	0
50001.51715467434	50004.43497947403	0
50001.41748931328	50028.01783116377	0
49988.46472947548	50014.56638681003	0
49995.615601532205	49989.10904325816	0
49999.81186632161	50032.984149561446	0
50018.44718751919	50011.09523383245	0
50006.87791557796	49974.77446315902	0
49998.651631418616	50001.085531096855	0
49973.43281330659	50016.31538166456	0
49999.58320808095	50030.37685735507	0
49993.2894251306	50029.713716955564	0
49975.40500419498	50029.76201243983	0
50024.11542290242	50025.79299951493	0
49999.27756647585	49989.79791973968	0
49975.331603970415	50018.305052245814	0
49989.444688856944	50015.01093933485	0
49977.12504489644	49984.27347298042	0
49990.25690366514	49976.93831099457	0
50008.542487659186	50029.22940403769	0
50030.156146407935	50022.63532110915	0
49982.07322711716	50040.05289780173	0
50015.510839560164	49974.52445377229	0
49991.451148315326	50008.25060634001	0
50004.828070634074	50001.96933190945	0
50005.25330437662	49996.96558677492	0
49985.312292490395	50028.4759868639	0
50009.362837543355	50030.82482796203	0
50032.563228420164	50009.47854831758	0
49995.611104707394	50005.87596824924	0
50030.271117137454	50014.62710637189	0
49984.88558796916	50014.44361380154	0
49964.64000266914	50008.941933773196	0
49988.96237106808	50042.15384836116	0
50009.56366943694	49988.76303901595	0
50003.12119682203	50036.8696976103	0
49992.18350608743	49998.14283062459	0
49981.495117914346	49992.42868929224	0
49974.716587797215	50013.61636381599	0
50007.40338647013	50005.50670355559	0
50004.1132212756	50009.0422421293	0
50010.68776219184	50018.411945879954	0
50015.32555646248	49998.84607093262	0
50030.745394478356	50020.15587370813	0
50025.03173903792	49992.682176105074	0
49972.46927924088	49992.61330818193	0
49996.89332440772	50014.40214761091	0
50028.82168033592	50008.767927582856	0
50012.027869657475	49992.27122572834	0
49986.86969018716	50002.801212535116	0
50034.801909062	50011.167777959345	0
50022.083673384936	50010.63417620861	0
50009.30764203974	49972.31312632704	0
50039.008817693786	50078.091433463276	15
50019.132340053795	50079.995583773656	15
50045.36870895851	50096.41461501702	15
50060.85524787519	50110.91678158412	15
50056.63986206902	50075.95761426391	15
50068.33443116245	50056.58307834497	15
50043.58979280509	50113.25864491278	15
50056.324795937566	50129.14296117968	15
49996.13674400299	50089.402306849086	15
50087.91683379618	50043.98512228862	15
50107.27205990621	50032.9136373327	15
50004.85982889203	50068.21276107549	15
50078.456913896836	50105.11476112138	15
50102.456606181746	50110.81817582345	15
50079.41768302014	50073.16241127013	15
50097.53603408029	50130.03209132255	15
50088.37722478649	50017.734472178294	15
50088.57217218412	50086.88928784276	15
50051.7072854103	50054.683129658326	15
50097.34445348766	49994.91909874873	15
50068.01756549992	50018.53149277269	15
50110.59002166082	50052.57392795514	15
50061.188369971394	50034.94625081086	15
50075.8004257209	50128.387549849875	15
50106.07086913952	50091.98284611906	15
50080.3856073012	49984.259321410624	15
50120.05569468642	50068.03333253479	15
50034.10315722313	50060.08522151751	15
50096.21302093405	50067.42892709446	15
50093.5420262668	49968.840509908056	15
50025.01710166102	50125.53598471942	15
50005.734285087005	50048.77861527125	15
50019.94184709933	50031.89369086187	15
50013.30274872518	50146.69258642336	15
49978.82444881277	50085.28516755047	15
50112.19255193787	50142.45005316786	15
49997.7121920074	50023.37111791538	15
50079.831116192254	50146.95844045825	15
50127.177362740804	50024.507274015996	15
50116.741755690244	50118.345419302605	15
50125.20641114507	50007.139943735514	15
50008.136811700395	50125.737924772126	15
50023.32567463262	50107.90527649122	15
50062.01773057671	49993.47888232273	15
50053.7073753193	50009.51984590222	15
50131.008584651056	50055.409344078456	15
50113.55678994939	49985.86734474171	15
50013.472288750796	50015.65501567165	15
50035.29770797675	50022.53784732183	15
50129.80944679978	49974.01923737123	15
50124.996741625946	50102.92740785185	15
50001.94736373619	50107.3644510764	15
50114.875159485455	50160.514279903095	15
49990.07841865487	50052.51852430585	15
50148.194211262824	50008.60906560824	15
49965.796525781494	50075.26892019631	15
50059.37028702682	50145.54515260574	15
49974.361736299674	50046.755422096925	15
50045.07777223016	50035.208468261386	15
50140.86544305296	50039.3305989302	15
50155.74895805106	50028.94366257374	15
50108.38499594714	49948.8818007323	15
49944.291772673365	50069.47903596933	15
50086.8084364922	50165.35122422873	15
50175.59455750219	50040.674425208184	15
50003.587159236704	50167.175523048936	15
50106.80953674307	50008.15804674877	15
49939.24947096238	50048.38721311327	15
50066.12596405486	50162.640615433564	15
49978.04789654412	50027.968897328756	15
49996.065155827244	50144.00398012882	15
50066.57868609729	50179.51610161968	15
50025.24977408996	50000.57999168835	15
50113.642069871035	49968.40563636127	15
49924.1216051733	50077.974120136336	15
49957.27195558286	50093.73313726408	15
49982.29842516608	50067.938727339286	15
50156.87701828414	50048.011234994425	15
49959.999450266	50055.028992399944	15
50073.80755743504	49961.61752893386	15
50091.063743158906	49943.080819198214	15
49998.41325339908	50004.27104054499	15
49984.35743575715	50163.635264381526	15
50149.819666079326	49977.33302888856	15
50039.52848091818	49990.1996918876	15
50129.72771477185	50131.84180416689	15
50114.132372624204	49933.21969649712	15
50160.82721953782	49998.401528743765	15
50003.66623039657	49988.13141715167	15
50168.9579022798	49979.99076853972	15
50142.11500975787	50142.70998130365	15
49984.54428375543	50179.97146653662	15
50108.045467995114	49909.15756852305	15
50049.34679342296	50160.30900079327	15
50038.52172007885	50135.71727756447	15
50136.1506065227	49951.3296862883	15
50098.12889552728	50151.5839571999	15
50179.85794912484	50060.11645224056	15
49920.09794473458	50054.54436530553	15
50049.13898820972	49967.452099367634	15
49985.48608624927	50123.42776485879	15
50142.51648057911	49992.77957692945	15
50106.749954142055	50177.78795118424	15
49960.46072661171	50115.66214994686	15
50186.77532858774	50025.961181521816	15
50136.290624055626	49928.574546407515	15
50159.87967554786	49960.548629101664	15
50140.00896504108	50113.97501544961	15
50157.38777756432	50102.27027525022	15
50181.260780175275	50076.95905162046	15
49983.13161929548	50101.35590570006	15
49969.52350987461	50186.81614287454	15
50178.669503238794	49947.35302406225	15
49951.976597139146	50036.044513106004	15
49968.49720726275	50158.2026022757	15
49903.952016444826	50092.33495788234	15
50035.08445267135	50175.22251927276	15
49897.167043304486	50046.093183958365	15
50138.96251202128	50076.62045662159	15
50164.98886703449	50066.304739017134	15
49897.95580839119	50064.02766447924	15
49917.78595801765	50105.358659795114	15
49879.78790998804	50037.23663387452	15
50201.84337960963	50082.207613958635	15
50169.0544539916	50013.899893983544	15
50000.81759602577	50197.319590259234	15
50113.18776787953	49889.933522720436	15
50153.47497638049	50124.890035630444	15
49897.805942423875	50029.10594274279	15
49952.32171563449	50180.02091789846	15
49979.19615421125	50144.48628274631	15
49935.256454868744	50172.21112399638	15
49951.747925366835	50204.06484874009	15
50130.001199926795	50154.1551738142	15
50157.233222313516	49942.41720534882	15
50191.97849627485	50010.437755710955	15
50035.81716705361	49955.418876240925	15
49884.40238730295	50077.03530360581	15
49891.795695228764	50107.484482198925	15
50170.72930502883	50138.70965891847	15
49881.59167746273	50020.11204273235	15
50146.07304291254	49914.39205085767	15
50103.48151556703	50198.689982256605	15
50181.46126707669	49969.74317800784	15
50131.84886917551	49892.81474685564	15
50147.622296278314	49882.91172479276	15
50023.684531878804	49943.80570276918	15
50112.948303705714	49869.04126967253	15
49938.55351603351	50096.44201657736	15
49941.70461760086	50219.571196130986	15
50126.67663546208	50190.26192868273	15
50191.84446451123	50094.72075505572	15
49948.03855334421	50158.64568479294	15
50076.12621177917	50003.624978067906	15
50196.11730274172	49984.131659363426	15
49870.4655865832	50008.44741349666	15
49893.38336699603	50004.16084039163	15
50034.344519757724	49927.246537985426	15
49936.831289845526	50025.76165081081	15
50133.05538239677	50208.80387595446	15
50099.50573535203	49922.78360151829	15
50198.667092069816	49939.52688632896	15
50162.831586602115	49927.389395479666	15
50191.739631392236	49923.99465841216	15
50213.33701213096	49930.932867779724	15
50095.33210693715	50213.20761663049	15
49864.507300929174	50029.67941864928	15
49944.55273037958	50130.47855647711	15
49914.651694022876	50018.46570750754	15
50065.743594176296	50093.31117696341	15
49962.06392033878	50135.52063846914	15
50201.584214468705	49907.724099434796	15
50097.20889907402	49878.25726204518	15
49878.721134181666	49990.97669989417	15
50126.82650758293	49911.98752632535	15
50024.06754782388	49969.6050732631	15
50167.55638589892	49888.692741618775	15
49862.33641761304	50070.98705440473	15
50008.82471775704	49962.31792296932	15
50087.570503056086	50195.170177852844	15
49942.20170477748	50004.570255030216	15
50152.926915862816	49899.840944560594	15
49930.495969224175	50115.4538495414	15
49918.83911747883	50162.52644788967	15
50129.14171834194	50172.433950713385	15
50216.70723033687	49953.74380105991	15
49896.658388516604	50171.772162168	15
50135.04564272631	49866.54947968639	15
49882.079444311756	50060.81590300435	15
50199.34604805236	49960.80644372975	15
49984.414460173386	50216.02434147002	15
50080.255070667336	49924.7857650098	15
49913.15164586421	50144.282073740986	15
50217.814906971	49891.718269835656	15
49902.39198669406	49988.449651657276	15
50081.17321978733	49878.107844934806	15
49899.78814737948	49971.11878615741	15
50138.922177225286	50093.3346589845	15
50071.51788803954	50199.629451689165	15
49846.969281061916	50020.42919317875	15
50096.609698540946	49894.944205420354	15
49848.20530555695	50056.95450972682	15
50063.11324293895	49976.79406646454	15
50133.608645934015	49846.702362058604	15
50189.112251814375	50150.09252551355	15
50029.536326510875	50158.15395474997	15
49866.4590603966	50094.41220177334	15
50009.238201667766	50211.14338104829	15
50185.09667917157	49902.32226470056	15
50033.357044813936	50213.95275042424	15
50078.603385817354	49906.74880621034	15
50212.641231103524	50101.84518765924	15
49845.65166265543	50079.097540143994	15
49933.89064589215	50192.98588441232	15
49834.99183464696	50066.94870817906	15
49969.60918248803	50209.595608292104	15
50180.64297971712	49991.70387984371	15
50153.41383468767	49860.298409151044	15
49912.7051792847	50192.78133864206	15
49955.34720216579	50020.00738160335	15
50168.929557620126	49908.82490455345	15
50177.66004454873	50171.431648125596	15
50236.95484978891	49928.26109755598	15
50174.239595649844	50100.461868386265	15
50049.30035977864	50187.872002056414	15
49973.64292697519	50009.72969652101	15
49878.548952181474	49974.31443214497	15
50037.47510708305	49909.75892524351	15
50063.2236098769	50219.2302722099	15
50015.05995071533	49903.408338428526	15
49838.73756843683	50042.386835177196	15
50198.39049736813	49889.31823668951	15
50079.64930149927	50221.39022337465	15
49911.53759662661	50038.38671031462	15
49958.28021558818	49997.26983262109	15
50108.456650723274	49849.26643243525	15
49845.012391344484	49997.87107019639	15
50208.98363989452	49876.91339228452	15
50197.58741013224	50180.4325648203	15
49871.56064313243	49955.57472970802	15
50162.090332683685	50085.11514379664	15
50211.80648096871	50002.81390388847	15
49888.881833976986	50186.752748841325	15
50029.737994300274	50231.14865011361	15
49996.406953020734	50235.509171039	15
50216.67190752968	49987.472002016206	15
50017.480021151794	50181.27466107268	15
50092.22600062308	49845.64567770756	15
49978.14534715745	49991.193538325555	15
50067.362756655784	49886.62170677414	15
49926.110225135795	50213.044307938886	15
50225.95574212184	49867.975270720235	15
50064.04036586872	50236.56790902659	15
50169.99421485807	50119.61587150031	15
49913.522645649275	50125.03273289477	15
49919.17942117355	49989.09859695664	15
50217.80298179731	50183.70177022037	15
50055.24135391655	49897.46874425585	15
49902.40826543584	50209.65875666717	15
50170.36033848574	50186.01071577732	15
50184.237441098965	49874.20294269392	15
49910.95538727895	50225.49763526754	15
49864.225496935775	50046.95874440617	15
50127.72467036197	49831.440141892155	15
50110.77443773702	49829.464984652936	15
49819.23848527014	50050.6554934655	15
49932.014443719774	50142.19177944981	15
50079.70577619797	49856.70815181437	15
50242.21231083488	49890.299582803666	15
50226.57894497401	49905.77243346052	15
50195.5736220066	50043.910163677785	15
49853.941475187814	49959.24849700797	15
49873.537776773264	50117.913798604764	15
50060.42509936726	49850.2260331599	15
50254.43916951671	49929.60144080595	15
50156.67024025057	50168.6769049534	15
49804.829832441836	50061.54313945065	15
49895.179163910514	49955.78618110329	15
50193.0310856175	50113.13213448617	15
50048.608583558795	49943.72395935692	15
49874.375430387365	49934.6206806723	15
49796.97073677063	50044.84122288652	15
49842.37553835766	50100.48774206076	15
50242.630247813126	49911.78675026501	15
50216.15404347766	50047.09144963939	15
49894.77394925685	50147.238453654245	15
50027.00239491057	50194.68825132284	15
49866.085079937664	49915.12591097705	15
49855.736214823235	49935.4926726723	15
50123.11098763657	49807.99568057805	15
49989.52164668228	49977.14310750656	15
49859.55963514092	50109.170464872135	15
49910.02032783501	49949.5692859871	15
49843.618152712756	49920.58149226389	15
50229.21933110185	50167.3134484447	15
50114.15652190419	50215.379234035485	15
50001.85990819609	50251.61844974113	15
49822.5131857216	50092.72602010251	15
50212.21164164782	49847.491186793624	15
50016.36453759548	49883.61343632448	15
50171.69086670604	49850.60229585005	15
50102.515563648005	50234.69033925877	15
49896.507054806614	50124.18531289785	15
50232.391749955896	50002.05138518868	15
49995.798204113154	49918.979389945875	15
49933.6974163383	49976.248837972984	15
50012.37708715883	49919.57592315953	15
49877.05027073834	50136.864838140886	15
49999.13630090453	49894.41201979717	15
50224.8344720293	50021.55074113685	15
50086.243050027726	49828.39471930098	15
50203.78754529044	50197.11206077884	15
50103.50128060923	49809.2506459008	15
50056.64647029056	49874.56197065944	15
49929.51691446546	49959.99588364087	15
49783.48931023571	50025.22450523358	15
49857.66125979767	50146.83367167668	15
49885.037990583645	50215.21714669822	15
50050.02416825041	50206.12129149378	15
49880.86472096559	49901.563406568384	15
50167.7277580548	49870.51214975828	15
50237.37551170797	50041.67827189136	15
50242.81957660279	50181.853042701114	15
50233.27510984414	49973.572948515626	15
50122.808685540156	49791.8274826255	15
49982.850557124795	50259.06509684461	15
49877.8524315194	50170.46302774861	15
50218.13961210039	50084.95135870509	15
50141.33971525986	50230.34229073435	15
50215.20220314496	50123.04217588422	15
50245.52945247961	49948.6460200333	15
49853.00932116854	50126.86777559564	15
50250.28762369637	49965.55336951225	15
50198.31267491343	50130.15543437907	15
50007.85397038831	49938.71851280047	15
50248.64552990811	50162.42358682102	15
50153.85801103743	50214.75849648638	15
50230.21985617441	50103.394607583374	15
50202.47826526542	50164.52869307177	15
50079.25932734371	50246.67888536959	15
49971.95323195132	49918.24572420856	15
49884.05742702575	49920.82065958019	15
50106.41322512396	49773.63841333207	15
49844.113443025315	49946.49893773327	15
50145.444781804494	49833.595407442095	15
50276.45477313238	49932.9949524232	15
50243.38439018378	50199.63087930516	15
50208.32028304311	50145.924782849885	15
50251.85286689934	49988.73894912729	15
50209.51381764878	50027.66364226849	15
49879.05952465539	49884.93910108984	15
50249.89987785728	50058.21060640284	15
50039.43766957795	49888.46590385643	15
49823.914709880315	50110.103631013655	15
49931.90049230427	50233.01036470572	15
49862.70747614016	49993.68313477113	15
50144.96877146688	49813.36963773786	15
50098.38212794786	49788.03586889252	15
50202.03082529259	49825.949566804746	15
49802.90850721237	50099.831415748326	15
50261.55202233909	49893.60066087332	15
49945.87605914088	49954.86200853699	15
50249.425928296296	49859.96692022912	15
50233.676717034	50148.39237455351	15
50272.192279613984	49953.88721678872	15
50212.1728673422	50065.594437351865	15
50230.037959828645	50213.907458269765	15
49930.87331740735	49936.53063227277	15
50172.87453254503	50203.87420222586	15
49963.86200122516	49976.11871213564	15
49832.14940380616	49964.02823050153	15
49977.91312445314	49898.389387136995	15
50190.08032237091	49847.69468349093	15
50169.47199956717	49834.56195072756	15
49839.51364405834	50146.53062504767	15
50195.51470145397	49802.27509890765	15
49816.797698383445	50073.35472240987	15
50273.881061755055	49991.606103666665	15
49818.207247947474	50132.57619657541	15
49822.27032651551	49948.574036156555	15
49863.91573369923	50223.41071294877	15
50246.46971721746	50026.68316563222	15
50248.75692986448	50215.060773467165	15
50268.849612818216	50072.91582355029	15
49849.85201873981	50161.22609374376	15
49826.15017241723	49979.65148435794	15
49922.03502913433	50251.40100356446	15
49846.503605370715	50183.18421280624	15
50224.84494448848	50235.682408532644	15
50062.292236633606	50261.945451123334	15
49880.51084491139	50231.36022888201	15
50261.91493209032	50005.47670544987	15
49809.642070021466	50118.77232359968	15
50194.25607088466	50217.8337267144	15
49966.59192587383	50273.16248279933	15
50066.11437888539	49943.5308203941	15
50245.72671842962	50239.624357335466	15
50274.76955077932	49974.04821078019	15
49926.2618665089	49913.90944114057	15
49775.45817496872	50005.11383197516	15
50272.37889575936	50090.535245733496	15
49819.270810025744	49926.16336595426	15
50212.00816888386	49812.3936454479	15
50184.88416028696	49815.34830187851	15
50229.70014281178	49844.13898862722	15
50087.14164827406	49811.45694567161	15
50289.43009151185	49987.737199507625	15
50084.86059461982	49773.23432924696	15
49847.7954913105	49900.51091977669	15
50237.26470456303	50078.09853211906	15
50201.87340390189	49783.936367958915	15
49796.60107362042	49992.831304477164	15
49810.511290499955	49963.755854019655	15
50056.80240095884	49920.05602622305	15
50216.86039854417	49777.29314028411	15
49788.57550427014	49959.7884077967	15
50259.15967497505	50227.985874255755	15
49899.55021764095	49886.323711988065	15
49941.498588346134	50249.04384303827	15
50292.095453256916	49954.53204936049	15
49819.80550803011	50154.03968604005	15
50268.249143131135	50107.61698834049	15
50069.291238788275	49779.763238484484	15
49858.93258263723	50199.66751289485	15
50257.38009576357	50084.627171779015	15
49836.10941680178	50201.656539570475	15
50097.12638776384	50256.21598217828	15
49803.1395238671	49943.724418957194	15
50072.5808898185	49837.995371341545	15
50246.966914764125	49842.51117985279	15
49963.34811493357	49952.60611648068	15
50123.50101347616	50084.371654452334	15
49990.0843815953	49934.67682103911	15
50263.54850864172	50150.70614795711	15
49822.13156047456	50031.97093661966	15
50047.22222098731	50225.75427410622	15
50281.392190107574	50136.3236538285	15
49903.44708244006	49920.133415990014	15
49864.03555375213	49893.94864950575	15
50215.50889891688	50222.34376224515	15
49800.31597356158	50151.95489236146	15
50173.5203912698	50221.28437892388	15
49956.34714437399	50260.43726935568	15
49779.90986951306	49936.09284797758	15
49905.84932946763	50252.686020771354	15
49769.672169357866	49983.64886037357	15
49756.63404726161	49934.18367497524	15
49782.802406805735	50054.693273007506	15
49914.262851141895	49892.88127157829	15
49801.0514232247	49925.14712963798	15
49822.955547225356	49909.26881006559	15
50013.06784111596	50236.311759749784	15
50022.70082739579	50257.028350407556	15
49961.63718723946	50240.213165080226	15
50300.46262748551	50125.32648585219	15
49839.6055686686	50117.12188352991	15
49816.29795831115	50007.709924178525	15
50043.861210229705	49834.876525876534	15
50014.830678644445	50276.058346040394	15
50045.68234974435	50245.36538796308	15
49972.40193862317	49936.24211731168	15
49971.02120640368	50227.14412970757	15
50031.00519193596	50044.19956161579	15
50270.496025608925	50168.914029986954	15
50030.87211486701	49868.7056272143	15
49804.75925749727	50028.16497396314	15
49848.63256604916	50214.628477129074	15
49737.06657780026	49931.20528401134	15
49759.17734385407	49917.95022573195	15
49956.40406789312	49911.54320139424	15
49998.149331557834	50268.76215017733	15
50289.522980475194	50172.25818493884	15
50287.65787841331	50102.24010383097	15
49981.15674472531	49962.40569449024	15
50261.03462667006	49877.57047827791	15
50287.26986971253	50083.90512705761	15
50296.91707948244	49933.9190546762	15
49988.561387061796	49879.62128670195	15
50307.404516102164	49967.85801887016	15
50031.536914965865	50279.788957844234	15
50307.673801299614	50141.48361757688	15
49899.00491089741	49936.06953989041	15
50272.478776992146	50241.77699671722	15
49779.17570488688	50163.87009085729	15
50313.51896588939	49951.85817309661	15
50268.4582899409	50201.875639434315	15
49942.79367040312	49923.83094525229	15
50082.19362989606	50272.95672297791	15
50113.50944689944	50252.29855949557	15
50045.67103964612	49816.06583396767	15
50105.60394454768	50272.6677528955	15
50275.51734294506	50057.615134981694	15
49772.53599071806	50179.420303594365	15
49855.18236350853	49978.04820114884	15
50178.53454057579	49777.79249256323	15
49793.78548281666	50079.699816760236	15
50239.2494578357	50126.29376290039	15
50253.471713009785	50118.70824961148	15
50306.02182679845	50168.99625081074	15
50303.94897193571	50096.41413690464	15
