# Supplementary material for: Abundant Topological Outliers in Social Media Data and Their Effect on Spatial Analysis
Source: PLoS One. 2016 Sep 9;11(9):e0162360. doi: 10.1371/journal.pone.0162360 (PMC5017681; doi:10.1371/journal.pone.0162360)
Supplement: S5 Dataset — See the respective attached file. (ZIP) [file pone.0162360.s005.zip › S5_overlap_lws/clust_17_26.csv]

50000.0	50000.0	0
50005.617866136956	50000.0519731636	0
50002.52047643192	50004.876090250946	0
50002.689334711264	50003.13657812308	0
49993.82957819091	50000.67820598295	0
49999.02133034173	50002.74311771021	0
50000.62508924751	49997.57153556058	0
50003.12463782944	50000.09610427862	0
49997.57385027558	49999.84121669528	0
50000.7474054147	50010.00724846448	0
49994.4714122237	50008.6578664922	0
50009.65697956892	49993.518401903086	0
50006.21919399996	50005.54852243241	0
50001.095320914435	50006.51696888545	0
49997.76648551505	50011.80979805977	0
49992.871942356476	50015.39754370275	0
50012.74981278483	49986.73871695857	0
50018.58647191826	49990.55611261125	0
49993.479156172514	50013.71835514086	0
50015.96499319302	50006.705808788436	0
49989.3655601913	50011.220919868014	0
50020.12901804716	49990.64524344877	0
49997.53397774438	50013.28163175991	0
49992.02291687238	49993.22394946702	0
49993.70087287382	50012.49075380555	0
50014.038708603686	50009.481436982765	0
49990.5206090736	50010.10707474396	0
49995.815075999715	50002.757859915895	0
49988.57262477311	50018.87567586168	0
49985.205754429204	50018.991416067714	0
50000.753092597726	50008.92987510806	0
50007.12835689727	50004.5064469943	0
49988.18316939765	50021.965627571284	0
50023.00980510928	50012.84799172331	0
50015.303310407464	50002.549411548316	0
50003.71952171015	50003.70894044671	0
50008.88986368925	49979.077652611086	0
49996.81979534139	49995.34390749475	0
49998.94671960802	49990.96645783639	0
50007.58827520875	49972.71365685861	0
50008.876317257826	50005.85307888341	0
50000.8144250401	50013.706889942834	0
50003.714838425534	50007.820901458785	0
50001.588387733704	49976.2283774819	0
50016.100105237405	50010.206884821266	0
50001.35678820628	50015.50812547974	0
49986.21253594532	50016.916857276745	0
49996.35393901498	50000.28888942667	0
50006.46273709469	50012.86513056279	0
50004.75420497777	50017.69122242193	0
50005.66435559645	50003.276707844845	0
49992.34798452613	50027.8751629872	0
49995.45944176766	50024.66749863028	0
49984.74545734642	50026.693621182414	0
49991.107740510946	50005.27986082665	0
50002.66515454976	50012.75072682848	0
49981.244047583124	50021.223953608634	0
50024.3612314805	50010.80504013063	0
49999.239320752036	49976.959525565035	0
49987.115787018316	50000.97386580161	0
50005.81254185144	49991.93259326773	0
50009.513775259125	50007.19859393015	0
50022.34214683989	50018.54227954308	0
50018.211643719034	49989.32904480352	0
50004.547079700096	49982.58527082029	0
49988.8456146988	49993.5372812326	0
49990.448020219235	50002.43383338751	0
49988.8883163795	50025.70348757823	0
49993.95605091015	49990.62298435866	0
49979.57349343251	50017.44743331287	0
49993.61998194337	49998.8335980756	0
50014.931316771435	49985.91142186888	0
49993.608343833825	49992.74728509485	0
49977.440538726456	50020.13597552961	0
50007.968850473684	50013.02057694987	0
50013.34750767807	50004.97356768187	0
50003.200530054564	50017.44372002275	0
49999.23305352258	50009.409663930746	0
49991.425046132455	50023.405105677804	0
49994.724523319564	50019.00029264135	0
49991.27881765631	50010.76046682384	0
50006.84586173645	49978.00618291794	0
50028.831314768526	50011.34911333689	0
50001.3612650346	49979.21196468529	0
50020.98863127538	50004.80596532164	0
49998.75093557429	49995.82732925432	0
49995.4441258003	49997.28253788326	0
49991.489081565116	50012.21829990068	0
50006.24099323281	50011.48454490207	0
50004.79866590971	49991.89932227533	0
50016.233772829895	50003.19904894724	0
50016.714459267714	50015.182749829175	0
50017.7315448403	50017.16734048088	0
50021.991572317085	50017.52189201108	0
50006.91518930322	49998.42962103721	0
50007.56048927315	49991.89347014625	0
49993.93809606977	49988.93913320493	0
49987.00664227186	50012.58033247648	0
49997.0858178483	50008.93395138812	0
49994.04919956522	50016.66461972759	0
50011.84285352973	50005.72617756539	0
50014.481944166946	50006.68362759123	0
50007.871174675056	49990.44715453634	0
49993.63386266311	50008.00409428245	0
50022.74306037996	50021.18141586944	0
50005.93254669708	49984.05523899566	0
49992.24889826113	50009.939607623324	0
50008.4427934885	49998.58463635654	0
50001.04290890485	50011.37214186102	0
49999.3052704781	49993.19977632991	0
50010.89753360852	50022.16578353757	0
49993.175524820836	50006.918569045156	0
50016.91622746796	49988.41137453173	0
50003.59408194109	50010.58844588422	0
49989.481770527505	49995.4861177332	0
49984.73585085144	49994.20070302458	0
50012.837114776354	49985.1365133406	0
50000.34305247011	50012.785151609714	0
49995.93687457166	50016.99500522154	0
50003.31097355637	49986.238309245724	0
50000.04605916713	50022.082498322925	0
49979.589436539696	50028.499326432466	0
49985.52414874005	50010.01286309389	0
50007.108907010544	50020.95847414887	0
49986.966473469394	49991.51938352491	0
49996.327747491756	49980.00227674999	0
49988.17212697217	49996.38698153703	0
50019.31313217457	50007.61923985611	0
49992.53588896353	50022.37133355393	0
49999.09466713823	50013.476121375024	0
50029.14446966455	50014.75448633938	0
50013.38928689112	50014.433837214296	0
49991.27886238349	50020.93796858425	0
49991.83480712943	49987.47643329798	0
50024.589045646135	50016.69583277622	0
49990.247207031265	50014.37724764673	0
50003.43966867959	49997.20275845644	0
49979.17630883298	50019.5881879999	0
50004.97473340724	50011.470830402024	0
50000.53356820436	50002.76897484182	0
50001.61653316917	50021.572832778234	0
50018.94424032681	49993.60663840168	0
50020.38047703234	50020.74765985587	0
50003.83350669472	50012.03122730116	0
49994.89504568151	50012.84439750901	0
49996.87682846905	50025.861913791916	0
49997.098711243336	49994.16967536577	0
50008.03526460013	50010.35644971345	0
50001.92318083519	50017.45295154525	0
50000.377491796935	49976.984220335165	0
50026.91338485968	50022.55672487124	0
50010.45322470468	49995.07446463879	0
50025.84685964897	50018.18498681671	0
49990.80211823522	49972.58716393453	0
49994.72272385651	50011.37120620343	0
50001.852378398005	50018.878474248006	0
49993.667654834906	49987.16892821146	0
50007.45552580738	50016.24722775261	0
50006.35128652182	50019.260102430024	0
50017.30387364059	50007.37394946992	0
49992.58703477916	49996.877168060775	0
50009.947620039384	50010.555094314834	0
49981.69947842373	50032.69512916941	0
49998.7770444248	50004.736977470784	0
49994.8396787193	50028.32619228644	0
49982.117999111564	50004.50644407321	0
50013.2587395598	49973.331376080634	0
50007.117533706994	50013.97330272922	0
49986.106936163014	50005.875429998	0
50001.72815943438	49991.6223069385	0
49998.46111792426	49998.329947724305	0
49993.05079443288	49995.51758079045	0
49989.09372078051	50029.30164552847	0
49992.520614717694	50005.040407713124	0
49983.052676738946	50016.443790599325	0
50009.99933301167	49987.13042252917	0
50015.98052851708	50019.71642252736	0
50016.21088632802	50021.48245778065	0
49998.70534882709	50006.917655615514	0
50009.12283055781	49982.086019546914	0
50019.024422535396	49979.180277617896	0
49990.26812337824	50030.2433063761	0
50003.491373859586	50026.35326489596	0
50014.994024579595	50017.72461282274	0
49999.503039100484	49979.993643984395	0
50016.59446989725	50011.704717480185	0
49987.5977680182	50016.2290938631	0
50006.390223561066	50006.65247227412	0
49981.80446184957	50026.90913270939	0
50031.93010862833	50017.21669287606	0
49987.002216492045	49994.37889454773	0
49985.92984921823	49988.95089163288	0
49987.43993140122	50031.405447704085	0
50013.74744611762	50012.43595942395	0
50018.7613895136	49998.645986736985	0
49976.04473665306	50022.98122919165	0
49987.940111189746	50038.4642042733	0
49998.49833424281	50015.34065276485	0
49994.770924699485	49982.39483626172	0
50000.81946056605	49989.27299020345	0
50016.92192325264	50018.480079521134	0
49995.77472700451	50009.82146876009	0
50025.69800720146	50020.491751462134	0
50013.55698775832	49971.58637274212	0
50011.00484594075	50005.00909070638	0
50026.67566909949	50012.980460931394	0
49997.33402353429	50017.842517393554	0
50004.40707653658	50000.68201633885	0
49990.062388632665	50021.873354042815	0
50007.94935946199	50000.55027054603	0
50021.52709422977	50008.28070517207	0
49974.42067889195	50019.43514323515	0
49993.46267817778	50033.181532471506	0
50011.86235055272	49996.41798817724	0
49987.663678211175	50043.84812144951	0
50007.67900232572	50007.70860501627	0
49994.15871647191	50038.08133593811	0
50007.33149770581	50022.79586273945	0
50012.948596504204	49999.23930996417	0
49994.60830319436	50003.57991862978	0
49983.259687413985	50006.67382320212	0
49987.767663779436	50025.748578925755	0
50000.377272225785	50031.02940101947	0
50006.200386445016	50001.51095319235	0
50025.26392312976	50023.16967630435	0
50013.22075925868	50006.565093937745	0
50016.585940684716	49986.990231434385	0
50010.34109688018	49983.7662747601	0
49986.57033639794	50020.426911942945	0
49995.74608418766	50014.093268935794	0
49979.820894012235	49999.83087349788	0
49992.848058799624	50018.606894891454	0
50009.49589345917	50004.08409166397	0
49995.445185531455	50015.34504338111	0
50012.65381958483	50021.704694713684	0
49996.32469968638	49986.25708256548	0
50015.35167753262	49996.81578074006	0
49986.545683340795	50011.15751195093	0
49999.01544000135	50031.23030123682	0
49984.04955694483	50033.704391224725	0
49996.34341982974	50016.06335658903	0
50003.28740459564	50033.504668726906	0
49991.228567853206	49998.994701024145	0
49998.48690694425	50034.82578726027	0
49978.796080530774	50029.228557862385	0
49972.68784987362	50023.40757561975	0
49979.767530607896	50006.443727209575	0
50003.901374846355	50022.071294366	0
50006.68412061943	49996.90955893893	0
49984.807419862154	50032.82916653138	0
49978.76889817724	50004.212907244015	0
50003.12234167268	49996.03595609164	0
50015.35949676402	49981.16546488212	0
50022.09116220106	50006.067597515845	0
49983.69614882663	49993.828876330015	0
49986.78398419033	50021.42345671076	0
49981.729597247	50017.71289487197	0
50005.12751088182	50026.85013294925	0
50006.22458721331	50010.28292114303	0
49996.483865586386	50007.00468741623	0
50009.52473506737	49992.39278211181	0
50014.49173332011	49995.93493838386	0
49994.50958438835	49996.90612479115	0
49987.59907203679	50009.38172949153	0
49984.960476002576	50031.0667794853	0
50008.74957161253	49994.92256567525	0
50010.46636301196	50003.077502344924	0
49984.148036034974	50017.19326230654	0
50004.971353289846	50029.65237519613	0
50012.70520670574	50000.99789815918	0
49989.42472028371	50007.06726861293	0
50027.670453407736	50018.20325321183	0
50011.440803861224	49968.8031552737	0
50037.945541020505	50011.155881581384	0
50001.96560497818	49985.14721363819	0
49991.94746759981	50013.46046976003	0
49999.00956378052	50025.146383235246	0
49982.77803511375	50003.13282277213	0
50014.11323694496	50000.20060613697	0
50023.13171616355	49987.58322604696	0
50004.21835121946	49971.40399318016	0
49990.15117831817	50013.05817990865	0
50008.16124251416	50039.635897582004	0
50007.9107866898	49997.54848848105	0
50000.976005797296	50001.37556251932	0
49996.1869171375	50012.1411597242	0
49981.777229712156	49995.12804494148	0
50010.25573551855	50024.995130932744	0
50002.20217308013	50029.874141640044	0
49990.618018822985	50036.4754032552	0
50022.654906278236	50014.17767062547	0
50000.18629733061	50004.775095715304	0
50025.70954018735	50015.05150700048	0
50028.39076938722	50013.5273054852	0
50004.52778030394	49989.54551679142	0
50016.11597760707	50023.63763528583	0
50012.06226017531	50002.80007589341	0
50015.57500712852	49976.59380574366	0
49994.04699387851	50036.766962947055	0
49994.23147591261	49994.86285691521	0
50014.20591833191	50001.96130031095	0
49991.086709624265	50026.4410707605	0
50011.53302681228	50007.14228004492	0
50017.28634181816	49997.76666689308	0
50009.97828130183	49998.98694511831	0
49998.42280858828	49997.16648699374	0
49981.63287193219	50012.98265475019	0
49991.38352638326	49994.802665766714	0
49998.19710648119	50026.74208698699	0
49989.2673735177	49992.100332574526	0
49983.60754580687	50026.18559871288	0
49994.711411941484	50029.90708723193	0
49985.614406423905	50041.25400036813	0
49989.39807355238	50009.12529163965	0
50001.85647537816	50002.18674254224	0
50007.411759296454	50011.884343995625	0
50012.52113279647	50010.93874121604	0
49995.30592486966	49991.43488924765	0
49979.11028741994	50021.34781520681	0
50011.93847514872	49994.777266105055	0
49997.2733219588	50022.30152669196	0
50003.09050523105	49994.98168183356	0
50023.58458192335	50010.008031241385	0
50024.400635161015	50015.63969515379	0
50009.31669316404	50000.960651664485	0
49988.547157255955	49986.54015875034	0
49987.42716531743	50019.481186598656	0
49984.02617602661	49992.260688525654	0
50006.996567558	50029.43673642438	0
50011.17538221257	50014.127750046806	0
49997.479248524534	50003.13788148927	0
50011.23886805816	49977.80876427163	0
49992.68056377014	50025.21909796744	0
50017.791785206966	50004.10504468356	0
49976.18799995448	50019.12711047864	0
50003.16269428631	50018.86082004992	0
50013.78688239874	50015.99415080916	0
50034.04869841953	50014.82994020081	0
50020.13939552426	49964.31969397732	0
49993.31683021726	50002.431098134926	0
49989.127824122916	50001.31052695597	0
49989.148691333205	50036.650567528675	0
49992.04054653573	50033.88130223572	0
49997.310770919445	50036.47767098101	0
50014.313896486216	50011.5437939993	0
49992.59109417176	50000.573211457	0
50003.566652880276	50030.50523785303	0
50008.267877108185	49989.07992392232	0
50003.849215893635	49983.772560070334	0
50027.92889428372	50020.7037335592	0
50021.73705097939	50009.564116499336	0
49979.67136981523	49996.9167302186	0
50023.68623823112	50004.8260394773	0
50008.60181165578	50003.29954302877	0
50007.03426341326	50002.78519483586	0
49994.34337435215	50032.255215823694	0
50008.65204366756	50021.587738195856	0
49991.824498461094	49968.903099107214	0
50018.683804969405	49969.64528418167	0
49994.911833902814	50002.06249770319	0
50016.093547154676	50001.04383182233	0
50014.49326475696	49993.41580814624	0
50010.70785577176	50012.68365077591	0
49992.09018308693	50030.92397957105	0
50009.82484592517	49966.31554819194	0
50009.86338540017	50029.15447883959	0
50017.04459773899	50009.42883168941	0
49975.05479511751	50020.48444939664	0
50018.814266957874	49976.935422037845	0
49972.86988915821	50011.1602949544	0
50018.73839936864	49964.38397057632	0
49986.31902075687	50007.88823209961	0
50037.84677869666	50013.49214320599	0
49986.7626497455	50022.57075428513	0
49991.27558686835	49997.38676047086	0
50021.65196854081	49986.9755175455	0
49991.72022925353	49991.05799227098	0
50014.31039277268	50003.195809406076	0
50006.33076488964	50021.85080608137	0
50002.45842725257	50020.733578880114	0
50011.95436890833	50032.05146346114	0
49976.475326719534	50026.32249645093	0
50004.463461898726	49974.22705170795	0
49979.26540775074	49998.92037446053	0
49985.75689271241	50024.974625693074	0
50016.455724572654	49985.246793367325	0
50017.17577699267	49991.01902038148	0
50000.601946745934	50034.29818728195	0
49992.16185760877	50007.363039662254	0
50008.80198918544	50016.70893323739	0
50008.86332272949	49997.23757014096	0
50005.45492158128	50004.812675392786	0
49969.349246922604	50022.47156029463	0
49976.08853392796	50028.32756045967	0
50002.331688862534	50006.25738942542	0
49985.74764509577	50012.984861611265	0
50002.02318493679	49998.08436648884	0
50001.91558525365	49975.034283284134	0
49999.095815587745	49982.605861267206	0
49978.35180052781	50017.54967237323	0
50012.38340044227	49979.87179005157	0
50023.600333695045	49993.823460517066	0
49990.4001842264	50016.861106052296	0
49996.075796262594	50028.875218757785	0
50009.63871960279	50009.357844056445	0
50014.32338329563	49980.620621059534	0
50004.370390024604	49999.55927239333	0
50009.933266449494	49981.04026973331	0
49998.279070073906	49989.14790118183	0
50000.09027862911	49985.965986953976	0
50007.58425433884	49982.493922115704	0
49993.48622997502	50027.222240225536	0
50017.4955434832	49965.03907990478	0
50010.51554905166	49989.16362642156	0
50017.824674773416	50002.22275061968	0
49990.75178922058	50034.86742795569	0
50021.88043196609	49961.175165641675	0
49996.64421145819	49998.7371607102	0
49991.75780021829	50019.4660592154	0
50027.913500418224	50017.15451996617	0
50013.81569746937	50019.689133858	0
50004.28831352451	50038.52084396365	0
49992.77931921248	49991.59900125161	0
49978.65701512325	50012.84377515613	0
50004.77482026446	49976.135135741635	0
49995.813684054854	50035.236614467474	0
49983.03468438865	50031.81985864512	0
50004.71734782377	49993.66931775265	0
50025.85747707013	50011.10938751277	0
49968.74387753086	50024.80184334084	0
49983.529336245294	50009.64252562868	0
49993.39848285341	50003.617739878144	0
50014.46718570509	49983.96089301351	0
50020.173441734536	50016.480228422304	0
50007.693507416174	50033.053834120445	0
49993.186312447346	50024.280714627246	0
49994.973836738965	50021.34108776201	0
49987.60408232425	50005.36708203352	0
50009.56722554615	49985.41140067304	0
50011.064823329914	50009.00448136461	0
49987.27549327144	50024.53233017405	0
50005.69923091442	49985.19514755773	0
49996.55414988045	49990.38935152011	0
49995.07237807018	50042.04749290123	0
49995.256284043724	50007.171566107325	0
50004.63754884523	50025.44366895706	0
49993.49255571869	49978.12434827637	0
49989.83621802233	50027.89987456958	0
50001.51715467434	50004.43497947403	0
50001.41748931328	50028.01783116377	0
49988.46472947548	50014.56638681003	0
49995.615601532205	49989.10904325816	0
49999.81186632161	50032.984149561446	0
50018.44718751919	50011.09523383245	0
50006.87791557796	49974.77446315902	0
49998.651631418616	50001.085531096855	0
49973.43281330659	50016.31538166456	0
49999.58320808095	50030.37685735507	0
49993.2894251306	50029.713716955564	0
49975.40500419498	50029.76201243983	0
50024.11542290242	50025.79299951493	0
49999.27756647585	49989.79791973968	0
49975.331603970415	50018.305052245814	0
49989.444688856944	50015.01093933485	0
49977.12504489644	49984.27347298042	0
49990.25690366514	49976.93831099457	0
50008.542487659186	50029.22940403769	0
50030.156146407935	50022.63532110915	0
49982.07322711716	50040.05289780173	0
50015.510839560164	49974.52445377229	0
49991.451148315326	50008.25060634001	0
50004.828070634074	50001.96933190945	0
50005.25330437662	49996.96558677492	0
49985.312292490395	50028.4759868639	0
50009.362837543355	50030.82482796203	0
50032.563228420164	50009.47854831758	0
49995.611104707394	50005.87596824924	0
50030.271117137454	50014.62710637189	0
49984.88558796916	50014.44361380154	0
49964.64000266914	50008.941933773196	0
49988.96237106808	50042.15384836116	0
50009.56366943694	49988.76303901595	0
50003.12119682203	50036.8696976103	0
49992.18350608743	49998.14283062459	0
49981.495117914346	49992.42868929224	0
49974.716587797215	50013.61636381599	0
50007.40338647013	50005.50670355559	0
50004.1132212756	50009.0422421293	0
50010.68776219184	50018.411945879954	0
50015.32555646248	49998.84607093262	0
50030.745394478356	50020.15587370813	0
50025.03173903792	49992.682176105074	0
49972.46927924088	49992.61330818193	0
49996.89332440772	50014.40214761091	0
50028.82168033592	50008.767927582856	0
50012.027869657475	49992.27122572834	0
49986.86969018716	50002.801212535116	0
50034.801909062	50011.167777959345	0
50022.083673384936	50010.63417620861	0
50009.30764203974	49972.31312632704	0
50115.81322771971	50137.7971383185	16
50094.888926094405	50139.077637004055	16
50121.44686996785	50112.66520398674	16
50142.84033721467	50102.52261429419	16
50159.84875436017	50114.70810773245	16
50163.85220779848	50091.34484983152	16
50180.28498818293	50109.05409991252	16
50101.48522055232	50117.912364590156	16
50145.94294591617	50078.66398969544	16
50111.11801896056	50155.37250455574	16
50116.99845094821	50090.88947664898	16
50197.48795757787	50104.63258609727	16
50183.70974166864	50089.69232484071	16
50185.970706172026	50129.897091167106	16
50087.538835901374	50098.07294514777	16
50135.21696109425	50144.39236460994	16
50125.01780013789	50172.71215664962	16
50181.53155945365	50149.28062102493	16
50216.35814045398	50111.74601369104	16
50144.119315486845	50121.55925473611	16
50074.65367656341	50139.91205852735	16
50239.243980101826	50111.2473930762	16
50161.31339776585	50156.214604265035	16
50093.32587733386	50166.1671315789	16
50189.07410108311	50071.234244213694	16
50164.31266942773	50071.34093596098	16
50236.55249473253	50090.02381271647	16
50102.3187949317	50077.787572044894	16
50243.280358533484	50070.197253639366	16
50066.895103536524	50098.81516374665	16
50254.68042813299	50092.92043740697	16
50145.12898074231	50057.28624452046	16
50258.06345614834	50121.44882682225	16
50177.447901392654	50057.384093352135	16
50155.97183190157	50044.05142045421	16
50144.36294695375	50163.15131598366	16
50276.190702413885	50080.54558853816	16
50067.34403840246	50123.29856520002	16
50175.333697393915	50169.87478769207	16
50058.860209392304	50159.074805893964	16
50276.44305052351	50139.78847795149	16
50046.93740511511	50127.46569462367	16
50193.432857053405	50172.9534157407	16
50145.56647794747	50182.9133684281	16
50235.71688119307	50134.50440895078	16
50037.46912424964	50147.509080586504	16
50083.20618086135	50115.907410656655	16
50081.435604715334	50064.2496622153	16
50070.846778081774	50079.80592674421	16
50218.31266770957	50092.78586511355	16
50133.22328793095	50039.84614425366	16
50171.7865902358	50033.30924438996	16
50097.94169394114	50187.194747985544	16
50014.14495800433	50149.113127678946	16
50246.10950911153	50045.93580469589	16
50287.248034690725	50099.47756205879	16
50104.66242238141	50211.32191973857	16
50159.593494423265	50201.5375842211	16
50161.5692212756	50136.735192013955	16
50046.71139756057	50102.91855003104	16
50209.224108529976	50130.45829357318	16
50224.416328352294	50075.552245590836	16
50231.11132721929	50055.55858590454	16
50029.239537210684	50124.115326450774	16
50183.88170184238	50198.60128853749	16
50029.41289457211	50166.07996006213	16
50187.8567658577	50218.69006537081	16
50260.40252993203	50062.106521920796	16
50302.45939258409	50110.592158736275	16
50013.04511763629	50172.28718338323	16
50117.95622484568	50070.956672252425	16
50083.675247288265	50209.06068684303	16
50260.17882531482	50148.866867121826	16
50303.0450244008	50131.62537222074	16
50030.32412397435	50183.2790753135	16
50194.40830014648	50051.3329478673	16
50016.0061188375	50194.50075660033	16
50123.896650924304	50209.216770103485	16
50200.55943313803	50086.31155091333	16
50182.35358972431	50238.410549122666	16
50005.26765492671	50128.758824323384	16
50324.37424014048	50118.49516985442	16
50257.250600121486	50032.58652207836	16
50267.30844267342	50014.232859642514	16
49983.42967105481	50136.10970061579	16
50249.18137784959	50009.581261980544	16
50202.715092965416	50031.14457449632	16
50065.4978259822	50053.99656479695	16
50270.05468009918	50046.00614809357	16
50023.091830439844	50106.51413958021	16
50006.20553442418	50212.63813193721	16
50184.06386398723	50017.95634038942	16
50112.316407069804	50227.553463796256	16
49992.61004037047	50113.73999467662	16
49981.10082929535	50095.11624797356	16
49962.97351713687	50087.15743268056	16
49964.59685576089	50138.373839210406	16
50290.784386368636	50062.99352713709	16
50048.24210964212	50173.95801709207	16
50097.90927321377	50055.84811202827	16
50291.92542013009	50154.60147910061	16
50214.19448955913	50059.62319251349	16
49980.43602011891	50069.17662543342	16
50051.79170092565	50074.523409491616	16
49997.06629357625	50154.722160656165	16
50184.250998932126	50256.600889842004	16
50133.10584431866	50239.51442422303	16
50285.283928518686	50032.05363427784	16
50165.95969439373	50013.360881906316	16
50079.557926795336	50189.12147316861	16
50301.32711148773	50087.984306291146	16
49955.361840696525	50071.835723234835	16
50275.421121119616	50114.43262930867	16
49972.14994411081	50119.285113047175	16
50100.53387086009	50250.274582832695	16
50318.01682486025	50141.83513767331	16
50202.052898472706	50232.457964543646	16
49995.77344918152	50178.719053265835	16
49994.96369980879	50231.095270740865	16
50203.32616304884	50198.0351210396	16
50229.17396331507	49995.14238182865	16
50234.80480147732	50155.76894170653	16
50114.98105753837	50187.3912523573	16
50030.35872413156	50064.20671069476	16
50152.311887845775	49992.05339465769	16
50086.53091836897	50226.48880235129	16
49953.113189077114	50119.910412642785	16
50170.85040343173	50218.656885320386	16
50077.52209187293	50041.21391773264	16
49966.27015891446	50057.85972118406	16
50078.57865249046	50257.94090368034	16
50198.58922924417	50148.37327425503	16
50149.51506540971	50253.72729554533	16
49936.645079604874	50101.92993992043	16
50029.12587202486	50087.960029050315	16
50115.262752083305	50051.05874798307	16
50277.137349449884	49999.29215114008	16
50060.91540287173	50220.85210610086	16
50024.81006391455	50223.75404901152	16
50215.41138255773	50161.10594088059	16
50281.14716604168	49982.500728290644	16
50299.8618584558	50046.804984339404	16
50211.00092007988	50250.70860564236	16
49972.061154340714	50171.97655951205	16
50170.6601661814	50268.2874536012	16
50219.3874969655	50214.7132561927	16
50140.22352429902	50272.12374007808	16
50324.772656290996	50052.77174668822	16
49934.07699845691	50136.066523451525	16
50227.63157731308	50037.44595300076	16
50057.32057465529	50028.34274885062	16
50076.034116931776	50171.99081360159	16
50315.74043814998	50036.62962315762	16
50034.14772151792	50243.28440173599	16
50333.632363850505	50100.1572308416	16
50343.604012241085	50066.01238099642	16
49917.243814866735	50144.98876134692	16
50332.043522006905	50082.37043716616	16
49925.262377039035	50084.07558119867	16
50194.87836487203	50276.01320167814	16
50177.837000194035	49997.79688702331	16
49966.44136593966	50039.41011700471	16
50312.205925452115	50164.12775529181	16
50042.07017016069	50039.141528407956	16
50070.13247514531	50236.976074704595	16
50213.57115124632	49983.579394956985	16
49953.90785860886	50151.72160419129	16
50336.72937239785	50143.75115038599	16
50356.274301822836	50049.37175405065	16
50235.005074666384	50019.3411956829	16
50176.93717475689	50284.356749168466	16
49901.12501507887	50164.053530594545	16
50134.43188173148	49975.803960517595	16
50110.2672616922	50267.33220618333	16
50155.12688032937	50231.02708412646	16
50118.34460939231	49959.91501577488	16
50338.11852698188	50163.110559994384	16
50290.6555997377	50013.313444078616	16
50334.52221261749	50187.934938575214	16
50120.30330572622	50250.92014934702	16
50215.909843423724	50285.097032982405	16
49933.58075486836	50161.49332063848	16
50357.490152001716	50181.8294148866	16
50258.47947018145	49992.546871096245	16
50053.78809204241	50193.49266672885	16
50057.61008819988	50254.940663871435	16
50220.3879792022	50181.18715352164	16
50105.69842210695	50286.7807344633	16
50124.28798681923	50283.05668895975	16
50020.106731851236	50042.63467513828	16
49979.281546061065	50217.973740201414	16
49990.30303827697	50203.04583558158	16
50111.74516231672	49942.275608461816	16
50227.4733361347	50301.69229523573	16
50361.46847319056	50068.43741301777	16
50130.443777649445	50307.03728079593	16
49884.193934072086	50169.530076084244	16
50089.25400618559	50272.19297534832	16
49962.09858052644	50230.514243440324	16
50338.965382537004	50205.28991637387	16
49920.87890182624	50173.23205079643	16
50353.551978606556	50086.92632883979	16
50101.740140832124	49919.965104380695	16
50228.048585682714	50198.35370602141	16
50003.86779500657	50060.00361817977	16
49927.46873045489	50119.23402154349	16
50314.771113456896	50072.26705212349	16
50239.43452424894	50176.7856158465	16
50361.65379577665	50207.277219241	16
50366.3809697021	50159.90900982748	16
50006.744295746976	50030.04930586601	16
50202.32380246697	50009.205780637734	16
49943.81213175786	50039.504618724604	16
50232.53883119109	50265.084507216314	16
49971.53757996935	50018.3217041825	16
50140.18706963334	49952.15234747798	16
50036.90225703041	50210.347930753924	16
50152.32481185192	50027.16569024354	16
50008.29626987012	50242.925363490154	16
50339.49324355155	50040.33918682712	16
50356.526577509896	50127.68143112779	16
50154.0546002052	49971.560381888245	16
49874.28097341187	50187.92058704433	16
50201.70158728898	49962.36080592965	16
49892.81537358845	50184.79533989359	16
50172.42832434256	49970.34246577184	16
50153.58989996252	50295.65218459375	16
50140.823544354294	50008.86859735211	16
50254.10049661307	50272.28012521066	16
50123.96928916285	50017.91251187532	16
50373.878736597515	50126.20887286074	16
49896.648127919485	50137.584397469735	16
50106.40258840158	50015.176985543265	16
50242.31165986968	50215.213068413264	16
50092.7345874967	49995.084276041955	16
50020.7314056746	50019.27411047943	16
49910.632149097	50070.237769121544	16
49886.37826876087	50065.07388302913	16
50256.67984613983	50232.41417243295	16
50154.96497719797	50315.935349028994	16
49950.45596871504	50013.83000439707	16
50245.404126592075	49971.87656156262	16
50172.09212045783	50307.50106450056	16
50260.46946246773	50198.43133970183	16
50346.76270049479	50221.51218088178	16
50264.73540514672	50253.83588130964	16
49925.56716074714	50059.87980932473	16
50096.75267726421	50029.46571503972	16
50266.43052591726	50216.48117426102	16
49906.56008497252	50113.48025897785	16
50300.46050379557	50179.44109014946	16
50281.173853945256	50168.0455469282	16
50314.97307481479	50013.702036490475	16
50039.03288788414	50021.75720166775	16
50095.83034244796	49961.89610454152	16
50257.22527041225	50169.664828499604	16
50047.59592046726	50277.93924327541	16
50241.448308584746	50245.95722632246	16
50070.90829934946	50282.34305366978	16
50354.88424251949	50108.73352575929	16
50076.89042424315	49967.74062401916	16
50161.86075808256	50331.72814842602	16
49881.284490195736	50047.72641548246	16
50235.22513452053	50320.30009950796	16
49986.77938714836	50249.163890357726	16
50380.48916004843	50174.929962296024	16
49946.29655786806	50239.575076843656	16
50296.831633202506	49994.93283227013	16
50399.77670520136	50173.06913175812	16
49858.085785322924	50042.73151529901	16
50225.7681284077	49965.633520136194	16
49891.870694775025	50028.85187217869	16
50321.37214439368	49994.16833656575	16
50041.12170661534	50262.15733871137	16
50263.52903605552	49959.21203401426	16
50372.36522035726	50083.87780626073	16
50278.53131379774	50230.558382468764	16
49962.358562481466	50104.68169032465	16
49938.98529585664	50216.265464246324	16
49912.79152259579	50047.444604492244	16
49943.863665132194	50180.385219571785	16
50065.74316097492	50307.48887566779	16
50113.557811893945	50315.373414857495	16
50282.26280227676	50197.697153759684	16
49907.73330988136	50198.33276093096	16
50390.5159941561	50085.33606153623	16
50331.66225507776	50024.393844205515	16
50412.0601285552	50194.828283507595	16
49994.71453121596	50265.54890267773	16
50227.23812829484	50232.42516792187	16
49886.42814771531	50085.99901121403	16
49989.97690489541	50011.242010091104	16
49891.73912021741	50213.60483794179	16
50133.29997995013	49993.087578591665	16
50284.79389170031	50259.03505050489	16
50294.60759880876	49969.33291343668	16
50391.95314050289	50201.5252087674	16
50270.76597687945	50278.401208408446	16
50112.75242436633	49899.79042924502	16
50321.55149168159	50201.76707539972	16
50135.57620754457	49934.89397095843	16
49872.06483447976	50105.25514518815	16
50327.87112057853	50220.24134168984	16
50290.90379122649	50213.47566485411	16
50245.8000130833	50304.515278244566	16
50310.1562443594	50228.52119933922	16
50023.049676433235	50269.56292720699	16
49864.025082207525	50075.81716380374	16
50038.17489211667	50294.55235592707	16
50116.55825589875	49987.229190147584	16
50200.133369898766	50294.83438594249	16
49917.74306503868	50216.95538482645	16
49841.02758072705	50078.12908883226	16
50183.211970268334	49948.62465306868	16
50377.554306850936	50105.77058384273	16
50269.98757819436	49941.73243888482	16
50372.32820570268	50042.52072370852	16
50056.164028738625	49970.485125316656	16
50007.31621545822	50282.78308195976	16
50071.2964398385	49997.02892937022	16
50006.91446621241	50006.46093023371	16
50162.87862655035	49937.474230139014	16
50006.760051888654	50097.09539591997	16
49989.92892223662	50289.3229128646	16
49870.88368699745	50020.9078778588	16
50115.25805862159	49881.476507385894	16
49973.807923007014	50261.078504091616	16
49954.19386698857	50202.42030162106	16
50322.42781619667	50249.424073813054	16
50359.36163155411	50030.06193118457	16
50026.82719301473	50312.47304645998	16
50056.336776731034	50327.43792363687	16
50287.39619072721	49937.55064412619	16
50185.677581913646	49930.0056310471	16
49925.859041885335	50016.770710945246	16
50221.541381707124	49940.460980890864	16
49854.48598789557	50171.46619442458	16
50344.91312603531	50005.09940198492	16
49888.76388364742	50118.52835035689	16
50349.46446185006	49985.49375124235	16
49954.44703451519	50257.01394799325	16
50315.5565222236	49967.69536547923	16
49861.480048808786	50203.3299005772	16
50379.79324729074	50148.96938357294	16
49879.61831631601	50149.87244632782	16
50137.17659102232	49879.79388297299	16
50332.10541704934	49974.55451127013	16
49983.228323748466	50030.793459222186	16
50236.42745571212	50282.542423591636	16
50039.780320653656	50334.653882625615	16
49908.94718908898	50096.54898313137	16
49928.66188538513	50201.99339970707	16
50414.353665220995	50157.70335855757	16
50316.69011727248	50096.944058222165	16
49871.53943934638	50131.95320817103	16
50393.01689737924	50036.41544245042	16
50076.87800099774	50019.827863340055	16
49849.43106265442	50124.92202071991	16
50301.90023065633	50196.827896674346	16
50033.00011211617	49967.666749995515	16
49858.302106990406	50149.56267685657	16
50319.789143458576	49951.05188227602	16
49975.70462350091	50151.299696849084	16
50066.9016249117	49949.47052134455	16
49938.04243570567	49999.042596847874	16
50095.3677677573	49936.37354000255	16
50167.72860269437	49917.438142296975	16
49908.464197893874	50017.56579051062	16
50377.81306782463	50021.64226449824	16
50279.638721775926	50297.5704380963	16
50327.76671071475	49929.70889771685	16
50381.4758245075	50224.25837879421	16
50395.67740172047	50236.23233991808	16
50195.670076433926	49978.278359543794	16
50403.578236890964	50013.40767517616	16
50304.98372537305	50301.909366509855	16
50397.005098115675	50067.961675992156	16
50422.17518851636	50177.82752711116	16
49830.34124125783	50134.99533688629	16
50076.67775293899	50320.51073336421	16
50208.96355964288	50319.4148722216	16
50316.59295707897	50318.04404742447	16
49845.79872249768	50101.07797674831	16
49943.30447819135	50085.527590433834	16
50044.5867648167	50312.701735031245	16
50344.57271636085	49911.492267356705	16
50390.8323807552	50131.37176674901	16
50138.85336479912	50324.03522532097	16
50044.98594483818	50004.43324129793	16
50103.32869547641	50331.14641292274	16
50411.5239280015	50244.63179936937	16
50349.66510938201	49962.578501795484	16
49858.30486783965	50224.26419859533	16
50403.95754088574	50110.34664919055	16
50191.843133521375	50316.31487859154	16
50165.46270852046	50246.71781217771	16
49983.44886134928	50051.28224926721	16
50383.914665488985	49996.48781417948	16
49999.4797172354	49986.562035587216	16
50363.30469139204	49901.5617373203	16
50220.00157209457	50333.5357128403	16
49831.870960484914	50117.497612396735	16
49842.91493089675	50205.36575061484	16
50006.49226823933	49967.877579223015	16
50431.235682313185	50200.30251804554	16
49822.12536202169	50196.2927141737	16
49834.868832102875	50229.97696949885	16
50364.673345332936	49994.007846693006	16
49818.92106884953	50098.90863861006	16
50333.554497606616	50266.98130929111	16
50337.8702534796	50284.91914620606	16
49950.21448127807	50280.826302461464	16
50149.76491871361	49901.52306602132	16
50316.62922517195	50283.16382918592	16
50083.12525828943	50336.805097091485	16
50443.73970422283	50187.30789044402	16
49982.60269238307	49994.17679565195	16
50002.80895935786	49943.71460332047	16
49919.929707388146	49997.71004244049	16
50039.776001759645	49984.53025557391	16
50271.6177969738	50313.227331926784	16
50084.17203397982	50301.3032022886	16
50128.7656307375	49915.765920617814	16
50026.08479681123	49995.2795214325	16
50289.032767641045	49918.33658478666	16
50049.71735774631	50356.402812643995	16
50277.96162994915	50337.305829081815	16
50398.086494250485	50150.61433580585	16
50291.63883839461	50319.5016100786	16
50398.17494349597	49978.226673004756	16
50357.34818118009	50272.270017685034	16
50339.65190330605	50242.092697949156	16
50418.44096182218	50003.45120976776	16
50267.76383542393	49908.557917537866	16
50425.4364026349	50117.82786123929	16
50301.09971490989	49948.31639518123	16
50305.29922013116	50255.61669412417	16
49813.265202418865	50218.05466185265	16
50373.40590237471	50260.513065364335	16
50404.8505099967	50269.63608472755	16
50374.21211937121	50192.598676463625	16
50093.21919609368	50355.35914812935	16
50379.29271801552	49976.025030469274	16
50335.59711658292	50306.06248525388	16
50112.01965430672	50355.903867657136	16
49841.048554156674	50246.98578108586	16
50308.35865482882	49916.16150617342	16
50204.77232398978	49930.18497659815	16
50351.00290221321	50297.49429427365	16
50361.13871536193	49922.84674449985	16
50424.62689846018	50216.44151296015	16
50049.45613098267	49942.43599899924	16
49815.91401593837	50145.471381046504	16
49970.48521058967	50193.41110689755	16
50292.58840009596	50283.09492016877	16
49836.03558051106	50180.34377974541	16
49807.64292998921	50123.9764694094	16
49927.56203033751	50283.83634962043	16
49821.90703764968	50081.27706321675	16
50177.13943129213	49899.749922483614	16
50199.95751057747	50345.51176548306	16
50364.029493411734	49878.354906233835	16
50087.074268301905	50374.93815730052	16
49899.99043202805	50232.3703143572	16
50437.240752903155	50152.897009654735	16
49956.96238001861	49995.403192390455	16
50023.98002010369	49946.00515621951	16
49829.823774055796	50158.111639235	16
50251.09373462937	50329.269166908016	16
50341.84412697868	49891.33934865518	16
50367.669135179356	49947.64225419217	16
50231.496650209425	50348.679958194276	16
50419.93639046209	49976.059382626954	16
50123.59878493019	50339.250289762356	16
49796.845839466805	50101.955577819615	16
50008.855934976826	50304.870635399755	16
50336.73095820619	49868.085129790656	16
49969.44959620069	50289.437017249824	16
50436.17910246251	49989.997297458474	16
50422.58283732993	50286.05439571765	16
50360.33290367349	50237.192870649	16
50056.294497733914	49988.551966713196	16
50127.39009353923	50363.75328730222	16
49987.55235254834	49974.06823727445	16
50383.89134904205	49889.90913517909	16
50097.62849614155	49873.133009521145	16
49987.775455085335	49933.261298219746	16
50408.59532522549	50134.401099365845	16
49980.61246965617	49956.82206296816	16
49801.68985302289	50069.36712680671	16
49830.71782065888	50061.90533961033	16
50000.08320992874	50077.928641177474	16
49973.52522341001	50307.22503637877	16
50349.82734262444	49935.55451546817	16
49801.83456380658	50233.3223220535	16
50315.71975785721	49877.83477535032	16
50003.358919636106	49922.20960158738	16
50283.59660116227	49955.377157556235	16
49814.84627606427	50174.12570440981	16
50369.68069055128	50296.91911652592	16
