# Supplementary material for: Abundant Topological Outliers in Social Media Data and Their Effect on Spatial Analysis
Source: PLoS One. 2016 Sep 9;11(9):e0162360. doi: 10.1371/journal.pone.0162360 (PMC5017681; doi:10.1371/journal.pone.0162360)
Supplement: S5 Dataset — See the respective attached file. (ZIP) [file pone.0162360.s005.zip › S5_overlap_lws/clust_18_27.csv]

50000.0	50000.0	0
50005.617866136956	50000.0519731636	0
50002.52047643192	50004.876090250946	0
50002.689334711264	50003.13657812308	0
49993.82957819091	50000.67820598295	0
49999.02133034173	50002.74311771021	0
50000.62508924751	49997.57153556058	0
50003.12463782944	50000.09610427862	0
49997.57385027558	49999.84121669528	0
50000.7474054147	50010.00724846448	0
49994.4714122237	50008.6578664922	0
50009.65697956892	49993.518401903086	0
50006.21919399996	50005.54852243241	0
50001.095320914435	50006.51696888545	0
49997.76648551505	50011.80979805977	0
49992.871942356476	50015.39754370275	0
50012.74981278483	49986.73871695857	0
50018.58647191826	49990.55611261125	0
49993.479156172514	50013.71835514086	0
50015.96499319302	50006.705808788436	0
49989.3655601913	50011.220919868014	0
50020.12901804716	49990.64524344877	0
49997.53397774438	50013.28163175991	0
49992.02291687238	49993.22394946702	0
49993.70087287382	50012.49075380555	0
50014.038708603686	50009.481436982765	0
49990.5206090736	50010.10707474396	0
49995.815075999715	50002.757859915895	0
49988.57262477311	50018.87567586168	0
49985.205754429204	50018.991416067714	0
50000.753092597726	50008.92987510806	0
50007.12835689727	50004.5064469943	0
49988.18316939765	50021.965627571284	0
50023.00980510928	50012.84799172331	0
50015.303310407464	50002.549411548316	0
50003.71952171015	50003.70894044671	0
50008.88986368925	49979.077652611086	0
49996.81979534139	49995.34390749475	0
49998.94671960802	49990.96645783639	0
50007.58827520875	49972.71365685861	0
50008.876317257826	50005.85307888341	0
50000.8144250401	50013.706889942834	0
50003.714838425534	50007.820901458785	0
50001.588387733704	49976.2283774819	0
50016.100105237405	50010.206884821266	0
50001.35678820628	50015.50812547974	0
49986.21253594532	50016.916857276745	0
49996.35393901498	50000.28888942667	0
50006.46273709469	50012.86513056279	0
50004.75420497777	50017.69122242193	0
50005.66435559645	50003.276707844845	0
49992.34798452613	50027.8751629872	0
49995.45944176766	50024.66749863028	0
49984.74545734642	50026.693621182414	0
49991.107740510946	50005.27986082665	0
50002.66515454976	50012.75072682848	0
49981.244047583124	50021.223953608634	0
50024.3612314805	50010.80504013063	0
49999.239320752036	49976.959525565035	0
49987.115787018316	50000.97386580161	0
50005.81254185144	49991.93259326773	0
50009.513775259125	50007.19859393015	0
50022.34214683989	50018.54227954308	0
50018.211643719034	49989.32904480352	0
50004.547079700096	49982.58527082029	0
49988.8456146988	49993.5372812326	0
49990.448020219235	50002.43383338751	0
49988.8883163795	50025.70348757823	0
49993.95605091015	49990.62298435866	0
49979.57349343251	50017.44743331287	0
49993.61998194337	49998.8335980756	0
50014.931316771435	49985.91142186888	0
49993.608343833825	49992.74728509485	0
49977.440538726456	50020.13597552961	0
50007.968850473684	50013.02057694987	0
50013.34750767807	50004.97356768187	0
50003.200530054564	50017.44372002275	0
49999.23305352258	50009.409663930746	0
49991.425046132455	50023.405105677804	0
49994.724523319564	50019.00029264135	0
49991.27881765631	50010.76046682384	0
50006.84586173645	49978.00618291794	0
50028.831314768526	50011.34911333689	0
50001.3612650346	49979.21196468529	0
50020.98863127538	50004.80596532164	0
49998.75093557429	49995.82732925432	0
49995.4441258003	49997.28253788326	0
49991.489081565116	50012.21829990068	0
50006.24099323281	50011.48454490207	0
50004.79866590971	49991.89932227533	0
50016.233772829895	50003.19904894724	0
50016.714459267714	50015.182749829175	0
50017.7315448403	50017.16734048088	0
50021.991572317085	50017.52189201108	0
50006.91518930322	49998.42962103721	0
50007.56048927315	49991.89347014625	0
49993.93809606977	49988.93913320493	0
49987.00664227186	50012.58033247648	0
49997.0858178483	50008.93395138812	0
49994.04919956522	50016.66461972759	0
50011.84285352973	50005.72617756539	0
50014.481944166946	50006.68362759123	0
50007.871174675056	49990.44715453634	0
49993.63386266311	50008.00409428245	0
50022.74306037996	50021.18141586944	0
50005.93254669708	49984.05523899566	0
49992.24889826113	50009.939607623324	0
50008.4427934885	49998.58463635654	0
50001.04290890485	50011.37214186102	0
49999.3052704781	49993.19977632991	0
50010.89753360852	50022.16578353757	0
49993.175524820836	50006.918569045156	0
50016.91622746796	49988.41137453173	0
50003.59408194109	50010.58844588422	0
49989.481770527505	49995.4861177332	0
49984.73585085144	49994.20070302458	0
50012.837114776354	49985.1365133406	0
50000.34305247011	50012.785151609714	0
49995.93687457166	50016.99500522154	0
50003.31097355637	49986.238309245724	0
50000.04605916713	50022.082498322925	0
49979.589436539696	50028.499326432466	0
49985.52414874005	50010.01286309389	0
50007.108907010544	50020.95847414887	0
49986.966473469394	49991.51938352491	0
49996.327747491756	49980.00227674999	0
49988.17212697217	49996.38698153703	0
50019.31313217457	50007.61923985611	0
49992.53588896353	50022.37133355393	0
49999.09466713823	50013.476121375024	0
50029.14446966455	50014.75448633938	0
50013.38928689112	50014.433837214296	0
49991.27886238349	50020.93796858425	0
49991.83480712943	49987.47643329798	0
50024.589045646135	50016.69583277622	0
49990.247207031265	50014.37724764673	0
50003.43966867959	49997.20275845644	0
49979.17630883298	50019.5881879999	0
50004.97473340724	50011.470830402024	0
50000.53356820436	50002.76897484182	0
50001.61653316917	50021.572832778234	0
50018.94424032681	49993.60663840168	0
50020.38047703234	50020.74765985587	0
50003.83350669472	50012.03122730116	0
49994.89504568151	50012.84439750901	0
49996.87682846905	50025.861913791916	0
49997.098711243336	49994.16967536577	0
50008.03526460013	50010.35644971345	0
50001.92318083519	50017.45295154525	0
50000.377491796935	49976.984220335165	0
50026.91338485968	50022.55672487124	0
50010.45322470468	49995.07446463879	0
50025.84685964897	50018.18498681671	0
49990.80211823522	49972.58716393453	0
49994.72272385651	50011.37120620343	0
50001.852378398005	50018.878474248006	0
49993.667654834906	49987.16892821146	0
50007.45552580738	50016.24722775261	0
50006.35128652182	50019.260102430024	0
50017.30387364059	50007.37394946992	0
49992.58703477916	49996.877168060775	0
50009.947620039384	50010.555094314834	0
49981.69947842373	50032.69512916941	0
49998.7770444248	50004.736977470784	0
49994.8396787193	50028.32619228644	0
49982.117999111564	50004.50644407321	0
50013.2587395598	49973.331376080634	0
50007.117533706994	50013.97330272922	0
49986.106936163014	50005.875429998	0
50001.72815943438	49991.6223069385	0
49998.46111792426	49998.329947724305	0
49993.05079443288	49995.51758079045	0
49989.09372078051	50029.30164552847	0
49992.520614717694	50005.040407713124	0
49983.052676738946	50016.443790599325	0
50009.99933301167	49987.13042252917	0
50015.98052851708	50019.71642252736	0
50016.21088632802	50021.48245778065	0
49998.70534882709	50006.917655615514	0
50009.12283055781	49982.086019546914	0
50019.024422535396	49979.180277617896	0
49990.26812337824	50030.2433063761	0
50003.491373859586	50026.35326489596	0
50014.994024579595	50017.72461282274	0
49999.503039100484	49979.993643984395	0
50016.59446989725	50011.704717480185	0
49987.5977680182	50016.2290938631	0
50006.390223561066	50006.65247227412	0
49981.80446184957	50026.90913270939	0
50031.93010862833	50017.21669287606	0
49987.002216492045	49994.37889454773	0
49985.92984921823	49988.95089163288	0
49987.43993140122	50031.405447704085	0
50013.74744611762	50012.43595942395	0
50018.7613895136	49998.645986736985	0
49976.04473665306	50022.98122919165	0
49987.940111189746	50038.4642042733	0
49998.49833424281	50015.34065276485	0
49994.770924699485	49982.39483626172	0
50000.81946056605	49989.27299020345	0
50016.92192325264	50018.480079521134	0
49995.77472700451	50009.82146876009	0
50025.69800720146	50020.491751462134	0
50013.55698775832	49971.58637274212	0
50011.00484594075	50005.00909070638	0
50026.67566909949	50012.980460931394	0
49997.33402353429	50017.842517393554	0
50004.40707653658	50000.68201633885	0
49990.062388632665	50021.873354042815	0
50007.94935946199	50000.55027054603	0
50021.52709422977	50008.28070517207	0
49974.42067889195	50019.43514323515	0
49993.46267817778	50033.181532471506	0
50011.86235055272	49996.41798817724	0
49987.663678211175	50043.84812144951	0
50007.67900232572	50007.70860501627	0
49994.15871647191	50038.08133593811	0
50007.33149770581	50022.79586273945	0
50012.948596504204	49999.23930996417	0
49994.60830319436	50003.57991862978	0
49983.259687413985	50006.67382320212	0
49987.767663779436	50025.748578925755	0
50000.377272225785	50031.02940101947	0
50006.200386445016	50001.51095319235	0
50025.26392312976	50023.16967630435	0
50013.22075925868	50006.565093937745	0
50016.585940684716	49986.990231434385	0
50010.34109688018	49983.7662747601	0
49986.57033639794	50020.426911942945	0
49995.74608418766	50014.093268935794	0
49979.820894012235	49999.83087349788	0
49992.848058799624	50018.606894891454	0
50009.49589345917	50004.08409166397	0
49995.445185531455	50015.34504338111	0
50012.65381958483	50021.704694713684	0
49996.32469968638	49986.25708256548	0
50015.35167753262	49996.81578074006	0
49986.545683340795	50011.15751195093	0
49999.01544000135	50031.23030123682	0
49984.04955694483	50033.704391224725	0
49996.34341982974	50016.06335658903	0
50003.28740459564	50033.504668726906	0
49991.228567853206	49998.994701024145	0
49998.48690694425	50034.82578726027	0
49978.796080530774	50029.228557862385	0
49972.68784987362	50023.40757561975	0
49979.767530607896	50006.443727209575	0
50003.901374846355	50022.071294366	0
50006.68412061943	49996.90955893893	0
49984.807419862154	50032.82916653138	0
49978.76889817724	50004.212907244015	0
50003.12234167268	49996.03595609164	0
50015.35949676402	49981.16546488212	0
50022.09116220106	50006.067597515845	0
49983.69614882663	49993.828876330015	0
49986.78398419033	50021.42345671076	0
49981.729597247	50017.71289487197	0
50005.12751088182	50026.85013294925	0
50006.22458721331	50010.28292114303	0
49996.483865586386	50007.00468741623	0
50009.52473506737	49992.39278211181	0
50014.49173332011	49995.93493838386	0
49994.50958438835	49996.90612479115	0
49987.59907203679	50009.38172949153	0
49984.960476002576	50031.0667794853	0
50008.74957161253	49994.92256567525	0
50010.46636301196	50003.077502344924	0
49984.148036034974	50017.19326230654	0
50004.971353289846	50029.65237519613	0
50012.70520670574	50000.99789815918	0
49989.42472028371	50007.06726861293	0
50027.670453407736	50018.20325321183	0
50011.440803861224	49968.8031552737	0
50037.945541020505	50011.155881581384	0
50001.96560497818	49985.14721363819	0
49991.94746759981	50013.46046976003	0
49999.00956378052	50025.146383235246	0
49982.77803511375	50003.13282277213	0
50014.11323694496	50000.20060613697	0
50023.13171616355	49987.58322604696	0
50004.21835121946	49971.40399318016	0
49990.15117831817	50013.05817990865	0
50008.16124251416	50039.635897582004	0
50007.9107866898	49997.54848848105	0
50000.976005797296	50001.37556251932	0
49996.1869171375	50012.1411597242	0
49981.777229712156	49995.12804494148	0
50010.25573551855	50024.995130932744	0
50002.20217308013	50029.874141640044	0
49990.618018822985	50036.4754032552	0
50022.654906278236	50014.17767062547	0
50000.18629733061	50004.775095715304	0
50025.70954018735	50015.05150700048	0
50028.39076938722	50013.5273054852	0
50004.52778030394	49989.54551679142	0
50016.11597760707	50023.63763528583	0
50012.06226017531	50002.80007589341	0
50015.57500712852	49976.59380574366	0
49994.04699387851	50036.766962947055	0
49994.23147591261	49994.86285691521	0
50014.20591833191	50001.96130031095	0
49991.086709624265	50026.4410707605	0
50011.53302681228	50007.14228004492	0
50017.28634181816	49997.76666689308	0
50009.97828130183	49998.98694511831	0
49998.42280858828	49997.16648699374	0
49981.63287193219	50012.98265475019	0
49991.38352638326	49994.802665766714	0
49998.19710648119	50026.74208698699	0
49989.2673735177	49992.100332574526	0
49983.60754580687	50026.18559871288	0
49994.711411941484	50029.90708723193	0
49985.614406423905	50041.25400036813	0
49989.39807355238	50009.12529163965	0
50001.85647537816	50002.18674254224	0
50007.411759296454	50011.884343995625	0
50012.52113279647	50010.93874121604	0
49995.30592486966	49991.43488924765	0
49979.11028741994	50021.34781520681	0
50011.93847514872	49994.777266105055	0
49997.2733219588	50022.30152669196	0
50003.09050523105	49994.98168183356	0
50023.58458192335	50010.008031241385	0
50024.400635161015	50015.63969515379	0
50009.31669316404	50000.960651664485	0
49988.547157255955	49986.54015875034	0
49987.42716531743	50019.481186598656	0
49984.02617602661	49992.260688525654	0
50006.996567558	50029.43673642438	0
50011.17538221257	50014.127750046806	0
49997.479248524534	50003.13788148927	0
50011.23886805816	49977.80876427163	0
49992.68056377014	50025.21909796744	0
50017.791785206966	50004.10504468356	0
49976.18799995448	50019.12711047864	0
50003.16269428631	50018.86082004992	0
50013.78688239874	50015.99415080916	0
50034.04869841953	50014.82994020081	0
50020.13939552426	49964.31969397732	0
49993.31683021726	50002.431098134926	0
49989.127824122916	50001.31052695597	0
49989.148691333205	50036.650567528675	0
49992.04054653573	50033.88130223572	0
49997.310770919445	50036.47767098101	0
50014.313896486216	50011.5437939993	0
49992.59109417176	50000.573211457	0
50003.566652880276	50030.50523785303	0
50008.267877108185	49989.07992392232	0
50003.849215893635	49983.772560070334	0
50027.92889428372	50020.7037335592	0
50021.73705097939	50009.564116499336	0
49979.67136981523	49996.9167302186	0
50023.68623823112	50004.8260394773	0
50008.60181165578	50003.29954302877	0
50007.03426341326	50002.78519483586	0
49994.34337435215	50032.255215823694	0
50008.65204366756	50021.587738195856	0
49991.824498461094	49968.903099107214	0
50018.683804969405	49969.64528418167	0
49994.911833902814	50002.06249770319	0
50016.093547154676	50001.04383182233	0
50014.49326475696	49993.41580814624	0
50010.70785577176	50012.68365077591	0
49992.09018308693	50030.92397957105	0
50009.82484592517	49966.31554819194	0
50009.86338540017	50029.15447883959	0
50017.04459773899	50009.42883168941	0
49975.05479511751	50020.48444939664	0
50018.814266957874	49976.935422037845	0
49972.86988915821	50011.1602949544	0
50018.73839936864	49964.38397057632	0
49986.31902075687	50007.88823209961	0
50037.84677869666	50013.49214320599	0
49986.7626497455	50022.57075428513	0
49991.27558686835	49997.38676047086	0
50021.65196854081	49986.9755175455	0
49991.72022925353	49991.05799227098	0
50014.31039277268	50003.195809406076	0
50006.33076488964	50021.85080608137	0
50002.45842725257	50020.733578880114	0
50011.95436890833	50032.05146346114	0
49976.475326719534	50026.32249645093	0
50004.463461898726	49974.22705170795	0
49979.26540775074	49998.92037446053	0
49985.75689271241	50024.974625693074	0
50016.455724572654	49985.246793367325	0
50017.17577699267	49991.01902038148	0
50000.601946745934	50034.29818728195	0
49992.16185760877	50007.363039662254	0
50008.80198918544	50016.70893323739	0
50008.86332272949	49997.23757014096	0
50005.45492158128	50004.812675392786	0
49969.349246922604	50022.47156029463	0
49976.08853392796	50028.32756045967	0
50002.331688862534	50006.25738942542	0
49985.74764509577	50012.984861611265	0
50002.02318493679	49998.08436648884	0
50001.91558525365	49975.034283284134	0
49999.095815587745	49982.605861267206	0
49978.35180052781	50017.54967237323	0
50012.38340044227	49979.87179005157	0
50023.600333695045	49993.823460517066	0
49990.4001842264	50016.861106052296	0
49996.075796262594	50028.875218757785	0
50009.63871960279	50009.357844056445	0
50014.32338329563	49980.620621059534	0
50004.370390024604	49999.55927239333	0
50009.933266449494	49981.04026973331	0
49998.279070073906	49989.14790118183	0
50000.09027862911	49985.965986953976	0
50007.58425433884	49982.493922115704	0
49993.48622997502	50027.222240225536	0
50017.4955434832	49965.03907990478	0
50010.51554905166	49989.16362642156	0
50017.824674773416	50002.22275061968	0
49990.75178922058	50034.86742795569	0
50021.88043196609	49961.175165641675	0
49996.64421145819	49998.7371607102	0
49991.75780021829	50019.4660592154	0
50027.913500418224	50017.15451996617	0
50013.81569746937	50019.689133858	0
50004.28831352451	50038.52084396365	0
49992.77931921248	49991.59900125161	0
49978.65701512325	50012.84377515613	0
50004.77482026446	49976.135135741635	0
49995.813684054854	50035.236614467474	0
49983.03468438865	50031.81985864512	0
50004.71734782377	49993.66931775265	0
50025.85747707013	50011.10938751277	0
49968.74387753086	50024.80184334084	0
49983.529336245294	50009.64252562868	0
49993.39848285341	50003.617739878144	0
50014.46718570509	49983.96089301351	0
50020.173441734536	50016.480228422304	0
50007.693507416174	50033.053834120445	0
49993.186312447346	50024.280714627246	0
49994.973836738965	50021.34108776201	0
49987.60408232425	50005.36708203352	0
50009.56722554615	49985.41140067304	0
50011.064823329914	50009.00448136461	0
49987.27549327144	50024.53233017405	0
50005.69923091442	49985.19514755773	0
49996.55414988045	49990.38935152011	0
49995.07237807018	50042.04749290123	0
49995.256284043724	50007.171566107325	0
50004.63754884523	50025.44366895706	0
49993.49255571869	49978.12434827637	0
49989.83621802233	50027.89987456958	0
50001.51715467434	50004.43497947403	0
50001.41748931328	50028.01783116377	0
49988.46472947548	50014.56638681003	0
49995.615601532205	49989.10904325816	0
49999.81186632161	50032.984149561446	0
50018.44718751919	50011.09523383245	0
50006.87791557796	49974.77446315902	0
49998.651631418616	50001.085531096855	0
49973.43281330659	50016.31538166456	0
49999.58320808095	50030.37685735507	0
49993.2894251306	50029.713716955564	0
49975.40500419498	50029.76201243983	0
50024.11542290242	50025.79299951493	0
49999.27756647585	49989.79791973968	0
49975.331603970415	50018.305052245814	0
49989.444688856944	50015.01093933485	0
49977.12504489644	49984.27347298042	0
49990.25690366514	49976.93831099457	0
50008.542487659186	50029.22940403769	0
50030.156146407935	50022.63532110915	0
49982.07322711716	50040.05289780173	0
50015.510839560164	49974.52445377229	0
49991.451148315326	50008.25060634001	0
50004.828070634074	50001.96933190945	0
50005.25330437662	49996.96558677492	0
49985.312292490395	50028.4759868639	0
50009.362837543355	50030.82482796203	0
50032.563228420164	50009.47854831758	0
49995.611104707394	50005.87596824924	0
50030.271117137454	50014.62710637189	0
49984.88558796916	50014.44361380154	0
49964.64000266914	50008.941933773196	0
49988.96237106808	50042.15384836116	0
50009.56366943694	49988.76303901595	0
50003.12119682203	50036.8696976103	0
49992.18350608743	49998.14283062459	0
49981.495117914346	49992.42868929224	0
49974.716587797215	50013.61636381599	0
50007.40338647013	50005.50670355559	0
50004.1132212756	50009.0422421293	0
50010.68776219184	50018.411945879954	0
50015.32555646248	49998.84607093262	0
50030.745394478356	50020.15587370813	0
50025.03173903792	49992.682176105074	0
49972.46927924088	49992.61330818193	0
49996.89332440772	50014.40214761091	0
50028.82168033592	50008.767927582856	0
50012.027869657475	49992.27122572834	0
49986.86969018716	50002.801212535116	0
50034.801909062	50011.167777959345	0
50022.083673384936	50010.63417620861	0
50009.30764203974	49972.31312632704	0
50075.5557664973	50031.36582906085	17
50093.91454189474	50043.41894091467	17
50113.45997339432	50055.9279103374	17
50070.13793218648	50010.38628928427	17
50112.42854794013	50024.291290695095	17
50138.06666351946	50054.49980336119	17
50115.77914192053	50005.779428916416	17
50055.76745823718	50032.146432245085	17
50049.683176420185	50010.92836608142	17
50048.90398497575	50057.82482610824	17
50052.26025762424	49984.516566122446	17
50090.943163020835	50070.27859056895	17
50108.695222009716	50077.69413732025	17
50154.405958287956	50035.135669269206	17
50037.03208200947	50075.9674465039	17
50148.807466138394	50012.78469973525	17
50061.87909011162	50074.75089240912	17
50023.3409993226	50062.8581913152	17
50016.39517282808	50079.943590233685	17
50033.127317036815	50001.964916928584	17
50093.752368148955	50017.76031012397	17
50168.696612055865	49995.65475770814	17
50135.610690829264	50072.888816855506	17
50168.68422350443	50021.44725287244	17
50017.75817188783	49987.40220263677	17
49991.601340129266	49982.08053329197	17
50076.25798576038	49988.318056691816	17
50096.92714554067	50093.51438021965	17
50034.01217425583	49969.650056022525	17
50174.154116327176	50047.424746343124	17
50187.92642735808	50022.09786047999	17
50010.92358774534	50048.51611719078	17
50133.28873444484	50026.80488110001	17
50156.06922529659	50053.28688049384	17
50179.674264830566	50065.45837098482	17
50021.92933457574	50098.15405733158	17
50165.76758855162	49971.75355349185	17
50188.86969010278	49961.21060159642	17
50010.96433591838	50004.37593078364	17
50122.569857052295	50089.50470137788	17
50060.32632550642	49967.2111809191	17
50030.19774988181	50041.06384125292	17
50077.8825093908	50054.86780686654	17
50102.609714702085	49987.37533207586	17
50008.66833319918	49968.36524153295	17
49979.56168953169	49967.799826509654	17
50014.81497270765	50023.146843971655	17
49989.362580571156	50014.2734127329	17
50088.05736044618	50112.837561467335	17
49987.29118322666	50038.048457850084	17
50171.47795997209	49953.09613376475	17
50204.56260005464	50058.45725587663	17
50087.09904559279	49965.1510488289	17
50125.470982049745	49987.52234761347	17
50170.27977064178	50089.008235975336	17
50151.932970442635	49934.57820699067	17
50049.01363493997	50095.20708110748	17
50071.0879726431	50101.45895269134	17
50227.158489041474	50050.86295698886	17
50093.442855231246	49947.4045328026	17
50153.06676799495	50103.95779745542	17
50073.97261820991	49950.72812410089	17
50196.466486502955	50005.28813375495	17
50096.2382442167	50129.52055535296	17
50192.451096489094	50089.364720189056	17
49993.59579515664	49956.04881057479	17
50185.31712576867	49981.49122617969	17
50114.41550859278	49967.20047119566	17
49956.223152028615	49971.61316043162	17
49937.68483136161	49965.933611122	17
50179.40347737127	49928.63350055129	17
50205.46939063352	50038.984374983585	17
50211.35447218421	49971.21343020331	17
50118.746752333165	49939.71620109012	17
49971.92233495412	50004.97014391238	17
50173.76921941541	50119.13791877579	17
49993.33914886008	50055.486419408706	17
50089.49763228248	50151.9530617306	17
50059.29192512379	49939.30854507497	17
50112.828203471036	50109.4267538651	17
49975.169604305	50053.71303180209	17
49998.90557769619	49935.97186571836	17
50203.01902204948	49940.539823480016	17
50058.64355953537	49919.42484703747	17
50082.58823825294	50174.330775870556	17
50229.005632852604	49982.45288359185	17
50218.31021532667	49997.40321075234	17
50149.42354375767	50124.93689781264	17
50031.00555995973	49948.58937219668	17
50146.80489921577	49981.86303874049	17
50070.82896779399	50128.90662567703	17
49997.611559662255	50108.720820922914	17
50150.66634674203	49955.822476909685	17
49913.22081160107	49973.05626403024	17
50234.87078737364	50012.3957212083	17
49971.31182579808	49984.02580637956	17
50129.29146967274	50138.18954184456	17
50130.50763161873	50113.01358279289	17
50048.70747606213	50121.35745122508	17
49984.923512130415	50078.57194848373	17
50236.47514943916	50072.482860274016	17
49895.11438391596	49972.41088963015	17
50100.639970057615	50188.70638768327	17
50246.91349219677	50040.52081179113	17
50151.81102463892	50081.17551743061	17
50070.62242849516	50198.47217444303	17
50055.105000863834	49896.59339439213	17
50115.21182437761	50172.01261250673	17
50059.35320350201	50212.69064556077	17
50077.25503577544	49913.92164306876	17
49973.91070612849	50024.49000736762	17
50086.911559362816	50212.16185987766	17
50086.08693394313	49929.8927159	17
50217.00142719737	49922.812369371546	17
50113.152889314384	50153.07217886624	17
50195.54996280748	50113.91651675926	17
50027.921566756464	50137.87164959494	17
50027.65338935008	49929.631926766306	17
50250.26482921719	49971.24295014919	17
50049.23820529085	50192.75202666352	17
50084.878891479006	50230.524356189366	17
50057.99401792568	50175.44688627434	17
49937.35244801192	49989.95543307649	17
50130.9253403973	50158.66510966707	17
50138.04597585167	49922.05062838045	17
49875.13505305019	49975.21527525322	17
50115.298441416606	49908.72617475075	17
50022.959217450116	50196.889763267376	17
50238.12812451615	50090.84033987141	17
50105.763472555685	50213.69651813802	17
49981.75106711847	49929.534760820614	17
50214.76378105384	50075.74103791375	17
49876.16265148876	50000.01632969722	17
50006.679028418635	50133.27198817634	17
50054.114837831425	50151.63112750042	17
50120.918964682634	50191.25497324898	17
50070.91667083157	50243.284545763054	17
49970.07487106623	49946.97082483462	17
50134.230896804125	49901.20829683349	17
50232.996676824936	50108.728154246506	17
49995.79628374195	49909.25380302245	17
49861.85257248963	49962.9804113524	17
50029.03114880489	50172.640161058334	17
50229.8909414859	50132.48304238257	17
50155.57163208059	50143.10368127161	17
49841.70104488797	49952.053807215314	17
50020.89068128531	50118.88056317448	17
50103.63914698305	49922.465490544506	17
50241.52951390183	50151.75616232958	17
49916.284425592	50006.08637000296	17
50211.30122240253	49905.36505727534	17
49971.3383691974	49907.51674699446	17
50193.38915272137	50137.999053857064	17
49849.218626361006	49978.80573836774	17
50257.844133000275	49948.69759278097	17
50254.87249717865	50077.33479414046	17
50251.59525390918	50176.48527744737	17
50272.259774199665	50182.053591048	17
50008.352713643246	50171.62737177128	17
49929.699798057074	50024.81486595821	17
49988.07354343447	50178.821997251405	17
49910.63711638696	50023.564863236614	17
50091.40356172281	50259.59437748457	17
49974.41581666825	50155.88047106371	17
50284.94211358082	50159.514588240934	17
50301.972030386605	50138.59221474914	17
50037.669384116205	49891.558068210725	17
49994.88605645421	50155.56904375284	17
50006.49923884822	50205.077882604535	17
50103.239715923526	50244.10771758175	17
49894.527775465256	49992.51250182998	17
49885.56048964187	50022.811365561785	17
50080.648278646484	50282.6180925561	17
50258.3637211086	50026.56495942014	17
50146.45924460822	49885.55645705565	17
50144.55414433236	50179.226553794164	17
50151.9692815486	49906.169173062844	17
50164.951021369154	50160.94027725113	17
50136.60782153356	50206.34904104056	17
49830.740091974854	49928.857072994004	17
49857.15026707159	49930.129550485246	17
50046.854986741506	49866.505137210166	17
50280.22780295378	49955.966432398396	17
50132.274322227655	49871.41581223744	17
50204.473421464536	50153.21840275574	17
49974.739995318225	50109.62626540789	17
50237.24376162803	49954.879057433354	17
49963.801508328936	50082.65317524678	17
50260.25161467526	50202.918581168116	17
50041.65321305445	50219.50674495182	17
50239.35922201304	49929.28996693123	17
50014.74997398417	49904.681591585235	17
49912.82829148012	50042.309860970796	17
49955.604570369105	49936.16726197134	17
50132.732516433054	49968.89714239274	17
50093.958242013876	49893.60299355175	17
50073.112197220114	49891.941997146576	17
49950.84913191396	50032.068634995456	17
50270.37265003646	50012.573019833195	17
49906.83892696547	50063.915186394115	17
50261.84974156775	49924.402204361744	17
49907.244623642524	50090.82786063129	17
49927.12547982908	50083.52519003517	17
49908.239010302575	49955.00115570222	17
50286.72270590607	49991.21645832668	17
49890.6318700599	49947.38377751584	17
49936.37999431666	50047.91045134081	17
50214.94186228693	50019.66952957074	17
49955.19184071078	49994.85026160217	17
50193.173496287876	49909.45323736849	17
50297.20892670276	49944.38904722444	17
50208.36634517764	50177.85367821013	17
50282.524560417034	49922.53893956687	17
50153.31629315715	49866.86298766974	17
49895.50349064144	50114.684548472236	17
50176.31566314778	49864.857232233924	17
50112.25370976282	50259.98674517441	17
50301.54750050929	49925.62863889355	17
50038.62363800586	50240.23335576529	17
50119.99307527685	50228.450314481044	17
50115.523837290624	49884.81909783069	17
49971.32325054063	50132.82223825834	17
50209.847670960175	50125.00151467485	17
50023.60579655726	49876.09822291184	17
50169.94006606687	49904.85581678543	17
50259.5204426036	50159.85746799058	17
50222.787640668204	49883.36861846135	17
50317.11868346432	49913.14628448633	17
49964.49205495916	50179.58663061668	17
50275.805472158645	50040.098852193354	17
49886.92215203264	50139.63972063998	17
49925.214592863864	49947.484882009	17
50042.324590697164	49910.08543329016	17
50277.86608097017	50078.7348894926	17
49875.29802437476	49931.36099791757	17
49812.70243754631	49923.02990230817	17
49892.406402336506	49915.748294501136	17
50259.72295682659	50095.2199765821	17
50094.66578805918	49873.91764559779	17
50305.052900231596	50173.82667552419	17
50322.24367232576	49933.077953922155	17
49901.79469013768	49932.60936444397	17
50185.106330230774	49844.28552242539	17
49869.61293911788	50044.231926586486	17
49785.96787106595	49926.395739155574	17
49939.33149290917	50172.450627425584	17
50246.266916254724	49902.63382944667	17
49991.829677939364	50221.79930969623	17
50071.23487400039	50267.06374892171	17
50333.75731676391	49904.73225472011	17
50047.44855612646	50277.21815405755	17
50075.949833231956	49860.38254157406	17
50037.4363421536	49847.20784623436	17
50318.00246563381	50150.31658979273	17
50020.219901250035	50256.63117532149	17
49955.853376856	50121.182712176706	17
49852.88581620759	50028.6841647869	17
50249.04647138718	50130.28488205208	17
50288.66207032073	50193.481558352374	17
50259.37322434457	49994.156448883754	17
50022.71069117137	50220.78588888198	17
50103.06196235613	50285.50644026086	17
50175.92964624991	50144.366691535244	17
50345.96282535876	49928.310948577404	17
49947.37956497725	50190.14861281866	17
49965.468244311436	50198.85972696173	17
50305.07785256502	49896.0670210329	17
50289.49505521483	50061.80998664619	17
49809.81345295353	49903.3058259856	17
49910.383189231565	49914.5404895956	17
50218.69617444726	50095.506450593275	17
49945.16692361186	50211.83417113908	17
50301.25146894839	50083.16480955206	17
50321.40304872748	50075.85953333446	17
50256.99846507869	50225.35859724039	17
49915.58768014618	50172.2541904221	17
49956.1153183444	50161.37400741948	17
50190.68727576183	49817.9759865505	17
50133.89433089013	50247.89769968044	17
50044.76364128158	49828.633467336615	17
49926.19966739356	50148.10726955865	17
49956.27414245741	50062.22288186779	17
50223.92750924136	50164.89462067833	17
50153.56103691676	50266.35162541816	17
50062.10592202345	49819.61722218113	17
49979.14895903946	50244.085975544716	17
50247.548134662975	49881.89322274759	17
50071.9283867359	49840.15193852036	17
50169.96538339991	49817.723194330385	17
50305.34482478766	49987.13720169427	17
50017.36894107975	49833.602856562444	17
49912.62880602353	50135.85167207137	17
49970.596859847996	50266.5711960226	17
50022.31004776094	50155.92873773164	17
50184.415670029724	50166.37552145719	17
50310.9297551951	49965.48185657529	17
50224.3017722012	49940.28529356035	17
50056.336116429804	50232.588461924504	17
49897.08655748168	50156.43721709648	17
50341.87699658188	50078.33407032879	17
50292.75320448199	50015.7115740743	17
50323.55592320457	49952.59819110009	17
49870.49255114426	49908.899722632355	17
50279.709100715314	50102.47143687797	17
50303.915723898695	50040.1911523718	17
49942.31195048604	50137.63897883841	17
49820.52350236441	49944.53698045741	17
50053.138669935106	50299.6459051072	17
50209.210589140974	50199.018758816506	17
50282.13177419022	50228.405852440395	17
49828.38580726265	49909.646172420835	17
50340.8366875243	49879.94424433992	17
49998.48902460802	49831.81689220956	17
50041.54206523727	50258.36542758107	17
50328.15548462812	49979.40972903811	17
50354.41898204082	49898.19290194357	17
49851.14591677376	49898.197376843484	17
50321.5234075455	49876.55581426007	17
50268.93969944157	50057.68284273904	17
50031.37367250317	49811.05113947737	17
49873.289024465405	50155.18687900326	17
49882.617671406944	50073.41115320268	17
49926.97820210477	50117.0232103522	17
50243.893871681124	50247.99965318187	17
50088.32402317148	49819.80578271706	17
50324.37344111539	50131.32109493368	17
50077.8940746997	49802.50641849728	17
50196.89986172631	49867.14878688931	17
50195.78282543994	49885.85445320873	17
50310.34295427838	50060.87308088974	17
49859.13727997094	50136.94134329501	17
50177.2040161242	49796.401396945315	17
49949.84680603244	49903.24794354554	17
50006.210094874026	50268.56118173086	17
50266.88189949995	49883.47482312154	17
49979.403881827384	49816.604073814284	17
49899.635177484306	49896.262032182916	17
49795.22289015032	49944.655782160204	17
49835.482977301275	50133.99467203191	17
49963.30765007292	50230.40426921028	17
49848.72008552076	50164.35007766898	17
49923.70713387674	50210.69680573147	17
49779.28645650904	49908.45977388172	17
50321.70128056193	49996.824437537914	17
50190.96323260865	50183.34912343069	17
49885.762036153836	50099.365315009214	17
49939.3489857651	50097.713465661895	17
50188.6385574822	50209.85902233366	17
50207.889077612796	49848.615248480804	17
50152.5056422913	50223.64295966711	17
50005.343177370065	49880.443235434126	17
50199.981903691245	49795.92444490768	17
50360.27111936856	50081.63395960957	17
50341.70051358858	50151.729351858	17
49830.36665188091	49986.47386088351	17
50103.77792764279	49829.62548012312	17
50372.31164614166	49927.21715067963	17
50105.62850955536	50307.94156877504	17
49880.721927343155	50176.76664250858	17
50375.42213693492	49901.31198005528	17
49814.95859923883	50125.764898126545	17
50092.12399406536	50325.58159607014	17
49830.78906139834	49888.88922347581	17
49967.011367128696	50285.01815553632	17
50313.8535684782	50016.884510225325	17
50343.423753075534	49857.85909563349	17
49795.44695266395	50137.92788302508	17
50119.35238014082	49808.74469770374	17
50322.847388472335	50094.95429345274	17
49798.85228305246	50113.9749587049	17
50332.99970491534	50056.79478163058	17
49871.20297019768	50088.11206309907	17
50173.54519277491	50221.94862630099	17
49771.39340747558	49883.69055219933	17
49823.707355363396	50006.47715195007	17
50164.2229305127	50195.323578310905	17
49820.025464690254	50032.38345608083	17
50217.152874216685	49802.204740027155	17
50247.59981088073	49861.7136458025	17
50346.85821492598	49973.93265281965	17
49815.0688273794	50102.144206095305	17
49851.01815964196	50051.52097437482	17
50336.985785864934	50169.35463960971	17
49847.32230252315	50184.302281146054	17
49804.01501458241	50011.79990966432	17
50154.62028115689	49837.75438018554	17
50071.25338721537	50157.628202349326	17
49952.29579047131	50251.82650003448	17
49845.66358606485	50000.51090243485	17
49760.766192609575	49934.889319664704	17
50393.29454925512	49892.302806072235	17
50162.32688050145	50286.751555148745	17
49865.546846341786	50189.09763674862	17
50162.94491965618	49783.378423612456	17
50361.63045452212	50149.208021076716	17
50330.841948290494	49834.522113201114	17
50367.37190060508	50062.48093010027	17
50073.101969784715	49783.333720126524	17
50333.56811076051	50011.47340954562	17
50346.22024015154	50129.1444643918	17
50007.94309593248	50235.29644260862	17
50016.05036882845	49859.64123558037	17
49924.786700641205	49926.01321111621	17
49995.669883282135	49862.642697495474	17
49814.95335501336	50057.930469698455	17
50146.01331494164	50306.21624198694	17
50347.7970353978	49994.66610970327	17
49805.78172397777	49964.084038427136	17
50266.534664016406	49859.331411864405	17
50311.47915763563	49820.5447553663	17
50366.96805738236	49949.48807237829	17
49926.53436479007	50063.98591887722	17
50024.06520967406	50276.69540429796	17
49984.1445221673	50291.70154803801	17
50334.81243558941	49815.933299896235	17
50360.24874764225	50008.16008547765	17
50225.283303340584	49856.74847825712	17
49794.43556606869	50065.004479958094	17
49904.897426387055	49877.191695215864	17
50108.96571338111	49853.337010642834	17
50129.39942302522	49793.07263680418	17
50177.72128397982	50298.376697581305	17
50265.01452298565	50257.06723451324	17
50406.0475599619	49913.50057265573	17
50217.48314559225	49824.29968545993	17
50346.77429724511	50028.587115564194	17
49865.51391062508	50117.73367797396	17
50237.32524706255	50227.05915400163	17
50299.1652439662	50107.679762438565	17
49769.904182209735	50143.737816136585	17
49817.311995086544	49876.27914708439	17
49959.26370230115	49824.72080434378	17
49785.41063410582	50029.348698123016	17
50269.0683018634	49837.76931167461	17
50012.37200123364	49811.921675399106	17
49805.39737657826	49982.403219395506	17
49749.53881651294	49889.58697936297	17
50318.0128171063	50188.97575159195	17
49900.881725296094	50189.33686453037	17
49798.27952718308	50045.00367308302	17
50232.06987760514	50193.55222670757	17
49792.0724534158	49876.35318496011	17
49941.346120524504	50010.548538510906	17
50074.925951881494	50319.46665930282	17
49890.24444342362	50041.053973609945	17
50278.71512959957	49903.05189486817	17
49983.258546819976	49791.668020031946	17
49969.545379607654	50303.207325356954	17
49782.33190225942	49988.98911751298	17
50379.16233843168	50018.35139966874	17
50302.724007213015	50210.983943592204	17
50283.63375916688	50134.37400998111	17
49988.469753563884	50261.428938464385	17
50132.59449680333	50273.70140603443	17
50402.26523746865	50012.96372067045	17
49948.240487100724	50278.69504597384	17
49830.4217079435	50193.266815767434	17
50370.68841234156	49981.84872839356	17
50214.86951192697	50222.7277393976	17
49953.22148780854	49802.7416600922	17
49782.86648380898	49957.96331856946	17
50227.05571615947	49784.95202931654	17
50068.33269527509	50343.33986792065	17
50234.51447228327	49813.55195017643	17
49818.76966264976	50144.05868933209	17
50354.54408647788	49836.59185086807	17
50001.87988193126	49797.14472619826	17
50081.318049107176	50363.64013213641	17
49832.78092054127	50115.88568322749	17
50073.61788003562	50299.31217238442	17
49826.80854892748	50216.15046588299	17
50406.7905275561	50032.243761795144	17
50405.70057571878	49990.91068652241	17
50187.53707804286	49773.624588990235	17
50254.53729885588	49818.75009273181	17
50391.132118795365	50056.386460497204	17
50074.859860256525	50384.943391442546	17
50379.78563111399	50076.97563986145	17
50429.0467271767	49915.648219721355	17
49930.12737855766	50229.63707229683	17
50294.018430874785	49833.801022413885	17
50028.67296658871	50301.43570769623	17
50377.13601895803	49881.4382737215	17
50160.61298649761	50241.4910436472	17
50290.825273064824	49854.39747127586	17
50131.213036888745	49831.44517733691	17
50288.093016282466	49878.84019125912	17
49782.918866765016	50009.146836155305	17
49756.20777093354	49915.17104612154	17
49899.05777113514	50210.74407648482	17
50397.81626276108	50092.94565379116	17
50350.3854470032	50046.6882020009	17
49803.205973430544	49852.342743560264	17
49845.4363205827	49873.55750190157	17
50182.95140260313	50322.03038219389	17
50193.49348073868	50235.08371488229	17
49979.80770389621	50321.44954420639	17
49819.59015083839	50084.48903549631	17
50063.6374727349	50407.39869810096	17
50420.558115619104	50019.4366254923	17
