# Supplementary material for: Abundant Topological Outliers in Social Media Data and Their Effect on Spatial Analysis
Source: PLoS One. 2016 Sep 9;11(9):e0162360. doi: 10.1371/journal.pone.0162360 (PMC5017681; doi:10.1371/journal.pone.0162360)
Supplement: S5 Dataset — See the respective attached file. (ZIP) [file pone.0162360.s005.zip › S5_overlap_lws/clust_19_28.csv]

50000.0	50000.0	0
50005.617866136956	50000.0519731636	0
50002.52047643192	50004.876090250946	0
50002.689334711264	50003.13657812308	0
49993.82957819091	50000.67820598295	0
49999.02133034173	50002.74311771021	0
50000.62508924751	49997.57153556058	0
50003.12463782944	50000.09610427862	0
49997.57385027558	49999.84121669528	0
50000.7474054147	50010.00724846448	0
49994.4714122237	50008.6578664922	0
50009.65697956892	49993.518401903086	0
50006.21919399996	50005.54852243241	0
50001.095320914435	50006.51696888545	0
49997.76648551505	50011.80979805977	0
49992.871942356476	50015.39754370275	0
50012.74981278483	49986.73871695857	0
50018.58647191826	49990.55611261125	0
49993.479156172514	50013.71835514086	0
50015.96499319302	50006.705808788436	0
49989.3655601913	50011.220919868014	0
50020.12901804716	49990.64524344877	0
49997.53397774438	50013.28163175991	0
49992.02291687238	49993.22394946702	0
49993.70087287382	50012.49075380555	0
50014.038708603686	50009.481436982765	0
49990.5206090736	50010.10707474396	0
49995.815075999715	50002.757859915895	0
49988.57262477311	50018.87567586168	0
49985.205754429204	50018.991416067714	0
50000.753092597726	50008.92987510806	0
50007.12835689727	50004.5064469943	0
49988.18316939765	50021.965627571284	0
50023.00980510928	50012.84799172331	0
50015.303310407464	50002.549411548316	0
50003.71952171015	50003.70894044671	0
50008.88986368925	49979.077652611086	0
49996.81979534139	49995.34390749475	0
49998.94671960802	49990.96645783639	0
50007.58827520875	49972.71365685861	0
50008.876317257826	50005.85307888341	0
50000.8144250401	50013.706889942834	0
50003.714838425534	50007.820901458785	0
50001.588387733704	49976.2283774819	0
50016.100105237405	50010.206884821266	0
50001.35678820628	50015.50812547974	0
49986.21253594532	50016.916857276745	0
49996.35393901498	50000.28888942667	0
50006.46273709469	50012.86513056279	0
50004.75420497777	50017.69122242193	0
50005.66435559645	50003.276707844845	0
49992.34798452613	50027.8751629872	0
49995.45944176766	50024.66749863028	0
49984.74545734642	50026.693621182414	0
49991.107740510946	50005.27986082665	0
50002.66515454976	50012.75072682848	0
49981.244047583124	50021.223953608634	0
50024.3612314805	50010.80504013063	0
49999.239320752036	49976.959525565035	0
49987.115787018316	50000.97386580161	0
50005.81254185144	49991.93259326773	0
50009.513775259125	50007.19859393015	0
50022.34214683989	50018.54227954308	0
50018.211643719034	49989.32904480352	0
50004.547079700096	49982.58527082029	0
49988.8456146988	49993.5372812326	0
49990.448020219235	50002.43383338751	0
49988.8883163795	50025.70348757823	0
49993.95605091015	49990.62298435866	0
49979.57349343251	50017.44743331287	0
49993.61998194337	49998.8335980756	0
50014.931316771435	49985.91142186888	0
49993.608343833825	49992.74728509485	0
49977.440538726456	50020.13597552961	0
50007.968850473684	50013.02057694987	0
50013.34750767807	50004.97356768187	0
50003.200530054564	50017.44372002275	0
49999.23305352258	50009.409663930746	0
49991.425046132455	50023.405105677804	0
49994.724523319564	50019.00029264135	0
49991.27881765631	50010.76046682384	0
50006.84586173645	49978.00618291794	0
50028.831314768526	50011.34911333689	0
50001.3612650346	49979.21196468529	0
50020.98863127538	50004.80596532164	0
49998.75093557429	49995.82732925432	0
49995.4441258003	49997.28253788326	0
49991.489081565116	50012.21829990068	0
50006.24099323281	50011.48454490207	0
50004.79866590971	49991.89932227533	0
50016.233772829895	50003.19904894724	0
50016.714459267714	50015.182749829175	0
50017.7315448403	50017.16734048088	0
50021.991572317085	50017.52189201108	0
50006.91518930322	49998.42962103721	0
50007.56048927315	49991.89347014625	0
49993.93809606977	49988.93913320493	0
49987.00664227186	50012.58033247648	0
49997.0858178483	50008.93395138812	0
49994.04919956522	50016.66461972759	0
50011.84285352973	50005.72617756539	0
50014.481944166946	50006.68362759123	0
50007.871174675056	49990.44715453634	0
49993.63386266311	50008.00409428245	0
50022.74306037996	50021.18141586944	0
50005.93254669708	49984.05523899566	0
49992.24889826113	50009.939607623324	0
50008.4427934885	49998.58463635654	0
50001.04290890485	50011.37214186102	0
49999.3052704781	49993.19977632991	0
50010.89753360852	50022.16578353757	0
49993.175524820836	50006.918569045156	0
50016.91622746796	49988.41137453173	0
50003.59408194109	50010.58844588422	0
49989.481770527505	49995.4861177332	0
49984.73585085144	49994.20070302458	0
50012.837114776354	49985.1365133406	0
50000.34305247011	50012.785151609714	0
49995.93687457166	50016.99500522154	0
50003.31097355637	49986.238309245724	0
50000.04605916713	50022.082498322925	0
49979.589436539696	50028.499326432466	0
49985.52414874005	50010.01286309389	0
50007.108907010544	50020.95847414887	0
49986.966473469394	49991.51938352491	0
49996.327747491756	49980.00227674999	0
49988.17212697217	49996.38698153703	0
50019.31313217457	50007.61923985611	0
49992.53588896353	50022.37133355393	0
49999.09466713823	50013.476121375024	0
50029.14446966455	50014.75448633938	0
50013.38928689112	50014.433837214296	0
49991.27886238349	50020.93796858425	0
49991.83480712943	49987.47643329798	0
50024.589045646135	50016.69583277622	0
49990.247207031265	50014.37724764673	0
50003.43966867959	49997.20275845644	0
49979.17630883298	50019.5881879999	0
50004.97473340724	50011.470830402024	0
50000.53356820436	50002.76897484182	0
50001.61653316917	50021.572832778234	0
50018.94424032681	49993.60663840168	0
50020.38047703234	50020.74765985587	0
50003.83350669472	50012.03122730116	0
49994.89504568151	50012.84439750901	0
49996.87682846905	50025.861913791916	0
49997.098711243336	49994.16967536577	0
50008.03526460013	50010.35644971345	0
50001.92318083519	50017.45295154525	0
50000.377491796935	49976.984220335165	0
50026.91338485968	50022.55672487124	0
50010.45322470468	49995.07446463879	0
50025.84685964897	50018.18498681671	0
49990.80211823522	49972.58716393453	0
49994.72272385651	50011.37120620343	0
50001.852378398005	50018.878474248006	0
49993.667654834906	49987.16892821146	0
50007.45552580738	50016.24722775261	0
50006.35128652182	50019.260102430024	0
50017.30387364059	50007.37394946992	0
49992.58703477916	49996.877168060775	0
50009.947620039384	50010.555094314834	0
49981.69947842373	50032.69512916941	0
49998.7770444248	50004.736977470784	0
49994.8396787193	50028.32619228644	0
49982.117999111564	50004.50644407321	0
50013.2587395598	49973.331376080634	0
50007.117533706994	50013.97330272922	0
49986.106936163014	50005.875429998	0
50001.72815943438	49991.6223069385	0
49998.46111792426	49998.329947724305	0
49993.05079443288	49995.51758079045	0
49989.09372078051	50029.30164552847	0
49992.520614717694	50005.040407713124	0
49983.052676738946	50016.443790599325	0
50009.99933301167	49987.13042252917	0
50015.98052851708	50019.71642252736	0
50016.21088632802	50021.48245778065	0
49998.70534882709	50006.917655615514	0
50009.12283055781	49982.086019546914	0
50019.024422535396	49979.180277617896	0
49990.26812337824	50030.2433063761	0
50003.491373859586	50026.35326489596	0
50014.994024579595	50017.72461282274	0
49999.503039100484	49979.993643984395	0
50016.59446989725	50011.704717480185	0
49987.5977680182	50016.2290938631	0
50006.390223561066	50006.65247227412	0
49981.80446184957	50026.90913270939	0
50031.93010862833	50017.21669287606	0
49987.002216492045	49994.37889454773	0
49985.92984921823	49988.95089163288	0
49987.43993140122	50031.405447704085	0
50013.74744611762	50012.43595942395	0
50018.7613895136	49998.645986736985	0
49976.04473665306	50022.98122919165	0
49987.940111189746	50038.4642042733	0
49998.49833424281	50015.34065276485	0
49994.770924699485	49982.39483626172	0
50000.81946056605	49989.27299020345	0
50016.92192325264	50018.480079521134	0
49995.77472700451	50009.82146876009	0
50025.69800720146	50020.491751462134	0
50013.55698775832	49971.58637274212	0
50011.00484594075	50005.00909070638	0
50026.67566909949	50012.980460931394	0
49997.33402353429	50017.842517393554	0
50004.40707653658	50000.68201633885	0
49990.062388632665	50021.873354042815	0
50007.94935946199	50000.55027054603	0
50021.52709422977	50008.28070517207	0
49974.42067889195	50019.43514323515	0
49993.46267817778	50033.181532471506	0
50011.86235055272	49996.41798817724	0
49987.663678211175	50043.84812144951	0
50007.67900232572	50007.70860501627	0
49994.15871647191	50038.08133593811	0
50007.33149770581	50022.79586273945	0
50012.948596504204	49999.23930996417	0
49994.60830319436	50003.57991862978	0
49983.259687413985	50006.67382320212	0
49987.767663779436	50025.748578925755	0
50000.377272225785	50031.02940101947	0
50006.200386445016	50001.51095319235	0
50025.26392312976	50023.16967630435	0
50013.22075925868	50006.565093937745	0
50016.585940684716	49986.990231434385	0
50010.34109688018	49983.7662747601	0
49986.57033639794	50020.426911942945	0
49995.74608418766	50014.093268935794	0
49979.820894012235	49999.83087349788	0
49992.848058799624	50018.606894891454	0
50009.49589345917	50004.08409166397	0
49995.445185531455	50015.34504338111	0
50012.65381958483	50021.704694713684	0
49996.32469968638	49986.25708256548	0
50015.35167753262	49996.81578074006	0
49986.545683340795	50011.15751195093	0
49999.01544000135	50031.23030123682	0
49984.04955694483	50033.704391224725	0
49996.34341982974	50016.06335658903	0
50003.28740459564	50033.504668726906	0
49991.228567853206	49998.994701024145	0
49998.48690694425	50034.82578726027	0
49978.796080530774	50029.228557862385	0
49972.68784987362	50023.40757561975	0
49979.767530607896	50006.443727209575	0
50003.901374846355	50022.071294366	0
50006.68412061943	49996.90955893893	0
49984.807419862154	50032.82916653138	0
49978.76889817724	50004.212907244015	0
50003.12234167268	49996.03595609164	0
50015.35949676402	49981.16546488212	0
50022.09116220106	50006.067597515845	0
49983.69614882663	49993.828876330015	0
49986.78398419033	50021.42345671076	0
49981.729597247	50017.71289487197	0
50005.12751088182	50026.85013294925	0
50006.22458721331	50010.28292114303	0
49996.483865586386	50007.00468741623	0
50009.52473506737	49992.39278211181	0
50014.49173332011	49995.93493838386	0
49994.50958438835	49996.90612479115	0
49987.59907203679	50009.38172949153	0
49984.960476002576	50031.0667794853	0
50008.74957161253	49994.92256567525	0
50010.46636301196	50003.077502344924	0
49984.148036034974	50017.19326230654	0
50004.971353289846	50029.65237519613	0
50012.70520670574	50000.99789815918	0
49989.42472028371	50007.06726861293	0
50027.670453407736	50018.20325321183	0
50011.440803861224	49968.8031552737	0
50037.945541020505	50011.155881581384	0
50001.96560497818	49985.14721363819	0
49991.94746759981	50013.46046976003	0
49999.00956378052	50025.146383235246	0
49982.77803511375	50003.13282277213	0
50014.11323694496	50000.20060613697	0
50023.13171616355	49987.58322604696	0
50004.21835121946	49971.40399318016	0
49990.15117831817	50013.05817990865	0
50008.16124251416	50039.635897582004	0
50007.9107866898	49997.54848848105	0
50000.976005797296	50001.37556251932	0
49996.1869171375	50012.1411597242	0
49981.777229712156	49995.12804494148	0
50010.25573551855	50024.995130932744	0
50002.20217308013	50029.874141640044	0
49990.618018822985	50036.4754032552	0
50022.654906278236	50014.17767062547	0
50000.18629733061	50004.775095715304	0
50025.70954018735	50015.05150700048	0
50028.39076938722	50013.5273054852	0
50004.52778030394	49989.54551679142	0
50016.11597760707	50023.63763528583	0
50012.06226017531	50002.80007589341	0
50015.57500712852	49976.59380574366	0
49994.04699387851	50036.766962947055	0
49994.23147591261	49994.86285691521	0
50014.20591833191	50001.96130031095	0
49991.086709624265	50026.4410707605	0
50011.53302681228	50007.14228004492	0
50017.28634181816	49997.76666689308	0
50009.97828130183	49998.98694511831	0
49998.42280858828	49997.16648699374	0
49981.63287193219	50012.98265475019	0
49991.38352638326	49994.802665766714	0
49998.19710648119	50026.74208698699	0
49989.2673735177	49992.100332574526	0
49983.60754580687	50026.18559871288	0
49994.711411941484	50029.90708723193	0
49985.614406423905	50041.25400036813	0
49989.39807355238	50009.12529163965	0
50001.85647537816	50002.18674254224	0
50007.411759296454	50011.884343995625	0
50012.52113279647	50010.93874121604	0
49995.30592486966	49991.43488924765	0
49979.11028741994	50021.34781520681	0
50011.93847514872	49994.777266105055	0
49997.2733219588	50022.30152669196	0
50003.09050523105	49994.98168183356	0
50023.58458192335	50010.008031241385	0
50024.400635161015	50015.63969515379	0
50009.31669316404	50000.960651664485	0
49988.547157255955	49986.54015875034	0
49987.42716531743	50019.481186598656	0
49984.02617602661	49992.260688525654	0
50006.996567558	50029.43673642438	0
50011.17538221257	50014.127750046806	0
49997.479248524534	50003.13788148927	0
50011.23886805816	49977.80876427163	0
49992.68056377014	50025.21909796744	0
50017.791785206966	50004.10504468356	0
49976.18799995448	50019.12711047864	0
50003.16269428631	50018.86082004992	0
50013.78688239874	50015.99415080916	0
50034.04869841953	50014.82994020081	0
50020.13939552426	49964.31969397732	0
49993.31683021726	50002.431098134926	0
49989.127824122916	50001.31052695597	0
49989.148691333205	50036.650567528675	0
49992.04054653573	50033.88130223572	0
49997.310770919445	50036.47767098101	0
50014.313896486216	50011.5437939993	0
49992.59109417176	50000.573211457	0
50003.566652880276	50030.50523785303	0
50008.267877108185	49989.07992392232	0
50003.849215893635	49983.772560070334	0
50027.92889428372	50020.7037335592	0
50021.73705097939	50009.564116499336	0
49979.67136981523	49996.9167302186	0
50023.68623823112	50004.8260394773	0
50008.60181165578	50003.29954302877	0
50007.03426341326	50002.78519483586	0
49994.34337435215	50032.255215823694	0
50008.65204366756	50021.587738195856	0
49991.824498461094	49968.903099107214	0
50018.683804969405	49969.64528418167	0
49994.911833902814	50002.06249770319	0
50016.093547154676	50001.04383182233	0
50014.49326475696	49993.41580814624	0
50010.70785577176	50012.68365077591	0
49992.09018308693	50030.92397957105	0
50009.82484592517	49966.31554819194	0
50009.86338540017	50029.15447883959	0
50017.04459773899	50009.42883168941	0
49975.05479511751	50020.48444939664	0
50018.814266957874	49976.935422037845	0
49972.86988915821	50011.1602949544	0
50018.73839936864	49964.38397057632	0
49986.31902075687	50007.88823209961	0
50037.84677869666	50013.49214320599	0
49986.7626497455	50022.57075428513	0
49991.27558686835	49997.38676047086	0
50021.65196854081	49986.9755175455	0
49991.72022925353	49991.05799227098	0
50014.31039277268	50003.195809406076	0
50006.33076488964	50021.85080608137	0
50002.45842725257	50020.733578880114	0
50011.95436890833	50032.05146346114	0
49976.475326719534	50026.32249645093	0
50004.463461898726	49974.22705170795	0
49979.26540775074	49998.92037446053	0
49985.75689271241	50024.974625693074	0
50016.455724572654	49985.246793367325	0
50017.17577699267	49991.01902038148	0
50000.601946745934	50034.29818728195	0
49992.16185760877	50007.363039662254	0
50008.80198918544	50016.70893323739	0
50008.86332272949	49997.23757014096	0
50005.45492158128	50004.812675392786	0
49969.349246922604	50022.47156029463	0
49976.08853392796	50028.32756045967	0
50002.331688862534	50006.25738942542	0
49985.74764509577	50012.984861611265	0
50002.02318493679	49998.08436648884	0
50001.91558525365	49975.034283284134	0
49999.095815587745	49982.605861267206	0
49978.35180052781	50017.54967237323	0
50012.38340044227	49979.87179005157	0
50023.600333695045	49993.823460517066	0
49990.4001842264	50016.861106052296	0
49996.075796262594	50028.875218757785	0
50009.63871960279	50009.357844056445	0
50014.32338329563	49980.620621059534	0
50004.370390024604	49999.55927239333	0
50009.933266449494	49981.04026973331	0
49998.279070073906	49989.14790118183	0
50000.09027862911	49985.965986953976	0
50007.58425433884	49982.493922115704	0
49993.48622997502	50027.222240225536	0
50017.4955434832	49965.03907990478	0
50010.51554905166	49989.16362642156	0
50017.824674773416	50002.22275061968	0
49990.75178922058	50034.86742795569	0
50021.88043196609	49961.175165641675	0
49996.64421145819	49998.7371607102	0
49991.75780021829	50019.4660592154	0
50027.913500418224	50017.15451996617	0
50013.81569746937	50019.689133858	0
50004.28831352451	50038.52084396365	0
49992.77931921248	49991.59900125161	0
49978.65701512325	50012.84377515613	0
50004.77482026446	49976.135135741635	0
49995.813684054854	50035.236614467474	0
49983.03468438865	50031.81985864512	0
50004.71734782377	49993.66931775265	0
50025.85747707013	50011.10938751277	0
49968.74387753086	50024.80184334084	0
49983.529336245294	50009.64252562868	0
49993.39848285341	50003.617739878144	0
50014.46718570509	49983.96089301351	0
50020.173441734536	50016.480228422304	0
50007.693507416174	50033.053834120445	0
49993.186312447346	50024.280714627246	0
49994.973836738965	50021.34108776201	0
49987.60408232425	50005.36708203352	0
50009.56722554615	49985.41140067304	0
50011.064823329914	50009.00448136461	0
49987.27549327144	50024.53233017405	0
50005.69923091442	49985.19514755773	0
49996.55414988045	49990.38935152011	0
49995.07237807018	50042.04749290123	0
49995.256284043724	50007.171566107325	0
50004.63754884523	50025.44366895706	0
49993.49255571869	49978.12434827637	0
49989.83621802233	50027.89987456958	0
50001.51715467434	50004.43497947403	0
50001.41748931328	50028.01783116377	0
49988.46472947548	50014.56638681003	0
49995.615601532205	49989.10904325816	0
49999.81186632161	50032.984149561446	0
50018.44718751919	50011.09523383245	0
50006.87791557796	49974.77446315902	0
49998.651631418616	50001.085531096855	0
49973.43281330659	50016.31538166456	0
49999.58320808095	50030.37685735507	0
49993.2894251306	50029.713716955564	0
49975.40500419498	50029.76201243983	0
50024.11542290242	50025.79299951493	0
49999.27756647585	49989.79791973968	0
49975.331603970415	50018.305052245814	0
49989.444688856944	50015.01093933485	0
49977.12504489644	49984.27347298042	0
49990.25690366514	49976.93831099457	0
50008.542487659186	50029.22940403769	0
50030.156146407935	50022.63532110915	0
49982.07322711716	50040.05289780173	0
50015.510839560164	49974.52445377229	0
49991.451148315326	50008.25060634001	0
50004.828070634074	50001.96933190945	0
50005.25330437662	49996.96558677492	0
49985.312292490395	50028.4759868639	0
50009.362837543355	50030.82482796203	0
50032.563228420164	50009.47854831758	0
49995.611104707394	50005.87596824924	0
50030.271117137454	50014.62710637189	0
49984.88558796916	50014.44361380154	0
49964.64000266914	50008.941933773196	0
49988.96237106808	50042.15384836116	0
50009.56366943694	49988.76303901595	0
50003.12119682203	50036.8696976103	0
49992.18350608743	49998.14283062459	0
49981.495117914346	49992.42868929224	0
49974.716587797215	50013.61636381599	0
50007.40338647013	50005.50670355559	0
50004.1132212756	50009.0422421293	0
50010.68776219184	50018.411945879954	0
50015.32555646248	49998.84607093262	0
50030.745394478356	50020.15587370813	0
50025.03173903792	49992.682176105074	0
49972.46927924088	49992.61330818193	0
49996.89332440772	50014.40214761091	0
50028.82168033592	50008.767927582856	0
50012.027869657475	49992.27122572834	0
49986.86969018716	50002.801212535116	0
50034.801909062	50011.167777959345	0
50022.083673384936	50010.63417620861	0
50009.30764203974	49972.31312632704	0
50105.27434904665	50064.99106948736	18
50098.614668779264	50086.96255953114	18
50120.62068740461	50087.84243740638	18
50107.21297072733	50109.705365800706	18
50129.87110405082	50106.667167491905	18
50075.76893283041	50099.31705095572	18
50126.776741900525	50069.091897842896	18
50086.0627436896	50127.376500600694	18
50081.39970064691	50073.7492396457	18
50077.325621037766	50046.66474157821	18
50150.8798655939	50068.02508332736	18
50110.8646145034	50129.5609238338	18
50114.774088739054	50153.70924459701	18
50156.25535609255	50086.61844978878	18
50090.38871627999	50148.39243552935	18
50126.17177111112	50169.87214456954	18
50102.068931522896	50169.83287133777	18
50133.33577537236	50139.987034052996	18
50103.42958851552	50189.182770355495	18
50154.84213643808	50112.96344689219	18
50055.19368252184	50047.83387486443	18
50040.55893845074	50062.01779828821	18
50031.320305632165	50085.99571373412	18
50169.805580907916	50064.58755530093	18
50016.74024770495	50099.417348674215	18
50079.247615621854	50166.86902447353	18
50146.36562900949	50165.2478643981	18
49999.63960097765	50115.870892589744	18
49981.525223835255	50129.43421710062	18
50040.19444259687	50033.05564863897	18
50165.039518931655	50131.58055335629	18
50060.73411364284	50022.09349797186	18
50181.526263643034	50048.972839447044	18
50066.413627483635	50120.373860782616	18
50062.50887050669	50077.171870976614	18
50013.91346340005	50037.029854665554	18
50008.50080410643	50081.28152672121	18
49989.59260235631	50062.22745355925	18
49963.5788027915	50066.81433818111	18
50099.51074744748	50046.396439584154	18
49964.06039961609	50143.21810802532	18
50078.063452948736	50191.04693242278	18
49984.75863562847	50103.71629761523	18
49958.057386674154	50169.9279310688	18
50040.41323464801	50009.77759422253	18
49952.09173799455	50084.59690293423	18
49962.63325936307	50122.00463426429	18
49930.33112320267	50070.342020609954	18
49921.983035325466	50052.72386993644	18
50120.31325129029	50036.48246998179	18
50049.55230927748	50103.56024343329	18
49948.87589704393	50049.27298039026	18
49912.01384107341	50080.99357578868	18
49934.03966669059	50164.317041498194	18
49981.515447778394	50159.350776668995	18
50052.73275368959	50168.34005613834	18
50186.779334361294	50140.50089046833	18
49937.272284011575	50099.75261019559	18
50038.00401685964	49984.9892936542	18
50012.40494325339	50132.378711017	18
50087.720100645936	50025.79771368495	18
49912.36391967564	50105.7020747992	18
50001.908419890184	50016.4627052623	18
50186.35436025471	50166.004103364496	18
50062.634750166406	49974.65707500518	18
50043.138330798414	50145.38579220495	18
50160.0086926183	50180.389587524965	18
50194.47445671781	50065.685015601564	18
50174.83939610009	50202.12313434271	18
50026.57068498198	50168.12603936884	18
50208.22766965654	50146.91053403566	18
50082.4880853704	49985.992607377055	18
50021.05871315323	50014.13775163992	18
50219.549755483764	50167.33230330317	18
49889.57273802473	50093.618226146675	18
50088.1052300052	49964.725399798146	18
50246.370214567934	50174.16356863613	18
50110.18758702411	50015.77676454904	18
50168.48156940012	50024.47132295799	18
50181.48610196741	50120.99099518712	18
50026.92452461807	49964.39654219833	18
49912.309955708486	50129.91894527246	18
50108.43368494038	50215.15060003944	18
49904.0960914209	50032.89105190659	18
50189.65760004681	50101.117792307996	18
49995.85368612241	50144.83752639665	18
50038.63142410756	50119.375476077956	18
49891.657981305994	50137.73008466258	18
50064.54751630348	50147.85229576726	18
50195.93569682681	50199.38905062816	18
50110.363923717865	50237.22676273234	18
50148.15638201101	50208.90659496086	18
49946.80508790418	50025.19178889109	18
50208.623887299604	50091.761906752174	18
50180.34501940934	50081.31070651615	18
49994.594943072465	50043.8454266147	18
49915.21985292335	50174.222209388834	18
50085.685115644315	49937.36139853402	18
50068.45870394517	50000.716459016316	18
50200.48468514777	50122.47876189182	18
50092.149060018375	50003.021269827506	18
49903.50983058769	50155.75089725009	18
50271.720737792886	50180.29787072473	18
50266.608393737646	50156.28877321609	18
49979.364381136285	50025.2527181585	18
50130.70465021358	50198.53593856239	18
50196.62073791261	50218.75736591915	18
50145.44825825636	50232.68289781744	18
49990.44069355854	50179.24512214316	18
50060.96968441157	49950.948307853134	18
50082.254392344235	49910.49460597814	18
50009.474527365295	50058.50764952209	18
49940.313013983534	50005.73471621668	18
50229.31178639486	50132.04566164579	18
50169.83991046629	50221.97444280918	18
49928.604351090944	50117.77078571544	18
49972.27026950043	50044.048657778316	18
50218.98734033114	50074.80053869465	18
49941.507319901335	50186.931784950204	18
50065.139507762266	49924.013972702516	18
50090.4558456011	50222.77578354462	18
50038.82178939038	50187.62632641502	18
49894.23907225752	50054.13645246261	18
50199.76568638833	50038.04232312776	18
49881.3845403515	50070.93619480534	18
49983.7332572809	50084.51898400928	18
50218.84206539245	50050.37539311377	18
50013.31562008606	49992.24543029189	18
50227.74035530987	50099.88543309118	18
50025.339444921156	50209.07643004891	18
50247.81289364314	50114.97770725783	18
50048.40408810157	49935.25163969554	18
49978.58689696357	50201.884594234514	18
50071.04341018559	50212.99506619461	18
50176.737928919516	50004.446749213814	18
50034.68298205358	49920.264845214006	18
49877.405989415485	50112.106303393855	18
50102.37050948096	49907.512277296046	18
49869.4766394586	50055.743468813314	18
50051.015478791116	50209.35551642103	18
50191.53077247191	50019.22261741841	18
50162.49561751902	50152.2101900597	18
50183.963338655936	50238.60268342604	18
50128.19290663449	49899.75968769786	18
50279.47019887066	50140.474391188545	18
49953.83181544392	49991.83699939826	18
49992.61489143452	49997.833496772466	18
49926.08153024775	49992.39997480036	18
49877.65742207284	50031.13917723223	18
49916.90905323897	49971.29922957239	18
49959.110577616404	49965.10980503858	18
49919.93728344615	50017.92408769252	18
49893.350042294864	50014.03641731988	18
50246.96315902021	50148.98426818891	18
50239.20126129325	50057.8101622369	18
50055.445599242594	49906.35128542502	18
50138.466358021244	50023.67022922185	18
49921.492235620564	50196.277661166925	18
50254.96759585667	50045.62577809415	18
50135.4734846279	49876.602171363294	18
49884.13803956339	50158.42982939458	18
49957.18812940396	50201.881147335975	18
49907.60475106544	50213.03455650699	18
49931.81541729094	49954.72508007306	18
49910.97278384743	50238.05362826118	18
49905.87848515983	49947.874593622255	18
50139.2155589802	50047.031876280824	18
50107.0860341573	49985.27239280528	18
50152.65485535315	49905.3072665918	18
50260.517056350494	50067.4315493456	18
50295.77041787862	50124.00497649492	18
49896.06833463877	50175.24658741363	18
49896.96519709449	50259.60087943006	18
50205.44155225074	50252.007039891214	18
50278.66993539728	50105.77351535219	18
49931.981649807894	50144.71079390743	18
49880.962218793946	49955.44837563376	18
49978.35649264588	49980.55643157981	18
49858.042695290955	50101.65612941898	18
50217.60368265455	50276.5012426204	18
50257.641318169364	50088.30553181889	18
50023.87410869326	49943.688265043136	18
49896.77455643242	49968.58344661689	18
50226.152528825776	50189.36828195846	18
49863.8690309042	50166.221210091804	18
49838.2481485222	50155.23401395163	18
50218.5386099679	50022.50382355007	18
49866.63258206431	49972.395123762915	18
49954.054719216314	49946.725183072806	18
50014.43277633085	50184.12021607243	18
50006.79820025245	50218.97136784183	18
49878.09633298608	49936.47045249524	18
50155.53963578654	49996.51349795204	18
50182.98425300998	50258.5344649218	18
50018.8753061076	50242.48492462285	18
50036.434600235654	50224.73226436679	18
49869.567421823565	50133.630125105425	18
49906.29341856445	49928.013470329075	18
50266.31168296417	50125.80950279241	18
49960.141211504066	49921.33082972529	18
49933.34653230333	49935.444609807215	18
50309.79299939219	50108.123409347914	18
49849.065066731186	50052.37241483696	18
49950.82180964661	49901.95276478533	18
49868.818537235005	50006.65515236964	18
49892.91719231386	50231.74348521313	18
49903.21193939215	49994.143745856956	18
49859.956357221425	50072.35602239984	18
50143.45154530098	49856.82494730296	18
49837.166584817474	50088.10581923449	18
50003.23689956287	50164.72795123779	18
50042.329787417555	50247.18216791408	18
49883.01786503089	49987.57717561775	18
49871.216249987316	50254.38720405714	18
50209.235594404265	50003.474447754365	18
50144.102422160126	49925.29394894675	18
49926.21956590539	49909.93176038118	18
50107.44567762631	49961.99516512796	18
50279.52332365595	50062.70993228294	18
50123.12285213668	49853.42565254068	18
50111.788512072	49870.48399537564	18
49843.63723034393	50132.31267663002	18
50156.03419057135	49871.818931451526	18
50090.881633061595	49859.50080631381	18
50016.770626845435	50261.6343390596	18
50035.30648539829	50268.82012745715	18
49856.72593796483	49990.610787561614	18
50141.51402733889	49977.81939749504	18
50006.2350978618	49961.74631626758	18
50162.1871856876	50241.70556954759	18
49962.03726132156	50013.35578026715	18
50264.6679647318	50204.92183609572	18
49964.664217227015	49887.021355091	18
49862.10619370305	49946.99506736972	18
50176.527081559536	49880.714103501465	18
50082.14210959252	50240.574847386124	18
49922.87509347672	50266.485649409835	18
50276.43832782025	50081.517813462626	18
50297.18078338404	50092.025844275275	18
49830.04897747506	49987.17709858162	18
49811.63994884306	49968.54958829265	18
50305.9922493031	50143.02012147509	18
50138.269575509374	49834.500794225976	18
50229.14946896123	50260.138047278255	18
50035.78985598913	50289.92331488405	18
49837.484498363374	50068.18668491023	18
50281.17421656018	50040.46509558119	18
50288.29114026202	50018.88721719001	18
50059.16834030093	49879.7947013203	18
50064.9707385387	50250.53390198877	18
49822.86359855426	50005.53295456198	18
49978.5435834805	49938.70956961619	18
50089.64476868418	49890.01133908855	18
50065.33344151836	50272.470722264756	18
50161.371586338995	50043.008149901536	18
50301.069702649314	50059.0404427108	18
49861.26431530598	49921.635172627706	18
50244.674066994005	50224.10021950044	18
50129.94696367849	50245.77028015032	18
50245.371269162504	50197.553128118685	18
50211.5605356064	49982.90914018325	18
49893.483474974884	49912.74204976427	18
50294.920135431756	50168.69393989037	18
50224.7961879907	50233.13591321617	18
50209.33192878106	50296.19457313178	18
50124.33713001667	49996.9976014971	18
50033.46708494122	49895.92832584616	18
50282.298682692744	50218.557636042926	18
50243.466091958835	50286.134450718346	18
50124.63933084932	49919.25485173345	18
49821.57651399372	50108.916358126204	18
50056.64590682937	50232.82657047836	18
49878.52379387633	50190.404161850216	18
50312.11081261122	50005.876420559616	18
49815.22820881903	50031.93936595347	18
50173.172970197156	49905.40232608486	18
50127.94655095272	49952.892894036406	18
50081.67316896392	50287.42115528591	18
50232.69049519145	49968.45644844568	18
50062.96279893255	49860.02730282115	18
49982.541778201456	49911.81458986717	18
50278.924483092356	50242.77773735249	18
50290.36359153993	50196.523450028195	18
49999.34763409961	50240.968015610866	18
49841.042838484915	49933.591114107665	18
49886.651722188086	50212.60719626666	18
50296.4749296487	49993.71012132709	18
50111.23980019052	49940.9638076905	18
50234.48661592234	49992.086378197106	18
49818.81396853593	50072.303425926366	18
50239.74360138385	50080.43651110271	18
49799.83196016545	50068.49554607914	18
49846.59917394727	49970.6742804595	18
50165.87480568191	49927.249003039935	18
50126.91614266283	49817.801288432216	18
50038.6042492636	49867.15333977504	18
50198.58640182226	49880.19066517241	18
50266.3229912888	50027.15834669484	18
49805.53673994137	49993.92584090862	18
49987.72029230946	50218.74161491504	18
50086.00621976059	50266.37984341204	18
49863.62300276361	50278.485190534266	18
50242.32632261679	49945.78245285709	18
50267.14772018683	50003.23809361384	18
49930.110241448725	50247.6373632892	18
50012.27596019291	49908.134167542965	18
50163.513907299704	49822.73108487887	18
49781.36669040437	50049.08259556204	18
49983.2544375417	49958.866634131424	18
50313.80518898227	49985.21679523479	18
50143.96023496324	49808.2791514998	18
49822.0626908743	50051.61798373456	18
49842.89795069185	49909.18726167829	18
49853.979000967825	50190.37534764296	18
50180.73871305931	49946.847028181735	18
50055.880508949434	50296.87008835166	18
50276.57295463439	50269.32198126912	18
50166.04369945537	49844.16936838556	18
50102.92547191884	50257.255130133024	18
49916.5029365644	49891.75898148974	18
50121.47163738331	49799.32946222251	18
50042.525115631586	49841.19338397647	18
49895.22359369685	49889.59401679421	18
50214.098401783034	49954.33823020844	18
50328.20275354377	50158.850874560245	18
50100.7861260908	49796.29263190668	18
50021.40763728637	49845.08211525252	18
50258.10147058271	50243.74067600397	18
49944.72001312839	49870.40769878975	18
50349.52871907183	50173.52267661851	18
50332.95479716379	50140.37385182071	18
50122.12994892031	49779.53428317398	18
50218.81593593628	50213.37661344849	18
50192.52184386612	49861.224894671	18
50180.57630932612	49969.851141632425	18
49845.47513407365	50270.5064154224	18
50220.68054085278	49888.69259767382	18
50353.590590344305	50154.5943506408	18
50071.22578485703	49837.21019658967	18
50349.01533796571	50200.10755554267	18
50247.94711769507	50021.08088660497	18
49785.012090131306	50009.23360630477	18
50253.28740191917	49973.932949477414	18
50088.44813806176	49815.305116207746	18
49997.77627350537	49940.21510021409	18
50013.50449830852	49866.334694123485	18
50183.939912798785	49837.7132918929	18
50375.43583583347	50209.32068613461	18
50318.22159579161	50091.06498336012	18
50207.22280132793	49842.77328136885	18
50369.27705914132	50182.26819531085	18
49928.815500036595	50226.151023239996	18
50124.27480291938	50265.60472143979	18
50159.97844174171	50262.89284872894	18
49876.32501912474	49903.1140892252	18
49759.225561984356	50053.154967073664	18
49785.030535861675	49982.642307092996	18
49890.96628787656	50279.356027599635	18
50158.93781937635	49964.05823634136	18
50069.008690509065	50315.46646934484	18
50339.229317092446	50079.38051340189	18
50224.44474861022	49911.34925929055	18
50219.65719253138	50314.46521466615	18
50224.12156166181	49934.53688825006	18
50063.18631613846	50333.976178125806	18
50103.42964427201	50277.31789423136	18
50316.54525194936	50070.53195551789	18
50274.29898063877	49963.03780721936	18
50202.154392873126	49918.87147252523	18
50358.185442485905	50069.68164963761	18
49949.88937549629	50220.201829303056	18
50103.63366509568	49845.25008359105	18
49940.984343701246	49974.05230314731	18
50388.84164402842	50180.20519930047	18
49950.35938028789	50247.98191676711	18
49965.950155263155	50100.52973651344	18
49908.053311053474	50287.699730646986	18
50411.779155436576	50164.94144073121	18
49929.43931491751	49852.00838032586	18
50359.16483693425	50230.80109947042	18
50008.29342587268	49888.610126270665	18
50250.035648049576	49905.73158471506	18
50403.02182361932	50205.87591663965	18
49822.67934005971	50173.487024192495	18
50189.0138373115	50293.28764780267	18
50413.873648832894	50224.92644864839	18
49821.03007291439	50269.56781122082	18
50241.271327300696	49925.20600017766	18
50255.4138722794	50303.864212504486	18
49798.574373883705	50092.05303820792	18
50159.279601356015	49785.82220472596	18
50248.96057796378	50266.07553507184	18
50144.74376688101	50284.34012323666	18
50103.73788966701	49761.873542347465	18
50350.21022358071	50256.671448399335	18
49848.54614489521	50241.32254958799	18
49906.23011776047	49856.88453071968	18
50343.97612214822	50121.83656502602	18
50298.78876258401	50232.98400061461	18
50242.63067902797	50323.19833075994	18
50343.87456710319	50277.37701993594	18
49826.775735765346	49895.053911723335	18
50261.887424225526	49929.424514297825	18
49747.49032120616	50068.58621536821	18
50197.33901277917	50318.590319472874	18
50195.31406692634	50274.62689658453	18
49999.496729897495	50281.3180107422	18
50062.70961545705	50354.321137594845	18
50363.3147640275	50119.51927808761	18
50332.75022277363	50052.18120383327	18
50281.97218854662	49933.63382954765	18
50324.10290708764	50293.37686513886	18
49995.88401689398	49852.13905760042	18
49808.00159683029	49902.36821924681	18
50141.02827522284	50308.325963082236	18
50217.08519181152	49860.0647679102	18
49762.83480807325	49983.15544491494	18
50037.79556030083	49820.205020720234	18
50050.39349180278	49802.9854623613	18
50381.65679345325	50231.2802668088	18
50376.874666292715	50154.016425463225	18
49854.21688970509	49886.322737897055	18
50127.85165243055	49748.042566091266	18
49969.67465735281	49863.92064938788	18
50316.172012290466	50040.726849096754	18
50041.38836506552	50311.73541552044	18
50223.55363796255	50336.54662238347	18
49856.40560731433	50305.28876557166	18
49766.50050283742	50086.5692096055	18
49779.59899342589	49956.996042165134	18
49953.8493500465	49849.4171969469	18
50365.441209811484	50279.78095001624	18
49837.81694523705	50035.404449922666	18
50162.29245911258	50297.07727659062	18
50339.81809220774	50310.942327254874	18
49742.10878414658	49976.73054740574	18
50331.84314834098	50182.81428649974	18
50298.702131789716	50297.341796687164	18
49755.807728299886	50106.11139191208	18
50180.95072475348	49803.300566413476	18
49783.201683559986	49899.23021989096	18
49824.43741241568	50245.193280792075	18
49725.176482795665	50085.24570345058	18
49732.471103303425	49954.205627783755	18
49921.31628197582	49869.34451570602	18
49726.26234857981	49935.40747382371	18
50200.60751092045	50345.58823737637	18
49759.188504173915	49888.78799910843	18
49759.42753549054	49953.9365813067	18
50361.67222349964	50095.028460555426	18
49949.72567827134	50274.281422776585	18
50124.784878723505	50295.03449717812	18
50041.502138017175	50342.43075812685	18
49812.14354046284	50194.7484252871	18
50308.48591426411	50250.34030761768	18
49807.95356918327	50227.71314671602	18
49947.53998088182	49830.08424904211	18
49799.820579321946	49878.44541674647	18
49708.21913587613	49954.957264685036	18
50422.53987894262	50192.93145339604	18
49977.54950347789	50243.86349417676	18
49726.442941332156	50058.09056818842	18
49744.971970231025	50088.43751578746	18
49765.522900549506	50126.36395269628	18
49925.11422018985	49830.90038223262	18
49803.09846304988	49949.71098003923	18
49723.64758961819	50033.1074875984	18
50068.3383548347	50377.86591122818	18
50155.92835389032	50320.65005072908	18
49799.596753269434	50249.292979663674	18
49925.705019387875	50296.87048933569	18
49828.935806653644	50289.055468077975	18
49846.64806378763	50328.14994323205	18
49827.24672673797	49950.54309544468	18
49834.442195932155	49875.34919565039	18
49909.85971280111	50310.431540515376	18
50182.20159546328	50355.08615721511	18
50091.619185688076	50384.98072099993	18
49902.40452230903	50193.47692091722	18
50211.88482236608	50365.07422644223	18
49996.83241609979	50262.45101379209	18
49821.46475963705	50131.913795853594	18
50082.417074724486	49785.514645292395	18
50175.85797378816	50324.06859627696	18
49708.04566474702	50015.83187696838	18
49885.45196043976	50297.61299503824	18
50221.97853161857	49827.859435135906	18
50139.212234065606	49789.47390827306	18
50369.69774996678	50300.85422366754	18
49791.14424872315	50190.24853837988	18
49805.13882398941	49922.56861335867	18
49817.869701982534	50150.854434721856	18
49781.63310242448	50102.20995231867	18
49939.75078271921	50319.62566474479	18
49953.077280534846	50293.83116819026	18
49991.565770954905	49876.01737841701	18
50388.77875433726	50122.293243481836	18
50236.11650893275	50353.86894428466	18
50331.02744774901	50335.07755615722	18
49980.91748326435	50299.69656786002	18
