# Supplementary material for: Abundant Topological Outliers in Social Media Data and Their Effect on Spatial Analysis
Source: PLoS One. 2016 Sep 9;11(9):e0162360. doi: 10.1371/journal.pone.0162360 (PMC5017681; doi:10.1371/journal.pone.0162360)
Supplement: S5 Dataset — See the respective attached file. (ZIP) [file pone.0162360.s005.zip › S5_overlap_lws/clust_2_11.csv]

50000.0	50000.0	0
50005.617866136956	50000.0519731636	0
50002.52047643192	50004.876090250946	0
50002.689334711264	50003.13657812308	0
49993.82957819091	50000.67820598295	0
49999.02133034173	50002.74311771021	0
50000.62508924751	49997.57153556058	0
50003.12463782944	50000.09610427862	0
49997.57385027558	49999.84121669528	0
50000.7474054147	50010.00724846448	0
49994.4714122237	50008.6578664922	0
50009.65697956892	49993.518401903086	0
50006.21919399996	50005.54852243241	0
50001.095320914435	50006.51696888545	0
49997.76648551505	50011.80979805977	0
49992.871942356476	50015.39754370275	0
50012.74981278483	49986.73871695857	0
50018.58647191826	49990.55611261125	0
49993.479156172514	50013.71835514086	0
50015.96499319302	50006.705808788436	0
49989.3655601913	50011.220919868014	0
50020.12901804716	49990.64524344877	0
49997.53397774438	50013.28163175991	0
49992.02291687238	49993.22394946702	0
49993.70087287382	50012.49075380555	0
50014.038708603686	50009.481436982765	0
49990.5206090736	50010.10707474396	0
49995.815075999715	50002.757859915895	0
49988.57262477311	50018.87567586168	0
49985.205754429204	50018.991416067714	0
50000.753092597726	50008.92987510806	0
50007.12835689727	50004.5064469943	0
49988.18316939765	50021.965627571284	0
50023.00980510928	50012.84799172331	0
50015.303310407464	50002.549411548316	0
50003.71952171015	50003.70894044671	0
50008.88986368925	49979.077652611086	0
49996.81979534139	49995.34390749475	0
49998.94671960802	49990.96645783639	0
50007.58827520875	49972.71365685861	0
50008.876317257826	50005.85307888341	0
50000.8144250401	50013.706889942834	0
50003.714838425534	50007.820901458785	0
50001.588387733704	49976.2283774819	0
50016.100105237405	50010.206884821266	0
50001.35678820628	50015.50812547974	0
49986.21253594532	50016.916857276745	0
49996.35393901498	50000.28888942667	0
50006.46273709469	50012.86513056279	0
50004.75420497777	50017.69122242193	0
50005.66435559645	50003.276707844845	0
49992.34798452613	50027.8751629872	0
49995.45944176766	50024.66749863028	0
49984.74545734642	50026.693621182414	0
49991.107740510946	50005.27986082665	0
50002.66515454976	50012.75072682848	0
49981.244047583124	50021.223953608634	0
50024.3612314805	50010.80504013063	0
49999.239320752036	49976.959525565035	0
49987.115787018316	50000.97386580161	0
50005.81254185144	49991.93259326773	0
50009.513775259125	50007.19859393015	0
50022.34214683989	50018.54227954308	0
50018.211643719034	49989.32904480352	0
50004.547079700096	49982.58527082029	0
49988.8456146988	49993.5372812326	0
49990.448020219235	50002.43383338751	0
49988.8883163795	50025.70348757823	0
49993.95605091015	49990.62298435866	0
49979.57349343251	50017.44743331287	0
49993.61998194337	49998.8335980756	0
50014.931316771435	49985.91142186888	0
49993.608343833825	49992.74728509485	0
49977.440538726456	50020.13597552961	0
50007.968850473684	50013.02057694987	0
50013.34750767807	50004.97356768187	0
50003.200530054564	50017.44372002275	0
49999.23305352258	50009.409663930746	0
49991.425046132455	50023.405105677804	0
49994.724523319564	50019.00029264135	0
49991.27881765631	50010.76046682384	0
50006.84586173645	49978.00618291794	0
50028.831314768526	50011.34911333689	0
50001.3612650346	49979.21196468529	0
50020.98863127538	50004.80596532164	0
49998.75093557429	49995.82732925432	0
49995.4441258003	49997.28253788326	0
49991.489081565116	50012.21829990068	0
50006.24099323281	50011.48454490207	0
50004.79866590971	49991.89932227533	0
50016.233772829895	50003.19904894724	0
50016.714459267714	50015.182749829175	0
50017.7315448403	50017.16734048088	0
50021.991572317085	50017.52189201108	0
50006.91518930322	49998.42962103721	0
50007.56048927315	49991.89347014625	0
49993.93809606977	49988.93913320493	0
49987.00664227186	50012.58033247648	0
49997.0858178483	50008.93395138812	0
49994.04919956522	50016.66461972759	0
50011.84285352973	50005.72617756539	0
50014.481944166946	50006.68362759123	0
50007.871174675056	49990.44715453634	0
49993.63386266311	50008.00409428245	0
50022.74306037996	50021.18141586944	0
50005.93254669708	49984.05523899566	0
49992.24889826113	50009.939607623324	0
50008.4427934885	49998.58463635654	0
50001.04290890485	50011.37214186102	0
49999.3052704781	49993.19977632991	0
50010.89753360852	50022.16578353757	0
49993.175524820836	50006.918569045156	0
50016.91622746796	49988.41137453173	0
50003.59408194109	50010.58844588422	0
49989.481770527505	49995.4861177332	0
49984.73585085144	49994.20070302458	0
50012.837114776354	49985.1365133406	0
50000.34305247011	50012.785151609714	0
49995.93687457166	50016.99500522154	0
50003.31097355637	49986.238309245724	0
50000.04605916713	50022.082498322925	0
49979.589436539696	50028.499326432466	0
49985.52414874005	50010.01286309389	0
50007.108907010544	50020.95847414887	0
49986.966473469394	49991.51938352491	0
49996.327747491756	49980.00227674999	0
49988.17212697217	49996.38698153703	0
50019.31313217457	50007.61923985611	0
49992.53588896353	50022.37133355393	0
49999.09466713823	50013.476121375024	0
50029.14446966455	50014.75448633938	0
50013.38928689112	50014.433837214296	0
49991.27886238349	50020.93796858425	0
49991.83480712943	49987.47643329798	0
50024.589045646135	50016.69583277622	0
49990.247207031265	50014.37724764673	0
50003.43966867959	49997.20275845644	0
49979.17630883298	50019.5881879999	0
50004.97473340724	50011.470830402024	0
50000.53356820436	50002.76897484182	0
50001.61653316917	50021.572832778234	0
50018.94424032681	49993.60663840168	0
50020.38047703234	50020.74765985587	0
50003.83350669472	50012.03122730116	0
49994.89504568151	50012.84439750901	0
49996.87682846905	50025.861913791916	0
49997.098711243336	49994.16967536577	0
50008.03526460013	50010.35644971345	0
50001.92318083519	50017.45295154525	0
50000.377491796935	49976.984220335165	0
50026.91338485968	50022.55672487124	0
50010.45322470468	49995.07446463879	0
50025.84685964897	50018.18498681671	0
49990.80211823522	49972.58716393453	0
49994.72272385651	50011.37120620343	0
50001.852378398005	50018.878474248006	0
49993.667654834906	49987.16892821146	0
50007.45552580738	50016.24722775261	0
50006.35128652182	50019.260102430024	0
50017.30387364059	50007.37394946992	0
49992.58703477916	49996.877168060775	0
50009.947620039384	50010.555094314834	0
49981.69947842373	50032.69512916941	0
49998.7770444248	50004.736977470784	0
49994.8396787193	50028.32619228644	0
49982.117999111564	50004.50644407321	0
50013.2587395598	49973.331376080634	0
50007.117533706994	50013.97330272922	0
49986.106936163014	50005.875429998	0
50001.72815943438	49991.6223069385	0
49998.46111792426	49998.329947724305	0
49993.05079443288	49995.51758079045	0
49989.09372078051	50029.30164552847	0
49992.520614717694	50005.040407713124	0
49983.052676738946	50016.443790599325	0
50009.99933301167	49987.13042252917	0
50015.98052851708	50019.71642252736	0
50016.21088632802	50021.48245778065	0
49998.70534882709	50006.917655615514	0
50009.12283055781	49982.086019546914	0
50019.024422535396	49979.180277617896	0
49990.26812337824	50030.2433063761	0
50003.491373859586	50026.35326489596	0
50014.994024579595	50017.72461282274	0
49999.503039100484	49979.993643984395	0
50016.59446989725	50011.704717480185	0
49987.5977680182	50016.2290938631	0
50006.390223561066	50006.65247227412	0
49981.80446184957	50026.90913270939	0
50031.93010862833	50017.21669287606	0
49987.002216492045	49994.37889454773	0
49985.92984921823	49988.95089163288	0
49987.43993140122	50031.405447704085	0
50013.74744611762	50012.43595942395	0
50018.7613895136	49998.645986736985	0
49976.04473665306	50022.98122919165	0
49987.940111189746	50038.4642042733	0
49998.49833424281	50015.34065276485	0
49994.770924699485	49982.39483626172	0
50000.81946056605	49989.27299020345	0
50016.92192325264	50018.480079521134	0
49995.77472700451	50009.82146876009	0
50025.69800720146	50020.491751462134	0
50013.55698775832	49971.58637274212	0
50011.00484594075	50005.00909070638	0
50026.67566909949	50012.980460931394	0
49997.33402353429	50017.842517393554	0
50004.40707653658	50000.68201633885	0
49990.062388632665	50021.873354042815	0
50007.94935946199	50000.55027054603	0
50021.52709422977	50008.28070517207	0
49974.42067889195	50019.43514323515	0
49993.46267817778	50033.181532471506	0
50011.86235055272	49996.41798817724	0
49987.663678211175	50043.84812144951	0
50007.67900232572	50007.70860501627	0
49994.15871647191	50038.08133593811	0
50007.33149770581	50022.79586273945	0
50012.948596504204	49999.23930996417	0
49994.60830319436	50003.57991862978	0
49983.259687413985	50006.67382320212	0
49987.767663779436	50025.748578925755	0
50000.377272225785	50031.02940101947	0
50006.200386445016	50001.51095319235	0
50025.26392312976	50023.16967630435	0
50013.22075925868	50006.565093937745	0
50016.585940684716	49986.990231434385	0
50010.34109688018	49983.7662747601	0
49986.57033639794	50020.426911942945	0
49995.74608418766	50014.093268935794	0
49979.820894012235	49999.83087349788	0
49992.848058799624	50018.606894891454	0
50009.49589345917	50004.08409166397	0
49995.445185531455	50015.34504338111	0
50012.65381958483	50021.704694713684	0
49996.32469968638	49986.25708256548	0
50015.35167753262	49996.81578074006	0
49986.545683340795	50011.15751195093	0
49999.01544000135	50031.23030123682	0
49984.04955694483	50033.704391224725	0
49996.34341982974	50016.06335658903	0
50003.28740459564	50033.504668726906	0
49991.228567853206	49998.994701024145	0
49998.48690694425	50034.82578726027	0
49978.796080530774	50029.228557862385	0
49972.68784987362	50023.40757561975	0
49979.767530607896	50006.443727209575	0
50003.901374846355	50022.071294366	0
50006.68412061943	49996.90955893893	0
49984.807419862154	50032.82916653138	0
49978.76889817724	50004.212907244015	0
50003.12234167268	49996.03595609164	0
50015.35949676402	49981.16546488212	0
50022.09116220106	50006.067597515845	0
49983.69614882663	49993.828876330015	0
49986.78398419033	50021.42345671076	0
49981.729597247	50017.71289487197	0
50005.12751088182	50026.85013294925	0
50006.22458721331	50010.28292114303	0
49996.483865586386	50007.00468741623	0
50009.52473506737	49992.39278211181	0
50014.49173332011	49995.93493838386	0
49994.50958438835	49996.90612479115	0
49987.59907203679	50009.38172949153	0
49984.960476002576	50031.0667794853	0
50008.74957161253	49994.92256567525	0
50010.46636301196	50003.077502344924	0
49984.148036034974	50017.19326230654	0
50004.971353289846	50029.65237519613	0
50012.70520670574	50000.99789815918	0
49989.42472028371	50007.06726861293	0
50027.670453407736	50018.20325321183	0
50011.440803861224	49968.8031552737	0
50037.945541020505	50011.155881581384	0
50001.96560497818	49985.14721363819	0
49991.94746759981	50013.46046976003	0
49999.00956378052	50025.146383235246	0
49982.77803511375	50003.13282277213	0
50014.11323694496	50000.20060613697	0
50023.13171616355	49987.58322604696	0
50004.21835121946	49971.40399318016	0
49990.15117831817	50013.05817990865	0
50008.16124251416	50039.635897582004	0
50007.9107866898	49997.54848848105	0
50000.976005797296	50001.37556251932	0
49996.1869171375	50012.1411597242	0
49981.777229712156	49995.12804494148	0
50010.25573551855	50024.995130932744	0
50002.20217308013	50029.874141640044	0
49990.618018822985	50036.4754032552	0
50022.654906278236	50014.17767062547	0
50000.18629733061	50004.775095715304	0
50025.70954018735	50015.05150700048	0
50028.39076938722	50013.5273054852	0
50004.52778030394	49989.54551679142	0
50016.11597760707	50023.63763528583	0
50012.06226017531	50002.80007589341	0
50015.57500712852	49976.59380574366	0
49994.04699387851	50036.766962947055	0
49994.23147591261	49994.86285691521	0
50014.20591833191	50001.96130031095	0
49991.086709624265	50026.4410707605	0
50011.53302681228	50007.14228004492	0
50017.28634181816	49997.76666689308	0
50009.97828130183	49998.98694511831	0
49998.42280858828	49997.16648699374	0
49981.63287193219	50012.98265475019	0
49991.38352638326	49994.802665766714	0
49998.19710648119	50026.74208698699	0
49989.2673735177	49992.100332574526	0
49983.60754580687	50026.18559871288	0
49994.711411941484	50029.90708723193	0
49985.614406423905	50041.25400036813	0
49989.39807355238	50009.12529163965	0
50001.85647537816	50002.18674254224	0
50007.411759296454	50011.884343995625	0
50012.52113279647	50010.93874121604	0
49995.30592486966	49991.43488924765	0
49979.11028741994	50021.34781520681	0
50011.93847514872	49994.777266105055	0
49997.2733219588	50022.30152669196	0
50003.09050523105	49994.98168183356	0
50023.58458192335	50010.008031241385	0
50024.400635161015	50015.63969515379	0
50009.31669316404	50000.960651664485	0
49988.547157255955	49986.54015875034	0
49987.42716531743	50019.481186598656	0
49984.02617602661	49992.260688525654	0
50006.996567558	50029.43673642438	0
50011.17538221257	50014.127750046806	0
49997.479248524534	50003.13788148927	0
50011.23886805816	49977.80876427163	0
49992.68056377014	50025.21909796744	0
50017.791785206966	50004.10504468356	0
49976.18799995448	50019.12711047864	0
50003.16269428631	50018.86082004992	0
50013.78688239874	50015.99415080916	0
50034.04869841953	50014.82994020081	0
50020.13939552426	49964.31969397732	0
49993.31683021726	50002.431098134926	0
49989.127824122916	50001.31052695597	0
49989.148691333205	50036.650567528675	0
49992.04054653573	50033.88130223572	0
49997.310770919445	50036.47767098101	0
50014.313896486216	50011.5437939993	0
49992.59109417176	50000.573211457	0
50003.566652880276	50030.50523785303	0
50008.267877108185	49989.07992392232	0
50003.849215893635	49983.772560070334	0
50027.92889428372	50020.7037335592	0
50021.73705097939	50009.564116499336	0
49979.67136981523	49996.9167302186	0
50023.68623823112	50004.8260394773	0
50008.60181165578	50003.29954302877	0
50007.03426341326	50002.78519483586	0
49994.34337435215	50032.255215823694	0
50008.65204366756	50021.587738195856	0
49991.824498461094	49968.903099107214	0
50018.683804969405	49969.64528418167	0
49994.911833902814	50002.06249770319	0
50016.093547154676	50001.04383182233	0
50014.49326475696	49993.41580814624	0
50010.70785577176	50012.68365077591	0
49992.09018308693	50030.92397957105	0
50009.82484592517	49966.31554819194	0
50009.86338540017	50029.15447883959	0
50017.04459773899	50009.42883168941	0
49975.05479511751	50020.48444939664	0
50018.814266957874	49976.935422037845	0
49972.86988915821	50011.1602949544	0
50018.73839936864	49964.38397057632	0
49986.31902075687	50007.88823209961	0
50037.84677869666	50013.49214320599	0
49986.7626497455	50022.57075428513	0
49991.27558686835	49997.38676047086	0
50021.65196854081	49986.9755175455	0
49991.72022925353	49991.05799227098	0
50014.31039277268	50003.195809406076	0
50006.33076488964	50021.85080608137	0
50002.45842725257	50020.733578880114	0
50011.95436890833	50032.05146346114	0
49976.475326719534	50026.32249645093	0
50004.463461898726	49974.22705170795	0
49979.26540775074	49998.92037446053	0
49985.75689271241	50024.974625693074	0
50016.455724572654	49985.246793367325	0
50017.17577699267	49991.01902038148	0
50000.601946745934	50034.29818728195	0
49992.16185760877	50007.363039662254	0
50008.80198918544	50016.70893323739	0
50008.86332272949	49997.23757014096	0
50005.45492158128	50004.812675392786	0
49969.349246922604	50022.47156029463	0
49976.08853392796	50028.32756045967	0
50002.331688862534	50006.25738942542	0
49985.74764509577	50012.984861611265	0
50002.02318493679	49998.08436648884	0
50001.91558525365	49975.034283284134	0
49999.095815587745	49982.605861267206	0
49978.35180052781	50017.54967237323	0
50012.38340044227	49979.87179005157	0
50023.600333695045	49993.823460517066	0
49990.4001842264	50016.861106052296	0
49996.075796262594	50028.875218757785	0
50009.63871960279	50009.357844056445	0
50014.32338329563	49980.620621059534	0
50004.370390024604	49999.55927239333	0
50009.933266449494	49981.04026973331	0
49998.279070073906	49989.14790118183	0
50000.09027862911	49985.965986953976	0
50007.58425433884	49982.493922115704	0
49993.48622997502	50027.222240225536	0
50017.4955434832	49965.03907990478	0
50010.51554905166	49989.16362642156	0
50017.824674773416	50002.22275061968	0
49990.75178922058	50034.86742795569	0
50021.88043196609	49961.175165641675	0
49996.64421145819	49998.7371607102	0
49991.75780021829	50019.4660592154	0
50027.913500418224	50017.15451996617	0
50013.81569746937	50019.689133858	0
50004.28831352451	50038.52084396365	0
49992.77931921248	49991.59900125161	0
49978.65701512325	50012.84377515613	0
50004.77482026446	49976.135135741635	0
49995.813684054854	50035.236614467474	0
49983.03468438865	50031.81985864512	0
50004.71734782377	49993.66931775265	0
50025.85747707013	50011.10938751277	0
49968.74387753086	50024.80184334084	0
49983.529336245294	50009.64252562868	0
49993.39848285341	50003.617739878144	0
50014.46718570509	49983.96089301351	0
50020.173441734536	50016.480228422304	0
50007.693507416174	50033.053834120445	0
49993.186312447346	50024.280714627246	0
49994.973836738965	50021.34108776201	0
49987.60408232425	50005.36708203352	0
50009.56722554615	49985.41140067304	0
50011.064823329914	50009.00448136461	0
49987.27549327144	50024.53233017405	0
50005.69923091442	49985.19514755773	0
49996.55414988045	49990.38935152011	0
49995.07237807018	50042.04749290123	0
49995.256284043724	50007.171566107325	0
50004.63754884523	50025.44366895706	0
49993.49255571869	49978.12434827637	0
49989.83621802233	50027.89987456958	0
50001.51715467434	50004.43497947403	0
50001.41748931328	50028.01783116377	0
49988.46472947548	50014.56638681003	0
49995.615601532205	49989.10904325816	0
49999.81186632161	50032.984149561446	0
50018.44718751919	50011.09523383245	0
50006.87791557796	49974.77446315902	0
49998.651631418616	50001.085531096855	0
49973.43281330659	50016.31538166456	0
49999.58320808095	50030.37685735507	0
49993.2894251306	50029.713716955564	0
49975.40500419498	50029.76201243983	0
50024.11542290242	50025.79299951493	0
49999.27756647585	49989.79791973968	0
49975.331603970415	50018.305052245814	0
49989.444688856944	50015.01093933485	0
49977.12504489644	49984.27347298042	0
49990.25690366514	49976.93831099457	0
50008.542487659186	50029.22940403769	0
50030.156146407935	50022.63532110915	0
49982.07322711716	50040.05289780173	0
50015.510839560164	49974.52445377229	0
49991.451148315326	50008.25060634001	0
50004.828070634074	50001.96933190945	0
50005.25330437662	49996.96558677492	0
49985.312292490395	50028.4759868639	0
50009.362837543355	50030.82482796203	0
50032.563228420164	50009.47854831758	0
49995.611104707394	50005.87596824924	0
50030.271117137454	50014.62710637189	0
49984.88558796916	50014.44361380154	0
49964.64000266914	50008.941933773196	0
49988.96237106808	50042.15384836116	0
50009.56366943694	49988.76303901595	0
50003.12119682203	50036.8696976103	0
49992.18350608743	49998.14283062459	0
49981.495117914346	49992.42868929224	0
49974.716587797215	50013.61636381599	0
50007.40338647013	50005.50670355559	0
50004.1132212756	50009.0422421293	0
50010.68776219184	50018.411945879954	0
50015.32555646248	49998.84607093262	0
50030.745394478356	50020.15587370813	0
50025.03173903792	49992.682176105074	0
49972.46927924088	49992.61330818193	0
49996.89332440772	50014.40214761091	0
50028.82168033592	50008.767927582856	0
50012.027869657475	49992.27122572834	0
49986.86969018716	50002.801212535116	0
50034.801909062	50011.167777959345	0
50022.083673384936	50010.63417620861	0
50009.30764203974	49972.31312632704	0
50027.96529154257	50031.03566142644	1
50023.361965047276	50035.82077626969	1
50027.61709051029	50044.630012506015	1
50024.971649573854	50047.097035276565	1
50025.159922495506	50029.12689579554	1
50030.046030848716	50031.48370602377	1
50025.07467269123	50039.2679760955	1
50027.493351737205	50040.90835763212	1
50031.29278502867	50040.3644498532	1
50022.966979248755	50039.88389066303	1
50032.613356955924	50031.1452883802	1
50031.999871858454	50037.94192072924	1
50021.22050786126	50037.69312665371	1
50031.79951985537	50050.70110766016	1
50026.72337209567	50035.017519290624	1
50022.0074322507	50024.06207606737	1
50026.1343992434	50019.58473396505	1
50020.31994139191	50042.497700007414	1
50019.86786177857	50032.12252826981	1
50018.349162547216	50047.24280499406	1
50024.31972531351	50017.81738863286	1
50018.633107180794	50037.515510658115	1
50017.30552001276	50026.550104037255	1
50023.23132238714	50048.543523604036	1
50022.50928894517	50050.42883291124	1
50034.668471001714	50041.997619372	1
50034.81343635493	50017.26116586456	1
50021.36232524557	50018.09788642357	1
50029.1927417081	50047.95979455556	1
50029.80037844089	50010.0095940972	1
50033.81303920544	50039.95592214235	1
50040.53068718536	50039.52395155012	1
50037.54269454789	50041.26378456636	1
50028.77060722215	50026.20275409207	1
50042.74014968892	50041.00719795014	1
50026.12449357262	50037.44429686511	1
50045.062494316066	50041.80320195538	1
50048.24888817482	50034.47141620867	1
50047.43497776189	50045.34112841042	1
50016.31527185117	50037.46903643873	1
50027.59528739681	50038.820103896585	1
50027.81867952463	50053.877646489695	1
50026.071129368145	50024.20759153116	1
50051.759704749806	50031.342121767266	1
50029.23801897022	50042.04171992153	1
50025.588285331956	50052.736035164184	1
50031.77303621659	50023.90322749836	1
50011.55332370718	50021.73180754569	1
50005.94900588275	50028.37605635701	1
50035.69682878444	50037.71630807228	1
50029.27444942783	50037.116857376044	1
50032.50124468302	50047.317511532194	1
50016.519730066844	50019.693304536	1
50014.272455258324	50036.8773152511	1
50023.80906019782	50015.188725003274	1
50029.36794612129	50033.9538221132	1
50020.4123566016	50048.17700338751	1
50024.95437458915	50022.35456518752	1
50021.028184647315	50028.1168556198	1
50027.80577027633	50013.38931446904	1
50031.64201017326	50043.68765127324	1
50029.62042175494	50012.05379704456	1
50026.87437543689	50055.657122321245	1
50037.54563873654	50047.52170652689	1
50016.09086508843	50041.13402129224	1
50016.757291358255	50031.29468964162	1
50024.784817919826	50031.66465749602	1
50035.4172675604	50046.06827272169	1
50027.942134446974	50021.4818937137	1
50039.26737817262	50044.4184493549	1
50014.74125035397	50021.44199665028	1
50017.53268132416	50015.49796605596	1
50037.182392575494	50050.66456730668	1
50034.933245224915	50023.665705863714	1
50006.67800917329	50019.72098237517	1
50014.750580753775	50027.90120928825	1
50024.55426131508	50055.76275914391	1
50036.71732168322	50020.36830257847	1
50017.110900953485	50057.663603374145	1
50017.39817857506	50028.86114762673	1
50044.144707489264	50047.208655061535	1
50038.272585633786	50015.50315397577	1
50051.99640638347	50038.40127008088	1
50047.6946079818	50037.35994835219	1
50024.698228921385	50042.892189581835	1
50040.62595930855	50031.67622711351	1
50020.361131595324	50051.90257938912	1
50032.66524942807	50055.434333419995	1
50044.10924074011	50037.12976125879	1
50037.85305620956	50010.03674438652	1
50039.78556182953	50041.85031482486	1
50027.59479068198	50027.882379854374	1
50033.520263434824	50028.92597263587	1
50023.43436164981	50027.13469055633	1
50047.646684240965	50011.36805206874	1
50028.04773303533	50059.29074133333	1
50039.38974207029	50035.35160070769	1
50025.600081223056	50058.06215472216	1
50022.76193768393	50020.136052599904	1
50015.107882409844	50032.89015022486	1
50029.220547085635	50056.24457589229	1
50039.75064103302	50053.138879538164	1
50033.39487775258	50034.03044013402	1
50006.01546914955	50023.636946575345	1
50044.86468455967	50059.573345837765	1
50006.69847613755	50034.68653089889	1
50022.04652090004	50046.92672702106	1
50013.269399922676	50024.78845698523	1
50054.90702426464	50043.551128107574	1
50029.889757249875	50023.109431503704	1
50010.49676784745	50023.55369991044	1
50042.067317320805	50034.18214611749	1
50011.89089013545	50042.391918182235	1
50022.14256709092	50044.40826779636	1
50036.84750928437	50024.51757935571	1
50026.18319196826	50011.71071105473	1
50032.51355293682	50026.10274210623	1
50013.33205016002	50030.24534848593	1
50020.94110633168	50034.47406107103	1
50039.66863833457	50026.26361660532	1
50044.525191196495	50053.2505279693	1
50032.590025481586	50015.32109069596	1
50055.99247263071	50045.9236430443	1
50011.23147376267	50036.35364643328	1
50037.28517361574	50026.57462861073	1
50045.03970922188	50024.01049217697	1
50036.095231908286	50028.776952239146	1
50006.50011032471	50045.686565049014	1
50012.755618477386	50049.09025400072	1
50023.44669594697	50033.58621491829	1
50046.028671597946	50027.73761956198	1
50022.46659762203	50056.715898668444	1
50018.477867092	50023.94430604645	1
50048.803632825504	50056.00832482963	1
50016.76650133025	50034.61282517806	1
50011.60834124264	50028.469128288234	1
50017.612423465995	50051.79334478837	1
50040.34316173345	50029.14207468286	1
50032.95342050438	50021.082556721354	1
50036.9136152281	50030.814949919055	1
50008.921418545004	50037.98625885327	1
50044.94534752456	50044.89077882126	1
50009.27856982406	50034.86038564927	1
50033.53319123832	50044.7958937529	1
50020.665727820684	50009.71968160318	1
50054.12035640533	50047.62476276729	1
50049.10883245966	50023.24710195602	1
50026.95636318427	50048.6812374515	1
50036.45430515394	50035.45846285377	1
50007.28219581848	50021.78764906695	1
50008.38202098165	50017.22630497859	1
50019.045522649154	50035.17895372193	1
50013.44318524946	50034.81162312635	1
50019.93647324973	50054.754079522754	1
50062.95950476127	50050.40463201381	1
50020.03324522309	50045.432840180256	1
50006.55172005773	50037.8376356783	1
50011.42026539644	50017.34807193246	1
50039.41876584679	50011.889878263886	1
50033.83683234219	50059.61251767291	1
50008.97952998587	50019.21598797766	1
50048.21270951924	50064.57502306758	1
50055.488469697724	50030.98210980796	1
50053.65370638017	50060.35978183422	1
50015.68132100156	50047.399640098956	1
50044.89836341283	50021.34803672607	1
50011.36559707409	50014.31558537134	1
50015.085713544744	50043.212582061286	1
50011.01700684204	50026.2959050069	1
50040.10482214664	50059.57472420526	1
50025.84645084848	50004.20694201235	1
50027.381041553475	50033.12330931709	1
50019.90036457242	50056.91229801675	1
50037.76566966144	50057.43259325956	1
50044.02480741787	50025.92399661584	1
50015.222854368134	50016.95004198519	1
50022.85125567905	50061.346763131354	1
50040.213577553	50049.95438987495	1
50023.92228116126	50024.66148779913	1
50050.751007635394	50021.65815886205	1
50011.289746723785	50053.41591420291	1
50031.5295148294	50062.45760504938	1
50052.05255239578	50050.824825591284	1
50009.03313825282	50008.204611747555	1
50021.58058878341	50059.009162550465	1
50056.40575598655	50034.30778246238	1
50018.72651826695	50005.111606962324	1
50004.25849777426	50047.94603123214	1
50042.15258088019	50043.99833109605	1
50011.7925885287	50032.81171943878	1
50012.78069069525	50008.597958530736	1
50017.6334658272	50007.937454823536	1
50051.312620596334	50040.29626181994	1
50004.411252024576	50036.15879207529	1
50002.44116203297	50052.46697597433	1
50000.519498553804	50030.7413858473	1
50058.32531927601	50060.03247615379	1
50042.79660850733	50029.15308317137	1
50035.30315439505	50008.9861230879	1
50034.90407603122	50014.96034371418	1
49999.62037719956	50041.93645838366	1
50021.18862436505	50063.18394770661	1
50038.40590912265	50037.6782268109	1
50003.85163938281	50027.95898786915	1
50044.61281809194	50014.728920824375	1
49999.438015645865	50053.430812674625	1
50063.85005344658	50029.49474710074	1
50033.36740168972	50008.1020108221	1
50056.01699304638	50060.926661095946	1
50036.7322346587	50043.47936039873	1
50033.24631350414	50065.42079674338	1
50065.100056834955	50055.70989459744	1
50038.0815055273	50007.19510182212	1
50029.8065997167	50027.989472228364	1
50044.097470257366	50062.03276960898	1
50061.250338551064	50035.46090697338	1
50013.728474391435	50052.07625120648	1
50000.869447747646	50034.53406205458	1
50046.49194801661	50018.459501631005	1
50040.018964893155	50022.593603766625	1
50038.58556427646	50019.50372509711	1
50037.668796748105	50002.979145542944	1
50015.86492200156	50006.09302382899	1
50026.34171067633	50014.76482067141	1
50004.02629672669	50029.98879700274	1
50021.744249453746	50030.13327568014	1
50060.53391816811	50049.32253965256	1
50029.36608417716	50019.056925697405	1
50030.75063524739	50020.66469247473	1
50044.38027723444	50003.17597233997	1
50014.6794927251	50064.07878091169	1
50022.04284224896	50053.59963421625	1
50062.50924928952	50048.35760058859	1
50057.4296440397	50012.605074103376	1
50040.37716822072	50016.03316800455	1
50035.685560614285	50004.303675540876	1
50003.28945602502	50037.95674804477	1
49995.6909421376	50050.64433059979	1
50029.46320779559	50065.959164447486	1
50020.11442954595	50022.05665709041	1
50028.994922405574	50006.773625572845	1
50034.16490705718	50012.11713685013	1
50064.33206701838	50033.94525168997	1
50042.32165162945	50019.58548987103	1
50016.545775258106	50055.317979708765	1
50044.851572815314	50033.31557142646	1
50007.80251128376	50058.35072733158	1
50019.761530642805	50039.369451308194	1
50034.55829630116	49999.763927448366	1
50048.49878992832	50042.634335097246	1
50042.607870964224	50022.82315786156	1
50012.06731884977	50019.40246587198	1
49999.01376901033	50028.052825930456	1
50057.16656724985	50017.07043135401	1
50004.75064520174	50042.02911062995	1
50017.97384204182	50064.962822747526	1
50068.84327238015	50050.08846481337	1
50006.0754143948	50012.15485492828	1
50025.338928786354	50008.28631079971	1
50065.575540168444	50051.67841200886	1
50041.63856678692	50009.09906071663	1
50040.458084582606	50013.74585424425	1
50009.24988513392	50011.31598250394	1
50041.15086098127	50066.27254323108	1
50003.4526128343	50020.85569171422	1
50053.753606317594	50013.46363273996	1
50025.490663565935	50063.331416352405	1
50003.63953571314	50054.7381506327	1
50057.25943197807	50032.48374207376	1
50001.74903504692	50044.77281893676	1
50049.63537517789	50029.25020058616	1
50017.96990051323	50001.0971907202	1
50007.58564608313	50024.94135454425	1
50001.6884340408	50028.813975399054	1
50001.44316250274	50039.3836520064	1
50031.91030103798	50058.96622601622	1
50008.28556442684	50040.085198980036	1
50050.52720023065	50012.35306121659	1
50035.436694418975	50053.40785411183	1
50053.5508362033	50066.66688314649	1
50047.0552251064	50024.095786228616	1
50047.906234855545	50030.286958615674	1
50048.86222181281	50060.6669430075	1
50046.62974620048	50013.49810671168	1
50060.20851934978	50031.62861195179	1
50032.04956050675	50018.30720414409	1
50062.918650619395	50064.39363015095	1
50054.31560730084	49998.897656698355	1
50008.61294745194	50031.399564961495	1
50013.56729703955	50001.4691294795	1
50041.54918938981	50046.494133523454	1
50039.678382667844	50072.69767732241	1
50003.00803013651	50032.76443598875	1
50002.39018277327	50017.65236731164	1
50050.269569353935	50027.18862334257	1
50050.93497982422	50064.46087929031	1
50008.16157574344	50042.8056910485	1
50055.52202630833	50037.99921513881	1
49996.30211714704	50044.89197430622	1
50009.01442637165	50061.71558185691	1
50035.08419703869	50026.13289320747	1
50003.490465782685	50009.754377013924	1
50051.853742976135	50016.35920047056	1
49998.455485803475	50018.69390323463	1
50053.219590869456	50028.634803368026	1
50041.13803071732	50037.35048853488	1
50040.534019124025	50062.879568872144	1
50014.31386560928	50057.4337815447	1
50060.071951919206	50025.94436759932	1
50003.64136918287	50045.96886575892	1
50046.76507511161	50004.311543966636	1
50002.08320080657	50026.74363370219	1
50036.33553360838	50068.75871856408	1
50018.91992049559	50012.688827536425	1
50000.634985025936	50006.78489830004	1
50057.829224948255	50051.2829377775	1
50009.07172193059	50050.524114799155	1
50003.509654662426	50040.19599292072	1
50058.91780172472	50047.16252006283	1
50018.75174541685	50060.118623376344	1
50045.955513998386	50039.7890084252	1
50040.49391162724	50055.96522930356	1
50060.93245225229	50011.152020323636	1
49997.54408107131	50026.666021663375	1
50015.50870443093	49995.28279152055	1
50053.95670158507	50036.447465020785	1
50007.19847240181	50053.64816876785	1
50060.313672208176	50059.229227937314	1
50017.67905036992	50062.91573135199	1
50067.88769267871	50026.76402781171	1
50008.108425234124	50006.20639158583	1
50009.71478902553	50029.31051699836	1
50030.781367747106	50008.055827669246	1
50042.52276363838	50054.78212184943	1
50025.74778510868	49994.749533716276	1
50059.46941041278	50028.586697834115	1
50008.63078255048	50067.288563783775	1
49992.81467280941	50007.70953561293	1
50015.73876949149	49997.65627053447	1
50043.82511442051	49995.6235506407	1
50001.82704651586	50058.0871044216	1
50005.46412317389	50056.52645270823	1
50034.35646082839	50036.164429172575	1
50018.85880176374	50066.757432104496	1
50057.248841419125	50054.68718462399	1
50071.67163273542	50066.894969098816	1
50051.04294317804	50018.895597977076	1
50021.80905779671	50014.429226953194	1
50002.85730452304	50024.7822734687	1
50015.09654199996	50013.59784650961	1
50037.4792404939	49998.78372343196	1
50013.37041285241	50046.085668695174	1
50049.849912371836	50016.524257450765	1
50026.70639599015	50069.765110744826	1
50012.6108562823	50071.625970105466	1
50029.19623613707	50003.942648124146	1
50021.28564799237	50075.980546504965	1
49988.85255801657	50026.94748934634	1
50063.31463884912	50042.72695127953	1
50024.40272212405	50012.761152567655	1
50031.918407816425	50012.2735761758	1
50051.126069557205	50036.481548730284	1
50005.9640616825	49999.68755869576	1
50012.768783866755	50012.25724349295	1
50064.77861275446	50066.39848740822	1
50035.02934250334	50062.62334565747	1
50054.98208424696	50056.51581776757	1
50042.20996200758	50003.47588135785	1
50017.186600677414	49991.09272211717	1
50044.57521718239	50012.50277639436	1
50005.650143253435	50015.80757677096	1
50028.08074412154	50008.82714047885	1
50008.084348883734	50047.406781533486	1
50059.518011684195	50038.20140076423	1
50053.79754504917	50040.048355693754	1
49992.15476517495	50012.518284953745	1
50004.62596294894	50006.26556244813	1
50043.16945343801	50031.23414304462	1
50005.169603033115	50002.27536761988	1
50045.35733725649	50065.38979311337	1
50023.39226526083	50010.18979139717	1
50037.813142049155	50063.337547515344	1
49998.21082908338	50047.06226462694	1
50022.224462066806	50012.46962543633	1
50023.06960432394	50067.629581547204	1
50052.42796741377	49988.32410392401	1
50046.60729187897	50057.81295759779	1
50058.23834347051	49997.62481363479	1
50034.17504405023	50050.08596775625	1
50068.01105045889	50054.478442074156	1
50000.63144455218	50024.65577795847	1
50054.73651821319	50052.773220081704	1
50054.851177440316	50017.67880034619	1
50056.951634143894	50043.16603562043	1
50050.55422533857	50044.104485826276	1
50051.61020268189	50069.2969146397	1
49993.720095593686	50035.56496643545	1
50042.77574554865	50080.743903651615	1
50022.760319086774	50000.288375170705	1
50035.68695262585	50078.46219299489	1
50034.77835423692	50056.46531273979	1
50027.75532967964	49998.93911100111	1
50031.424186042546	50075.85959059935	1
50045.60900064668	49992.45292396858	1
50064.29327599585	50036.718401816004	1
50043.21948986408	49999.099480950004	1
50054.29925416625	50063.75472796404	1
50051.515545802176	50024.19404450315	1
50022.84312850844	50005.12242346783	1
50055.95167285809	50026.25409434091	1
50048.83268802488	50049.583285500914	1
50042.115812595344	50075.82410050786	1
50017.95448689535	49998.738270942544	1
50052.660087263685	50042.99585845648	1
50052.782463182026	50003.364671112555	1
50071.886649099324	50064.618103764085	1
50034.98363439624	50021.38581683021	1
50039.05184044058	49994.120864843535	1
50065.89057948587	50044.09929088884	1
50059.01704181723	50022.41265748791	1
50023.38570667747	49993.1762698276	1
50010.42987242458	49997.574023927744	1
50042.29641463108	50006.3450065635	1
50056.292367262926	50000.52788355746	1
50000.17265062229	50059.776596074924	1
49990.25161013401	50032.055113926195	1
50008.87100540187	50054.97887880012	1
50042.53932999541	50012.408010102925	1
50002.95268659917	50014.17551611587	1
50000.83571468564	50014.15667637001	1
50055.41729937811	50024.00577761467	1
50029.54205777054	50052.60154055984	1
49997.155003245396	50029.83965140043	1
50016.19859645329	50024.64014254864	1
50065.13442058297	50063.2993244784	1
50022.85777470672	50064.41063300079	1
50052.45495646476	50058.360507374935	1
50000.936639730775	50036.539377590125	1
50012.562461310474	50039.81118108376	1
50048.118284772274	49990.783664100454	1
50073.23556209764	50033.892658265424	1
50008.194699608735	49997.14042653179	1
50065.18823031426	49996.17438798447	1
50065.50884689476	50060.4222873415	1
50005.515691310306	50063.71703198446	1
50012.44242496475	50003.9623524883	1
50028.01662342798	50076.45006530488	1
50075.46920236591	50069.81378719995	1
50031.528102988515	50052.91104274516	1
50049.45325277162	50038.412493366064	1
50066.594140012705	50047.126919435424	1
50057.89987143424	50057.84378414732	1
50047.3080194944	50015.9552236452	1
50071.52075296713	50035.55642533334	1
50028.704655018715	50049.96559861353	1
50012.15734898558	50006.53774348028	1
50015.5758349416	50071.11071438253	1
50081.04935521452	50030.66602278365	1
50018.449929914386	50049.38323163029	1
50028.45106939858	49996.232907085156	1
49985.53618847512	50031.91513322544	1
50027.057972665905	50046.58814975157	1
50050.56499710182	50046.248301600375	1
50041.451117143326	49995.99989646671	1
49990.01102672905	50038.67435172889	1
50059.86100693021	50051.8702977401	1
50020.19319881281	50071.03050000772	1
49992.60574200055	50039.992735684114	1
50004.92754873009	50068.939815646074	1
50006.1634724273	50032.173418529615	1
50043.11894809956	50016.344658657596	1
50008.2378166402	50070.96462787127	1
49993.93028775021	50047.055654766606	1
50026.73220766719	49988.27938343957	1
50061.134554359334	50039.799870274815	1
50018.10080531453	50076.83787339329	1
50063.59567055309	50018.449177634226	1
50013.27306894407	50015.49421891834	1
49998.38583492055	50062.25305166305	1
50015.085271941134	50011.14441364008	1
50069.57640793042	50041.39586835297	1
50021.43718562955	50006.9811385436	1
49990.84855269606	50025.83070631977	1
50033.234873520596	50002.074415248666	1
50069.0757552022	50009.07382468014	1
49996.947858491905	50057.36466881667	1
50011.391165331894	50073.45294350366	1
50006.963292489185	50010.104683460006	1
49985.979998058494	50026.03661154498	1
50029.58358372471	50072.19962537806	1
50061.5694165882	50005.27524398621	1
50007.59689260216	49993.47178560828	1
50075.40685951489	50064.72799064229	1
50047.67080568962	50006.98310189107	1
50045.89992729096	50070.59061722771	1
50003.47468749569	49996.200252802264	1
50061.86708824862	50001.77681105806	1
50074.29231510541	50062.13024876263	1
50024.762100351116	50075.44729717389	1
50063.34189283069	50016.4205162153	1
