# Supplementary material for: Abundant Topological Outliers in Social Media Data and Their Effect on Spatial Analysis
Source: PLoS One. 2016 Sep 9;11(9):e0162360. doi: 10.1371/journal.pone.0162360 (PMC5017681; doi:10.1371/journal.pone.0162360)
Supplement: S5 Dataset — See the respective attached file. (ZIP) [file pone.0162360.s005.zip › S5_overlap_lws/clust_20_29.csv]

50000.0	50000.0	0
50005.617866136956	50000.0519731636	0
50002.52047643192	50004.876090250946	0
50002.689334711264	50003.13657812308	0
49993.82957819091	50000.67820598295	0
49999.02133034173	50002.74311771021	0
50000.62508924751	49997.57153556058	0
50003.12463782944	50000.09610427862	0
49997.57385027558	49999.84121669528	0
50000.7474054147	50010.00724846448	0
49994.4714122237	50008.6578664922	0
50009.65697956892	49993.518401903086	0
50006.21919399996	50005.54852243241	0
50001.095320914435	50006.51696888545	0
49997.76648551505	50011.80979805977	0
49992.871942356476	50015.39754370275	0
50012.74981278483	49986.73871695857	0
50018.58647191826	49990.55611261125	0
49993.479156172514	50013.71835514086	0
50015.96499319302	50006.705808788436	0
49989.3655601913	50011.220919868014	0
50020.12901804716	49990.64524344877	0
49997.53397774438	50013.28163175991	0
49992.02291687238	49993.22394946702	0
49993.70087287382	50012.49075380555	0
50014.038708603686	50009.481436982765	0
49990.5206090736	50010.10707474396	0
49995.815075999715	50002.757859915895	0
49988.57262477311	50018.87567586168	0
49985.205754429204	50018.991416067714	0
50000.753092597726	50008.92987510806	0
50007.12835689727	50004.5064469943	0
49988.18316939765	50021.965627571284	0
50023.00980510928	50012.84799172331	0
50015.303310407464	50002.549411548316	0
50003.71952171015	50003.70894044671	0
50008.88986368925	49979.077652611086	0
49996.81979534139	49995.34390749475	0
49998.94671960802	49990.96645783639	0
50007.58827520875	49972.71365685861	0
50008.876317257826	50005.85307888341	0
50000.8144250401	50013.706889942834	0
50003.714838425534	50007.820901458785	0
50001.588387733704	49976.2283774819	0
50016.100105237405	50010.206884821266	0
50001.35678820628	50015.50812547974	0
49986.21253594532	50016.916857276745	0
49996.35393901498	50000.28888942667	0
50006.46273709469	50012.86513056279	0
50004.75420497777	50017.69122242193	0
50005.66435559645	50003.276707844845	0
49992.34798452613	50027.8751629872	0
49995.45944176766	50024.66749863028	0
49984.74545734642	50026.693621182414	0
49991.107740510946	50005.27986082665	0
50002.66515454976	50012.75072682848	0
49981.244047583124	50021.223953608634	0
50024.3612314805	50010.80504013063	0
49999.239320752036	49976.959525565035	0
49987.115787018316	50000.97386580161	0
50005.81254185144	49991.93259326773	0
50009.513775259125	50007.19859393015	0
50022.34214683989	50018.54227954308	0
50018.211643719034	49989.32904480352	0
50004.547079700096	49982.58527082029	0
49988.8456146988	49993.5372812326	0
49990.448020219235	50002.43383338751	0
49988.8883163795	50025.70348757823	0
49993.95605091015	49990.62298435866	0
49979.57349343251	50017.44743331287	0
49993.61998194337	49998.8335980756	0
50014.931316771435	49985.91142186888	0
49993.608343833825	49992.74728509485	0
49977.440538726456	50020.13597552961	0
50007.968850473684	50013.02057694987	0
50013.34750767807	50004.97356768187	0
50003.200530054564	50017.44372002275	0
49999.23305352258	50009.409663930746	0
49991.425046132455	50023.405105677804	0
49994.724523319564	50019.00029264135	0
49991.27881765631	50010.76046682384	0
50006.84586173645	49978.00618291794	0
50028.831314768526	50011.34911333689	0
50001.3612650346	49979.21196468529	0
50020.98863127538	50004.80596532164	0
49998.75093557429	49995.82732925432	0
49995.4441258003	49997.28253788326	0
49991.489081565116	50012.21829990068	0
50006.24099323281	50011.48454490207	0
50004.79866590971	49991.89932227533	0
50016.233772829895	50003.19904894724	0
50016.714459267714	50015.182749829175	0
50017.7315448403	50017.16734048088	0
50021.991572317085	50017.52189201108	0
50006.91518930322	49998.42962103721	0
50007.56048927315	49991.89347014625	0
49993.93809606977	49988.93913320493	0
49987.00664227186	50012.58033247648	0
49997.0858178483	50008.93395138812	0
49994.04919956522	50016.66461972759	0
50011.84285352973	50005.72617756539	0
50014.481944166946	50006.68362759123	0
50007.871174675056	49990.44715453634	0
49993.63386266311	50008.00409428245	0
50022.74306037996	50021.18141586944	0
50005.93254669708	49984.05523899566	0
49992.24889826113	50009.939607623324	0
50008.4427934885	49998.58463635654	0
50001.04290890485	50011.37214186102	0
49999.3052704781	49993.19977632991	0
50010.89753360852	50022.16578353757	0
49993.175524820836	50006.918569045156	0
50016.91622746796	49988.41137453173	0
50003.59408194109	50010.58844588422	0
49989.481770527505	49995.4861177332	0
49984.73585085144	49994.20070302458	0
50012.837114776354	49985.1365133406	0
50000.34305247011	50012.785151609714	0
49995.93687457166	50016.99500522154	0
50003.31097355637	49986.238309245724	0
50000.04605916713	50022.082498322925	0
49979.589436539696	50028.499326432466	0
49985.52414874005	50010.01286309389	0
50007.108907010544	50020.95847414887	0
49986.966473469394	49991.51938352491	0
49996.327747491756	49980.00227674999	0
49988.17212697217	49996.38698153703	0
50019.31313217457	50007.61923985611	0
49992.53588896353	50022.37133355393	0
49999.09466713823	50013.476121375024	0
50029.14446966455	50014.75448633938	0
50013.38928689112	50014.433837214296	0
49991.27886238349	50020.93796858425	0
49991.83480712943	49987.47643329798	0
50024.589045646135	50016.69583277622	0
49990.247207031265	50014.37724764673	0
50003.43966867959	49997.20275845644	0
49979.17630883298	50019.5881879999	0
50004.97473340724	50011.470830402024	0
50000.53356820436	50002.76897484182	0
50001.61653316917	50021.572832778234	0
50018.94424032681	49993.60663840168	0
50020.38047703234	50020.74765985587	0
50003.83350669472	50012.03122730116	0
49994.89504568151	50012.84439750901	0
49996.87682846905	50025.861913791916	0
49997.098711243336	49994.16967536577	0
50008.03526460013	50010.35644971345	0
50001.92318083519	50017.45295154525	0
50000.377491796935	49976.984220335165	0
50026.91338485968	50022.55672487124	0
50010.45322470468	49995.07446463879	0
50025.84685964897	50018.18498681671	0
49990.80211823522	49972.58716393453	0
49994.72272385651	50011.37120620343	0
50001.852378398005	50018.878474248006	0
49993.667654834906	49987.16892821146	0
50007.45552580738	50016.24722775261	0
50006.35128652182	50019.260102430024	0
50017.30387364059	50007.37394946992	0
49992.58703477916	49996.877168060775	0
50009.947620039384	50010.555094314834	0
49981.69947842373	50032.69512916941	0
49998.7770444248	50004.736977470784	0
49994.8396787193	50028.32619228644	0
49982.117999111564	50004.50644407321	0
50013.2587395598	49973.331376080634	0
50007.117533706994	50013.97330272922	0
49986.106936163014	50005.875429998	0
50001.72815943438	49991.6223069385	0
49998.46111792426	49998.329947724305	0
49993.05079443288	49995.51758079045	0
49989.09372078051	50029.30164552847	0
49992.520614717694	50005.040407713124	0
49983.052676738946	50016.443790599325	0
50009.99933301167	49987.13042252917	0
50015.98052851708	50019.71642252736	0
50016.21088632802	50021.48245778065	0
49998.70534882709	50006.917655615514	0
50009.12283055781	49982.086019546914	0
50019.024422535396	49979.180277617896	0
49990.26812337824	50030.2433063761	0
50003.491373859586	50026.35326489596	0
50014.994024579595	50017.72461282274	0
49999.503039100484	49979.993643984395	0
50016.59446989725	50011.704717480185	0
49987.5977680182	50016.2290938631	0
50006.390223561066	50006.65247227412	0
49981.80446184957	50026.90913270939	0
50031.93010862833	50017.21669287606	0
49987.002216492045	49994.37889454773	0
49985.92984921823	49988.95089163288	0
49987.43993140122	50031.405447704085	0
50013.74744611762	50012.43595942395	0
50018.7613895136	49998.645986736985	0
49976.04473665306	50022.98122919165	0
49987.940111189746	50038.4642042733	0
49998.49833424281	50015.34065276485	0
49994.770924699485	49982.39483626172	0
50000.81946056605	49989.27299020345	0
50016.92192325264	50018.480079521134	0
49995.77472700451	50009.82146876009	0
50025.69800720146	50020.491751462134	0
50013.55698775832	49971.58637274212	0
50011.00484594075	50005.00909070638	0
50026.67566909949	50012.980460931394	0
49997.33402353429	50017.842517393554	0
50004.40707653658	50000.68201633885	0
49990.062388632665	50021.873354042815	0
50007.94935946199	50000.55027054603	0
50021.52709422977	50008.28070517207	0
49974.42067889195	50019.43514323515	0
49993.46267817778	50033.181532471506	0
50011.86235055272	49996.41798817724	0
49987.663678211175	50043.84812144951	0
50007.67900232572	50007.70860501627	0
49994.15871647191	50038.08133593811	0
50007.33149770581	50022.79586273945	0
50012.948596504204	49999.23930996417	0
49994.60830319436	50003.57991862978	0
49983.259687413985	50006.67382320212	0
49987.767663779436	50025.748578925755	0
50000.377272225785	50031.02940101947	0
50006.200386445016	50001.51095319235	0
50025.26392312976	50023.16967630435	0
50013.22075925868	50006.565093937745	0
50016.585940684716	49986.990231434385	0
50010.34109688018	49983.7662747601	0
49986.57033639794	50020.426911942945	0
49995.74608418766	50014.093268935794	0
49979.820894012235	49999.83087349788	0
49992.848058799624	50018.606894891454	0
50009.49589345917	50004.08409166397	0
49995.445185531455	50015.34504338111	0
50012.65381958483	50021.704694713684	0
49996.32469968638	49986.25708256548	0
50015.35167753262	49996.81578074006	0
49986.545683340795	50011.15751195093	0
49999.01544000135	50031.23030123682	0
49984.04955694483	50033.704391224725	0
49996.34341982974	50016.06335658903	0
50003.28740459564	50033.504668726906	0
49991.228567853206	49998.994701024145	0
49998.48690694425	50034.82578726027	0
49978.796080530774	50029.228557862385	0
49972.68784987362	50023.40757561975	0
49979.767530607896	50006.443727209575	0
50003.901374846355	50022.071294366	0
50006.68412061943	49996.90955893893	0
49984.807419862154	50032.82916653138	0
49978.76889817724	50004.212907244015	0
50003.12234167268	49996.03595609164	0
50015.35949676402	49981.16546488212	0
50022.09116220106	50006.067597515845	0
49983.69614882663	49993.828876330015	0
49986.78398419033	50021.42345671076	0
49981.729597247	50017.71289487197	0
50005.12751088182	50026.85013294925	0
50006.22458721331	50010.28292114303	0
49996.483865586386	50007.00468741623	0
50009.52473506737	49992.39278211181	0
50014.49173332011	49995.93493838386	0
49994.50958438835	49996.90612479115	0
49987.59907203679	50009.38172949153	0
49984.960476002576	50031.0667794853	0
50008.74957161253	49994.92256567525	0
50010.46636301196	50003.077502344924	0
49984.148036034974	50017.19326230654	0
50004.971353289846	50029.65237519613	0
50012.70520670574	50000.99789815918	0
49989.42472028371	50007.06726861293	0
50027.670453407736	50018.20325321183	0
50011.440803861224	49968.8031552737	0
50037.945541020505	50011.155881581384	0
50001.96560497818	49985.14721363819	0
49991.94746759981	50013.46046976003	0
49999.00956378052	50025.146383235246	0
49982.77803511375	50003.13282277213	0
50014.11323694496	50000.20060613697	0
50023.13171616355	49987.58322604696	0
50004.21835121946	49971.40399318016	0
49990.15117831817	50013.05817990865	0
50008.16124251416	50039.635897582004	0
50007.9107866898	49997.54848848105	0
50000.976005797296	50001.37556251932	0
49996.1869171375	50012.1411597242	0
49981.777229712156	49995.12804494148	0
50010.25573551855	50024.995130932744	0
50002.20217308013	50029.874141640044	0
49990.618018822985	50036.4754032552	0
50022.654906278236	50014.17767062547	0
50000.18629733061	50004.775095715304	0
50025.70954018735	50015.05150700048	0
50028.39076938722	50013.5273054852	0
50004.52778030394	49989.54551679142	0
50016.11597760707	50023.63763528583	0
50012.06226017531	50002.80007589341	0
50015.57500712852	49976.59380574366	0
49994.04699387851	50036.766962947055	0
49994.23147591261	49994.86285691521	0
50014.20591833191	50001.96130031095	0
49991.086709624265	50026.4410707605	0
50011.53302681228	50007.14228004492	0
50017.28634181816	49997.76666689308	0
50009.97828130183	49998.98694511831	0
49998.42280858828	49997.16648699374	0
49981.63287193219	50012.98265475019	0
49991.38352638326	49994.802665766714	0
49998.19710648119	50026.74208698699	0
49989.2673735177	49992.100332574526	0
49983.60754580687	50026.18559871288	0
49994.711411941484	50029.90708723193	0
49985.614406423905	50041.25400036813	0
49989.39807355238	50009.12529163965	0
50001.85647537816	50002.18674254224	0
50007.411759296454	50011.884343995625	0
50012.52113279647	50010.93874121604	0
49995.30592486966	49991.43488924765	0
49979.11028741994	50021.34781520681	0
50011.93847514872	49994.777266105055	0
49997.2733219588	50022.30152669196	0
50003.09050523105	49994.98168183356	0
50023.58458192335	50010.008031241385	0
50024.400635161015	50015.63969515379	0
50009.31669316404	50000.960651664485	0
49988.547157255955	49986.54015875034	0
49987.42716531743	50019.481186598656	0
49984.02617602661	49992.260688525654	0
50006.996567558	50029.43673642438	0
50011.17538221257	50014.127750046806	0
49997.479248524534	50003.13788148927	0
50011.23886805816	49977.80876427163	0
49992.68056377014	50025.21909796744	0
50017.791785206966	50004.10504468356	0
49976.18799995448	50019.12711047864	0
50003.16269428631	50018.86082004992	0
50013.78688239874	50015.99415080916	0
50034.04869841953	50014.82994020081	0
50020.13939552426	49964.31969397732	0
49993.31683021726	50002.431098134926	0
49989.127824122916	50001.31052695597	0
49989.148691333205	50036.650567528675	0
49992.04054653573	50033.88130223572	0
49997.310770919445	50036.47767098101	0
50014.313896486216	50011.5437939993	0
49992.59109417176	50000.573211457	0
50003.566652880276	50030.50523785303	0
50008.267877108185	49989.07992392232	0
50003.849215893635	49983.772560070334	0
50027.92889428372	50020.7037335592	0
50021.73705097939	50009.564116499336	0
49979.67136981523	49996.9167302186	0
50023.68623823112	50004.8260394773	0
50008.60181165578	50003.29954302877	0
50007.03426341326	50002.78519483586	0
49994.34337435215	50032.255215823694	0
50008.65204366756	50021.587738195856	0
49991.824498461094	49968.903099107214	0
50018.683804969405	49969.64528418167	0
49994.911833902814	50002.06249770319	0
50016.093547154676	50001.04383182233	0
50014.49326475696	49993.41580814624	0
50010.70785577176	50012.68365077591	0
49992.09018308693	50030.92397957105	0
50009.82484592517	49966.31554819194	0
50009.86338540017	50029.15447883959	0
50017.04459773899	50009.42883168941	0
49975.05479511751	50020.48444939664	0
50018.814266957874	49976.935422037845	0
49972.86988915821	50011.1602949544	0
50018.73839936864	49964.38397057632	0
49986.31902075687	50007.88823209961	0
50037.84677869666	50013.49214320599	0
49986.7626497455	50022.57075428513	0
49991.27558686835	49997.38676047086	0
50021.65196854081	49986.9755175455	0
49991.72022925353	49991.05799227098	0
50014.31039277268	50003.195809406076	0
50006.33076488964	50021.85080608137	0
50002.45842725257	50020.733578880114	0
50011.95436890833	50032.05146346114	0
49976.475326719534	50026.32249645093	0
50004.463461898726	49974.22705170795	0
49979.26540775074	49998.92037446053	0
49985.75689271241	50024.974625693074	0
50016.455724572654	49985.246793367325	0
50017.17577699267	49991.01902038148	0
50000.601946745934	50034.29818728195	0
49992.16185760877	50007.363039662254	0
50008.80198918544	50016.70893323739	0
50008.86332272949	49997.23757014096	0
50005.45492158128	50004.812675392786	0
49969.349246922604	50022.47156029463	0
49976.08853392796	50028.32756045967	0
50002.331688862534	50006.25738942542	0
49985.74764509577	50012.984861611265	0
50002.02318493679	49998.08436648884	0
50001.91558525365	49975.034283284134	0
49999.095815587745	49982.605861267206	0
49978.35180052781	50017.54967237323	0
50012.38340044227	49979.87179005157	0
50023.600333695045	49993.823460517066	0
49990.4001842264	50016.861106052296	0
49996.075796262594	50028.875218757785	0
50009.63871960279	50009.357844056445	0
50014.32338329563	49980.620621059534	0
50004.370390024604	49999.55927239333	0
50009.933266449494	49981.04026973331	0
49998.279070073906	49989.14790118183	0
50000.09027862911	49985.965986953976	0
50007.58425433884	49982.493922115704	0
49993.48622997502	50027.222240225536	0
50017.4955434832	49965.03907990478	0
50010.51554905166	49989.16362642156	0
50017.824674773416	50002.22275061968	0
49990.75178922058	50034.86742795569	0
50021.88043196609	49961.175165641675	0
49996.64421145819	49998.7371607102	0
49991.75780021829	50019.4660592154	0
50027.913500418224	50017.15451996617	0
50013.81569746937	50019.689133858	0
50004.28831352451	50038.52084396365	0
49992.77931921248	49991.59900125161	0
49978.65701512325	50012.84377515613	0
50004.77482026446	49976.135135741635	0
49995.813684054854	50035.236614467474	0
49983.03468438865	50031.81985864512	0
50004.71734782377	49993.66931775265	0
50025.85747707013	50011.10938751277	0
49968.74387753086	50024.80184334084	0
49983.529336245294	50009.64252562868	0
49993.39848285341	50003.617739878144	0
50014.46718570509	49983.96089301351	0
50020.173441734536	50016.480228422304	0
50007.693507416174	50033.053834120445	0
49993.186312447346	50024.280714627246	0
49994.973836738965	50021.34108776201	0
49987.60408232425	50005.36708203352	0
50009.56722554615	49985.41140067304	0
50011.064823329914	50009.00448136461	0
49987.27549327144	50024.53233017405	0
50005.69923091442	49985.19514755773	0
49996.55414988045	49990.38935152011	0
49995.07237807018	50042.04749290123	0
49995.256284043724	50007.171566107325	0
50004.63754884523	50025.44366895706	0
49993.49255571869	49978.12434827637	0
49989.83621802233	50027.89987456958	0
50001.51715467434	50004.43497947403	0
50001.41748931328	50028.01783116377	0
49988.46472947548	50014.56638681003	0
49995.615601532205	49989.10904325816	0
49999.81186632161	50032.984149561446	0
50018.44718751919	50011.09523383245	0
50006.87791557796	49974.77446315902	0
49998.651631418616	50001.085531096855	0
49973.43281330659	50016.31538166456	0
49999.58320808095	50030.37685735507	0
49993.2894251306	50029.713716955564	0
49975.40500419498	50029.76201243983	0
50024.11542290242	50025.79299951493	0
49999.27756647585	49989.79791973968	0
49975.331603970415	50018.305052245814	0
49989.444688856944	50015.01093933485	0
49977.12504489644	49984.27347298042	0
49990.25690366514	49976.93831099457	0
50008.542487659186	50029.22940403769	0
50030.156146407935	50022.63532110915	0
49982.07322711716	50040.05289780173	0
50015.510839560164	49974.52445377229	0
49991.451148315326	50008.25060634001	0
50004.828070634074	50001.96933190945	0
50005.25330437662	49996.96558677492	0
49985.312292490395	50028.4759868639	0
50009.362837543355	50030.82482796203	0
50032.563228420164	50009.47854831758	0
49995.611104707394	50005.87596824924	0
50030.271117137454	50014.62710637189	0
49984.88558796916	50014.44361380154	0
49964.64000266914	50008.941933773196	0
49988.96237106808	50042.15384836116	0
50009.56366943694	49988.76303901595	0
50003.12119682203	50036.8696976103	0
49992.18350608743	49998.14283062459	0
49981.495117914346	49992.42868929224	0
49974.716587797215	50013.61636381599	0
50007.40338647013	50005.50670355559	0
50004.1132212756	50009.0422421293	0
50010.68776219184	50018.411945879954	0
50015.32555646248	49998.84607093262	0
50030.745394478356	50020.15587370813	0
50025.03173903792	49992.682176105074	0
49972.46927924088	49992.61330818193	0
49996.89332440772	50014.40214761091	0
50028.82168033592	50008.767927582856	0
50012.027869657475	49992.27122572834	0
49986.86969018716	50002.801212535116	0
50034.801909062	50011.167777959345	0
50022.083673384936	50010.63417620861	0
50009.30764203974	49972.31312632704	0
50066.55048637393	50156.758082014974	19
50082.2345323114	50174.83114813026	19
50054.153174622195	50178.042267574165	19
50081.51950357098	50143.44647695604	19
50103.41738419686	50163.85741832632	19
50101.740331022054	50184.29881864991	19
50130.859056263194	50159.562459146684	19
50106.20122987458	50142.47683717223	19
50036.406141446954	50161.28405832081	19
50138.34166882991	50187.316393631416	19
50073.27677276248	50119.94049749598	19
50127.13735862203	50129.420648515734	19
50154.41445944237	50158.05416922515	19
50059.980431774326	50135.95528660203	19
50156.71316032948	50201.678977125826	19
50032.76036033717	50135.06148115408	19
50169.91858467218	50184.82433571325	19
50154.02654489523	50136.817350443875	19
50185.99809003026	50202.79483270088	19
50175.57065476681	50228.67683753881	19
50194.74662625727	50238.93848563665	19
50059.73193805374	50200.9929548742	19
50086.52288670182	50204.478827898	19
50141.55716101672	50113.07143461056	19
50057.13706281952	50107.28760464009	19
50152.2163038684	50094.915210330975	19
50107.169177541095	50118.59854082344	19
50041.14273269556	50086.623087821026	19
50034.93194280354	50109.23624376732	19
50099.47099946101	50093.214444090125	19
50077.379286688694	50095.92352937127	19
50165.57323060862	50113.66070599054	19
50067.5198897581	50227.541390148486	19
50200.143553100585	50185.57759567686	19
50063.39644825239	50070.72528739124	19
50211.82334170829	50209.232703548616	19
50010.3184939438	50126.53319919889	19
50173.57645959579	50251.25721384026	19
50181.85209783163	50162.327694005435	19
50035.872811090405	50196.109145325274	19
50104.0324858926	50068.78746615383	19
50198.17822217574	50259.29783908794	19
50171.60966931816	50079.06115752361	19
50180.62464602568	50131.47702005666	19
50126.03713054979	50086.31647109829	19
50005.819829413755	50100.69667734583	19
50209.72889741414	50161.5366684654	19
50108.291223653	50210.13854556469	19
50153.52391142558	50222.247335788685	19
50133.08842049316	50214.72988195214	19
50060.01236671771	50043.76305986038	19
50028.55083129437	50062.56176348546	19
50167.40218350381	50055.63194682892	19
50070.48287721194	50025.78798139486	19
50112.662357344794	50233.47401101904	19
50074.63089974185	50254.27402156217	19
50099.00195607428	50248.91573164325	19
50086.554795294796	50044.961415408645	19
50216.31275580481	50273.2765673867	19
50019.59376331688	50175.66600690397	19
50055.1226994071	50003.89437469019	19
49981.26451707765	50113.88163151043	19
50120.91972710868	50252.25543499084	19
50090.962972826295	50022.17756482332	19
49960.48029491137	50117.081963727986	19
50226.66131884509	50246.6632574837	19
50145.84565501728	50044.64971105183	19
50106.9214359226	50034.41273678226	19
50079.78084640631	49999.170435629894	19
50230.20527733989	50292.641538065975	19
50227.598124973956	50315.7662789335	19
50017.183651333886	50038.37297069215	19
50093.20841305396	50228.69734660519	19
50147.432178724695	50258.86562504986	19
50199.88748285098	50115.091964634354	19
50147.440914420025	50065.3201546007	19
50176.64340441747	50271.13959124932	19
50134.66064456001	50235.6999640004	19
50082.40904520653	49974.19340995353	19
50081.22934433604	50273.351508989435	19
50251.02078757208	50280.04560550654	19
49963.1572238607	50091.07907363388	19
50230.53021359822	50156.50929650336	19
50216.88342541157	50099.37135943612	19
50234.06579023338	50219.50000110035	19
50061.47339552872	49974.733346532405	19
50038.34658780537	50028.49851371723	19
50212.88725069192	50138.11895425881	19
50052.911240158784	50263.08625124514	19
50193.796017984416	50287.206424788696	19
50194.6541014464	50048.493729727204	19
50059.61092168088	50284.18772973881	19
50248.14085478299	50318.2040288736	19
50007.58394591927	50065.89763442661	19
50152.91646022017	50281.35925190805	19
50064.0665276197	49954.54850954436	19
49970.6824859376	50142.92864387041	19
49938.78079158745	50130.51117435664	19
50101.994944108315	50002.89180270505	19
49994.6424484823	50180.337127548046	19
50031.302081730726	50280.29418058148	19
49921.81591438304	50143.55801407752	19
49984.27961524038	50198.101756360025	19
50171.395113636805	50292.76090922529	19
50036.63244910307	50251.04965582635	19
50223.38304709722	50119.30090792863	19
50036.901947598606	49981.813742755454	19
50104.68412843734	50268.640584439534	19
50152.84760867771	50307.073099246256	19
50089.35452481798	50299.69515055081	19
50066.41216831589	49926.612618563675	19
50088.20693875582	50320.94144824568	19
50129.67189505138	49999.29069221961	19
50172.348699682785	50323.569952441176	19
49921.51829908802	50116.65488381262	19
50004.446398748165	50216.56415030491	19
49942.581741594135	50077.36731807672	19
50090.69295067661	49915.61238451036	19
50133.13689454876	50323.652737828554	19
50128.130828819776	50301.191997389775	19
50237.4503293183	50135.89983342914	19
49929.17258783977	50169.526378310075	19
50014.88543326794	49988.03999953058	19
50121.555421089644	50055.7709583761	19
50131.04591564789	50275.446534125615	19
49895.44829813304	50121.41389174335	19
49905.375249446035	50097.88476232292	19
50088.722314814324	49892.33530392471	19
50028.40023679236	50215.43428508911	19
50144.38041501321	49977.32199716532	19
49943.83453564425	50097.51080095118	19
49993.2162701654	50028.14306502042	19
50106.52192929898	50333.318344044645	19
50127.79935559754	50023.27869884965	19
50016.60925766622	50147.275339836946	19
50040.656851071486	49956.29652231007	19
50214.53578991668	50034.89382627217	19
50018.752119244295	49966.58510455334	19
50274.7692395754	50263.69657998609	19
50015.584320935974	50235.03788199434	19
49904.96578958213	50167.806511616836	19
50243.59860792847	50194.97836685408	19
50167.5848112387	50028.08238867725	19
50273.799062259146	50243.19927914913	19
50199.001850944136	50083.812593707975	19
49975.626613200024	50005.33532437155	19
50066.928069753485	49878.964973419614	19
50190.244944435086	50340.20515661521	19
50099.06363567571	49962.08203066446	19
50252.73571863066	50122.9059829471	19
49985.31927059962	49987.42385180588	19
50162.53111951883	49968.492388510625	19
49978.420618038064	50219.27325870151	19
50067.71902435967	49852.23615848357	19
50113.18382677635	49944.238831079856	19
50242.2699258326	50033.82597627364	19
49947.68958276185	50052.34339906549	19
50166.72985188337	50351.06408330037	19
50269.079724246534	50204.014548483225	19
50252.766915535874	50150.987415863274	19
50251.82245040253	50094.68287977695	19
50227.0990434902	50183.440618092245	19
50212.58528260194	50356.16219140009	19
50274.256384080516	50112.07713109475	19
50289.92483304328	50279.62015015191	19
50049.60819929845	49831.223405551595	19
50045.14333711754	49880.229875430356	19
50041.61023799029	49857.28310191121	19
50219.780554317054	50077.44469142634	19
50135.00239095476	49948.8182708704	19
49948.96920725764	50010.7287186951	19
49962.8105749993	49979.393956712345	19
49981.40039994021	49961.99888438842	19
50033.11852379805	49807.913574868566	19
49970.77907227766	50028.62876292875	19
49986.72259264435	50080.1244037049	19
50009.69475247065	50274.21936117008	19
49958.31085955946	50211.11108919658	19
49961.62320060276	50067.103076244064	19
50065.86661920424	49898.99373751304	19
50108.288933863296	49905.18155487873	19
50291.686444976614	50229.363984468546	19
50107.16770032132	49882.49946945967	19
50301.03732545847	50105.03397299914	19
50048.70973024031	50218.0449712895	19
50284.16498195746	50302.8396928703	19
49917.056621662276	50073.23400190195	19
50207.40343332043	50380.61962965758	19
49994.62796112867	50249.930185342266	19
50275.34508508304	50325.96228415494	19
50316.61103922174	50217.81121005154	19
49984.24406971948	50276.146371136325	19
50124.00109854002	49969.58532887879	19
50088.864105390276	49936.61598589628	19
50048.1474622436	49916.33829303986	19
49897.6053506204	50145.682745676175	19
49926.846467559786	50041.954784365815	19
50252.32943304705	50232.68697766692	19
50251.90224288675	50176.10720087087	19
50092.38204000952	49837.62356625332	19
50137.08714951556	50346.62763675174	19
49988.17062578845	50158.04672782079	19
50002.771217824724	50297.42130349927	19
49917.61157691447	50193.88115702742	19
50182.254037788996	49981.8279037493	19
50128.468712268026	49877.83773265732	19
50108.69359847883	50306.08562677861	19
50274.014456918005	50091.0449230343	19
50197.65397507854	50318.42111548539	19
50022.084694222554	49883.551395457034	19
49881.527296758184	50106.78059363119	19
50303.47417555533	50297.47391188888	19
50135.59260710857	50373.442859071314	19
50115.64404707951	50362.86481039905	19
50292.39319565676	50130.9647323135	19
50145.59072642043	50011.43748424281	19
50179.128548524626	50002.79803462286	19
50071.38179822308	49820.3402963426	19
50293.377174383226	50075.92780697726	19
49944.52283990743	50155.149306610074	19
49886.01409308637	50177.02999787325	19
50310.23135265433	50142.27961752874	19
50258.54057835978	50075.73123800291	19
50230.1233347607	50381.54124353235	19
50312.06455116791	50272.423282245705	19
50240.115514959194	50352.99883828313	19
50255.04958837666	50367.95405540739	19
50253.92565594932	50252.901870566464	19
50145.53057994607	49855.35679095879	19
50095.86574558972	50376.2940598775	19
49965.38392202709	50241.215582017554	19
50195.53637375253	49962.99686359084	19
50086.20081209435	50354.91149135859	19
49960.089407178144	49955.87630451178	19
49948.909674077935	50186.40001427131	19
50298.77219170615	50324.11992263816	19
50281.24678250113	50353.11902475712	19
50025.65996599965	49904.01581382064	19
50024.52674136136	49784.939205570045	19
49942.35303852814	49976.55901196589	19
50179.46267449438	50098.999340616916	19
50051.643868890314	50303.89689566106	19
49999.98045609255	49912.30945762186	19
50240.321295121066	50013.875984622304	19
50000.47257291181	49954.18663014855	19
50050.00338333289	49790.650761759774	19
50335.73059551241	50262.122986152244	19
50340.3542735015	50235.816327221146	19
50063.54606322005	50371.63085762792	19
49968.509318670236	50169.938684290464	19
50025.97516857046	49832.159489592814	19
50338.139202590704	50140.296301048635	19
50129.30185153497	49898.78619994018	19
50076.63617606601	50392.048244799305	19
50236.076303804206	49985.569246146915	19
50040.68859980963	50362.114071575	19
49936.87750766661	50202.78263373913	19
49965.45908886882	50297.39067172376	19
49891.09479013178	50075.07253153103	19
50213.09348437312	49988.97232337148	19
50348.48888679286	50281.116951566735	19
50249.763024130836	50389.734100946764	19
50326.495895845874	50163.365436389155	19
49952.62561766728	49930.46461884071	19
49971.04369860191	50049.24796450866	19
49977.229369670335	49931.292993995165	19
49929.11227257502	49916.2468957005	19
50017.67250514638	49942.553913515796	19
50050.586389200085	50339.480490741924	19
50110.59156061818	49820.7885868544	19
49923.00235201591	49983.46135648454	19
50317.472740662306	50085.16055515319	19
50151.88510421676	50333.12152721373	19
50189.49557383303	50362.39812047796	19
50141.77686673347	49832.883163745304	19
50232.751680237736	50057.19166674884	19
49869.451280315996	50123.76683240019	19
50007.22467620772	49796.70087443847	19
50132.597415523356	49927.94588270876	19
50274.30436201582	50167.841829186116	19
50326.68539311909	50289.35122309464	19
50203.09112056274	50012.966802118615	19
50287.248059845515	50051.394608124836	19
49992.5940708866	49780.661402730286	19
50064.19082637096	50321.795381213284	19
49970.233056953846	49769.92387918391	19
50260.492869527036	49991.92603608856	19
49982.334612407096	50315.3916487669	19
50308.81774744817	50058.33601031135	19
50132.610134929666	49811.63951220947	19
50295.214506242635	50253.768529415705	19
49855.4063310698	50096.635799107404	19
50010.66564528845	49851.81476193973	19
49980.0645561742	49798.17287920918	19
50344.76843400294	50116.622614558844	19
49832.03654043772	50106.236648688835	19
50156.601206618194	49807.149420394264	19
50261.984486100344	50053.7610380944	19
50161.0216827256	49780.388249383584	19
50345.13448387773	50306.01458385358	19
49998.247321751456	50048.01557104388	19
49926.52991377269	50010.38649344202	19
50088.47716419067	49871.258728635155	19
49973.53630521087	49908.67921565254	19
49829.83713181237	50128.737237869886	19
49822.268342461146	50148.03024318389	19
50210.76451093564	50333.948782778214	19
50270.29641271796	50136.800545997285	19
50216.7731691338	49956.13147560689	19
50091.68556008772	50413.85114044625	19
50343.16099162384	50088.20579038258	19
50325.43573686081	50044.6879220922	19
50035.37873189873	50318.02783395887	19
50340.68774706254	50066.429547706786	19
49908.3398629408	49925.297080825214	19
50357.629760121774	50043.02420422241	19
50123.306801959436	49847.24938325945	19
50260.12160447401	50300.30949076131	19
49940.14339945917	49954.013995557725	19
50295.99437171049	50206.73455037524	19
50181.67301757947	49800.78936412432	19
49991.99894736296	50137.42827398832	19
50356.073636945956	50256.15623349863	19
50357.81060480076	50150.90924607857	19
50207.9335619415	49795.83324939816	19
50202.62719845933	50403.036251483136	19
50380.63146955357	50270.196876485796	19
49828.23323234911	50085.42793316693	19
50364.26538427617	50103.87393387842	19
50195.15208793249	49819.56003135049	19
50229.99472097211	49787.891987534866	19
50108.62581303786	50431.88491113881	19
50326.99875486254	50199.53063827536	19
49959.75149042992	49892.039554642295	19
50222.21909981353	49826.539143972914	19
50028.81997596203	50003.46878924771	19
50092.94380018193	50453.36200162849	19
50134.25980188132	49789.42072497678	19
50025.348784936694	49764.09150650185	19
50193.95489973839	49840.768054592365	19
49903.15171111876	50044.06156269351	19
50317.71388180555	50239.43683230895	19
50300.6818943149	50344.76839829731	19
50169.89442468688	49847.12033737445	19
50311.94872210285	50177.54359486544	19
49939.50380413764	49898.86773512631	19
50112.624745261746	49793.05169599342	19
49946.973208560215	50317.8827685453	19
50353.784851094155	50332.900023320064	19
50114.60171209148	50409.93861993973	19
50181.80372569809	50388.35901900158	19
50116.989218013136	50458.04534801586	19
49875.01219954523	50046.42135671398	19
50316.59002363248	50359.39437998849	19
50226.880880934055	50406.7606632974	19
50208.34312111046	50425.55773127893	19
50160.243167957495	49932.332103341294	19
50067.7747720541	49780.16480270298	19
50384.57143497797	50107.55694364584	19
49807.37578670337	50068.897647066224	19
50400.702139202076	50095.180357949816	19
50385.46490958883	50290.50570429565	19
49812.63300964406	50099.2407629615	19
50324.277795337504	50119.1694860352	19
49874.27509972365	50087.70832419858	19
50406.861088683014	50298.46005147229	19
50327.75092062437	50333.56983657181	19
50014.29156615681	50323.007256205325	19
50390.19177185837	50132.07253148881	19
49898.715916268266	49950.99989065242	19
50419.735959274374	50081.241771583474	19
50044.21560107886	49751.90077168646	19
50170.33864838212	49912.72582081483	19
50127.81064271256	50481.11381318737	19
49938.9682089552	49874.84065730387	19
50290.300676285246	50155.01781712334	19
49928.951645631474	50305.790364714245	19
50214.538759309515	49848.66780121614	19
49896.114873618906	49991.44813055024	19
49849.02495410989	50041.29426091299	19
50366.31711389472	50079.71773381118	19
49857.438851684725	50072.582281149145	19
49984.52457269956	49889.00309279829	19
50000.68012935797	50008.88147916303	19
50121.73110771731	50388.55832711597	19
50097.34446373226	49779.63422150393	19
50304.70301035485	50036.62108838447	19
49981.372392192745	50335.6962327457	19
49830.22572414753	50029.09452587554	19
49911.88508164524	50323.47739495285	19
50022.67962286836	49739.67842802829	19
50370.968533703344	50126.435613088695	19
50150.302742330256	49906.861484848654	19
50375.40909040224	50317.6471095109	19
49921.43379540411	49859.42721775145	19
50398.23240661702	50320.4593901846	19
49954.39107555743	49805.18867303443	19
50182.52438077165	50415.49640351625	19
50423.37910998773	50322.174618605924	19
49873.418268479974	50149.98947840938	19
50046.807091201714	50393.040571053185	19
50110.249446782596	50502.08569911591	19
49861.2114364145	50174.502935688455	19
49924.436259701986	50219.666957898145	19
50317.166222059044	50313.33417945611	19
50295.32588334173	50369.974735596224	19
50199.65540689722	49865.81206970732	19
50375.369252100405	50338.06209015255	19
50412.62276333191	50343.08571109089	19
50404.30880972859	50264.1486503145	19
49944.259223613226	49854.769103424835	19
50309.81433147959	50383.97744149713	19
49903.93090841509	49870.897279969984	19
50385.97520706974	50074.79903572707	19
49885.763441692885	49932.87107519146	19
49923.74741830464	49940.22930996393	19
50443.81935606144	50305.3358914234	19
50344.75126681151	50214.48596031656	19
50087.18035182056	50504.57883422842	19
49807.29232203857	50129.848420107126	19
49795.94822101423	50153.81425911116	19
50344.96466787804	50180.59592853364	19
50101.47995892592	49982.52137495053	19
50061.657996780246	50416.85971681178	19
49831.176574252844	50060.58228472567	19
50002.947571633216	49763.54811038239	19
50001.80811669035	49873.98212914952	19
49892.7216011871	50338.117428395984	19
50446.62994355643	50327.983653931085	19
49904.5811354399	49896.27404617565	19
50212.56842369047	50229.55862125264	19
50417.63233680865	50239.782767257886	19
49904.62377596963	50296.668682404874	19
49896.32553021913	50011.73058543886	19
50434.98015439634	50226.48348265865	19
50141.33711326817	49763.69713280254	19
49914.76266072765	50272.978897529974	19
50419.30635311149	50206.74915536701	19
50191.42374151887	50447.35977304534	19
49912.13539293418	50248.571771670526	19
49952.31146686794	49829.86909108719	19
50128.35413417079	50425.00343356429	19
50164.717557512406	49868.74798624012	19
50248.34572001869	49798.41352211914	19
50082.292094745455	50436.43130160141	19
50006.93255458559	49820.03933693619	19
50197.34575784171	49939.345481474425	19
50275.68706590588	50386.59264615584	19
50462.088434839934	50288.92164730383	19
50022.88175775645	50302.35179567963	19
50226.077399760354	49871.595619395186	19
49932.01939589962	50254.204214359255	19
50305.131687539535	50016.49864606702	19
49806.9823440295	50036.66234885755	19
50411.7552733567	50187.98211383877	19
50304.46608593957	49996.502306081595	19
50100.830955395584	50473.15508613367	19
49841.77056452313	50157.12748528745	19
50260.63109544529	50344.7434993139	19
50428.513781651825	50263.27211373619	19
50170.94174837152	50457.797118013346	19
50158.79595344922	50372.70719409942	19
50164.87635284875	50434.59579416352	19
50020.24854976008	50373.95963278982	19
49888.43311295547	50284.597517475915	19
50118.41434452249	49768.045134332555	19
50130.498234788945	50507.14890300609	19
50266.38998441919	49777.88912951408	19
50238.54987108503	49891.055152487155	19
50281.48805269377	50019.614913837664	19
50359.86205716641	50355.53657334875	19
49788.597410134855	50084.35994860372	19
49830.529304177944	50000.23427425762	19
50229.509797617546	50428.97931042546	19
50032.55015852023	50409.75862865149	19
50448.24560195679	50272.09515451969	19
50339.34395261747	50374.038668426256	19
49943.731404679274	50340.31584705262	19
49838.81519490367	49973.197799304005	19
50433.06212219062	50097.69848159795	19
50326.67491114793	50010.14202935908	19
50170.75285897397	49822.23985725985	19
50213.95885868843	49768.54807213928	19
50243.5531354027	50449.37270580072	19
50366.957916880514	50212.47099409453	19
50155.313069206495	50475.92129135774	19
50029.3080221164	49925.33411820364	19
50294.77184125315	49976.010681986256	19
50098.7513762513	50526.05950147414	19
50471.98813355478	50307.904088521085	19
49845.68842522378	50196.81856622129	19
49813.291111743034	50171.88040214588	19
49817.6170229434	49974.92338589992	19
50118.19966583085	49741.85879569595	19
49955.3497382056	50274.29871008401	19
50226.8954877505	49936.26880403266	19
50141.37505239403	49736.963785617045	19
50007.30192520516	50419.36605983524	19
50142.55397617204	50451.975938076146	19
50376.56612681805	50164.69474157443	19
