# Supplementary material for: Abundant Topological Outliers in Social Media Data and Their Effect on Spatial Analysis
Source: PLoS One. 2016 Sep 9;11(9):e0162360. doi: 10.1371/journal.pone.0162360 (PMC5017681; doi:10.1371/journal.pone.0162360)
Supplement: S5 Dataset — See the respective attached file. (ZIP) [file pone.0162360.s005.zip › S5_overlap_lws/clust_21_30.csv]

50000.0	50000.0	0
50005.617866136956	50000.0519731636	0
50002.52047643192	50004.876090250946	0
50002.689334711264	50003.13657812308	0
49993.82957819091	50000.67820598295	0
49999.02133034173	50002.74311771021	0
50000.62508924751	49997.57153556058	0
50003.12463782944	50000.09610427862	0
49997.57385027558	49999.84121669528	0
50000.7474054147	50010.00724846448	0
49994.4714122237	50008.6578664922	0
50009.65697956892	49993.518401903086	0
50006.21919399996	50005.54852243241	0
50001.095320914435	50006.51696888545	0
49997.76648551505	50011.80979805977	0
49992.871942356476	50015.39754370275	0
50012.74981278483	49986.73871695857	0
50018.58647191826	49990.55611261125	0
49993.479156172514	50013.71835514086	0
50015.96499319302	50006.705808788436	0
49989.3655601913	50011.220919868014	0
50020.12901804716	49990.64524344877	0
49997.53397774438	50013.28163175991	0
49992.02291687238	49993.22394946702	0
49993.70087287382	50012.49075380555	0
50014.038708603686	50009.481436982765	0
49990.5206090736	50010.10707474396	0
49995.815075999715	50002.757859915895	0
49988.57262477311	50018.87567586168	0
49985.205754429204	50018.991416067714	0
50000.753092597726	50008.92987510806	0
50007.12835689727	50004.5064469943	0
49988.18316939765	50021.965627571284	0
50023.00980510928	50012.84799172331	0
50015.303310407464	50002.549411548316	0
50003.71952171015	50003.70894044671	0
50008.88986368925	49979.077652611086	0
49996.81979534139	49995.34390749475	0
49998.94671960802	49990.96645783639	0
50007.58827520875	49972.71365685861	0
50008.876317257826	50005.85307888341	0
50000.8144250401	50013.706889942834	0
50003.714838425534	50007.820901458785	0
50001.588387733704	49976.2283774819	0
50016.100105237405	50010.206884821266	0
50001.35678820628	50015.50812547974	0
49986.21253594532	50016.916857276745	0
49996.35393901498	50000.28888942667	0
50006.46273709469	50012.86513056279	0
50004.75420497777	50017.69122242193	0
50005.66435559645	50003.276707844845	0
49992.34798452613	50027.8751629872	0
49995.45944176766	50024.66749863028	0
49984.74545734642	50026.693621182414	0
49991.107740510946	50005.27986082665	0
50002.66515454976	50012.75072682848	0
49981.244047583124	50021.223953608634	0
50024.3612314805	50010.80504013063	0
49999.239320752036	49976.959525565035	0
49987.115787018316	50000.97386580161	0
50005.81254185144	49991.93259326773	0
50009.513775259125	50007.19859393015	0
50022.34214683989	50018.54227954308	0
50018.211643719034	49989.32904480352	0
50004.547079700096	49982.58527082029	0
49988.8456146988	49993.5372812326	0
49990.448020219235	50002.43383338751	0
49988.8883163795	50025.70348757823	0
49993.95605091015	49990.62298435866	0
49979.57349343251	50017.44743331287	0
49993.61998194337	49998.8335980756	0
50014.931316771435	49985.91142186888	0
49993.608343833825	49992.74728509485	0
49977.440538726456	50020.13597552961	0
50007.968850473684	50013.02057694987	0
50013.34750767807	50004.97356768187	0
50003.200530054564	50017.44372002275	0
49999.23305352258	50009.409663930746	0
49991.425046132455	50023.405105677804	0
49994.724523319564	50019.00029264135	0
49991.27881765631	50010.76046682384	0
50006.84586173645	49978.00618291794	0
50028.831314768526	50011.34911333689	0
50001.3612650346	49979.21196468529	0
50020.98863127538	50004.80596532164	0
49998.75093557429	49995.82732925432	0
49995.4441258003	49997.28253788326	0
49991.489081565116	50012.21829990068	0
50006.24099323281	50011.48454490207	0
50004.79866590971	49991.89932227533	0
50016.233772829895	50003.19904894724	0
50016.714459267714	50015.182749829175	0
50017.7315448403	50017.16734048088	0
50021.991572317085	50017.52189201108	0
50006.91518930322	49998.42962103721	0
50007.56048927315	49991.89347014625	0
49993.93809606977	49988.93913320493	0
49987.00664227186	50012.58033247648	0
49997.0858178483	50008.93395138812	0
49994.04919956522	50016.66461972759	0
50011.84285352973	50005.72617756539	0
50014.481944166946	50006.68362759123	0
50007.871174675056	49990.44715453634	0
49993.63386266311	50008.00409428245	0
50022.74306037996	50021.18141586944	0
50005.93254669708	49984.05523899566	0
49992.24889826113	50009.939607623324	0
50008.4427934885	49998.58463635654	0
50001.04290890485	50011.37214186102	0
49999.3052704781	49993.19977632991	0
50010.89753360852	50022.16578353757	0
49993.175524820836	50006.918569045156	0
50016.91622746796	49988.41137453173	0
50003.59408194109	50010.58844588422	0
49989.481770527505	49995.4861177332	0
49984.73585085144	49994.20070302458	0
50012.837114776354	49985.1365133406	0
50000.34305247011	50012.785151609714	0
49995.93687457166	50016.99500522154	0
50003.31097355637	49986.238309245724	0
50000.04605916713	50022.082498322925	0
49979.589436539696	50028.499326432466	0
49985.52414874005	50010.01286309389	0
50007.108907010544	50020.95847414887	0
49986.966473469394	49991.51938352491	0
49996.327747491756	49980.00227674999	0
49988.17212697217	49996.38698153703	0
50019.31313217457	50007.61923985611	0
49992.53588896353	50022.37133355393	0
49999.09466713823	50013.476121375024	0
50029.14446966455	50014.75448633938	0
50013.38928689112	50014.433837214296	0
49991.27886238349	50020.93796858425	0
49991.83480712943	49987.47643329798	0
50024.589045646135	50016.69583277622	0
49990.247207031265	50014.37724764673	0
50003.43966867959	49997.20275845644	0
49979.17630883298	50019.5881879999	0
50004.97473340724	50011.470830402024	0
50000.53356820436	50002.76897484182	0
50001.61653316917	50021.572832778234	0
50018.94424032681	49993.60663840168	0
50020.38047703234	50020.74765985587	0
50003.83350669472	50012.03122730116	0
49994.89504568151	50012.84439750901	0
49996.87682846905	50025.861913791916	0
49997.098711243336	49994.16967536577	0
50008.03526460013	50010.35644971345	0
50001.92318083519	50017.45295154525	0
50000.377491796935	49976.984220335165	0
50026.91338485968	50022.55672487124	0
50010.45322470468	49995.07446463879	0
50025.84685964897	50018.18498681671	0
49990.80211823522	49972.58716393453	0
49994.72272385651	50011.37120620343	0
50001.852378398005	50018.878474248006	0
49993.667654834906	49987.16892821146	0
50007.45552580738	50016.24722775261	0
50006.35128652182	50019.260102430024	0
50017.30387364059	50007.37394946992	0
49992.58703477916	49996.877168060775	0
50009.947620039384	50010.555094314834	0
49981.69947842373	50032.69512916941	0
49998.7770444248	50004.736977470784	0
49994.8396787193	50028.32619228644	0
49982.117999111564	50004.50644407321	0
50013.2587395598	49973.331376080634	0
50007.117533706994	50013.97330272922	0
49986.106936163014	50005.875429998	0
50001.72815943438	49991.6223069385	0
49998.46111792426	49998.329947724305	0
49993.05079443288	49995.51758079045	0
49989.09372078051	50029.30164552847	0
49992.520614717694	50005.040407713124	0
49983.052676738946	50016.443790599325	0
50009.99933301167	49987.13042252917	0
50015.98052851708	50019.71642252736	0
50016.21088632802	50021.48245778065	0
49998.70534882709	50006.917655615514	0
50009.12283055781	49982.086019546914	0
50019.024422535396	49979.180277617896	0
49990.26812337824	50030.2433063761	0
50003.491373859586	50026.35326489596	0
50014.994024579595	50017.72461282274	0
49999.503039100484	49979.993643984395	0
50016.59446989725	50011.704717480185	0
49987.5977680182	50016.2290938631	0
50006.390223561066	50006.65247227412	0
49981.80446184957	50026.90913270939	0
50031.93010862833	50017.21669287606	0
49987.002216492045	49994.37889454773	0
49985.92984921823	49988.95089163288	0
49987.43993140122	50031.405447704085	0
50013.74744611762	50012.43595942395	0
50018.7613895136	49998.645986736985	0
49976.04473665306	50022.98122919165	0
49987.940111189746	50038.4642042733	0
49998.49833424281	50015.34065276485	0
49994.770924699485	49982.39483626172	0
50000.81946056605	49989.27299020345	0
50016.92192325264	50018.480079521134	0
49995.77472700451	50009.82146876009	0
50025.69800720146	50020.491751462134	0
50013.55698775832	49971.58637274212	0
50011.00484594075	50005.00909070638	0
50026.67566909949	50012.980460931394	0
49997.33402353429	50017.842517393554	0
50004.40707653658	50000.68201633885	0
49990.062388632665	50021.873354042815	0
50007.94935946199	50000.55027054603	0
50021.52709422977	50008.28070517207	0
49974.42067889195	50019.43514323515	0
49993.46267817778	50033.181532471506	0
50011.86235055272	49996.41798817724	0
49987.663678211175	50043.84812144951	0
50007.67900232572	50007.70860501627	0
49994.15871647191	50038.08133593811	0
50007.33149770581	50022.79586273945	0
50012.948596504204	49999.23930996417	0
49994.60830319436	50003.57991862978	0
49983.259687413985	50006.67382320212	0
49987.767663779436	50025.748578925755	0
50000.377272225785	50031.02940101947	0
50006.200386445016	50001.51095319235	0
50025.26392312976	50023.16967630435	0
50013.22075925868	50006.565093937745	0
50016.585940684716	49986.990231434385	0
50010.34109688018	49983.7662747601	0
49986.57033639794	50020.426911942945	0
49995.74608418766	50014.093268935794	0
49979.820894012235	49999.83087349788	0
49992.848058799624	50018.606894891454	0
50009.49589345917	50004.08409166397	0
49995.445185531455	50015.34504338111	0
50012.65381958483	50021.704694713684	0
49996.32469968638	49986.25708256548	0
50015.35167753262	49996.81578074006	0
49986.545683340795	50011.15751195093	0
49999.01544000135	50031.23030123682	0
49984.04955694483	50033.704391224725	0
49996.34341982974	50016.06335658903	0
50003.28740459564	50033.504668726906	0
49991.228567853206	49998.994701024145	0
49998.48690694425	50034.82578726027	0
49978.796080530774	50029.228557862385	0
49972.68784987362	50023.40757561975	0
49979.767530607896	50006.443727209575	0
50003.901374846355	50022.071294366	0
50006.68412061943	49996.90955893893	0
49984.807419862154	50032.82916653138	0
49978.76889817724	50004.212907244015	0
50003.12234167268	49996.03595609164	0
50015.35949676402	49981.16546488212	0
50022.09116220106	50006.067597515845	0
49983.69614882663	49993.828876330015	0
49986.78398419033	50021.42345671076	0
49981.729597247	50017.71289487197	0
50005.12751088182	50026.85013294925	0
50006.22458721331	50010.28292114303	0
49996.483865586386	50007.00468741623	0
50009.52473506737	49992.39278211181	0
50014.49173332011	49995.93493838386	0
49994.50958438835	49996.90612479115	0
49987.59907203679	50009.38172949153	0
49984.960476002576	50031.0667794853	0
50008.74957161253	49994.92256567525	0
50010.46636301196	50003.077502344924	0
49984.148036034974	50017.19326230654	0
50004.971353289846	50029.65237519613	0
50012.70520670574	50000.99789815918	0
49989.42472028371	50007.06726861293	0
50027.670453407736	50018.20325321183	0
50011.440803861224	49968.8031552737	0
50037.945541020505	50011.155881581384	0
50001.96560497818	49985.14721363819	0
49991.94746759981	50013.46046976003	0
49999.00956378052	50025.146383235246	0
49982.77803511375	50003.13282277213	0
50014.11323694496	50000.20060613697	0
50023.13171616355	49987.58322604696	0
50004.21835121946	49971.40399318016	0
49990.15117831817	50013.05817990865	0
50008.16124251416	50039.635897582004	0
50007.9107866898	49997.54848848105	0
50000.976005797296	50001.37556251932	0
49996.1869171375	50012.1411597242	0
49981.777229712156	49995.12804494148	0
50010.25573551855	50024.995130932744	0
50002.20217308013	50029.874141640044	0
49990.618018822985	50036.4754032552	0
50022.654906278236	50014.17767062547	0
50000.18629733061	50004.775095715304	0
50025.70954018735	50015.05150700048	0
50028.39076938722	50013.5273054852	0
50004.52778030394	49989.54551679142	0
50016.11597760707	50023.63763528583	0
50012.06226017531	50002.80007589341	0
50015.57500712852	49976.59380574366	0
49994.04699387851	50036.766962947055	0
49994.23147591261	49994.86285691521	0
50014.20591833191	50001.96130031095	0
49991.086709624265	50026.4410707605	0
50011.53302681228	50007.14228004492	0
50017.28634181816	49997.76666689308	0
50009.97828130183	49998.98694511831	0
49998.42280858828	49997.16648699374	0
49981.63287193219	50012.98265475019	0
49991.38352638326	49994.802665766714	0
49998.19710648119	50026.74208698699	0
49989.2673735177	49992.100332574526	0
49983.60754580687	50026.18559871288	0
49994.711411941484	50029.90708723193	0
49985.614406423905	50041.25400036813	0
49989.39807355238	50009.12529163965	0
50001.85647537816	50002.18674254224	0
50007.411759296454	50011.884343995625	0
50012.52113279647	50010.93874121604	0
49995.30592486966	49991.43488924765	0
49979.11028741994	50021.34781520681	0
50011.93847514872	49994.777266105055	0
49997.2733219588	50022.30152669196	0
50003.09050523105	49994.98168183356	0
50023.58458192335	50010.008031241385	0
50024.400635161015	50015.63969515379	0
50009.31669316404	50000.960651664485	0
49988.547157255955	49986.54015875034	0
49987.42716531743	50019.481186598656	0
49984.02617602661	49992.260688525654	0
50006.996567558	50029.43673642438	0
50011.17538221257	50014.127750046806	0
49997.479248524534	50003.13788148927	0
50011.23886805816	49977.80876427163	0
49992.68056377014	50025.21909796744	0
50017.791785206966	50004.10504468356	0
49976.18799995448	50019.12711047864	0
50003.16269428631	50018.86082004992	0
50013.78688239874	50015.99415080916	0
50034.04869841953	50014.82994020081	0
50020.13939552426	49964.31969397732	0
49993.31683021726	50002.431098134926	0
49989.127824122916	50001.31052695597	0
49989.148691333205	50036.650567528675	0
49992.04054653573	50033.88130223572	0
49997.310770919445	50036.47767098101	0
50014.313896486216	50011.5437939993	0
49992.59109417176	50000.573211457	0
50003.566652880276	50030.50523785303	0
50008.267877108185	49989.07992392232	0
50003.849215893635	49983.772560070334	0
50027.92889428372	50020.7037335592	0
50021.73705097939	50009.564116499336	0
49979.67136981523	49996.9167302186	0
50023.68623823112	50004.8260394773	0
50008.60181165578	50003.29954302877	0
50007.03426341326	50002.78519483586	0
49994.34337435215	50032.255215823694	0
50008.65204366756	50021.587738195856	0
49991.824498461094	49968.903099107214	0
50018.683804969405	49969.64528418167	0
49994.911833902814	50002.06249770319	0
50016.093547154676	50001.04383182233	0
50014.49326475696	49993.41580814624	0
50010.70785577176	50012.68365077591	0
49992.09018308693	50030.92397957105	0
50009.82484592517	49966.31554819194	0
50009.86338540017	50029.15447883959	0
50017.04459773899	50009.42883168941	0
49975.05479511751	50020.48444939664	0
50018.814266957874	49976.935422037845	0
49972.86988915821	50011.1602949544	0
50018.73839936864	49964.38397057632	0
49986.31902075687	50007.88823209961	0
50037.84677869666	50013.49214320599	0
49986.7626497455	50022.57075428513	0
49991.27558686835	49997.38676047086	0
50021.65196854081	49986.9755175455	0
49991.72022925353	49991.05799227098	0
50014.31039277268	50003.195809406076	0
50006.33076488964	50021.85080608137	0
50002.45842725257	50020.733578880114	0
50011.95436890833	50032.05146346114	0
49976.475326719534	50026.32249645093	0
50004.463461898726	49974.22705170795	0
49979.26540775074	49998.92037446053	0
49985.75689271241	50024.974625693074	0
50016.455724572654	49985.246793367325	0
50017.17577699267	49991.01902038148	0
50000.601946745934	50034.29818728195	0
49992.16185760877	50007.363039662254	0
50008.80198918544	50016.70893323739	0
50008.86332272949	49997.23757014096	0
50005.45492158128	50004.812675392786	0
49969.349246922604	50022.47156029463	0
49976.08853392796	50028.32756045967	0
50002.331688862534	50006.25738942542	0
49985.74764509577	50012.984861611265	0
50002.02318493679	49998.08436648884	0
50001.91558525365	49975.034283284134	0
49999.095815587745	49982.605861267206	0
49978.35180052781	50017.54967237323	0
50012.38340044227	49979.87179005157	0
50023.600333695045	49993.823460517066	0
49990.4001842264	50016.861106052296	0
49996.075796262594	50028.875218757785	0
50009.63871960279	50009.357844056445	0
50014.32338329563	49980.620621059534	0
50004.370390024604	49999.55927239333	0
50009.933266449494	49981.04026973331	0
49998.279070073906	49989.14790118183	0
50000.09027862911	49985.965986953976	0
50007.58425433884	49982.493922115704	0
49993.48622997502	50027.222240225536	0
50017.4955434832	49965.03907990478	0
50010.51554905166	49989.16362642156	0
50017.824674773416	50002.22275061968	0
49990.75178922058	50034.86742795569	0
50021.88043196609	49961.175165641675	0
49996.64421145819	49998.7371607102	0
49991.75780021829	50019.4660592154	0
50027.913500418224	50017.15451996617	0
50013.81569746937	50019.689133858	0
50004.28831352451	50038.52084396365	0
49992.77931921248	49991.59900125161	0
49978.65701512325	50012.84377515613	0
50004.77482026446	49976.135135741635	0
49995.813684054854	50035.236614467474	0
49983.03468438865	50031.81985864512	0
50004.71734782377	49993.66931775265	0
50025.85747707013	50011.10938751277	0
49968.74387753086	50024.80184334084	0
49983.529336245294	50009.64252562868	0
49993.39848285341	50003.617739878144	0
50014.46718570509	49983.96089301351	0
50020.173441734536	50016.480228422304	0
50007.693507416174	50033.053834120445	0
49993.186312447346	50024.280714627246	0
49994.973836738965	50021.34108776201	0
49987.60408232425	50005.36708203352	0
50009.56722554615	49985.41140067304	0
50011.064823329914	50009.00448136461	0
49987.27549327144	50024.53233017405	0
50005.69923091442	49985.19514755773	0
49996.55414988045	49990.38935152011	0
49995.07237807018	50042.04749290123	0
49995.256284043724	50007.171566107325	0
50004.63754884523	50025.44366895706	0
49993.49255571869	49978.12434827637	0
49989.83621802233	50027.89987456958	0
50001.51715467434	50004.43497947403	0
50001.41748931328	50028.01783116377	0
49988.46472947548	50014.56638681003	0
49995.615601532205	49989.10904325816	0
49999.81186632161	50032.984149561446	0
50018.44718751919	50011.09523383245	0
50006.87791557796	49974.77446315902	0
49998.651631418616	50001.085531096855	0
49973.43281330659	50016.31538166456	0
49999.58320808095	50030.37685735507	0
49993.2894251306	50029.713716955564	0
49975.40500419498	50029.76201243983	0
50024.11542290242	50025.79299951493	0
49999.27756647585	49989.79791973968	0
49975.331603970415	50018.305052245814	0
49989.444688856944	50015.01093933485	0
49977.12504489644	49984.27347298042	0
49990.25690366514	49976.93831099457	0
50008.542487659186	50029.22940403769	0
50030.156146407935	50022.63532110915	0
49982.07322711716	50040.05289780173	0
50015.510839560164	49974.52445377229	0
49991.451148315326	50008.25060634001	0
50004.828070634074	50001.96933190945	0
50005.25330437662	49996.96558677492	0
49985.312292490395	50028.4759868639	0
50009.362837543355	50030.82482796203	0
50032.563228420164	50009.47854831758	0
49995.611104707394	50005.87596824924	0
50030.271117137454	50014.62710637189	0
49984.88558796916	50014.44361380154	0
49964.64000266914	50008.941933773196	0
49988.96237106808	50042.15384836116	0
50009.56366943694	49988.76303901595	0
50003.12119682203	50036.8696976103	0
49992.18350608743	49998.14283062459	0
49981.495117914346	49992.42868929224	0
49974.716587797215	50013.61636381599	0
50007.40338647013	50005.50670355559	0
50004.1132212756	50009.0422421293	0
50010.68776219184	50018.411945879954	0
50015.32555646248	49998.84607093262	0
50030.745394478356	50020.15587370813	0
50025.03173903792	49992.682176105074	0
49972.46927924088	49992.61330818193	0
49996.89332440772	50014.40214761091	0
50028.82168033592	50008.767927582856	0
50012.027869657475	49992.27122572834	0
49986.86969018716	50002.801212535116	0
50034.801909062	50011.167777959345	0
50022.083673384936	50010.63417620861	0
50009.30764203974	49972.31312632704	0
49990.97653951458	49968.36606038451	20
49977.53803495705	49989.359630609455	20
50000.79907964354	49945.58316093965	20
50015.60303669145	49980.046386224574	20
50038.49942409248	49964.9565386142	20
49996.0544146384	50004.03177074488	20
49973.70122540176	49955.52258204054	20
49952.53989445504	49986.71079479883	20
50025.506303963906	49929.47686026119	20
50018.656127136455	50007.506624755835	20
50045.2601037299	50004.30883172123	20
50059.5364048834	49962.99789280314	20
49984.18171227067	49922.68966974754	20
50050.57792236983	50027.659595945035	20
50035.844834540476	49902.160747579335	20
49965.255339128984	49908.08000570961	20
50004.10815421141	49913.12648603457	20
49959.47257593231	49939.7001834795	20
49986.87890398982	49896.35034105688	20
50083.09199845106	49960.01068896706	20
49933.801947694155	49937.25199626109	20
50006.652424867454	49877.50864584027	20
49952.39314153375	49881.21532087295	20
50072.34604690671	50019.78560496742	20
50000.26104531207	50025.559509359955	20
50049.07100798837	49942.68630070519	20
50077.9320193397	49985.52455470519	20
49937.0529439948	49896.09022320879	20
49989.59622325458	50045.66335390674	20
49936.98755194893	49866.41685533833	20
49914.12845469509	49887.3937554645	20
49981.63586502051	49867.42255139891	20
50021.252634298544	49861.295952916145	20
50053.41070152337	49913.85274547872	20
50044.474636966166	50055.58225932098	20
49964.92904899113	50029.36310288202	20
49929.311797124894	49988.08146320216	20
50023.197771790445	50053.46611236358	20
49903.78561477217	49986.36365941799	20
49885.312044050566	49975.09425780434	20
50035.88296394099	50081.40767332582	20
49907.27514922935	49963.8057620384	20
49915.17843415652	50014.36495204259	20
50093.243160962236	49937.35775725649	20
50104.98231099778	49975.899812353346	20
50090.246462461524	50043.409428117986	20
49890.486486694506	50010.85644324074	20
50078.97875792114	49915.07049157695	20
49919.169134980715	50039.96571843408	20
50113.35375340416	49953.28312926462	20
50106.9514156659	49915.83739038447	20
49934.232322558826	50024.207119326806	20
50037.461711544136	49877.993914103514	20
50018.217236110686	49957.59986161217	20
49868.991682220905	50012.02241861907	20
49880.82632861864	50029.99743031303	20
49889.16402321375	50055.35269948308	20
49969.33173200646	50051.592148921816	20
49847.245329984005	50021.89230507804	20
50119.49169294019	50040.10325364395	20
49842.50920893655	49995.47690505923	20
49888.01283171433	49954.07350801011	20
49944.58112500019	50050.54185796783	20
50049.946854737216	49856.098445777774	20
50100.7805831613	50002.23524394636	20
50006.50970679253	50068.17089116805	20
49848.92975261996	50050.79268905346	20
50130.426956619965	50062.22416323752	20
50104.97562734719	50023.25801791367	20
49911.281572749525	50074.3628075035	20
50142.64468327796	50085.78160749449	20
49898.72729346807	49864.439362649544	20
50126.666415296095	50008.474654799546	20
49851.40668434977	49973.80031580717	20
49908.73709244138	49911.96025363395	20
50110.513257310806	49893.67140773312	20
49869.77639389613	50065.91785105336	20
49904.350351160334	49936.128237333156	20
50070.510226589475	49938.4082519262	20
49952.60322872394	50012.21883826113	20
49816.38787906861	49998.74980691834	20
49955.42467385417	50076.89793140621	20
49892.67201701864	49896.8406112032	20
49940.89325102942	49840.61700921812	20
50064.1096970187	50076.84905531329	20
49822.44261730956	50026.22717547749	20
49932.57602552295	49960.89409977135	20
49844.542015875566	50076.317134565994	20
49945.42597042489	49815.24480288207	20
49867.06357852886	49886.358953916104	20
50162.065367540905	50106.19727587012	20
50104.36304019217	50060.52296955074	20
50132.04021641608	49964.17320952051	20
50173.00798116639	50130.56661215852	20
50052.98195801571	50099.229708566905	20
49852.50520689146	49862.70424588137	20
50190.12949821619	50112.6471595625	20
49888.51136096983	49922.296550804145	20
49841.395312282104	49885.71303234266	20
50215.040403143845	50099.6927421762	20
50136.7922549638	49891.974960726926	20
50207.83197603393	50079.256920984975	20
49962.102860052044	50105.63126544065	20
50024.82933258447	50029.52290665327	20
50153.038713913236	50052.823706686904	20
50139.909365067375	49862.85406198137	20
50066.178245870455	50045.47607095506	20
49897.60528748229	50095.396726685096	20
50209.90908969103	50128.38612092271	20
49947.37559024849	50128.50800036872	20
49921.18606450634	50116.191659022625	20
49936.01797991945	49793.40050254097	20
50176.133855745575	50152.36573851195	20
50233.77299692	50072.21157857544	20
49915.93084541561	49819.15510452232	20
50230.48827944325	50145.75995589545	20
49875.63822960606	50108.911543532246	20
50151.54956826597	50025.915065498506	20
49981.12482320591	50096.239819677736	20
49974.454422507864	50128.62936157952	20
50100.44667071246	49873.15989936525	20
49905.4032318445	49795.00953442056	20
50107.99564417237	49846.23759601603	20
49963.85599287876	49848.49061690085	20
50125.447488750324	49827.53983331965	20
50078.21805841326	49844.49474489141	20
50213.681846817555	50050.728021376555	20
49912.08650016237	49843.1167021665	20
50181.83602796184	50067.85822822331	20
50213.04587350207	50162.71104060468	20
50152.51247488899	49836.05769449	20
49799.02029001765	50013.30084429655	20
50077.24446343064	50094.90914187115	20
50169.65720624743	49852.019771213185	20
49840.703449194094	49842.87742607143	20
50131.20198677513	49921.08387765651	20
50179.84269484031	50091.10891258872	20
49942.60287194216	50096.38281909593	20
50073.000451216554	49883.44090354113	20
49870.087075549905	49935.96713648762	20
49974.37912679789	49822.7706625363	20
49803.138511717836	49974.358581517125	20
50098.898496582195	49817.670913504895	20
49919.00773856416	50095.06506014537	20
50241.29355689981	50164.759723025905	20
50252.93643035508	50141.0520801632	20
50154.1104391938	49940.25250553222	20
49848.51260264928	49925.465251295354	20
49983.97474364873	50071.99224256296	20
50222.94790953652	50182.4514552573	20
50238.70296087409	50097.536287691044	20
50238.763317232784	50123.110221094874	20
50177.17055324716	49826.96439913351	20
49962.8726855429	49801.38458208173	20
49846.308277627344	49949.71380666481	20
49923.85362985036	50139.42279199367	20
49838.2136382375	49819.50976215562	20
50194.17066836119	50173.47712701342	20
50151.91064414092	49917.40902943451	20
50000.87366617134	50120.35821106353	20
50162.81933054198	49810.023743122656	20
49996.10086479678	49822.954591537346	20
49920.695840728746	49778.9421957739	20
49967.04160289143	49776.352937264404	20
50180.60751153388	49793.135798632095	20
50074.84146127809	49818.048049980214	20
50117.65774848373	50097.195891621755	20
49890.718229479615	49818.6361013073	20
49826.586882559604	49912.204505396636	20
50147.99720105111	50150.20627389636	20
50095.98405615588	50110.64552020106	20
50160.5453995177	49876.61879295493	20
50136.248880641964	49807.39426971104	20
50251.323435496015	50189.782015496916	20
50152.53021014281	49983.09596150391	20
49823.848751294696	49955.9219058723	20
50226.12857534034	50033.48115538055	20
49856.405698480696	49806.438441453836	20
50239.366358433224	50214.75920935864	20
50010.19430664587	50096.666584764	20
50178.461526132785	49946.74522674914	20
49848.207574617285	50117.78941280609	20
50207.28508044218	49790.06330642465	20
50149.45632492311	50004.92579220824	20
50082.16879356607	49790.02832598053	20
49932.23700302253	50076.6214405567	20
50223.55481790748	49771.79157238923	20
50262.30553948043	50163.0484072447	20
49998.73652362807	50143.27879861648	20
49986.90112193488	49795.89000143947	20
49831.256955298835	49862.01222674009	20
50051.35760078775	49982.98334818218	20
50147.11773370042	50177.40708453031	20
50170.06023664279	50014.778874030795	20
49776.487264552285	50016.25409956701	20
49869.08672890418	49846.66437629413	20
49817.30337277127	49884.58565456787	20
50241.96524075897	49795.346979157126	20
50051.183828823414	49832.267393014365	20
50156.61873764029	49786.95952929407	20
49869.62684086381	49784.62956778512	20
49935.09639046511	49757.43365957568	20
49946.94207092433	50150.16199471045	20
50264.365693005515	50206.24922648226	20
49868.45859522459	50132.44182571379	20
50057.23142459629	50126.063302064154	20
49856.17086709832	50094.33779943854	20
50199.01896030366	49952.31267564721	20
50214.01293794079	50221.16224301972	20
50274.37816199973	50143.02180164522	20
50283.425000381736	50222.59591341371	20
50308.54585091887	50206.523830973114	20
49891.03609896951	50133.871595355056	20
49976.767229438854	50156.54253883468	20
50178.16172535104	49991.48379422737	20
50170.053250047196	50179.66508402131	20
50083.25878484261	49764.952573198585	20
50108.726825171005	49781.61027277035	20
50176.40362810052	49968.79828125778	20
50258.89903325032	50081.504059451276	20
50215.2191698577	50243.94542207613	20
50101.88706033612	50140.05034235804	20
49782.5887284365	49992.422951041095	20
49870.20400416218	50155.65573065307	20
50122.83851305272	49758.838542722864	20
49814.79090456174	49845.174177518646	20
50022.0345293292	49836.31589943393	20
50117.23615699012	50119.20813938412	20
50060.48242879629	49795.4191256658	20
50262.07241274469	50107.16222085063	20
50218.025680795436	49811.739427790104	20
49760.82660482223	49995.94844352423	20
50019.02237870669	50154.39763329288	20
50120.33209300494	49736.65517485057	20
50030.83163989205	50126.72808986608	20
50009.987134453564	50182.94696914908	20
50207.777687097245	49749.086334508465	20
50002.30561869434	49851.28827396976	20
49772.51088887035	49972.64143655472	20
49821.22689881708	50078.17473752831	20
50096.63272460638	49741.41683659358	20
50283.26159568738	50172.583631314075	20
50284.98960322877	50200.75087066939	20
50206.43877577297	49981.53777685309	20
50189.37462868918	50041.21352756873	20
50081.851487418055	50133.627234657346	20
49847.550428540315	50174.887852226995	20
49985.46046218507	50177.59658063493	20
50193.57693321009	49927.39018750931	20
50173.788354285934	49764.392541816844	20
49748.85364675206	49968.36110368914	20
50212.858440020755	49915.62374228394	20
50149.27353781932	50127.888524564536	20
49822.83763098968	50126.19206235732	20
49793.04924279401	49830.14446903424	20
50148.80782809369	49752.9620708383	20
50009.832193482864	49796.899032808724	20
49891.91747685367	50160.60431932679	20
49911.15198225491	50177.4741845402	20
50297.79915684214	50129.95076152659	20
50260.500088103356	50054.73717505232	20
50034.82939018775	50171.616879224224	20
50298.158373023296	50152.49213110635	20
50227.35854875643	49940.88382319775	20
49803.63082476866	49927.08122820472	20
49957.09116280823	49757.59447581367	20
50162.82546186034	50203.68525750196	20
50189.36820860793	49904.75148606644	20
50287.12907376188	50106.89016684762	20
50239.336199750665	50250.7254793577	20
50220.858327871174	49893.64164587018	20
50256.19261022863	50265.56802956851	20
50038.0597415364	49802.37678428358	20
50280.06041651753	50065.67261278852	20
49816.64696808358	50147.438954111436	20
49758.01560183281	50030.13253150143	20
50187.62044264596	50197.23491860373	20
50057.64816935212	50171.772638905444	20
50135.32121361603	50203.15470268782	20
49833.94768524473	49797.909445084624	20
49816.71349418525	50172.91992991943	20
50039.71938702361	49777.31482774686	20
50297.40313319587	50041.41230489831	20
49791.34805953312	50178.62664942742	20
49835.51311603029	50099.64943852643	20
50204.80683141876	50009.59987025511	20
49831.438422059065	50197.734132760575	20
50242.29228600075	49825.042937193044	20
49848.7866632862	49778.92176793136	20
50120.324933836484	50188.08680819751	20
49815.87907651075	49817.95769330358	20
49867.85406408655	49762.261864991226	20
50228.08391152131	50275.96768299921	20
49962.387286784266	50193.44914206993	20
50249.98534674827	49894.23398425567	20
50262.50812523587	50244.64913284303	20
50195.12062256212	50253.95340837521	20
50100.9079654903	50084.37952904778	20
50042.58995409633	50150.9429039115	20
50234.62339420723	49909.688148557696	20
49764.49446235195	50173.87818382794	20
49779.76696066505	49942.58509929096	20
49762.30283243998	50198.12471519439	20
50006.28942020118	50205.75531672171	20
50074.0361353782	49739.47200337823	20
50145.956491139244	49727.98462963883	20
50020.44482465103	50223.20846429625	20
49962.307004611386	49734.2137827551	20
49723.91725033362	49967.51602860593	20
50112.76582860186	50207.843829282974	20
49843.526350793254	49746.806792397874	20
49812.48690185765	50050.171895539075	20
49755.19761416464	50149.83067694219	20
50306.790999290446	50063.27052661135	20
50314.30343033442	50114.75772459806	20
49913.32348745714	50199.00085208839	20
50324.63342362174	50187.77500494188	20
50320.23316937651	50031.100923150356	20
49935.47185372731	50204.82434592048	20
49739.2769363243	50166.874024297664	20
50186.24015420807	49742.06950547574	20
50310.33161213712	50234.949728977736	20
49782.610634826415	49913.68819686769	20
50201.96998722205	50278.710447305995	20
50329.66642264066	50244.84738301103	20
50187.356172878026	49867.105838144584	20
49820.472344630485	49781.44539177919	20
50261.084577811554	49778.10894172926	20
49896.01493015797	49775.55914831504	20
49793.552607756545	49788.07104162783	20
49778.22062695526	50039.80740449966	20
49866.26343865987	50197.566059992656	20
49984.14987032978	49762.77962751213	20
50050.44716510544	49746.395718971995	20
49727.48333776392	50187.09446301424	20
49734.57809126882	50034.79437674832	20
49740.65768310854	50008.0418697305	20
50302.37058585823	50185.70064081032	20
50194.40435945526	49722.11466627398	20
49805.96975013048	50103.16435236662	20
50001.103203683466	50238.643454937854	20
49927.955867333476	49734.48560923572	20
50175.42884080222	50272.75132164225	20
50234.29109663998	49984.928537634034	20
49822.002206158184	49759.41040328732	20
49754.41668217448	49944.76909891288	20
50335.45969350965	50013.68793476991	20
49888.13838620833	49752.97767500949	20
50255.44605681961	49843.89586326759	20
49888.004438638796	50204.54891444835	20
49724.178850909215	50143.907212926686	20
49764.40900893351	49834.60082175542	20
49907.38699439473	50220.10826702796	20
50149.52901141266	50266.183444128	20
50250.475251506796	49871.81639809967	20
49921.09128795951	49714.109729165066	20
49745.06228510516	50127.62359346562	20
49802.94456776766	49952.66529547223	20
50031.47673283284	50194.75325351835	20
50220.85962683101	49839.07558611605	20
49937.87399522804	50170.3351225173	20
50348.74893747414	50234.44163663563	20
50159.989162775375	50287.22973281446	20
50128.89968724571	49985.4745169637	20
50169.54132015012	49712.539197126134	20
50343.872280964795	50263.17937332729	20
49866.66967152798	49957.69087137724	20
50170.65540574232	50232.11595283901	20
50273.03558745454	49890.40517054713	20
50279.31974070533	50020.24939422024	20
49745.86828081147	50055.09208174082	20
50193.55097725317	49700.71150951084	20
50345.303824700815	50034.60804784275	20
49799.302620657705	50133.3813789491	20
50284.771139879915	50263.887563339194	20
50198.79755912611	49849.1264046539	20
50210.13499794047	50299.09158311697	20
50020.721738241635	50258.453297100605	20
49798.1267394657	49870.189669268795	20
49781.75619250124	50145.2408647215	20
50149.01352399235	49693.0858923532	20
50127.50937757297	50165.81752691337	20
50036.96119323761	49725.11906497046	20
50222.80631811747	49963.58616698277	20
50226.83555388058	49861.76275768359	20
50288.43801547855	49997.02284493167	20
50296.45203123977	49883.60428205907	20
49694.453422837825	50146.28232097069	20
49724.35161489298	50120.60589893803	20
50303.86376489782	50090.53348370612	20
49704.13719663334	50100.88950205159	20
50120.32688201357	50266.57307570587	20
49974.735350925526	49716.28121912453	20
49703.09015927059	50166.3022017325	20
50000.55875150517	49708.21967466215	20
50085.3662146198	49719.887947105766	20
49797.406188422974	49755.55360606056	20
50010.64196498843	49770.67735602252	20
50373.11995654742	50235.21347273958	20
49986.95496338896	49741.42753616368	20
50011.8785787135	49744.223006470624	20
49756.2352426671	49854.29774760722	20
50321.98271874175	49992.709476141565	20
50116.64293492349	50291.89730734119	20
50116.23497153885	50235.768381893155	20
50226.915210650746	50318.21665248932	20
49679.1262670532	50088.58459059533	20
49905.221456150706	49734.071301972595	20
50309.40260412142	50260.162950607904	20
50128.257970195955	49688.757604401435	20
50253.83456932917	50292.8458678366	20
49778.06181231687	50094.96616043202	20
49867.62236100205	49732.115338502554	20
49845.05098891968	50140.68997941813	20
50089.576750164	50249.487138047436	20
49862.072955343945	50227.15290007999	20
49867.35390859564	49910.95287700296	20
50214.801612758965	49728.189912337184	20
49719.58673352683	50081.43163035333	20
49708.49629117699	49981.882338069445	20
49766.617863832784	50066.02959268818	20
49827.99523542562	50222.479150852254	20
50233.30145439541	49748.51920238873	20
49739.81870660936	50101.6848670823	20
49920.35224954822	49688.20621333518	20
49900.62078377976	49670.74698479473	20
50135.680852004625	49668.86217877838	20
49956.98019723914	49700.278654933885	20
49950.308862428545	50221.96725468252	20
50263.44875739163	49911.05586992259	20
49795.83503086171	50066.595860804315	20
50176.25255613586	49686.55945214187	20
49885.3218259873	50231.7633983983	20
50243.94903142817	50341.680516989916	20
50041.70730841595	50229.25147340543	20
50331.49292360401	50215.381500159645	20
49713.09949871891	50036.71279138045	20
50096.98073244274	50181.70427895114	20
50365.8183605545	50275.854969969136	20
50325.5209393674	50084.11991541238	20
50144.40812996449	50237.63603549572	20
50275.53288789345	49863.27290853523	20
50221.87394455907	50344.55595979414	20
49754.53094507541	49923.24580901897	20
49724.90103744023	49944.826254169304	20
50287.96166243111	49975.793984605	20
50183.92921081867	50297.68816479712	20
49693.03097357772	50019.1478282837	20
49771.06834912403	49789.72000707987	20
50217.03278932584	49705.195654039904	20
49700.81170664608	50192.356649766145	20
50201.14299729788	50332.78130038589	20
50226.05228052402	50006.46860076371	20
49666.287271942536	50067.01202533317	20
49644.13676766357	50081.52193791118	20
49675.24774825686	50113.05020426565	20
50176.33651907565	50326.31617723645	20
49750.85851149055	50218.347944187764	20
49733.81184101372	49987.49311650253	20
49739.20260119532	49841.440343996175	20
49811.42773841297	49732.78800066967	20
50271.13751270272	49822.375371145085	20
49842.34055443237	50248.30050974631	20
49905.37247953539	50250.91432452196	20
50062.5675669043	50261.874960592555	20
50342.50599330875	49983.211704227375	20
50388.18521013544	50269.72552675534	20
50302.02980451274	49910.059951972784	20
49978.954781221924	50224.64859943584	20
49618.40033355419	50084.57829344966	20
50125.08298721098	49641.43336896859	20
50061.74464421685	50221.20337185449	20
49781.06058787575	49891.91969536359	20
50330.272419706984	50133.48130702527	20
50297.13430669506	49827.64007175406	20
50314.23601637081	49871.11688453554	20
49774.87556055309	50117.658235883115	20
50198.50622710905	50147.24968246872	20
49888.00628237466	50182.78979539732	20
50325.67663043296	49819.72595359957	20
50266.10709305905	50360.35486268452	20
50206.02636215378	49877.75119926676	20
49942.79929547938	49718.94015370119	20
50093.90751736561	49694.57383102309	20
49826.60349457484	49935.02389060103	20
49779.666905808364	49849.725590226524	20
50027.4432436359	49700.75934627125	20
49832.386875631244	49714.55840748296	20
50261.16208143694	50321.24633388374	20
50246.801950298555	50028.19534046677	20
49875.68574635874	49710.00657064247	20
50362.07427508872	50013.35517117774	20
49686.52233737886	49982.36332476903	20
50295.950859792814	49858.28638182592	20
50328.68169587143	50058.8906449207	20
50229.292568786484	50367.589918122605	20
49719.542468257314	49832.09954544049	20
50317.45815550429	49895.51515895375	20
50204.958811011864	50358.810560091726	20
49805.98319464123	50197.58851744628	20
