# Supplementary material for: Abundant Topological Outliers in Social Media Data and Their Effect on Spatial Analysis
Source: PLoS One. 2016 Sep 9;11(9):e0162360. doi: 10.1371/journal.pone.0162360 (PMC5017681; doi:10.1371/journal.pone.0162360)
Supplement: S5 Dataset — See the respective attached file. (ZIP) [file pone.0162360.s005.zip › S5_overlap_lws/clust_22_31.csv]

50000.0	50000.0	0
50005.617866136956	50000.0519731636	0
50002.52047643192	50004.876090250946	0
50002.689334711264	50003.13657812308	0
49993.82957819091	50000.67820598295	0
49999.02133034173	50002.74311771021	0
50000.62508924751	49997.57153556058	0
50003.12463782944	50000.09610427862	0
49997.57385027558	49999.84121669528	0
50000.7474054147	50010.00724846448	0
49994.4714122237	50008.6578664922	0
50009.65697956892	49993.518401903086	0
50006.21919399996	50005.54852243241	0
50001.095320914435	50006.51696888545	0
49997.76648551505	50011.80979805977	0
49992.871942356476	50015.39754370275	0
50012.74981278483	49986.73871695857	0
50018.58647191826	49990.55611261125	0
49993.479156172514	50013.71835514086	0
50015.96499319302	50006.705808788436	0
49989.3655601913	50011.220919868014	0
50020.12901804716	49990.64524344877	0
49997.53397774438	50013.28163175991	0
49992.02291687238	49993.22394946702	0
49993.70087287382	50012.49075380555	0
50014.038708603686	50009.481436982765	0
49990.5206090736	50010.10707474396	0
49995.815075999715	50002.757859915895	0
49988.57262477311	50018.87567586168	0
49985.205754429204	50018.991416067714	0
50000.753092597726	50008.92987510806	0
50007.12835689727	50004.5064469943	0
49988.18316939765	50021.965627571284	0
50023.00980510928	50012.84799172331	0
50015.303310407464	50002.549411548316	0
50003.71952171015	50003.70894044671	0
50008.88986368925	49979.077652611086	0
49996.81979534139	49995.34390749475	0
49998.94671960802	49990.96645783639	0
50007.58827520875	49972.71365685861	0
50008.876317257826	50005.85307888341	0
50000.8144250401	50013.706889942834	0
50003.714838425534	50007.820901458785	0
50001.588387733704	49976.2283774819	0
50016.100105237405	50010.206884821266	0
50001.35678820628	50015.50812547974	0
49986.21253594532	50016.916857276745	0
49996.35393901498	50000.28888942667	0
50006.46273709469	50012.86513056279	0
50004.75420497777	50017.69122242193	0
50005.66435559645	50003.276707844845	0
49992.34798452613	50027.8751629872	0
49995.45944176766	50024.66749863028	0
49984.74545734642	50026.693621182414	0
49991.107740510946	50005.27986082665	0
50002.66515454976	50012.75072682848	0
49981.244047583124	50021.223953608634	0
50024.3612314805	50010.80504013063	0
49999.239320752036	49976.959525565035	0
49987.115787018316	50000.97386580161	0
50005.81254185144	49991.93259326773	0
50009.513775259125	50007.19859393015	0
50022.34214683989	50018.54227954308	0
50018.211643719034	49989.32904480352	0
50004.547079700096	49982.58527082029	0
49988.8456146988	49993.5372812326	0
49990.448020219235	50002.43383338751	0
49988.8883163795	50025.70348757823	0
49993.95605091015	49990.62298435866	0
49979.57349343251	50017.44743331287	0
49993.61998194337	49998.8335980756	0
50014.931316771435	49985.91142186888	0
49993.608343833825	49992.74728509485	0
49977.440538726456	50020.13597552961	0
50007.968850473684	50013.02057694987	0
50013.34750767807	50004.97356768187	0
50003.200530054564	50017.44372002275	0
49999.23305352258	50009.409663930746	0
49991.425046132455	50023.405105677804	0
49994.724523319564	50019.00029264135	0
49991.27881765631	50010.76046682384	0
50006.84586173645	49978.00618291794	0
50028.831314768526	50011.34911333689	0
50001.3612650346	49979.21196468529	0
50020.98863127538	50004.80596532164	0
49998.75093557429	49995.82732925432	0
49995.4441258003	49997.28253788326	0
49991.489081565116	50012.21829990068	0
50006.24099323281	50011.48454490207	0
50004.79866590971	49991.89932227533	0
50016.233772829895	50003.19904894724	0
50016.714459267714	50015.182749829175	0
50017.7315448403	50017.16734048088	0
50021.991572317085	50017.52189201108	0
50006.91518930322	49998.42962103721	0
50007.56048927315	49991.89347014625	0
49993.93809606977	49988.93913320493	0
49987.00664227186	50012.58033247648	0
49997.0858178483	50008.93395138812	0
49994.04919956522	50016.66461972759	0
50011.84285352973	50005.72617756539	0
50014.481944166946	50006.68362759123	0
50007.871174675056	49990.44715453634	0
49993.63386266311	50008.00409428245	0
50022.74306037996	50021.18141586944	0
50005.93254669708	49984.05523899566	0
49992.24889826113	50009.939607623324	0
50008.4427934885	49998.58463635654	0
50001.04290890485	50011.37214186102	0
49999.3052704781	49993.19977632991	0
50010.89753360852	50022.16578353757	0
49993.175524820836	50006.918569045156	0
50016.91622746796	49988.41137453173	0
50003.59408194109	50010.58844588422	0
49989.481770527505	49995.4861177332	0
49984.73585085144	49994.20070302458	0
50012.837114776354	49985.1365133406	0
50000.34305247011	50012.785151609714	0
49995.93687457166	50016.99500522154	0
50003.31097355637	49986.238309245724	0
50000.04605916713	50022.082498322925	0
49979.589436539696	50028.499326432466	0
49985.52414874005	50010.01286309389	0
50007.108907010544	50020.95847414887	0
49986.966473469394	49991.51938352491	0
49996.327747491756	49980.00227674999	0
49988.17212697217	49996.38698153703	0
50019.31313217457	50007.61923985611	0
49992.53588896353	50022.37133355393	0
49999.09466713823	50013.476121375024	0
50029.14446966455	50014.75448633938	0
50013.38928689112	50014.433837214296	0
49991.27886238349	50020.93796858425	0
49991.83480712943	49987.47643329798	0
50024.589045646135	50016.69583277622	0
49990.247207031265	50014.37724764673	0
50003.43966867959	49997.20275845644	0
49979.17630883298	50019.5881879999	0
50004.97473340724	50011.470830402024	0
50000.53356820436	50002.76897484182	0
50001.61653316917	50021.572832778234	0
50018.94424032681	49993.60663840168	0
50020.38047703234	50020.74765985587	0
50003.83350669472	50012.03122730116	0
49994.89504568151	50012.84439750901	0
49996.87682846905	50025.861913791916	0
49997.098711243336	49994.16967536577	0
50008.03526460013	50010.35644971345	0
50001.92318083519	50017.45295154525	0
50000.377491796935	49976.984220335165	0
50026.91338485968	50022.55672487124	0
50010.45322470468	49995.07446463879	0
50025.84685964897	50018.18498681671	0
49990.80211823522	49972.58716393453	0
49994.72272385651	50011.37120620343	0
50001.852378398005	50018.878474248006	0
49993.667654834906	49987.16892821146	0
50007.45552580738	50016.24722775261	0
50006.35128652182	50019.260102430024	0
50017.30387364059	50007.37394946992	0
49992.58703477916	49996.877168060775	0
50009.947620039384	50010.555094314834	0
49981.69947842373	50032.69512916941	0
49998.7770444248	50004.736977470784	0
49994.8396787193	50028.32619228644	0
49982.117999111564	50004.50644407321	0
50013.2587395598	49973.331376080634	0
50007.117533706994	50013.97330272922	0
49986.106936163014	50005.875429998	0
50001.72815943438	49991.6223069385	0
49998.46111792426	49998.329947724305	0
49993.05079443288	49995.51758079045	0
49989.09372078051	50029.30164552847	0
49992.520614717694	50005.040407713124	0
49983.052676738946	50016.443790599325	0
50009.99933301167	49987.13042252917	0
50015.98052851708	50019.71642252736	0
50016.21088632802	50021.48245778065	0
49998.70534882709	50006.917655615514	0
50009.12283055781	49982.086019546914	0
50019.024422535396	49979.180277617896	0
49990.26812337824	50030.2433063761	0
50003.491373859586	50026.35326489596	0
50014.994024579595	50017.72461282274	0
49999.503039100484	49979.993643984395	0
50016.59446989725	50011.704717480185	0
49987.5977680182	50016.2290938631	0
50006.390223561066	50006.65247227412	0
49981.80446184957	50026.90913270939	0
50031.93010862833	50017.21669287606	0
49987.002216492045	49994.37889454773	0
49985.92984921823	49988.95089163288	0
49987.43993140122	50031.405447704085	0
50013.74744611762	50012.43595942395	0
50018.7613895136	49998.645986736985	0
49976.04473665306	50022.98122919165	0
49987.940111189746	50038.4642042733	0
49998.49833424281	50015.34065276485	0
49994.770924699485	49982.39483626172	0
50000.81946056605	49989.27299020345	0
50016.92192325264	50018.480079521134	0
49995.77472700451	50009.82146876009	0
50025.69800720146	50020.491751462134	0
50013.55698775832	49971.58637274212	0
50011.00484594075	50005.00909070638	0
50026.67566909949	50012.980460931394	0
49997.33402353429	50017.842517393554	0
50004.40707653658	50000.68201633885	0
49990.062388632665	50021.873354042815	0
50007.94935946199	50000.55027054603	0
50021.52709422977	50008.28070517207	0
49974.42067889195	50019.43514323515	0
49993.46267817778	50033.181532471506	0
50011.86235055272	49996.41798817724	0
49987.663678211175	50043.84812144951	0
50007.67900232572	50007.70860501627	0
49994.15871647191	50038.08133593811	0
50007.33149770581	50022.79586273945	0
50012.948596504204	49999.23930996417	0
49994.60830319436	50003.57991862978	0
49983.259687413985	50006.67382320212	0
49987.767663779436	50025.748578925755	0
50000.377272225785	50031.02940101947	0
50006.200386445016	50001.51095319235	0
50025.26392312976	50023.16967630435	0
50013.22075925868	50006.565093937745	0
50016.585940684716	49986.990231434385	0
50010.34109688018	49983.7662747601	0
49986.57033639794	50020.426911942945	0
49995.74608418766	50014.093268935794	0
49979.820894012235	49999.83087349788	0
49992.848058799624	50018.606894891454	0
50009.49589345917	50004.08409166397	0
49995.445185531455	50015.34504338111	0
50012.65381958483	50021.704694713684	0
49996.32469968638	49986.25708256548	0
50015.35167753262	49996.81578074006	0
49986.545683340795	50011.15751195093	0
49999.01544000135	50031.23030123682	0
49984.04955694483	50033.704391224725	0
49996.34341982974	50016.06335658903	0
50003.28740459564	50033.504668726906	0
49991.228567853206	49998.994701024145	0
49998.48690694425	50034.82578726027	0
49978.796080530774	50029.228557862385	0
49972.68784987362	50023.40757561975	0
49979.767530607896	50006.443727209575	0
50003.901374846355	50022.071294366	0
50006.68412061943	49996.90955893893	0
49984.807419862154	50032.82916653138	0
49978.76889817724	50004.212907244015	0
50003.12234167268	49996.03595609164	0
50015.35949676402	49981.16546488212	0
50022.09116220106	50006.067597515845	0
49983.69614882663	49993.828876330015	0
49986.78398419033	50021.42345671076	0
49981.729597247	50017.71289487197	0
50005.12751088182	50026.85013294925	0
50006.22458721331	50010.28292114303	0
49996.483865586386	50007.00468741623	0
50009.52473506737	49992.39278211181	0
50014.49173332011	49995.93493838386	0
49994.50958438835	49996.90612479115	0
49987.59907203679	50009.38172949153	0
49984.960476002576	50031.0667794853	0
50008.74957161253	49994.92256567525	0
50010.46636301196	50003.077502344924	0
49984.148036034974	50017.19326230654	0
50004.971353289846	50029.65237519613	0
50012.70520670574	50000.99789815918	0
49989.42472028371	50007.06726861293	0
50027.670453407736	50018.20325321183	0
50011.440803861224	49968.8031552737	0
50037.945541020505	50011.155881581384	0
50001.96560497818	49985.14721363819	0
49991.94746759981	50013.46046976003	0
49999.00956378052	50025.146383235246	0
49982.77803511375	50003.13282277213	0
50014.11323694496	50000.20060613697	0
50023.13171616355	49987.58322604696	0
50004.21835121946	49971.40399318016	0
49990.15117831817	50013.05817990865	0
50008.16124251416	50039.635897582004	0
50007.9107866898	49997.54848848105	0
50000.976005797296	50001.37556251932	0
49996.1869171375	50012.1411597242	0
49981.777229712156	49995.12804494148	0
50010.25573551855	50024.995130932744	0
50002.20217308013	50029.874141640044	0
49990.618018822985	50036.4754032552	0
50022.654906278236	50014.17767062547	0
50000.18629733061	50004.775095715304	0
50025.70954018735	50015.05150700048	0
50028.39076938722	50013.5273054852	0
50004.52778030394	49989.54551679142	0
50016.11597760707	50023.63763528583	0
50012.06226017531	50002.80007589341	0
50015.57500712852	49976.59380574366	0
49994.04699387851	50036.766962947055	0
49994.23147591261	49994.86285691521	0
50014.20591833191	50001.96130031095	0
49991.086709624265	50026.4410707605	0
50011.53302681228	50007.14228004492	0
50017.28634181816	49997.76666689308	0
50009.97828130183	49998.98694511831	0
49998.42280858828	49997.16648699374	0
49981.63287193219	50012.98265475019	0
49991.38352638326	49994.802665766714	0
49998.19710648119	50026.74208698699	0
49989.2673735177	49992.100332574526	0
49983.60754580687	50026.18559871288	0
49994.711411941484	50029.90708723193	0
49985.614406423905	50041.25400036813	0
49989.39807355238	50009.12529163965	0
50001.85647537816	50002.18674254224	0
50007.411759296454	50011.884343995625	0
50012.52113279647	50010.93874121604	0
49995.30592486966	49991.43488924765	0
49979.11028741994	50021.34781520681	0
50011.93847514872	49994.777266105055	0
49997.2733219588	50022.30152669196	0
50003.09050523105	49994.98168183356	0
50023.58458192335	50010.008031241385	0
50024.400635161015	50015.63969515379	0
50009.31669316404	50000.960651664485	0
49988.547157255955	49986.54015875034	0
49987.42716531743	50019.481186598656	0
49984.02617602661	49992.260688525654	0
50006.996567558	50029.43673642438	0
50011.17538221257	50014.127750046806	0
49997.479248524534	50003.13788148927	0
50011.23886805816	49977.80876427163	0
49992.68056377014	50025.21909796744	0
50017.791785206966	50004.10504468356	0
49976.18799995448	50019.12711047864	0
50003.16269428631	50018.86082004992	0
50013.78688239874	50015.99415080916	0
50034.04869841953	50014.82994020081	0
50020.13939552426	49964.31969397732	0
49993.31683021726	50002.431098134926	0
49989.127824122916	50001.31052695597	0
49989.148691333205	50036.650567528675	0
49992.04054653573	50033.88130223572	0
49997.310770919445	50036.47767098101	0
50014.313896486216	50011.5437939993	0
49992.59109417176	50000.573211457	0
50003.566652880276	50030.50523785303	0
50008.267877108185	49989.07992392232	0
50003.849215893635	49983.772560070334	0
50027.92889428372	50020.7037335592	0
50021.73705097939	50009.564116499336	0
49979.67136981523	49996.9167302186	0
50023.68623823112	50004.8260394773	0
50008.60181165578	50003.29954302877	0
50007.03426341326	50002.78519483586	0
49994.34337435215	50032.255215823694	0
50008.65204366756	50021.587738195856	0
49991.824498461094	49968.903099107214	0
50018.683804969405	49969.64528418167	0
49994.911833902814	50002.06249770319	0
50016.093547154676	50001.04383182233	0
50014.49326475696	49993.41580814624	0
50010.70785577176	50012.68365077591	0
49992.09018308693	50030.92397957105	0
50009.82484592517	49966.31554819194	0
50009.86338540017	50029.15447883959	0
50017.04459773899	50009.42883168941	0
49975.05479511751	50020.48444939664	0
50018.814266957874	49976.935422037845	0
49972.86988915821	50011.1602949544	0
50018.73839936864	49964.38397057632	0
49986.31902075687	50007.88823209961	0
50037.84677869666	50013.49214320599	0
49986.7626497455	50022.57075428513	0
49991.27558686835	49997.38676047086	0
50021.65196854081	49986.9755175455	0
49991.72022925353	49991.05799227098	0
50014.31039277268	50003.195809406076	0
50006.33076488964	50021.85080608137	0
50002.45842725257	50020.733578880114	0
50011.95436890833	50032.05146346114	0
49976.475326719534	50026.32249645093	0
50004.463461898726	49974.22705170795	0
49979.26540775074	49998.92037446053	0
49985.75689271241	50024.974625693074	0
50016.455724572654	49985.246793367325	0
50017.17577699267	49991.01902038148	0
50000.601946745934	50034.29818728195	0
49992.16185760877	50007.363039662254	0
50008.80198918544	50016.70893323739	0
50008.86332272949	49997.23757014096	0
50005.45492158128	50004.812675392786	0
49969.349246922604	50022.47156029463	0
49976.08853392796	50028.32756045967	0
50002.331688862534	50006.25738942542	0
49985.74764509577	50012.984861611265	0
50002.02318493679	49998.08436648884	0
50001.91558525365	49975.034283284134	0
49999.095815587745	49982.605861267206	0
49978.35180052781	50017.54967237323	0
50012.38340044227	49979.87179005157	0
50023.600333695045	49993.823460517066	0
49990.4001842264	50016.861106052296	0
49996.075796262594	50028.875218757785	0
50009.63871960279	50009.357844056445	0
50014.32338329563	49980.620621059534	0
50004.370390024604	49999.55927239333	0
50009.933266449494	49981.04026973331	0
49998.279070073906	49989.14790118183	0
50000.09027862911	49985.965986953976	0
50007.58425433884	49982.493922115704	0
49993.48622997502	50027.222240225536	0
50017.4955434832	49965.03907990478	0
50010.51554905166	49989.16362642156	0
50017.824674773416	50002.22275061968	0
49990.75178922058	50034.86742795569	0
50021.88043196609	49961.175165641675	0
49996.64421145819	49998.7371607102	0
49991.75780021829	50019.4660592154	0
50027.913500418224	50017.15451996617	0
50013.81569746937	50019.689133858	0
50004.28831352451	50038.52084396365	0
49992.77931921248	49991.59900125161	0
49978.65701512325	50012.84377515613	0
50004.77482026446	49976.135135741635	0
49995.813684054854	50035.236614467474	0
49983.03468438865	50031.81985864512	0
50004.71734782377	49993.66931775265	0
50025.85747707013	50011.10938751277	0
49968.74387753086	50024.80184334084	0
49983.529336245294	50009.64252562868	0
49993.39848285341	50003.617739878144	0
50014.46718570509	49983.96089301351	0
50020.173441734536	50016.480228422304	0
50007.693507416174	50033.053834120445	0
49993.186312447346	50024.280714627246	0
49994.973836738965	50021.34108776201	0
49987.60408232425	50005.36708203352	0
50009.56722554615	49985.41140067304	0
50011.064823329914	50009.00448136461	0
49987.27549327144	50024.53233017405	0
50005.69923091442	49985.19514755773	0
49996.55414988045	49990.38935152011	0
49995.07237807018	50042.04749290123	0
49995.256284043724	50007.171566107325	0
50004.63754884523	50025.44366895706	0
49993.49255571869	49978.12434827637	0
49989.83621802233	50027.89987456958	0
50001.51715467434	50004.43497947403	0
50001.41748931328	50028.01783116377	0
49988.46472947548	50014.56638681003	0
49995.615601532205	49989.10904325816	0
49999.81186632161	50032.984149561446	0
50018.44718751919	50011.09523383245	0
50006.87791557796	49974.77446315902	0
49998.651631418616	50001.085531096855	0
49973.43281330659	50016.31538166456	0
49999.58320808095	50030.37685735507	0
49993.2894251306	50029.713716955564	0
49975.40500419498	50029.76201243983	0
50024.11542290242	50025.79299951493	0
49999.27756647585	49989.79791973968	0
49975.331603970415	50018.305052245814	0
49989.444688856944	50015.01093933485	0
49977.12504489644	49984.27347298042	0
49990.25690366514	49976.93831099457	0
50008.542487659186	50029.22940403769	0
50030.156146407935	50022.63532110915	0
49982.07322711716	50040.05289780173	0
50015.510839560164	49974.52445377229	0
49991.451148315326	50008.25060634001	0
50004.828070634074	50001.96933190945	0
50005.25330437662	49996.96558677492	0
49985.312292490395	50028.4759868639	0
50009.362837543355	50030.82482796203	0
50032.563228420164	50009.47854831758	0
49995.611104707394	50005.87596824924	0
50030.271117137454	50014.62710637189	0
49984.88558796916	50014.44361380154	0
49964.64000266914	50008.941933773196	0
49988.96237106808	50042.15384836116	0
50009.56366943694	49988.76303901595	0
50003.12119682203	50036.8696976103	0
49992.18350608743	49998.14283062459	0
49981.495117914346	49992.42868929224	0
49974.716587797215	50013.61636381599	0
50007.40338647013	50005.50670355559	0
50004.1132212756	50009.0422421293	0
50010.68776219184	50018.411945879954	0
50015.32555646248	49998.84607093262	0
50030.745394478356	50020.15587370813	0
50025.03173903792	49992.682176105074	0
49972.46927924088	49992.61330818193	0
49996.89332440772	50014.40214761091	0
50028.82168033592	50008.767927582856	0
50012.027869657475	49992.27122572834	0
49986.86969018716	50002.801212535116	0
50034.801909062	50011.167777959345	0
50022.083673384936	50010.63417620861	0
50009.30764203974	49972.31312632704	0
50107.40879105337	50087.79580557941	21
50082.51503399285	50080.56325677942	21
50075.44881167189	50104.53215438923	21
50106.34362367833	50113.25397702268	21
50106.46388265445	50060.90027939014	21
50083.63239036588	50133.64576363698	21
50109.88343152326	50036.5378198416	21
50132.710128916515	50055.64698479205	21
50048.951874421626	50109.10867010651	21
50056.08275448831	50136.328698495345	21
50031.11954498408	50152.91248123386	21
50022.76285775508	50132.07793603931	21
50154.88593282125	50063.75404474705	21
50112.343578227104	50142.45161860579	21
50136.60881440702	50117.029979937135	21
50131.58345459392	50079.1599361922	21
50150.04886212761	50037.79772955305	21
50135.44248901889	50145.43544225916	21
49998.506371080315	50113.54678749944	21
50154.964849992444	50130.55714204588	21
50171.52112371671	50025.77038047687	21
50164.19355711206	50085.75707639735	21
50053.56254353544	50163.80582645655	21
50086.88942591977	50031.787629576356	21
50165.0224580559	50109.25497965422	21
50167.843946407076	49999.84402835268	21
50138.13912880933	50016.25989610608	21
50084.47006823758	50055.86968944114	21
50163.05567470959	50157.117912330745	21
50121.66588036777	49996.41612194555	21
50046.67979866798	50187.45662246263	21
49999.034245115654	50145.71317462027	21
50198.63936734852	50020.80578812835	21
50029.45790112173	50203.24609011794	21
50026.80704630616	50099.14443170832	21
50207.51383768034	50049.37870001821	21
50014.63754077307	50184.64465459631	21
50162.22246371648	49976.529145313485	21
49981.54186639239	50130.09669274048	21
50053.473659819036	50209.73552491136	21
50105.27150480628	50013.10529421129	21
50050.10132277307	50084.629088931244	21
50185.40835461109	49966.38102489654	21
50145.29306721341	49992.52232369121	21
50194.7357386275	49998.51981205076	21
50090.537077261055	49995.31158504123	21
50163.14396168183	50183.49149102929	21
50206.72980727711	50076.09489002006	21
50229.23738366713	50095.46878892468	21
50190.55165094926	50098.457284852666	21
50138.75678058972	50171.506156596784	21
50179.6383163391	50128.90054884971	21
50023.68355841614	50075.289355057714	21
50224.10561915766	50119.93576183007	21
50221.356099778546	50022.97586915557	21
49953.27730128968	50140.90429208415	21
50225.33340101383	50143.85639319023	21
50142.75351281107	49965.181160252	21
50222.137490089845	50169.208717580215	21
50215.48298666298	50197.42369085404	21
50245.1797460697	50189.30382236793	21
50271.24231002483	50198.36559210117	21
49991.413360013634	50173.843630823954	21
50189.838646402844	50205.95087742133	21
50247.21075416525	50164.31418724146	21
50069.219332401175	49978.94398435333	21
50251.43681280404	50213.57308244842	21
50047.087622391984	50055.01059629525	21
50000.53493661779	50090.50576126628	21
50202.33651681448	50124.95172542222	21
50064.90802481426	49948.36950672771	21
50041.4964407678	49970.568899056176	21
50065.271046240974	50015.699468597515	21
50136.9461845385	50197.383435950665	21
49940.29328856691	50114.35776340832	21
50053.70410944199	49923.7959871225	21
49977.445898510676	50101.47588525959	21
50074.212545733644	50180.17944523257	21
50234.054314946625	50064.420388151186	21
50182.66354922261	50049.25521541543	21
50241.063398181446	50004.43732774587	21
50121.179236787226	50217.00757958304	21
50262.69954177046	50054.62909412894	21
50161.778815047204	49947.01303247489	21
49967.86107768174	50186.342043716046	21
50164.537279996846	50210.7505423207	21
50190.26719372548	50159.301797314554	21
50298.2527486365	50209.22563059695	21
49970.978624756324	50158.53578310491	21
50117.63452614695	50244.92846465747	21
50004.23589605589	50212.99723749042	21
50143.26991642	49924.49629861125	21
50087.59636098605	50198.73325506983	21
50205.65193532246	50224.747560248106	21
50031.42961066281	49927.460182555544	21
50274.758658083265	50174.34581251495	21
50317.15147457335	50186.206082234225	21
50267.67303688224	50152.88417320896	21
50044.35154060251	50000.601524887265	21
50142.790755232825	50242.62339104571	21
49993.00851095513	50237.38114930371	21
50089.98542111814	50163.19381184849	21
49914.85403555555	50098.908628975725	21
50183.9340209474	49940.72118618232	21
49928.34928859138	50155.65062114316	21
49946.2672197099	50193.948139055356	21
50249.23633557628	50107.15665008062	21
49947.90044062196	50167.23955858472	21
49932.55913020082	50219.66211149723	21
50097.962365491156	49974.576241521085	21
50243.0008098911	49982.02431612574	21
50279.1874906601	50034.75614120385	21
49907.20655210195	50147.86322903912	21
50252.28669166829	50023.97724764233	21
50252.29820049823	50079.70930416333	21
50331.33665989325	50203.25092038985	21
50172.66955851903	50238.54447668399	21
50280.101865797136	50077.488585921885	21
50210.16748756415	49975.17903192683	21
50256.399125127646	50132.418853573196	21
49891.61101334816	50098.1270007885	21
50082.28939533264	50225.10390645753	21
50094.02171975907	50255.454426782475	21
50278.23923720712	50127.93204555862	21
50271.344972703555	50101.2400637025	21
50184.65498702215	50073.451040707434	21
50281.499356251436	50011.5336602861	21
49924.764698787556	50183.264555695496	21
50295.53688605247	50162.1554980844	21
49981.67479537042	50213.96110077634	21
50038.96611154296	50231.132025414416	21
50085.734353135354	50283.75217964261	21
50212.65855778858	49941.862573198865	21
50149.66489557043	49897.67189327274	21
50228.009594677904	49959.40587383296	21
50064.66541212802	50276.73775738648	21
50355.75283607846	50211.0427803295	21
50017.519968126624	49904.01351641413	21
49901.94722159978	50192.56265562059	21
49920.09696304537	50128.79382448913	21
49954.68825611603	50226.80526885178	21
50046.51545993073	50028.61198846776	21
50112.13575672139	50182.07934521546	21
50208.60700996418	49918.71502040891	21
49879.4798697845	50118.46981467467	21
50016.66514335826	49991.33865053239	21
50000.39825724306	49923.80859979628	21
50164.74878771539	49881.42278598524	21
50065.04538438768	50303.884251077296	21
50126.698623992284	49901.19792157285	21
50175.754823041265	50266.45641113532	21
50101.755550102804	49895.61157319907	21
50296.8711544342	50097.61939691534	21
50079.320010926254	49878.27690800003	21
50361.372781019214	50189.19224517002	21
50045.723501036926	50322.611674845255	21
50044.7930927929	50344.944704419264	21
50291.22600024048	50056.90346445816	21
50062.17231314016	50249.666592470145	21
50228.54922217667	50222.77258973416	21
50127.55899941177	49940.40274242469	21
50220.00843354332	50250.45556646835	21
50054.780781126836	49861.1554171639	21
50159.59969059296	50289.54691186685	21
50006.780095852664	49948.935308124856	21
49939.59811339628	50252.54416974416	21
49914.182980886544	50239.649023523	21
50186.3037365805	50181.56486055857	21
50311.51976739808	50073.86902722493	21
49874.06014612608	50202.342593044945	21
50198.25703894496	50254.07408354346	21
49907.142271113444	50261.18904970733	21
49861.27275378281	50131.23883916827	21
49985.51693159992	49966.67222080036	21
50312.93524918007	50046.57868225693	21
50300.179650886224	50026.96694929943	21
50214.557258305715	49895.271574821934	21
50218.529664792215	50000.45544959986	21
49900.40126867221	50077.033258962394	21
50105.49903807555	50306.51445943915	21
49869.5099251764	50094.40777458444	21
50042.67945769815	49901.836084793475	21
50138.5272821115	50272.34488561654	21
50322.31003430827	50162.731771273604	21
50167.0664222154	49918.21329572039	21
49960.92931840507	49970.97406038651	21
49980.41985350489	49945.15225161157	21
50022.72719329097	50246.18636419097	21
50026.630968379555	50038.65917296778	21
49896.30332843086	50222.38028761923	21
50318.2887662042	50222.409548464275	21
50083.60605422612	49913.384019607205	21
50116.54601892249	50282.54919692372	21
49963.3651906958	50268.452612851615	21
50091.99721932183	49948.76587123576	21
50167.51585505083	49852.76481783074	21
49983.36448586948	50074.5342352678	21
50077.17249623198	49848.73094730354	21
49892.01063539118	50282.708218791195	21
50267.0333977377	49993.728888730766	21
49991.14602930205	49889.87015455937	21
50302.747960126326	50243.647065793884	21
50028.68085804385	49870.76782054449	21
50222.26602983507	49872.32305351007	21
50020.38653070931	50325.57560656149	21
50347.41429653814	50162.59866209082	21
50378.180090115355	50161.2661386051	21
50006.24445380011	49868.851860997485	21
50072.51842493054	50337.68115848327	21
50004.19096312507	50053.52343314271	21
50247.72425442097	49865.749838051735	21
49938.98059843859	49954.001106268566	21
50179.1408370033	50304.332789290536	21
50256.66823426213	49964.1073946017	21
49989.959541244214	50261.67718506138	21
50335.80025984498	50136.50861918217	21
50197.93175753185	49869.4431787851	21
50147.46488576408	49833.47091541226	21
50079.97431326566	49826.78434848977	21
50274.63345035404	49868.01173861504	21
50011.44419731174	50273.626663720635	21
49885.34547455138	50141.83100286691	21
50290.32940626731	50265.19738119836	21
49997.66899655008	49847.44705624904	21
50294.07070572765	49983.32937152666	21
50117.6629603628	49835.00781951243	21
49970.48965164931	49992.35050648274	21
49994.74322896352	50309.92994257308	21
50096.01797545798	50332.940613670005	21
50118.06947778642	49859.0638798964	21
50328.00026258033	50245.47588671199	21
50302.30960470476	50140.62193380099	21
49973.133898886736	50023.135162616076	21
49877.24152043026	50261.95207409752	21
50020.53752452166	50364.23542783863	21
50000.020563289974	50342.19500978878	21
50041.18746807436	50383.408903326505	21
50125.43364195718	50328.263431833075	21
49867.94490368473	50223.940683339075	21
49840.29392759624	50147.60853608914	21
49936.28307896355	49927.31649478757	21
50306.80026953717	49959.62469938972	21
49838.03150133395	50120.93274613867	21
50022.58396387521	50302.28128993953	21
50272.47073279812	50238.49058427736	21
50058.12855229642	49831.465139628875	21
50245.851463209336	50247.9747935293	21
50388.9313338936	50191.901594995295	21
49880.2178583781	50066.831581090686	21
50363.066687218954	50232.421641020024	21
49937.85759414534	49980.39463377136	21
49951.1944753625	50034.14152051252	21
49867.07271614686	50158.465066089164	21
49977.61657629782	49870.81025396428	21
50385.40727294377	50238.36005321066	21
50143.86443226688	50313.099743806866	21
49960.337448699494	50066.93780259647	21
50279.71804299419	50287.51667047405	21
49958.356696639145	49883.46509964705	21
50015.35769567618	49831.46694062603	21
50173.09485047555	49826.32931519331	21
49862.49788818668	50288.50469205285	21
49933.67958908974	50087.39130133182	21
50206.93108536965	49847.96890909486	21
49912.67450501256	49924.33849938916	21
49841.56989972047	50170.9912018608	21
49850.004084519394	50263.7106063038	21
49847.90080578956	50197.34218964084	21
50195.90817431865	50323.48598819148	21
50336.840889405976	50113.53392564336	21
49960.06044875563	50295.5786174126	21
49973.170466987074	49832.92816400456	21
49949.381295096675	49908.83259306513	21
49978.41814282489	49912.73243926004	21
49949.249114241	50007.40457698583	21
50114.11328496196	49809.054409955665	21
49921.41546226275	50034.36074096012	21
49957.808560442245	49850.06910625476	21
49959.59632358737	50322.752735905015	21
49914.25276943535	49968.732492963325	21
50301.43453834294	49867.88835047827	21
50049.58794570751	50411.11655160995	21
49988.333116038484	50006.57475853259	21
50245.367435804874	49939.69378959863	21
49890.02176155828	50173.89296767079	21
50003.05142672871	50028.84211662632	21
50323.66844197055	50267.72500232447	21
49845.30603833718	50234.96825278336	21
49863.80888836913	50311.80865873659	21
49849.32076441732	50074.831556361125	21
50291.19470804782	50315.83477165474	21
50068.887149536706	50361.93006536158	21
49951.78729919698	50345.22646499389	21
50112.369693673805	49782.151116061075	21
49918.95471044867	50063.12051933805	21
50265.54860922422	50327.84047919933	21
50202.27880261058	50294.36383998419	21
50140.91246478376	49793.05390064072	21
50365.114891391575	50108.26324708773	21
50018.77649245156	50386.72088776572	21
49983.28899300622	49812.53475226004	21
50237.61656084932	50040.83192666072	21
50314.4615585206	50002.82625282668	21
50204.14143618037	50344.59454367538	21
49960.52403290917	49801.64368213257	21
50294.23690020293	50184.63827991458	21
50247.396517604444	49889.45091249868	21
50339.14439075621	50050.74842243168	21
50311.50232820343	49934.97499203456	21
49818.11761877863	50159.828138837765	21
49794.67808854325	50154.45629977965	21
50112.65669820825	49921.36185502357	21
49906.19249747608	49993.55201099682	21
50233.33439916481	49838.45704690739	21
50038.26346229898	50283.752786623794	21
50190.96329492152	50371.477625085296	21
49836.149868186665	50310.43109650227	21
50294.31121915406	50344.36464412098	21
49816.86215345366	50327.914742074005	21
50218.17584701507	49812.59186599259	21
50108.47832684227	49754.29409098921	21
49888.770005251565	50309.78017613785	21
50332.7905238143	49918.50068964953	21
49934.27310943414	49868.10196329488	21
49854.5474873116	50050.20202635386	21
50367.05340513208	50077.89915051896	21
50225.9079965612	50325.25123500233	21
50386.21727107809	50059.570669596396	21
49812.10050009256	50136.72700545674	21
50303.996577538535	50364.506252129395	21
50312.839188970676	50117.67704172987	21
50249.22488488304	49917.61211131849	21
49830.952069848645	50054.24961263132	21
50359.59513685386	49906.71124688319	21
50290.83653494276	49919.77775820398	21
49767.5512017596	50140.03499456024	21
49910.29594945216	49895.89491364011	21
49994.59105860504	50370.0766766399	21
50349.25470375797	50258.89533167602	21
50322.19625226803	50341.58417187809	21
50201.892350083304	50392.74996193377	21
50254.22682735775	50356.03229773123	21
49906.88968648567	49946.15372485647	21
50268.75551482969	50372.69151678209	21
49824.0602442976	50089.05193874538	21
49934.51825395893	50330.82660881111	21
50272.25204873785	49900.17104424887	21
50247.317100968634	49806.32994187927	21
49790.53811301447	50321.081526178634	21
49912.75346961079	50312.73232722769	21
49935.29807304397	49844.65546542618	21
50393.846642531884	50143.428753013126	21
49965.927068462035	50379.75350079762	21
50344.96269161253	50075.35912388113	21
50417.14085056168	50154.45817925147	21
50080.0228869607	49801.78201644247	21
50412.44048673268	50179.88944356699	21
49938.67951630706	50366.58670722709	21
49792.748971421825	50176.74382570762	21
50051.25491288681	50439.131141641774	21
50245.556166675706	49784.0483919602	21
49985.05743643805	50283.212767299956	21
50200.82089975055	50414.8932056962	21
50411.171745477084	50207.1882903318	21
50354.71954090791	50281.91197113361	21
50356.39322640939	49878.247264128004	21
50318.935370320905	50385.52519409252	21
50234.78545290612	50276.086778119236	21
49830.266104413226	50251.44769186336	21
50340.63418331653	49940.30214386228	21
50414.3657791694	50237.012638342334	21
50230.380784262015	50366.54960592218	21
50263.932534346466	50267.66894500474	21
49918.66039231435	50286.15235857179	21
50309.07223313083	50287.78494942551	21
50053.164653647334	49796.43824676251	21
50382.33156891042	50287.953335326376	21
50078.525203197	50405.42000907664	21
49976.367252438205	50355.70685311501	21
50091.95870124604	50355.94474263369	21
49832.07530393634	50030.73636226484	21
49951.89818724255	49825.28673914781	21
49741.05878165255	50148.213274342015	21
50421.214468780105	50261.11656366739	21
50438.6477606536	50167.48121027574	21
50320.73532908961	50309.171434255644	21
49926.15926951945	49812.45315874185	21
50170.23111705777	50416.22929645392	21
50382.18698662304	50032.77996760116	21
50094.98178396257	49861.76575799751	21
49801.11909369403	50051.06734281336	21
49961.68221346808	49931.32876327012	21
50380.71069184038	50214.170049245906	21
50299.189319458674	49892.23391516081	21
50361.518505416716	50047.945193607666	21
49757.21946769407	50168.18001286588	21
49771.580495491384	50306.00496620829	21
50031.279185342966	49950.90416072253	21
49923.627547612006	49788.30286504527	21
50335.67391196649	49984.00002809089	21
49914.33276701676	49833.649401422816	21
49820.59040007071	50209.09092626774	21
50334.11160937531	50360.422679382216	21
50165.96169768864	49802.82847214732	21
49815.0606830195	50302.64964978945	21
50084.001826454274	49765.58122403549	21
50151.68113830159	50438.56406328153	21
50283.800129403746	49944.51382361808	21
49888.49138770442	49839.665625775335	21
50378.22575675356	50260.23848306219	21
50388.7828053019	50118.840018449126	21
49777.33712338181	50049.24464040663	21
49906.126650708735	49861.13603668922	21
50168.567745478394	50367.435247804584	21
50032.955527653314	49817.16435501021	21
50057.52750883667	49757.48245834861	21
49994.19869483147	50397.392785906515	21
50364.527372624405	49940.89133011706	21
50262.2299563567	49846.484080590024	21
50451.04306881131	50256.54314994158	21
49778.79745982472	50026.53695345461	21
50307.40206064919	50412.47343745317	21
49798.95252111704	50230.76014336073	21
50187.55749160758	49896.34102236431	21
49917.846641698394	49760.743893107116	21
49911.99981792046	49737.752969382775	21
50197.35452463679	49820.855114919796	21
49897.06488076179	50041.207421712905	21
50330.22058970659	49890.44656166016	21
49935.85958563711	50307.95553889154	21
49785.31834878691	50342.838145731555	21
50039.83178333781	49777.485489801424	21
50386.02531017974	50095.091195339	21
49963.490501168984	50405.56113704972	21
50437.28234863477	50232.488578609715	21
49982.25057499692	49784.587785704876	21
50238.24601217003	50305.46888310959	21
50332.83699624115	50022.990721370894	21
49856.92140095749	50025.32651067767	21
50371.77069700521	50309.41647243877	21
50463.52352555343	50182.826022462024	21
50412.700735607774	50290.28889780754	21
49732.159211343875	50184.56670286719	21
49944.08363010346	49778.85857169341	21
50155.81488646363	50333.65425264296	21
50269.09550455346	49794.45727754781	21
49720.29426454029	50155.5431346985	21
49694.43847929361	50146.22030092519	21
49963.97421343835	49756.46106683522	21
49839.43578297992	50004.03730593072	21
49814.94677769066	50187.36932227443	21
49898.97069481872	49808.79688655295	21
50118.559555273685	49725.507287973305	21
50414.85221020765	50127.10293215883	21
50142.36247900663	49861.00579166988	21
49933.79687286488	50411.47000373512	21
49922.5400251295	50387.46129155437	21
50473.66679867521	50262.03585794737	21
49932.74456486124	50442.14070287308	21
50121.98124705429	50430.43040088749	21
50434.79803780396	50281.45454692366	21
49982.985985498446	50045.22947131884	21
50171.947692670736	50390.61658176846	21
50009.08324396082	50421.619170656006	21
50224.51895175729	50415.360985430816	21
50192.26233604582	49792.259977976806	21
50458.51621600409	50218.36459865879	21
49692.90795729828	50123.35292926924	21
50312.449274464714	49844.97927724779	21
49933.73743012796	49724.81993468366	21
50283.628793381184	49820.08867442991	21
50366.241531671665	50137.87233622336	21
49967.84857613926	49732.59593951986	21
50330.98291832656	49863.10821015796	21
50356.37975521212	49995.03069829502	21
49811.03007703102	50009.13059758196	21
49889.306158833904	49913.027777297575	21
49813.81127525533	50108.55880732835	21
50478.78292440022	50288.71359945833	21
50073.64497242234	49733.976858011025	21
49880.658679195716	50013.957614719075	21
49889.319577016475	49889.123989864	21
50331.31540970965	49822.28889540315	21
49786.65953580768	50116.64698523422	21
50205.43096440546	50439.24103295396	21
50426.9564772548	50100.31821010563	21
49985.39715238058	49749.25720373179	21
49725.025749763314	50206.69291627548	21
50493.677586391364	50249.477323281586	21
50477.17486455149	50231.17505040404	21
50290.81023956133	49780.83176486845	21
49694.27888661904	50169.229251942765	21
49794.69633078257	50292.37927613975	21
49812.63813904363	49979.48424594082	21
49752.82061538522	50013.52014899123	21
50060.27764032334	50464.20335240752	21
49794.03917019397	50073.76208871641	21
50147.954607051804	50407.18466272853	21
50383.840001987315	49989.76549790953	21
50214.2069693337	49776.25132865422	21
