# Supplementary material for: Abundant Topological Outliers in Social Media Data and Their Effect on Spatial Analysis
Source: PLoS One. 2016 Sep 9;11(9):e0162360. doi: 10.1371/journal.pone.0162360 (PMC5017681; doi:10.1371/journal.pone.0162360)
Supplement: S5 Dataset — See the respective attached file. (ZIP) [file pone.0162360.s005.zip › S5_overlap_lws/clust_23_32.csv]

50000.0	50000.0	0
50005.617866136956	50000.0519731636	0
50002.52047643192	50004.876090250946	0
50002.689334711264	50003.13657812308	0
49993.82957819091	50000.67820598295	0
49999.02133034173	50002.74311771021	0
50000.62508924751	49997.57153556058	0
50003.12463782944	50000.09610427862	0
49997.57385027558	49999.84121669528	0
50000.7474054147	50010.00724846448	0
49994.4714122237	50008.6578664922	0
50009.65697956892	49993.518401903086	0
50006.21919399996	50005.54852243241	0
50001.095320914435	50006.51696888545	0
49997.76648551505	50011.80979805977	0
49992.871942356476	50015.39754370275	0
50012.74981278483	49986.73871695857	0
50018.58647191826	49990.55611261125	0
49993.479156172514	50013.71835514086	0
50015.96499319302	50006.705808788436	0
49989.3655601913	50011.220919868014	0
50020.12901804716	49990.64524344877	0
49997.53397774438	50013.28163175991	0
49992.02291687238	49993.22394946702	0
49993.70087287382	50012.49075380555	0
50014.038708603686	50009.481436982765	0
49990.5206090736	50010.10707474396	0
49995.815075999715	50002.757859915895	0
49988.57262477311	50018.87567586168	0
49985.205754429204	50018.991416067714	0
50000.753092597726	50008.92987510806	0
50007.12835689727	50004.5064469943	0
49988.18316939765	50021.965627571284	0
50023.00980510928	50012.84799172331	0
50015.303310407464	50002.549411548316	0
50003.71952171015	50003.70894044671	0
50008.88986368925	49979.077652611086	0
49996.81979534139	49995.34390749475	0
49998.94671960802	49990.96645783639	0
50007.58827520875	49972.71365685861	0
50008.876317257826	50005.85307888341	0
50000.8144250401	50013.706889942834	0
50003.714838425534	50007.820901458785	0
50001.588387733704	49976.2283774819	0
50016.100105237405	50010.206884821266	0
50001.35678820628	50015.50812547974	0
49986.21253594532	50016.916857276745	0
49996.35393901498	50000.28888942667	0
50006.46273709469	50012.86513056279	0
50004.75420497777	50017.69122242193	0
50005.66435559645	50003.276707844845	0
49992.34798452613	50027.8751629872	0
49995.45944176766	50024.66749863028	0
49984.74545734642	50026.693621182414	0
49991.107740510946	50005.27986082665	0
50002.66515454976	50012.75072682848	0
49981.244047583124	50021.223953608634	0
50024.3612314805	50010.80504013063	0
49999.239320752036	49976.959525565035	0
49987.115787018316	50000.97386580161	0
50005.81254185144	49991.93259326773	0
50009.513775259125	50007.19859393015	0
50022.34214683989	50018.54227954308	0
50018.211643719034	49989.32904480352	0
50004.547079700096	49982.58527082029	0
49988.8456146988	49993.5372812326	0
49990.448020219235	50002.43383338751	0
49988.8883163795	50025.70348757823	0
49993.95605091015	49990.62298435866	0
49979.57349343251	50017.44743331287	0
49993.61998194337	49998.8335980756	0
50014.931316771435	49985.91142186888	0
49993.608343833825	49992.74728509485	0
49977.440538726456	50020.13597552961	0
50007.968850473684	50013.02057694987	0
50013.34750767807	50004.97356768187	0
50003.200530054564	50017.44372002275	0
49999.23305352258	50009.409663930746	0
49991.425046132455	50023.405105677804	0
49994.724523319564	50019.00029264135	0
49991.27881765631	50010.76046682384	0
50006.84586173645	49978.00618291794	0
50028.831314768526	50011.34911333689	0
50001.3612650346	49979.21196468529	0
50020.98863127538	50004.80596532164	0
49998.75093557429	49995.82732925432	0
49995.4441258003	49997.28253788326	0
49991.489081565116	50012.21829990068	0
50006.24099323281	50011.48454490207	0
50004.79866590971	49991.89932227533	0
50016.233772829895	50003.19904894724	0
50016.714459267714	50015.182749829175	0
50017.7315448403	50017.16734048088	0
50021.991572317085	50017.52189201108	0
50006.91518930322	49998.42962103721	0
50007.56048927315	49991.89347014625	0
49993.93809606977	49988.93913320493	0
49987.00664227186	50012.58033247648	0
49997.0858178483	50008.93395138812	0
49994.04919956522	50016.66461972759	0
50011.84285352973	50005.72617756539	0
50014.481944166946	50006.68362759123	0
50007.871174675056	49990.44715453634	0
49993.63386266311	50008.00409428245	0
50022.74306037996	50021.18141586944	0
50005.93254669708	49984.05523899566	0
49992.24889826113	50009.939607623324	0
50008.4427934885	49998.58463635654	0
50001.04290890485	50011.37214186102	0
49999.3052704781	49993.19977632991	0
50010.89753360852	50022.16578353757	0
49993.175524820836	50006.918569045156	0
50016.91622746796	49988.41137453173	0
50003.59408194109	50010.58844588422	0
49989.481770527505	49995.4861177332	0
49984.73585085144	49994.20070302458	0
50012.837114776354	49985.1365133406	0
50000.34305247011	50012.785151609714	0
49995.93687457166	50016.99500522154	0
50003.31097355637	49986.238309245724	0
50000.04605916713	50022.082498322925	0
49979.589436539696	50028.499326432466	0
49985.52414874005	50010.01286309389	0
50007.108907010544	50020.95847414887	0
49986.966473469394	49991.51938352491	0
49996.327747491756	49980.00227674999	0
49988.17212697217	49996.38698153703	0
50019.31313217457	50007.61923985611	0
49992.53588896353	50022.37133355393	0
49999.09466713823	50013.476121375024	0
50029.14446966455	50014.75448633938	0
50013.38928689112	50014.433837214296	0
49991.27886238349	50020.93796858425	0
49991.83480712943	49987.47643329798	0
50024.589045646135	50016.69583277622	0
49990.247207031265	50014.37724764673	0
50003.43966867959	49997.20275845644	0
49979.17630883298	50019.5881879999	0
50004.97473340724	50011.470830402024	0
50000.53356820436	50002.76897484182	0
50001.61653316917	50021.572832778234	0
50018.94424032681	49993.60663840168	0
50020.38047703234	50020.74765985587	0
50003.83350669472	50012.03122730116	0
49994.89504568151	50012.84439750901	0
49996.87682846905	50025.861913791916	0
49997.098711243336	49994.16967536577	0
50008.03526460013	50010.35644971345	0
50001.92318083519	50017.45295154525	0
50000.377491796935	49976.984220335165	0
50026.91338485968	50022.55672487124	0
50010.45322470468	49995.07446463879	0
50025.84685964897	50018.18498681671	0
49990.80211823522	49972.58716393453	0
49994.72272385651	50011.37120620343	0
50001.852378398005	50018.878474248006	0
49993.667654834906	49987.16892821146	0
50007.45552580738	50016.24722775261	0
50006.35128652182	50019.260102430024	0
50017.30387364059	50007.37394946992	0
49992.58703477916	49996.877168060775	0
50009.947620039384	50010.555094314834	0
49981.69947842373	50032.69512916941	0
49998.7770444248	50004.736977470784	0
49994.8396787193	50028.32619228644	0
49982.117999111564	50004.50644407321	0
50013.2587395598	49973.331376080634	0
50007.117533706994	50013.97330272922	0
49986.106936163014	50005.875429998	0
50001.72815943438	49991.6223069385	0
49998.46111792426	49998.329947724305	0
49993.05079443288	49995.51758079045	0
49989.09372078051	50029.30164552847	0
49992.520614717694	50005.040407713124	0
49983.052676738946	50016.443790599325	0
50009.99933301167	49987.13042252917	0
50015.98052851708	50019.71642252736	0
50016.21088632802	50021.48245778065	0
49998.70534882709	50006.917655615514	0
50009.12283055781	49982.086019546914	0
50019.024422535396	49979.180277617896	0
49990.26812337824	50030.2433063761	0
50003.491373859586	50026.35326489596	0
50014.994024579595	50017.72461282274	0
49999.503039100484	49979.993643984395	0
50016.59446989725	50011.704717480185	0
49987.5977680182	50016.2290938631	0
50006.390223561066	50006.65247227412	0
49981.80446184957	50026.90913270939	0
50031.93010862833	50017.21669287606	0
49987.002216492045	49994.37889454773	0
49985.92984921823	49988.95089163288	0
49987.43993140122	50031.405447704085	0
50013.74744611762	50012.43595942395	0
50018.7613895136	49998.645986736985	0
49976.04473665306	50022.98122919165	0
49987.940111189746	50038.4642042733	0
49998.49833424281	50015.34065276485	0
49994.770924699485	49982.39483626172	0
50000.81946056605	49989.27299020345	0
50016.92192325264	50018.480079521134	0
49995.77472700451	50009.82146876009	0
50025.69800720146	50020.491751462134	0
50013.55698775832	49971.58637274212	0
50011.00484594075	50005.00909070638	0
50026.67566909949	50012.980460931394	0
49997.33402353429	50017.842517393554	0
50004.40707653658	50000.68201633885	0
49990.062388632665	50021.873354042815	0
50007.94935946199	50000.55027054603	0
50021.52709422977	50008.28070517207	0
49974.42067889195	50019.43514323515	0
49993.46267817778	50033.181532471506	0
50011.86235055272	49996.41798817724	0
49987.663678211175	50043.84812144951	0
50007.67900232572	50007.70860501627	0
49994.15871647191	50038.08133593811	0
50007.33149770581	50022.79586273945	0
50012.948596504204	49999.23930996417	0
49994.60830319436	50003.57991862978	0
49983.259687413985	50006.67382320212	0
49987.767663779436	50025.748578925755	0
50000.377272225785	50031.02940101947	0
50006.200386445016	50001.51095319235	0
50025.26392312976	50023.16967630435	0
50013.22075925868	50006.565093937745	0
50016.585940684716	49986.990231434385	0
50010.34109688018	49983.7662747601	0
49986.57033639794	50020.426911942945	0
49995.74608418766	50014.093268935794	0
49979.820894012235	49999.83087349788	0
49992.848058799624	50018.606894891454	0
50009.49589345917	50004.08409166397	0
49995.445185531455	50015.34504338111	0
50012.65381958483	50021.704694713684	0
49996.32469968638	49986.25708256548	0
50015.35167753262	49996.81578074006	0
49986.545683340795	50011.15751195093	0
49999.01544000135	50031.23030123682	0
49984.04955694483	50033.704391224725	0
49996.34341982974	50016.06335658903	0
50003.28740459564	50033.504668726906	0
49991.228567853206	49998.994701024145	0
49998.48690694425	50034.82578726027	0
49978.796080530774	50029.228557862385	0
49972.68784987362	50023.40757561975	0
49979.767530607896	50006.443727209575	0
50003.901374846355	50022.071294366	0
50006.68412061943	49996.90955893893	0
49984.807419862154	50032.82916653138	0
49978.76889817724	50004.212907244015	0
50003.12234167268	49996.03595609164	0
50015.35949676402	49981.16546488212	0
50022.09116220106	50006.067597515845	0
49983.69614882663	49993.828876330015	0
49986.78398419033	50021.42345671076	0
49981.729597247	50017.71289487197	0
50005.12751088182	50026.85013294925	0
50006.22458721331	50010.28292114303	0
49996.483865586386	50007.00468741623	0
50009.52473506737	49992.39278211181	0
50014.49173332011	49995.93493838386	0
49994.50958438835	49996.90612479115	0
49987.59907203679	50009.38172949153	0
49984.960476002576	50031.0667794853	0
50008.74957161253	49994.92256567525	0
50010.46636301196	50003.077502344924	0
49984.148036034974	50017.19326230654	0
50004.971353289846	50029.65237519613	0
50012.70520670574	50000.99789815918	0
49989.42472028371	50007.06726861293	0
50027.670453407736	50018.20325321183	0
50011.440803861224	49968.8031552737	0
50037.945541020505	50011.155881581384	0
50001.96560497818	49985.14721363819	0
49991.94746759981	50013.46046976003	0
49999.00956378052	50025.146383235246	0
49982.77803511375	50003.13282277213	0
50014.11323694496	50000.20060613697	0
50023.13171616355	49987.58322604696	0
50004.21835121946	49971.40399318016	0
49990.15117831817	50013.05817990865	0
50008.16124251416	50039.635897582004	0
50007.9107866898	49997.54848848105	0
50000.976005797296	50001.37556251932	0
49996.1869171375	50012.1411597242	0
49981.777229712156	49995.12804494148	0
50010.25573551855	50024.995130932744	0
50002.20217308013	50029.874141640044	0
49990.618018822985	50036.4754032552	0
50022.654906278236	50014.17767062547	0
50000.18629733061	50004.775095715304	0
50025.70954018735	50015.05150700048	0
50028.39076938722	50013.5273054852	0
50004.52778030394	49989.54551679142	0
50016.11597760707	50023.63763528583	0
50012.06226017531	50002.80007589341	0
50015.57500712852	49976.59380574366	0
49994.04699387851	50036.766962947055	0
49994.23147591261	49994.86285691521	0
50014.20591833191	50001.96130031095	0
49991.086709624265	50026.4410707605	0
50011.53302681228	50007.14228004492	0
50017.28634181816	49997.76666689308	0
50009.97828130183	49998.98694511831	0
49998.42280858828	49997.16648699374	0
49981.63287193219	50012.98265475019	0
49991.38352638326	49994.802665766714	0
49998.19710648119	50026.74208698699	0
49989.2673735177	49992.100332574526	0
49983.60754580687	50026.18559871288	0
49994.711411941484	50029.90708723193	0
49985.614406423905	50041.25400036813	0
49989.39807355238	50009.12529163965	0
50001.85647537816	50002.18674254224	0
50007.411759296454	50011.884343995625	0
50012.52113279647	50010.93874121604	0
49995.30592486966	49991.43488924765	0
49979.11028741994	50021.34781520681	0
50011.93847514872	49994.777266105055	0
49997.2733219588	50022.30152669196	0
50003.09050523105	49994.98168183356	0
50023.58458192335	50010.008031241385	0
50024.400635161015	50015.63969515379	0
50009.31669316404	50000.960651664485	0
49988.547157255955	49986.54015875034	0
49987.42716531743	50019.481186598656	0
49984.02617602661	49992.260688525654	0
50006.996567558	50029.43673642438	0
50011.17538221257	50014.127750046806	0
49997.479248524534	50003.13788148927	0
50011.23886805816	49977.80876427163	0
49992.68056377014	50025.21909796744	0
50017.791785206966	50004.10504468356	0
49976.18799995448	50019.12711047864	0
50003.16269428631	50018.86082004992	0
50013.78688239874	50015.99415080916	0
50034.04869841953	50014.82994020081	0
50020.13939552426	49964.31969397732	0
49993.31683021726	50002.431098134926	0
49989.127824122916	50001.31052695597	0
49989.148691333205	50036.650567528675	0
49992.04054653573	50033.88130223572	0
49997.310770919445	50036.47767098101	0
50014.313896486216	50011.5437939993	0
49992.59109417176	50000.573211457	0
50003.566652880276	50030.50523785303	0
50008.267877108185	49989.07992392232	0
50003.849215893635	49983.772560070334	0
50027.92889428372	50020.7037335592	0
50021.73705097939	50009.564116499336	0
49979.67136981523	49996.9167302186	0
50023.68623823112	50004.8260394773	0
50008.60181165578	50003.29954302877	0
50007.03426341326	50002.78519483586	0
49994.34337435215	50032.255215823694	0
50008.65204366756	50021.587738195856	0
49991.824498461094	49968.903099107214	0
50018.683804969405	49969.64528418167	0
49994.911833902814	50002.06249770319	0
50016.093547154676	50001.04383182233	0
50014.49326475696	49993.41580814624	0
50010.70785577176	50012.68365077591	0
49992.09018308693	50030.92397957105	0
50009.82484592517	49966.31554819194	0
50009.86338540017	50029.15447883959	0
50017.04459773899	50009.42883168941	0
49975.05479511751	50020.48444939664	0
50018.814266957874	49976.935422037845	0
49972.86988915821	50011.1602949544	0
50018.73839936864	49964.38397057632	0
49986.31902075687	50007.88823209961	0
50037.84677869666	50013.49214320599	0
49986.7626497455	50022.57075428513	0
49991.27558686835	49997.38676047086	0
50021.65196854081	49986.9755175455	0
49991.72022925353	49991.05799227098	0
50014.31039277268	50003.195809406076	0
50006.33076488964	50021.85080608137	0
50002.45842725257	50020.733578880114	0
50011.95436890833	50032.05146346114	0
49976.475326719534	50026.32249645093	0
50004.463461898726	49974.22705170795	0
49979.26540775074	49998.92037446053	0
49985.75689271241	50024.974625693074	0
50016.455724572654	49985.246793367325	0
50017.17577699267	49991.01902038148	0
50000.601946745934	50034.29818728195	0
49992.16185760877	50007.363039662254	0
50008.80198918544	50016.70893323739	0
50008.86332272949	49997.23757014096	0
50005.45492158128	50004.812675392786	0
49969.349246922604	50022.47156029463	0
49976.08853392796	50028.32756045967	0
50002.331688862534	50006.25738942542	0
49985.74764509577	50012.984861611265	0
50002.02318493679	49998.08436648884	0
50001.91558525365	49975.034283284134	0
49999.095815587745	49982.605861267206	0
49978.35180052781	50017.54967237323	0
50012.38340044227	49979.87179005157	0
50023.600333695045	49993.823460517066	0
49990.4001842264	50016.861106052296	0
49996.075796262594	50028.875218757785	0
50009.63871960279	50009.357844056445	0
50014.32338329563	49980.620621059534	0
50004.370390024604	49999.55927239333	0
50009.933266449494	49981.04026973331	0
49998.279070073906	49989.14790118183	0
50000.09027862911	49985.965986953976	0
50007.58425433884	49982.493922115704	0
49993.48622997502	50027.222240225536	0
50017.4955434832	49965.03907990478	0
50010.51554905166	49989.16362642156	0
50017.824674773416	50002.22275061968	0
49990.75178922058	50034.86742795569	0
50021.88043196609	49961.175165641675	0
49996.64421145819	49998.7371607102	0
49991.75780021829	50019.4660592154	0
50027.913500418224	50017.15451996617	0
50013.81569746937	50019.689133858	0
50004.28831352451	50038.52084396365	0
49992.77931921248	49991.59900125161	0
49978.65701512325	50012.84377515613	0
50004.77482026446	49976.135135741635	0
49995.813684054854	50035.236614467474	0
49983.03468438865	50031.81985864512	0
50004.71734782377	49993.66931775265	0
50025.85747707013	50011.10938751277	0
49968.74387753086	50024.80184334084	0
49983.529336245294	50009.64252562868	0
49993.39848285341	50003.617739878144	0
50014.46718570509	49983.96089301351	0
50020.173441734536	50016.480228422304	0
50007.693507416174	50033.053834120445	0
49993.186312447346	50024.280714627246	0
49994.973836738965	50021.34108776201	0
49987.60408232425	50005.36708203352	0
50009.56722554615	49985.41140067304	0
50011.064823329914	50009.00448136461	0
49987.27549327144	50024.53233017405	0
50005.69923091442	49985.19514755773	0
49996.55414988045	49990.38935152011	0
49995.07237807018	50042.04749290123	0
49995.256284043724	50007.171566107325	0
50004.63754884523	50025.44366895706	0
49993.49255571869	49978.12434827637	0
49989.83621802233	50027.89987456958	0
50001.51715467434	50004.43497947403	0
50001.41748931328	50028.01783116377	0
49988.46472947548	50014.56638681003	0
49995.615601532205	49989.10904325816	0
49999.81186632161	50032.984149561446	0
50018.44718751919	50011.09523383245	0
50006.87791557796	49974.77446315902	0
49998.651631418616	50001.085531096855	0
49973.43281330659	50016.31538166456	0
49999.58320808095	50030.37685735507	0
49993.2894251306	50029.713716955564	0
49975.40500419498	50029.76201243983	0
50024.11542290242	50025.79299951493	0
49999.27756647585	49989.79791973968	0
49975.331603970415	50018.305052245814	0
49989.444688856944	50015.01093933485	0
49977.12504489644	49984.27347298042	0
49990.25690366514	49976.93831099457	0
50008.542487659186	50029.22940403769	0
50030.156146407935	50022.63532110915	0
49982.07322711716	50040.05289780173	0
50015.510839560164	49974.52445377229	0
49991.451148315326	50008.25060634001	0
50004.828070634074	50001.96933190945	0
50005.25330437662	49996.96558677492	0
49985.312292490395	50028.4759868639	0
50009.362837543355	50030.82482796203	0
50032.563228420164	50009.47854831758	0
49995.611104707394	50005.87596824924	0
50030.271117137454	50014.62710637189	0
49984.88558796916	50014.44361380154	0
49964.64000266914	50008.941933773196	0
49988.96237106808	50042.15384836116	0
50009.56366943694	49988.76303901595	0
50003.12119682203	50036.8696976103	0
49992.18350608743	49998.14283062459	0
49981.495117914346	49992.42868929224	0
49974.716587797215	50013.61636381599	0
50007.40338647013	50005.50670355559	0
50004.1132212756	50009.0422421293	0
50010.68776219184	50018.411945879954	0
50015.32555646248	49998.84607093262	0
50030.745394478356	50020.15587370813	0
50025.03173903792	49992.682176105074	0
49972.46927924088	49992.61330818193	0
49996.89332440772	50014.40214761091	0
50028.82168033592	50008.767927582856	0
50012.027869657475	49992.27122572834	0
49986.86969018716	50002.801212535116	0
50034.801909062	50011.167777959345	0
50022.083673384936	50010.63417620861	0
50009.30764203974	49972.31312632704	0
50129.86395682713	50190.80486304046	22
50129.75904854732	50163.88515789329	22
50133.925537818424	50139.06499484302	22
50107.672412734966	50199.13870811481	22
50135.56008978186	50111.40336775438	22
50137.0838294953	50085.54947508299	22
50085.08989668999	50210.7516656491	22
50163.741177122196	50112.36826063883	22
50109.6882425962	50137.3889676551	22
50186.62488077444	50110.02868199025	22
50131.907967084844	50062.32480960294	22
50096.27417496832	50114.54670062203	22
50061.453041918234	50223.9203609252	22
50108.02630027054	50076.05997152373	22
50082.36627960335	50184.55731671683	22
50155.17828939281	50170.35548737413	22
50089.4289332234	50236.974626860865	22
50118.321959149755	50231.93260439713	22
50149.139394924125	50233.53305962892	22
50163.50945707991	50257.737029835924	22
50176.80224685829	50180.26414498842	22
50064.277724711465	50199.45352662661	22
50160.684164216014	50058.62549127039	22
50040.538770760664	50193.772265535204	22
50208.4989600353	50100.28608659485	22
50179.277880606176	50233.91290325221	22
50095.767879678475	50048.78277003996	22
50154.539388578014	50196.29646608376	22
50188.55314166516	50083.07870874806	22
50058.76583041119	50174.70923530885	22
50151.688159170524	50034.603683958005	22
50109.69345405675	50260.40854465283	22
50176.25335887665	50148.71715409158	22
50178.448917040725	50023.422241031425	22
50083.46983358605	50152.609630340026	22
50020.95824876804	50214.75989656173	22
50161.07380461273	50087.838407601994	22
50102.78868283158	50026.23098622598	22
50065.65252716829	50111.49967877646	22
50138.065901669994	50007.81899988737	22
50172.12807018385	50000.706253140845	22
50211.28275709685	50070.598772831916	22
50056.28982593662	50147.15208583364	22
50110.647966853176	50287.50243812671	22
50201.86334739853	50043.55786037921	22
50207.671525081736	50219.650494262096	22
50212.11066493883	50021.24128713405	22
50220.02710087626	50239.88493869918	22
50248.706798486826	50252.5696277281	22
50126.43792096903	50309.59122257376	22
50177.923821708195	50282.93022185362	22
50085.10325647607	50085.081836369965	22
50197.9711582222	50295.25245693078	22
50239.11937123921	50099.34465452338	22
50170.18534738253	50311.180624670684	22
50209.33075835643	50194.72920794498	22
50103.85687309704	50164.3100870203	22
50188.20948161522	50205.072254289225	22
50241.87752763588	50072.85296104445	22
50225.950748507734	50288.186563885356	22
50139.640404396974	50256.81491225342	22
50182.346094057866	49975.44731504931	22
50204.84490607266	50271.59488716084	22
50059.77785692899	50249.73619254579	22
50041.27214242985	50103.45199207389	22
49999.87497034941	50201.257758201886	22
50270.73654551393	50267.973224867375	22
50061.74175411974	50080.48343500425	22
50066.806273008166	50046.34663944791	22
50159.70992240859	50337.5965281967	22
50234.43973725559	50311.73685956668	22
50023.611646067555	50126.46335654404	22
50276.28264200999	50290.74294944353	22
50214.19537530811	50322.85222841195	22
50221.25541164803	50125.56172275298	22
50044.49206131743	50276.25974911887	22
50197.939376581584	50157.392850579956	22
50113.12515901439	50005.04056158078	22
50288.36197135083	50311.367554035685	22
50243.3501076208	50227.10457374617	22
50154.245840439085	50282.790445093015	22
50108.41317787968	50335.68674508657	22
50261.54336495165	50207.05143672092	22
50148.048237901814	50367.076254435065	22
50088.08065223259	50278.987544787284	22
50168.80290821143	49948.51994673543	22
50150.4489278741	49983.59481139126	22
50157.11507372835	49921.98403845012	22
50025.595136918564	50157.603831784436	22
50257.35647917596	50116.89641576062	22
50287.247981226086	50335.77819852112	22
50000.56386432334	50115.289744078626	22
50130.839766164565	50347.1955776679	22
50021.248517853724	50087.14391123412	22
50226.693626471264	50044.37374169365	22
50226.5854180232	50165.9571982945	22
50078.791978878835	50022.36437085303	22
50014.68450793933	50243.19711346444	22
50250.20447349141	50180.180993186084	22
50019.27014578891	50056.36099708664	22
50021.234639827664	50291.6154768191	22
50040.055884642316	50042.047804298076	22
50182.77394224898	49909.14943348168	22
50264.95785658865	50092.10620790789	22
49988.517037309095	50086.12593794179	22
49959.452405319884	50097.68775528958	22
50209.814049147135	50350.865430879676	22
50112.22559538893	49976.99657935839	22
50305.703991077266	50295.74097365504	22
50177.529139099905	50359.05873703172	22
50251.94330883841	50155.19243584392	22
50293.21729267269	50084.993029928344	22
50104.1711468353	49953.12602384487	22
50280.12712955839	50113.20129350755	22
50138.92286009251	49962.71263572388	22
50067.64554285782	50290.22628266226	22
50194.697844886425	49937.79516698692	22
49998.896680167585	50303.516135572434	22
50040.0368720938	50232.70867838638	22
50292.080294289066	50139.754277178545	22
50015.903300868085	50180.02518166986	22
50197.19455999847	50376.56848313232	22
50011.976559573595	50029.3134091663	22
50144.49066368463	49895.59765754222	22
50270.55479429172	50233.12453962802	22
50167.43872137816	49891.68570377623	22
50317.022163598	50341.67931014388	22
50308.725623803846	50062.28008669123	22
50186.285853066154	50332.7216261844	22
50289.83786861708	50219.35732307902	22
49998.21411426456	50163.63372029245	22
49951.92687937614	50069.61706577007	22
50084.878854118804	50353.85671456215	22
50322.10611721748	50097.87857999835	22
50297.29820344925	50267.15815596883	22
50108.047957367264	50370.72289936925	22
50134.759277892554	50215.57256796055	22
49995.571111048834	50256.16248038021	22
50283.67737144557	50062.66669199036	22
50344.898152140064	50341.3098526184	22
49971.51111935475	50150.40467168823	22
50042.31900288357	50313.468152274094	22
50152.65804716538	50391.27118603655	22
50262.24590917527	50320.087919602505	22
50071.16449535858	50325.86716196445	22
49995.3689544413	50011.21116198781	22
50131.88344474949	49923.193531458914	22
50298.83307453847	50040.64191970447	22
50020.57502061909	50007.30793761836	22
50316.51725936924	50316.373320328465	22
50020.4815851417	50267.929162460525	22
50316.615437472865	50219.26067246927	22
50247.56419592026	50278.54131795486	22
49927.38605188687	50073.53011199563	22
50287.07374902362	50169.88517249155	22
50052.483450342996	50014.993710435454	22
50068.52956424361	49992.27135436619	22
50084.15305818367	50377.626965363546	22
50125.59044065141	50036.693057961405	22
49937.12193985185	50045.24996080422	22
50082.93889527119	49941.421627437085	22
50300.9314577127	50244.00718788448	22
50050.889390643366	50337.26923623462	22
50197.17636602838	50131.51263507656	22
50032.54055990399	49983.774637509334	22
50346.80206300799	50225.93040639381	22
50330.54966669769	50289.498874118486	22
50236.116139727266	50336.18126352682	22
50125.32215741469	50387.48339529127	22
50321.91275335624	50037.89081803997	22
50202.62858332862	49993.97342748523	22
50343.788326181966	50312.66489343855	22
50228.57430819073	50265.21220033806	22
50247.27982406497	50361.35283400818	22
50071.76671530205	49965.84830725336	22
49969.902157931705	49997.8740045788	22
50128.400618329775	50415.78788775352	22
50054.53721367556	50363.71210773361	22
50099.9449430937	50425.88620742092	22
50032.47004339155	49952.35713930923	22
50026.16101346078	50339.989254935914	22
49967.16537039234	50250.850774113365	22
49951.75948054913	49982.78377320018	22
49957.27704891511	50168.960219827284	22
49982.947062342595	50183.79251574168	22
50367.196765303575	50293.30101544718	22
50370.834187980065	50353.54273414751	22
49972.28471410705	50320.654904955474	22
49978.02137756175	49972.58498039221	22
50039.99656578444	49928.67409377442	22
50394.54143162199	50334.7662275388	22
50339.60819948316	50370.71471943756	22
49964.30075007706	50043.00217613656	22
50331.861565317464	50012.09813281834	22
50094.80653327152	50449.853855068315	22
50239.031059360364	50013.00849622475	22
50303.37754036892	50012.195589256	22
50175.74269884797	50397.34875880594	22
50061.435004635096	49912.70939854339	22
50343.662590955995	50108.31508770131	22
50222.030994927816	49968.53083925657	22
50152.10565542523	49866.80889782903	22
49919.46811005393	50023.02229934487	22
50220.673678361076	49944.8450264746	22
50314.993320984206	50164.08923077166	22
50058.71745431611	49946.45613264186	22
50354.881040812885	50130.8965080786	22
49994.61349207479	50228.04665119848	22
50019.13177683871	50369.86995499534	22
50339.00221278754	50160.50107828354	22
50337.855860760625	50076.868277619564	22
50205.12005824003	50403.92857310506	22
50231.94775670381	49923.536864142625	22
50217.25605474782	50429.75355393026	22
49999.75519072206	50339.801768272	22
50042.35779661612	49890.43968805933	22
50054.958396489645	49869.39760218575	22
50392.548564690456	50365.361500628685	22
49964.005939805684	50279.85206960354	22
49919.821814961775	50096.452942929776	22
50370.14261574801	50109.219293050344	22
49985.0085560705	50358.88024397653	22
50415.065015100736	50355.72718660386	22
50235.515138589086	50201.543334466645	22
50006.84767274824	49979.220738443226	22
50389.29422855649	50300.53800515098	22
49947.756874496925	50019.32078063101	22
50301.21040976605	50366.87358445559	22
50012.264247664374	49895.231429832216	22
50125.79668662241	49864.419873159284	22
49994.13955644179	50279.691847111724	22
50068.801214005376	49890.269933347336	22
50366.14925454749	50085.83537221666	22
50361.46859769066	50249.971958672795	22
49913.50270609468	50125.57819656602	22
49980.13400454779	49941.15734316987	22
49903.34707242268	50041.128126690695	22
49937.26944364566	50116.695807155746	22
50214.19872627628	49908.673617416	22
50409.240574969015	50280.16813474754	22
50009.00496231724	49940.32701747297	22
49900.159291663054	50078.41795608339	22
50360.13945715825	50382.67885526937	22
50265.51893610184	50387.22632936331	22
49891.01826018616	50010.64904885516	22
49968.265603091975	50206.99291869222	22
50167.87086041999	50425.92210639189	22
50239.502751575266	50403.84208629312	22
49965.93393122692	50383.69734878161	22
50099.77109339883	49890.78293862504	22
50306.627764799065	50394.89077994302	22
50384.9904091615	50273.62439552902	22
50331.5795783286	50243.4138875248	22
49902.04963694135	49984.40251928017	22
50326.331142704046	50185.45038736834	22
49947.96136057067	50229.03788968197	22
50098.746175404805	50309.71597424719	22
50348.63209959952	49990.15913073448	22
49929.52894729906	49997.908181502746	22
50137.29798740735	49841.93319960605	22
50094.57372912371	50476.878602287026	22
50303.57776709328	50116.18100519583	22
50265.305399283345	50416.19259923061	22
50338.674765336684	49963.94188937957	22
49940.29602169368	50262.57881445235	22
49935.61898988582	49964.12259088602	22
49910.24320088125	50269.21554281778	22
50303.77140249906	49986.91635177032	22
49874.32483789587	49973.01523318711	22
50374.15410307386	49995.970761521516	22
50189.104753278196	49878.75667656977	22
49917.840847390486	50232.63218416774	22
50081.68659114175	49860.70093489233	22
49938.004186858714	50200.65906334598	22
49964.92854678153	50122.92564090864	22
50199.5975535899	49855.84801057483	22
50104.71688012575	50403.04261525997	22
49934.224341817775	50159.136965262565	22
50221.69591816787	50452.70072635672	22
50410.432204599994	50309.71772288028	22
50293.46560312764	50196.55870130767	22
50295.51464457298	50421.63235682796	22
50212.34372720283	49878.45556598423	22
49932.97619807607	49936.47935105848	22
49876.67046102585	50045.01359140204	22
50250.542294015795	49992.37198431723	22
49892.92619459711	49958.22603341373	22
50376.5665598391	50406.153198909255	22
50272.34246557815	50039.010115104655	22
50326.49034739158	50132.97562279177	22
50252.65550197294	49966.012273224704	22
50106.9193019167	49848.01469224321	22
49924.591366660185	50289.35680631111	22
49993.0319633729	50140.28708064878	22
50419.54256783734	50386.88025810976	22
49940.38012330224	50381.33435307384	22
49916.27948192005	50370.644905524045	22
50119.329295849515	50482.82286239487	22
50364.034916019686	49955.153381476885	22
50234.932458379226	49893.09234852131	22
49896.355237668606	50294.22313260153	22
49864.66328545714	49951.19207928331	22
49870.715116511274	50287.32981383786	22
49892.782634390554	50247.47900580434	22
50356.453579584806	50201.15372334834	22
49996.150541105286	49919.96006167787	22
50244.38937816303	50427.03207113241	22
50380.545426688994	50181.644990854555	22
49992.32498535243	49876.4412257853	22
50222.24196550959	49851.07862679757	22
49934.33138490026	50318.47953470005	22
49849.497313096705	50043.600257247286	22
49882.84749945437	50320.858778676666	22
49865.677672114136	50254.71028347753	22
50197.3898772938	50460.166931210675	22
49910.0975911311	49916.713062526236	22
49961.459289911625	50409.749686356656	22
49886.54462339709	50381.35488913473	22
50155.41097647826	49820.334332694205	22
50400.420388415936	50108.7408555611	22
49945.58165543591	49916.35192048988	22
50365.20885094749	50156.30831950077	22
49846.66103372187	50067.21247520754	22
49863.170128023216	50084.63652423014	22
50302.134525293404	49963.33334497788	22
50090.69185821753	49827.06853528955	22
49969.093748387015	49912.432012811776	22
49857.80118270678	50232.214205827404	22
49915.24282519225	50339.612921256165	22
50109.123380241974	49913.93263635834	22
50060.68604788757	49819.3914883551	22
50383.56166470811	50429.585723790886	22
50414.71180280447	50135.42276188637	22
50156.99472827177	49791.956068409716	22
50350.28520553039	50272.88789401465	22
50402.35347340556	50084.24193982189	22
50279.4766166224	50445.55861575138	22
49830.205982310654	50091.6056208434	22
50072.593451110275	50485.68016252723	22
50147.04129098014	50488.18634375068	22
49822.326488392435	50053.30040276135	22
49806.42487166613	50096.64708479518	22
50162.261531941316	49845.03591107843	22
50135.3756679298	49808.26604151586	22
50167.49497641876	50477.06265117075	22
49840.23497596004	50251.541174387654	22
49838.110779586954	50211.70497788391	22
50179.996274644785	49812.31694476243	22
49982.91725298127	50061.43123137714	22
50106.58377219163	50506.01097996245	22
50121.1200188725	50441.3528680059	22
50367.14809334111	50319.803018120576	22
50064.46014822661	50459.277639525295	22
50037.690266017635	49798.07369325975	22
49973.41112292802	50020.6705867266	22
50256.27424016	49931.559918058534	22
50387.19263239975	49964.127039517254	22
49954.96952436214	50361.388728141676	22
50139.126321888485	50464.64527251353	22
50061.4279875619	49792.41529205759	22
49957.651587275584	49953.30662799908	22
50074.29471326484	50415.09874472624	22
49868.27347498045	49996.573273381895	22
50224.90135416106	50379.24409948089	22
50272.83062337596	49951.131504996534	22
49878.378856031384	50211.86494936811	22
50035.83044491823	50459.060487707415	22
49996.71799591598	50385.85913781623	22
50016.269975729214	49871.800792895214	22
50110.20025072068	49798.38228277214	22
50278.222137657845	50007.86949696355	22
49902.988469422155	50398.16978889346	22
50183.196526315376	50503.65942101533	22
50391.28381113041	50130.77859765451	22
49936.25756437789	50412.65879765457	22
49854.0683099637	50304.11011927599	22
50278.197154891444	50357.774080628864	22
50149.95634916423	49761.75982031953	22
50064.49599732706	50393.664802266714	22
50442.31663397602	50133.242855314194	22
49832.21141709093	50286.8948362441	22
49890.696983110895	50189.599551736675	22
49911.41430151774	50167.72869627101	22
50371.284577962484	50228.55464557164	22
50403.41682038493	49998.18693232092	22
50410.08614628488	49949.774056744274	22
49887.89102506913	50160.91182078595	22
50057.663232918	49768.81741417352	22
50423.39924819998	49925.96395368945	22
50420.07174308209	50019.937641755794	22
49815.47651200756	50268.740890987945	22
50418.362426810454	49974.69996673022	22
50442.218443651356	49959.17644553621	22
50017.459322185794	50484.70982337918	22
50394.41284302408	50059.893627702564	22
50433.82656054998	50312.89183346222	22
49862.58594421076	50367.739745379484	22
50032.734904002595	49765.81964493522	22
49929.23677499136	50435.02157269155	22
49811.64948232349	50224.71013271086	22
49844.45586743389	50109.84053919328	22
50106.25613699959	49775.59500873452	22
49807.5360817932	50026.31920643422	22
49913.90530315155	50203.826380459344	22
50246.10565458563	50451.02815589966	22
50418.88739816633	50045.88538406326	22
50125.557602614965	49748.85292235813	22
50345.704603698156	50032.286723621066	22
50022.85235784832	49846.441462160474	22
50379.543560158054	49934.06758612381	22
49783.152125381916	50018.57426409336	22
50174.66861768746	50452.34325839114	22
50270.26104286291	50470.64681299183	22
50424.26812776531	50334.45711132581	22
50337.37441670225	50394.85737032867	22
49859.172650534136	50197.00139129121	22
49889.52770296563	50130.11571731637	22
50397.27578746282	50158.21496054292	22
49895.65836068568	50101.310425831325	22
49782.40630837398	50219.64715014027	22
50310.75333128249	50443.47807219656	22
50360.32588058276	50056.313421505816	22
50400.87915047962	50407.173471820664	22
50336.70978011025	50457.99920237235	22
50025.81680307577	49822.83546883417	22
49792.63852562974	50281.55163111132	22
50001.17126047473	49817.679116682215	22
49865.284477167894	50151.40137133261	22
49868.30002981038	50114.32680973564	22
50238.594232921474	49870.382802454405	22
49895.10659731225	50356.514398742765	22
50390.265106154206	50244.93697634065	22
50389.02347687732	50210.11592011028	22
50177.81545914572	49767.74970083912	22
50215.62038712017	49828.50253881755	22
49971.6384901668	49855.42959004043	22
49875.14667538827	50401.586101003704	22
50324.64187720332	50484.447095628464	22
49795.25823506152	50305.53674020283	22
50005.85853444981	49790.669397069854	22
50013.65963870054	50412.33664630184	22
49755.92156692174	50014.58640937431	22
49802.92747054808	50202.683781677144	22
49884.13630339386	49902.76200734886	22
50133.222769866305	49778.731860705935	22
50038.889868911014	50429.92234034308	22
50065.407653480695	49746.30361300141	22
50207.60511342873	50496.21019535469	22
49852.89969440604	50018.58790895936	22
49769.45414676257	49985.93752403968	22
50055.63339558882	50506.401455877036	22
50082.35598618923	49721.0463572257	22
50448.513824484035	50390.253198892446	22
49962.64196588467	50439.29800545338	22
50476.60990453996	50400.46313913999	22
50183.61932402819	49744.467267333755	22
50383.9704263249	50017.93667701311	22
49755.11127009853	50228.29569780434	22
50249.808523337466	49840.53616510303	22
49799.40173941267	50174.344531766685	22
50503.00917679237	50406.579616706884	22
49846.865587362794	50175.173642837086	22
50286.83965439095	49924.71500368984	22
49887.243460073056	50424.67237836911	22
50448.404350057346	50361.19509752169	22
49784.52259850329	49960.53933495679	22
50487.558178035084	50431.02394791696	22
50127.22497585494	49725.14568811196	22
50007.78592634857	50444.582924775954	22
50320.94635776266	50419.473618784104	22
50209.002247677876	49797.77020919633	22
50235.1310911489	50473.77819718333	22
50472.64864817359	49952.4428122443	22
50406.9991627818	50182.01350967421	22
50451.29428492397	49986.79689012357	22
50201.12086089771	50528.536297857136	22
49847.77338645096	50346.91722902995	22
49873.13260452429	49928.450311383865	22
49845.493687847134	49937.27276980347	22
50231.88357027092	50523.23587079971	22
50261.52906053736	50528.59492222441	22
49755.78058939275	49951.51917761356	22
50038.862596474006	50384.27356024403	22
49919.10944185633	50464.19395205081	22
50459.158484631655	50422.91280935672	22
49753.57636689727	50258.127754919704	22
50432.584662767564	50284.25360567853	22
50428.44133750306	50414.73253965296	22
49838.77988068215	50135.25949578406	22
50409.957716049554	50231.91065249842	22
50217.123874068566	49769.46072363094	22
49830.49139747386	50313.061688638285	22
50233.947088298104	49802.69311928694	22
50471.900789455205	50371.66507202597	22
50292.07295229871	50537.97692986549	22
50139.90698232534	50512.42171267964	22
50001.513595683864	49762.47435891926	22
50279.54949701074	49973.52984279839	22
50255.4754469693	49785.79562075607	22
50049.77339283029	49840.541460628614	22
