# Supplementary material for: Abundant Topological Outliers in Social Media Data and Their Effect on Spatial Analysis
Source: PLoS One. 2016 Sep 9;11(9):e0162360. doi: 10.1371/journal.pone.0162360 (PMC5017681; doi:10.1371/journal.pone.0162360)
Supplement: S5 Dataset — See the respective attached file. (ZIP) [file pone.0162360.s005.zip › S5_overlap_lws/clust_24_33.csv]

50000.0	50000.0	0
50005.617866136956	50000.0519731636	0
50002.52047643192	50004.876090250946	0
50002.689334711264	50003.13657812308	0
49993.82957819091	50000.67820598295	0
49999.02133034173	50002.74311771021	0
50000.62508924751	49997.57153556058	0
50003.12463782944	50000.09610427862	0
49997.57385027558	49999.84121669528	0
50000.7474054147	50010.00724846448	0
49994.4714122237	50008.6578664922	0
50009.65697956892	49993.518401903086	0
50006.21919399996	50005.54852243241	0
50001.095320914435	50006.51696888545	0
49997.76648551505	50011.80979805977	0
49992.871942356476	50015.39754370275	0
50012.74981278483	49986.73871695857	0
50018.58647191826	49990.55611261125	0
49993.479156172514	50013.71835514086	0
50015.96499319302	50006.705808788436	0
49989.3655601913	50011.220919868014	0
50020.12901804716	49990.64524344877	0
49997.53397774438	50013.28163175991	0
49992.02291687238	49993.22394946702	0
49993.70087287382	50012.49075380555	0
50014.038708603686	50009.481436982765	0
49990.5206090736	50010.10707474396	0
49995.815075999715	50002.757859915895	0
49988.57262477311	50018.87567586168	0
49985.205754429204	50018.991416067714	0
50000.753092597726	50008.92987510806	0
50007.12835689727	50004.5064469943	0
49988.18316939765	50021.965627571284	0
50023.00980510928	50012.84799172331	0
50015.303310407464	50002.549411548316	0
50003.71952171015	50003.70894044671	0
50008.88986368925	49979.077652611086	0
49996.81979534139	49995.34390749475	0
49998.94671960802	49990.96645783639	0
50007.58827520875	49972.71365685861	0
50008.876317257826	50005.85307888341	0
50000.8144250401	50013.706889942834	0
50003.714838425534	50007.820901458785	0
50001.588387733704	49976.2283774819	0
50016.100105237405	50010.206884821266	0
50001.35678820628	50015.50812547974	0
49986.21253594532	50016.916857276745	0
49996.35393901498	50000.28888942667	0
50006.46273709469	50012.86513056279	0
50004.75420497777	50017.69122242193	0
50005.66435559645	50003.276707844845	0
49992.34798452613	50027.8751629872	0
49995.45944176766	50024.66749863028	0
49984.74545734642	50026.693621182414	0
49991.107740510946	50005.27986082665	0
50002.66515454976	50012.75072682848	0
49981.244047583124	50021.223953608634	0
50024.3612314805	50010.80504013063	0
49999.239320752036	49976.959525565035	0
49987.115787018316	50000.97386580161	0
50005.81254185144	49991.93259326773	0
50009.513775259125	50007.19859393015	0
50022.34214683989	50018.54227954308	0
50018.211643719034	49989.32904480352	0
50004.547079700096	49982.58527082029	0
49988.8456146988	49993.5372812326	0
49990.448020219235	50002.43383338751	0
49988.8883163795	50025.70348757823	0
49993.95605091015	49990.62298435866	0
49979.57349343251	50017.44743331287	0
49993.61998194337	49998.8335980756	0
50014.931316771435	49985.91142186888	0
49993.608343833825	49992.74728509485	0
49977.440538726456	50020.13597552961	0
50007.968850473684	50013.02057694987	0
50013.34750767807	50004.97356768187	0
50003.200530054564	50017.44372002275	0
49999.23305352258	50009.409663930746	0
49991.425046132455	50023.405105677804	0
49994.724523319564	50019.00029264135	0
49991.27881765631	50010.76046682384	0
50006.84586173645	49978.00618291794	0
50028.831314768526	50011.34911333689	0
50001.3612650346	49979.21196468529	0
50020.98863127538	50004.80596532164	0
49998.75093557429	49995.82732925432	0
49995.4441258003	49997.28253788326	0
49991.489081565116	50012.21829990068	0
50006.24099323281	50011.48454490207	0
50004.79866590971	49991.89932227533	0
50016.233772829895	50003.19904894724	0
50016.714459267714	50015.182749829175	0
50017.7315448403	50017.16734048088	0
50021.991572317085	50017.52189201108	0
50006.91518930322	49998.42962103721	0
50007.56048927315	49991.89347014625	0
49993.93809606977	49988.93913320493	0
49987.00664227186	50012.58033247648	0
49997.0858178483	50008.93395138812	0
49994.04919956522	50016.66461972759	0
50011.84285352973	50005.72617756539	0
50014.481944166946	50006.68362759123	0
50007.871174675056	49990.44715453634	0
49993.63386266311	50008.00409428245	0
50022.74306037996	50021.18141586944	0
50005.93254669708	49984.05523899566	0
49992.24889826113	50009.939607623324	0
50008.4427934885	49998.58463635654	0
50001.04290890485	50011.37214186102	0
49999.3052704781	49993.19977632991	0
50010.89753360852	50022.16578353757	0
49993.175524820836	50006.918569045156	0
50016.91622746796	49988.41137453173	0
50003.59408194109	50010.58844588422	0
49989.481770527505	49995.4861177332	0
49984.73585085144	49994.20070302458	0
50012.837114776354	49985.1365133406	0
50000.34305247011	50012.785151609714	0
49995.93687457166	50016.99500522154	0
50003.31097355637	49986.238309245724	0
50000.04605916713	50022.082498322925	0
49979.589436539696	50028.499326432466	0
49985.52414874005	50010.01286309389	0
50007.108907010544	50020.95847414887	0
49986.966473469394	49991.51938352491	0
49996.327747491756	49980.00227674999	0
49988.17212697217	49996.38698153703	0
50019.31313217457	50007.61923985611	0
49992.53588896353	50022.37133355393	0
49999.09466713823	50013.476121375024	0
50029.14446966455	50014.75448633938	0
50013.38928689112	50014.433837214296	0
49991.27886238349	50020.93796858425	0
49991.83480712943	49987.47643329798	0
50024.589045646135	50016.69583277622	0
49990.247207031265	50014.37724764673	0
50003.43966867959	49997.20275845644	0
49979.17630883298	50019.5881879999	0
50004.97473340724	50011.470830402024	0
50000.53356820436	50002.76897484182	0
50001.61653316917	50021.572832778234	0
50018.94424032681	49993.60663840168	0
50020.38047703234	50020.74765985587	0
50003.83350669472	50012.03122730116	0
49994.89504568151	50012.84439750901	0
49996.87682846905	50025.861913791916	0
49997.098711243336	49994.16967536577	0
50008.03526460013	50010.35644971345	0
50001.92318083519	50017.45295154525	0
50000.377491796935	49976.984220335165	0
50026.91338485968	50022.55672487124	0
50010.45322470468	49995.07446463879	0
50025.84685964897	50018.18498681671	0
49990.80211823522	49972.58716393453	0
49994.72272385651	50011.37120620343	0
50001.852378398005	50018.878474248006	0
49993.667654834906	49987.16892821146	0
50007.45552580738	50016.24722775261	0
50006.35128652182	50019.260102430024	0
50017.30387364059	50007.37394946992	0
49992.58703477916	49996.877168060775	0
50009.947620039384	50010.555094314834	0
49981.69947842373	50032.69512916941	0
49998.7770444248	50004.736977470784	0
49994.8396787193	50028.32619228644	0
49982.117999111564	50004.50644407321	0
50013.2587395598	49973.331376080634	0
50007.117533706994	50013.97330272922	0
49986.106936163014	50005.875429998	0
50001.72815943438	49991.6223069385	0
49998.46111792426	49998.329947724305	0
49993.05079443288	49995.51758079045	0
49989.09372078051	50029.30164552847	0
49992.520614717694	50005.040407713124	0
49983.052676738946	50016.443790599325	0
50009.99933301167	49987.13042252917	0
50015.98052851708	50019.71642252736	0
50016.21088632802	50021.48245778065	0
49998.70534882709	50006.917655615514	0
50009.12283055781	49982.086019546914	0
50019.024422535396	49979.180277617896	0
49990.26812337824	50030.2433063761	0
50003.491373859586	50026.35326489596	0
50014.994024579595	50017.72461282274	0
49999.503039100484	49979.993643984395	0
50016.59446989725	50011.704717480185	0
49987.5977680182	50016.2290938631	0
50006.390223561066	50006.65247227412	0
49981.80446184957	50026.90913270939	0
50031.93010862833	50017.21669287606	0
49987.002216492045	49994.37889454773	0
49985.92984921823	49988.95089163288	0
49987.43993140122	50031.405447704085	0
50013.74744611762	50012.43595942395	0
50018.7613895136	49998.645986736985	0
49976.04473665306	50022.98122919165	0
49987.940111189746	50038.4642042733	0
49998.49833424281	50015.34065276485	0
49994.770924699485	49982.39483626172	0
50000.81946056605	49989.27299020345	0
50016.92192325264	50018.480079521134	0
49995.77472700451	50009.82146876009	0
50025.69800720146	50020.491751462134	0
50013.55698775832	49971.58637274212	0
50011.00484594075	50005.00909070638	0
50026.67566909949	50012.980460931394	0
49997.33402353429	50017.842517393554	0
50004.40707653658	50000.68201633885	0
49990.062388632665	50021.873354042815	0
50007.94935946199	50000.55027054603	0
50021.52709422977	50008.28070517207	0
49974.42067889195	50019.43514323515	0
49993.46267817778	50033.181532471506	0
50011.86235055272	49996.41798817724	0
49987.663678211175	50043.84812144951	0
50007.67900232572	50007.70860501627	0
49994.15871647191	50038.08133593811	0
50007.33149770581	50022.79586273945	0
50012.948596504204	49999.23930996417	0
49994.60830319436	50003.57991862978	0
49983.259687413985	50006.67382320212	0
49987.767663779436	50025.748578925755	0
50000.377272225785	50031.02940101947	0
50006.200386445016	50001.51095319235	0
50025.26392312976	50023.16967630435	0
50013.22075925868	50006.565093937745	0
50016.585940684716	49986.990231434385	0
50010.34109688018	49983.7662747601	0
49986.57033639794	50020.426911942945	0
49995.74608418766	50014.093268935794	0
49979.820894012235	49999.83087349788	0
49992.848058799624	50018.606894891454	0
50009.49589345917	50004.08409166397	0
49995.445185531455	50015.34504338111	0
50012.65381958483	50021.704694713684	0
49996.32469968638	49986.25708256548	0
50015.35167753262	49996.81578074006	0
49986.545683340795	50011.15751195093	0
49999.01544000135	50031.23030123682	0
49984.04955694483	50033.704391224725	0
49996.34341982974	50016.06335658903	0
50003.28740459564	50033.504668726906	0
49991.228567853206	49998.994701024145	0
49998.48690694425	50034.82578726027	0
49978.796080530774	50029.228557862385	0
49972.68784987362	50023.40757561975	0
49979.767530607896	50006.443727209575	0
50003.901374846355	50022.071294366	0
50006.68412061943	49996.90955893893	0
49984.807419862154	50032.82916653138	0
49978.76889817724	50004.212907244015	0
50003.12234167268	49996.03595609164	0
50015.35949676402	49981.16546488212	0
50022.09116220106	50006.067597515845	0
49983.69614882663	49993.828876330015	0
49986.78398419033	50021.42345671076	0
49981.729597247	50017.71289487197	0
50005.12751088182	50026.85013294925	0
50006.22458721331	50010.28292114303	0
49996.483865586386	50007.00468741623	0
50009.52473506737	49992.39278211181	0
50014.49173332011	49995.93493838386	0
49994.50958438835	49996.90612479115	0
49987.59907203679	50009.38172949153	0
49984.960476002576	50031.0667794853	0
50008.74957161253	49994.92256567525	0
50010.46636301196	50003.077502344924	0
49984.148036034974	50017.19326230654	0
50004.971353289846	50029.65237519613	0
50012.70520670574	50000.99789815918	0
49989.42472028371	50007.06726861293	0
50027.670453407736	50018.20325321183	0
50011.440803861224	49968.8031552737	0
50037.945541020505	50011.155881581384	0
50001.96560497818	49985.14721363819	0
49991.94746759981	50013.46046976003	0
49999.00956378052	50025.146383235246	0
49982.77803511375	50003.13282277213	0
50014.11323694496	50000.20060613697	0
50023.13171616355	49987.58322604696	0
50004.21835121946	49971.40399318016	0
49990.15117831817	50013.05817990865	0
50008.16124251416	50039.635897582004	0
50007.9107866898	49997.54848848105	0
50000.976005797296	50001.37556251932	0
49996.1869171375	50012.1411597242	0
49981.777229712156	49995.12804494148	0
50010.25573551855	50024.995130932744	0
50002.20217308013	50029.874141640044	0
49990.618018822985	50036.4754032552	0
50022.654906278236	50014.17767062547	0
50000.18629733061	50004.775095715304	0
50025.70954018735	50015.05150700048	0
50028.39076938722	50013.5273054852	0
50004.52778030394	49989.54551679142	0
50016.11597760707	50023.63763528583	0
50012.06226017531	50002.80007589341	0
50015.57500712852	49976.59380574366	0
49994.04699387851	50036.766962947055	0
49994.23147591261	49994.86285691521	0
50014.20591833191	50001.96130031095	0
49991.086709624265	50026.4410707605	0
50011.53302681228	50007.14228004492	0
50017.28634181816	49997.76666689308	0
50009.97828130183	49998.98694511831	0
49998.42280858828	49997.16648699374	0
49981.63287193219	50012.98265475019	0
49991.38352638326	49994.802665766714	0
49998.19710648119	50026.74208698699	0
49989.2673735177	49992.100332574526	0
49983.60754580687	50026.18559871288	0
49994.711411941484	50029.90708723193	0
49985.614406423905	50041.25400036813	0
49989.39807355238	50009.12529163965	0
50001.85647537816	50002.18674254224	0
50007.411759296454	50011.884343995625	0
50012.52113279647	50010.93874121604	0
49995.30592486966	49991.43488924765	0
49979.11028741994	50021.34781520681	0
50011.93847514872	49994.777266105055	0
49997.2733219588	50022.30152669196	0
50003.09050523105	49994.98168183356	0
50023.58458192335	50010.008031241385	0
50024.400635161015	50015.63969515379	0
50009.31669316404	50000.960651664485	0
49988.547157255955	49986.54015875034	0
49987.42716531743	50019.481186598656	0
49984.02617602661	49992.260688525654	0
50006.996567558	50029.43673642438	0
50011.17538221257	50014.127750046806	0
49997.479248524534	50003.13788148927	0
50011.23886805816	49977.80876427163	0
49992.68056377014	50025.21909796744	0
50017.791785206966	50004.10504468356	0
49976.18799995448	50019.12711047864	0
50003.16269428631	50018.86082004992	0
50013.78688239874	50015.99415080916	0
50034.04869841953	50014.82994020081	0
50020.13939552426	49964.31969397732	0
49993.31683021726	50002.431098134926	0
49989.127824122916	50001.31052695597	0
49989.148691333205	50036.650567528675	0
49992.04054653573	50033.88130223572	0
49997.310770919445	50036.47767098101	0
50014.313896486216	50011.5437939993	0
49992.59109417176	50000.573211457	0
50003.566652880276	50030.50523785303	0
50008.267877108185	49989.07992392232	0
50003.849215893635	49983.772560070334	0
50027.92889428372	50020.7037335592	0
50021.73705097939	50009.564116499336	0
49979.67136981523	49996.9167302186	0
50023.68623823112	50004.8260394773	0
50008.60181165578	50003.29954302877	0
50007.03426341326	50002.78519483586	0
49994.34337435215	50032.255215823694	0
50008.65204366756	50021.587738195856	0
49991.824498461094	49968.903099107214	0
50018.683804969405	49969.64528418167	0
49994.911833902814	50002.06249770319	0
50016.093547154676	50001.04383182233	0
50014.49326475696	49993.41580814624	0
50010.70785577176	50012.68365077591	0
49992.09018308693	50030.92397957105	0
50009.82484592517	49966.31554819194	0
50009.86338540017	50029.15447883959	0
50017.04459773899	50009.42883168941	0
49975.05479511751	50020.48444939664	0
50018.814266957874	49976.935422037845	0
49972.86988915821	50011.1602949544	0
50018.73839936864	49964.38397057632	0
49986.31902075687	50007.88823209961	0
50037.84677869666	50013.49214320599	0
49986.7626497455	50022.57075428513	0
49991.27558686835	49997.38676047086	0
50021.65196854081	49986.9755175455	0
49991.72022925353	49991.05799227098	0
50014.31039277268	50003.195809406076	0
50006.33076488964	50021.85080608137	0
50002.45842725257	50020.733578880114	0
50011.95436890833	50032.05146346114	0
49976.475326719534	50026.32249645093	0
50004.463461898726	49974.22705170795	0
49979.26540775074	49998.92037446053	0
49985.75689271241	50024.974625693074	0
50016.455724572654	49985.246793367325	0
50017.17577699267	49991.01902038148	0
50000.601946745934	50034.29818728195	0
49992.16185760877	50007.363039662254	0
50008.80198918544	50016.70893323739	0
50008.86332272949	49997.23757014096	0
50005.45492158128	50004.812675392786	0
49969.349246922604	50022.47156029463	0
49976.08853392796	50028.32756045967	0
50002.331688862534	50006.25738942542	0
49985.74764509577	50012.984861611265	0
50002.02318493679	49998.08436648884	0
50001.91558525365	49975.034283284134	0
49999.095815587745	49982.605861267206	0
49978.35180052781	50017.54967237323	0
50012.38340044227	49979.87179005157	0
50023.600333695045	49993.823460517066	0
49990.4001842264	50016.861106052296	0
49996.075796262594	50028.875218757785	0
50009.63871960279	50009.357844056445	0
50014.32338329563	49980.620621059534	0
50004.370390024604	49999.55927239333	0
50009.933266449494	49981.04026973331	0
49998.279070073906	49989.14790118183	0
50000.09027862911	49985.965986953976	0
50007.58425433884	49982.493922115704	0
49993.48622997502	50027.222240225536	0
50017.4955434832	49965.03907990478	0
50010.51554905166	49989.16362642156	0
50017.824674773416	50002.22275061968	0
49990.75178922058	50034.86742795569	0
50021.88043196609	49961.175165641675	0
49996.64421145819	49998.7371607102	0
49991.75780021829	50019.4660592154	0
50027.913500418224	50017.15451996617	0
50013.81569746937	50019.689133858	0
50004.28831352451	50038.52084396365	0
49992.77931921248	49991.59900125161	0
49978.65701512325	50012.84377515613	0
50004.77482026446	49976.135135741635	0
49995.813684054854	50035.236614467474	0
49983.03468438865	50031.81985864512	0
50004.71734782377	49993.66931775265	0
50025.85747707013	50011.10938751277	0
49968.74387753086	50024.80184334084	0
49983.529336245294	50009.64252562868	0
49993.39848285341	50003.617739878144	0
50014.46718570509	49983.96089301351	0
50020.173441734536	50016.480228422304	0
50007.693507416174	50033.053834120445	0
49993.186312447346	50024.280714627246	0
49994.973836738965	50021.34108776201	0
49987.60408232425	50005.36708203352	0
50009.56722554615	49985.41140067304	0
50011.064823329914	50009.00448136461	0
49987.27549327144	50024.53233017405	0
50005.69923091442	49985.19514755773	0
49996.55414988045	49990.38935152011	0
49995.07237807018	50042.04749290123	0
49995.256284043724	50007.171566107325	0
50004.63754884523	50025.44366895706	0
49993.49255571869	49978.12434827637	0
49989.83621802233	50027.89987456958	0
50001.51715467434	50004.43497947403	0
50001.41748931328	50028.01783116377	0
49988.46472947548	50014.56638681003	0
49995.615601532205	49989.10904325816	0
49999.81186632161	50032.984149561446	0
50018.44718751919	50011.09523383245	0
50006.87791557796	49974.77446315902	0
49998.651631418616	50001.085531096855	0
49973.43281330659	50016.31538166456	0
49999.58320808095	50030.37685735507	0
49993.2894251306	50029.713716955564	0
49975.40500419498	50029.76201243983	0
50024.11542290242	50025.79299951493	0
49999.27756647585	49989.79791973968	0
49975.331603970415	50018.305052245814	0
49989.444688856944	50015.01093933485	0
49977.12504489644	49984.27347298042	0
49990.25690366514	49976.93831099457	0
50008.542487659186	50029.22940403769	0
50030.156146407935	50022.63532110915	0
49982.07322711716	50040.05289780173	0
50015.510839560164	49974.52445377229	0
49991.451148315326	50008.25060634001	0
50004.828070634074	50001.96933190945	0
50005.25330437662	49996.96558677492	0
49985.312292490395	50028.4759868639	0
50009.362837543355	50030.82482796203	0
50032.563228420164	50009.47854831758	0
49995.611104707394	50005.87596824924	0
50030.271117137454	50014.62710637189	0
49984.88558796916	50014.44361380154	0
49964.64000266914	50008.941933773196	0
49988.96237106808	50042.15384836116	0
50009.56366943694	49988.76303901595	0
50003.12119682203	50036.8696976103	0
49992.18350608743	49998.14283062459	0
49981.495117914346	49992.42868929224	0
49974.716587797215	50013.61636381599	0
50007.40338647013	50005.50670355559	0
50004.1132212756	50009.0422421293	0
50010.68776219184	50018.411945879954	0
50015.32555646248	49998.84607093262	0
50030.745394478356	50020.15587370813	0
50025.03173903792	49992.682176105074	0
49972.46927924088	49992.61330818193	0
49996.89332440772	50014.40214761091	0
50028.82168033592	50008.767927582856	0
50012.027869657475	49992.27122572834	0
49986.86969018716	50002.801212535116	0
50034.801909062	50011.167777959345	0
50022.083673384936	50010.63417620861	0
50009.30764203974	49972.31312632704	0
50026.531265259866	50020.20667712861	23
50014.83582482267	50045.58381437119	23
49987.82616343622	50062.58865724611	23
50043.2354063152	50040.30577390435	23
49994.79460243567	50030.789396882945	23
50059.46099155661	50067.57671422876	23
50049.00184446668	50000.2772057275	23
50038.41153359409	50079.44624529184	23
49970.97690639567	50024.06187813409	23
49942.80222037	50013.69491193277	23
49964.41794296531	50078.74562754342	23
49964.11404854429	50053.58304730909	23
50004.5077672047	50007.19922992157	23
49937.87749559703	50046.908822069345	23
49951.129004659335	50103.919315584106	23
50079.79143838016	50048.06476854438	23
50108.88088997865	50037.55421303977	23
50065.410004333	49973.634493693164	23
50098.24146728915	50064.54541025113	23
49980.05997573512	49995.93333743748	23
50043.21846039477	50109.732538917415	23
49921.16713271773	50000.64822516912	23
49994.147512290976	49974.66744066215	23
50073.2375781589	49944.114299430905	23
50100.037471875316	49954.42758262091	23
50013.00432726406	50072.2037878291	23
50088.461953593716	50017.326158707554	23
49983.41402393401	50100.49824644896	23
50111.987751043045	49979.0472742651	23
49970.540153039765	50121.70349221173	23
49947.53536324968	50132.1245449316	23
50130.545986003046	50019.459139341605	23
50033.39258329589	50132.58086779485	23
50128.16858880622	49954.69532689844	23
49965.371035891185	49965.639352604805	23
49985.06027519197	49946.23981133096	23
49942.1406251079	49943.999025770536	23
49949.922496007006	49990.43071186247	23
50141.19349524868	49975.03680788999	23
49926.540050659554	50107.28317384761	23
50036.30236574745	49973.88474104857	23
50141.39542136434	50043.671883104966	23
50079.59680800611	50086.92976684597	23
49988.90707262796	50148.97675617926	23
49905.85173561539	50029.47423989351	23
50159.525124135216	50026.265797272754	23
50018.09248346964	50153.71533553299	23
49933.2144087312	49971.81747384749	23
50165.24619521133	49972.389856785216	23
49910.29420300037	49941.75364092297	23
49946.395195533514	49919.60437895671	23
49954.21471783649	49895.63697401195	23
50105.29883459524	50093.123707371094	23
50041.31847116515	49942.5990324643	23
49929.96343286262	50074.24364446717	23
50181.552950429	49997.01496126279	23
50068.10145986978	50131.00410716456	23
49898.07765851039	50110.4737003168	23
50007.68850060353	50101.38939869964	23
50019.69909743852	49923.02917710592	23
50066.50515483591	50027.58526979061	23
50177.233210633014	49945.98030307389	23
49904.454422027455	50063.20580942724	23
50029.32194970636	50176.86736857744	23
49971.837930144815	50168.63924453613	23
50020.93204939121	49892.9046674975	23
50130.45891404646	50096.120317813926	23
49890.649736522144	50008.81802785264	23
50046.85268083797	49910.20532553762	23
50149.81270521468	50117.092053790795	23
49900.28661274951	49917.7343192857	23
50040.061893961414	49878.36257741815	23
49989.42498388244	49885.3057214536	23
50128.1702944161	50064.02106547805	23
49873.78597966486	50033.385479329074	23
49874.167358465194	49928.15274857167	23
50060.7689174227	50172.05303641264	23
50096.52635648968	50136.1573073292	23
50197.656972884426	49970.783058683395	23
50208.256168106884	49999.65435484839	23
50063.58686022765	49866.24448876349	23
49923.53288390478	50138.20762913146	23
50154.595228206825	49932.28219882469	23
49937.393357691515	50161.48495183875	23
49847.76072676395	50042.92739680913	23
49928.30273829185	50188.65862871796	23
50073.86780922814	49844.326559539164	23
50232.61517897339	49999.92378350364	23
50100.2246900525	49828.86905902165	23
50128.03366288432	49822.86538708043	23
50139.31999190191	49911.467186348724	23
50086.39727158509	50163.901500941574	23
50130.65966987407	50136.88733299993	23
50116.993526463586	50165.74209872728	23
50010.8253512066	50195.33676117484	23
50121.97122813458	49797.31736697205	23
49868.80275846997	49899.7607689168	23
50189.878462185094	50021.70220444193	23
49975.64485817422	49912.63693340506	23
50078.24795485137	49812.45152525833	23
50121.15733960347	49853.77626619952	23
49879.64254174196	50087.41309231768	23
49910.030458509005	50170.84807317845	23
50132.75802295314	49884.529436635436	23
49997.570776894914	50125.55526303875	23
50250.22581930727	49972.18943164703	23
50215.43953924222	50034.076601336776	23
50195.15327728886	50057.82132869694	23
50159.071614299035	50064.83333777514	23
50122.30950323076	49765.23033308581	23
50010.397015713796	49861.955321359295	23
50191.976984729954	50086.37226188922	23
50134.86473745718	50185.88671438929	23
49841.54273574201	50072.81137102171	23
50010.493270448125	50220.953588911754	23
49866.231410595436	50062.49591202129	23
50095.4860752926	50187.4570111004	23
50114.26147243317	49929.09821783579	23
50000.12957496224	50249.282672830974	23
50116.60357318843	49738.81746676234	23
50134.94291729284	50218.40095959103	23
50038.32640629853	50206.27550818417	23
50221.42144463798	49949.28278015774	23
50165.08018876864	49902.76615492853	23
49862.63188393071	50113.41851136594	23
49895.452548796515	49885.734913254746	23
50069.80384879114	50201.15576664386	23
50031.297875156204	50236.276499242325	23
49917.98311661386	49875.69088687066	23
50149.562190545585	49785.605291012966	23
50147.04611785822	49840.907340535436	23
50259.77794767357	49944.78748189842	23
50117.91698698321	49711.165581314825	23
50174.80823504049	50111.89264438558	23
50094.12845520326	49758.04397122607	23
50146.772501048225	49732.61733656835	23
50164.3845724294	49812.854568575465	23
49820.02028649044	50060.09620373009	23
49886.59404990494	49951.90292607142	23
50177.19164918661	49776.81761467125	23
49849.680996075665	50134.5295673086	23
49979.136777474865	50271.19220269112	23
49851.496606950386	50016.722384453984	23
49894.20924187743	49984.157478506	23
50167.22311231665	50087.92944360911	23
50097.69974579926	49789.50181487085	23
49824.568386515646	50022.98284361989	23
50002.75503703032	50276.92205057126	23
49863.15753686101	49958.34416648602	23
50035.263822215056	49852.71363435211	23
50068.95862876849	49775.441678787065	23
50167.638381990735	49859.12023249067	23
49894.709413311255	49852.61005976117	23
49896.38534797378	50141.60113355281	23
50170.8382324468	49721.82998269403	23
50107.199783620956	49901.60075080577	23
50106.54267516696	50212.36018478646	23
49839.31799180254	49941.84539023285	23
49927.115035825445	49851.03110445798	23
49825.89537351278	50141.88405736576	23
50056.585773991	49801.824732939844	23
49975.1120066714	49856.81619529322	23
50179.93611191191	49835.31827754429	23
50106.334470259484	49876.46272567447	23
49810.68415644587	50084.83309883714	23
50145.12653318462	50160.95147312326	23
50216.28338798263	50072.74594840491	23
50205.01935806882	49844.44610709319	23
49839.43141759098	49905.85082767703	23
50014.1266989326	49828.43789705899	23
50074.59550956624	49903.24216817652	23
50027.62387073602	50262.778809223186	23
50270.63476370117	49914.39687002406	23
50054.76339228714	50272.22118311037	23
50013.06226814282	49955.07552979732	23
49841.53559062899	50167.25082242707	23
49811.33391045964	49947.594818007055	23
50189.243677930805	49752.17801771612	23
50240.53114625211	50084.69443166179	23
49832.02727648826	50118.01907683635	23
49870.08306891431	49862.84793375202	23
49831.33500980436	50195.777662194494	23
49847.832970576375	50219.19627625485	23
49781.66471325486	49942.85445830659	23
50162.08629712532	49753.03341347868	23
49799.387627103846	50003.0701743568	23
50259.89718816194	50102.25220431808	23
50240.29395496138	50060.07447810816	23
50083.35388741233	50231.85396799185	23
50156.923616813394	50204.21122655908	23
49989.80943390022	50303.31991565896	23
50198.71191283844	49708.883469702916	23
50158.657312779076	50228.38838227094	23
50206.55298919086	49876.07806124768	23
49966.31489362113	50250.459240584445	23
50284.53993537396	50087.52860406532	23
49847.493505179424	50246.000247535005	23
50194.35376222642	49794.65792276216	23
50136.61907991435	50251.59199159243	23
50190.06016346038	49682.22021609354	23
49816.06269175613	50172.83341810769	23
49789.892016615144	50159.89300195783	23
50246.81751114538	49901.22021141825	23
50044.983511811966	49827.1207946245	23
50031.690095526246	49806.28318808847	23
50173.12770923238	50165.304546555795	23
50199.156392927405	50121.41304582915	23
50275.91617242431	49890.717826672124	23
50213.207185685256	49758.273570500474	23
49821.25522399885	50236.98831914914	23
50200.84529166419	50173.54831574846	23
50196.82976362626	50145.54098164924	23
50000.93628198156	50327.41356988287	23
50039.7573424582	49762.10796045335	23
50115.34341541244	50238.80617302458	23
49872.71440494773	50216.10072522504	23
49899.92186452696	50230.41869440156	23
50215.5642729351	49682.10158462794	23
50298.49732779112	49870.37803323373	23
50296.77387518048	49844.93409033586	23
49800.98617500755	50193.557908263225	23
49793.56159913258	49972.225959708725	23
49883.48957751259	50185.60187652934	23
50325.02309623997	49837.39692755163	23
50220.5148891214	49909.1068049931	23
49822.92928558763	50269.83405352666	23
50105.725062301724	49689.934031617035	23
49996.358994008166	50355.10674910373	23
50152.050411338125	50273.20211597094	23
50165.08047664618	49690.387563639284	23
49846.752115290255	49875.5527125865	23
50214.67375646459	49728.043381223775	23
49791.17588589965	50218.6515661733	23
50299.54622669379	49895.71440760792	23
50171.4319066048	50137.03253278114	23
50141.12659206827	49698.21439152579	23
49816.519005770795	49893.1441563859	23
50174.86723962903	50256.43050204154	23
50220.6252976283	49808.93371569274	23
50125.12456166746	49673.78745998225	23
50287.8387219067	49817.947114693554	23
49753.84453809621	49952.885469856374	23
49758.70989225984	50163.368343900365	23
50085.793386059675	49992.20915619479	23
49964.0547355133	50318.22907398172	23
50219.464060861515	49783.72335338769	23
50230.5037954551	50114.828800059666	23
50247.47887367724	50036.808639553776	23
50030.156889995014	50287.75814511898	23
49776.68713552766	50190.31321071688	23
50327.78847153026	49868.81069865511	23
49836.86888901741	49974.72999822935	23
50245.437775678336	49728.145390425205	23
50349.87061021847	49826.14345023588	23
50345.48697311478	49800.06296984632	23
50120.13564905668	50273.84187219224	23
50226.10729964653	49655.64811205934	23
49819.02388981009	49861.06559938592	23
50089.60935075501	49922.62059098981	23
50202.288736435854	49651.93014011647	23
50227.944423485984	49863.05821085266	23
49935.641327562196	50216.869463363546	23
49795.23187472423	49852.50811543366	23
50238.959234637856	49702.53490661487	23
49822.32132347614	49924.73491296806	23
49920.69077608206	50243.482525888794	23
50062.22630226933	50247.31143634219	23
50229.37624181248	49835.93418272354	23
50194.646091989016	49925.132594922274	23
49922.96159446646	49905.99845199012	23
49867.28944087479	50162.083173494306	23
49774.92634410473	49991.70392245159	23
49852.75628437865	50281.358369955145	23
50083.89693048924	49735.67969438333	23
49964.87034825172	50204.094873231064	23
49955.94682285179	50281.479222106755	23
49730.68985549412	50155.785199389036	23
50327.697319753264	49778.07910767579	23
49875.06584842804	50260.28177625621	23
50298.38785879394	49782.89569972705	23
50373.29170315087	49796.35554545412	23
50091.18953605549	50261.2658093802	23
49741.54627660668	50130.08556567214	23
50020.59180872946	50352.338502850216	23
50174.6274149851	50284.38315087207	23
49991.864013594284	50381.38799735201	23
50152.67539697518	50002.3435094323	23
49914.090533379764	49822.659110985835	23
50244.87833884559	49797.92498987318	23
50115.81236007003	50115.55249322715	23
49701.331131653875	50163.24724846734	23
49720.29076582567	50182.21816018275	23
50351.96851929775	49875.70360387041	23
49938.604106324456	50308.88646768169	23
50251.789354165456	49681.20010846985	23
50264.6973993496	50009.56433446401	23
49983.67140073933	49831.3881728709	23
49825.14009020889	50293.798038688044	23
50300.74749162313	50067.65919398077	23
50237.81935125931	49763.189535978534	23
50059.260935508275	49740.826012469355	23
50004.12323461289	50407.14599897951	23
49942.56012748379	49814.64556254943	23
49786.3000381999	49912.695890122806	23
50097.28733123641	49665.04568724712	23
50327.51880989998	49899.24186604462	23
50360.462909620255	49847.70878020016	23
50259.68787861115	49834.85609674076	23
50182.10099508385	50191.777889248995	23
49870.01577453049	49989.99270121746	23
49986.44389977901	50214.72762968107	23
49778.033130691554	50017.016156176105	23
49783.543586271226	49883.174553117795	23
49753.3072289702	49891.87483366869	23
49762.68578033185	49853.848307388915	23
49865.719555128555	49831.474920113345	23
50277.71685987186	49733.756070049465	23
49845.79710547534	49850.19427349679	23
50271.52889875262	50049.17464275303	23
50341.957579241745	49757.42397998536	23
49872.32886647485	49804.949987904365	23
50381.061744556966	49825.5538696892	23
49835.06588561629	49822.347172690614	23
49901.75030981132	49801.778287013585	23
50270.437016641044	49858.172306819164	23
49866.22929570983	49777.28502395068	23
50197.979777600594	50296.156738759244	23
49688.38116379285	50189.92940877279	23
49908.69870796462	50298.63357722004	23
50063.35092003844	49710.85147054145	23
50301.444591937376	49758.02587207902	23
50377.298722715466	49890.34406404186	23
49791.44311858595	50068.81887706443	23
49947.54010240852	49872.02723424639	23
49803.93815655289	49829.69915084234	23
49898.45504495018	49777.907266845774	23
50259.563935145175	49777.45366635968	23
49765.36591806812	50233.729479704445	23
50269.16437253983	49708.50733068935	23
49656.42838375685	50188.874231245936	23
50065.16788251222	50297.53114978265	23
49935.97723210979	50333.14618116421	23
49878.545839411636	49752.19490647323	23
50328.016900574694	50073.14616803361	23
50222.60259899307	50141.4554473398	23
50205.54192113015	50255.50551179944	23
50089.556424657334	50299.990587484914	23
49921.87985354644	49772.307854780825	23
50278.55098921986	49960.22793936388	23
49910.9329834745	50352.2200308539	23
49797.26281718907	50247.231590904594	23
49969.04226437581	50390.40580808476	23
49795.7421058112	50285.96998873795	23
49895.97089322343	50275.315471583766	23
49731.76898887366	49939.59504809376	23
49878.49469274007	50346.88825473026	23
49747.64993385508	50014.65390194764	23
50031.03042936714	50398.287824096915	23
50187.32683980049	50219.01243373303	23
49876.486503564	49727.69401660087	23
49722.32929360199	50000.79451121517	23
49769.91919282862	50265.62794422848	23
50289.14944038782	49687.49583722132	23
50399.152093840225	49845.44101344519	23
49725.72984823863	50036.15165754003	23
50070.7429443068	49648.971354509384	23
50312.665598019594	49682.3451161138	23
50154.339199070324	49664.14444498126	23
49708.10279555803	49935.4408762108	23
50400.24689907375	49804.83098249641	23
49983.61591366447	49800.86451677598	23
50087.13073276633	50110.380629684165	23
50037.295703801916	50373.1502972117	23
49952.40526034248	49781.91778082988	23
49868.51422202061	50320.77470733463	23
50051.031765831314	50347.88623662203	23
49755.6454763006	50038.87312118579	23
49733.44629797879	50102.208870137074	23
49762.48234975398	49920.34372900463	23
49698.592011773784	50043.21926115975	23
49943.08751264763	50394.540274468614	23
49914.751349019716	50376.47734581975	23
49934.28776669579	50420.93593900629	23
49957.06186038088	49839.829799245774	23
50316.50900924674	49803.7559981846	23
49941.97060726473	50358.54089391338	23
50222.099837745795	49630.71746201591	23
49707.21202426352	50093.58619936182	23
49718.792953100994	50066.75020135813	23
49887.39840679873	50374.73520451998	23
49907.125087063716	50422.57809928977	23
49889.12535440286	50444.793625337334	23
50333.109094232226	49697.15887252119	23
50355.77910733725	49902.44907552193	23
50276.12424878014	49664.02369099597	23
49732.05558548516	49870.62951860528	23
49915.189171408994	50452.46145815371	23
49945.10269151673	50462.160746760055	23
49883.424082499594	49697.89915166754	23
49796.57807628056	50132.7803168663	23
50058.70301082047	50410.57778389529	23
50315.88591006556	49924.153846433706	23
50089.05857831337	49708.876150031036	23
49805.169048189775	50310.16962430473	23
50353.19000942751	49680.864025149596	23
50219.01927635653	49600.006084279026	23
49746.459619195484	49988.6507702732	23
49848.94203527181	49711.904237681425	23
50288.09436895128	50015.509997926616	23
49841.84373674943	49772.35864689651	23
50342.851471109185	49925.3710163993	23
49696.71279641601	49905.43150919371	23
49738.942529956206	50202.487386401	23
49865.489822799405	49676.30334677085	23
50129.450013567366	49645.15644315262	23
50320.16810922237	49948.093877332176	23
49685.48429445784	50143.61052519742	23
49796.33643715679	50104.11880684014	23
49986.76445323148	50428.019366778615	23
50215.511514037185	50201.8797594306	23
49744.84663464673	50072.396282820635	23
50290.347242513795	49936.086912330895	23
50155.04781320005	50305.46165569478	23
50307.36506527765	50039.23453020408	23
50233.135505495244	50247.161894273486	23
49890.05339938262	50470.0441207338	23
49668.40830220374	50164.8540664775	23
50324.4261112168	49738.80145405131	23
49870.744505724004	50420.2687185866	23
50039.01252911571	49726.262092674384	23
49724.39093629419	49845.38991454892	23
49768.74691706683	50141.49259472649	23
50008.37493852764	49765.73493428746	23
49790.29313351842	50338.13322926823	23
50133.175459469996	50316.97635372955	23
50035.477349810215	50426.12946975274	23
50073.71761354405	49674.7689406612	23
49844.63179262782	50097.277769223474	23
49692.11724298566	50214.38755157768	23
49732.71522705674	49907.993777250515	23
50254.4654897184	49635.88139341519	23
50244.95121817326	49592.378167720715	23
50097.68148957526	49630.47064879154	23
49845.63159746317	49736.02551891321	23
50372.22537575308	49772.21760955863	23
50249.88903135979	50156.687189782104	23
49923.13301861171	50270.38051129798	23
50381.27565880412	49744.99646402938	23
49966.35682548435	50356.450404786534	23
50081.554192903655	50429.80816494231	23
50085.648954277014	50327.40227463161	23
49824.09762339301	49719.63184939176	23
50430.29241467147	49818.309504454926	23
50171.27134404308	50332.72724169971	23
49766.88292730159	49822.495710911106	23
50196.230764347274	49620.62087762285	23
49801.62465948514	50036.477692281056	23
49666.50762822074	50230.66096552386	23
49995.223563010535	49741.7245936953	23
50353.394453166584	50074.014168293616	23
50353.74336133521	50102.516167648464	23
49897.925455879245	50327.025298844324	23
49783.99042089645	49799.59410393052	23
50024.126651897335	50318.864328660406	23
50392.070264783455	49869.47410324518	23
50366.746380463395	49703.93741248534	23
49778.937198680884	50366.36620840571	23
49638.489337581246	50154.217645802666	23
49612.219891815126	50137.379961210354	23
50428.85814579174	49789.07133332151	23
49868.79596244628	49647.14269235721	23
50326.58162823883	50101.19873000548	23
50295.057276683416	49715.82292179529	23
49959.29965663649	50431.62657448616	23
50284.98936598364	49627.403693951186	23
50174.05289000781	49637.185001898106	23
50425.632784693866	49842.34853893653	23
50100.41909038061	50348.11473101655	23
49920.7829191739	49748.06894271359	23
50226.95350026675	50178.94164189509	23
50344.4751973193	49719.82342644717	23
49976.56783920262	49770.433341751304	23
49775.71485364596	50307.60494131752	23
50053.34327329483	50319.098284502936	23
49867.32302631068	50459.81344181849	23
50090.059016548854	50401.75938044987	23
50059.22901266927	50448.763494368744	23
49927.685880085155	50480.64511937046	23
50456.49063580747	49774.14933409089	23
49681.961915538544	50100.334841117874	23
49667.971810427225	49905.33637432456	23
49636.636403729346	49901.95655475486	23
49841.036081999104	50434.011918654105	23
49690.34813169826	49882.04021391871	23
50089.71798827291	50453.05333145644	23
49815.091504845346	49802.29127988375	23
50265.65589303281	50131.947733215246	23
49810.43345671861	49762.51187271767	23
50269.444220368416	49603.09030758206	23
50458.36565187452	49826.665918702245	23
