# Supplementary material for: Abundant Topological Outliers in Social Media Data and Their Effect on Spatial Analysis
Source: PLoS One. 2016 Sep 9;11(9):e0162360. doi: 10.1371/journal.pone.0162360 (PMC5017681; doi:10.1371/journal.pone.0162360)
Supplement: S5 Dataset — See the respective attached file. (ZIP) [file pone.0162360.s005.zip › S5_overlap_lws/clust_25_34.csv]

50000.0	50000.0	0
50005.617866136956	50000.0519731636	0
50002.52047643192	50004.876090250946	0
50002.689334711264	50003.13657812308	0
49993.82957819091	50000.67820598295	0
49999.02133034173	50002.74311771021	0
50000.62508924751	49997.57153556058	0
50003.12463782944	50000.09610427862	0
49997.57385027558	49999.84121669528	0
50000.7474054147	50010.00724846448	0
49994.4714122237	50008.6578664922	0
50009.65697956892	49993.518401903086	0
50006.21919399996	50005.54852243241	0
50001.095320914435	50006.51696888545	0
49997.76648551505	50011.80979805977	0
49992.871942356476	50015.39754370275	0
50012.74981278483	49986.73871695857	0
50018.58647191826	49990.55611261125	0
49993.479156172514	50013.71835514086	0
50015.96499319302	50006.705808788436	0
49989.3655601913	50011.220919868014	0
50020.12901804716	49990.64524344877	0
49997.53397774438	50013.28163175991	0
49992.02291687238	49993.22394946702	0
49993.70087287382	50012.49075380555	0
50014.038708603686	50009.481436982765	0
49990.5206090736	50010.10707474396	0
49995.815075999715	50002.757859915895	0
49988.57262477311	50018.87567586168	0
49985.205754429204	50018.991416067714	0
50000.753092597726	50008.92987510806	0
50007.12835689727	50004.5064469943	0
49988.18316939765	50021.965627571284	0
50023.00980510928	50012.84799172331	0
50015.303310407464	50002.549411548316	0
50003.71952171015	50003.70894044671	0
50008.88986368925	49979.077652611086	0
49996.81979534139	49995.34390749475	0
49998.94671960802	49990.96645783639	0
50007.58827520875	49972.71365685861	0
50008.876317257826	50005.85307888341	0
50000.8144250401	50013.706889942834	0
50003.714838425534	50007.820901458785	0
50001.588387733704	49976.2283774819	0
50016.100105237405	50010.206884821266	0
50001.35678820628	50015.50812547974	0
49986.21253594532	50016.916857276745	0
49996.35393901498	50000.28888942667	0
50006.46273709469	50012.86513056279	0
50004.75420497777	50017.69122242193	0
50005.66435559645	50003.276707844845	0
49992.34798452613	50027.8751629872	0
49995.45944176766	50024.66749863028	0
49984.74545734642	50026.693621182414	0
49991.107740510946	50005.27986082665	0
50002.66515454976	50012.75072682848	0
49981.244047583124	50021.223953608634	0
50024.3612314805	50010.80504013063	0
49999.239320752036	49976.959525565035	0
49987.115787018316	50000.97386580161	0
50005.81254185144	49991.93259326773	0
50009.513775259125	50007.19859393015	0
50022.34214683989	50018.54227954308	0
50018.211643719034	49989.32904480352	0
50004.547079700096	49982.58527082029	0
49988.8456146988	49993.5372812326	0
49990.448020219235	50002.43383338751	0
49988.8883163795	50025.70348757823	0
49993.95605091015	49990.62298435866	0
49979.57349343251	50017.44743331287	0
49993.61998194337	49998.8335980756	0
50014.931316771435	49985.91142186888	0
49993.608343833825	49992.74728509485	0
49977.440538726456	50020.13597552961	0
50007.968850473684	50013.02057694987	0
50013.34750767807	50004.97356768187	0
50003.200530054564	50017.44372002275	0
49999.23305352258	50009.409663930746	0
49991.425046132455	50023.405105677804	0
49994.724523319564	50019.00029264135	0
49991.27881765631	50010.76046682384	0
50006.84586173645	49978.00618291794	0
50028.831314768526	50011.34911333689	0
50001.3612650346	49979.21196468529	0
50020.98863127538	50004.80596532164	0
49998.75093557429	49995.82732925432	0
49995.4441258003	49997.28253788326	0
49991.489081565116	50012.21829990068	0
50006.24099323281	50011.48454490207	0
50004.79866590971	49991.89932227533	0
50016.233772829895	50003.19904894724	0
50016.714459267714	50015.182749829175	0
50017.7315448403	50017.16734048088	0
50021.991572317085	50017.52189201108	0
50006.91518930322	49998.42962103721	0
50007.56048927315	49991.89347014625	0
49993.93809606977	49988.93913320493	0
49987.00664227186	50012.58033247648	0
49997.0858178483	50008.93395138812	0
49994.04919956522	50016.66461972759	0
50011.84285352973	50005.72617756539	0
50014.481944166946	50006.68362759123	0
50007.871174675056	49990.44715453634	0
49993.63386266311	50008.00409428245	0
50022.74306037996	50021.18141586944	0
50005.93254669708	49984.05523899566	0
49992.24889826113	50009.939607623324	0
50008.4427934885	49998.58463635654	0
50001.04290890485	50011.37214186102	0
49999.3052704781	49993.19977632991	0
50010.89753360852	50022.16578353757	0
49993.175524820836	50006.918569045156	0
50016.91622746796	49988.41137453173	0
50003.59408194109	50010.58844588422	0
49989.481770527505	49995.4861177332	0
49984.73585085144	49994.20070302458	0
50012.837114776354	49985.1365133406	0
50000.34305247011	50012.785151609714	0
49995.93687457166	50016.99500522154	0
50003.31097355637	49986.238309245724	0
50000.04605916713	50022.082498322925	0
49979.589436539696	50028.499326432466	0
49985.52414874005	50010.01286309389	0
50007.108907010544	50020.95847414887	0
49986.966473469394	49991.51938352491	0
49996.327747491756	49980.00227674999	0
49988.17212697217	49996.38698153703	0
50019.31313217457	50007.61923985611	0
49992.53588896353	50022.37133355393	0
49999.09466713823	50013.476121375024	0
50029.14446966455	50014.75448633938	0
50013.38928689112	50014.433837214296	0
49991.27886238349	50020.93796858425	0
49991.83480712943	49987.47643329798	0
50024.589045646135	50016.69583277622	0
49990.247207031265	50014.37724764673	0
50003.43966867959	49997.20275845644	0
49979.17630883298	50019.5881879999	0
50004.97473340724	50011.470830402024	0
50000.53356820436	50002.76897484182	0
50001.61653316917	50021.572832778234	0
50018.94424032681	49993.60663840168	0
50020.38047703234	50020.74765985587	0
50003.83350669472	50012.03122730116	0
49994.89504568151	50012.84439750901	0
49996.87682846905	50025.861913791916	0
49997.098711243336	49994.16967536577	0
50008.03526460013	50010.35644971345	0
50001.92318083519	50017.45295154525	0
50000.377491796935	49976.984220335165	0
50026.91338485968	50022.55672487124	0
50010.45322470468	49995.07446463879	0
50025.84685964897	50018.18498681671	0
49990.80211823522	49972.58716393453	0
49994.72272385651	50011.37120620343	0
50001.852378398005	50018.878474248006	0
49993.667654834906	49987.16892821146	0
50007.45552580738	50016.24722775261	0
50006.35128652182	50019.260102430024	0
50017.30387364059	50007.37394946992	0
49992.58703477916	49996.877168060775	0
50009.947620039384	50010.555094314834	0
49981.69947842373	50032.69512916941	0
49998.7770444248	50004.736977470784	0
49994.8396787193	50028.32619228644	0
49982.117999111564	50004.50644407321	0
50013.2587395598	49973.331376080634	0
50007.117533706994	50013.97330272922	0
49986.106936163014	50005.875429998	0
50001.72815943438	49991.6223069385	0
49998.46111792426	49998.329947724305	0
49993.05079443288	49995.51758079045	0
49989.09372078051	50029.30164552847	0
49992.520614717694	50005.040407713124	0
49983.052676738946	50016.443790599325	0
50009.99933301167	49987.13042252917	0
50015.98052851708	50019.71642252736	0
50016.21088632802	50021.48245778065	0
49998.70534882709	50006.917655615514	0
50009.12283055781	49982.086019546914	0
50019.024422535396	49979.180277617896	0
49990.26812337824	50030.2433063761	0
50003.491373859586	50026.35326489596	0
50014.994024579595	50017.72461282274	0
49999.503039100484	49979.993643984395	0
50016.59446989725	50011.704717480185	0
49987.5977680182	50016.2290938631	0
50006.390223561066	50006.65247227412	0
49981.80446184957	50026.90913270939	0
50031.93010862833	50017.21669287606	0
49987.002216492045	49994.37889454773	0
49985.92984921823	49988.95089163288	0
49987.43993140122	50031.405447704085	0
50013.74744611762	50012.43595942395	0
50018.7613895136	49998.645986736985	0
49976.04473665306	50022.98122919165	0
49987.940111189746	50038.4642042733	0
49998.49833424281	50015.34065276485	0
49994.770924699485	49982.39483626172	0
50000.81946056605	49989.27299020345	0
50016.92192325264	50018.480079521134	0
49995.77472700451	50009.82146876009	0
50025.69800720146	50020.491751462134	0
50013.55698775832	49971.58637274212	0
50011.00484594075	50005.00909070638	0
50026.67566909949	50012.980460931394	0
49997.33402353429	50017.842517393554	0
50004.40707653658	50000.68201633885	0
49990.062388632665	50021.873354042815	0
50007.94935946199	50000.55027054603	0
50021.52709422977	50008.28070517207	0
49974.42067889195	50019.43514323515	0
49993.46267817778	50033.181532471506	0
50011.86235055272	49996.41798817724	0
49987.663678211175	50043.84812144951	0
50007.67900232572	50007.70860501627	0
49994.15871647191	50038.08133593811	0
50007.33149770581	50022.79586273945	0
50012.948596504204	49999.23930996417	0
49994.60830319436	50003.57991862978	0
49983.259687413985	50006.67382320212	0
49987.767663779436	50025.748578925755	0
50000.377272225785	50031.02940101947	0
50006.200386445016	50001.51095319235	0
50025.26392312976	50023.16967630435	0
50013.22075925868	50006.565093937745	0
50016.585940684716	49986.990231434385	0
50010.34109688018	49983.7662747601	0
49986.57033639794	50020.426911942945	0
49995.74608418766	50014.093268935794	0
49979.820894012235	49999.83087349788	0
49992.848058799624	50018.606894891454	0
50009.49589345917	50004.08409166397	0
49995.445185531455	50015.34504338111	0
50012.65381958483	50021.704694713684	0
49996.32469968638	49986.25708256548	0
50015.35167753262	49996.81578074006	0
49986.545683340795	50011.15751195093	0
49999.01544000135	50031.23030123682	0
49984.04955694483	50033.704391224725	0
49996.34341982974	50016.06335658903	0
50003.28740459564	50033.504668726906	0
49991.228567853206	49998.994701024145	0
49998.48690694425	50034.82578726027	0
49978.796080530774	50029.228557862385	0
49972.68784987362	50023.40757561975	0
49979.767530607896	50006.443727209575	0
50003.901374846355	50022.071294366	0
50006.68412061943	49996.90955893893	0
49984.807419862154	50032.82916653138	0
49978.76889817724	50004.212907244015	0
50003.12234167268	49996.03595609164	0
50015.35949676402	49981.16546488212	0
50022.09116220106	50006.067597515845	0
49983.69614882663	49993.828876330015	0
49986.78398419033	50021.42345671076	0
49981.729597247	50017.71289487197	0
50005.12751088182	50026.85013294925	0
50006.22458721331	50010.28292114303	0
49996.483865586386	50007.00468741623	0
50009.52473506737	49992.39278211181	0
50014.49173332011	49995.93493838386	0
49994.50958438835	49996.90612479115	0
49987.59907203679	50009.38172949153	0
49984.960476002576	50031.0667794853	0
50008.74957161253	49994.92256567525	0
50010.46636301196	50003.077502344924	0
49984.148036034974	50017.19326230654	0
50004.971353289846	50029.65237519613	0
50012.70520670574	50000.99789815918	0
49989.42472028371	50007.06726861293	0
50027.670453407736	50018.20325321183	0
50011.440803861224	49968.8031552737	0
50037.945541020505	50011.155881581384	0
50001.96560497818	49985.14721363819	0
49991.94746759981	50013.46046976003	0
49999.00956378052	50025.146383235246	0
49982.77803511375	50003.13282277213	0
50014.11323694496	50000.20060613697	0
50023.13171616355	49987.58322604696	0
50004.21835121946	49971.40399318016	0
49990.15117831817	50013.05817990865	0
50008.16124251416	50039.635897582004	0
50007.9107866898	49997.54848848105	0
50000.976005797296	50001.37556251932	0
49996.1869171375	50012.1411597242	0
49981.777229712156	49995.12804494148	0
50010.25573551855	50024.995130932744	0
50002.20217308013	50029.874141640044	0
49990.618018822985	50036.4754032552	0
50022.654906278236	50014.17767062547	0
50000.18629733061	50004.775095715304	0
50025.70954018735	50015.05150700048	0
50028.39076938722	50013.5273054852	0
50004.52778030394	49989.54551679142	0
50016.11597760707	50023.63763528583	0
50012.06226017531	50002.80007589341	0
50015.57500712852	49976.59380574366	0
49994.04699387851	50036.766962947055	0
49994.23147591261	49994.86285691521	0
50014.20591833191	50001.96130031095	0
49991.086709624265	50026.4410707605	0
50011.53302681228	50007.14228004492	0
50017.28634181816	49997.76666689308	0
50009.97828130183	49998.98694511831	0
49998.42280858828	49997.16648699374	0
49981.63287193219	50012.98265475019	0
49991.38352638326	49994.802665766714	0
49998.19710648119	50026.74208698699	0
49989.2673735177	49992.100332574526	0
49983.60754580687	50026.18559871288	0
49994.711411941484	50029.90708723193	0
49985.614406423905	50041.25400036813	0
49989.39807355238	50009.12529163965	0
50001.85647537816	50002.18674254224	0
50007.411759296454	50011.884343995625	0
50012.52113279647	50010.93874121604	0
49995.30592486966	49991.43488924765	0
49979.11028741994	50021.34781520681	0
50011.93847514872	49994.777266105055	0
49997.2733219588	50022.30152669196	0
50003.09050523105	49994.98168183356	0
50023.58458192335	50010.008031241385	0
50024.400635161015	50015.63969515379	0
50009.31669316404	50000.960651664485	0
49988.547157255955	49986.54015875034	0
49987.42716531743	50019.481186598656	0
49984.02617602661	49992.260688525654	0
50006.996567558	50029.43673642438	0
50011.17538221257	50014.127750046806	0
49997.479248524534	50003.13788148927	0
50011.23886805816	49977.80876427163	0
49992.68056377014	50025.21909796744	0
50017.791785206966	50004.10504468356	0
49976.18799995448	50019.12711047864	0
50003.16269428631	50018.86082004992	0
50013.78688239874	50015.99415080916	0
50034.04869841953	50014.82994020081	0
50020.13939552426	49964.31969397732	0
49993.31683021726	50002.431098134926	0
49989.127824122916	50001.31052695597	0
49989.148691333205	50036.650567528675	0
49992.04054653573	50033.88130223572	0
49997.310770919445	50036.47767098101	0
50014.313896486216	50011.5437939993	0
49992.59109417176	50000.573211457	0
50003.566652880276	50030.50523785303	0
50008.267877108185	49989.07992392232	0
50003.849215893635	49983.772560070334	0
50027.92889428372	50020.7037335592	0
50021.73705097939	50009.564116499336	0
49979.67136981523	49996.9167302186	0
50023.68623823112	50004.8260394773	0
50008.60181165578	50003.29954302877	0
50007.03426341326	50002.78519483586	0
49994.34337435215	50032.255215823694	0
50008.65204366756	50021.587738195856	0
49991.824498461094	49968.903099107214	0
50018.683804969405	49969.64528418167	0
49994.911833902814	50002.06249770319	0
50016.093547154676	50001.04383182233	0
50014.49326475696	49993.41580814624	0
50010.70785577176	50012.68365077591	0
49992.09018308693	50030.92397957105	0
50009.82484592517	49966.31554819194	0
50009.86338540017	50029.15447883959	0
50017.04459773899	50009.42883168941	0
49975.05479511751	50020.48444939664	0
50018.814266957874	49976.935422037845	0
49972.86988915821	50011.1602949544	0
50018.73839936864	49964.38397057632	0
49986.31902075687	50007.88823209961	0
50037.84677869666	50013.49214320599	0
49986.7626497455	50022.57075428513	0
49991.27558686835	49997.38676047086	0
50021.65196854081	49986.9755175455	0
49991.72022925353	49991.05799227098	0
50014.31039277268	50003.195809406076	0
50006.33076488964	50021.85080608137	0
50002.45842725257	50020.733578880114	0
50011.95436890833	50032.05146346114	0
49976.475326719534	50026.32249645093	0
50004.463461898726	49974.22705170795	0
49979.26540775074	49998.92037446053	0
49985.75689271241	50024.974625693074	0
50016.455724572654	49985.246793367325	0
50017.17577699267	49991.01902038148	0
50000.601946745934	50034.29818728195	0
49992.16185760877	50007.363039662254	0
50008.80198918544	50016.70893323739	0
50008.86332272949	49997.23757014096	0
50005.45492158128	50004.812675392786	0
49969.349246922604	50022.47156029463	0
49976.08853392796	50028.32756045967	0
50002.331688862534	50006.25738942542	0
49985.74764509577	50012.984861611265	0
50002.02318493679	49998.08436648884	0
50001.91558525365	49975.034283284134	0
49999.095815587745	49982.605861267206	0
49978.35180052781	50017.54967237323	0
50012.38340044227	49979.87179005157	0
50023.600333695045	49993.823460517066	0
49990.4001842264	50016.861106052296	0
49996.075796262594	50028.875218757785	0
50009.63871960279	50009.357844056445	0
50014.32338329563	49980.620621059534	0
50004.370390024604	49999.55927239333	0
50009.933266449494	49981.04026973331	0
49998.279070073906	49989.14790118183	0
50000.09027862911	49985.965986953976	0
50007.58425433884	49982.493922115704	0
49993.48622997502	50027.222240225536	0
50017.4955434832	49965.03907990478	0
50010.51554905166	49989.16362642156	0
50017.824674773416	50002.22275061968	0
49990.75178922058	50034.86742795569	0
50021.88043196609	49961.175165641675	0
49996.64421145819	49998.7371607102	0
49991.75780021829	50019.4660592154	0
50027.913500418224	50017.15451996617	0
50013.81569746937	50019.689133858	0
50004.28831352451	50038.52084396365	0
49992.77931921248	49991.59900125161	0
49978.65701512325	50012.84377515613	0
50004.77482026446	49976.135135741635	0
49995.813684054854	50035.236614467474	0
49983.03468438865	50031.81985864512	0
50004.71734782377	49993.66931775265	0
50025.85747707013	50011.10938751277	0
49968.74387753086	50024.80184334084	0
49983.529336245294	50009.64252562868	0
49993.39848285341	50003.617739878144	0
50014.46718570509	49983.96089301351	0
50020.173441734536	50016.480228422304	0
50007.693507416174	50033.053834120445	0
49993.186312447346	50024.280714627246	0
49994.973836738965	50021.34108776201	0
49987.60408232425	50005.36708203352	0
50009.56722554615	49985.41140067304	0
50011.064823329914	50009.00448136461	0
49987.27549327144	50024.53233017405	0
50005.69923091442	49985.19514755773	0
49996.55414988045	49990.38935152011	0
49995.07237807018	50042.04749290123	0
49995.256284043724	50007.171566107325	0
50004.63754884523	50025.44366895706	0
49993.49255571869	49978.12434827637	0
49989.83621802233	50027.89987456958	0
50001.51715467434	50004.43497947403	0
50001.41748931328	50028.01783116377	0
49988.46472947548	50014.56638681003	0
49995.615601532205	49989.10904325816	0
49999.81186632161	50032.984149561446	0
50018.44718751919	50011.09523383245	0
50006.87791557796	49974.77446315902	0
49998.651631418616	50001.085531096855	0
49973.43281330659	50016.31538166456	0
49999.58320808095	50030.37685735507	0
49993.2894251306	50029.713716955564	0
49975.40500419498	50029.76201243983	0
50024.11542290242	50025.79299951493	0
49999.27756647585	49989.79791973968	0
49975.331603970415	50018.305052245814	0
49989.444688856944	50015.01093933485	0
49977.12504489644	49984.27347298042	0
49990.25690366514	49976.93831099457	0
50008.542487659186	50029.22940403769	0
50030.156146407935	50022.63532110915	0
49982.07322711716	50040.05289780173	0
50015.510839560164	49974.52445377229	0
49991.451148315326	50008.25060634001	0
50004.828070634074	50001.96933190945	0
50005.25330437662	49996.96558677492	0
49985.312292490395	50028.4759868639	0
50009.362837543355	50030.82482796203	0
50032.563228420164	50009.47854831758	0
49995.611104707394	50005.87596824924	0
50030.271117137454	50014.62710637189	0
49984.88558796916	50014.44361380154	0
49964.64000266914	50008.941933773196	0
49988.96237106808	50042.15384836116	0
50009.56366943694	49988.76303901595	0
50003.12119682203	50036.8696976103	0
49992.18350608743	49998.14283062459	0
49981.495117914346	49992.42868929224	0
49974.716587797215	50013.61636381599	0
50007.40338647013	50005.50670355559	0
50004.1132212756	50009.0422421293	0
50010.68776219184	50018.411945879954	0
50015.32555646248	49998.84607093262	0
50030.745394478356	50020.15587370813	0
50025.03173903792	49992.682176105074	0
49972.46927924088	49992.61330818193	0
49996.89332440772	50014.40214761091	0
50028.82168033592	50008.767927582856	0
50012.027869657475	49992.27122572834	0
49986.86969018716	50002.801212535116	0
50034.801909062	50011.167777959345	0
50022.083673384936	50010.63417620861	0
50009.30764203974	49972.31312632704	0
50133.58538144521	50069.96753733442	24
50104.950663817144	50065.780214683604	24
50118.289943542135	50099.61294187755	24
50136.7529220608	50039.823221859304	24
50080.340165479385	50060.83875437273	24
50146.19285073667	50093.18962846692	24
50167.227895432065	50035.34829916911	24
50051.459906437034	50078.4924734308	24
50165.56470292225	50067.62703734824	24
50101.9906046774	50036.13798012284	24
50192.07960769828	50073.05301945206	24
50184.77756583969	50099.60585266749	24
50192.062025568324	50012.48397076285	24
50124.0702304814	50017.7142963	24
50162.74301836653	50008.705930900476	24
50193.80264518326	49986.03900137265	24
50162.85053192778	49982.30115091402	24
50073.51208220495	50097.122016515525	24
50024.59327503138	50077.62688371859	24
50058.747310236795	50120.60418701365	24
50141.68905812208	50121.292500571406	24
50107.91203479524	49997.608308005954	24
50099.997734287914	50120.36875912569	24
50220.46573213718	50066.800179719336	24
50040.42374428251	50102.7434440245	24
50009.3777073895	50103.49115520243	24
50031.086205154636	50047.56345696539	24
50050.63138546872	50028.130540556034	24
50132.62194680108	49988.26401382049	24
49999.22104945413	50058.93710295682	24
50197.11550889147	50042.23382669071	24
50225.0497021797	50037.68216209559	24
49982.1193771503	50113.459370558645	24
50008.298122616696	50130.753173215715	24
50083.99873911181	50017.84794968691	24
50075.47443274435	49987.507934306894	24
50049.00079496477	49966.4275513288	24
49963.704356780705	50136.44843864455	24
49937.51040238224	50137.68498914927	24
50027.58653601295	49990.907697403185	24
49994.31932095848	50032.76051889124	24
50169.819933919716	50127.40262487171	24
50194.27894901999	50146.04319297141	24
50220.753061735566	49987.05700081755	24
50015.58713586594	49967.709641693094	24
50213.39527105644	50093.973862550185	24
50205.507666171085	49960.605384014525	24
50240.102323975	49966.01761451589	24
49932.83588079353	50105.88196608012	24
49977.84963824966	50088.01837346331	24
50002.012751685215	49989.65286416553	24
50057.032913498086	49941.41403853309	24
49903.98581482844	50138.97785950776	24
49951.689167922596	50086.13195967208	24
50019.57061928203	50022.393079355155	24
49911.71803761417	50088.53979986377	24
50239.834602338706	50013.93739783998	24
50246.644945883796	50087.66289125775	24
50261.316180482514	49988.031500622346	24
50207.59304209089	50173.11727010101	24
49974.396365688546	49980.522737130304	24
50070.43598461315	49916.06950547516	24
50103.996132709406	50151.89897498999	24
49967.97295999373	50057.880162496236	24
50044.17072598635	49918.88254218476	24
50182.46201609453	50172.74672363396	24
50294.3131555034	49987.30794665605	24
49983.16733703333	50007.19372266649	24
50075.41464628997	50155.70968091521	24
50243.05481662991	50115.62666512668	24
50203.209900774884	50119.63273443328	24
50094.55555836676	49905.886354794726	24
50179.527240270945	49958.344505327696	24
50135.86098805056	50152.60959842492	24
50202.84062980594	49928.73069654385	24
50236.14594382562	50167.14180317488	24
49878.95379664049	50151.16672000867	24
50280.23959757804	50015.90060533089	24
50091.68318889137	49874.259112379536	24
50260.002229624326	50040.09064195737	24
49959.756819324546	50028.343457914896	24
49957.76734467843	50165.070418789626	24
50267.1537624718	50155.55493735951	24
50164.49461916138	50154.632513350865	24
49983.47855117779	50161.00675117376	24
50028.62710082239	49898.929589297055	24
50321.3482523374	49978.18664828955	24
50018.770080058384	49874.1186139038	24
50048.43638849024	50156.26492825008	24
50168.53372614565	49934.65217079878	24
49892.745324523865	50063.358294615	24
50287.77617838587	50177.09325218315	24
50083.39917124063	49946.06170605374	24
50279.25811830161	50133.45161000951	24
50298.94592063193	50113.0479826513	24
49865.056142423644	50058.18847506091	24
50255.45920868419	50184.25569757836	24
50273.26707595201	49963.85667346485	24
50304.358664866864	50145.336764451924	24
50226.080823261895	49943.932803577045	24
49932.93434835431	50170.493496893585	24
49876.9050974687	50086.555243689174	24
50053.045230506534	49999.05003640472	24
50107.11466206629	49850.15071035889	24
50019.448007754574	49846.03219342706	24
50325.555904506735	50132.009683914905	24
50043.8106753795	49872.741352722835	24
50099.70548692911	49968.80637290084	24
49903.513969429696	50036.52143846849	24
50010.5157448418	50169.47672648581	24
49940.08952421951	50052.26924685945	24
50323.82588458371	50165.30550592843	24
49975.84842961646	49954.021982459184	24
50349.601413980374	49993.293758787506	24
50011.68122973272	49938.75851523713	24
50346.8336008757	50111.916748837	24
50288.1661822648	49939.17218088651	24
49948.69103479833	49987.41996002211	24
50316.77367709449	50191.30636362313	24
50138.94323423494	49851.81307214449	24
50132.3612279847	49881.718819664195	24
49863.88520783621	50112.65909293869	24
49860.142315279394	50174.295677658956	24
50034.20630950914	50129.019013637524	24
50132.54341257071	49820.25589547904	24
50373.40317841087	50009.32238140765	24
50291.84017374973	50085.77389748891	24
49955.764107617826	50190.97890865355	24
50288.35988851033	50049.11371081336	24
50141.54582842462	49793.89537129601	24
50147.61171988609	49962.20236593342	24
49932.57107092035	50207.4218020469	24
50067.95804165223	50179.57696694017	24
50183.02147385802	50205.353682909976	24
50161.44474889405	49819.76115739407	24
50334.11643614341	50089.47609867559	24
49876.51418611887	50196.30062113802	24
50145.8248718602	50178.673184865605	24
50047.14571775226	50199.26121855287	24
49994.42984288331	49890.765055083626	24
50227.131900115295	49917.12207367431	24
50110.85826085007	49794.92433478627	24
49963.304083791096	50220.27322365273	24
50256.724661366585	49925.18930485632	24
49833.699728523636	50062.357628393635	24
50116.42016245085	49919.752471358915	24
50214.88161685122	50206.11713176064	24
50306.35074763397	50012.505312684014	24
50233.52908747503	50141.73792376462	24
50375.48770726916	49976.95887184087	24
50264.42682690381	49899.79365560907	24
49988.97605604276	49924.848377906936	24
50164.130979067784	49848.20376143558	24
50155.27335591203	50204.022764456764	24
50072.19404910169	50207.32910007129	24
50159.02115836064	49891.278185807554	24
50097.58184444095	50176.21826577646	24
50138.75645624973	49907.030190827725	24
49906.9029000633	50195.46179207477	24
50239.73727666279	50210.0331886518	24
50269.21294551789	50108.32168792755	24
49817.75937738751	50038.84620096403	24
50164.14008041374	49777.98211222795	24
50096.57380454737	50228.88988051858	24
50330.90047847918	50028.81878728246	24
50108.16087022877	49768.98188209555	24
49976.95562278726	49862.52703072852	24
49808.86995494031	50006.551232052625	24
50198.66044422266	50228.82187114705	24
50282.68184125767	50204.352314521355	24
50347.53463268264	49968.11713612211	24
50217.066252983546	49889.32945734337	24
50359.341881422995	49945.09396639013	24
50006.72771094008	50202.032657904856	24
50050.36034961754	50230.73710891548	24
50002.72273619856	49825.328399108264	24
50154.04548737634	49749.28903646037	24
50102.54289205509	50201.23089150846	24
50187.91384764541	49819.527462606355	24
50264.88967457713	50068.16455115795	24
50114.08676339934	49948.10826144154	24
49782.27699659852	50016.25593847758	24
50352.553896158264	50142.69244969517	24
49835.699304860565	50159.7556211684	24
50351.07802969586	50176.26560749876	24
50186.10120520777	49743.55702624007	24
50098.18555652138	49823.9538381899	24
49906.058284901854	50225.72154077913	24
50224.8086736472	50240.275520402414	24
49801.359018825475	50060.24958840062	24
49898.36499722593	50253.47442411457	24
49822.06389492125	50188.80878698561	24
49844.10397679175	50094.20473751402	24
49906.27924811654	50168.213950253725	24
50263.27932343929	49869.21198248011	24
49889.025336774386	50112.56774583801	24
50267.07494813451	49840.82739104892	24
50296.34823196163	49853.036847972355	24
50387.89660529747	49936.32308874121	24
49916.78835191693	49995.26960649336	24
49950.17247754466	49939.70202236504	24
50074.44395496644	50251.16819822981	24
50199.23465610798	50255.63361652925	24
50055.516175115124	49894.96421867089	24
50226.27016955855	50274.645610473024	24
50303.61441952269	50220.31479151024	24
50040.55146282953	50258.77497110498	24
49824.69016351702	50217.028459605	24
49855.32596162212	50218.786902684486	24
49750.67104600372	50019.40474290481	24
50184.85046602624	49897.689684427205	24
50380.93683362105	50142.76481057052	24
50395.45527206619	49960.93852698563	24
50037.08073769487	49820.05592791761	24
50421.78524139624	49951.76046428046	24
49885.39693473086	50003.19429814019	24
50250.37791924779	50258.42105860565	24
50101.01996158754	50264.79698275198	24
49926.512549664054	49920.066277085636	24
50236.195053877294	49851.27855246431	24
50228.35797088722	50308.01691653514	24
50317.557396472366	49871.852406176295	24
49928.576951182775	50263.150319159686	24
50279.47512461291	50256.65700465326	24
50397.26009735724	50168.01590128311	24
50203.79925123312	49725.26525880123	24
50055.36406368982	50280.59114482925	24
50342.385704545224	50202.31279961763	24
50324.821453887926	49949.35144012349	24
49928.852445293676	49887.10999800525	24
50249.80891359846	49821.71408783346	24
49909.60977245944	50287.683753929865	24
50050.72571414765	50311.347349595184	24
50128.97294632494	50198.2615258515	24
50362.93912844032	50084.5399966076	24
50397.20836967328	50000.876295644826	24
49836.81179525554	50125.57998119911	24
49957.58148716822	50250.06288950981	24
50210.19330185293	49836.42820102005	24
49894.03799119579	50311.547959022224	24
49795.77325854899	50207.40180737029	24
49987.07726267409	50263.92454308207	24
49928.82934392019	50026.361432063255	24
50177.30697496067	50269.812648644125	24
50145.39811734702	50232.37010509028	24
49920.31709482397	50326.25168801977	24
49957.321802295366	49888.8495181183	24
50197.28183505209	49796.26935354014	24
49774.41733180783	50057.83329110751	24
49905.482755962956	50347.532535920785	24
49929.12232306473	49957.41833116762	24
50199.78285135307	49862.666546279055	24
50226.633103971115	49740.214354159536	24
50025.365531869465	50222.34144463795	24
50372.13644111532	50116.641375074636	24
50010.79331015683	49794.30453011901	24
50409.30351595138	50141.87516315935	24
50430.1619077519	49976.50128255965	24
50347.482068250014	50051.83740874627	24
50058.08340976016	49846.26820478933	24
49913.97686678148	49865.62200411215	24
50087.55299753149	49747.025690285904	24
50253.868151277195	50287.90639640235	24
49935.143917087145	50296.516767288296	24
50362.145442225294	50220.49759182098	24
50238.392096009804	50337.46540019918	24
50343.671015262276	49858.87535898721	24
49890.69580320152	49977.43573642129	24
50027.71191336705	50292.894151753455	24
49815.47852063578	50101.21843405332	24
49786.00321417197	50235.18882842929	24
49788.809757884505	50087.06709348143	24
49835.310319061515	50019.697370177295	24
50112.90014094862	49737.38007242107	24
50212.75921768301	50353.04484577688	24
50235.751017363495	49716.34742446875	24
50238.169706797846	49768.69171668687	24
50356.79785038013	49836.591103832885	24
50271.533859570794	50229.3702110305	24
50297.33626458843	49900.87766137435	24
49981.745203349616	49777.809170287626	24
49873.0195602535	50032.469258677185	24
49757.87370857723	50244.15085176839	24
50423.677593862645	50182.70984042804	24
50244.53182968086	49796.76199355751	24
50326.845789606414	49833.22707885718	24
49731.772179380045	49995.810923153855	24
49886.80358454988	49880.83986524197	24
49963.039612958964	50283.63821967137	24
50252.687881364145	49742.50210287149	24
49994.89587401223	50238.38789376575	24
50373.00558772841	50246.57476869101	24
50015.190343727096	50253.02095946641	24
49904.479802350375	49905.26668476031	24
49724.901691225095	50027.43218939602	24
50388.79134943813	49844.34035269608	24
49867.51089552801	49965.20409531763	24
50149.24777294401	50258.68442543251	24
49766.183992548766	50206.169405112836	24
49949.21065817032	50324.51304713664	24
49961.65529231809	49836.09816198524	24
50208.72995845395	49768.3103218062	24
50263.866047896925	49777.96511212009	24
50392.620077691674	49911.7237136949	24
50280.392748841	49803.8740571518	24
49826.922815780425	49988.86828954352	24
50180.41763752004	50361.23678932622	24
50079.45409518388	50287.79800805318	24
49735.6540410291	50201.52341797178	24
50162.75504726765	50388.47455442781	24
49980.429557379626	50311.836219296616	24
50141.7192520175	50365.383404440276	24
50163.91517127462	50332.80278957289	24
49860.625534648585	49998.05538086023	24
50108.42251525634	50297.05570119828	24
49776.78050865531	50262.38615579594	24
50418.72830718486	49926.444401889625	24
49892.70165400403	49946.505857658995	24
50226.80272641782	50378.6165734351	24
50388.448819022844	50194.86201292427	24
49698.93916131343	50020.95875564569	24
49713.30920207888	50176.99004718206	24
50245.63292217113	50396.25993967543	24
50458.39688407159	49976.48658372468	24
49935.56060434288	49835.566479181114	24
50018.27165899474	50318.48961653236	24
50079.32785981637	49802.954281226695	24
49947.62380934803	49863.28087462915	24
50043.122340114176	50338.393365483345	24
49971.36234122869	50343.21604201872	24
50445.65398853201	49930.3828487048	24
50252.688294471125	50315.02670220626	24
50056.4666725746	49746.874629546284	24
50278.08611036268	49738.435275942844	24
50321.472930229655	50059.34414044287	24
50079.53005283711	49774.53796590864	24
50434.4156558907	50001.30698526168	24
49808.40971542665	50260.94774230344	24
50401.58095788416	49866.73195956359	24
50388.14208889967	49817.798111675205	24
49930.272334275156	50233.76942844177	24
50448.626557498705	49897.444372520906	24
49880.87106306718	50361.28034189938	24
50075.61984359873	50316.07753873906	24
50474.86985860337	50005.58006718169	24
49811.15733811431	50150.231260676876	24
50166.18597234778	50419.4328010807	24
50366.65208360618	49874.11148057522	24
49702.01728228485	50206.43819532339	24
50394.37698033462	49784.60513099036	24
50247.4020912136	50362.78737676299	24
50419.45456947062	50024.16945737851	24
49971.09605938144	49807.281309759725	24
50086.45979286756	49719.14953803764	24
49835.830437012635	49961.15999559748	24
49791.597297475375	50119.400122979096	24
50257.68851683007	49697.31564546174	24
49845.95474539168	50242.95994730424	24
49928.69742626886	50359.55146893334	24
50333.046547798986	49893.5859989773	24
50304.73579964382	49735.49452645725	24
50274.465294675945	50333.64311183084	24
50289.10828213132	50283.220871377554	24
50195.83093174437	50308.21274106131	24
49734.399255899334	50259.71368109691	24
49777.77544448888	49986.53565765485	24
49837.03813366872	50270.63767832013	24
49675.98219498135	50224.62660144048	24
50414.56311117986	49832.60600352154	24
50135.59639447673	50315.888116201844	24
49646.048199078745	50226.489658301434	24
50434.04904585436	50154.799559090294	24
50411.55942639745	49894.66195843252	24
50201.58984484342	50383.44495556171	24
50194.04582517939	50424.286815809966	24
49683.68767269816	50044.43647585286	24
50272.52080338033	50360.930919997314	24
49944.55208256717	50381.3837051002	24
50393.115140391536	50272.540931939184	24
49859.98882610396	50343.09091734256	24
49880.44074093377	50222.36982078871	24
50126.511889616195	50273.39122527746	24
50026.00903255038	49765.71874177057	24
50010.557184979596	50342.49631827024	24
50334.054352536434	50233.02592178933	24
49988.34147562632	50364.98284855394	24
49807.940277778696	50294.07447886569	24
49965.17567127269	50405.24803892106	24
50293.22065892285	49781.01445355216	24
50172.80599926786	50242.39588087037	24
50416.69845171183	49762.46734791797	24
50103.851330418656	49691.92773168422	24
50384.388115983296	49758.89558895922	24
49754.07585342566	50177.8086140514	24
49709.388101514756	50257.438778319214	24
49645.76948900425	50198.904308968464	24
50362.17234137273	50276.50511752567	24
50118.28551268057	50335.65067502978	24
49774.12724170197	50162.82541155297	24
49863.241373961006	49858.70082294956	24
49980.79310677414	50197.17957420579	24
49839.957079470725	50299.71139051415	24
49658.622644160365	50174.86224779631	24
50507.195492462466	50008.743291627434	24
50136.58971006057	49725.53785988566	24
49683.88501078163	50251.2960011845	24
50141.419918779655	50405.25096442321	24
49855.558451987934	49831.40984509805	24
50165.611888231804	49719.13823177598	24
50420.260118968385	50288.74149228649	24
50187.20169269722	49700.767517281485	24
49760.50494214058	50113.16469473637	24
49977.94816928418	49748.81806623429	24
49831.061337423394	49854.359644951684	24
49756.43666449228	50144.34241577042	24
50340.318028804395	49920.77237194328	24
49834.406814715876	50327.83611633406	24
50009.360932481424	50388.60878824884	24
49957.798843593984	49786.0691081154	24
49803.095771472625	50324.30760095556	24
49943.22509809771	49809.92569278222	24
49935.22352162929	50410.073696826505	24
49790.41501659778	49961.32274801805	24
50322.52014188269	49792.419788269865	24
49749.08482208545	50085.468998139	24
50387.9741508845	50220.478352496284	24
50054.20673668093	49773.898836559834	24
49958.22902980315	50432.687696352616	24
50092.94706419524	50347.93267101813	24
49968.81281911343	50463.639152941985	24
49693.33418316506	50157.246462803916	24
50442.26229205637	50122.04101733099	24
50162.566596987504	50446.05563376663	24
50118.58405588609	50424.913034584024	24
50319.2878591151	49764.358438418894	24
49829.90869265133	49812.84971426959	24
50373.98811614614	50043.9931011899	24
50042.73860314952	50369.041762018445	24
50292.45047902571	50377.071465017434	24
50364.77466378088	49788.968070828014	24
50410.33287336716	50231.79513056253	24
50436.304101276255	50268.72351409788	24
50344.025528499515	50302.75437784363	24
50407.810646781356	49734.497161195686	24
49803.46904176111	49815.409258155916	24
50004.85607763493	49735.78911605997	24
49861.601399370644	49884.38976385481	24
49905.04090127945	50373.05731180651	24
49670.10292322532	50272.52093327851	24
50455.2106017498	50032.526522160275	24
49717.95409817362	50231.457382392044	24
50420.13895605462	49792.39904420514	24
49777.20334616648	49802.086145156296	24
50446.70589574924	50245.13745987313	24
50031.91447436044	49730.87551382673	24
49641.66866928762	50277.37847700922	24
50464.62746728052	50139.998758598915	24
50435.433865295316	49715.724836560796	24
50036.60089116668	49792.49891056496	24
49840.276173006765	49785.28274587706	24
50333.23953496496	50277.10148851354	24
50059.22623482691	49716.34864408473	24
50430.58435040604	50213.01828625905	24
50134.83612340766	49699.16074200402	24
49877.789737308696	50285.14337774746	24
50113.68129214967	50374.847964207205	24
49883.58487164715	49815.219459935455	24
50446.058275976415	49781.60531118994	24
49685.88379552209	50185.358908319	24
50159.28204100519	49692.24790028842	24
50305.6222516509	49818.09811125098	24
50335.248263835645	49741.066450266124	24
50307.35163384008	50330.86891593249	24
50091.31519353849	50420.52956875313	24
50531.03617580089	49991.99709566824	24
49981.701399065096	50487.31166585543	24
50469.97964071537	50255.96541569369	24
49660.7888466562	50302.26783155436	24
50232.65827485468	49685.79066311093	24
50342.32361058725	49775.43914610522	24
50459.61989375936	50219.001913555345	24
50363.72350475172	49734.14540614743	24
50224.88734734227	50424.07988872179	24
49673.182905188914	50075.088728213836	24
49676.62089390102	50007.842342568976	24
50034.64877845416	50400.69650293715	24
50284.838076965345	50307.87092015654	24
49836.92624674877	49895.67824570921	24
49865.81230673102	49917.51700982301	24
49904.18815989334	50401.13121209754	24
49995.635733277304	50288.21830662035	24
50336.725248123344	50333.450798119804	24
49629.54936788874	50306.98329056082	24
50477.367520988846	49789.76700051957	24
50417.86257734353	50314.890740713825	24
50295.01294233832	49712.05799079566	24
49812.45872926987	49940.30381686423	24
50186.17466764795	49675.71162123576	24
50468.48212833187	49757.71171082891	24
50442.01242080644	49819.782283910696	24
