# Supplementary material for: Abundant Topological Outliers in Social Media Data and Their Effect on Spatial Analysis
Source: PLoS One. 2016 Sep 9;11(9):e0162360. doi: 10.1371/journal.pone.0162360 (PMC5017681; doi:10.1371/journal.pone.0162360)
Supplement: S5 Dataset — See the respective attached file. (ZIP) [file pone.0162360.s005.zip › S5_overlap_lws/clust_26_35.csv]

50000.0	50000.0	0
50005.617866136956	50000.0519731636	0
50002.52047643192	50004.876090250946	0
50002.689334711264	50003.13657812308	0
49993.82957819091	50000.67820598295	0
49999.02133034173	50002.74311771021	0
50000.62508924751	49997.57153556058	0
50003.12463782944	50000.09610427862	0
49997.57385027558	49999.84121669528	0
50000.7474054147	50010.00724846448	0
49994.4714122237	50008.6578664922	0
50009.65697956892	49993.518401903086	0
50006.21919399996	50005.54852243241	0
50001.095320914435	50006.51696888545	0
49997.76648551505	50011.80979805977	0
49992.871942356476	50015.39754370275	0
50012.74981278483	49986.73871695857	0
50018.58647191826	49990.55611261125	0
49993.479156172514	50013.71835514086	0
50015.96499319302	50006.705808788436	0
49989.3655601913	50011.220919868014	0
50020.12901804716	49990.64524344877	0
49997.53397774438	50013.28163175991	0
49992.02291687238	49993.22394946702	0
49993.70087287382	50012.49075380555	0
50014.038708603686	50009.481436982765	0
49990.5206090736	50010.10707474396	0
49995.815075999715	50002.757859915895	0
49988.57262477311	50018.87567586168	0
49985.205754429204	50018.991416067714	0
50000.753092597726	50008.92987510806	0
50007.12835689727	50004.5064469943	0
49988.18316939765	50021.965627571284	0
50023.00980510928	50012.84799172331	0
50015.303310407464	50002.549411548316	0
50003.71952171015	50003.70894044671	0
50008.88986368925	49979.077652611086	0
49996.81979534139	49995.34390749475	0
49998.94671960802	49990.96645783639	0
50007.58827520875	49972.71365685861	0
50008.876317257826	50005.85307888341	0
50000.8144250401	50013.706889942834	0
50003.714838425534	50007.820901458785	0
50001.588387733704	49976.2283774819	0
50016.100105237405	50010.206884821266	0
50001.35678820628	50015.50812547974	0
49986.21253594532	50016.916857276745	0
49996.35393901498	50000.28888942667	0
50006.46273709469	50012.86513056279	0
50004.75420497777	50017.69122242193	0
50005.66435559645	50003.276707844845	0
49992.34798452613	50027.8751629872	0
49995.45944176766	50024.66749863028	0
49984.74545734642	50026.693621182414	0
49991.107740510946	50005.27986082665	0
50002.66515454976	50012.75072682848	0
49981.244047583124	50021.223953608634	0
50024.3612314805	50010.80504013063	0
49999.239320752036	49976.959525565035	0
49987.115787018316	50000.97386580161	0
50005.81254185144	49991.93259326773	0
50009.513775259125	50007.19859393015	0
50022.34214683989	50018.54227954308	0
50018.211643719034	49989.32904480352	0
50004.547079700096	49982.58527082029	0
49988.8456146988	49993.5372812326	0
49990.448020219235	50002.43383338751	0
49988.8883163795	50025.70348757823	0
49993.95605091015	49990.62298435866	0
49979.57349343251	50017.44743331287	0
49993.61998194337	49998.8335980756	0
50014.931316771435	49985.91142186888	0
49993.608343833825	49992.74728509485	0
49977.440538726456	50020.13597552961	0
50007.968850473684	50013.02057694987	0
50013.34750767807	50004.97356768187	0
50003.200530054564	50017.44372002275	0
49999.23305352258	50009.409663930746	0
49991.425046132455	50023.405105677804	0
49994.724523319564	50019.00029264135	0
49991.27881765631	50010.76046682384	0
50006.84586173645	49978.00618291794	0
50028.831314768526	50011.34911333689	0
50001.3612650346	49979.21196468529	0
50020.98863127538	50004.80596532164	0
49998.75093557429	49995.82732925432	0
49995.4441258003	49997.28253788326	0
49991.489081565116	50012.21829990068	0
50006.24099323281	50011.48454490207	0
50004.79866590971	49991.89932227533	0
50016.233772829895	50003.19904894724	0
50016.714459267714	50015.182749829175	0
50017.7315448403	50017.16734048088	0
50021.991572317085	50017.52189201108	0
50006.91518930322	49998.42962103721	0
50007.56048927315	49991.89347014625	0
49993.93809606977	49988.93913320493	0
49987.00664227186	50012.58033247648	0
49997.0858178483	50008.93395138812	0
49994.04919956522	50016.66461972759	0
50011.84285352973	50005.72617756539	0
50014.481944166946	50006.68362759123	0
50007.871174675056	49990.44715453634	0
49993.63386266311	50008.00409428245	0
50022.74306037996	50021.18141586944	0
50005.93254669708	49984.05523899566	0
49992.24889826113	50009.939607623324	0
50008.4427934885	49998.58463635654	0
50001.04290890485	50011.37214186102	0
49999.3052704781	49993.19977632991	0
50010.89753360852	50022.16578353757	0
49993.175524820836	50006.918569045156	0
50016.91622746796	49988.41137453173	0
50003.59408194109	50010.58844588422	0
49989.481770527505	49995.4861177332	0
49984.73585085144	49994.20070302458	0
50012.837114776354	49985.1365133406	0
50000.34305247011	50012.785151609714	0
49995.93687457166	50016.99500522154	0
50003.31097355637	49986.238309245724	0
50000.04605916713	50022.082498322925	0
49979.589436539696	50028.499326432466	0
49985.52414874005	50010.01286309389	0
50007.108907010544	50020.95847414887	0
49986.966473469394	49991.51938352491	0
49996.327747491756	49980.00227674999	0
49988.17212697217	49996.38698153703	0
50019.31313217457	50007.61923985611	0
49992.53588896353	50022.37133355393	0
49999.09466713823	50013.476121375024	0
50029.14446966455	50014.75448633938	0
50013.38928689112	50014.433837214296	0
49991.27886238349	50020.93796858425	0
49991.83480712943	49987.47643329798	0
50024.589045646135	50016.69583277622	0
49990.247207031265	50014.37724764673	0
50003.43966867959	49997.20275845644	0
49979.17630883298	50019.5881879999	0
50004.97473340724	50011.470830402024	0
50000.53356820436	50002.76897484182	0
50001.61653316917	50021.572832778234	0
50018.94424032681	49993.60663840168	0
50020.38047703234	50020.74765985587	0
50003.83350669472	50012.03122730116	0
49994.89504568151	50012.84439750901	0
49996.87682846905	50025.861913791916	0
49997.098711243336	49994.16967536577	0
50008.03526460013	50010.35644971345	0
50001.92318083519	50017.45295154525	0
50000.377491796935	49976.984220335165	0
50026.91338485968	50022.55672487124	0
50010.45322470468	49995.07446463879	0
50025.84685964897	50018.18498681671	0
49990.80211823522	49972.58716393453	0
49994.72272385651	50011.37120620343	0
50001.852378398005	50018.878474248006	0
49993.667654834906	49987.16892821146	0
50007.45552580738	50016.24722775261	0
50006.35128652182	50019.260102430024	0
50017.30387364059	50007.37394946992	0
49992.58703477916	49996.877168060775	0
50009.947620039384	50010.555094314834	0
49981.69947842373	50032.69512916941	0
49998.7770444248	50004.736977470784	0
49994.8396787193	50028.32619228644	0
49982.117999111564	50004.50644407321	0
50013.2587395598	49973.331376080634	0
50007.117533706994	50013.97330272922	0
49986.106936163014	50005.875429998	0
50001.72815943438	49991.6223069385	0
49998.46111792426	49998.329947724305	0
49993.05079443288	49995.51758079045	0
49989.09372078051	50029.30164552847	0
49992.520614717694	50005.040407713124	0
49983.052676738946	50016.443790599325	0
50009.99933301167	49987.13042252917	0
50015.98052851708	50019.71642252736	0
50016.21088632802	50021.48245778065	0
49998.70534882709	50006.917655615514	0
50009.12283055781	49982.086019546914	0
50019.024422535396	49979.180277617896	0
49990.26812337824	50030.2433063761	0
50003.491373859586	50026.35326489596	0
50014.994024579595	50017.72461282274	0
49999.503039100484	49979.993643984395	0
50016.59446989725	50011.704717480185	0
49987.5977680182	50016.2290938631	0
50006.390223561066	50006.65247227412	0
49981.80446184957	50026.90913270939	0
50031.93010862833	50017.21669287606	0
49987.002216492045	49994.37889454773	0
49985.92984921823	49988.95089163288	0
49987.43993140122	50031.405447704085	0
50013.74744611762	50012.43595942395	0
50018.7613895136	49998.645986736985	0
49976.04473665306	50022.98122919165	0
49987.940111189746	50038.4642042733	0
49998.49833424281	50015.34065276485	0
49994.770924699485	49982.39483626172	0
50000.81946056605	49989.27299020345	0
50016.92192325264	50018.480079521134	0
49995.77472700451	50009.82146876009	0
50025.69800720146	50020.491751462134	0
50013.55698775832	49971.58637274212	0
50011.00484594075	50005.00909070638	0
50026.67566909949	50012.980460931394	0
49997.33402353429	50017.842517393554	0
50004.40707653658	50000.68201633885	0
49990.062388632665	50021.873354042815	0
50007.94935946199	50000.55027054603	0
50021.52709422977	50008.28070517207	0
49974.42067889195	50019.43514323515	0
49993.46267817778	50033.181532471506	0
50011.86235055272	49996.41798817724	0
49987.663678211175	50043.84812144951	0
50007.67900232572	50007.70860501627	0
49994.15871647191	50038.08133593811	0
50007.33149770581	50022.79586273945	0
50012.948596504204	49999.23930996417	0
49994.60830319436	50003.57991862978	0
49983.259687413985	50006.67382320212	0
49987.767663779436	50025.748578925755	0
50000.377272225785	50031.02940101947	0
50006.200386445016	50001.51095319235	0
50025.26392312976	50023.16967630435	0
50013.22075925868	50006.565093937745	0
50016.585940684716	49986.990231434385	0
50010.34109688018	49983.7662747601	0
49986.57033639794	50020.426911942945	0
49995.74608418766	50014.093268935794	0
49979.820894012235	49999.83087349788	0
49992.848058799624	50018.606894891454	0
50009.49589345917	50004.08409166397	0
49995.445185531455	50015.34504338111	0
50012.65381958483	50021.704694713684	0
49996.32469968638	49986.25708256548	0
50015.35167753262	49996.81578074006	0
49986.545683340795	50011.15751195093	0
49999.01544000135	50031.23030123682	0
49984.04955694483	50033.704391224725	0
49996.34341982974	50016.06335658903	0
50003.28740459564	50033.504668726906	0
49991.228567853206	49998.994701024145	0
49998.48690694425	50034.82578726027	0
49978.796080530774	50029.228557862385	0
49972.68784987362	50023.40757561975	0
49979.767530607896	50006.443727209575	0
50003.901374846355	50022.071294366	0
50006.68412061943	49996.90955893893	0
49984.807419862154	50032.82916653138	0
49978.76889817724	50004.212907244015	0
50003.12234167268	49996.03595609164	0
50015.35949676402	49981.16546488212	0
50022.09116220106	50006.067597515845	0
49983.69614882663	49993.828876330015	0
49986.78398419033	50021.42345671076	0
49981.729597247	50017.71289487197	0
50005.12751088182	50026.85013294925	0
50006.22458721331	50010.28292114303	0
49996.483865586386	50007.00468741623	0
50009.52473506737	49992.39278211181	0
50014.49173332011	49995.93493838386	0
49994.50958438835	49996.90612479115	0
49987.59907203679	50009.38172949153	0
49984.960476002576	50031.0667794853	0
50008.74957161253	49994.92256567525	0
50010.46636301196	50003.077502344924	0
49984.148036034974	50017.19326230654	0
50004.971353289846	50029.65237519613	0
50012.70520670574	50000.99789815918	0
49989.42472028371	50007.06726861293	0
50027.670453407736	50018.20325321183	0
50011.440803861224	49968.8031552737	0
50037.945541020505	50011.155881581384	0
50001.96560497818	49985.14721363819	0
49991.94746759981	50013.46046976003	0
49999.00956378052	50025.146383235246	0
49982.77803511375	50003.13282277213	0
50014.11323694496	50000.20060613697	0
50023.13171616355	49987.58322604696	0
50004.21835121946	49971.40399318016	0
49990.15117831817	50013.05817990865	0
50008.16124251416	50039.635897582004	0
50007.9107866898	49997.54848848105	0
50000.976005797296	50001.37556251932	0
49996.1869171375	50012.1411597242	0
49981.777229712156	49995.12804494148	0
50010.25573551855	50024.995130932744	0
50002.20217308013	50029.874141640044	0
49990.618018822985	50036.4754032552	0
50022.654906278236	50014.17767062547	0
50000.18629733061	50004.775095715304	0
50025.70954018735	50015.05150700048	0
50028.39076938722	50013.5273054852	0
50004.52778030394	49989.54551679142	0
50016.11597760707	50023.63763528583	0
50012.06226017531	50002.80007589341	0
50015.57500712852	49976.59380574366	0
49994.04699387851	50036.766962947055	0
49994.23147591261	49994.86285691521	0
50014.20591833191	50001.96130031095	0
49991.086709624265	50026.4410707605	0
50011.53302681228	50007.14228004492	0
50017.28634181816	49997.76666689308	0
50009.97828130183	49998.98694511831	0
49998.42280858828	49997.16648699374	0
49981.63287193219	50012.98265475019	0
49991.38352638326	49994.802665766714	0
49998.19710648119	50026.74208698699	0
49989.2673735177	49992.100332574526	0
49983.60754580687	50026.18559871288	0
49994.711411941484	50029.90708723193	0
49985.614406423905	50041.25400036813	0
49989.39807355238	50009.12529163965	0
50001.85647537816	50002.18674254224	0
50007.411759296454	50011.884343995625	0
50012.52113279647	50010.93874121604	0
49995.30592486966	49991.43488924765	0
49979.11028741994	50021.34781520681	0
50011.93847514872	49994.777266105055	0
49997.2733219588	50022.30152669196	0
50003.09050523105	49994.98168183356	0
50023.58458192335	50010.008031241385	0
50024.400635161015	50015.63969515379	0
50009.31669316404	50000.960651664485	0
49988.547157255955	49986.54015875034	0
49987.42716531743	50019.481186598656	0
49984.02617602661	49992.260688525654	0
50006.996567558	50029.43673642438	0
50011.17538221257	50014.127750046806	0
49997.479248524534	50003.13788148927	0
50011.23886805816	49977.80876427163	0
49992.68056377014	50025.21909796744	0
50017.791785206966	50004.10504468356	0
49976.18799995448	50019.12711047864	0
50003.16269428631	50018.86082004992	0
50013.78688239874	50015.99415080916	0
50034.04869841953	50014.82994020081	0
50020.13939552426	49964.31969397732	0
49993.31683021726	50002.431098134926	0
49989.127824122916	50001.31052695597	0
49989.148691333205	50036.650567528675	0
49992.04054653573	50033.88130223572	0
49997.310770919445	50036.47767098101	0
50014.313896486216	50011.5437939993	0
49992.59109417176	50000.573211457	0
50003.566652880276	50030.50523785303	0
50008.267877108185	49989.07992392232	0
50003.849215893635	49983.772560070334	0
50027.92889428372	50020.7037335592	0
50021.73705097939	50009.564116499336	0
49979.67136981523	49996.9167302186	0
50023.68623823112	50004.8260394773	0
50008.60181165578	50003.29954302877	0
50007.03426341326	50002.78519483586	0
49994.34337435215	50032.255215823694	0
50008.65204366756	50021.587738195856	0
49991.824498461094	49968.903099107214	0
50018.683804969405	49969.64528418167	0
49994.911833902814	50002.06249770319	0
50016.093547154676	50001.04383182233	0
50014.49326475696	49993.41580814624	0
50010.70785577176	50012.68365077591	0
49992.09018308693	50030.92397957105	0
50009.82484592517	49966.31554819194	0
50009.86338540017	50029.15447883959	0
50017.04459773899	50009.42883168941	0
49975.05479511751	50020.48444939664	0
50018.814266957874	49976.935422037845	0
49972.86988915821	50011.1602949544	0
50018.73839936864	49964.38397057632	0
49986.31902075687	50007.88823209961	0
50037.84677869666	50013.49214320599	0
49986.7626497455	50022.57075428513	0
49991.27558686835	49997.38676047086	0
50021.65196854081	49986.9755175455	0
49991.72022925353	49991.05799227098	0
50014.31039277268	50003.195809406076	0
50006.33076488964	50021.85080608137	0
50002.45842725257	50020.733578880114	0
50011.95436890833	50032.05146346114	0
49976.475326719534	50026.32249645093	0
50004.463461898726	49974.22705170795	0
49979.26540775074	49998.92037446053	0
49985.75689271241	50024.974625693074	0
50016.455724572654	49985.246793367325	0
50017.17577699267	49991.01902038148	0
50000.601946745934	50034.29818728195	0
49992.16185760877	50007.363039662254	0
50008.80198918544	50016.70893323739	0
50008.86332272949	49997.23757014096	0
50005.45492158128	50004.812675392786	0
49969.349246922604	50022.47156029463	0
49976.08853392796	50028.32756045967	0
50002.331688862534	50006.25738942542	0
49985.74764509577	50012.984861611265	0
50002.02318493679	49998.08436648884	0
50001.91558525365	49975.034283284134	0
49999.095815587745	49982.605861267206	0
49978.35180052781	50017.54967237323	0
50012.38340044227	49979.87179005157	0
50023.600333695045	49993.823460517066	0
49990.4001842264	50016.861106052296	0
49996.075796262594	50028.875218757785	0
50009.63871960279	50009.357844056445	0
50014.32338329563	49980.620621059534	0
50004.370390024604	49999.55927239333	0
50009.933266449494	49981.04026973331	0
49998.279070073906	49989.14790118183	0
50000.09027862911	49985.965986953976	0
50007.58425433884	49982.493922115704	0
49993.48622997502	50027.222240225536	0
50017.4955434832	49965.03907990478	0
50010.51554905166	49989.16362642156	0
50017.824674773416	50002.22275061968	0
49990.75178922058	50034.86742795569	0
50021.88043196609	49961.175165641675	0
49996.64421145819	49998.7371607102	0
49991.75780021829	50019.4660592154	0
50027.913500418224	50017.15451996617	0
50013.81569746937	50019.689133858	0
50004.28831352451	50038.52084396365	0
49992.77931921248	49991.59900125161	0
49978.65701512325	50012.84377515613	0
50004.77482026446	49976.135135741635	0
49995.813684054854	50035.236614467474	0
49983.03468438865	50031.81985864512	0
50004.71734782377	49993.66931775265	0
50025.85747707013	50011.10938751277	0
49968.74387753086	50024.80184334084	0
49983.529336245294	50009.64252562868	0
49993.39848285341	50003.617739878144	0
50014.46718570509	49983.96089301351	0
50020.173441734536	50016.480228422304	0
50007.693507416174	50033.053834120445	0
49993.186312447346	50024.280714627246	0
49994.973836738965	50021.34108776201	0
49987.60408232425	50005.36708203352	0
50009.56722554615	49985.41140067304	0
50011.064823329914	50009.00448136461	0
49987.27549327144	50024.53233017405	0
50005.69923091442	49985.19514755773	0
49996.55414988045	49990.38935152011	0
49995.07237807018	50042.04749290123	0
49995.256284043724	50007.171566107325	0
50004.63754884523	50025.44366895706	0
49993.49255571869	49978.12434827637	0
49989.83621802233	50027.89987456958	0
50001.51715467434	50004.43497947403	0
50001.41748931328	50028.01783116377	0
49988.46472947548	50014.56638681003	0
49995.615601532205	49989.10904325816	0
49999.81186632161	50032.984149561446	0
50018.44718751919	50011.09523383245	0
50006.87791557796	49974.77446315902	0
49998.651631418616	50001.085531096855	0
49973.43281330659	50016.31538166456	0
49999.58320808095	50030.37685735507	0
49993.2894251306	50029.713716955564	0
49975.40500419498	50029.76201243983	0
50024.11542290242	50025.79299951493	0
49999.27756647585	49989.79791973968	0
49975.331603970415	50018.305052245814	0
49989.444688856944	50015.01093933485	0
49977.12504489644	49984.27347298042	0
49990.25690366514	49976.93831099457	0
50008.542487659186	50029.22940403769	0
50030.156146407935	50022.63532110915	0
49982.07322711716	50040.05289780173	0
50015.510839560164	49974.52445377229	0
49991.451148315326	50008.25060634001	0
50004.828070634074	50001.96933190945	0
50005.25330437662	49996.96558677492	0
49985.312292490395	50028.4759868639	0
50009.362837543355	50030.82482796203	0
50032.563228420164	50009.47854831758	0
49995.611104707394	50005.87596824924	0
50030.271117137454	50014.62710637189	0
49984.88558796916	50014.44361380154	0
49964.64000266914	50008.941933773196	0
49988.96237106808	50042.15384836116	0
50009.56366943694	49988.76303901595	0
50003.12119682203	50036.8696976103	0
49992.18350608743	49998.14283062459	0
49981.495117914346	49992.42868929224	0
49974.716587797215	50013.61636381599	0
50007.40338647013	50005.50670355559	0
50004.1132212756	50009.0422421293	0
50010.68776219184	50018.411945879954	0
50015.32555646248	49998.84607093262	0
50030.745394478356	50020.15587370813	0
50025.03173903792	49992.682176105074	0
49972.46927924088	49992.61330818193	0
49996.89332440772	50014.40214761091	0
50028.82168033592	50008.767927582856	0
50012.027869657475	49992.27122572834	0
49986.86969018716	50002.801212535116	0
50034.801909062	50011.167777959345	0
50022.083673384936	50010.63417620861	0
50009.30764203974	49972.31312632704	0
50037.05925037882	50144.723451656566	25
50033.86087779698	50114.962819562694	25
50063.74055028558	50102.34980528259	25
50086.64126617868	50124.41844870772	25
50113.40570352288	50119.77308535468	25
50043.26460552794	50085.26335557414	25
50091.37524226947	50096.83922175365	25
50125.065656229184	50143.54279445981	25
50146.01029350638	50171.41807384508	25
50029.470824120945	50170.787014724134	25
50145.13698967151	50200.73826611938	25
50045.31219322964	50197.22975622347	25
50059.1697831088	50061.510205878665	25
50008.98982815907	50144.84079422765	25
50062.22030232001	50170.57817546481	25
50140.41025867301	50114.26594995718	25
50098.44503073047	50148.69954392831	25
50026.28760134812	50221.025176099836	25
50057.04247439869	50226.962281869615	25
50161.68718941118	50141.26625866072	25
50121.47511700899	50092.16032102108	25
50053.332395585094	50030.02750153847	25
50146.79701079399	50085.8394068044	25
50118.88975888817	50182.61661258821	25
50074.50192278721	50201.77765335901	25
50080.44524982281	50045.314141849994	25
49991.40157263769	50117.94730936688	25
50178.33247693494	50177.748102066835	25
50028.309126459295	50039.40827038139	25
50000.30097297302	50179.740264072796	25
50173.91798273709	50099.336138883555	25
50080.58043942431	50014.83989396504	25
50167.9700211515	50069.06441202507	25
50189.541324441474	50136.527692931435	25
50207.662924730656	50160.860286729614	25
50002.373308896815	50046.60449633468	25
50132.66185667222	50227.048373690275	25
50201.608872310004	50108.7520132655	25
50194.33129125138	50082.84946511456	25
50017.17236552442	50072.44830111391	25
50186.17947834791	50046.21354823908	25
50225.17424547602	50182.1787143055	25
50092.52664593991	49982.144695424075	25
50229.509655638016	50123.86611012394	25
50212.55171704511	50063.25701520969	25
50112.05726325185	50031.12478445157	25
50059.33535549424	50258.934956049656	25
50004.22835739759	50018.7695385521	25
50079.73061968584	50279.78034768955	25
50107.54759756697	50293.98484643754	25
49965.55696866411	50095.86710147487	25
50192.413702834776	50203.66594286889	25
50163.35507398231	50227.16918080049	25
50106.28686752414	50210.47599198037	25
50125.08299689303	50268.78455156892	25
50033.15322539876	50250.8292341159	25
50099.45700517565	50069.78539877289	25
50094.15541177434	50318.108206740726	25
50116.8104847658	49969.088869391024	25
50158.13830383565	50275.126098415414	25
50068.235332106466	49963.47354323929	25
50174.682763246885	50254.60619411369	25
50036.375454463574	50282.03793243048	25
50163.18719156946	50025.30660490836	25
50147.65696499314	49963.73008004392	25
49991.73624115644	50088.23445832708	25
49976.767732546214	50035.12371029985	25
50028.862159330805	50008.21321815228	25
50059.393733413686	49994.35676196332	25
50224.18449946468	50208.277783943464	25
50145.33331458553	50044.70328899426	25
50194.03812939863	50020.474482007936	25
49948.14295305865	50042.53669174001	25
49967.289817902056	50184.651541968364	25
50065.3644099567	50303.190152943236	25
50259.22609214061	50184.1623923169	25
49943.93309141114	50075.60969197907	25
50067.679217944176	50329.32492627657	25
50115.08570749284	49938.378457668776	25
50233.96237585558	50153.996149051825	25
50090.1621435017	50178.82960480186	25
50119.39542886201	49995.638371821085	25
50151.188253469016	49991.49598670366	25
50036.27024078258	49952.00563448437	25
50223.10637763099	50012.167696596916	25
49944.712272479555	50122.04136536452	25
50023.71255785698	49979.92045006403	25
50050.882610576315	49921.45896788793	25
50106.287874077745	50249.45216119868	25
49947.90091554257	50208.38173485592	25
49999.510544556484	49968.361376795445	25
50082.95360276951	49925.33754176324	25
50202.97127613109	50256.19156467026	25
50012.43481739184	49939.09562534745	25
49939.15067208621	50012.268091865924	25
50286.088888635	50173.66951797815	25
49965.436881802154	50010.9174386971	25
49949.539807243484	50241.35855772663	25
49972.70883931888	50156.13090492001	25
49920.223362198005	50060.53289223535	25
50005.628593244284	50269.3612940584	25
49886.73298329962	50064.37142988578	25
50076.79333889959	49893.8709924937	25
49908.64283407729	50023.547329129055	25
50239.01407847622	50067.61438726649	25
50178.706200323	49994.247739443555	25
50004.91330085407	50296.336584424665	25
49858.48326391618	50061.68272624767	25
50291.84826282026	50143.79243192017	25
49927.61156643605	50259.570899333914	25
49945.33351252976	49978.746969463224	25
49907.25453762865	50280.344580323	25
50228.65953706295	50093.22967014047	25
50140.89236358833	49921.588723077846	25
50231.055169970445	50237.95839577817	25
50267.20684373963	50212.21391353192	25
50183.754457686104	50280.74648765993	25
50009.86438419264	50322.757528106325	25
50235.84509233975	50265.69304266648	25
49936.44984186845	50178.48687036331	25
49999.33986141036	50207.44094380136	25
50218.124613836335	49983.10737818105	25
49977.32155765281	50254.75829946392	25
49938.470847504024	50151.053374126546	25
49973.879387050656	50063.783141042026	25
50165.940247900144	50302.421419690814	25
49974.22538296063	50214.173507916756	25
50118.46715204151	49906.852714745175	25
50100.900841314055	49877.670218647814	25
50248.37783838345	50290.93080380346	25
50041.04686426942	50317.589428329666	25
49950.54507375444	50275.713499066194	25
50119.516243839265	50325.57609654929	25
50065.3677801813	49864.39210538583	25
50250.7596387673	49985.78403509934	25
50257.13725047953	50129.06383770914	25
49992.21058831714	49912.044813100576	25
50264.86189528454	50260.115712419276	25
49835.814854272874	50036.84348807415	25
49948.46379546873	50305.749426360264	25
50104.98537704767	50349.54321039743	25
50210.14794963378	50299.299760659494	25
50174.52728054039	49963.515733148015	25
50282.12619626733	50294.346590859226	25
49881.43643820055	50013.0956061054	25
50279.04221435803	50237.49757783697	25
50237.306584711914	50034.22714709512	25
49892.72226783172	50257.70375956216	25
50217.572792514315	49954.68153649228	25
50145.22083383676	49894.20425869221	25
50042.15878595502	49888.86146810724	25
50309.897637914604	50275.40663803254	25
50329.55158067164	50254.114271858685	25
50267.79002167904	50063.69420937857	25
50196.43116847465	49939.026740157635	25
50067.213176887984	50143.26057183341	25
50326.90509115363	50226.088879784846	25
49891.84470736469	50092.96095476612	25
50324.431909407525	50133.86297479831	25
49828.95048108104	50078.063781817735	25
50206.79264255151	50328.3742656124	25
50159.75809480999	49939.586868342136	25
50146.725417610905	50342.302915029875	25
50264.59362790638	50320.710319529666	25
49915.41352654736	49990.133130784	25
49873.077581991645	50233.21393957774	25
50320.59302012114	50305.49214804474	25
49808.45208266995	50042.100909724264	25
50180.67551707945	50349.91573881533	25
49856.55686295254	50090.587808035736	25
49971.800582198586	49893.624924569565	25
50343.04162102115	50277.179712574165	25
50280.77964018166	50089.540590682474	25
50126.83572635056	49874.00648751861	25
50101.59524575652	50378.55348987564	25
49922.27941800372	50233.73586709388	25
49905.7336846351	50211.67242557564	25
49870.66869934699	50114.88388655306	25
49918.47951790869	50117.385457833596	25
50018.5178165109	50356.230921824266	25
50012.87311726148	50386.92360117875	25
49974.10774802659	49959.26697722816	25
50264.98332626284	50035.58729673169	25
50171.385796418566	49911.85858923896	25
50258.62443622919	50351.07465350692	25
50069.01506168221	50374.58608638811	25
49879.48061397321	50297.641747642694	25
50353.6257405704	50239.28884953551	25
50313.53402366744	50158.28692869818	25
50049.786950862246	50355.67004486124	25
50266.55931495271	50156.03762564243	25
50307.469332875524	50335.20283395571	25
50214.89163147499	50358.709941916204	25
50287.0555451028	50116.87464850204	25
50138.244328051485	50373.707251189466	25
50007.12694692043	50414.56806634609	25
50185.796921776906	50375.75502404189	25
50311.50431943722	50090.60005837526	25
49991.262183209044	50352.708037527795	25
50369.826276087806	50287.416098216214	25
50086.447427304935	50227.30005953253	25
49969.81875872884	50336.565438820384	25
50006.141493401425	49887.12870520979	25
49796.9405734768	50073.663189663865	25
49975.79717504921	50285.53867330098	25
49995.61639455133	50441.58421303405	25
50148.165582476075	49858.326248735444	25
49948.30686194374	49875.8115909609	25
50132.2337830377	49831.68134208087	25
49907.205959620165	49962.782666413	25
49792.20360183488	50012.41437357074	25
50010.0661184386	49856.031904029216	25
50375.21688144357	50259.149254523494	25
50287.89180009318	50358.75631161193	25
49774.21667780374	50094.57097741286	25
49978.79102555295	49985.77234078745	25
49941.46664065781	49951.66072539101	25
49910.936812976404	50310.702510576506	25
50135.615876059084	50294.921590205	25
49867.00045676374	49990.12382891938	25
50231.29673221086	50315.05978156499	25
50116.87268535234	49804.180972034774	25
50283.01334875571	50390.321668673976	25
50262.83418643188	49954.96040044264	25
50100.23794520538	49830.16450304466	25
50159.701935028526	49816.6261295516	25
49850.179040598785	50013.18487653226	25
50323.43134705837	50190.06680846833	25
49905.073783233565	50141.35167467517	25
49961.50505198583	49927.07074821098	25
49957.10418190058	50366.12944580232	25
50119.06872074987	49774.97930349915	25
50151.11168820265	49783.49089848998	25
50092.7236468314	49780.72726875002	25
50159.884469100434	50389.89664200853	25
49921.08787018021	49881.47821535677	25
50302.00983787706	50208.96474277906	25
49768.681890099666	49999.038125104096	25
49984.53366245575	49861.05540880258	25
49983.250518460685	50384.93194570357	25
50309.585821265326	50408.25333498152	25
49901.364528132224	49898.92635424886	25
49849.90272797269	50253.23173718092	25
50322.641364868825	50066.738943124954	25
49882.911773017455	50195.63238893683	25
50313.65095579406	50372.034556553284	25
49913.189119254304	50337.03873613105	25
50074.958603249346	49750.94487032138	25
49977.41037155161	49835.90674723069	25
50201.22110427988	50229.821371226055	25
50384.19919561389	50228.151813060744	25
50000.61822991799	50241.40249462523	25
49957.45347423296	50393.04092052575	25
50179.14703616804	49853.54018920819	25
50284.22068055562	49937.989644204696	25
50316.49661376443	50034.60240003156	25
49914.706963252516	49929.127472813736	25
49874.188289361155	49964.30522288125	25
49971.253248957335	50424.103567792175	25
50187.336982961395	49800.221139460475	25
50350.89319409183	50184.68078791709	25
49848.8153822436	50198.98881402606	25
49860.33779118552	50320.88297845488	25
49853.3132022295	49945.44193373694	25
50404.880355867004	50246.28562927491	25
50355.178245739386	50072.800809620676	25
50275.210004137676	49996.1356648627	25
50184.10592014983	49889.18018468309	25
49924.6457156432	50373.251609828105	25
50247.01423727172	50375.89594891117	25
50282.52964506513	50424.66910709124	25
50168.48678468583	49758.97653050443	25
50226.1311900157	49923.527688984854	25
50202.42021183257	49867.441169430625	25
49910.507799375715	50400.759702295996	25
50191.48730411464	49827.084525076876	25
49737.01492245466	49997.00454544295	25
50343.926133902714	50386.04670160158	25
50054.41748088722	49728.44536297411	25
50168.78416849059	49725.72812141489	25
50356.031972669174	50136.42044829794	25
49889.25912139156	50416.796523281984	25
50196.6410187518	50399.72908324953	25
49819.011912008194	50192.637798666205	25
50231.27215694005	49884.58800832219	25
50139.30350129059	49756.04451950548	25
50260.413747613704	49886.91442846729	25
50404.57081869567	50211.86413300558	25
50263.00474717719	49914.5638241976	25
49768.34194417807	50060.19109214651	25
49755.34990237625	49969.008314700644	25
50402.24584776571	50280.05559664873	25
50195.628643193544	49738.73126036322	25
50350.6973586199	50035.896480879055	25
49870.23143500465	50141.8023338359	25
49839.08978739207	49981.174382252284	25
49740.32555119097	50042.34545307234	25
50257.736877152194	50410.02081622001	25
49748.726067701784	50099.869550850446	25
49807.29029306151	49989.37220635598	25
49836.67195431673	50170.995259376614	25
49793.28070817509	50215.68715247963	25
50293.399677918664	49975.81980847234	25
49822.57049519639	50257.66340416806	25
49721.653876647964	50019.03680109027	25
50112.94488472722	49735.13529509219	25
50381.04475037865	50060.9896680811	25
49768.81964488622	50231.216230815284	25
50300.55357255138	50004.70617227457	25
50381.28647388099	50115.442872214	25
49822.19223584236	50144.089189069295	25
49951.14057022432	49848.67198554376	25
50412.90169451287	50073.1561329914	25
49839.1103084581	50302.033854297726	25
50199.41362672072	49764.45818547379	25
50358.60199093197	50314.34514802275	25
50201.14325734869	49708.898335950835	25
49805.84601089421	50123.684857231245	25
50051.63220995133	49842.050909058285	25
49832.62175296977	50225.752278487875	25
49999.28445746199	49815.60458586276	25
50217.00545276239	49784.68878932785	25
50418.44276241295	50187.63878459991	25
50137.37785037819	50017.19210389528	25
49942.03767225181	49904.25642766035	25
49974.84283190879	50458.01203051002	25
50440.123273048834	50168.042266621764	25
49717.95622231568	49970.72838458081	25
49740.96987751689	49945.371701697135	25
50255.85281365227	49855.10696434305	25
50322.28465092137	50436.76051613498	25
49890.784984225545	49940.97644416658	25
50026.24624620487	49818.817195521275	25
50334.081648331194	50350.78765115891	25
50040.92705840913	49702.07455758972	25
50114.09388965028	49702.76864627729	25
49919.57105410324	50429.39676294628	25
49868.110130726105	49898.82859230596	25
50049.611837997465	49760.808564959094	25
50349.647876466224	50417.21439731018	25
50227.2860388733	50407.263142816024	25
50043.911368584755	50382.03709569623	25
50030.39665941694	50428.04722922839	25
49944.15284336442	50444.97150641809	25
49887.82826502461	50167.664829881694	25
49867.553567079754	50394.09996919271	25
50338.6741567062	50110.913681229664	25
50289.32202942252	49864.36108291256	25
50461.637781851816	50144.05550836775	25
50363.41461625376	50366.32426973374	25
49696.82138911151	50036.754314662336	25
50386.95378146368	50384.44302373027	25
49840.273249684884	50404.88275942841	25
49825.13716432861	49958.341280703964	25
49954.028818837694	50478.40851376967	25
49850.98078695315	50371.248693355934	25
50240.45724742956	49802.806647081925	25
50402.56156644217	50043.23758072393	25
50233.364363388086	49831.60216912605	25
49886.401173548205	50325.02383340681	25
50318.43057786055	49952.95864048502	25
50064.83035758497	49795.19842012623	25
50099.79787293002	49679.865993797284	25
50373.64384307365	50157.80721059511	25
50119.15140693175	49652.6858996998	25
49792.86288811746	50254.916703266725	25
50338.84596659895	50461.88910810129	25
50270.11671574679	50456.788087631365	25
50321.8594185997	49985.651036056726	25
50396.968766708655	50312.996342032464	25
49697.332785432816	49995.30174299304	25
49946.353099961845	50512.24646369477	25
50201.626355848486	49911.15783677014	25
50011.95756548391	49694.054039287344	25
50346.337352396324	50487.7715277062	25
49742.86802212114	50244.0125237055	25
50232.62186745304	49697.529249411855	25
49769.68511888164	49945.37432308334	25
50350.1213816715	49981.95211527549	25
50376.644509786434	50416.66693513172	25
50368.37844638615	50205.06051077174	25
50053.9698341988	49677.60728758255	25
50411.146828579214	50410.788370126415	25
50335.24553019599	49930.24623370474	25
49919.223770460565	50514.73171202682	25
50433.196571129796	50224.49250775511	25
50393.890567241055	50356.30919142799	25
50426.552115827195	50031.460947240455	25
49766.41060135331	50261.17038398401	25
49737.837400840355	50211.904046079064	25
49843.26107432739	49920.56563932666	25
49793.03867905004	50285.325665537086	25
50394.82520879877	50176.40013730633	25
50437.82700211945	50060.17804515282	25
50344.60249694051	49955.53582150217	25
50260.79290585007	49711.67556376741	25
49799.61902423299	50171.895330772415	25
50320.87824858262	49871.164070237806	25
50287.625815479834	50476.77558753499	25
49841.48434357445	50116.290995899064	25
50459.765527545416	50042.659819663844	25
50305.643945322285	49922.22183278568	25
50236.735949313384	50461.067340860805	25
49823.391097693326	50326.37068584165	25
50216.517290690754	50440.10175376574	25
50048.56742449621	49650.459297246045	25
49769.81563690116	50163.50138220865	25
49909.05977719288	50458.89749502334	25
50324.007801741835	50508.023492105276	25
49705.17701838798	50200.148201084245	25
50034.657127164326	49793.278890221736	25
49964.76835513152	50533.24564097589	25
49863.02000166107	50277.079830016504	25
50188.52362357673	49683.25382806327	25
50168.18521254825	49657.87777193604	25
49676.93769919421	49977.1618716045	25
49866.96947447146	50346.98428107374	25
49823.13898006562	50381.90321885866	25
50417.3763086985	50153.493316083615	25
50077.671491390036	49638.16518163566	25
49774.89460813704	50191.30260636701	25
50154.01167013488	49629.81179929735	25
50430.995250787084	50284.139210184316	25
49911.02745704891	50546.6669560015	25
50483.234028984705	50057.09148091211	25
50434.320163050914	50095.38418631414	25
49807.22809054638	50355.52219225452	25
49960.1035626021	50564.18790359174	25
50347.83302681365	49849.68899732019	25
50131.32411034842	49606.86157192091	25
50325.618679076244	49904.54629713191	25
49820.5892718851	50422.455044936076	25
49720.06748372003	50261.660339615104	25
50257.53612413571	50486.645238520505	25
50290.68039608677	49891.24815116123	25
49846.055762567325	50434.83831321397	25
49745.228805564206	50153.731143960074	25
50268.55658463167	49812.447473301	25
50060.01165873594	49612.50428125222	25
50367.21936061648	50468.07299549497	25
50227.9356736267	49725.81648390355	25
50288.7338774109	49697.61223977205	25
49814.85743249711	49915.123967059764	25
50142.70354410896	49714.00661859609	25
50027.217480047286	49738.10010282612	25
50401.41214859884	50438.46933303906	25
50293.09100233434	49836.561995569784	25
50435.01719806463	50131.280161979594	25
50078.339989314656	49696.610015425744	25
50342.11934263605	50159.34002195248	25
50316.59586430485	49682.220046120696	25
49691.36617285484	49953.848590021335	25
50223.41030992908	50484.09300854937	25
50234.70091119824	50514.70899981459	25
49893.98414608717	50524.28291915163	25
50391.91231518106	50018.468176380724	25
49890.18107821559	49875.21179402461	25
50276.02600142899	49670.704779566586	25
50342.96216017461	49677.45463485728	25
49789.82387038372	50332.258370108924	25
50064.54008576579	50428.9522315001	25
50358.1093574201	49915.3930367728	25
50217.63021063202	49673.48521469062	25
49999.869474080784	50469.18157812332	25
50501.056549017034	50086.13148724709	25
50162.38762441914	49690.240283872525	25
49739.66203918648	50074.74687827277	25
50019.05338061353	49769.69208791427	25
50176.309841465205	50417.124029476814	25
49820.00363077763	49887.085814493104	25
49924.24653436339	50487.06365742368	25
50356.81317001786	49709.16133373891	25
49782.601494010305	50370.11042211463	25
50249.91944298631	49668.74356434561	25
49665.15869616631	50035.897997502616	25
49896.523150457564	50485.00375425229	25
50164.04900556799	49598.53675309149	25
49990.88571862045	50570.99298325608	25
50257.68206568727	49781.525700516955	25
49997.57551448259	50533.84372027248	25
49732.92766810091	50130.56342715195	25
49659.528994672604	50062.45593212022	25
49883.318835369086	50370.72561937198	25
50466.27105992691	50011.202183493326	25
50363.953007077886	49742.885203554695	25
50018.96400509478	50584.56411795974	25
50405.91412513626	50105.07353062517	25
49780.49540882503	50129.61695610848	25
50149.190889806916	50415.85681035989	25
49706.69612458493	50080.554383371236	25
50135.40738168445	49578.45916913145	25
50034.70681349401	49593.12215240366	25
50232.30700046373	50549.355124321526	25
50259.95344135473	50531.88172373012	25
50133.50482853315	49675.04491384523	25
50420.1233223277	50338.796587658144	25
50261.22488539236	49742.097766150524	25
50432.865868373636	50443.57718142451	25
50090.41192488901	50436.47371361157	25
50205.17416641256	50557.27548841194	25
