# Supplementary material for: Abundant Topological Outliers in Social Media Data and Their Effect on Spatial Analysis
Source: PLoS One. 2016 Sep 9;11(9):e0162360. doi: 10.1371/journal.pone.0162360 (PMC5017681; doi:10.1371/journal.pone.0162360)
Supplement: S5 Dataset — See the respective attached file. (ZIP) [file pone.0162360.s005.zip › S5_overlap_lws/clust_27_36.csv]

50000.0	50000.0	0
50005.617866136956	50000.0519731636	0
50002.52047643192	50004.876090250946	0
50002.689334711264	50003.13657812308	0
49993.82957819091	50000.67820598295	0
49999.02133034173	50002.74311771021	0
50000.62508924751	49997.57153556058	0
50003.12463782944	50000.09610427862	0
49997.57385027558	49999.84121669528	0
50000.7474054147	50010.00724846448	0
49994.4714122237	50008.6578664922	0
50009.65697956892	49993.518401903086	0
50006.21919399996	50005.54852243241	0
50001.095320914435	50006.51696888545	0
49997.76648551505	50011.80979805977	0
49992.871942356476	50015.39754370275	0
50012.74981278483	49986.73871695857	0
50018.58647191826	49990.55611261125	0
49993.479156172514	50013.71835514086	0
50015.96499319302	50006.705808788436	0
49989.3655601913	50011.220919868014	0
50020.12901804716	49990.64524344877	0
49997.53397774438	50013.28163175991	0
49992.02291687238	49993.22394946702	0
49993.70087287382	50012.49075380555	0
50014.038708603686	50009.481436982765	0
49990.5206090736	50010.10707474396	0
49995.815075999715	50002.757859915895	0
49988.57262477311	50018.87567586168	0
49985.205754429204	50018.991416067714	0
50000.753092597726	50008.92987510806	0
50007.12835689727	50004.5064469943	0
49988.18316939765	50021.965627571284	0
50023.00980510928	50012.84799172331	0
50015.303310407464	50002.549411548316	0
50003.71952171015	50003.70894044671	0
50008.88986368925	49979.077652611086	0
49996.81979534139	49995.34390749475	0
49998.94671960802	49990.96645783639	0
50007.58827520875	49972.71365685861	0
50008.876317257826	50005.85307888341	0
50000.8144250401	50013.706889942834	0
50003.714838425534	50007.820901458785	0
50001.588387733704	49976.2283774819	0
50016.100105237405	50010.206884821266	0
50001.35678820628	50015.50812547974	0
49986.21253594532	50016.916857276745	0
49996.35393901498	50000.28888942667	0
50006.46273709469	50012.86513056279	0
50004.75420497777	50017.69122242193	0
50005.66435559645	50003.276707844845	0
49992.34798452613	50027.8751629872	0
49995.45944176766	50024.66749863028	0
49984.74545734642	50026.693621182414	0
49991.107740510946	50005.27986082665	0
50002.66515454976	50012.75072682848	0
49981.244047583124	50021.223953608634	0
50024.3612314805	50010.80504013063	0
49999.239320752036	49976.959525565035	0
49987.115787018316	50000.97386580161	0
50005.81254185144	49991.93259326773	0
50009.513775259125	50007.19859393015	0
50022.34214683989	50018.54227954308	0
50018.211643719034	49989.32904480352	0
50004.547079700096	49982.58527082029	0
49988.8456146988	49993.5372812326	0
49990.448020219235	50002.43383338751	0
49988.8883163795	50025.70348757823	0
49993.95605091015	49990.62298435866	0
49979.57349343251	50017.44743331287	0
49993.61998194337	49998.8335980756	0
50014.931316771435	49985.91142186888	0
49993.608343833825	49992.74728509485	0
49977.440538726456	50020.13597552961	0
50007.968850473684	50013.02057694987	0
50013.34750767807	50004.97356768187	0
50003.200530054564	50017.44372002275	0
49999.23305352258	50009.409663930746	0
49991.425046132455	50023.405105677804	0
49994.724523319564	50019.00029264135	0
49991.27881765631	50010.76046682384	0
50006.84586173645	49978.00618291794	0
50028.831314768526	50011.34911333689	0
50001.3612650346	49979.21196468529	0
50020.98863127538	50004.80596532164	0
49998.75093557429	49995.82732925432	0
49995.4441258003	49997.28253788326	0
49991.489081565116	50012.21829990068	0
50006.24099323281	50011.48454490207	0
50004.79866590971	49991.89932227533	0
50016.233772829895	50003.19904894724	0
50016.714459267714	50015.182749829175	0
50017.7315448403	50017.16734048088	0
50021.991572317085	50017.52189201108	0
50006.91518930322	49998.42962103721	0
50007.56048927315	49991.89347014625	0
49993.93809606977	49988.93913320493	0
49987.00664227186	50012.58033247648	0
49997.0858178483	50008.93395138812	0
49994.04919956522	50016.66461972759	0
50011.84285352973	50005.72617756539	0
50014.481944166946	50006.68362759123	0
50007.871174675056	49990.44715453634	0
49993.63386266311	50008.00409428245	0
50022.74306037996	50021.18141586944	0
50005.93254669708	49984.05523899566	0
49992.24889826113	50009.939607623324	0
50008.4427934885	49998.58463635654	0
50001.04290890485	50011.37214186102	0
49999.3052704781	49993.19977632991	0
50010.89753360852	50022.16578353757	0
49993.175524820836	50006.918569045156	0
50016.91622746796	49988.41137453173	0
50003.59408194109	50010.58844588422	0
49989.481770527505	49995.4861177332	0
49984.73585085144	49994.20070302458	0
50012.837114776354	49985.1365133406	0
50000.34305247011	50012.785151609714	0
49995.93687457166	50016.99500522154	0
50003.31097355637	49986.238309245724	0
50000.04605916713	50022.082498322925	0
49979.589436539696	50028.499326432466	0
49985.52414874005	50010.01286309389	0
50007.108907010544	50020.95847414887	0
49986.966473469394	49991.51938352491	0
49996.327747491756	49980.00227674999	0
49988.17212697217	49996.38698153703	0
50019.31313217457	50007.61923985611	0
49992.53588896353	50022.37133355393	0
49999.09466713823	50013.476121375024	0
50029.14446966455	50014.75448633938	0
50013.38928689112	50014.433837214296	0
49991.27886238349	50020.93796858425	0
49991.83480712943	49987.47643329798	0
50024.589045646135	50016.69583277622	0
49990.247207031265	50014.37724764673	0
50003.43966867959	49997.20275845644	0
49979.17630883298	50019.5881879999	0
50004.97473340724	50011.470830402024	0
50000.53356820436	50002.76897484182	0
50001.61653316917	50021.572832778234	0
50018.94424032681	49993.60663840168	0
50020.38047703234	50020.74765985587	0
50003.83350669472	50012.03122730116	0
49994.89504568151	50012.84439750901	0
49996.87682846905	50025.861913791916	0
49997.098711243336	49994.16967536577	0
50008.03526460013	50010.35644971345	0
50001.92318083519	50017.45295154525	0
50000.377491796935	49976.984220335165	0
50026.91338485968	50022.55672487124	0
50010.45322470468	49995.07446463879	0
50025.84685964897	50018.18498681671	0
49990.80211823522	49972.58716393453	0
49994.72272385651	50011.37120620343	0
50001.852378398005	50018.878474248006	0
49993.667654834906	49987.16892821146	0
50007.45552580738	50016.24722775261	0
50006.35128652182	50019.260102430024	0
50017.30387364059	50007.37394946992	0
49992.58703477916	49996.877168060775	0
50009.947620039384	50010.555094314834	0
49981.69947842373	50032.69512916941	0
49998.7770444248	50004.736977470784	0
49994.8396787193	50028.32619228644	0
49982.117999111564	50004.50644407321	0
50013.2587395598	49973.331376080634	0
50007.117533706994	50013.97330272922	0
49986.106936163014	50005.875429998	0
50001.72815943438	49991.6223069385	0
49998.46111792426	49998.329947724305	0
49993.05079443288	49995.51758079045	0
49989.09372078051	50029.30164552847	0
49992.520614717694	50005.040407713124	0
49983.052676738946	50016.443790599325	0
50009.99933301167	49987.13042252917	0
50015.98052851708	50019.71642252736	0
50016.21088632802	50021.48245778065	0
49998.70534882709	50006.917655615514	0
50009.12283055781	49982.086019546914	0
50019.024422535396	49979.180277617896	0
49990.26812337824	50030.2433063761	0
50003.491373859586	50026.35326489596	0
50014.994024579595	50017.72461282274	0
49999.503039100484	49979.993643984395	0
50016.59446989725	50011.704717480185	0
49987.5977680182	50016.2290938631	0
50006.390223561066	50006.65247227412	0
49981.80446184957	50026.90913270939	0
50031.93010862833	50017.21669287606	0
49987.002216492045	49994.37889454773	0
49985.92984921823	49988.95089163288	0
49987.43993140122	50031.405447704085	0
50013.74744611762	50012.43595942395	0
50018.7613895136	49998.645986736985	0
49976.04473665306	50022.98122919165	0
49987.940111189746	50038.4642042733	0
49998.49833424281	50015.34065276485	0
49994.770924699485	49982.39483626172	0
50000.81946056605	49989.27299020345	0
50016.92192325264	50018.480079521134	0
49995.77472700451	50009.82146876009	0
50025.69800720146	50020.491751462134	0
50013.55698775832	49971.58637274212	0
50011.00484594075	50005.00909070638	0
50026.67566909949	50012.980460931394	0
49997.33402353429	50017.842517393554	0
50004.40707653658	50000.68201633885	0
49990.062388632665	50021.873354042815	0
50007.94935946199	50000.55027054603	0
50021.52709422977	50008.28070517207	0
49974.42067889195	50019.43514323515	0
49993.46267817778	50033.181532471506	0
50011.86235055272	49996.41798817724	0
49987.663678211175	50043.84812144951	0
50007.67900232572	50007.70860501627	0
49994.15871647191	50038.08133593811	0
50007.33149770581	50022.79586273945	0
50012.948596504204	49999.23930996417	0
49994.60830319436	50003.57991862978	0
49983.259687413985	50006.67382320212	0
49987.767663779436	50025.748578925755	0
50000.377272225785	50031.02940101947	0
50006.200386445016	50001.51095319235	0
50025.26392312976	50023.16967630435	0
50013.22075925868	50006.565093937745	0
50016.585940684716	49986.990231434385	0
50010.34109688018	49983.7662747601	0
49986.57033639794	50020.426911942945	0
49995.74608418766	50014.093268935794	0
49979.820894012235	49999.83087349788	0
49992.848058799624	50018.606894891454	0
50009.49589345917	50004.08409166397	0
49995.445185531455	50015.34504338111	0
50012.65381958483	50021.704694713684	0
49996.32469968638	49986.25708256548	0
50015.35167753262	49996.81578074006	0
49986.545683340795	50011.15751195093	0
49999.01544000135	50031.23030123682	0
49984.04955694483	50033.704391224725	0
49996.34341982974	50016.06335658903	0
50003.28740459564	50033.504668726906	0
49991.228567853206	49998.994701024145	0
49998.48690694425	50034.82578726027	0
49978.796080530774	50029.228557862385	0
49972.68784987362	50023.40757561975	0
49979.767530607896	50006.443727209575	0
50003.901374846355	50022.071294366	0
50006.68412061943	49996.90955893893	0
49984.807419862154	50032.82916653138	0
49978.76889817724	50004.212907244015	0
50003.12234167268	49996.03595609164	0
50015.35949676402	49981.16546488212	0
50022.09116220106	50006.067597515845	0
49983.69614882663	49993.828876330015	0
49986.78398419033	50021.42345671076	0
49981.729597247	50017.71289487197	0
50005.12751088182	50026.85013294925	0
50006.22458721331	50010.28292114303	0
49996.483865586386	50007.00468741623	0
50009.52473506737	49992.39278211181	0
50014.49173332011	49995.93493838386	0
49994.50958438835	49996.90612479115	0
49987.59907203679	50009.38172949153	0
49984.960476002576	50031.0667794853	0
50008.74957161253	49994.92256567525	0
50010.46636301196	50003.077502344924	0
49984.148036034974	50017.19326230654	0
50004.971353289846	50029.65237519613	0
50012.70520670574	50000.99789815918	0
49989.42472028371	50007.06726861293	0
50027.670453407736	50018.20325321183	0
50011.440803861224	49968.8031552737	0
50037.945541020505	50011.155881581384	0
50001.96560497818	49985.14721363819	0
49991.94746759981	50013.46046976003	0
49999.00956378052	50025.146383235246	0
49982.77803511375	50003.13282277213	0
50014.11323694496	50000.20060613697	0
50023.13171616355	49987.58322604696	0
50004.21835121946	49971.40399318016	0
49990.15117831817	50013.05817990865	0
50008.16124251416	50039.635897582004	0
50007.9107866898	49997.54848848105	0
50000.976005797296	50001.37556251932	0
49996.1869171375	50012.1411597242	0
49981.777229712156	49995.12804494148	0
50010.25573551855	50024.995130932744	0
50002.20217308013	50029.874141640044	0
49990.618018822985	50036.4754032552	0
50022.654906278236	50014.17767062547	0
50000.18629733061	50004.775095715304	0
50025.70954018735	50015.05150700048	0
50028.39076938722	50013.5273054852	0
50004.52778030394	49989.54551679142	0
50016.11597760707	50023.63763528583	0
50012.06226017531	50002.80007589341	0
50015.57500712852	49976.59380574366	0
49994.04699387851	50036.766962947055	0
49994.23147591261	49994.86285691521	0
50014.20591833191	50001.96130031095	0
49991.086709624265	50026.4410707605	0
50011.53302681228	50007.14228004492	0
50017.28634181816	49997.76666689308	0
50009.97828130183	49998.98694511831	0
49998.42280858828	49997.16648699374	0
49981.63287193219	50012.98265475019	0
49991.38352638326	49994.802665766714	0
49998.19710648119	50026.74208698699	0
49989.2673735177	49992.100332574526	0
49983.60754580687	50026.18559871288	0
49994.711411941484	50029.90708723193	0
49985.614406423905	50041.25400036813	0
49989.39807355238	50009.12529163965	0
50001.85647537816	50002.18674254224	0
50007.411759296454	50011.884343995625	0
50012.52113279647	50010.93874121604	0
49995.30592486966	49991.43488924765	0
49979.11028741994	50021.34781520681	0
50011.93847514872	49994.777266105055	0
49997.2733219588	50022.30152669196	0
50003.09050523105	49994.98168183356	0
50023.58458192335	50010.008031241385	0
50024.400635161015	50015.63969515379	0
50009.31669316404	50000.960651664485	0
49988.547157255955	49986.54015875034	0
49987.42716531743	50019.481186598656	0
49984.02617602661	49992.260688525654	0
50006.996567558	50029.43673642438	0
50011.17538221257	50014.127750046806	0
49997.479248524534	50003.13788148927	0
50011.23886805816	49977.80876427163	0
49992.68056377014	50025.21909796744	0
50017.791785206966	50004.10504468356	0
49976.18799995448	50019.12711047864	0
50003.16269428631	50018.86082004992	0
50013.78688239874	50015.99415080916	0
50034.04869841953	50014.82994020081	0
50020.13939552426	49964.31969397732	0
49993.31683021726	50002.431098134926	0
49989.127824122916	50001.31052695597	0
49989.148691333205	50036.650567528675	0
49992.04054653573	50033.88130223572	0
49997.310770919445	50036.47767098101	0
50014.313896486216	50011.5437939993	0
49992.59109417176	50000.573211457	0
50003.566652880276	50030.50523785303	0
50008.267877108185	49989.07992392232	0
50003.849215893635	49983.772560070334	0
50027.92889428372	50020.7037335592	0
50021.73705097939	50009.564116499336	0
49979.67136981523	49996.9167302186	0
50023.68623823112	50004.8260394773	0
50008.60181165578	50003.29954302877	0
50007.03426341326	50002.78519483586	0
49994.34337435215	50032.255215823694	0
50008.65204366756	50021.587738195856	0
49991.824498461094	49968.903099107214	0
50018.683804969405	49969.64528418167	0
49994.911833902814	50002.06249770319	0
50016.093547154676	50001.04383182233	0
50014.49326475696	49993.41580814624	0
50010.70785577176	50012.68365077591	0
49992.09018308693	50030.92397957105	0
50009.82484592517	49966.31554819194	0
50009.86338540017	50029.15447883959	0
50017.04459773899	50009.42883168941	0
49975.05479511751	50020.48444939664	0
50018.814266957874	49976.935422037845	0
49972.86988915821	50011.1602949544	0
50018.73839936864	49964.38397057632	0
49986.31902075687	50007.88823209961	0
50037.84677869666	50013.49214320599	0
49986.7626497455	50022.57075428513	0
49991.27558686835	49997.38676047086	0
50021.65196854081	49986.9755175455	0
49991.72022925353	49991.05799227098	0
50014.31039277268	50003.195809406076	0
50006.33076488964	50021.85080608137	0
50002.45842725257	50020.733578880114	0
50011.95436890833	50032.05146346114	0
49976.475326719534	50026.32249645093	0
50004.463461898726	49974.22705170795	0
49979.26540775074	49998.92037446053	0
49985.75689271241	50024.974625693074	0
50016.455724572654	49985.246793367325	0
50017.17577699267	49991.01902038148	0
50000.601946745934	50034.29818728195	0
49992.16185760877	50007.363039662254	0
50008.80198918544	50016.70893323739	0
50008.86332272949	49997.23757014096	0
50005.45492158128	50004.812675392786	0
49969.349246922604	50022.47156029463	0
49976.08853392796	50028.32756045967	0
50002.331688862534	50006.25738942542	0
49985.74764509577	50012.984861611265	0
50002.02318493679	49998.08436648884	0
50001.91558525365	49975.034283284134	0
49999.095815587745	49982.605861267206	0
49978.35180052781	50017.54967237323	0
50012.38340044227	49979.87179005157	0
50023.600333695045	49993.823460517066	0
49990.4001842264	50016.861106052296	0
49996.075796262594	50028.875218757785	0
50009.63871960279	50009.357844056445	0
50014.32338329563	49980.620621059534	0
50004.370390024604	49999.55927239333	0
50009.933266449494	49981.04026973331	0
49998.279070073906	49989.14790118183	0
50000.09027862911	49985.965986953976	0
50007.58425433884	49982.493922115704	0
49993.48622997502	50027.222240225536	0
50017.4955434832	49965.03907990478	0
50010.51554905166	49989.16362642156	0
50017.824674773416	50002.22275061968	0
49990.75178922058	50034.86742795569	0
50021.88043196609	49961.175165641675	0
49996.64421145819	49998.7371607102	0
49991.75780021829	50019.4660592154	0
50027.913500418224	50017.15451996617	0
50013.81569746937	50019.689133858	0
50004.28831352451	50038.52084396365	0
49992.77931921248	49991.59900125161	0
49978.65701512325	50012.84377515613	0
50004.77482026446	49976.135135741635	0
49995.813684054854	50035.236614467474	0
49983.03468438865	50031.81985864512	0
50004.71734782377	49993.66931775265	0
50025.85747707013	50011.10938751277	0
49968.74387753086	50024.80184334084	0
49983.529336245294	50009.64252562868	0
49993.39848285341	50003.617739878144	0
50014.46718570509	49983.96089301351	0
50020.173441734536	50016.480228422304	0
50007.693507416174	50033.053834120445	0
49993.186312447346	50024.280714627246	0
49994.973836738965	50021.34108776201	0
49987.60408232425	50005.36708203352	0
50009.56722554615	49985.41140067304	0
50011.064823329914	50009.00448136461	0
49987.27549327144	50024.53233017405	0
50005.69923091442	49985.19514755773	0
49996.55414988045	49990.38935152011	0
49995.07237807018	50042.04749290123	0
49995.256284043724	50007.171566107325	0
50004.63754884523	50025.44366895706	0
49993.49255571869	49978.12434827637	0
49989.83621802233	50027.89987456958	0
50001.51715467434	50004.43497947403	0
50001.41748931328	50028.01783116377	0
49988.46472947548	50014.56638681003	0
49995.615601532205	49989.10904325816	0
49999.81186632161	50032.984149561446	0
50018.44718751919	50011.09523383245	0
50006.87791557796	49974.77446315902	0
49998.651631418616	50001.085531096855	0
49973.43281330659	50016.31538166456	0
49999.58320808095	50030.37685735507	0
49993.2894251306	50029.713716955564	0
49975.40500419498	50029.76201243983	0
50024.11542290242	50025.79299951493	0
49999.27756647585	49989.79791973968	0
49975.331603970415	50018.305052245814	0
49989.444688856944	50015.01093933485	0
49977.12504489644	49984.27347298042	0
49990.25690366514	49976.93831099457	0
50008.542487659186	50029.22940403769	0
50030.156146407935	50022.63532110915	0
49982.07322711716	50040.05289780173	0
50015.510839560164	49974.52445377229	0
49991.451148315326	50008.25060634001	0
50004.828070634074	50001.96933190945	0
50005.25330437662	49996.96558677492	0
49985.312292490395	50028.4759868639	0
50009.362837543355	50030.82482796203	0
50032.563228420164	50009.47854831758	0
49995.611104707394	50005.87596824924	0
50030.271117137454	50014.62710637189	0
49984.88558796916	50014.44361380154	0
49964.64000266914	50008.941933773196	0
49988.96237106808	50042.15384836116	0
50009.56366943694	49988.76303901595	0
50003.12119682203	50036.8696976103	0
49992.18350608743	49998.14283062459	0
49981.495117914346	49992.42868929224	0
49974.716587797215	50013.61636381599	0
50007.40338647013	50005.50670355559	0
50004.1132212756	50009.0422421293	0
50010.68776219184	50018.411945879954	0
50015.32555646248	49998.84607093262	0
50030.745394478356	50020.15587370813	0
50025.03173903792	49992.682176105074	0
49972.46927924088	49992.61330818193	0
49996.89332440772	50014.40214761091	0
50028.82168033592	50008.767927582856	0
50012.027869657475	49992.27122572834	0
49986.86969018716	50002.801212535116	0
50034.801909062	50011.167777959345	0
50022.083673384936	50010.63417620861	0
50009.30764203974	49972.31312632704	0
50122.70390186376	50106.60902860462	26
50094.940734872594	50093.03697445469	26
50148.03254417625	50092.728516876785	26
50154.72764167006	50063.979144291785	26
50102.6684110409	50125.895005795704	26
50070.92387554512	50072.06636478343	26
50087.45397771956	50150.86732803994	26
50052.7555188014	50148.132649459796	26
50184.134411768406	50066.351841281125	26
50146.30303085293	50123.27165529845	26
50070.509785572496	50117.82600352906	26
50044.3988456893	50177.17442601783	26
50085.930060857885	50178.15783813558	26
50104.60938553039	50197.760214040594	26
50025.82866111398	50150.37392387817	26
50176.21019724174	50037.969145020186	26
50089.88467220875	50044.44361749573	26
50116.59454434888	50054.56656313695	26
50198.57288856555	50094.14598145881	26
50064.71318695112	50195.11349749982	26
50002.97205800055	50166.73419343956	26
50021.376942270814	50117.63116089909	26
50034.737046575545	50210.37174021176	26
50135.85215914769	50190.73075292165	26
50155.022981885915	50153.00773645234	26
50120.20998264071	50162.542346933405	26
50181.61624612781	50168.61302912446	26
50224.823146303126	50103.704472992235	26
50102.136963080324	50014.926137115006	26
50241.54024588187	50127.81334389354	26
50003.97470900076	50225.75979415439	26
50259.15875052839	50097.40583718343	26
50104.360501465504	49985.08154592258	26
50227.859097532935	50153.13270695498	26
50258.25252059451	50070.0319553595	26
49978.557497565394	50148.85939669677	26
50040.48126126941	50073.43630464422	26
50179.0626923311	50131.84517153974	26
49976.03822058953	50237.245312352345	26
50164.13076546678	50189.54592425624	26
50007.592806991765	50196.54070262631	26
49980.53367729386	50203.58483538258	26
50132.06481375109	50027.80664234961	26
50210.222163281185	50186.82735365946	26
50131.20331429202	49967.93791564069	26
50149.07501283743	50005.85476481088	26
50156.4323614848	49955.482070791666	26
50208.182216748435	50220.39248826659	26
50016.86267178394	50252.081504907605	26
50254.643149916345	50040.104178756235	26
50076.36635022135	49977.684981891456	26
50047.572899599974	50236.11810010407	26
50203.39643339421	50022.36417740561	26
49986.612175543145	50108.99841105524	26
50134.326226848854	50220.71198702082	26
50285.829633781614	50105.4707419405	26
50238.539519588856	50015.156402231645	26
50282.58068876072	50027.86838053072	26
50120.18516533491	50250.84641805889	26
50293.6200577818	50078.479836376755	26
50228.65880871725	50051.15949015837	26
50089.63788462269	50255.58552487039	26
50150.750901116386	49921.37064768021	26
49945.8177843754	50229.648969427784	26
50059.762944522095	50261.8994787651	26
50259.34306679801	50157.36358511203	26
50283.59542390334	50135.285221717095	26
50016.12823941302	50051.28536377544	26
50032.03665581532	50277.93832039052	26
50127.44745662192	50284.45690114527	26
49997.500340099745	50278.082059839224	26
50126.94895714793	50314.45986489025	26
50000.61877912452	50309.16169226172	26
50176.23631883682	49897.927757781756	26
49959.757614017144	50118.80090515934	26
49995.680806785844	50080.89601476252	26
50307.62451583946	50043.756461204095	26
49971.89647400418	50300.20935311661	26
50157.44542036439	50325.848474951745	26
49956.57842481546	50183.1777720365	26
50182.993400926534	49971.6685614627	26
50047.159667767155	49966.38255709633	26
50318.01317561731	50097.76525888182	26
50222.04038806379	49990.05787041317	26
50045.173162906736	50038.959142691216	26
50157.12404342565	50361.645923420416	26
49950.90119296159	50152.34614624673	26
50028.92980200584	49941.28711826588	26
50167.53695959729	50295.8562994618	26
50347.55087712968	50099.57471644593	26
50100.134811638505	50300.55728689878	26
50078.855959021734	50282.41603056494	26
50236.07842452062	50237.776437556095	26
50297.967905506805	49999.0505646398	26
50249.789068638675	49983.421132537296	26
50102.16786063091	50331.505341795695	26
50046.13416918847	49995.30210708357	26
50328.036380074824	49986.98529361967	26
49980.51837558245	50046.15371170505	26
50252.040801425945	50213.701161812525	26
50198.65491031875	50307.89183707453	26
50266.97874391686	50248.862110541246	26
50203.97343221451	49917.919544774784	26
50057.883726783846	50301.42105722254	26
50337.7851244057	49953.58539773793	26
50247.37838024654	50184.115531419324	26
50378.47035146605	50092.42876426331	26
50043.56576544515	50332.796903297414	26
49972.03482086675	50015.373109001455	26
50229.09306955325	50318.31071601022	26
50280.38650792023	50183.681508531045	26
49998.736347199316	49943.00605156923	26
50243.28757425355	50267.14248766799	26
50266.53756066795	50284.710495672036	26
50131.83887002708	50350.12588448128	26
50074.13383740846	50009.594714221246	26
49932.52016488681	50102.259166831675	26
49956.6515763361	50088.62495182631	26
50180.157845656424	49933.93474914556	26
49976.832518014926	50334.27014465717	26
50006.03668631926	50015.92577604436	26
50176.1798454511	50214.55092985949	26
50092.94999154634	49956.20672092788	26
50293.06527619603	50233.89799100836	26
50190.32686491414	50335.231279295134	26
50263.94844973601	50316.90416949035	26
50060.319246822044	50363.60773238245	26
50277.627510420454	49973.757915943235	26
50095.15766144654	50227.78632214504	26
49940.48441205918	50014.874992212935	26
50232.339977573814	50351.77233150513	26
50223.18070115215	50287.28559773583	26
50216.36947919104	50375.22502348343	26
49965.43723476654	49983.845078785096	26
50358.39426449112	49934.12665458639	26
50154.067385913615	49873.940176036886	26
49943.272194992845	49964.708609931346	26
50313.70451914536	50178.38770693045	26
50329.194277659066	50071.11000404538	26
49983.759631247594	50363.37388984018	26
50317.55768629193	50125.25908553941	26
50218.076709468936	50403.08573682306	26
50291.93840550417	50323.39092416671	26
49953.08915517363	50262.99380813087	26
50178.4587170156	50004.86034756822	26
49904.394448120824	50122.431163244066	26
50029.030556657635	50376.27924194073	26
50332.84592727323	49909.2704571094	26
50184.25201268738	50369.08201874304	26
50119.097881683905	49878.83377092569	26
50054.52134221066	49920.01875096888	26
50123.04063720759	49907.107304126155	26
50012.556002374695	50346.02821612338	26
50057.48738845543	50390.76512754285	26
50252.5132892785	50404.80777557811	26
49923.979031665156	50071.454226805516	26
50204.5490452401	49886.111008673004	26
50073.37586709153	50328.35500820835	26
49952.71649112228	50320.48341991993	26
49926.8581749564	50277.54988950606	26
50176.73667082337	50248.076346222064	26
50013.69327925685	49986.70570439818	26
49913.74908084604	50042.14971194731	26
50332.98060059682	50019.896587258096	26
50269.02239703142	50377.79920547139	26
50024.71588481774	49913.4411782553	26
50305.96536037524	49954.48136910284	26
50381.64296741631	50059.363683682226	26
50174.069964116075	50402.21676684588	26
50406.81294077551	50074.36946081885	26
50080.84909955852	49931.401418255315	26
50232.69760483692	49930.45461914342	26
49956.71521811275	50362.925917637964	26
49925.25664145083	50375.57481483152	26
50171.95697751835	49846.307342992455	26
50077.84104182764	50410.52878480616	26
50257.69700151763	49943.95191260332	26
50368.06698834718	50026.15611299657	26
50224.310980383525	49962.035813138646	26
50199.21862106443	49837.53511649719	26
49966.96718564095	50389.734729023636	26
50141.628563244296	49845.32139280039	26
50043.74040498393	50421.029766736734	26
50086.120366593386	50382.72834631119	26
50151.75802854711	50262.68822793827	26
50401.61222299476	50014.98297742157	26
50049.45958410017	50450.421602082344	26
50320.48670665231	50313.74608064008	26
49894.14089258833	50070.25699761993	26
50116.76205699596	49830.47216581027	26
50044.54691926576	49890.8712182716	26
50247.55161197523	50431.77195554054	26
49955.57791395829	50419.48356027662	26
50323.87365284529	49874.44538859286	26
50408.89261266514	50103.52131363527	26
50046.6995375166	50104.21595129589	26
50303.72810851199	49898.8399954921	26
49924.98883162906	50347.33465848383	26
50368.535612384425	50121.01105731343	26
50355.712635829266	49868.640501401955	26
49933.04684023218	50129.411487032216	26
50272.092036162285	49903.86918957691	26
49902.91370219886	50299.271768272476	26
50369.797286821646	49959.49828736428	26
49913.260822358345	50246.013421302014	26
50337.890912702926	50145.586841309065	26
50250.43516346083	49883.96908111665	26
50014.52959058143	49884.568653119626	26
50295.62783641494	49868.86710148506	26
50310.30381130619	50211.687412216386	26
49883.370306212455	50324.691451306026	26
50332.38962002081	50283.94428373614	26
50387.59888192804	49934.61900363505	26
50309.995061866495	50348.763778722576	26
50138.40009788018	50399.706752897	26
50017.17736452237	50455.95591173241	26
50299.7304214883	50379.26385226842	26
50211.53294418218	50259.84809818402	26
50138.44588029048	49805.36661263405	26
49991.08125801034	50407.404865845056	26
50342.09916959638	50217.12053140886	26
49907.4287586381	50406.15255132789	26
50396.810370003855	49976.80590220937	26
50108.80151366279	49794.35893483676	26
49890.46535546382	50226.22007766693	26
49914.483890129806	50003.65015621158	26
50364.6268298346	50269.44418487917	26
50066.00971237759	50479.823504451764	26
50327.4573749505	49846.44933083142	26
50125.57842192274	49940.846026645864	26
49950.4609050636	50041.59794421505	26
50099.197492073516	49851.312347965584	26
50383.52706419801	49889.20439112435	26
50093.842218192745	49904.92296050081	26
50356.92891779142	49994.207211098255	26
49965.98156503443	49949.976521546625	26
50344.309832232495	50249.866674582474	26
50347.78462263063	50050.58584133824	26
49879.72251793764	50417.20371547797	26
50350.98180866625	50307.91554350507	26
50084.4306121333	49816.08106520805	26
50078.29706365964	49778.45744935224	26
50164.993820147334	49811.10517326102	26
50364.52864632829	50166.24659247298	26
49853.20767647023	50410.76282070182	26
49931.4557403949	50173.19630286844	26
50301.43498273408	50412.74241544944	26
49901.92538791236	50150.274888825574	26
50302.61906306833	50274.39596763267	26
49880.98632901488	50255.11745119217	26
50422.88110924046	50051.72777387718	26
49873.89631724217	50162.359915171546	26
49987.238676863264	50443.627282096444	26
49934.040540404225	50442.85133137055	26
49864.937027510365	50201.22661862058	26
49859.36298529861	50382.00453043148	26
50226.40588323538	49815.672465647884	26
50274.83742124245	50345.894627301546	26
49890.72577005025	50016.572633499156	26
49871.93153140056	50299.99237434227	26
50272.93478397784	49848.762950608056	26
50067.72691016653	49748.00460816738	26
49901.649783052155	50185.171814639645	26
50164.162725766895	49782.83118905888	26
49933.53916482209	50200.40867704029	26
49823.75305723209	50382.95794009388	26
50419.09962234458	50131.16970428795	26
50351.546477853844	50343.55256120066	26
50358.491764421546	49830.70875723263	26
50207.54355595148	50133.980035146065	26
49843.94222780619	50292.21062364625	26
49882.72459347524	50098.31354589663	26
50430.04293531492	50018.60333864176	26
50192.09010615491	49770.44539143418	26
50363.793419109395	50195.64441545418	26
50387.81029136346	50217.33388838435	26
49857.06798484753	50437.5800123347	26
50103.7342362437	50360.35273748689	26
50235.989833826316	49857.7039048151	26
49968.332759765755	50470.94063734049	26
49802.47459128656	50401.070439566756	26
50305.647192154145	49926.61045264595	26
50141.0987919098	49759.17795193722	26
50212.238021093195	50434.98203191891	26
50097.44869750997	50477.03642770042	26
50451.73458376527	50054.71577599915	26
50481.07064067042	50039.43272940277	26
49849.56620876851	50232.77194495261	26
49889.15585927528	49978.51193377235	26
49902.42469436058	49952.047583121894	26
50438.219272522656	50086.38861433016	26
50056.92988150518	49833.81411865446	26
50428.75508063406	49970.2352852026	26
50114.61188950658	49744.934929338546	26
49826.30518166651	50313.5154165807	26
49816.588513393006	50347.98014221958	26
50390.95122791921	50182.75863440311	26
50468.09579299576	50086.403950264285	26
50414.08007801882	49940.59132198998	26
49839.14542134518	50258.0187920995	26
49870.41739438721	50353.33666233294	26
50297.58424329605	49828.75569840793	26
50449.96659392427	50121.70245399777	26
50239.613813736716	49789.16217400346	26
49851.862138720615	50328.677201359285	26
50255.97501998165	50461.80523575384	26
50084.1952233306	49720.27934873209	26
49992.61348087469	49862.90301034044	26
50358.70602429811	49794.7110128099	26
50392.198631542225	49856.58651511809	26
50469.877558443404	50141.59027297532	26
50388.54504449043	50141.67111261311	26
50036.44130610252	49864.7800430932	26
49817.2901695394	50218.168451837744	26
50005.53351241649	49838.046689903495	26
50113.67889670674	50413.33082126871	26
50447.5082685345	49935.09791224635	26
49789.95924463573	50199.06946499882	26
50035.75599031537	49757.279660980406	26
50422.330560699476	49849.059112691786	26
50358.6134195774	50378.7651868491	26
50090.89606564342	49691.90599385559	26
50306.61653726379	50150.4724319509	26
50420.50671793126	50199.676903231295	26
50379.6075371532	50294.19748724195	26
49848.291448462136	50149.04011440001	26
49772.05587480873	50396.29091815541	26
50389.59089315062	49800.817442667336	26
49974.58763833644	50498.22893474099	26
49835.032727605634	50121.56256710329	26
50057.550336380664	49714.482803851526	26
50327.74722766159	50390.03256743183	26
49744.93448903601	50382.34451449567	26
49748.072528397366	50412.04240048764	26
49842.74698520696	50183.53623033634	26
49810.79108633286	50261.43265499726	26
50154.11610007935	50425.57460904865	26
50478.25514298946	50011.084822880366	26
50038.986357523914	50485.28017107101	26
49841.03625554992	50466.4006739926	26
50266.018866964274	49777.927340180744	26
50282.65073933147	50477.050316832385	26
50116.81994888517	49717.7670920243	26
49986.27414933321	49893.48303674854	26
49932.51686532642	49939.58247162269	26
50370.81638645544	50239.00522944516	26
50040.644599322484	49805.75307773236	26
49808.790714806346	50452.72349929485	26
49791.95619702898	50431.18047182272	26
50096.6659924679	50510.59041705296	26
50108.02744826942	49663.00392612474	26
50264.06519252282	49812.81011368271	26
50126.21580845858	50471.24297555183	26
50431.33428793874	49881.38216255249	26
50179.527013602914	50441.58666860319	26
49744.63701147943	50446.65067957345	26
50377.97740281943	49771.777070854405	26
49717.74583748958	50371.98097969263	26
50411.963987999385	49772.366355119426	26
50096.56070181945	50538.53078381038	26
50072.583691576554	50556.13988685472	26
50387.804698838445	50329.16002040371	26
49962.97113688508	50523.90120891443	26
49976.073053522836	49923.46518919487	26
49854.28677103202	50095.18441060503	26
50294.08550612269	49758.41436605532	26
49796.45336244742	50371.06995540758	26
50327.156475973556	49804.03458522818	26
50408.81298840976	50283.34927184065	26
49873.58919448525	49934.41365952692	26
50194.107823547216	49810.045914786904	26
50125.70785796668	49633.322685520325	26
50288.74523450944	49795.9546260929	26
49867.93837030664	50035.948014999165	26
49798.62612596531	50317.41797160237	26
50154.482332843174	50469.78306619023	26
50018.15911224798	50511.45098630559	26
49760.475406243844	50198.91193502389	26
50065.014297757036	49865.22769081366	26
49973.86440775969	49835.20285632591	26
50234.04717254348	49758.1044408397	26
50295.460696450595	50448.94299647071	26
50379.36859019508	50356.98773831945	26
50339.93686615229	50418.477753704254	26
50409.33343164237	50352.62522470608	26
50162.89757301349	49738.20649288185	26
50127.37746756609	49606.04972009443	26
49817.16967679633	50149.32540653327	26
50475.70689672634	49982.827829993235	26
49863.42815590926	50125.606576317165	26
50099.896746031984	50438.67293687835	26
49833.26002793161	50044.952871363195	26
49783.36628738496	50461.96233351291	26
50409.073698514134	50254.99825829168	26
49887.842550965215	50445.32302440827	26
49960.65204969299	49880.07402073783	26
50437.01356720296	49820.89075522761	26
50450.37348303667	49997.10464853377	26
49758.947740289994	50487.299241522036	26
49937.384369967964	49908.70883694595	26
49730.31322390765	50476.796106674316	26
50372.533687208044	49743.41261142642	26
50027.91713104892	49696.71760833763	26
49856.01408938343	49957.07615237738	26
50077.38472535666	49666.965735839316	26
49739.77416843525	50172.84435409347	26
50342.09368751013	49739.31351032136	26
50375.00065566959	50417.49545191148	26
50498.263894266565	50087.60154631732	26
49941.239731963215	49851.5349580666	26
49700.93826623921	50470.71303865085	26
50458.80783246107	49865.42771845556	26
49672.90436383607	50485.07082234642	26
50076.405121411684	50587.63397308616	26
50388.612946350426	49827.87329497349	26
49860.16193677748	49990.74025991792	26
50351.89408916685	50450.18242114843	26
49859.70729546286	49909.79084923568	26
50460.607017070084	50174.25617862732	26
49960.894855578146	49808.43427417868	26
49720.49906379709	50404.27297333315	26
49706.65297334796	50498.66879500871	26
50004.70731257658	49742.21993193687	26
50152.49976885597	50502.50957577955	26
49808.298527755476	50111.9911789663	26
50154.251520703954	49637.65349140568	26
49944.8673395768	50492.85537111924	26
49704.47802357167	50435.26515432758	26
49826.494979889445	50428.21904088742	26
49859.30068147359	50063.72644480368	26
49725.92427947723	50143.87202056914	26
49710.65340458057	50192.55915884379	26
49791.10122312689	50137.35434732557	26
50394.90602271315	50446.684083162465	26
50185.72515954245	50498.313297417604	26
50248.697973444476	50493.09243059397	26
49997.748529377684	50477.18072303061	26
50342.51222125731	49766.419961220294	26
50122.31819710919	50529.89194935302	26
49800.85287524836	50041.021480947325	26
50459.183779953695	49960.721242100706	26
50433.349352210644	50227.87250154667	26
50190.968566130665	50277.48174236997	26
49766.13725080258	50153.060953785185	26
50168.834579342714	50528.76078831819	26
50090.93580525548	49630.85177247389	26
49973.22548629441	49776.41890807281	26
50265.97108659589	50005.76880127701	26
49676.348515994774	50196.01535056446	26
50441.56612580463	49792.622371158286	26
49778.92043523802	50349.56792214077	26
49677.69179586604	50446.02879830817	26
49842.48261786296	50016.91926168383	26
49924.02276019731	50470.83276543115	26
49726.83604465928	50520.30664109402	26
49826.314550974224	49982.5395559372	26
49740.81200581764	50350.982050064864	26
50044.06406450965	50555.300257480325	26
49756.290051235585	50516.57958497442	26
50407.13150239759	49906.15923036764	26
49778.426854866106	50062.66236264693	26
50260.41360576591	49748.58509905628	26
50313.685662311786	49736.75579869448	26
49692.83316561768	50220.7693994799	26
50468.50446502646	49912.34138180134	26
50507.70129731299	50024.683254474076	26
50119.89379763018	49571.389314005035	26
50180.6322105036	49660.329878141165	26
49761.55267485446	50226.67243297581	26
50414.63680709973	50311.839841856985	26
50027.17550138399	49665.57235139063	26
50177.370608009165	49622.50926410885	26
49762.94430658789	50122.089265122515	26
50135.13544153803	49660.325397902074	26
49956.2195181234	50556.92496807754	26
50506.84717755515	49986.26254516105	26
49777.0689594076	50296.11908199073	26
49699.15965828903	50158.52670952169	26
50216.06573959715	50503.73596880329	26
50482.98016539701	50116.344185396985	26
49798.421994795084	50004.85771298676	26
49789.96918054635	50226.4154724434	26
50464.922087845815	50228.77559120931	26
50082.74291963976	49601.113498301784	26
49837.643481817235	49886.587984598875	26
50237.02404943264	50523.66173844958	26
49931.13457645338	50576.471057708804	26
50013.3471016745	49805.21229913984	26
49764.38204828882	50089.40495764172	26
49987.76568864292	50548.14675027302	26
50422.12683091481	50430.01047211471	26
49648.88424637664	50431.07291227736	26
49821.447342621985	49855.05361765069	26
50377.45915426111	50467.8015221943	26
50443.974214632864	50257.73304138138	26
49704.57340321827	50342.30497798457	26
50410.30143254264	49740.09021516253	26
50282.47263176522	49721.17567767537	26
50495.165255655476	50163.82393196695	26
49979.12230133259	50578.63741579975	26
