# Supplementary material for: Abundant Topological Outliers in Social Media Data and Their Effect on Spatial Analysis
Source: PLoS One. 2016 Sep 9;11(9):e0162360. doi: 10.1371/journal.pone.0162360 (PMC5017681; doi:10.1371/journal.pone.0162360)
Supplement: S5 Dataset — See the respective attached file. (ZIP) [file pone.0162360.s005.zip › S5_overlap_lws/clust_28_37.csv]

50000.0	50000.0	0
50005.617866136956	50000.0519731636	0
50002.52047643192	50004.876090250946	0
50002.689334711264	50003.13657812308	0
49993.82957819091	50000.67820598295	0
49999.02133034173	50002.74311771021	0
50000.62508924751	49997.57153556058	0
50003.12463782944	50000.09610427862	0
49997.57385027558	49999.84121669528	0
50000.7474054147	50010.00724846448	0
49994.4714122237	50008.6578664922	0
50009.65697956892	49993.518401903086	0
50006.21919399996	50005.54852243241	0
50001.095320914435	50006.51696888545	0
49997.76648551505	50011.80979805977	0
49992.871942356476	50015.39754370275	0
50012.74981278483	49986.73871695857	0
50018.58647191826	49990.55611261125	0
49993.479156172514	50013.71835514086	0
50015.96499319302	50006.705808788436	0
49989.3655601913	50011.220919868014	0
50020.12901804716	49990.64524344877	0
49997.53397774438	50013.28163175991	0
49992.02291687238	49993.22394946702	0
49993.70087287382	50012.49075380555	0
50014.038708603686	50009.481436982765	0
49990.5206090736	50010.10707474396	0
49995.815075999715	50002.757859915895	0
49988.57262477311	50018.87567586168	0
49985.205754429204	50018.991416067714	0
50000.753092597726	50008.92987510806	0
50007.12835689727	50004.5064469943	0
49988.18316939765	50021.965627571284	0
50023.00980510928	50012.84799172331	0
50015.303310407464	50002.549411548316	0
50003.71952171015	50003.70894044671	0
50008.88986368925	49979.077652611086	0
49996.81979534139	49995.34390749475	0
49998.94671960802	49990.96645783639	0
50007.58827520875	49972.71365685861	0
50008.876317257826	50005.85307888341	0
50000.8144250401	50013.706889942834	0
50003.714838425534	50007.820901458785	0
50001.588387733704	49976.2283774819	0
50016.100105237405	50010.206884821266	0
50001.35678820628	50015.50812547974	0
49986.21253594532	50016.916857276745	0
49996.35393901498	50000.28888942667	0
50006.46273709469	50012.86513056279	0
50004.75420497777	50017.69122242193	0
50005.66435559645	50003.276707844845	0
49992.34798452613	50027.8751629872	0
49995.45944176766	50024.66749863028	0
49984.74545734642	50026.693621182414	0
49991.107740510946	50005.27986082665	0
50002.66515454976	50012.75072682848	0
49981.244047583124	50021.223953608634	0
50024.3612314805	50010.80504013063	0
49999.239320752036	49976.959525565035	0
49987.115787018316	50000.97386580161	0
50005.81254185144	49991.93259326773	0
50009.513775259125	50007.19859393015	0
50022.34214683989	50018.54227954308	0
50018.211643719034	49989.32904480352	0
50004.547079700096	49982.58527082029	0
49988.8456146988	49993.5372812326	0
49990.448020219235	50002.43383338751	0
49988.8883163795	50025.70348757823	0
49993.95605091015	49990.62298435866	0
49979.57349343251	50017.44743331287	0
49993.61998194337	49998.8335980756	0
50014.931316771435	49985.91142186888	0
49993.608343833825	49992.74728509485	0
49977.440538726456	50020.13597552961	0
50007.968850473684	50013.02057694987	0
50013.34750767807	50004.97356768187	0
50003.200530054564	50017.44372002275	0
49999.23305352258	50009.409663930746	0
49991.425046132455	50023.405105677804	0
49994.724523319564	50019.00029264135	0
49991.27881765631	50010.76046682384	0
50006.84586173645	49978.00618291794	0
50028.831314768526	50011.34911333689	0
50001.3612650346	49979.21196468529	0
50020.98863127538	50004.80596532164	0
49998.75093557429	49995.82732925432	0
49995.4441258003	49997.28253788326	0
49991.489081565116	50012.21829990068	0
50006.24099323281	50011.48454490207	0
50004.79866590971	49991.89932227533	0
50016.233772829895	50003.19904894724	0
50016.714459267714	50015.182749829175	0
50017.7315448403	50017.16734048088	0
50021.991572317085	50017.52189201108	0
50006.91518930322	49998.42962103721	0
50007.56048927315	49991.89347014625	0
49993.93809606977	49988.93913320493	0
49987.00664227186	50012.58033247648	0
49997.0858178483	50008.93395138812	0
49994.04919956522	50016.66461972759	0
50011.84285352973	50005.72617756539	0
50014.481944166946	50006.68362759123	0
50007.871174675056	49990.44715453634	0
49993.63386266311	50008.00409428245	0
50022.74306037996	50021.18141586944	0
50005.93254669708	49984.05523899566	0
49992.24889826113	50009.939607623324	0
50008.4427934885	49998.58463635654	0
50001.04290890485	50011.37214186102	0
49999.3052704781	49993.19977632991	0
50010.89753360852	50022.16578353757	0
49993.175524820836	50006.918569045156	0
50016.91622746796	49988.41137453173	0
50003.59408194109	50010.58844588422	0
49989.481770527505	49995.4861177332	0
49984.73585085144	49994.20070302458	0
50012.837114776354	49985.1365133406	0
50000.34305247011	50012.785151609714	0
49995.93687457166	50016.99500522154	0
50003.31097355637	49986.238309245724	0
50000.04605916713	50022.082498322925	0
49979.589436539696	50028.499326432466	0
49985.52414874005	50010.01286309389	0
50007.108907010544	50020.95847414887	0
49986.966473469394	49991.51938352491	0
49996.327747491756	49980.00227674999	0
49988.17212697217	49996.38698153703	0
50019.31313217457	50007.61923985611	0
49992.53588896353	50022.37133355393	0
49999.09466713823	50013.476121375024	0
50029.14446966455	50014.75448633938	0
50013.38928689112	50014.433837214296	0
49991.27886238349	50020.93796858425	0
49991.83480712943	49987.47643329798	0
50024.589045646135	50016.69583277622	0
49990.247207031265	50014.37724764673	0
50003.43966867959	49997.20275845644	0
49979.17630883298	50019.5881879999	0
50004.97473340724	50011.470830402024	0
50000.53356820436	50002.76897484182	0
50001.61653316917	50021.572832778234	0
50018.94424032681	49993.60663840168	0
50020.38047703234	50020.74765985587	0
50003.83350669472	50012.03122730116	0
49994.89504568151	50012.84439750901	0
49996.87682846905	50025.861913791916	0
49997.098711243336	49994.16967536577	0
50008.03526460013	50010.35644971345	0
50001.92318083519	50017.45295154525	0
50000.377491796935	49976.984220335165	0
50026.91338485968	50022.55672487124	0
50010.45322470468	49995.07446463879	0
50025.84685964897	50018.18498681671	0
49990.80211823522	49972.58716393453	0
49994.72272385651	50011.37120620343	0
50001.852378398005	50018.878474248006	0
49993.667654834906	49987.16892821146	0
50007.45552580738	50016.24722775261	0
50006.35128652182	50019.260102430024	0
50017.30387364059	50007.37394946992	0
49992.58703477916	49996.877168060775	0
50009.947620039384	50010.555094314834	0
49981.69947842373	50032.69512916941	0
49998.7770444248	50004.736977470784	0
49994.8396787193	50028.32619228644	0
49982.117999111564	50004.50644407321	0
50013.2587395598	49973.331376080634	0
50007.117533706994	50013.97330272922	0
49986.106936163014	50005.875429998	0
50001.72815943438	49991.6223069385	0
49998.46111792426	49998.329947724305	0
49993.05079443288	49995.51758079045	0
49989.09372078051	50029.30164552847	0
49992.520614717694	50005.040407713124	0
49983.052676738946	50016.443790599325	0
50009.99933301167	49987.13042252917	0
50015.98052851708	50019.71642252736	0
50016.21088632802	50021.48245778065	0
49998.70534882709	50006.917655615514	0
50009.12283055781	49982.086019546914	0
50019.024422535396	49979.180277617896	0
49990.26812337824	50030.2433063761	0
50003.491373859586	50026.35326489596	0
50014.994024579595	50017.72461282274	0
49999.503039100484	49979.993643984395	0
50016.59446989725	50011.704717480185	0
49987.5977680182	50016.2290938631	0
50006.390223561066	50006.65247227412	0
49981.80446184957	50026.90913270939	0
50031.93010862833	50017.21669287606	0
49987.002216492045	49994.37889454773	0
49985.92984921823	49988.95089163288	0
49987.43993140122	50031.405447704085	0
50013.74744611762	50012.43595942395	0
50018.7613895136	49998.645986736985	0
49976.04473665306	50022.98122919165	0
49987.940111189746	50038.4642042733	0
49998.49833424281	50015.34065276485	0
49994.770924699485	49982.39483626172	0
50000.81946056605	49989.27299020345	0
50016.92192325264	50018.480079521134	0
49995.77472700451	50009.82146876009	0
50025.69800720146	50020.491751462134	0
50013.55698775832	49971.58637274212	0
50011.00484594075	50005.00909070638	0
50026.67566909949	50012.980460931394	0
49997.33402353429	50017.842517393554	0
50004.40707653658	50000.68201633885	0
49990.062388632665	50021.873354042815	0
50007.94935946199	50000.55027054603	0
50021.52709422977	50008.28070517207	0
49974.42067889195	50019.43514323515	0
49993.46267817778	50033.181532471506	0
50011.86235055272	49996.41798817724	0
49987.663678211175	50043.84812144951	0
50007.67900232572	50007.70860501627	0
49994.15871647191	50038.08133593811	0
50007.33149770581	50022.79586273945	0
50012.948596504204	49999.23930996417	0
49994.60830319436	50003.57991862978	0
49983.259687413985	50006.67382320212	0
49987.767663779436	50025.748578925755	0
50000.377272225785	50031.02940101947	0
50006.200386445016	50001.51095319235	0
50025.26392312976	50023.16967630435	0
50013.22075925868	50006.565093937745	0
50016.585940684716	49986.990231434385	0
50010.34109688018	49983.7662747601	0
49986.57033639794	50020.426911942945	0
49995.74608418766	50014.093268935794	0
49979.820894012235	49999.83087349788	0
49992.848058799624	50018.606894891454	0
50009.49589345917	50004.08409166397	0
49995.445185531455	50015.34504338111	0
50012.65381958483	50021.704694713684	0
49996.32469968638	49986.25708256548	0
50015.35167753262	49996.81578074006	0
49986.545683340795	50011.15751195093	0
49999.01544000135	50031.23030123682	0
49984.04955694483	50033.704391224725	0
49996.34341982974	50016.06335658903	0
50003.28740459564	50033.504668726906	0
49991.228567853206	49998.994701024145	0
49998.48690694425	50034.82578726027	0
49978.796080530774	50029.228557862385	0
49972.68784987362	50023.40757561975	0
49979.767530607896	50006.443727209575	0
50003.901374846355	50022.071294366	0
50006.68412061943	49996.90955893893	0
49984.807419862154	50032.82916653138	0
49978.76889817724	50004.212907244015	0
50003.12234167268	49996.03595609164	0
50015.35949676402	49981.16546488212	0
50022.09116220106	50006.067597515845	0
49983.69614882663	49993.828876330015	0
49986.78398419033	50021.42345671076	0
49981.729597247	50017.71289487197	0
50005.12751088182	50026.85013294925	0
50006.22458721331	50010.28292114303	0
49996.483865586386	50007.00468741623	0
50009.52473506737	49992.39278211181	0
50014.49173332011	49995.93493838386	0
49994.50958438835	49996.90612479115	0
49987.59907203679	50009.38172949153	0
49984.960476002576	50031.0667794853	0
50008.74957161253	49994.92256567525	0
50010.46636301196	50003.077502344924	0
49984.148036034974	50017.19326230654	0
50004.971353289846	50029.65237519613	0
50012.70520670574	50000.99789815918	0
49989.42472028371	50007.06726861293	0
50027.670453407736	50018.20325321183	0
50011.440803861224	49968.8031552737	0
50037.945541020505	50011.155881581384	0
50001.96560497818	49985.14721363819	0
49991.94746759981	50013.46046976003	0
49999.00956378052	50025.146383235246	0
49982.77803511375	50003.13282277213	0
50014.11323694496	50000.20060613697	0
50023.13171616355	49987.58322604696	0
50004.21835121946	49971.40399318016	0
49990.15117831817	50013.05817990865	0
50008.16124251416	50039.635897582004	0
50007.9107866898	49997.54848848105	0
50000.976005797296	50001.37556251932	0
49996.1869171375	50012.1411597242	0
49981.777229712156	49995.12804494148	0
50010.25573551855	50024.995130932744	0
50002.20217308013	50029.874141640044	0
49990.618018822985	50036.4754032552	0
50022.654906278236	50014.17767062547	0
50000.18629733061	50004.775095715304	0
50025.70954018735	50015.05150700048	0
50028.39076938722	50013.5273054852	0
50004.52778030394	49989.54551679142	0
50016.11597760707	50023.63763528583	0
50012.06226017531	50002.80007589341	0
50015.57500712852	49976.59380574366	0
49994.04699387851	50036.766962947055	0
49994.23147591261	49994.86285691521	0
50014.20591833191	50001.96130031095	0
49991.086709624265	50026.4410707605	0
50011.53302681228	50007.14228004492	0
50017.28634181816	49997.76666689308	0
50009.97828130183	49998.98694511831	0
49998.42280858828	49997.16648699374	0
49981.63287193219	50012.98265475019	0
49991.38352638326	49994.802665766714	0
49998.19710648119	50026.74208698699	0
49989.2673735177	49992.100332574526	0
49983.60754580687	50026.18559871288	0
49994.711411941484	50029.90708723193	0
49985.614406423905	50041.25400036813	0
49989.39807355238	50009.12529163965	0
50001.85647537816	50002.18674254224	0
50007.411759296454	50011.884343995625	0
50012.52113279647	50010.93874121604	0
49995.30592486966	49991.43488924765	0
49979.11028741994	50021.34781520681	0
50011.93847514872	49994.777266105055	0
49997.2733219588	50022.30152669196	0
50003.09050523105	49994.98168183356	0
50023.58458192335	50010.008031241385	0
50024.400635161015	50015.63969515379	0
50009.31669316404	50000.960651664485	0
49988.547157255955	49986.54015875034	0
49987.42716531743	50019.481186598656	0
49984.02617602661	49992.260688525654	0
50006.996567558	50029.43673642438	0
50011.17538221257	50014.127750046806	0
49997.479248524534	50003.13788148927	0
50011.23886805816	49977.80876427163	0
49992.68056377014	50025.21909796744	0
50017.791785206966	50004.10504468356	0
49976.18799995448	50019.12711047864	0
50003.16269428631	50018.86082004992	0
50013.78688239874	50015.99415080916	0
50034.04869841953	50014.82994020081	0
50020.13939552426	49964.31969397732	0
49993.31683021726	50002.431098134926	0
49989.127824122916	50001.31052695597	0
49989.148691333205	50036.650567528675	0
49992.04054653573	50033.88130223572	0
49997.310770919445	50036.47767098101	0
50014.313896486216	50011.5437939993	0
49992.59109417176	50000.573211457	0
50003.566652880276	50030.50523785303	0
50008.267877108185	49989.07992392232	0
50003.849215893635	49983.772560070334	0
50027.92889428372	50020.7037335592	0
50021.73705097939	50009.564116499336	0
49979.67136981523	49996.9167302186	0
50023.68623823112	50004.8260394773	0
50008.60181165578	50003.29954302877	0
50007.03426341326	50002.78519483586	0
49994.34337435215	50032.255215823694	0
50008.65204366756	50021.587738195856	0
49991.824498461094	49968.903099107214	0
50018.683804969405	49969.64528418167	0
49994.911833902814	50002.06249770319	0
50016.093547154676	50001.04383182233	0
50014.49326475696	49993.41580814624	0
50010.70785577176	50012.68365077591	0
49992.09018308693	50030.92397957105	0
50009.82484592517	49966.31554819194	0
50009.86338540017	50029.15447883959	0
50017.04459773899	50009.42883168941	0
49975.05479511751	50020.48444939664	0
50018.814266957874	49976.935422037845	0
49972.86988915821	50011.1602949544	0
50018.73839936864	49964.38397057632	0
49986.31902075687	50007.88823209961	0
50037.84677869666	50013.49214320599	0
49986.7626497455	50022.57075428513	0
49991.27558686835	49997.38676047086	0
50021.65196854081	49986.9755175455	0
49991.72022925353	49991.05799227098	0
50014.31039277268	50003.195809406076	0
50006.33076488964	50021.85080608137	0
50002.45842725257	50020.733578880114	0
50011.95436890833	50032.05146346114	0
49976.475326719534	50026.32249645093	0
50004.463461898726	49974.22705170795	0
49979.26540775074	49998.92037446053	0
49985.75689271241	50024.974625693074	0
50016.455724572654	49985.246793367325	0
50017.17577699267	49991.01902038148	0
50000.601946745934	50034.29818728195	0
49992.16185760877	50007.363039662254	0
50008.80198918544	50016.70893323739	0
50008.86332272949	49997.23757014096	0
50005.45492158128	50004.812675392786	0
49969.349246922604	50022.47156029463	0
49976.08853392796	50028.32756045967	0
50002.331688862534	50006.25738942542	0
49985.74764509577	50012.984861611265	0
50002.02318493679	49998.08436648884	0
50001.91558525365	49975.034283284134	0
49999.095815587745	49982.605861267206	0
49978.35180052781	50017.54967237323	0
50012.38340044227	49979.87179005157	0
50023.600333695045	49993.823460517066	0
49990.4001842264	50016.861106052296	0
49996.075796262594	50028.875218757785	0
50009.63871960279	50009.357844056445	0
50014.32338329563	49980.620621059534	0
50004.370390024604	49999.55927239333	0
50009.933266449494	49981.04026973331	0
49998.279070073906	49989.14790118183	0
50000.09027862911	49985.965986953976	0
50007.58425433884	49982.493922115704	0
49993.48622997502	50027.222240225536	0
50017.4955434832	49965.03907990478	0
50010.51554905166	49989.16362642156	0
50017.824674773416	50002.22275061968	0
49990.75178922058	50034.86742795569	0
50021.88043196609	49961.175165641675	0
49996.64421145819	49998.7371607102	0
49991.75780021829	50019.4660592154	0
50027.913500418224	50017.15451996617	0
50013.81569746937	50019.689133858	0
50004.28831352451	50038.52084396365	0
49992.77931921248	49991.59900125161	0
49978.65701512325	50012.84377515613	0
50004.77482026446	49976.135135741635	0
49995.813684054854	50035.236614467474	0
49983.03468438865	50031.81985864512	0
50004.71734782377	49993.66931775265	0
50025.85747707013	50011.10938751277	0
49968.74387753086	50024.80184334084	0
49983.529336245294	50009.64252562868	0
49993.39848285341	50003.617739878144	0
50014.46718570509	49983.96089301351	0
50020.173441734536	50016.480228422304	0
50007.693507416174	50033.053834120445	0
49993.186312447346	50024.280714627246	0
49994.973836738965	50021.34108776201	0
49987.60408232425	50005.36708203352	0
50009.56722554615	49985.41140067304	0
50011.064823329914	50009.00448136461	0
49987.27549327144	50024.53233017405	0
50005.69923091442	49985.19514755773	0
49996.55414988045	49990.38935152011	0
49995.07237807018	50042.04749290123	0
49995.256284043724	50007.171566107325	0
50004.63754884523	50025.44366895706	0
49993.49255571869	49978.12434827637	0
49989.83621802233	50027.89987456958	0
50001.51715467434	50004.43497947403	0
50001.41748931328	50028.01783116377	0
49988.46472947548	50014.56638681003	0
49995.615601532205	49989.10904325816	0
49999.81186632161	50032.984149561446	0
50018.44718751919	50011.09523383245	0
50006.87791557796	49974.77446315902	0
49998.651631418616	50001.085531096855	0
49973.43281330659	50016.31538166456	0
49999.58320808095	50030.37685735507	0
49993.2894251306	50029.713716955564	0
49975.40500419498	50029.76201243983	0
50024.11542290242	50025.79299951493	0
49999.27756647585	49989.79791973968	0
49975.331603970415	50018.305052245814	0
49989.444688856944	50015.01093933485	0
49977.12504489644	49984.27347298042	0
49990.25690366514	49976.93831099457	0
50008.542487659186	50029.22940403769	0
50030.156146407935	50022.63532110915	0
49982.07322711716	50040.05289780173	0
50015.510839560164	49974.52445377229	0
49991.451148315326	50008.25060634001	0
50004.828070634074	50001.96933190945	0
50005.25330437662	49996.96558677492	0
49985.312292490395	50028.4759868639	0
50009.362837543355	50030.82482796203	0
50032.563228420164	50009.47854831758	0
49995.611104707394	50005.87596824924	0
50030.271117137454	50014.62710637189	0
49984.88558796916	50014.44361380154	0
49964.64000266914	50008.941933773196	0
49988.96237106808	50042.15384836116	0
50009.56366943694	49988.76303901595	0
50003.12119682203	50036.8696976103	0
49992.18350608743	49998.14283062459	0
49981.495117914346	49992.42868929224	0
49974.716587797215	50013.61636381599	0
50007.40338647013	50005.50670355559	0
50004.1132212756	50009.0422421293	0
50010.68776219184	50018.411945879954	0
50015.32555646248	49998.84607093262	0
50030.745394478356	50020.15587370813	0
50025.03173903792	49992.682176105074	0
49972.46927924088	49992.61330818193	0
49996.89332440772	50014.40214761091	0
50028.82168033592	50008.767927582856	0
50012.027869657475	49992.27122572834	0
49986.86969018716	50002.801212535116	0
50034.801909062	50011.167777959345	0
50022.083673384936	50010.63417620861	0
50009.30764203974	49972.31312632704	0
50060.268326338395	49994.61977821675	27
50032.1089783443	49979.633318453714	27
50008.172535575475	49996.580845663964	27
50013.1123797263	49952.450206305904	27
50063.124559478594	49965.53465972818	27
50053.768215849595	50024.43364579842	27
50086.83784464489	49941.55620065427	27
49975.80310383886	49980.857183854736	27
50006.083164730815	50027.9583707478	27
49991.2351756262	49930.82051922579	27
50080.074365109875	49909.86709011523	27
50039.08658433604	49939.35724149341	27
50094.52534527682	49977.35851957142	27
50040.7470085646	49911.35093972466	27
50120.93589146026	49937.8717089588	27
50046.364886303585	49878.779516519804	27
49987.587122221135	50050.22455619951	27
49955.113956048335	50049.25239728292	27
49933.584482720195	50020.43265033694	27
49924.463608699996	50054.10566846665	27
50097.223409896076	50007.13238096106	27
50010.49860999468	49893.31769767446	27
49958.822014966696	49955.55396788443	27
49913.97331672611	50080.10604812792	27
49879.979959309385	50071.37415347537	27
49946.372902113806	49985.75250489552	27
50008.155215151106	50071.17568225932	27
50029.439796016515	50048.80250071376	27
49939.57158727496	50098.66653088955	27
50125.24536269558	49965.97165097567	27
50104.92579011138	49883.553767738274	27
49973.35210463023	50100.06975031157	27
49873.21203627367	50106.018457356025	27
50022.870753806514	49858.72115956864	27
50104.65821591672	50040.608112782764	27
50082.12215208537	50064.019467739774	27
49881.46504795615	50134.46332846186	27
50125.92078387363	50014.365301049605	27
49964.76639787867	50134.430691322064	27
50155.62708604458	49976.36797887208	27
49962.90991690478	49927.05608704258	27
50075.13441018077	49872.714810449965	27
49975.08696123278	50023.99240509139	27
49980.472105588036	49880.54377767798	27
49853.897781382904	50127.53185132026	27
50056.918174867045	50077.40627930431	27
49940.30207996203	50155.24645470069	27
49880.14413370809	50165.55786276159	27
49999.1045919916	50126.67331411226	27
50033.141591655745	50125.20029181201	27
50128.898630407835	49902.87508462726	27
50085.06728144992	50094.91829491255	27
49841.01333441554	50093.35320127167	27
49821.27124596601	50120.886496564024	27
49953.64181668922	49895.60191326169	27
49915.458067138745	50125.31527522741	27
50151.52117235546	49922.18366827441	27
50187.9893755186	49919.396620951266	27
49931.59232318432	49917.77690464672	27
49933.99040636876	49871.843189694366	27
49812.66097259432	50091.90770842382	27
50008.982059108705	50099.97334868632	27
49911.56944474045	50153.43666039388	27
49792.13770280779	50062.39948151584	27
50053.56392537234	50152.28297777281	27
49784.16531241494	50092.65408537823	27
50205.415155708644	49890.43040382474	27
49850.25227031139	50157.59916798203	27
50222.98991122359	49918.67570509458	27
50206.837791724734	49854.054444234906	27
49766.12280444106	50036.95784889654	27
50187.20118675265	49992.328961610925	27
50162.562866160166	49891.77485629452	27
49907.07538922145	49854.027226743994	27
49849.758589913974	50062.212101373494	27
49757.81945877069	50003.374342715586	27
49800.37186832185	50146.91421175839	27
50127.95681535041	49859.206829608374	27
50219.12256119388	49950.14210665923	27
50157.475090999986	49854.86852147927	27
50077.98355614734	50170.3586951845	27
49904.21474920755	50000.621234229206	27
49835.446563949605	50030.618700464656	27
49790.63579598007	50175.753388752346	27
49791.13352238753	50211.48772389586	27
50227.26027021455	49977.45967314606	27
49943.37847418196	50185.716720182485	27
50141.29602135233	50047.05151576631	27
49803.118873892105	50029.33915134889	27
50213.72429702411	50008.57702526026	27
50254.684368111855	49924.9901815652	27
49977.44775820026	49848.34472138954	27
50075.73478866382	50205.03948034407	27
50187.8506808469	50031.475538902996	27
50179.62858236899	49955.83776104052	27
50020.68134521906	49828.05407695623	27
49925.915196016846	49959.77680812678	27
50108.63658943126	50214.36394884019	27
50105.24975323377	50183.106482960786	27
50101.382990321916	49845.8281533179	27
50043.29994922453	49807.444064651114	27
49772.463745027286	50124.759651964	27
49893.7777328649	50039.863654807654	27
50262.94412744605	49896.69192208526	27
49806.53598806751	50001.53819893248	27
50072.515831688586	49830.8605300578	27
49908.652655689286	49893.2859033462	27
49928.64710153507	49830.03449171592	27
50163.310187818905	50008.67147652985	27
50263.97247950108	49865.85943405112	27
50229.98527501049	49831.471476807885	27
49865.48918508523	50030.739069472125	27
50247.24992040385	50021.330716775024	27
49765.71888102921	50227.062754637875	27
50220.170347631356	49801.3166149828	27
50290.88640496608	49911.292100204366	27
49744.236452822515	50252.55669726359	27
50102.91944310705	50125.52767343508	27
50295.58518471264	49881.07742028282	27
49897.20808076666	49965.08207561895	27
49775.93079853564	50259.455920984205	27
50326.66550883199	49897.740109852806	27
50112.40770636989	50070.249186994755	27
49819.570422064964	50172.66503272994	27
49904.79173790896	49936.70678165643	27
50010.31070963985	49798.919372217904	27
49737.36915345448	49975.47827473515	27
50174.159685942555	50063.56982529892	27
49960.3906213032	49823.146661091574	27
49990.702222852175	50161.76136856742	27
49862.334708738024	49964.425831738125	27
50235.98627274791	49878.270989150464	27
49766.91990047047	49955.367774340964	27
50250.96575979989	49812.2960253309	27
50077.60380454748	49797.74648889885	27
50226.08262923679	50044.22113888521	27
50276.641864608806	50013.15640114959	27
50111.523444435355	49811.08393453889	27
50176.643120284425	50098.10217780502	27
49816.031375059116	50228.859732640805	27
50180.83053219316	49831.302457968006	27
50241.6046855798	49781.27528674084	27
50284.57895363786	49815.90694279022	27
49931.83653656326	50212.63669423874	27
50274.812573728654	49978.27191233871	27
50129.5815395793	50147.47087358879	27
49720.10754632959	50237.72070320585	27
50167.32338048331	50129.11147859225	27
49723.35109055466	49948.149034950184	27
49991.11064640676	49822.77766559539	27
50267.99499210316	50047.28461053056	27
50206.15271276352	50072.5362742555	27
50274.72854143129	49783.5104135368	27
50283.22045890107	49938.587500391644	27
50065.00843031161	50115.134031674934	27
49796.167535464454	49974.32478203264	27
50060.0267298745	50236.4471228996	27
49754.110856744606	50095.38891825538	27
50290.52223037514	50064.34754425559	27
49892.22747482029	49830.04749349802	27
50252.10362338095	49955.84378126128	27
49845.85704608088	49934.50210546246	27
49724.21268342412	49917.21994485157	27
50018.6439516265	50157.70650018362	27
49828.46218179782	49957.10384162097	27
49977.9744338106	49797.00987153236	27
49692.250984210616	49960.278155938	27
50153.294459848985	50082.327495991034	27
49684.20275886296	49995.50831826744	27
50050.72254136509	50268.94886778957	27
50125.153756756816	49783.88741527908	27
49875.77598591236	50001.331033958224	27
50314.791800367435	50049.94097466487	27
49866.651895816154	49910.9467964761	27
49752.93735882553	50063.513190084814	27
50066.93566408352	50294.02214113722	27
50292.61903430387	49844.897135805724	27
49762.34729860075	50172.93134509559	27
49663.35515987753	49973.108027385366	27
49697.73035267951	50023.15283871949	27
50047.651647670216	50181.341441982324	27
50073.17176044404	50324.37898592282	27
50276.641761540835	49750.05798221377	27
50139.62611753655	49808.43569550218	27
50049.09528452701	49846.63347536598	27
50252.93303581409	50079.60293340586	27
50244.816936391726	49732.20121240614	27
50084.00084709891	50260.59748522491	27
50030.36210866037	50215.497205004314	27
50092.18662334433	49773.01402973884	27
50290.18717463924	50093.79117921554	27
49873.03556813939	49876.64497231186	27
50271.81337537457	49722.42534099357	27
50323.40415373826	49859.713562141544	27
50308.31406288502	49980.52131684588	27
50094.428853082856	50288.60612179159	27
49877.41675635586	49804.93256704619	27
49858.9207329669	50188.23057992049	27
49675.56631309264	49935.77642687182	27
49952.17026479522	49770.5615794626	27
49958.74160656228	50228.10455581882	27
50238.332201658675	50104.668570987706	27
50341.72605472909	49925.89040109981	27
50248.17470999694	49703.537789667345	27
49841.63021628421	50211.57436934841	27
50197.97020617342	50146.003215550496	27
50233.382541929655	50146.633271561856	27
49998.075633519016	50210.63556254497	27
50360.413703921666	49896.585298792124	27
49725.65382507993	50015.79923534437	27
49926.10231866542	49750.66311083765	27
50023.368293319865	49773.18633914416	27
49927.52879972449	49715.25367188547	27
50204.20706214693	50115.900185041275	27
49900.15355126459	50200.16848031534	27
50139.00074929509	50119.39764426073	27
49835.784369767556	49904.83135584035	27
49897.46814802142	49732.51146646492	27
49627.019045127556	49968.91374006713	27
50209.397531089955	49728.98725218383	27
50282.47431772136	49687.12676422106	27
50129.12841738375	50276.97851624208	27
49943.812823732915	49799.68412328896	27
50251.869499646644	50176.27638154722	27
49690.0510896702	50246.00461803624	27
50342.91989818089	50064.36048273169	27
49727.023897274965	50084.8827022159	27
49660.97008811682	50247.79865708313	27
49977.06581815333	49754.50345364482	27
49707.100574934135	50205.746851744305	27
49903.9266905797	49776.61605701378	27
50022.653020688966	50262.42494311268	27
50038.97321923088	50296.27316439257	27
49848.323486827474	49791.38768457445	27
49849.43785469067	49822.65449435291	27
49632.54471891581	50230.69100901829	27
49829.96862430507	49852.1198599305	27
49596.094697344175	49958.79610183968	27
49947.8984184032	49685.43412082245	27
49845.96881564219	50004.334052520164	27
50059.22732207218	50356.16801885434	27
50332.59836208692	50022.35545777929	27
50117.70870471538	50245.78324121316	27
49675.58272407646	50187.67781048345	27
50281.3774463142	50179.8868889647	27
49803.8543586752	49869.83685249043	27
50299.85882678518	49717.24330825915	27
50216.892386639054	50172.86602084449	27
49742.2574469283	50121.34694264761	27
49757.512634244325	49924.38493976291	27
49685.049335688505	50057.750227762204	27
49710.49622880189	50175.99706236415	27
49645.16140131822	49995.75814449149	27
50315.698670245416	49936.832155070326	27
50307.550389868404	49744.89706800799	27
50009.07937981404	50296.956708225	27
50261.653377072966	49658.93349120493	27
49723.92032556452	50044.99299799282	27
49699.87267196344	50148.99757888302	27
49631.93529079336	50199.08955173623	27
49713.80835304613	50267.428353055984	27
49892.8617750969	50227.942149291746	27
49684.401244811714	50287.626028968145	27
49795.53906695588	49905.62547755156	27
50261.660239699464	50140.807351120195	27
50317.447418735195	49825.28908613885	27
50155.13523421317	49766.594340193595	27
49736.34142625724	50210.15165340316	27
49848.803566050556	50239.11041279171	27
49961.24801885907	49721.51101289728	27
50223.763989832005	49678.006561476985	27
50191.274781816704	50193.095047130526	27
49799.78726652263	49936.36509281546	27
49566.004004537346	49966.907398943506	27
49664.46027226596	50082.87791222641	27
49851.45863443301	50274.41371648993	27
50278.39411961665	49629.44429226235	27
50033.99801343464	50381.09546345791	27
49663.00715078194	50310.69295621968	27
49656.41163894265	50055.51920318387	27
49759.48166920789	49891.06579723699	27
50349.44196426233	49807.291964514494	27
49695.30763665739	50112.6661548731	27
50293.31366673294	50153.62888751031	27
50111.253796309975	50318.74886846501	27
49986.66242861668	50259.948494996264	27
50173.185474548955	49722.20189854839	27
50146.545885971515	50249.73797205642	27
50159.92323702102	50182.30353654307	27
50236.73309597677	50201.7609139319	27
50065.477957975185	50386.66947339308	27
50342.146923825065	49780.20971137755	27
50065.084580984185	50421.07194937003	27
49643.94085702989	49930.738720497524	27
49978.7400227604	49697.74141106122	27
50177.724327824435	49685.94530717407	27
49990.855420710635	49723.12084087182	27
49741.36033025339	50149.84536946545	27
49691.96353206067	50322.802185610446	27
49992.136575207194	50324.59913767135	27
50009.64050671024	49747.42680791461	27
50181.17243985033	49784.87366607913	27
50275.70037406242	49594.361796993304	27
50379.77167669075	49927.53557913	27
49831.24419125837	50294.091971712034	27
49874.61631394075	49770.09865893822	27
49883.94965835424	49698.47355613391	27
50306.55318810326	50202.15316958259	27
50028.32253861275	50416.242141556475	27
50030.15260104777	49717.0216909806	27
50209.707299082314	49647.640305790555	27
50156.037521272076	50290.99770629186	27
49601.98544857	50241.798749458	27
50034.604347161185	49684.945406534694	27
50259.32091580374	49564.344096399494	27
50345.9413225409	50093.40799590801	27
50388.885429113885	49888.46908497832	27
50240.30927264403	49604.842691181584	27
49633.22991879213	50031.24980754191	27
50094.051083570106	50344.48542641829	27
50316.924896644996	50102.630904844584	27
50049.37175206044	49756.48130402484	27
50168.75669222925	50228.75345084968	27
50180.111185281254	50259.13144870619	27
49779.009128104786	49853.41521557412	27
49669.012569085295	50026.18604303861	27
49629.04952093064	49902.77649650259	27
49716.632620942124	50306.80522287494	27
50340.56138655103	49992.06448300117	27
50360.72185915881	49970.49288964908	27
49698.846028855194	50350.251584538324	27
50224.776305440224	50234.22527639364	27
49630.58221009837	50070.44938097391	27
49867.65570409794	49846.19541360643	27
50108.55006463335	50376.40503221664	27
49648.94869320881	50166.384972982356	27
50326.67315237245	50165.036060201564	27
49859.955894672916	50310.72975630594	27
50268.23712639228	50212.967394821804	27
50377.965209409	50067.59533441805	27
49717.28286832101	50377.51620797802	27
50307.55654327353	49625.7849279374	27
49628.60497214559	50102.08089729425	27
49606.108765764366	50173.84293515339	27
50337.88515509235	50125.49908630825	27
50184.13644690789	50302.18150873082	27
50144.63699722568	50372.439641023426	27
50333.542805281024	49959.48620445645	27
50316.49166960582	50230.71473393275	27
50311.53264469787	50266.12016706795	27
49800.80955176992	49830.2362400441	27
50144.56402330164	49731.87891708738	27
50304.16908963877	49793.34798687534	27
49749.4979732243	50280.37135227201	27
49958.12197105553	50273.0183306098	27
49663.99526694977	49905.35785511043	27
50351.18020932668	50225.627193987704	27
49927.69320994127	49666.02405953306	27
50384.64148843976	50240.47423163146	27
49821.330887809265	49810.79375711262	27
49663.879371732895	50216.16168141537	27
50174.54659280311	50377.3878897819	27
50355.85396561888	50162.82706141162	27
50240.92470719213	49636.47085590191	27
50375.03986838695	49774.52082436713	27
50153.67208289774	49671.33778822396	27
50210.42189038188	50373.560760894696	27
50209.960001356965	50318.599611792306	27
49852.7543210939	49701.97527130245	27
50035.52199737469	50337.24606851779	27
49713.33301860868	50406.07027910755	27
50409.490086340076	49924.361106913464	27
49971.8314462072	50188.190005569086	27
50388.87862093502	50166.57773218421	27
49913.16991002589	49640.487265275464	27
49606.45584368146	49993.17317679455	27
50091.36459256309	49738.18942914876	27
49602.10711409743	50092.80605345942	27
49807.20079531196	50259.025793262204	27
50141.23988895448	50335.88734634222	27
49625.8259033955	50269.98856560026	27
50296.73043897341	49659.19506614916	27
49696.43075933318	49910.20667868828	27
50356.036786717654	49857.37582525146	27
50214.0728801287	50262.537604973586	27
50396.59930151012	49954.65758789041	27
50207.23125146377	49757.80823899733	27
50099.214079283556	50406.21921787046	27
50418.77698143212	49896.148893391815	27
49668.00297589206	50349.0845467533	27
50390.69927676907	49990.766836245275	27
50430.149040428674	49964.145977917884	27
50441.759760058005	49992.08148329033	27
50405.744820608896	50072.576087267444	27
49600.53388670296	50059.34744645668	27
50365.327283742954	50136.09227837639	27
50142.535892936	49703.839122885285	27
50406.54678165216	49865.07458767866	27
49945.98515673175	49634.43486049657	27
50139.12717365948	50204.75404897401	27
50060.9910874731	49704.31652583289	27
50116.81066499	49719.89808684449	27
50066.43271084947	49670.544870820515	27
50212.66612647594	50408.67944909341	27
50406.488762816894	49828.8503326551	27
50386.19841951194	50199.173006377365	27
49910.86220068761	49610.90999054978	27
49720.57628262518	49884.47189311381	27
49806.04375726674	49782.77267692871	27
50017.02094917896	50186.088112379824	27
50211.00370880174	49592.739881412286	27
50345.75798141076	50260.332659883534	27
49734.09422195523	50354.33405971003	27
49976.422707039615	49635.42849404174	27
49751.03709742036	50377.342707835036	27
49573.810713741135	50070.24640528421	27
49754.60695673358	50329.92090088194	27
49643.2579582351	50369.933673062325	27
50038.146565723335	50444.2404957138	27
50097.351071251	49689.492721876486	27
49690.399104574564	50422.85073390519	27
49890.392978224554	50318.46324175814	27
49964.62989906787	49603.273822622956	27
49773.77294329621	50359.96895808025	27
50006.63544618431	50396.22706897869	27
50010.300154783785	50440.22995528846	27
50437.14359979231	49810.359294872746	27
49594.47398713052	50208.42659379684	27
50328.06153832069	49665.1626012707	27
50155.55260233864	49638.052958960616	27
50417.506868019846	50174.36342988615	27
49785.42815394509	49802.33455570138	27
50459.37809393964	49969.8060122205	27
49574.328380812345	50002.56580057964	27
50239.941134666136	50400.669862447736	27
50446.00623813674	49937.54564373964	27
49882.94974021198	49662.55574607855	27
49786.035206909815	50326.22665180355	27
50484.37611998068	49988.26244844028	27
50335.08974537897	50196.73424689432	27
49869.25267491442	49740.54696229353	27
49651.20495634098	49876.06417619384	27
50403.53685647421	49793.77721531393	27
50233.11547599025	50356.29877055501	27
49712.77021258048	49852.90740510293	27
49586.0140192095	49931.339020553656	27
49974.27889004016	50350.735478438604	27
50179.83123792747	50334.705260968105	27
49563.23328963417	50098.67982803071	27
49574.209296902554	50038.79352286559	27
49920.11931747834	50314.39899529515	27
49673.64021395498	49850.323106484466	27
49777.15443476535	49770.07085138625	27
50330.56999977469	49700.62259789695	27
49973.28704014861	49664.54539657326	27
49822.60794558887	49681.19176745866	27
50227.53600731646	49567.18710612601	27
50166.27453569955	49603.421904016934	27
49833.726227169245	50334.18390544569	27
49688.52860687532	49879.81419450067	27
49832.869398087314	50363.759600198384	27
50241.416004066836	50316.6548822117	27
50401.42331437198	50138.43463015156	27
50389.95042573905	50039.72510958729	27
49920.79977879319	50282.59608276385	27
50006.7784670406	49640.51642157204	27
50163.18141935159	50412.462882595064	27
49905.51049066356	49579.13364402192	27
49936.783741489715	50245.55519883311	27
50421.189839479375	50209.713494576295	27
50433.954759293854	50024.87337561989	27
49956.67897875695	49568.520145518734	27
49840.90370743691	49656.373875619865	27
49532.209423708955	49967.96180509142	27
50039.99617913795	49654.007440763846	27
49607.36752269696	50361.67382314578	27
50357.0132281553	49666.8706621253	27
50413.97008185816	50238.68739456021	27
49704.436139336496	50451.748557503124	27
50277.883556824585	50261.064223977584	27
49865.70431025017	49631.94703594351	27
50445.89062611751	49909.00242076322	27
50165.23937358867	49568.53094613541	27
50000.0841204911	49601.83693510083	27
49692.13282248357	49823.091677967	27
50195.96980657248	49549.47255430045	27
50444.47556005295	50233.28838887511	27
49981.518732641176	50459.729633670555	27
50191.683004728235	50429.25260530337	27
50188.66470594057	50457.53376536494	27
50007.63280263974	50350.85390166507	27
50085.61056299125	49641.10382184512	27
49970.4395097802	50431.01513875015	27
49745.993836594906	49760.440192297465	27
50158.22139118186	50453.443711749824	27
50376.68016311231	49827.48503779929	27
49925.158295878566	50345.876150302865	27
49673.24347445955	50469.550732790725	27
50365.77804244765	49710.80910314146	27
50132.97694734818	50427.75341257749	27
