# Supplementary material for: Abundant Topological Outliers in Social Media Data and Their Effect on Spatial Analysis
Source: PLoS One. 2016 Sep 9;11(9):e0162360. doi: 10.1371/journal.pone.0162360 (PMC5017681; doi:10.1371/journal.pone.0162360)
Supplement: S5 Dataset — See the respective attached file. (ZIP) [file pone.0162360.s005.zip › S5_overlap_lws/clust_29_38.csv]

50000.0	50000.0	0
50005.617866136956	50000.0519731636	0
50002.52047643192	50004.876090250946	0
50002.689334711264	50003.13657812308	0
49993.82957819091	50000.67820598295	0
49999.02133034173	50002.74311771021	0
50000.62508924751	49997.57153556058	0
50003.12463782944	50000.09610427862	0
49997.57385027558	49999.84121669528	0
50000.7474054147	50010.00724846448	0
49994.4714122237	50008.6578664922	0
50009.65697956892	49993.518401903086	0
50006.21919399996	50005.54852243241	0
50001.095320914435	50006.51696888545	0
49997.76648551505	50011.80979805977	0
49992.871942356476	50015.39754370275	0
50012.74981278483	49986.73871695857	0
50018.58647191826	49990.55611261125	0
49993.479156172514	50013.71835514086	0
50015.96499319302	50006.705808788436	0
49989.3655601913	50011.220919868014	0
50020.12901804716	49990.64524344877	0
49997.53397774438	50013.28163175991	0
49992.02291687238	49993.22394946702	0
49993.70087287382	50012.49075380555	0
50014.038708603686	50009.481436982765	0
49990.5206090736	50010.10707474396	0
49995.815075999715	50002.757859915895	0
49988.57262477311	50018.87567586168	0
49985.205754429204	50018.991416067714	0
50000.753092597726	50008.92987510806	0
50007.12835689727	50004.5064469943	0
49988.18316939765	50021.965627571284	0
50023.00980510928	50012.84799172331	0
50015.303310407464	50002.549411548316	0
50003.71952171015	50003.70894044671	0
50008.88986368925	49979.077652611086	0
49996.81979534139	49995.34390749475	0
49998.94671960802	49990.96645783639	0
50007.58827520875	49972.71365685861	0
50008.876317257826	50005.85307888341	0
50000.8144250401	50013.706889942834	0
50003.714838425534	50007.820901458785	0
50001.588387733704	49976.2283774819	0
50016.100105237405	50010.206884821266	0
50001.35678820628	50015.50812547974	0
49986.21253594532	50016.916857276745	0
49996.35393901498	50000.28888942667	0
50006.46273709469	50012.86513056279	0
50004.75420497777	50017.69122242193	0
50005.66435559645	50003.276707844845	0
49992.34798452613	50027.8751629872	0
49995.45944176766	50024.66749863028	0
49984.74545734642	50026.693621182414	0
49991.107740510946	50005.27986082665	0
50002.66515454976	50012.75072682848	0
49981.244047583124	50021.223953608634	0
50024.3612314805	50010.80504013063	0
49999.239320752036	49976.959525565035	0
49987.115787018316	50000.97386580161	0
50005.81254185144	49991.93259326773	0
50009.513775259125	50007.19859393015	0
50022.34214683989	50018.54227954308	0
50018.211643719034	49989.32904480352	0
50004.547079700096	49982.58527082029	0
49988.8456146988	49993.5372812326	0
49990.448020219235	50002.43383338751	0
49988.8883163795	50025.70348757823	0
49993.95605091015	49990.62298435866	0
49979.57349343251	50017.44743331287	0
49993.61998194337	49998.8335980756	0
50014.931316771435	49985.91142186888	0
49993.608343833825	49992.74728509485	0
49977.440538726456	50020.13597552961	0
50007.968850473684	50013.02057694987	0
50013.34750767807	50004.97356768187	0
50003.200530054564	50017.44372002275	0
49999.23305352258	50009.409663930746	0
49991.425046132455	50023.405105677804	0
49994.724523319564	50019.00029264135	0
49991.27881765631	50010.76046682384	0
50006.84586173645	49978.00618291794	0
50028.831314768526	50011.34911333689	0
50001.3612650346	49979.21196468529	0
50020.98863127538	50004.80596532164	0
49998.75093557429	49995.82732925432	0
49995.4441258003	49997.28253788326	0
49991.489081565116	50012.21829990068	0
50006.24099323281	50011.48454490207	0
50004.79866590971	49991.89932227533	0
50016.233772829895	50003.19904894724	0
50016.714459267714	50015.182749829175	0
50017.7315448403	50017.16734048088	0
50021.991572317085	50017.52189201108	0
50006.91518930322	49998.42962103721	0
50007.56048927315	49991.89347014625	0
49993.93809606977	49988.93913320493	0
49987.00664227186	50012.58033247648	0
49997.0858178483	50008.93395138812	0
49994.04919956522	50016.66461972759	0
50011.84285352973	50005.72617756539	0
50014.481944166946	50006.68362759123	0
50007.871174675056	49990.44715453634	0
49993.63386266311	50008.00409428245	0
50022.74306037996	50021.18141586944	0
50005.93254669708	49984.05523899566	0
49992.24889826113	50009.939607623324	0
50008.4427934885	49998.58463635654	0
50001.04290890485	50011.37214186102	0
49999.3052704781	49993.19977632991	0
50010.89753360852	50022.16578353757	0
49993.175524820836	50006.918569045156	0
50016.91622746796	49988.41137453173	0
50003.59408194109	50010.58844588422	0
49989.481770527505	49995.4861177332	0
49984.73585085144	49994.20070302458	0
50012.837114776354	49985.1365133406	0
50000.34305247011	50012.785151609714	0
49995.93687457166	50016.99500522154	0
50003.31097355637	49986.238309245724	0
50000.04605916713	50022.082498322925	0
49979.589436539696	50028.499326432466	0
49985.52414874005	50010.01286309389	0
50007.108907010544	50020.95847414887	0
49986.966473469394	49991.51938352491	0
49996.327747491756	49980.00227674999	0
49988.17212697217	49996.38698153703	0
50019.31313217457	50007.61923985611	0
49992.53588896353	50022.37133355393	0
49999.09466713823	50013.476121375024	0
50029.14446966455	50014.75448633938	0
50013.38928689112	50014.433837214296	0
49991.27886238349	50020.93796858425	0
49991.83480712943	49987.47643329798	0
50024.589045646135	50016.69583277622	0
49990.247207031265	50014.37724764673	0
50003.43966867959	49997.20275845644	0
49979.17630883298	50019.5881879999	0
50004.97473340724	50011.470830402024	0
50000.53356820436	50002.76897484182	0
50001.61653316917	50021.572832778234	0
50018.94424032681	49993.60663840168	0
50020.38047703234	50020.74765985587	0
50003.83350669472	50012.03122730116	0
49994.89504568151	50012.84439750901	0
49996.87682846905	50025.861913791916	0
49997.098711243336	49994.16967536577	0
50008.03526460013	50010.35644971345	0
50001.92318083519	50017.45295154525	0
50000.377491796935	49976.984220335165	0
50026.91338485968	50022.55672487124	0
50010.45322470468	49995.07446463879	0
50025.84685964897	50018.18498681671	0
49990.80211823522	49972.58716393453	0
49994.72272385651	50011.37120620343	0
50001.852378398005	50018.878474248006	0
49993.667654834906	49987.16892821146	0
50007.45552580738	50016.24722775261	0
50006.35128652182	50019.260102430024	0
50017.30387364059	50007.37394946992	0
49992.58703477916	49996.877168060775	0
50009.947620039384	50010.555094314834	0
49981.69947842373	50032.69512916941	0
49998.7770444248	50004.736977470784	0
49994.8396787193	50028.32619228644	0
49982.117999111564	50004.50644407321	0
50013.2587395598	49973.331376080634	0
50007.117533706994	50013.97330272922	0
49986.106936163014	50005.875429998	0
50001.72815943438	49991.6223069385	0
49998.46111792426	49998.329947724305	0
49993.05079443288	49995.51758079045	0
49989.09372078051	50029.30164552847	0
49992.520614717694	50005.040407713124	0
49983.052676738946	50016.443790599325	0
50009.99933301167	49987.13042252917	0
50015.98052851708	50019.71642252736	0
50016.21088632802	50021.48245778065	0
49998.70534882709	50006.917655615514	0
50009.12283055781	49982.086019546914	0
50019.024422535396	49979.180277617896	0
49990.26812337824	50030.2433063761	0
50003.491373859586	50026.35326489596	0
50014.994024579595	50017.72461282274	0
49999.503039100484	49979.993643984395	0
50016.59446989725	50011.704717480185	0
49987.5977680182	50016.2290938631	0
50006.390223561066	50006.65247227412	0
49981.80446184957	50026.90913270939	0
50031.93010862833	50017.21669287606	0
49987.002216492045	49994.37889454773	0
49985.92984921823	49988.95089163288	0
49987.43993140122	50031.405447704085	0
50013.74744611762	50012.43595942395	0
50018.7613895136	49998.645986736985	0
49976.04473665306	50022.98122919165	0
49987.940111189746	50038.4642042733	0
49998.49833424281	50015.34065276485	0
49994.770924699485	49982.39483626172	0
50000.81946056605	49989.27299020345	0
50016.92192325264	50018.480079521134	0
49995.77472700451	50009.82146876009	0
50025.69800720146	50020.491751462134	0
50013.55698775832	49971.58637274212	0
50011.00484594075	50005.00909070638	0
50026.67566909949	50012.980460931394	0
49997.33402353429	50017.842517393554	0
50004.40707653658	50000.68201633885	0
49990.062388632665	50021.873354042815	0
50007.94935946199	50000.55027054603	0
50021.52709422977	50008.28070517207	0
49974.42067889195	50019.43514323515	0
49993.46267817778	50033.181532471506	0
50011.86235055272	49996.41798817724	0
49987.663678211175	50043.84812144951	0
50007.67900232572	50007.70860501627	0
49994.15871647191	50038.08133593811	0
50007.33149770581	50022.79586273945	0
50012.948596504204	49999.23930996417	0
49994.60830319436	50003.57991862978	0
49983.259687413985	50006.67382320212	0
49987.767663779436	50025.748578925755	0
50000.377272225785	50031.02940101947	0
50006.200386445016	50001.51095319235	0
50025.26392312976	50023.16967630435	0
50013.22075925868	50006.565093937745	0
50016.585940684716	49986.990231434385	0
50010.34109688018	49983.7662747601	0
49986.57033639794	50020.426911942945	0
49995.74608418766	50014.093268935794	0
49979.820894012235	49999.83087349788	0
49992.848058799624	50018.606894891454	0
50009.49589345917	50004.08409166397	0
49995.445185531455	50015.34504338111	0
50012.65381958483	50021.704694713684	0
49996.32469968638	49986.25708256548	0
50015.35167753262	49996.81578074006	0
49986.545683340795	50011.15751195093	0
49999.01544000135	50031.23030123682	0
49984.04955694483	50033.704391224725	0
49996.34341982974	50016.06335658903	0
50003.28740459564	50033.504668726906	0
49991.228567853206	49998.994701024145	0
49998.48690694425	50034.82578726027	0
49978.796080530774	50029.228557862385	0
49972.68784987362	50023.40757561975	0
49979.767530607896	50006.443727209575	0
50003.901374846355	50022.071294366	0
50006.68412061943	49996.90955893893	0
49984.807419862154	50032.82916653138	0
49978.76889817724	50004.212907244015	0
50003.12234167268	49996.03595609164	0
50015.35949676402	49981.16546488212	0
50022.09116220106	50006.067597515845	0
49983.69614882663	49993.828876330015	0
49986.78398419033	50021.42345671076	0
49981.729597247	50017.71289487197	0
50005.12751088182	50026.85013294925	0
50006.22458721331	50010.28292114303	0
49996.483865586386	50007.00468741623	0
50009.52473506737	49992.39278211181	0
50014.49173332011	49995.93493838386	0
49994.50958438835	49996.90612479115	0
49987.59907203679	50009.38172949153	0
49984.960476002576	50031.0667794853	0
50008.74957161253	49994.92256567525	0
50010.46636301196	50003.077502344924	0
49984.148036034974	50017.19326230654	0
50004.971353289846	50029.65237519613	0
50012.70520670574	50000.99789815918	0
49989.42472028371	50007.06726861293	0
50027.670453407736	50018.20325321183	0
50011.440803861224	49968.8031552737	0
50037.945541020505	50011.155881581384	0
50001.96560497818	49985.14721363819	0
49991.94746759981	50013.46046976003	0
49999.00956378052	50025.146383235246	0
49982.77803511375	50003.13282277213	0
50014.11323694496	50000.20060613697	0
50023.13171616355	49987.58322604696	0
50004.21835121946	49971.40399318016	0
49990.15117831817	50013.05817990865	0
50008.16124251416	50039.635897582004	0
50007.9107866898	49997.54848848105	0
50000.976005797296	50001.37556251932	0
49996.1869171375	50012.1411597242	0
49981.777229712156	49995.12804494148	0
50010.25573551855	50024.995130932744	0
50002.20217308013	50029.874141640044	0
49990.618018822985	50036.4754032552	0
50022.654906278236	50014.17767062547	0
50000.18629733061	50004.775095715304	0
50025.70954018735	50015.05150700048	0
50028.39076938722	50013.5273054852	0
50004.52778030394	49989.54551679142	0
50016.11597760707	50023.63763528583	0
50012.06226017531	50002.80007589341	0
50015.57500712852	49976.59380574366	0
49994.04699387851	50036.766962947055	0
49994.23147591261	49994.86285691521	0
50014.20591833191	50001.96130031095	0
49991.086709624265	50026.4410707605	0
50011.53302681228	50007.14228004492	0
50017.28634181816	49997.76666689308	0
50009.97828130183	49998.98694511831	0
49998.42280858828	49997.16648699374	0
49981.63287193219	50012.98265475019	0
49991.38352638326	49994.802665766714	0
49998.19710648119	50026.74208698699	0
49989.2673735177	49992.100332574526	0
49983.60754580687	50026.18559871288	0
49994.711411941484	50029.90708723193	0
49985.614406423905	50041.25400036813	0
49989.39807355238	50009.12529163965	0
50001.85647537816	50002.18674254224	0
50007.411759296454	50011.884343995625	0
50012.52113279647	50010.93874121604	0
49995.30592486966	49991.43488924765	0
49979.11028741994	50021.34781520681	0
50011.93847514872	49994.777266105055	0
49997.2733219588	50022.30152669196	0
50003.09050523105	49994.98168183356	0
50023.58458192335	50010.008031241385	0
50024.400635161015	50015.63969515379	0
50009.31669316404	50000.960651664485	0
49988.547157255955	49986.54015875034	0
49987.42716531743	50019.481186598656	0
49984.02617602661	49992.260688525654	0
50006.996567558	50029.43673642438	0
50011.17538221257	50014.127750046806	0
49997.479248524534	50003.13788148927	0
50011.23886805816	49977.80876427163	0
49992.68056377014	50025.21909796744	0
50017.791785206966	50004.10504468356	0
49976.18799995448	50019.12711047864	0
50003.16269428631	50018.86082004992	0
50013.78688239874	50015.99415080916	0
50034.04869841953	50014.82994020081	0
50020.13939552426	49964.31969397732	0
49993.31683021726	50002.431098134926	0
49989.127824122916	50001.31052695597	0
49989.148691333205	50036.650567528675	0
49992.04054653573	50033.88130223572	0
49997.310770919445	50036.47767098101	0
50014.313896486216	50011.5437939993	0
49992.59109417176	50000.573211457	0
50003.566652880276	50030.50523785303	0
50008.267877108185	49989.07992392232	0
50003.849215893635	49983.772560070334	0
50027.92889428372	50020.7037335592	0
50021.73705097939	50009.564116499336	0
49979.67136981523	49996.9167302186	0
50023.68623823112	50004.8260394773	0
50008.60181165578	50003.29954302877	0
50007.03426341326	50002.78519483586	0
49994.34337435215	50032.255215823694	0
50008.65204366756	50021.587738195856	0
49991.824498461094	49968.903099107214	0
50018.683804969405	49969.64528418167	0
49994.911833902814	50002.06249770319	0
50016.093547154676	50001.04383182233	0
50014.49326475696	49993.41580814624	0
50010.70785577176	50012.68365077591	0
49992.09018308693	50030.92397957105	0
50009.82484592517	49966.31554819194	0
50009.86338540017	50029.15447883959	0
50017.04459773899	50009.42883168941	0
49975.05479511751	50020.48444939664	0
50018.814266957874	49976.935422037845	0
49972.86988915821	50011.1602949544	0
50018.73839936864	49964.38397057632	0
49986.31902075687	50007.88823209961	0
50037.84677869666	50013.49214320599	0
49986.7626497455	50022.57075428513	0
49991.27558686835	49997.38676047086	0
50021.65196854081	49986.9755175455	0
49991.72022925353	49991.05799227098	0
50014.31039277268	50003.195809406076	0
50006.33076488964	50021.85080608137	0
50002.45842725257	50020.733578880114	0
50011.95436890833	50032.05146346114	0
49976.475326719534	50026.32249645093	0
50004.463461898726	49974.22705170795	0
49979.26540775074	49998.92037446053	0
49985.75689271241	50024.974625693074	0
50016.455724572654	49985.246793367325	0
50017.17577699267	49991.01902038148	0
50000.601946745934	50034.29818728195	0
49992.16185760877	50007.363039662254	0
50008.80198918544	50016.70893323739	0
50008.86332272949	49997.23757014096	0
50005.45492158128	50004.812675392786	0
49969.349246922604	50022.47156029463	0
49976.08853392796	50028.32756045967	0
50002.331688862534	50006.25738942542	0
49985.74764509577	50012.984861611265	0
50002.02318493679	49998.08436648884	0
50001.91558525365	49975.034283284134	0
49999.095815587745	49982.605861267206	0
49978.35180052781	50017.54967237323	0
50012.38340044227	49979.87179005157	0
50023.600333695045	49993.823460517066	0
49990.4001842264	50016.861106052296	0
49996.075796262594	50028.875218757785	0
50009.63871960279	50009.357844056445	0
50014.32338329563	49980.620621059534	0
50004.370390024604	49999.55927239333	0
50009.933266449494	49981.04026973331	0
49998.279070073906	49989.14790118183	0
50000.09027862911	49985.965986953976	0
50007.58425433884	49982.493922115704	0
49993.48622997502	50027.222240225536	0
50017.4955434832	49965.03907990478	0
50010.51554905166	49989.16362642156	0
50017.824674773416	50002.22275061968	0
49990.75178922058	50034.86742795569	0
50021.88043196609	49961.175165641675	0
49996.64421145819	49998.7371607102	0
49991.75780021829	50019.4660592154	0
50027.913500418224	50017.15451996617	0
50013.81569746937	50019.689133858	0
50004.28831352451	50038.52084396365	0
49992.77931921248	49991.59900125161	0
49978.65701512325	50012.84377515613	0
50004.77482026446	49976.135135741635	0
49995.813684054854	50035.236614467474	0
49983.03468438865	50031.81985864512	0
50004.71734782377	49993.66931775265	0
50025.85747707013	50011.10938751277	0
49968.74387753086	50024.80184334084	0
49983.529336245294	50009.64252562868	0
49993.39848285341	50003.617739878144	0
50014.46718570509	49983.96089301351	0
50020.173441734536	50016.480228422304	0
50007.693507416174	50033.053834120445	0
49993.186312447346	50024.280714627246	0
49994.973836738965	50021.34108776201	0
49987.60408232425	50005.36708203352	0
50009.56722554615	49985.41140067304	0
50011.064823329914	50009.00448136461	0
49987.27549327144	50024.53233017405	0
50005.69923091442	49985.19514755773	0
49996.55414988045	49990.38935152011	0
49995.07237807018	50042.04749290123	0
49995.256284043724	50007.171566107325	0
50004.63754884523	50025.44366895706	0
49993.49255571869	49978.12434827637	0
49989.83621802233	50027.89987456958	0
50001.51715467434	50004.43497947403	0
50001.41748931328	50028.01783116377	0
49988.46472947548	50014.56638681003	0
49995.615601532205	49989.10904325816	0
49999.81186632161	50032.984149561446	0
50018.44718751919	50011.09523383245	0
50006.87791557796	49974.77446315902	0
49998.651631418616	50001.085531096855	0
49973.43281330659	50016.31538166456	0
49999.58320808095	50030.37685735507	0
49993.2894251306	50029.713716955564	0
49975.40500419498	50029.76201243983	0
50024.11542290242	50025.79299951493	0
49999.27756647585	49989.79791973968	0
49975.331603970415	50018.305052245814	0
49989.444688856944	50015.01093933485	0
49977.12504489644	49984.27347298042	0
49990.25690366514	49976.93831099457	0
50008.542487659186	50029.22940403769	0
50030.156146407935	50022.63532110915	0
49982.07322711716	50040.05289780173	0
50015.510839560164	49974.52445377229	0
49991.451148315326	50008.25060634001	0
50004.828070634074	50001.96933190945	0
50005.25330437662	49996.96558677492	0
49985.312292490395	50028.4759868639	0
50009.362837543355	50030.82482796203	0
50032.563228420164	50009.47854831758	0
49995.611104707394	50005.87596824924	0
50030.271117137454	50014.62710637189	0
49984.88558796916	50014.44361380154	0
49964.64000266914	50008.941933773196	0
49988.96237106808	50042.15384836116	0
50009.56366943694	49988.76303901595	0
50003.12119682203	50036.8696976103	0
49992.18350608743	49998.14283062459	0
49981.495117914346	49992.42868929224	0
49974.716587797215	50013.61636381599	0
50007.40338647013	50005.50670355559	0
50004.1132212756	50009.0422421293	0
50010.68776219184	50018.411945879954	0
50015.32555646248	49998.84607093262	0
50030.745394478356	50020.15587370813	0
50025.03173903792	49992.682176105074	0
49972.46927924088	49992.61330818193	0
49996.89332440772	50014.40214761091	0
50028.82168033592	50008.767927582856	0
50012.027869657475	49992.27122572834	0
49986.86969018716	50002.801212535116	0
50034.801909062	50011.167777959345	0
50022.083673384936	50010.63417620861	0
50009.30764203974	49972.31312632704	0
50061.22716826356	49972.89892850081	28
50037.39690957889	49995.57945922326	28
50066.3439636858	49936.38232293884	28
50070.97392420284	50002.557647113565	28
50091.891854231035	49962.323634948196	28
50073.315831070446	50032.471721987364	28
50102.22768900605	50041.218373754054	28
50063.028545925365	50066.30348751315	28
50007.73184541584	50005.19559830114	28
50108.193037570796	50074.23319097368	28
50017.235398426645	49972.6275976805	28
50120.964494508065	49983.916832086026	28
49986.086935440435	49974.926080743666	28
50130.60896818593	50019.009583688225	28
50132.5817440548	49952.76746012502	28
50068.256417117205	50101.371460182076	28
50073.06024869588	49906.77603150491	28
50035.18395520721	50076.16313468604	28
50010.35716215489	50040.249661135465	28
50165.908039905764	50018.46471760939	28
50139.958332819006	50088.364414350275	28
50105.10367941724	50111.30901122523	28
50175.487663987005	50077.31455794432	28
50037.47677199876	50025.1072059494	28
50008.40311264756	49944.36798114383	28
50040.29466361446	49916.83090316054	28
49975.64686083218	50003.49727611232	28
50150.643605167905	49921.30109318004	28
49978.018186890455	49944.49892890909	28
50158.892762331256	50049.00045451345	28
50005.93655035979	49905.058145961746	28
50103.82751962556	49928.31731768406	28
49940.15335141448	49944.97935573488	28
50093.40402548991	49877.824679285455	28
50116.832194027	49857.65584299303	28
50116.910215033815	49827.92340640033	28
50032.96035304794	50109.79855241216	28
50124.662522726925	49897.34389866145	28
50063.32063019057	50138.67145045559	28
50072.27339495532	50168.42428119726	28
50082.20494889665	49822.09781526456	28
49960.08512576127	49912.31159465319	28
50151.469524085885	49850.37107046224	28
50193.93094246545	50046.73517300759	28
50149.56676174903	49989.73354167581	28
50220.2554566923	50070.03446656248	28
50202.635761613135	50096.86821416398	28
49980.18147514827	49882.27244765291	28
49921.712228273034	49971.75107106859	28
50006.92503270763	50129.401260017745	28
49904.083912257905	49998.14058893789	28
50060.63736833941	49796.64445521684	28
50173.1677987533	49876.6909961718	28
49962.14037388117	50033.40128941384	28
50161.711686033814	49962.576615779464	28
49994.50214010977	50066.80881246584	28
49902.51884283187	50034.28900740791	28
50000.915910084426	49852.87465436503	28
49904.788403787825	50065.03793294264	28
50173.443955686045	49827.69748770669	28
49867.363526186295	50032.21667387211	28
50082.94412689597	49767.75201500832	28
50065.37453031994	49735.28934788273	28
49833.810520056235	50032.691199478446	28
49889.5679048805	50091.54132682817	28
50111.4549442117	49753.539254624244	28
49989.385684843786	50098.08037610053	28
49935.19822422505	50083.53927157984	28
49816.151673247914	50062.136002783904	28
49935.51161848398	50050.34969500217	28
50031.96220097487	49888.16097278711	28
50207.90149306459	49836.795730151716	28
50095.61789944587	49795.04070730479	28
50051.94290196269	49826.94321711011	28
49955.76868425758	49971.78041419272	28
50091.147223493164	49720.45533122996	28
49826.388567611946	50093.99668686406	28
49795.24460762032	50099.436482434015	28
50177.38759394671	49933.25016226093	28
50071.17931942164	49856.599530563566	28
49869.6318839453	50062.28510308122	28
49992.459152528914	50159.46812597784	28
50104.65906244466	50180.096922225006	28
49777.56445727543	50066.07158563465	28
50032.45621948962	50146.54729323707	28
50035.00903874459	49854.98758322926	28
49955.87468870763	49864.86300351908	28
49959.60540850834	50167.06558391657	28
50245.72722398052	50091.95009864315	28
50206.63136695891	49918.1907447752	28
50085.48990187145	50202.24901854745	28
49975.95525243292	49836.54938503589	28
49855.12958380007	50088.05911432727	28
50062.46449268081	49703.99412828361	28
50145.957018244575	49813.55558820426	28
49916.24791045093	49922.77261687991	28
50086.76240788006	50239.931265315514	28
50093.219130039455	49684.57135309567	28
50101.04393606756	50008.73736669484	28
50230.63550198982	50034.98037783835	28
50223.63463117976	49864.741627168216	28
49814.84375171364	50008.20431378694	28
50253.544703052794	50053.943076035095	28
49922.79205229638	50159.52222376196	28
50126.967267584616	49788.445039863014	28
50255.381143497696	50126.91443487067	28
50283.62626281594	50064.570938823905	28
50228.97201489862	49895.559643277535	28
49985.659831775796	49802.856224238276	28
50280.86894783922	50143.30152380319	28
50054.96783176316	50217.088217340446	28
49831.24384388344	50125.57406895115	28
50042.10682368565	49774.261351807465	28
50018.79217071588	49815.313265570316	28
50038.556047105296	49675.42097265655	28
50004.546047805175	49686.07493028514	28
49886.15928601419	50163.445354955125	28
50085.787322755124	50273.85289999262	28
50311.51670979641	50126.891510655245	28
50019.83744424569	49652.01845444823	28
49950.76030911492	50138.93916494513	28
50025.179908487786	49709.77774220903	28
50275.76309359533	50105.897434219834	28
50175.83344751514	50117.04755579453	28
50301.7924134133	50034.69100926315	28
50228.22077602334	49807.80501809256	28
49990.70737432971	49720.348067104445	28
50025.54820873161	50200.30255989169	28
50238.77712545798	49839.29372668535	28
50114.44132173752	50151.673576942936	28
50116.60423656297	50260.19113685919	28
49868.3745330458	50196.287344086784	28
50024.28072627077	50232.8798350773	28
50255.54487466454	49874.61521289199	28
50069.87019052775	50300.751284947626	28
50307.91376676235	50159.35168089089	28
50196.44203386296	49806.98882988776	28
50248.397925149715	49784.70370989375	28
49850.77082911885	50171.892468600556	28
50040.17377729569	50311.939229651005	28
50055.473789627504	49649.75480939454	28
50258.687324771825	50166.78210367683	28
50209.56347562231	50126.285027066966	28
50148.66954895439	50240.01940997669	28
49812.55729796114	49972.63184992641	28
50110.58211421221	50217.44034023518	28
49846.69196946264	50223.71881240762	28
50275.79573323202	50020.92472102066	28
50246.2260614714	49919.04441075103	28
49984.40395505993	50188.51201401179	28
49862.74203329245	50119.89610974098	28
49938.7255520808	50005.192004044984	28
50248.570817574735	50201.165105596105	28
50163.026523937915	49778.213796902535	28
50231.77074267592	49750.827042675606	28
50150.637137691956	49751.692974117424	28
50311.81937213148	50095.15712435157	28
49892.28813311978	49895.49295617065	28
49784.573082630544	50131.840958289446	28
49819.46516981011	49943.390606083434	28
49884.33434764875	50225.737716635624	28
50150.16192921183	49714.143954221734	28
50260.66398887775	49993.357581361495	28
49955.24844861908	50198.84108672133	28
49994.47579499727	50239.91947580827	28
49868.018473300646	50255.686911102945	28
49908.24654520075	50244.96708104066	28
50293.362277800465	49992.28827053059	28
49964.717029068415	50235.85560772044	28
50056.83638089483	50246.196857725656	28
49956.47369746843	49733.86900941688	28
50186.7283438662	49758.46838888383	28
49785.56992661886	49947.692071118254	28
49783.49698136841	49911.20054918214	28
49941.8771890375	49759.51418700933	28
49929.695389576875	50269.05293986911	28
49755.08925535533	49951.81809352083	28
49825.89280130188	50201.74811214731	28
50260.40103499698	49739.12131062738	28
50065.442942256566	49622.25461791826	28
49973.981359627076	49765.32985047265	28
49744.65296141236	49982.37032272819	28
50288.56046534015	50188.771968638146	28
50148.93810204541	50210.9207852728	28
50013.42766757878	50292.91819730762	28
50041.9911746438	50278.47488645018	28
50139.24462330039	50123.53335715027	28
50067.58681704568	49587.722541822666	28
50225.481211075545	50224.753521791834	28
50183.67951996769	49988.12084454781	28
49781.319740675906	49980.426733885164	28
50126.908936657506	49688.56074964711	28
50313.287770278075	50207.455733417286	28
49923.304640658804	49859.6261162356	28
50232.120327892306	50145.74377924625	28
50013.218550222016	49760.561405450906	28
49739.53030271044	50018.37588702396	28
49778.24639562433	50011.54115037429	28
50275.55916068784	50227.64880449149	28
50231.98684572339	49979.15040100037	28
50267.833456083616	50257.08052710856	28
49886.98314758307	49925.455545884564	28
50182.20039694565	50151.195281478744	28
50118.08985145957	49655.2552360477	28
50295.02427996154	50277.46049815804	28
50233.061296860345	50254.08444361761	28
49862.6848011304	49944.05749208272	28
50214.37570041994	49951.45540737532	28
49964.0639913488	50066.61697312649	28
49868.38479013128	49972.65939152036	28
50199.97447399285	50204.65586890965	28
49962.45633291188	49702.842543895764	28
50332.475515940605	50239.08701490086	28
50359.43994473356	50216.23930762838	28
50207.193758388355	50173.30600730803	28
50328.668001895254	50270.873105566236	28
50321.39350919677	50303.270677435736	28
49870.47323158364	50001.76132190465	28
50205.26840194191	50010.62552587303	28
49899.220736679155	49835.75158801675	28
50152.02761875009	50177.35909371108	28
49989.657182318064	50316.699641280815	28
50036.617999045506	49578.26255413053	28
49929.088159399515	49713.27987573414	28
50342.156442915584	50108.66948030689	28
50014.47198758917	50344.407622208106	28
49767.41285618151	50108.13179004481	28
49960.27253783576	50312.777419823185	28
50058.083010075556	50339.1181526064	28
49861.16570538017	49906.40605339781	28
49739.28015651731	50098.6784072962	28
49876.90425301934	50291.61485462003	28
50198.87442320856	50268.694834403876	28
50175.38880231187	50228.4751766958	28
50213.92653615102	49781.63331968321	28
49938.88384777473	50340.24162583399	28
49863.38362006021	49825.10264263337	28
49956.38285291099	49807.535197801175	28
50082.386888180794	49561.46523878049	28
50077.58840814814	49531.46223269939	28
50231.12843518684	50283.05698382483	28
49709.75054045845	49973.843475127476	28
49902.89589045023	50120.581300364836	28
50161.94371698485	50271.8047215739	28
50263.98906434154	50290.78319888496	28
49903.52513705062	50190.907291532836	28
50085.17111476276	50363.12006933897	28
50177.09058045621	49726.76627687322	28
49922.9730847019	50218.27477624101	28
49706.798228929816	50030.54160211975	28
50271.12408133103	49710.547910660476	28
50327.513805205184	50014.420300246034	28
49905.99012889599	50354.18191217234	28
49697.18717880785	49943.45011687143	28
50148.19195005813	49664.49041885518	28
50174.86521833098	49695.22038605204	28
50207.81175768436	49708.493200254845	28
50387.07328044174	50193.918627246785	28
50037.34987568853	50363.25790389405	28
50373.93023346736	50158.36066682495	28
49926.08512968834	49816.18858809405	28
50378.961502029546	50109.52376468623	28
50133.2218727404	50287.75702903449	28
50329.1925706302	49978.028312182585	28
49747.53279717771	50056.3059714505	28
50124.49350182065	49621.42527170077	28
49911.213664837	49686.29679255676	28
50353.56067169337	50292.76677783841	28
49865.91582022225	49861.158812218084	28
49966.12341257337	50282.52576256482	28
49837.99429692802	50255.473731308004	28
50285.20851110282	49885.14148277136	28
49989.64779679746	49645.40190041453	28
50340.234189541865	50327.65914702053	28
49827.54692582204	49814.645724201306	28
50270.16450175412	49814.98848619337	28
50327.59586689673	50054.936641630185	28
50341.1265854476	50356.738273458366	28
50310.94777544663	50337.25088341042	28
50094.243402075175	49604.49426920927	28
50373.83501311793	50358.592716893865	28
50410.50064240865	50353.646139890996	28
50280.34833962362	50323.11345278243	28
49815.635747699176	49900.40746757769	28
49907.86752264738	50300.34852773964	28
50182.68933279337	50303.268735680685	28
49676.6697715711	49964.43169631489	28
50208.60060392931	49672.64516261125	28
50282.757333269416	49775.158309596794	28
50367.95195708336	50391.056671067374	28
50362.469445009265	50263.97186844728	28
50111.88332126691	49580.39606957231	28
50213.06296034911	49641.34520257335	28
49787.54657539133	49873.461059292684	28
49685.96708404828	49998.569937556844	28
49852.38540457094	50310.11087570937	28
50346.96747123322	50189.040827350036	28
49988.28757742824	50357.576327167495	28
50358.89442893943	50418.90381395831	28
50353.24303185461	49949.688555577566	28
50406.85524122272	50220.14044225434	28
50246.94827842583	49652.52134147467	28
50113.047179339614	50312.703363173	28
50249.51180667989	50338.76903188544	28
50147.28812333399	50313.426245627445	28
49906.77008317862	49735.58225439371	28
50372.05017982039	49927.236309027336	28
49909.11958913922	49770.5965992967	28
49894.97894954411	50388.901077952185	28
49684.66798296837	49911.56526782741	28
50358.004630775744	49995.71533148306	28
49792.47402531916	50204.31949372592	28
50374.39714818174	49969.65471381294	28
50211.50084267124	50308.238898219795	28
50352.52928449081	50073.47905509528	28
49647.75944856478	49987.44699489903	28
49876.93131402672	50328.32682788059	28
49960.21239857996	49645.24962107464	28
49739.025521131785	50135.460836121536	28
49867.81089466277	50399.29764124446	28
49632.93522959666	49956.068200671056	28
50297.15757955954	49734.168008174456	28
50337.82456401625	50143.71054856215	28
49757.15016460621	49865.660561255245	28
50066.17466449159	50386.477796249186	28
49934.6203885124	49628.199172210276	28
50348.51728603117	49904.006040025415	28
49851.852702050826	50344.29315189161	28
50439.461389123164	50351.38032290982	28
50262.63592614607	49624.095509684674	28
49811.40415945403	50231.045496200575	28
50141.135472555376	49560.20211048293	28
50193.27882482972	50333.314766819494	28
49734.50337978471	50165.74975032095	28
50185.06420515499	50361.55443872218	28
50159.53617478468	50375.47311989327	28
49711.237371010015	50145.86253227752	28
50387.14462032502	50079.39324138458	28
50394.17178101368	50411.842171970464	28
50281.18593300478	49915.171639807624	28
50300.6623796005	50243.721447341275	28
50227.53884973494	49607.43657497974	28
49665.43438912661	49937.27902127466	28
50241.95031509664	49715.625281450055	28
50212.98767000441	50387.31566749772	28
50046.84658073049	49549.107330283325	28
49860.17548859711	50431.59332121276	28
50198.077512616124	49600.66182605166	28
49751.49577446196	49907.147155883315	28
50255.39255827063	49681.01400887773	28
50011.09948015728	49541.516005828926	28
49917.38735121144	49596.57259090073	28
50115.75019914676	49533.01355607381	28
50161.36819943813	49604.56181240888	28
49920.63849733167	49658.08060081236	28
50180.46422287835	49649.335338626275	28
49890.262256433125	50442.04986271761	28
50244.0124306063	50386.68022848476	28
49877.425536608745	49687.81875965307	28
49891.52172722916	49793.86480858423	28
50317.33237985298	49766.15532417614	28
49841.80986273222	49881.25462604345	28
50380.926146338985	50449.276221732645	28
50092.84701620784	49638.3051469081	28
50051.29123091643	50421.269837785905	28
50168.387574206245	49575.17603570493	28
49927.28881799164	50385.24185852399	28
50434.08474016014	50315.96003063023	28
50075.327159569206	50440.132368449566	28
50309.76339744975	49801.545400688854	28
50109.348518597326	50455.838101339396	28
49897.48673905948	49619.776041288234	28
49702.56465322453	50111.3386006998	28
50092.92568557664	49504.326580981106	28
50108.65262117914	50423.78325166516	28
49786.624044240765	49844.1727933774	28
49713.7804685394	50080.14487463091	28
50308.39041546543	49832.03619344146	28
50329.97423188312	50437.42839955047	28
49796.779867104546	49800.8598009834	28
50378.722921498884	50020.22879034769	28
50243.29258173396	49575.25067639984	28
50315.038971442744	49951.06201414685	28
49981.04197496737	49549.421969633055	28
50385.045817128805	50479.23575752342	28
50144.20312867418	49514.18371108441	28
50400.972285531396	50506.633996135264	28
49951.181669659374	49533.27805569229	28
50317.00234024506	49912.750748047256	28
50008.06507281385	49583.744161431554	28
50275.11385140296	49556.541046879545	28
49685.353427383554	50070.41919885995	28
50127.62858603668	50486.13894790211	28
50134.25919175353	50438.748866326605	28
50173.52656420225	50410.74057124836	28
50351.795725051445	49774.57678501273	28
49984.30386803048	49516.00164406373	28
49725.817981232474	49889.804418896914	28
50097.32351744601	50505.01568062154	28
49596.525004682946	49962.96810484681	28
49921.930519467845	50451.15470735319	28
49927.47128934914	49888.76900910342	28
50429.54775792501	50489.368304558404	28
50066.4394880376	49490.458671263856	28
50072.34900770863	50486.72836283715	28
49832.533689221156	49851.81825513247	28
49865.53587594885	49654.10007123678	28
49809.736600411	50267.427713759986	28
49706.65778438053	50174.97324579573	28
49978.5064125584	49584.59149960495	28
50332.42309840506	49721.89414407283	28
49963.96651149318	50378.61117671702	28
50205.409146727776	50421.43732868822	28
49697.867491604324	49874.411701529476	28
50143.74553349001	50409.19314654298	28
49897.15312128783	50476.429910687	28
50305.71078722334	49551.88140171975	28
50336.566829536816	50389.24911391819	28
49869.951340808395	49768.365947537	28
49876.21313419486	50365.68707151777	28
49935.819524941006	49567.72853342178	28
50126.30758684971	50348.264236306204	28
49819.38399141809	50349.132770612225	28
49647.057720108685	49913.2369029633	28
49668.75887057787	49862.586970330274	28
50449.65169130598	50517.48387718751	28
49830.817731033494	50289.187638321746	28
49921.74436908525	50414.48953394082	28
50018.2300252148	49509.88408718989	28
49803.775849608726	50375.79363793295	28
50406.54465235564	49958.38899351035	28
49651.994312285286	50018.60276043287	28
50165.217922778545	50455.01087499927	28
50403.64790866714	50297.804421251465	28
50139.55499047534	49476.534173325716	28
50397.49205353162	50380.779209110515	28
49763.03005521061	49789.019811553706	28
50001.847508081366	49613.21689658468	28
50237.42081583368	50420.56549758772	28
49691.82949144205	49841.036877289866	28
49750.01898283456	49836.9944025782	28
50376.30881841995	50318.548872696265	28
50052.55947390085	50510.149374223394	28
50347.468161840596	50464.650048864736	28
50391.03977340316	49900.845866066185	28
50336.25582644084	49821.350630833	28
50226.2172791116	50449.97001218922	28
50129.933522855645	50052.31071521002	28
49612.988691909166	49934.826309328	28
50116.97147895918	50383.25310755545	28
49975.431662223826	49676.667108852984	28
49832.73989312771	50398.054589765634	28
49674.27951949792	50043.60575774326	28
50421.07716799863	49906.36144024531	28
49955.849404496155	50406.562214567086	28
50279.49947476286	49964.74204886609	28
49862.31587134986	49614.597017453874	28
50373.91933223899	49826.051908044974	28
50023.05367354508	50530.83321715832	28
49782.18676154769	50401.39258286474	28
49823.023574795545	50435.870877643865	28
49774.70613184236	50354.9730400828	28
50447.31562313759	50554.15255023987	28
50269.10312457767	50371.77307731147	28
50430.541445931354	50382.72113172908	28
49879.15343500662	50506.40229916633	28
50405.55907409674	49835.01902194805	28
49633.15162131313	49877.914728379794	28
49776.734868124586	50272.867801794426	28
50367.300814332964	49734.088647355515	28
49850.368240291464	50464.34003147619	28
49778.0061047397	50160.16115601476	28
49738.645537492455	50351.55211785991	28
50417.303864653746	50560.48911376546	28
49948.80870031548	50462.731277398496	28
49741.32480385172	50269.546865994416	28
49723.82390462718	49920.58478390823	28
50422.298749351896	50185.686665824935	28
50035.46612152512	49740.19599981586	28
50034.78420682081	50451.92770140685	28
49754.992954216046	50238.37926233687	28
50007.67024025126	50379.78436686786	28
50460.33909724198	50291.94079678956	28
49766.31717566462	50301.15363177616	28
50287.648218530456	49647.606255819184	28
50267.4456156125	50410.87216378594	28
49602.79235375766	49875.66037187262	28
49969.021237878864	49613.33987811045	28
50163.71797330241	50340.049824381196	28
50123.58839241196	50517.355917187895	28
50344.31824422854	50498.12756808009	28
49984.06409181752	50471.031809143264	28
50243.715714038524	49952.336373056976	28
49840.818028776266	49771.930411994064	28
49837.474048316115	49641.05917328022	28
50403.801974002796	50134.79265681246	28
49845.661894005745	49679.71365745348	28
49574.246446447665	49853.20832232305	28
50306.8149835738	50500.610678837525	28
50457.37486321571	50469.169109948336	28
