# Supplementary material for: Abundant Topological Outliers in Social Media Data and Their Effect on Spatial Analysis
Source: PLoS One. 2016 Sep 9;11(9):e0162360. doi: 10.1371/journal.pone.0162360 (PMC5017681; doi:10.1371/journal.pone.0162360)
Supplement: S5 Dataset — See the respective attached file. (ZIP) [file pone.0162360.s005.zip › S5_overlap_lws/clust_3_12.csv]

50000.0	50000.0	0
50005.617866136956	50000.0519731636	0
50002.52047643192	50004.876090250946	0
50002.689334711264	50003.13657812308	0
49993.82957819091	50000.67820598295	0
49999.02133034173	50002.74311771021	0
50000.62508924751	49997.57153556058	0
50003.12463782944	50000.09610427862	0
49997.57385027558	49999.84121669528	0
50000.7474054147	50010.00724846448	0
49994.4714122237	50008.6578664922	0
50009.65697956892	49993.518401903086	0
50006.21919399996	50005.54852243241	0
50001.095320914435	50006.51696888545	0
49997.76648551505	50011.80979805977	0
49992.871942356476	50015.39754370275	0
50012.74981278483	49986.73871695857	0
50018.58647191826	49990.55611261125	0
49993.479156172514	50013.71835514086	0
50015.96499319302	50006.705808788436	0
49989.3655601913	50011.220919868014	0
50020.12901804716	49990.64524344877	0
49997.53397774438	50013.28163175991	0
49992.02291687238	49993.22394946702	0
49993.70087287382	50012.49075380555	0
50014.038708603686	50009.481436982765	0
49990.5206090736	50010.10707474396	0
49995.815075999715	50002.757859915895	0
49988.57262477311	50018.87567586168	0
49985.205754429204	50018.991416067714	0
50000.753092597726	50008.92987510806	0
50007.12835689727	50004.5064469943	0
49988.18316939765	50021.965627571284	0
50023.00980510928	50012.84799172331	0
50015.303310407464	50002.549411548316	0
50003.71952171015	50003.70894044671	0
50008.88986368925	49979.077652611086	0
49996.81979534139	49995.34390749475	0
49998.94671960802	49990.96645783639	0
50007.58827520875	49972.71365685861	0
50008.876317257826	50005.85307888341	0
50000.8144250401	50013.706889942834	0
50003.714838425534	50007.820901458785	0
50001.588387733704	49976.2283774819	0
50016.100105237405	50010.206884821266	0
50001.35678820628	50015.50812547974	0
49986.21253594532	50016.916857276745	0
49996.35393901498	50000.28888942667	0
50006.46273709469	50012.86513056279	0
50004.75420497777	50017.69122242193	0
50005.66435559645	50003.276707844845	0
49992.34798452613	50027.8751629872	0
49995.45944176766	50024.66749863028	0
49984.74545734642	50026.693621182414	0
49991.107740510946	50005.27986082665	0
50002.66515454976	50012.75072682848	0
49981.244047583124	50021.223953608634	0
50024.3612314805	50010.80504013063	0
49999.239320752036	49976.959525565035	0
49987.115787018316	50000.97386580161	0
50005.81254185144	49991.93259326773	0
50009.513775259125	50007.19859393015	0
50022.34214683989	50018.54227954308	0
50018.211643719034	49989.32904480352	0
50004.547079700096	49982.58527082029	0
49988.8456146988	49993.5372812326	0
49990.448020219235	50002.43383338751	0
49988.8883163795	50025.70348757823	0
49993.95605091015	49990.62298435866	0
49979.57349343251	50017.44743331287	0
49993.61998194337	49998.8335980756	0
50014.931316771435	49985.91142186888	0
49993.608343833825	49992.74728509485	0
49977.440538726456	50020.13597552961	0
50007.968850473684	50013.02057694987	0
50013.34750767807	50004.97356768187	0
50003.200530054564	50017.44372002275	0
49999.23305352258	50009.409663930746	0
49991.425046132455	50023.405105677804	0
49994.724523319564	50019.00029264135	0
49991.27881765631	50010.76046682384	0
50006.84586173645	49978.00618291794	0
50028.831314768526	50011.34911333689	0
50001.3612650346	49979.21196468529	0
50020.98863127538	50004.80596532164	0
49998.75093557429	49995.82732925432	0
49995.4441258003	49997.28253788326	0
49991.489081565116	50012.21829990068	0
50006.24099323281	50011.48454490207	0
50004.79866590971	49991.89932227533	0
50016.233772829895	50003.19904894724	0
50016.714459267714	50015.182749829175	0
50017.7315448403	50017.16734048088	0
50021.991572317085	50017.52189201108	0
50006.91518930322	49998.42962103721	0
50007.56048927315	49991.89347014625	0
49993.93809606977	49988.93913320493	0
49987.00664227186	50012.58033247648	0
49997.0858178483	50008.93395138812	0
49994.04919956522	50016.66461972759	0
50011.84285352973	50005.72617756539	0
50014.481944166946	50006.68362759123	0
50007.871174675056	49990.44715453634	0
49993.63386266311	50008.00409428245	0
50022.74306037996	50021.18141586944	0
50005.93254669708	49984.05523899566	0
49992.24889826113	50009.939607623324	0
50008.4427934885	49998.58463635654	0
50001.04290890485	50011.37214186102	0
49999.3052704781	49993.19977632991	0
50010.89753360852	50022.16578353757	0
49993.175524820836	50006.918569045156	0
50016.91622746796	49988.41137453173	0
50003.59408194109	50010.58844588422	0
49989.481770527505	49995.4861177332	0
49984.73585085144	49994.20070302458	0
50012.837114776354	49985.1365133406	0
50000.34305247011	50012.785151609714	0
49995.93687457166	50016.99500522154	0
50003.31097355637	49986.238309245724	0
50000.04605916713	50022.082498322925	0
49979.589436539696	50028.499326432466	0
49985.52414874005	50010.01286309389	0
50007.108907010544	50020.95847414887	0
49986.966473469394	49991.51938352491	0
49996.327747491756	49980.00227674999	0
49988.17212697217	49996.38698153703	0
50019.31313217457	50007.61923985611	0
49992.53588896353	50022.37133355393	0
49999.09466713823	50013.476121375024	0
50029.14446966455	50014.75448633938	0
50013.38928689112	50014.433837214296	0
49991.27886238349	50020.93796858425	0
49991.83480712943	49987.47643329798	0
50024.589045646135	50016.69583277622	0
49990.247207031265	50014.37724764673	0
50003.43966867959	49997.20275845644	0
49979.17630883298	50019.5881879999	0
50004.97473340724	50011.470830402024	0
50000.53356820436	50002.76897484182	0
50001.61653316917	50021.572832778234	0
50018.94424032681	49993.60663840168	0
50020.38047703234	50020.74765985587	0
50003.83350669472	50012.03122730116	0
49994.89504568151	50012.84439750901	0
49996.87682846905	50025.861913791916	0
49997.098711243336	49994.16967536577	0
50008.03526460013	50010.35644971345	0
50001.92318083519	50017.45295154525	0
50000.377491796935	49976.984220335165	0
50026.91338485968	50022.55672487124	0
50010.45322470468	49995.07446463879	0
50025.84685964897	50018.18498681671	0
49990.80211823522	49972.58716393453	0
49994.72272385651	50011.37120620343	0
50001.852378398005	50018.878474248006	0
49993.667654834906	49987.16892821146	0
50007.45552580738	50016.24722775261	0
50006.35128652182	50019.260102430024	0
50017.30387364059	50007.37394946992	0
49992.58703477916	49996.877168060775	0
50009.947620039384	50010.555094314834	0
49981.69947842373	50032.69512916941	0
49998.7770444248	50004.736977470784	0
49994.8396787193	50028.32619228644	0
49982.117999111564	50004.50644407321	0
50013.2587395598	49973.331376080634	0
50007.117533706994	50013.97330272922	0
49986.106936163014	50005.875429998	0
50001.72815943438	49991.6223069385	0
49998.46111792426	49998.329947724305	0
49993.05079443288	49995.51758079045	0
49989.09372078051	50029.30164552847	0
49992.520614717694	50005.040407713124	0
49983.052676738946	50016.443790599325	0
50009.99933301167	49987.13042252917	0
50015.98052851708	50019.71642252736	0
50016.21088632802	50021.48245778065	0
49998.70534882709	50006.917655615514	0
50009.12283055781	49982.086019546914	0
50019.024422535396	49979.180277617896	0
49990.26812337824	50030.2433063761	0
50003.491373859586	50026.35326489596	0
50014.994024579595	50017.72461282274	0
49999.503039100484	49979.993643984395	0
50016.59446989725	50011.704717480185	0
49987.5977680182	50016.2290938631	0
50006.390223561066	50006.65247227412	0
49981.80446184957	50026.90913270939	0
50031.93010862833	50017.21669287606	0
49987.002216492045	49994.37889454773	0
49985.92984921823	49988.95089163288	0
49987.43993140122	50031.405447704085	0
50013.74744611762	50012.43595942395	0
50018.7613895136	49998.645986736985	0
49976.04473665306	50022.98122919165	0
49987.940111189746	50038.4642042733	0
49998.49833424281	50015.34065276485	0
49994.770924699485	49982.39483626172	0
50000.81946056605	49989.27299020345	0
50016.92192325264	50018.480079521134	0
49995.77472700451	50009.82146876009	0
50025.69800720146	50020.491751462134	0
50013.55698775832	49971.58637274212	0
50011.00484594075	50005.00909070638	0
50026.67566909949	50012.980460931394	0
49997.33402353429	50017.842517393554	0
50004.40707653658	50000.68201633885	0
49990.062388632665	50021.873354042815	0
50007.94935946199	50000.55027054603	0
50021.52709422977	50008.28070517207	0
49974.42067889195	50019.43514323515	0
49993.46267817778	50033.181532471506	0
50011.86235055272	49996.41798817724	0
49987.663678211175	50043.84812144951	0
50007.67900232572	50007.70860501627	0
49994.15871647191	50038.08133593811	0
50007.33149770581	50022.79586273945	0
50012.948596504204	49999.23930996417	0
49994.60830319436	50003.57991862978	0
49983.259687413985	50006.67382320212	0
49987.767663779436	50025.748578925755	0
50000.377272225785	50031.02940101947	0
50006.200386445016	50001.51095319235	0
50025.26392312976	50023.16967630435	0
50013.22075925868	50006.565093937745	0
50016.585940684716	49986.990231434385	0
50010.34109688018	49983.7662747601	0
49986.57033639794	50020.426911942945	0
49995.74608418766	50014.093268935794	0
49979.820894012235	49999.83087349788	0
49992.848058799624	50018.606894891454	0
50009.49589345917	50004.08409166397	0
49995.445185531455	50015.34504338111	0
50012.65381958483	50021.704694713684	0
49996.32469968638	49986.25708256548	0
50015.35167753262	49996.81578074006	0
49986.545683340795	50011.15751195093	0
49999.01544000135	50031.23030123682	0
49984.04955694483	50033.704391224725	0
49996.34341982974	50016.06335658903	0
50003.28740459564	50033.504668726906	0
49991.228567853206	49998.994701024145	0
49998.48690694425	50034.82578726027	0
49978.796080530774	50029.228557862385	0
49972.68784987362	50023.40757561975	0
49979.767530607896	50006.443727209575	0
50003.901374846355	50022.071294366	0
50006.68412061943	49996.90955893893	0
49984.807419862154	50032.82916653138	0
49978.76889817724	50004.212907244015	0
50003.12234167268	49996.03595609164	0
50015.35949676402	49981.16546488212	0
50022.09116220106	50006.067597515845	0
49983.69614882663	49993.828876330015	0
49986.78398419033	50021.42345671076	0
49981.729597247	50017.71289487197	0
50005.12751088182	50026.85013294925	0
50006.22458721331	50010.28292114303	0
49996.483865586386	50007.00468741623	0
50009.52473506737	49992.39278211181	0
50014.49173332011	49995.93493838386	0
49994.50958438835	49996.90612479115	0
49987.59907203679	50009.38172949153	0
49984.960476002576	50031.0667794853	0
50008.74957161253	49994.92256567525	0
50010.46636301196	50003.077502344924	0
49984.148036034974	50017.19326230654	0
50004.971353289846	50029.65237519613	0
50012.70520670574	50000.99789815918	0
49989.42472028371	50007.06726861293	0
50027.670453407736	50018.20325321183	0
50011.440803861224	49968.8031552737	0
50037.945541020505	50011.155881581384	0
50001.96560497818	49985.14721363819	0
49991.94746759981	50013.46046976003	0
49999.00956378052	50025.146383235246	0
49982.77803511375	50003.13282277213	0
50014.11323694496	50000.20060613697	0
50023.13171616355	49987.58322604696	0
50004.21835121946	49971.40399318016	0
49990.15117831817	50013.05817990865	0
50008.16124251416	50039.635897582004	0
50007.9107866898	49997.54848848105	0
50000.976005797296	50001.37556251932	0
49996.1869171375	50012.1411597242	0
49981.777229712156	49995.12804494148	0
50010.25573551855	50024.995130932744	0
50002.20217308013	50029.874141640044	0
49990.618018822985	50036.4754032552	0
50022.654906278236	50014.17767062547	0
50000.18629733061	50004.775095715304	0
50025.70954018735	50015.05150700048	0
50028.39076938722	50013.5273054852	0
50004.52778030394	49989.54551679142	0
50016.11597760707	50023.63763528583	0
50012.06226017531	50002.80007589341	0
50015.57500712852	49976.59380574366	0
49994.04699387851	50036.766962947055	0
49994.23147591261	49994.86285691521	0
50014.20591833191	50001.96130031095	0
49991.086709624265	50026.4410707605	0
50011.53302681228	50007.14228004492	0
50017.28634181816	49997.76666689308	0
50009.97828130183	49998.98694511831	0
49998.42280858828	49997.16648699374	0
49981.63287193219	50012.98265475019	0
49991.38352638326	49994.802665766714	0
49998.19710648119	50026.74208698699	0
49989.2673735177	49992.100332574526	0
49983.60754580687	50026.18559871288	0
49994.711411941484	50029.90708723193	0
49985.614406423905	50041.25400036813	0
49989.39807355238	50009.12529163965	0
50001.85647537816	50002.18674254224	0
50007.411759296454	50011.884343995625	0
50012.52113279647	50010.93874121604	0
49995.30592486966	49991.43488924765	0
49979.11028741994	50021.34781520681	0
50011.93847514872	49994.777266105055	0
49997.2733219588	50022.30152669196	0
50003.09050523105	49994.98168183356	0
50023.58458192335	50010.008031241385	0
50024.400635161015	50015.63969515379	0
50009.31669316404	50000.960651664485	0
49988.547157255955	49986.54015875034	0
49987.42716531743	50019.481186598656	0
49984.02617602661	49992.260688525654	0
50006.996567558	50029.43673642438	0
50011.17538221257	50014.127750046806	0
49997.479248524534	50003.13788148927	0
50011.23886805816	49977.80876427163	0
49992.68056377014	50025.21909796744	0
50017.791785206966	50004.10504468356	0
49976.18799995448	50019.12711047864	0
50003.16269428631	50018.86082004992	0
50013.78688239874	50015.99415080916	0
50034.04869841953	50014.82994020081	0
50020.13939552426	49964.31969397732	0
49993.31683021726	50002.431098134926	0
49989.127824122916	50001.31052695597	0
49989.148691333205	50036.650567528675	0
49992.04054653573	50033.88130223572	0
49997.310770919445	50036.47767098101	0
50014.313896486216	50011.5437939993	0
49992.59109417176	50000.573211457	0
50003.566652880276	50030.50523785303	0
50008.267877108185	49989.07992392232	0
50003.849215893635	49983.772560070334	0
50027.92889428372	50020.7037335592	0
50021.73705097939	50009.564116499336	0
49979.67136981523	49996.9167302186	0
50023.68623823112	50004.8260394773	0
50008.60181165578	50003.29954302877	0
50007.03426341326	50002.78519483586	0
49994.34337435215	50032.255215823694	0
50008.65204366756	50021.587738195856	0
49991.824498461094	49968.903099107214	0
50018.683804969405	49969.64528418167	0
49994.911833902814	50002.06249770319	0
50016.093547154676	50001.04383182233	0
50014.49326475696	49993.41580814624	0
50010.70785577176	50012.68365077591	0
49992.09018308693	50030.92397957105	0
50009.82484592517	49966.31554819194	0
50009.86338540017	50029.15447883959	0
50017.04459773899	50009.42883168941	0
49975.05479511751	50020.48444939664	0
50018.814266957874	49976.935422037845	0
49972.86988915821	50011.1602949544	0
50018.73839936864	49964.38397057632	0
49986.31902075687	50007.88823209961	0
50037.84677869666	50013.49214320599	0
49986.7626497455	50022.57075428513	0
49991.27558686835	49997.38676047086	0
50021.65196854081	49986.9755175455	0
49991.72022925353	49991.05799227098	0
50014.31039277268	50003.195809406076	0
50006.33076488964	50021.85080608137	0
50002.45842725257	50020.733578880114	0
50011.95436890833	50032.05146346114	0
49976.475326719534	50026.32249645093	0
50004.463461898726	49974.22705170795	0
49979.26540775074	49998.92037446053	0
49985.75689271241	50024.974625693074	0
50016.455724572654	49985.246793367325	0
50017.17577699267	49991.01902038148	0
50000.601946745934	50034.29818728195	0
49992.16185760877	50007.363039662254	0
50008.80198918544	50016.70893323739	0
50008.86332272949	49997.23757014096	0
50005.45492158128	50004.812675392786	0
49969.349246922604	50022.47156029463	0
49976.08853392796	50028.32756045967	0
50002.331688862534	50006.25738942542	0
49985.74764509577	50012.984861611265	0
50002.02318493679	49998.08436648884	0
50001.91558525365	49975.034283284134	0
49999.095815587745	49982.605861267206	0
49978.35180052781	50017.54967237323	0
50012.38340044227	49979.87179005157	0
50023.600333695045	49993.823460517066	0
49990.4001842264	50016.861106052296	0
49996.075796262594	50028.875218757785	0
50009.63871960279	50009.357844056445	0
50014.32338329563	49980.620621059534	0
50004.370390024604	49999.55927239333	0
50009.933266449494	49981.04026973331	0
49998.279070073906	49989.14790118183	0
50000.09027862911	49985.965986953976	0
50007.58425433884	49982.493922115704	0
49993.48622997502	50027.222240225536	0
50017.4955434832	49965.03907990478	0
50010.51554905166	49989.16362642156	0
50017.824674773416	50002.22275061968	0
49990.75178922058	50034.86742795569	0
50021.88043196609	49961.175165641675	0
49996.64421145819	49998.7371607102	0
49991.75780021829	50019.4660592154	0
50027.913500418224	50017.15451996617	0
50013.81569746937	50019.689133858	0
50004.28831352451	50038.52084396365	0
49992.77931921248	49991.59900125161	0
49978.65701512325	50012.84377515613	0
50004.77482026446	49976.135135741635	0
49995.813684054854	50035.236614467474	0
49983.03468438865	50031.81985864512	0
50004.71734782377	49993.66931775265	0
50025.85747707013	50011.10938751277	0
49968.74387753086	50024.80184334084	0
49983.529336245294	50009.64252562868	0
49993.39848285341	50003.617739878144	0
50014.46718570509	49983.96089301351	0
50020.173441734536	50016.480228422304	0
50007.693507416174	50033.053834120445	0
49993.186312447346	50024.280714627246	0
49994.973836738965	50021.34108776201	0
49987.60408232425	50005.36708203352	0
50009.56722554615	49985.41140067304	0
50011.064823329914	50009.00448136461	0
49987.27549327144	50024.53233017405	0
50005.69923091442	49985.19514755773	0
49996.55414988045	49990.38935152011	0
49995.07237807018	50042.04749290123	0
49995.256284043724	50007.171566107325	0
50004.63754884523	50025.44366895706	0
49993.49255571869	49978.12434827637	0
49989.83621802233	50027.89987456958	0
50001.51715467434	50004.43497947403	0
50001.41748931328	50028.01783116377	0
49988.46472947548	50014.56638681003	0
49995.615601532205	49989.10904325816	0
49999.81186632161	50032.984149561446	0
50018.44718751919	50011.09523383245	0
50006.87791557796	49974.77446315902	0
49998.651631418616	50001.085531096855	0
49973.43281330659	50016.31538166456	0
49999.58320808095	50030.37685735507	0
49993.2894251306	50029.713716955564	0
49975.40500419498	50029.76201243983	0
50024.11542290242	50025.79299951493	0
49999.27756647585	49989.79791973968	0
49975.331603970415	50018.305052245814	0
49989.444688856944	50015.01093933485	0
49977.12504489644	49984.27347298042	0
49990.25690366514	49976.93831099457	0
50008.542487659186	50029.22940403769	0
50030.156146407935	50022.63532110915	0
49982.07322711716	50040.05289780173	0
50015.510839560164	49974.52445377229	0
49991.451148315326	50008.25060634001	0
50004.828070634074	50001.96933190945	0
50005.25330437662	49996.96558677492	0
49985.312292490395	50028.4759868639	0
50009.362837543355	50030.82482796203	0
50032.563228420164	50009.47854831758	0
49995.611104707394	50005.87596824924	0
50030.271117137454	50014.62710637189	0
49984.88558796916	50014.44361380154	0
49964.64000266914	50008.941933773196	0
49988.96237106808	50042.15384836116	0
50009.56366943694	49988.76303901595	0
50003.12119682203	50036.8696976103	0
49992.18350608743	49998.14283062459	0
49981.495117914346	49992.42868929224	0
49974.716587797215	50013.61636381599	0
50007.40338647013	50005.50670355559	0
50004.1132212756	50009.0422421293	0
50010.68776219184	50018.411945879954	0
50015.32555646248	49998.84607093262	0
50030.745394478356	50020.15587370813	0
50025.03173903792	49992.682176105074	0
49972.46927924088	49992.61330818193	0
49996.89332440772	50014.40214761091	0
50028.82168033592	50008.767927582856	0
50012.027869657475	49992.27122572834	0
49986.86969018716	50002.801212535116	0
50034.801909062	50011.167777959345	0
50022.083673384936	50010.63417620861	0
50009.30764203974	49972.31312632704	0
50016.392889447365	50042.16758506263	2
50017.855053825995	50034.675505849904	2
50022.21616260893	50049.2128837148	2
50022.362641826156	50041.14824273154	2
50007.57739425802	50038.564627076215	2
50011.30154255437	50045.748762813535	2
50025.3906886041	50046.72719939319	2
50030.54900331873	50049.53280061314	2
50018.4919097782	50029.83096711718	2
50006.56264850749	50041.99758475451	2
50027.95322754482	50051.6086604362	2
50030.96858645125	50044.48539506835	2
50028.11102711687	50041.878867536914	2
50016.298916102045	50053.65733881936	2
50005.61217757974	50032.3641606757	2
50017.4394565689	50045.3469323611	2
50024.871291882	50052.15392957157	2
50019.02330352322	50024.27670880458	2
50009.732047970734	50048.881345986745	2
50018.28945351134	50037.82703063454	2
50034.0643050797	50041.086522202415	2
50025.71436914748	50033.516807228225	2
50026.92470767222	50037.20072408756	2
50017.33075531828	50057.591522154056	2
50034.6812403826	50047.68029066464	2
50028.60522082306	50029.42999358585	2
50017.878527688845	50048.3382495846	2
50007.39316538861	50059.516852819506	2
50010.7822941558	50039.81240069092	2
50013.22319899603	50059.404467781766	2
50039.27167262772	50051.07722806242	2
50034.65037039589	50053.473240278116	2
50015.65438569079	50063.80364042295	2
50033.578125729866	50020.41595451218	2
50031.385862782896	50032.27670517811	2
50009.76353616415	50028.96207616519	2
50036.495713655655	50037.13720479135	2
50034.55932382302	50044.428961563266	2
50013.22863136159	50054.74839751888	2
50005.090148847485	50055.717763281056	2
50003.34262617739	50049.12366746881	2
50028.86738448426	50058.185929807005	2
50014.51596619311	50036.9904940129	2
50022.5069952926	50029.9152486184	2
50015.01493762191	50030.04370684712	2
50017.49205614902	50060.92759290725	2
50022.60712387843	50063.72532850866	2
50002.31079291848	50043.52557116423	2
50034.58861967463	50032.50065328645	2
50046.78116690418	50040.85547455837	2
50022.264299931296	50060.319831585024	2
50023.22483376069	50069.05228240065	2
50014.24321391198	50049.7809637109	2
50014.10901860593	50025.800217276636	2
50001.736335152025	50057.460539114116	2
50014.332770489986	50021.82342626418	2
50013.329644263205	50042.19346024731	2
49999.456001751634	50052.312839097045	2
50006.93267712289	50050.389418394116	2
50001.08645264585	50046.88484014872	2
50038.105121707194	50027.96452167899	2
50025.27686510505	50025.180051023875	2
50010.447084432	50033.5512678155	2
50002.3658316829	50034.51170321713	2
50026.88275018332	50073.75986023901	2
50008.46809019104	50054.78879021166	2
50004.27984197849	50024.613775485195	2
50040.67159820445	50043.29631643745	2
50014.240248905946	50067.82859310273	2
50034.89864551896	50015.18784978971	2
50000.63494649022	50038.49579076207	2
50043.42027324785	50046.70884048395	2
50040.95363401219	50030.7783365023	2
50010.15763697689	50021.380431649326	2
50053.52959022121	50041.416914364396	2
50058.777599512025	50035.50432471586	2
50043.17429398615	50052.12391312085	2
50032.967536653094	50056.00725177567	2
50035.82274776289	50057.82931894794	2
50031.515681825345	50037.19947778238	2
50021.15260864616	50046.344994391206	2
50026.563093009354	50064.62515809581	2
50028.62048312827	50062.090480176565	2
50032.908094766426	50059.4475041694	2
50020.80880116623	50019.004988312845	2
50028.318113093286	50013.71382463913	2
49999.83758931561	50032.072454872614	2
50020.59006739027	50080.99480746864	2
50018.03853467575	50066.9622494544	2
50031.82734961999	50012.51283023309	2
50022.569896224595	50037.492624124985	2
49999.30304561188	50059.59888748146	2
49996.0549834715	50043.63467750154	2
49996.783391205216	50054.731466171965	2
50018.14217212034	50070.951145866915	2
49996.09684798294	50050.45999919737	2
50032.23990754417	50072.10622406908	2
50037.14500381759	50023.95502152752	2
50000.541114911	50025.631454197406	2
50023.569564520025	50020.65480122912	2
50021.591900245	50073.36899730312	2
49994.56637324972	50057.91650593594	2
49997.43603103583	50036.82214584263	2
50030.610603959765	50066.56504224648	2
50027.512799813325	50022.41119135939	2
50045.95659763494	50053.63051753589	2
50032.727395964146	50064.43497556558	2
50022.404541142685	50013.41837519931	2
50004.32682553063	50065.88508780563	2
50040.45180490255	50047.668918979856	2
50004.64744802376	50021.18730927582	2
50065.44273113878	50037.15995679634	2
50020.93510069481	50027.04537115266	2
50075.07786885784	50036.60450345008	2
50001.28455208082	50064.00036443843	2
49996.60893898213	50040.14947099282	2
50006.83759900387	50073.31456723235	2
50056.410406491654	50032.921261685275	2
50005.47113876752	50036.024246796616	2
50031.2590531283	50025.54357070934	2
49997.44201842619	50030.24869587127	2
50038.956058685064	50070.156482111684	2
49997.62731244199	50046.708416280824	2
50026.32539035602	50069.76740037147	2
50071.14409508678	50039.33133548345	2
50039.01406269812	50059.33474600677	2
50013.1420011546	50018.70488638328	2
50043.17687737509	50058.72833349574	2
50051.977225651695	50050.86844134716	2
50052.975982585886	50061.43315886886	2
50028.676742385614	50076.36596467597	2
49993.81863141039	50029.470132108254	2
50011.06091418132	50052.375391012196	2
50003.50063616477	50070.66487036619	2
50046.384561648796	50045.856351295035	2
50017.6153497949	50018.79126166904	2
50066.414427794596	50028.86109560416	2
50020.0962864998	50053.17744593027	2
50004.194126459835	50015.63255340476	2
49992.21314793353	50068.907598044156	2
50009.46574774251	50070.98923645273	2
49996.33225594764	50062.87363111037	2
50033.102735962355	50079.972377377984	2
49983.28635457753	50028.70005256876	2
49999.2608565505	50015.528991769526	2
50038.11660539063	50033.98418795023	2
50043.19003998638	50026.2405984709	2
50062.76380566451	50057.126204925655	2
50048.771772685745	50050.949022510125	2
50070.28606923204	50035.65202024688	2
50061.52502049723	50031.42693410819	2
49990.10053104283	50051.60964357142	2
50018.08648767479	50076.973024975894	2
50014.44522199655	50046.29750566192	2
50015.19825018692	50083.720238033355	2
50039.255140205394	50021.29303351006	2
49990.60669105379	50036.892967002874	2
50051.48744537019	50055.22406257715	2
50040.9418136209	50055.26021058378	2
50044.82714161461	50016.5376770734	2
50043.623578901475	50062.237308609096	2
50035.00474364422	50075.08795249082	2
49986.24174814055	50057.42296147445	2
50047.6912428085	50056.455427331115	2
50034.63490013408	50069.73245453473	2
50064.102799397966	50040.0334885229	2
49996.29084608245	50016.56897688617	2
50075.49355654822	50041.43257518821	2
50004.653249355586	50029.28917252976	2
50042.231158475945	50073.408591189924	2
49992.247083604365	50055.342377025685	2
49990.009238049635	50045.11859905576	2
50046.319912214494	50037.12396638302	2
50049.87798352929	50037.16147031497	2
49993.3341435595	50051.8435972563	2
49985.46077191144	50064.46107442414	2
49998.9681430513	50020.00009836636	2
50011.36444339708	50064.33146831073	2
49993.472351048105	50035.229480395494	2
49996.32314262788	50066.75843438181	2
50038.88370184761	50040.87156187067	2
50049.216385998916	50027.447871437136	2
50071.09516884085	50056.2207494375	2
49996.33095995032	50021.59314756313	2
50044.86564467278	50075.66211772587	2
50026.05854409415	50079.37853368893	2
50059.81059347829	50065.86751145962	2
50044.07365190268	50067.95000676141	2
50051.87275049717	50058.45896697786	2
50009.76570561194	50043.06479595373	2
50007.691206057265	50024.28753950338	2
49987.407977808565	50029.41873482022	2
50059.025109316775	50039.84979959178	2
50059.26637582422	50060.71220445014	2
49979.02704032255	50054.83870340474	2
50043.50600134394	50038.50942262386	2
50001.804505008695	50010.6794063262	2
50039.64049613519	50064.534383309234	2
49982.413952497176	50023.33337167495	2
49973.88717407656	50022.61207291186	2
50004.53456216653	50012.096134304324	2
50073.09915888572	50053.42791712585	2
50051.857035179215	50065.09083517322	2
50008.646744856385	50009.53071764436	2
49993.316428930106	50063.179144660025	2
50025.83979663671	50059.28798959183	2
50023.96265310396	50076.01461672954	2
50034.877221537245	50029.414562709215	2
50059.61040894228	50053.215437274615	2
50031.694472205294	50075.227942269456	2
50036.324172410445	50010.663202449614	2
50000.361733656035	50080.94498240521	2
49979.18115575422	50067.70011954612	2
49977.845639179024	50024.0114849042	2
50020.725017570236	50057.60495025361	2
49991.43742194507	50022.5571096467	2
49984.71242867789	50049.85050489792	2
50062.78380566383	50025.126225957785	2
50009.996756032604	50057.4059065244	2
49978.89209493008	50032.193636977994	2
49974.244449231286	50045.710702275246	2
50042.34751093659	50023.21189927689	2
50002.64749158085	50052.50225714119	2
50046.9786423514	50030.757247990434	2
50051.898355359466	50024.41231693467	2
50071.27269456528	50059.60799362869	2
50054.63554540709	50046.91230715564	2
50026.55900890292	50003.71338110021	2
50040.98485765949	50015.01009302473	2
50069.26238084914	50019.587837267274	2
50013.46531817047	50080.97239539943	2
50004.76339252217	50084.682594541344	2
50079.84952570813	50039.74522229244	2
49973.06360953039	50053.544488519285	2
50069.78092255267	50047.58058786714	2
50051.44424420237	50015.520973269944	2
50066.41602297366	50052.312070070555	2
50056.27412810006	50058.12496399854	2
49996.18077914272	50026.807672550516	2
50018.151559565966	50091.24371812456	2
50065.943985731516	50033.185136983026	2
50049.16824360768	50061.3116482684	2
49979.0020870496	50051.327147970056	2
50051.94060534658	50031.40526254479	2
50057.96024006482	50021.46729814144	2
50017.360256217515	50011.31714108113	2
50057.670872888746	50072.50145644956	2
50050.00161781504	50010.45971183597	2
50029.63599584236	50079.50123215029	2
50052.83174485355	50037.73286160793	2
50068.691745162476	50072.1909875263	2
50024.522766198614	50010.603508500564	2
50004.75739777612	50045.3366704791	2
49995.03157411882	50001.90923304189	2
50047.86307464442	50013.345449485474	2
50055.92773484687	50052.81786914576	2
50020.063660410495	50096.738483045825	2
50042.08620018168	50081.34416404298	2
49986.10266405961	50018.770833051436	2
50082.04708571923	50045.00918532042	2
50073.40833239052	50032.018498167294	2
50008.22776722504	50013.190979051455	2
50013.70830633337	50033.186891146106	2
49987.113075301146	50038.68328828124	2
49987.50359687187	50025.918918780175	2
50019.64352791898	50005.99230682329	2
50019.658580475065	50009.33726340915	2
50024.65637196936	50043.247200985075	2
50067.218321289314	50007.85477478443	2
49981.69057727763	50059.333945925406	2
50045.516048241625	50023.95849843217	2
50027.37340358034	50089.97148148701	2
49999.59848400511	50004.10378516602	2
50022.48450416981	50100.74893173	2
49981.584381825145	50063.40041906488	2
50054.233569710996	50028.86358783795	2
50051.715445857015	50081.87540681285	2
49981.04054922221	50046.65646037727	2
50050.589453484165	50075.013591955496	2
50067.10399053182	50041.07191305321	2
50049.80491873008	50018.51077597452	2
49989.745623818824	50060.068624106694	2
50085.2795766911	50049.927085500836	2
50061.304841703015	50046.93140343914	2
50002.18636763259	50001.98338935531	2
50083.299288434646	50054.129278344844	2
49965.123287466165	50048.56678615808	2
49987.966897893864	49994.93036494268	2
50093.31549383605	50053.77467979683	2
49990.928839477085	50028.02389092026	2
50029.121523918075	50082.879078036814	2
49969.40403400064	50025.54474595939	2
50037.68943630348	50044.11129145404	2
50051.53643625312	50045.4393663852	2
50016.532608191235	50007.44147715942	2
50064.876016213246	50069.90648358998	2
50059.10605221905	50016.25526359351	2
50011.51734131086	50012.142568364136	2
50035.18981119038	49998.999662856215	2
49969.95579288791	50029.28558705257	2
50065.13769486885	50046.81181662808	2
50077.059438333206	50053.69987410162	2
50038.71106432032	50003.8172399566	2
49990.35089068716	49999.56705102368	2
50071.06425964858	50028.99495061763	2
50029.12290602717	50009.608491709056	2
50086.2045246892	50060.245820296455	2
50047.71257382445	50067.5985017401	2
50056.71363889415	50025.84488309184	2
50074.77558157897	50064.271309319156	2
50053.9124306161	50068.509143369876	2
49992.71775703865	50018.82012907383	2
50067.22334385679	50056.34926324788	2
49978.148903385685	50045.50233818837	2
50079.88652021411	50049.070559354645	2
50059.45835239181	50011.33273223274	2
50057.444999887084	50029.44015582755	2
50034.66939373201	49991.476545461155	2
49965.914568574	50022.80341270287	2
50040.396110423346	49995.51410075912	2
50042.22863423186	50033.59295387886	2
50008.70555956167	50016.56161599986	2
50077.959148923685	50045.694204283594	2
50045.81733701319	50019.5303130638	2
50038.62564460245	49986.559374137716	2
50064.86183616186	50064.24958470071	2
50021.34017975078	50090.68994948071	2
50050.656574438275	50071.97967111119	2
50003.6860929359	49993.09805319776	2
50007.152217464965	49998.726422030144	2
50038.29173323169	49991.31738387343	2
49984.012669594194	50067.48744486796	2
50058.16620757836	50048.643237701945	2
49991.33856032705	50013.23509891044	2
50033.98921494679	50007.395060729905	2
50079.3452293354	50058.82697925226	2
49987.35295142335	49991.44826197472	2
50044.35732222281	50012.429382873226	2
50089.217109400706	50052.375928298556	2
50009.576225346915	50090.97946198584	2
49982.15539225805	50039.71614769528	2
49992.84712844585	50077.86080708736	2
49973.45827568636	50039.117568844515	2
49992.66025416442	50005.319532594076	2
50008.634180235735	50002.426835354825	2
50067.1802031912	50059.534668960354	2
50055.30309950714	50064.48174108224	2
49968.78401821774	50039.78320407282	2
49994.88022475436	50071.39560659164	2
50060.82628259301	50028.493499478696	2
49979.688507047475	50078.741869099	2
50037.10966872206	50084.06414754072	2
50077.215312262	50019.415493728426	2
49984.38720908638	50070.52931996449	2
50042.6187806586	49999.56661501545	2
49989.31558049276	50033.50807232215	2
50013.013164910786	50087.82892160714	2
50036.89433327141	49978.667699628415	2
49968.05750952878	50051.25702879868	2
50013.49698781078	50003.106021190375	2
50056.920636243674	50044.47057697321	2
49985.160314221044	50032.21300446882	2
50031.159397575444	50000.37870266066	2
50087.03933387464	50013.74336423007	2
50081.27340650979	50036.51641164137	2
50027.281131104835	50054.65564341591	2
50000.64134418168	49997.47354211244	2
50045.73802661558	50079.30784950742	2
50005.778286589295	50008.458622243015	2
50089.15856753008	50061.072437475246	2
49996.52217316308	50005.81030295672	2
50088.84076110129	50064.145094519634	2
49964.73435324948	50042.02689206105	2
50055.602580468156	50036.15473394743	2
50009.35927609078	50067.6916216415	2
49982.90284625021	50034.706900527024	2
50016.32303769657	50097.655132757056	2
49998.36478694065	50000.17587158962	2
49976.233411223155	50026.920007304965	2
50001.63696629173	50006.400464279344	2
50075.76997812334	50009.48596612954	2
50063.14733601006	50050.309631525626	2
50017.28476517435	49997.59345287849	2
49970.639279312934	50043.31594672665	2
50009.940726702655	49996.99617496037	2
50069.89530147681	50050.586036046014	2
49964.728411807395	50031.0879148019	2
50056.0420615877	50013.40627159119	2
50084.22354204619	50057.737892679	2
50034.417590357894	50002.423993769204	2
50054.42768846326	50083.692629078345	2
49995.68194343023	49998.4596406188	2
50075.7451223413	50050.849844445795	2
50077.900685872126	50026.386459659334	2
50033.81138463384	49986.897983330266	2
50080.44298927485	50033.4423203649	2
50038.35544014563	50073.21206027402	2
50086.28191274434	50040.895567664265	2
50070.56388767384	50077.686992228584	2
49986.539777524195	50054.16152567715	2
50027.825118310386	49995.017949039735	2
49975.179984455965	50064.13705547619	2
50034.92202704443	50090.43971401788	2
50064.42871811128	50012.20157632144	2
50012.25857574189	50009.12026900625	2
50080.37174169892	50011.8643686117	2
50061.649450710305	50063.13562129836	2
50076.4987492444	50030.316800639695	2
50013.79187948534	50073.30893661169	2
50071.5674274204	50025.85465978573	2
49999.176926146836	50043.091501372415	2
49990.27233735194	49987.141317931666	2
50039.789567607484	50010.609243128514	2
50076.467487339905	50087.110788396785	2
50025.82056755046	50015.761636518735	2
50024.290156860196	50056.485975306256	2
49961.17523841556	50035.65159039303	2
49979.65553433547	50035.435474101185	2
50080.7944673615	50005.797284158005	2
50072.87738106081	50087.33082856651	2
50029.24438812662	49981.28790600168	2
50061.096237711005	50073.24723622008	2
50100.50596776537	50049.23856832338	2
50004.18691996489	50060.22720520164	2
50046.42286750358	50072.170609320434	2
49963.3054958616	50027.996889686794	2
50055.825492663775	50017.34422903757	2
50000.27843262688	49990.66703526925	2
49980.76169376702	50081.60310946858	2
49994.43674178915	50008.32323446761	2
50105.32119472988	50050.24425942108	2
50036.896540348025	50061.89609275182	2
50074.851443962456	50057.54806635402	2
50091.270480668	50012.56213341261	2
49994.320876550264	49992.31442301932	2
49979.90434091706	50029.270129282515	2
50071.76167464959	50045.05953360392	2
50010.85892144477	50097.19139741829	2
49997.56127006778	49989.050941764326	2
49969.470979816935	50019.06574751084	2
50078.529780000965	50091.65061150837	2
50056.79181800594	50076.283686568306	2
50089.85996894992	50039.56674992227	2
49978.278386489874	50059.181685031035	2
50037.06290987072	50018.03894801654	2
50030.01985455519	50095.99836694764	2
50022.27107127995	49995.70797498966	2
50017.63610299646	50086.021827632714	2
50043.1962178423	49982.253523182175	2
50061.91734905047	50042.814258434395	2
49959.66764231623	50032.842704165996	2
49964.77765385763	50056.177280259566	2
49972.029738766985	50082.887572406034	2
50092.52396495525	50064.29599340747	2
49971.98133676776	50036.191367676736	2
50048.275276006185	50076.97995320288	2
50081.73650916446	50089.5898145049	2
49988.97228568811	50011.26374894954	2
50059.215849330874	50056.549546880495	2
49972.175281624426	50056.6540720166	2
50099.34551859961	50052.81696780342	2
50044.234395919986	50088.76701278365	2
50070.182457492134	50013.417190427004	2
49977.51954821173	49997.02603474163	2
50068.9598362287	50000.76894672573	2
50013.22081341434	49992.4744856411	2
49971.67253381075	49998.32610346112	2
50011.63359030229	50075.88499416073	2
50013.23238046927	49998.3540372571	2
49989.5470371008	50018.21922420609	2
50108.66753390506	50055.59777460038	2
50067.22772398961	50075.526112732274	2
50046.01264650387	49999.97338133962	2
50076.3672820315	50077.28398805122	2
50082.054390933015	50094.31665643596	2
49969.37917383308	50022.49937111907	2
50116.91790137341	50050.270496566314	2
50082.814937028445	50100.2541858715	2
50114.47693608558	50044.91777450595	2
49979.391962654474	50017.8729664692	2
49987.99821490961	50075.09923358128	2
49984.65503393833	50075.77923459947	2
49972.75101975544	50048.35605730297	2
49981.84058276672	50011.47500959899	2
49985.5605812904	50004.809460564924	2
50001.006885124734	49985.75116127449	2
50034.57141646038	49972.66945199285	2
50030.392277886145	50104.782097570176	2
50001.827205397814	50090.87290412471	2
50030.151450486745	50018.7624360125	2
50111.25441980507	50050.859553007926	2
49976.4575741527	50019.451965113934	2
49993.739100723935	49987.28349889449	2
50062.003766167465	50079.05607300272	2
50004.10870136258	50094.844607453226	2
50074.59184360793	50070.19883041492	2
49986.47089915066	49999.99527518628	2
49970.34253634783	50062.42464600823	2
50007.49598836055	50005.29919159412	2
50001.62711466007	50106.353835098336	2
