# Supplementary material for: Abundant Topological Outliers in Social Media Data and Their Effect on Spatial Analysis
Source: PLoS One. 2016 Sep 9;11(9):e0162360. doi: 10.1371/journal.pone.0162360 (PMC5017681; doi:10.1371/journal.pone.0162360)
Supplement: S5 Dataset — See the respective attached file. (ZIP) [file pone.0162360.s005.zip › S5_overlap_lws/clust_30_39.csv]

50000.0	50000.0	0
50005.617866136956	50000.0519731636	0
50002.52047643192	50004.876090250946	0
50002.689334711264	50003.13657812308	0
49993.82957819091	50000.67820598295	0
49999.02133034173	50002.74311771021	0
50000.62508924751	49997.57153556058	0
50003.12463782944	50000.09610427862	0
49997.57385027558	49999.84121669528	0
50000.7474054147	50010.00724846448	0
49994.4714122237	50008.6578664922	0
50009.65697956892	49993.518401903086	0
50006.21919399996	50005.54852243241	0
50001.095320914435	50006.51696888545	0
49997.76648551505	50011.80979805977	0
49992.871942356476	50015.39754370275	0
50012.74981278483	49986.73871695857	0
50018.58647191826	49990.55611261125	0
49993.479156172514	50013.71835514086	0
50015.96499319302	50006.705808788436	0
49989.3655601913	50011.220919868014	0
50020.12901804716	49990.64524344877	0
49997.53397774438	50013.28163175991	0
49992.02291687238	49993.22394946702	0
49993.70087287382	50012.49075380555	0
50014.038708603686	50009.481436982765	0
49990.5206090736	50010.10707474396	0
49995.815075999715	50002.757859915895	0
49988.57262477311	50018.87567586168	0
49985.205754429204	50018.991416067714	0
50000.753092597726	50008.92987510806	0
50007.12835689727	50004.5064469943	0
49988.18316939765	50021.965627571284	0
50023.00980510928	50012.84799172331	0
50015.303310407464	50002.549411548316	0
50003.71952171015	50003.70894044671	0
50008.88986368925	49979.077652611086	0
49996.81979534139	49995.34390749475	0
49998.94671960802	49990.96645783639	0
50007.58827520875	49972.71365685861	0
50008.876317257826	50005.85307888341	0
50000.8144250401	50013.706889942834	0
50003.714838425534	50007.820901458785	0
50001.588387733704	49976.2283774819	0
50016.100105237405	50010.206884821266	0
50001.35678820628	50015.50812547974	0
49986.21253594532	50016.916857276745	0
49996.35393901498	50000.28888942667	0
50006.46273709469	50012.86513056279	0
50004.75420497777	50017.69122242193	0
50005.66435559645	50003.276707844845	0
49992.34798452613	50027.8751629872	0
49995.45944176766	50024.66749863028	0
49984.74545734642	50026.693621182414	0
49991.107740510946	50005.27986082665	0
50002.66515454976	50012.75072682848	0
49981.244047583124	50021.223953608634	0
50024.3612314805	50010.80504013063	0
49999.239320752036	49976.959525565035	0
49987.115787018316	50000.97386580161	0
50005.81254185144	49991.93259326773	0
50009.513775259125	50007.19859393015	0
50022.34214683989	50018.54227954308	0
50018.211643719034	49989.32904480352	0
50004.547079700096	49982.58527082029	0
49988.8456146988	49993.5372812326	0
49990.448020219235	50002.43383338751	0
49988.8883163795	50025.70348757823	0
49993.95605091015	49990.62298435866	0
49979.57349343251	50017.44743331287	0
49993.61998194337	49998.8335980756	0
50014.931316771435	49985.91142186888	0
49993.608343833825	49992.74728509485	0
49977.440538726456	50020.13597552961	0
50007.968850473684	50013.02057694987	0
50013.34750767807	50004.97356768187	0
50003.200530054564	50017.44372002275	0
49999.23305352258	50009.409663930746	0
49991.425046132455	50023.405105677804	0
49994.724523319564	50019.00029264135	0
49991.27881765631	50010.76046682384	0
50006.84586173645	49978.00618291794	0
50028.831314768526	50011.34911333689	0
50001.3612650346	49979.21196468529	0
50020.98863127538	50004.80596532164	0
49998.75093557429	49995.82732925432	0
49995.4441258003	49997.28253788326	0
49991.489081565116	50012.21829990068	0
50006.24099323281	50011.48454490207	0
50004.79866590971	49991.89932227533	0
50016.233772829895	50003.19904894724	0
50016.714459267714	50015.182749829175	0
50017.7315448403	50017.16734048088	0
50021.991572317085	50017.52189201108	0
50006.91518930322	49998.42962103721	0
50007.56048927315	49991.89347014625	0
49993.93809606977	49988.93913320493	0
49987.00664227186	50012.58033247648	0
49997.0858178483	50008.93395138812	0
49994.04919956522	50016.66461972759	0
50011.84285352973	50005.72617756539	0
50014.481944166946	50006.68362759123	0
50007.871174675056	49990.44715453634	0
49993.63386266311	50008.00409428245	0
50022.74306037996	50021.18141586944	0
50005.93254669708	49984.05523899566	0
49992.24889826113	50009.939607623324	0
50008.4427934885	49998.58463635654	0
50001.04290890485	50011.37214186102	0
49999.3052704781	49993.19977632991	0
50010.89753360852	50022.16578353757	0
49993.175524820836	50006.918569045156	0
50016.91622746796	49988.41137453173	0
50003.59408194109	50010.58844588422	0
49989.481770527505	49995.4861177332	0
49984.73585085144	49994.20070302458	0
50012.837114776354	49985.1365133406	0
50000.34305247011	50012.785151609714	0
49995.93687457166	50016.99500522154	0
50003.31097355637	49986.238309245724	0
50000.04605916713	50022.082498322925	0
49979.589436539696	50028.499326432466	0
49985.52414874005	50010.01286309389	0
50007.108907010544	50020.95847414887	0
49986.966473469394	49991.51938352491	0
49996.327747491756	49980.00227674999	0
49988.17212697217	49996.38698153703	0
50019.31313217457	50007.61923985611	0
49992.53588896353	50022.37133355393	0
49999.09466713823	50013.476121375024	0
50029.14446966455	50014.75448633938	0
50013.38928689112	50014.433837214296	0
49991.27886238349	50020.93796858425	0
49991.83480712943	49987.47643329798	0
50024.589045646135	50016.69583277622	0
49990.247207031265	50014.37724764673	0
50003.43966867959	49997.20275845644	0
49979.17630883298	50019.5881879999	0
50004.97473340724	50011.470830402024	0
50000.53356820436	50002.76897484182	0
50001.61653316917	50021.572832778234	0
50018.94424032681	49993.60663840168	0
50020.38047703234	50020.74765985587	0
50003.83350669472	50012.03122730116	0
49994.89504568151	50012.84439750901	0
49996.87682846905	50025.861913791916	0
49997.098711243336	49994.16967536577	0
50008.03526460013	50010.35644971345	0
50001.92318083519	50017.45295154525	0
50000.377491796935	49976.984220335165	0
50026.91338485968	50022.55672487124	0
50010.45322470468	49995.07446463879	0
50025.84685964897	50018.18498681671	0
49990.80211823522	49972.58716393453	0
49994.72272385651	50011.37120620343	0
50001.852378398005	50018.878474248006	0
49993.667654834906	49987.16892821146	0
50007.45552580738	50016.24722775261	0
50006.35128652182	50019.260102430024	0
50017.30387364059	50007.37394946992	0
49992.58703477916	49996.877168060775	0
50009.947620039384	50010.555094314834	0
49981.69947842373	50032.69512916941	0
49998.7770444248	50004.736977470784	0
49994.8396787193	50028.32619228644	0
49982.117999111564	50004.50644407321	0
50013.2587395598	49973.331376080634	0
50007.117533706994	50013.97330272922	0
49986.106936163014	50005.875429998	0
50001.72815943438	49991.6223069385	0
49998.46111792426	49998.329947724305	0
49993.05079443288	49995.51758079045	0
49989.09372078051	50029.30164552847	0
49992.520614717694	50005.040407713124	0
49983.052676738946	50016.443790599325	0
50009.99933301167	49987.13042252917	0
50015.98052851708	50019.71642252736	0
50016.21088632802	50021.48245778065	0
49998.70534882709	50006.917655615514	0
50009.12283055781	49982.086019546914	0
50019.024422535396	49979.180277617896	0
49990.26812337824	50030.2433063761	0
50003.491373859586	50026.35326489596	0
50014.994024579595	50017.72461282274	0
49999.503039100484	49979.993643984395	0
50016.59446989725	50011.704717480185	0
49987.5977680182	50016.2290938631	0
50006.390223561066	50006.65247227412	0
49981.80446184957	50026.90913270939	0
50031.93010862833	50017.21669287606	0
49987.002216492045	49994.37889454773	0
49985.92984921823	49988.95089163288	0
49987.43993140122	50031.405447704085	0
50013.74744611762	50012.43595942395	0
50018.7613895136	49998.645986736985	0
49976.04473665306	50022.98122919165	0
49987.940111189746	50038.4642042733	0
49998.49833424281	50015.34065276485	0
49994.770924699485	49982.39483626172	0
50000.81946056605	49989.27299020345	0
50016.92192325264	50018.480079521134	0
49995.77472700451	50009.82146876009	0
50025.69800720146	50020.491751462134	0
50013.55698775832	49971.58637274212	0
50011.00484594075	50005.00909070638	0
50026.67566909949	50012.980460931394	0
49997.33402353429	50017.842517393554	0
50004.40707653658	50000.68201633885	0
49990.062388632665	50021.873354042815	0
50007.94935946199	50000.55027054603	0
50021.52709422977	50008.28070517207	0
49974.42067889195	50019.43514323515	0
49993.46267817778	50033.181532471506	0
50011.86235055272	49996.41798817724	0
49987.663678211175	50043.84812144951	0
50007.67900232572	50007.70860501627	0
49994.15871647191	50038.08133593811	0
50007.33149770581	50022.79586273945	0
50012.948596504204	49999.23930996417	0
49994.60830319436	50003.57991862978	0
49983.259687413985	50006.67382320212	0
49987.767663779436	50025.748578925755	0
50000.377272225785	50031.02940101947	0
50006.200386445016	50001.51095319235	0
50025.26392312976	50023.16967630435	0
50013.22075925868	50006.565093937745	0
50016.585940684716	49986.990231434385	0
50010.34109688018	49983.7662747601	0
49986.57033639794	50020.426911942945	0
49995.74608418766	50014.093268935794	0
49979.820894012235	49999.83087349788	0
49992.848058799624	50018.606894891454	0
50009.49589345917	50004.08409166397	0
49995.445185531455	50015.34504338111	0
50012.65381958483	50021.704694713684	0
49996.32469968638	49986.25708256548	0
50015.35167753262	49996.81578074006	0
49986.545683340795	50011.15751195093	0
49999.01544000135	50031.23030123682	0
49984.04955694483	50033.704391224725	0
49996.34341982974	50016.06335658903	0
50003.28740459564	50033.504668726906	0
49991.228567853206	49998.994701024145	0
49998.48690694425	50034.82578726027	0
49978.796080530774	50029.228557862385	0
49972.68784987362	50023.40757561975	0
49979.767530607896	50006.443727209575	0
50003.901374846355	50022.071294366	0
50006.68412061943	49996.90955893893	0
49984.807419862154	50032.82916653138	0
49978.76889817724	50004.212907244015	0
50003.12234167268	49996.03595609164	0
50015.35949676402	49981.16546488212	0
50022.09116220106	50006.067597515845	0
49983.69614882663	49993.828876330015	0
49986.78398419033	50021.42345671076	0
49981.729597247	50017.71289487197	0
50005.12751088182	50026.85013294925	0
50006.22458721331	50010.28292114303	0
49996.483865586386	50007.00468741623	0
50009.52473506737	49992.39278211181	0
50014.49173332011	49995.93493838386	0
49994.50958438835	49996.90612479115	0
49987.59907203679	50009.38172949153	0
49984.960476002576	50031.0667794853	0
50008.74957161253	49994.92256567525	0
50010.46636301196	50003.077502344924	0
49984.148036034974	50017.19326230654	0
50004.971353289846	50029.65237519613	0
50012.70520670574	50000.99789815918	0
49989.42472028371	50007.06726861293	0
50027.670453407736	50018.20325321183	0
50011.440803861224	49968.8031552737	0
50037.945541020505	50011.155881581384	0
50001.96560497818	49985.14721363819	0
49991.94746759981	50013.46046976003	0
49999.00956378052	50025.146383235246	0
49982.77803511375	50003.13282277213	0
50014.11323694496	50000.20060613697	0
50023.13171616355	49987.58322604696	0
50004.21835121946	49971.40399318016	0
49990.15117831817	50013.05817990865	0
50008.16124251416	50039.635897582004	0
50007.9107866898	49997.54848848105	0
50000.976005797296	50001.37556251932	0
49996.1869171375	50012.1411597242	0
49981.777229712156	49995.12804494148	0
50010.25573551855	50024.995130932744	0
50002.20217308013	50029.874141640044	0
49990.618018822985	50036.4754032552	0
50022.654906278236	50014.17767062547	0
50000.18629733061	50004.775095715304	0
50025.70954018735	50015.05150700048	0
50028.39076938722	50013.5273054852	0
50004.52778030394	49989.54551679142	0
50016.11597760707	50023.63763528583	0
50012.06226017531	50002.80007589341	0
50015.57500712852	49976.59380574366	0
49994.04699387851	50036.766962947055	0
49994.23147591261	49994.86285691521	0
50014.20591833191	50001.96130031095	0
49991.086709624265	50026.4410707605	0
50011.53302681228	50007.14228004492	0
50017.28634181816	49997.76666689308	0
50009.97828130183	49998.98694511831	0
49998.42280858828	49997.16648699374	0
49981.63287193219	50012.98265475019	0
49991.38352638326	49994.802665766714	0
49998.19710648119	50026.74208698699	0
49989.2673735177	49992.100332574526	0
49983.60754580687	50026.18559871288	0
49994.711411941484	50029.90708723193	0
49985.614406423905	50041.25400036813	0
49989.39807355238	50009.12529163965	0
50001.85647537816	50002.18674254224	0
50007.411759296454	50011.884343995625	0
50012.52113279647	50010.93874121604	0
49995.30592486966	49991.43488924765	0
49979.11028741994	50021.34781520681	0
50011.93847514872	49994.777266105055	0
49997.2733219588	50022.30152669196	0
50003.09050523105	49994.98168183356	0
50023.58458192335	50010.008031241385	0
50024.400635161015	50015.63969515379	0
50009.31669316404	50000.960651664485	0
49988.547157255955	49986.54015875034	0
49987.42716531743	50019.481186598656	0
49984.02617602661	49992.260688525654	0
50006.996567558	50029.43673642438	0
50011.17538221257	50014.127750046806	0
49997.479248524534	50003.13788148927	0
50011.23886805816	49977.80876427163	0
49992.68056377014	50025.21909796744	0
50017.791785206966	50004.10504468356	0
49976.18799995448	50019.12711047864	0
50003.16269428631	50018.86082004992	0
50013.78688239874	50015.99415080916	0
50034.04869841953	50014.82994020081	0
50020.13939552426	49964.31969397732	0
49993.31683021726	50002.431098134926	0
49989.127824122916	50001.31052695597	0
49989.148691333205	50036.650567528675	0
49992.04054653573	50033.88130223572	0
49997.310770919445	50036.47767098101	0
50014.313896486216	50011.5437939993	0
49992.59109417176	50000.573211457	0
50003.566652880276	50030.50523785303	0
50008.267877108185	49989.07992392232	0
50003.849215893635	49983.772560070334	0
50027.92889428372	50020.7037335592	0
50021.73705097939	50009.564116499336	0
49979.67136981523	49996.9167302186	0
50023.68623823112	50004.8260394773	0
50008.60181165578	50003.29954302877	0
50007.03426341326	50002.78519483586	0
49994.34337435215	50032.255215823694	0
50008.65204366756	50021.587738195856	0
49991.824498461094	49968.903099107214	0
50018.683804969405	49969.64528418167	0
49994.911833902814	50002.06249770319	0
50016.093547154676	50001.04383182233	0
50014.49326475696	49993.41580814624	0
50010.70785577176	50012.68365077591	0
49992.09018308693	50030.92397957105	0
50009.82484592517	49966.31554819194	0
50009.86338540017	50029.15447883959	0
50017.04459773899	50009.42883168941	0
49975.05479511751	50020.48444939664	0
50018.814266957874	49976.935422037845	0
49972.86988915821	50011.1602949544	0
50018.73839936864	49964.38397057632	0
49986.31902075687	50007.88823209961	0
50037.84677869666	50013.49214320599	0
49986.7626497455	50022.57075428513	0
49991.27558686835	49997.38676047086	0
50021.65196854081	49986.9755175455	0
49991.72022925353	49991.05799227098	0
50014.31039277268	50003.195809406076	0
50006.33076488964	50021.85080608137	0
50002.45842725257	50020.733578880114	0
50011.95436890833	50032.05146346114	0
49976.475326719534	50026.32249645093	0
50004.463461898726	49974.22705170795	0
49979.26540775074	49998.92037446053	0
49985.75689271241	50024.974625693074	0
50016.455724572654	49985.246793367325	0
50017.17577699267	49991.01902038148	0
50000.601946745934	50034.29818728195	0
49992.16185760877	50007.363039662254	0
50008.80198918544	50016.70893323739	0
50008.86332272949	49997.23757014096	0
50005.45492158128	50004.812675392786	0
49969.349246922604	50022.47156029463	0
49976.08853392796	50028.32756045967	0
50002.331688862534	50006.25738942542	0
49985.74764509577	50012.984861611265	0
50002.02318493679	49998.08436648884	0
50001.91558525365	49975.034283284134	0
49999.095815587745	49982.605861267206	0
49978.35180052781	50017.54967237323	0
50012.38340044227	49979.87179005157	0
50023.600333695045	49993.823460517066	0
49990.4001842264	50016.861106052296	0
49996.075796262594	50028.875218757785	0
50009.63871960279	50009.357844056445	0
50014.32338329563	49980.620621059534	0
50004.370390024604	49999.55927239333	0
50009.933266449494	49981.04026973331	0
49998.279070073906	49989.14790118183	0
50000.09027862911	49985.965986953976	0
50007.58425433884	49982.493922115704	0
49993.48622997502	50027.222240225536	0
50017.4955434832	49965.03907990478	0
50010.51554905166	49989.16362642156	0
50017.824674773416	50002.22275061968	0
49990.75178922058	50034.86742795569	0
50021.88043196609	49961.175165641675	0
49996.64421145819	49998.7371607102	0
49991.75780021829	50019.4660592154	0
50027.913500418224	50017.15451996617	0
50013.81569746937	50019.689133858	0
50004.28831352451	50038.52084396365	0
49992.77931921248	49991.59900125161	0
49978.65701512325	50012.84377515613	0
50004.77482026446	49976.135135741635	0
49995.813684054854	50035.236614467474	0
49983.03468438865	50031.81985864512	0
50004.71734782377	49993.66931775265	0
50025.85747707013	50011.10938751277	0
49968.74387753086	50024.80184334084	0
49983.529336245294	50009.64252562868	0
49993.39848285341	50003.617739878144	0
50014.46718570509	49983.96089301351	0
50020.173441734536	50016.480228422304	0
50007.693507416174	50033.053834120445	0
49993.186312447346	50024.280714627246	0
49994.973836738965	50021.34108776201	0
49987.60408232425	50005.36708203352	0
50009.56722554615	49985.41140067304	0
50011.064823329914	50009.00448136461	0
49987.27549327144	50024.53233017405	0
50005.69923091442	49985.19514755773	0
49996.55414988045	49990.38935152011	0
49995.07237807018	50042.04749290123	0
49995.256284043724	50007.171566107325	0
50004.63754884523	50025.44366895706	0
49993.49255571869	49978.12434827637	0
49989.83621802233	50027.89987456958	0
50001.51715467434	50004.43497947403	0
50001.41748931328	50028.01783116377	0
49988.46472947548	50014.56638681003	0
49995.615601532205	49989.10904325816	0
49999.81186632161	50032.984149561446	0
50018.44718751919	50011.09523383245	0
50006.87791557796	49974.77446315902	0
49998.651631418616	50001.085531096855	0
49973.43281330659	50016.31538166456	0
49999.58320808095	50030.37685735507	0
49993.2894251306	50029.713716955564	0
49975.40500419498	50029.76201243983	0
50024.11542290242	50025.79299951493	0
49999.27756647585	49989.79791973968	0
49975.331603970415	50018.305052245814	0
49989.444688856944	50015.01093933485	0
49977.12504489644	49984.27347298042	0
49990.25690366514	49976.93831099457	0
50008.542487659186	50029.22940403769	0
50030.156146407935	50022.63532110915	0
49982.07322711716	50040.05289780173	0
50015.510839560164	49974.52445377229	0
49991.451148315326	50008.25060634001	0
50004.828070634074	50001.96933190945	0
50005.25330437662	49996.96558677492	0
49985.312292490395	50028.4759868639	0
50009.362837543355	50030.82482796203	0
50032.563228420164	50009.47854831758	0
49995.611104707394	50005.87596824924	0
50030.271117137454	50014.62710637189	0
49984.88558796916	50014.44361380154	0
49964.64000266914	50008.941933773196	0
49988.96237106808	50042.15384836116	0
50009.56366943694	49988.76303901595	0
50003.12119682203	50036.8696976103	0
49992.18350608743	49998.14283062459	0
49981.495117914346	49992.42868929224	0
49974.716587797215	50013.61636381599	0
50007.40338647013	50005.50670355559	0
50004.1132212756	50009.0422421293	0
50010.68776219184	50018.411945879954	0
50015.32555646248	49998.84607093262	0
50030.745394478356	50020.15587370813	0
50025.03173903792	49992.682176105074	0
49972.46927924088	49992.61330818193	0
49996.89332440772	50014.40214761091	0
50028.82168033592	50008.767927582856	0
50012.027869657475	49992.27122572834	0
49986.86969018716	50002.801212535116	0
50034.801909062	50011.167777959345	0
50022.083673384936	50010.63417620861	0
50009.30764203974	49972.31312632704	0
50190.958586792156	50258.995902910196	29
50191.99252713189	50225.09578811576	29
50206.28552876375	50289.328753712565	29
50153.732883858866	50223.50776241046	29
50180.85994751434	50196.284022252825	29
50227.531634272964	50316.51574900544	29
50232.59199531177	50274.587870962845	29
50261.45285203018	50287.12454179049	29
50127.98649014024	50252.37419577691	29
50293.73979202281	50294.08438415048	29
50284.27458622774	50258.758696718854	29
50103.12068825335	50234.15629509442	29
50249.06166104314	50348.64444505191	29
50075.27995818246	50214.71202651639	29
50314.81454484086	50267.69495843551	29
50348.58363143886	50275.457336091305	29
50044.12005002826	50217.198257669064	29
50023.38916933112	50191.208313466894	29
50280.00480138742	50358.76795347783	29
50070.70384903677	50255.14550922203	29
50156.220080938096	50267.850035127114	29
50319.77581009826	50309.51656874842	29
50035.34594827568	50265.468506920646	29
50296.57617502221	50228.950864445345	29
50055.323174588266	50179.69737058088	29
50276.34558608017	50393.3247775429	29
50031.7219476933	50152.44630783863	29
50269.070689769935	50322.98113378465	29
50001.08798813279	50167.4413202256	29
50343.71693358841	50331.990334144175	29
50344.21171815231	50365.81439810263	29
50309.78737519588	50340.0869884459	29
49963.5428295284	50157.25221519149	29
50371.48233210015	50311.469002823804	29
50338.922553098935	50241.12732498918	29
50206.83002151025	50176.866991560404	29
50252.16296003265	50420.29225056866	29
50375.2789854771	50341.6010340195	29
49981.517218382796	50191.96673964232	29
50161.434948856484	50300.79062584776	29
50318.74528966129	50394.451359215105	29
50217.794301860784	50365.50784845213	29
50138.53906130875	50330.543252080424	29
49978.1172922127	50223.793781172804	29
50091.12466726715	50182.91037379718	29
50289.277552143496	50429.202301106736	29
50404.66610606885	50361.77660252809	29
50415.24554766407	50327.54873596632	29
50009.17745851841	50240.22233908953	29
50072.21474755053	50287.37317919845	29
49950.25029508299	50203.7121887225	29
50396.71893569599	50291.19822703696	29
50398.49245021971	50252.998972834765	29
50221.98715321116	50244.49415583432	29
50233.67462065557	50194.22495525684	29
50183.71076562516	50146.69317564299	29
50114.01497867479	50302.30416086263	29
50126.94320317577	50204.098042715275	29
50155.20350528353	50172.595265731434	29
50246.762540672615	50379.26191819134	29
50250.14237286233	50167.1070192616	29
50216.107305665086	50435.04410044633	29
49936.275694696335	50173.39091810065	29
49923.52568769882	50226.69237545219	29
50131.37143810781	50152.32674362795	29
50205.115034868395	50399.05674581753	29
50377.702116588174	50378.397847730856	29
50256.94529806726	50137.70113609693	29
50253.77109961671	50250.08810830615	29
49911.01487765736	50193.343819962574	29
49990.529217787596	50131.9258197477	29
50292.43439887056	50466.94141916265	29
50235.35055033913	50115.00004147635	29
50173.2065744916	50117.37551453604	29
50022.54593095605	50301.07364035897	29
50445.25382579335	50320.78566653682	29
50209.43301735712	50131.20886805996	29
50222.723295880736	50081.02962448638	29
50285.14401710652	50181.74333931219	29
50330.501708454714	50211.949711698304	29
49969.94360552687	50261.837282264896	29
50462.86818308469	50296.204038268515	29
50204.02197216557	50335.65751842619	29
50167.811373091594	50389.170773622565	29
50251.938794771486	50456.12052513156	29
50358.51049393343	50402.75486299991	29
50178.83280263571	50444.71129950198	29
50155.81319040095	50089.67514481192	29
50253.154326037446	50088.62121471833	29
50162.91407092657	50419.07624489944	29
50186.75051785963	50077.195653364775	29
50378.507570810165	50429.01351919007	29
50262.938620219975	50213.28679130167	29
50185.83568751047	50477.05220963869	29
50261.27148532592	50492.09472192235	29
50284.83119737141	50110.70210489594	29
50237.22751071501	50046.03379411159	29
50137.14805817066	50362.47455971366	29
50326.54932716507	50482.52438203099	29
50045.72687032502	50125.03908544835	29
50170.483423393795	50350.40691050916	29
50230.95436422894	50490.21568672711	29
50099.030945781364	50136.919566927936	29
50155.76378624057	50479.8369537299	29
50387.3228066282	50222.50150500095	29
49876.79999228449	50191.12823870437	29
50279.65780515329	50073.523731835034	29
49968.789592111476	50107.287413001504	29
50117.40793387185	50486.45774086404	29
50181.74379107836	50512.29479997082	29
50069.352643640996	50143.62410144775	29
50118.750977860705	50106.4437069664	29
49998.40882994528	50102.08028258389	29
50296.223730489066	50140.901115872475	29
49942.45090522334	50282.65476299143	29
50476.51447015799	50335.33145577568	29
50124.6746933871	50069.63442869861	29
50507.372080169975	50350.12094040359	29
50295.576537502275	50505.20403575807	29
49864.99224442865	50159.98980985176	29
50128.33091870458	50427.56035447036	29
50144.29679346576	50514.11445097853	29
50277.11153240719	50035.379263915565	29
50486.85977534619	50272.371687298015	29
50327.003737795734	50163.65574134722	29
50128.65919800547	50037.07948626407	29
50334.10821807625	50130.216652611314	29
50100.60274671474	50456.96086759095	29
50380.52927622536	50185.68623079316	29
50268.48963081065	50001.87389429564	29
50441.050016557325	50370.6145488985	29
50109.1314378111	50517.17754255618	29
50513.898165604616	50254.84089369281	29
50295.334161574116	49983.36899592408	29
50436.600984180455	50401.655441899034	29
50461.66039134263	50429.61827679731	29
50314.27673398206	50084.14195031114	29
50489.81927111298	50441.23299236192	29
50432.45630069754	50238.59673136016	29
50527.082529379804	50290.79605887407	29
49839.713200996965	50201.77889768958	29
49827.56856957805	50149.13169490243	29
49885.9015203221	50227.867765234245	29
50502.056122874914	50317.03370056507	29
49935.4340719496	50138.765687504034	29
50308.20699690942	49952.70039304501	29
50321.32233866674	50524.68265875509	29
50097.92057194284	50425.493164614214	29
50205.79058865624	50038.35221922658	29
49816.620394579404	50118.68514357105	29
50364.59919593567	50115.954929672385	29
50327.30185357482	50562.424014950775	29
49894.642653439565	50142.824446937186	29
50110.33311225565	50009.66614694142	29
49929.98004435599	50103.92161267353	29
50403.6012570744	50401.68962126579	29
50396.467272121736	50462.00486311709	29
49887.418282073435	50112.15440209312	29
50523.170532439966	50437.841901722095	29
50082.517315685516	50481.297029885834	29
50549.8525181126	50268.24263397355	29
50081.43836700021	50108.1244273672	29
50282.571558950935	49925.90494204856	29
49850.336293061584	50123.60908782695	29
50533.62575058373	50405.92022427302	29
49862.93802898002	50088.09423128153	29
50247.534280766755	49932.541004302926	29
50001.97100588876	50070.027915181454	29
49982.103611564875	50292.42250428752	29
50028.945089716515	50047.62215020766	29
50387.209384799644	50139.12784351651	29
50418.560735609906	50199.474750506124	29
50568.51542765619	50292.65989806534	29
50414.49086624601	50437.76920047285	29
50322.39642209568	50055.230791268026	29
49999.1575778459	50032.300428637056	29
50379.6801954437	50492.568632459326	29
49894.32340278564	50069.07348421305	29
50091.12124224145	50055.089239486784	29
50414.945346621964	50123.709545990125	29
50237.24104981728	49965.38305765863	29
50114.26526568245	49973.86704021992	29
50144.7038032573	49989.55408960808	29
50558.755801898136	50236.10847920981	29
50044.08739556316	50323.90039415406	29
49807.44285892033	50083.48345770688	29
50237.4232888573	50526.73510817496	29
50412.32257549529	50489.74976129599	29
50199.38091072078	49973.047299831705	29
50077.99343932658	49966.243032385646	29
50071.53917017393	49928.27554770262	29
50593.750953824114	50310.556111762395	29
50458.89103549623	50258.71714116589	29
50353.513191669816	50076.19891317488	29
50599.092265106716	50276.62114438011	29
50060.63177431245	50422.64538553828	29
50343.86184680467	50431.405704991506	29
50424.02662606811	50162.56757381893	29
50070.73984807477	50342.93252407883	29
50537.227145019606	50215.092371086495	29
50450.68635200592	50214.20820692012	29
50075.115818668964	50531.56086104859	29
49863.182140811645	50050.949666119974	29
50341.71488401813	50021.433006233696	29
50047.39652406422	49905.8901832154	29
50047.96459819226	50513.32231443794	29
50130.186110923	50394.46163785608	29
50322.97859466228	50593.191274661665	29
49917.24696561491	50037.697162398326	29
50078.47414095458	50016.10265627418	29
50271.184434686686	50532.35720705819	29
50416.76170599406	50524.15720779118	29
49785.51368931794	50113.66188737141	29
50014.165246627446	50514.69018824935	29
50379.98141200847	50028.68965100792	29
50055.301229317025	50071.119146080986	29
50467.56712167073	50398.48349569295	29
49765.29786062111	50085.65960184174	29
50146.22385142714	49959.26452798322	29
49864.65694637263	50017.88646638254	29
50046.809243009964	49946.64153626541	29
49834.59527607558	50014.28070805234	29
50546.35410718927	50323.224075757	29
50021.92094507254	49967.75897273255	29
50161.3253682657	50056.80207518409	29
50285.379693886156	50559.7223988044	29
49949.67198655323	50320.84911346289	29
50537.92574399726	50356.03176774592	29
50012.824446508275	49895.43855570841	29
50015.135341122106	49934.579754435166	29
49785.80618279301	50056.924239997315	29
49874.53223850652	50262.691977558236	29
49979.167844941214	50517.24371796379	29
50559.03471569725	50433.85802284458	29
50421.440170704016	50557.92996675464	29
50573.36937352625	50208.92127601047	29
50407.818016183046	50589.97558789313	29
50452.24286214451	50558.560704877265	29
49805.139440697814	50178.95059881257	29
49848.25494560983	50235.48299884425	29
50574.42885724909	50401.8648372304	29
50109.805679768026	50342.91124606012	29
50388.14358771589	50090.66662757203	29
50411.116936496204	50624.16931245107	29
50360.007597086944	49996.02055361804	29
49980.983123510305	49998.89280862421	29
50348.82741424267	49962.9205230025	29
50105.1155724611	50547.02913175996	29
49825.672087133265	50046.349157383695	29
49913.4942613144	50300.479221566144	29
50430.82335854903	50276.74947502944	29
50600.70234163248	50428.67534575954	29
49847.079730770296	50279.506229822975	29
50450.76489615951	50524.09938688808	29
50022.13400178858	50010.899813847136	29
50441.800271873166	50469.91130534994	29
49941.42843783893	50070.385362792185	29
50047.92958812953	50392.65833268503	29
50438.84304138447	50651.43597676423	29
49818.09138351746	50230.26544705935	29
50008.533850111686	50478.27852236806	29
50036.28490411333	50359.6341463303	29
49779.93929914825	50236.7328321538	29
50005.76126385854	50328.8041063738	29
49904.68477503525	50254.57439470925	29
50081.630108795296	49898.35769173982	29
50385.19942127002	50556.60173986219	29
49856.347260392424	50309.875928222245	29
50261.28684005175	49896.15042549408	29
50114.71590002472	49881.10905618036	29
50306.55047357352	50015.12959636475	29
49986.52305427892	49868.267949876696	29
49816.434554766405	49989.05314443495	29
50604.86375326581	50194.26711329042	29
50409.17952070004	50011.87689529467	29
50016.345440340716	50410.75989958026	29
50624.912067638	50325.729515306186	29
50082.67846552325	50574.77459665524	29
50223.5808054445	49992.57030842655	29
49875.35110352376	49986.9465595287	29
49816.477805333416	50296.25008618734	29
50177.60534017134	49996.03716487335	29
50601.658829445696	50158.671842297765	29
50273.369049881265	50591.65396740107	29
49788.38653749092	50316.623800181485	29
49759.202581587	50210.53107869571	29
50104.44108055667	49848.72860101572	29
50267.52230708066	49956.73585462337	29
50635.54611257989	50185.50012689696	29
49793.87848046192	50349.59748276351	29
50356.68636972025	50464.740255677265	29
50355.31628722132	50535.68222998927	29
50314.75955578822	50630.77505154908	29
50582.26778266192	50133.902670006275	29
50482.108210826074	50550.61826785498	29
49809.3252223106	50263.7884026373	29
49786.83248955175	49973.945115308765	29
49897.70189765971	50326.63179672173	29
49872.02245928957	50345.783830807	29
50608.833043895036	50462.16878940816	29
50509.530077662435	50381.137258284834	29
50638.95957945244	50426.998142678385	29
50319.90271891603	50664.93734522931	29
50638.77022971518	50358.94816250031	29
49961.934479692514	50030.81481861212	29
49733.63449266986	50192.557477310096	29
50003.98829989803	50370.392922425475	29
50439.92973130385	50592.12590960072	29
50255.155094798465	50563.47326329569	29
50179.94978733529	49943.50112243318	29
50359.02351165483	50593.51135389713	29
50671.25229768456	50193.38528672077	29
50547.58990227697	50183.53354997999	29
50349.39189853762	50185.78718074099	29
50103.48337252277	50271.55842247283	29
49884.07077990819	49952.01504496612	29
50075.539969790734	50607.768744815054	29
50513.65015812983	50172.98530856683	29
50135.26406085217	50544.63212725958	29
50034.25094943395	50454.40013677142	29
50017.87239903379	49852.81138620814	29
50093.650625497125	49812.01808736546	29
50683.88719218309	50163.80468609771	29
50380.263252427176	50638.71582076128	29
50063.66681810305	49870.642022889304	29
50157.983095203825	49917.218779680894	29
49744.49097628807	50160.67871316225	29
50451.98308038102	50179.090652847786	29
50605.057714017414	50105.55698273504	29
50147.89398300082	49881.84144039517	29
49759.29121935194	50299.75915472667	29
49983.10106557815	49929.79215642938	29
50213.68935733523	49938.84744714618	29
50467.83580846473	50629.42609663225	29
50587.32434123349	50248.92818165278	29
49916.74454526875	49954.47584631276	29
50068.719905116144	49838.65787477668	29
49750.90613817518	49967.95803131186	29
49858.557521439645	49935.40691225962	29
50378.807716301795	49947.46805444609	29
49997.940808401516	50548.6498338521	29
49781.77625898102	50148.57564923208	29
49866.99932031039	50375.43039866314	29
50525.529508578686	50474.58588520744	29
50291.289322867844	49880.46404301842	29
50401.106127836894	50056.562959726994	29
49997.35081879443	50445.74964818073	29
50620.64143042594	50078.99211655339	29
50623.82068580081	50220.015191789484	29
50495.976964440306	50603.205518240116	29
50650.212492816296	50095.85602448372	29
49760.2418235454	50360.2088920094	29
50353.91887296325	50661.85846163307	29
50235.05698823535	50593.24081837856	29
49967.455298229106	49843.78863148862	29
49726.90959712648	50135.3700841896	29
49947.60875706466	49935.552220945196	29
49836.79566857236	50375.946152212324	29
50281.65778351208	50648.11196450701	29
50633.708970317326	50264.235443573096	29
50435.87439336081	50038.0760905053	29
50210.794014002095	50575.29064560475	29
49952.335563656496	50534.11896388017	29
50086.174022057494	50397.576603959154	29
50511.70515644298	50629.618450622605	29
50655.98902326492	50126.5512019068	29
49762.53669519234	49996.84415101847	29
50393.58059906856	49982.16823760678	29
50084.024881802754	49776.588074106454	29
50315.01940376712	49852.77104669272	29
50050.81615569273	49984.255546598375	29
49791.914774835335	50018.778899202654	29
49736.22316955758	50023.85393952765	29
50255.57604561554	49866.409526391835	29
50106.57259896372	50375.34487922515	29
50576.09152756012	50478.17843727484	29
50498.94680038616	50517.09962175244	29
50208.96827686773	49908.15123579343	29
49985.03015392672	50398.89868037855	29
50251.37644418882	50637.2903040179	29
50570.302243150414	50099.43530530647	29
49697.18028089918	50196.412576602444	29
49965.91000469917	49894.94116421187	29
49826.92381754767	50331.28440633451	29
50310.27784685657	49913.55384405681	29
50290.01577524284	49827.44519618294	29
49929.42675352198	50350.47020993798	29
50212.49099035206	50619.18285859129	29
50048.70012722473	50632.99611965464	29
49717.43633168942	50051.47396699379	29
49749.04272280482	50058.98311967895	29
50585.59216403486	50341.60223625271	29
50242.74161580531	50668.467762410575	29
49950.15526722487	50389.00325710133	29
50656.25960540153	50455.029602754825	29
50017.50264579202	49820.725699443756	29
50328.99872020992	49991.214052513744	29
50635.87304869814	50049.5606541224	29
50046.08433232595	49805.46432499564	29
49979.4778012619	49964.670409282306	29
50669.85098386565	50042.17271159881	29
50046.51278633453	50667.636641408324	29
49774.70247177723	50181.77000691862	29
49977.91993000497	50345.446457320184	29
50661.82824973945	50241.20861743034	29
49942.42284919632	50564.09597526037	29
50120.67419479071	49933.46606637181	29
50436.797242132096	50688.43765404142	29
50659.46149552423	50013.04545330223	29
49730.866770181325	50281.79165185234	29
50600.61464139952	50047.03058247371	29
50511.92634564066	50547.15892587235	29
50425.14710510076	49984.22025522436	29
50118.19058074054	49770.74248987072	29
49778.92936640985	50276.99274315891	29
50182.541396624394	50550.742264923	29
50384.33544753435	50675.874161661704	29
49909.53365964668	50565.05437734059	29
50484.51063978691	50489.434139562334	29
50659.31831753131	50317.315945479604	29
50543.023830392725	50621.876212718664	29
50623.109779956976	50008.38324748665	29
50709.78412512921	50148.52158197212	29
49910.33052422752	50534.29817448805	29
50465.20865180214	50143.74389986592	29
50166.48700426177	50579.36885886995	29
50178.63166741841	49882.17617229036	29
49695.848406288336	50268.936956813	29
50212.64213581735	50544.867046214335	29
49825.38673434766	49929.29870593195	29
49685.80310289832	50068.64228601029	29
50589.72315939547	50017.76707025637	29
49943.76829555032	50502.2077216651	29
50087.82390106666	49738.787675443644	29
49707.418355173584	50094.12820304116	29
49914.20079287034	49985.92243613782	29
49931.425561311946	50471.09833298875	29
50224.4388961781	49881.27356037639	29
49719.07887464944	49996.44238111875	29
50368.317373281745	49910.190319726345	29
50673.98300659815	50344.16433628902	29
49660.121074109775	50194.03237450491	29
49743.52510406209	50393.60212587237	29
49717.46593224483	50221.187925092585	29
50568.25594875179	50061.232502854895	29
50471.032576917576	50700.95109797961	29
49693.65069502632	50024.332665202106	29
50468.712286092334	50662.01625704551	29
50710.37627351616	50182.284736786205	29
49934.94100379993	50011.12917915008	29
49752.78612403461	50116.50578081508	29
49898.05137204858	49923.689904958366	29
50126.63123698856	50577.54844255189	29
50446.18672835909	50006.15073997816	29
50739.249353671694	50159.79421141007	29
50710.31772615044	50117.27389391599	29
50714.42206949576	50219.01174664032	29
50593.96256898273	50372.583258779916	29
49984.19517509409	49804.818824723305	29
50179.76017819759	50609.23591493947	29
49946.986782091226	49794.07625897063	29
49750.50089722671	50246.15084347644	29
50686.76007096371	50445.09897161864	29
50344.35561388071	49865.325171146804	29
50381.58597021659	49858.75718834126	29
49902.12979979121	50464.06052799472	29
49925.15534449538	49819.73798963508	29
50699.508727537104	50321.93524636785	29
49969.30365752004	50483.40640417666	29
50030.04191731981	49779.60583717756	29
50476.49011474773	49990.303002500674	29
49910.52558411051	50493.87346795276	29
50415.22715228761	49950.983782894255	29
50063.270962013674	50694.14109241512	29
50141.82881000963	50608.028487338364	29
50560.96453736462	50028.94704272478	29
50469.643410702716	50584.975174183826	29
49949.26913771499	49976.90223250834	29
49915.34944302635	49790.385252245105	29
50534.10071434574	50051.01785872222	29
49842.104813291255	49964.544743204315	29
50620.908562138575	50135.20404668176	29
50017.301452874606	50622.65863944167	29
50666.105797551885	50279.286006215865	29
50537.26929629207	50102.75271952161	29
50110.82980424236	49712.072189111575	29
50346.478582865806	49830.67541692159	29
50697.924629376976	50408.35449618911	29
49945.61237945573	49756.2816794404	29
50526.34047070507	50013.921413713135	29
50652.957879653004	50491.73798494726	29
50571.91167873327	50511.56832322154	29
50603.25364751209	50531.32370773901	29
50558.48256687181	50593.222190909066	29
50750.46446957986	50233.086179397695	29
50122.31319926111	49823.63962053806	29
50049.811319048014	50591.450660142524	29
50631.16064356022	50393.80947364051	29
50745.973880054094	50197.69296753745	29
49880.40751342999	50554.43411540792	29
