# Supplementary material for: Abundant Topological Outliers in Social Media Data and Their Effect on Spatial Analysis
Source: PLoS One. 2016 Sep 9;11(9):e0162360. doi: 10.1371/journal.pone.0162360 (PMC5017681; doi:10.1371/journal.pone.0162360)
Supplement: S5 Dataset — See the respective attached file. (ZIP) [file pone.0162360.s005.zip › S5_overlap_lws/clust_31_40.csv]

50000.0	50000.0	0
50005.617866136956	50000.0519731636	0
50002.52047643192	50004.876090250946	0
50002.689334711264	50003.13657812308	0
49993.82957819091	50000.67820598295	0
49999.02133034173	50002.74311771021	0
50000.62508924751	49997.57153556058	0
50003.12463782944	50000.09610427862	0
49997.57385027558	49999.84121669528	0
50000.7474054147	50010.00724846448	0
49994.4714122237	50008.6578664922	0
50009.65697956892	49993.518401903086	0
50006.21919399996	50005.54852243241	0
50001.095320914435	50006.51696888545	0
49997.76648551505	50011.80979805977	0
49992.871942356476	50015.39754370275	0
50012.74981278483	49986.73871695857	0
50018.58647191826	49990.55611261125	0
49993.479156172514	50013.71835514086	0
50015.96499319302	50006.705808788436	0
49989.3655601913	50011.220919868014	0
50020.12901804716	49990.64524344877	0
49997.53397774438	50013.28163175991	0
49992.02291687238	49993.22394946702	0
49993.70087287382	50012.49075380555	0
50014.038708603686	50009.481436982765	0
49990.5206090736	50010.10707474396	0
49995.815075999715	50002.757859915895	0
49988.57262477311	50018.87567586168	0
49985.205754429204	50018.991416067714	0
50000.753092597726	50008.92987510806	0
50007.12835689727	50004.5064469943	0
49988.18316939765	50021.965627571284	0
50023.00980510928	50012.84799172331	0
50015.303310407464	50002.549411548316	0
50003.71952171015	50003.70894044671	0
50008.88986368925	49979.077652611086	0
49996.81979534139	49995.34390749475	0
49998.94671960802	49990.96645783639	0
50007.58827520875	49972.71365685861	0
50008.876317257826	50005.85307888341	0
50000.8144250401	50013.706889942834	0
50003.714838425534	50007.820901458785	0
50001.588387733704	49976.2283774819	0
50016.100105237405	50010.206884821266	0
50001.35678820628	50015.50812547974	0
49986.21253594532	50016.916857276745	0
49996.35393901498	50000.28888942667	0
50006.46273709469	50012.86513056279	0
50004.75420497777	50017.69122242193	0
50005.66435559645	50003.276707844845	0
49992.34798452613	50027.8751629872	0
49995.45944176766	50024.66749863028	0
49984.74545734642	50026.693621182414	0
49991.107740510946	50005.27986082665	0
50002.66515454976	50012.75072682848	0
49981.244047583124	50021.223953608634	0
50024.3612314805	50010.80504013063	0
49999.239320752036	49976.959525565035	0
49987.115787018316	50000.97386580161	0
50005.81254185144	49991.93259326773	0
50009.513775259125	50007.19859393015	0
50022.34214683989	50018.54227954308	0
50018.211643719034	49989.32904480352	0
50004.547079700096	49982.58527082029	0
49988.8456146988	49993.5372812326	0
49990.448020219235	50002.43383338751	0
49988.8883163795	50025.70348757823	0
49993.95605091015	49990.62298435866	0
49979.57349343251	50017.44743331287	0
49993.61998194337	49998.8335980756	0
50014.931316771435	49985.91142186888	0
49993.608343833825	49992.74728509485	0
49977.440538726456	50020.13597552961	0
50007.968850473684	50013.02057694987	0
50013.34750767807	50004.97356768187	0
50003.200530054564	50017.44372002275	0
49999.23305352258	50009.409663930746	0
49991.425046132455	50023.405105677804	0
49994.724523319564	50019.00029264135	0
49991.27881765631	50010.76046682384	0
50006.84586173645	49978.00618291794	0
50028.831314768526	50011.34911333689	0
50001.3612650346	49979.21196468529	0
50020.98863127538	50004.80596532164	0
49998.75093557429	49995.82732925432	0
49995.4441258003	49997.28253788326	0
49991.489081565116	50012.21829990068	0
50006.24099323281	50011.48454490207	0
50004.79866590971	49991.89932227533	0
50016.233772829895	50003.19904894724	0
50016.714459267714	50015.182749829175	0
50017.7315448403	50017.16734048088	0
50021.991572317085	50017.52189201108	0
50006.91518930322	49998.42962103721	0
50007.56048927315	49991.89347014625	0
49993.93809606977	49988.93913320493	0
49987.00664227186	50012.58033247648	0
49997.0858178483	50008.93395138812	0
49994.04919956522	50016.66461972759	0
50011.84285352973	50005.72617756539	0
50014.481944166946	50006.68362759123	0
50007.871174675056	49990.44715453634	0
49993.63386266311	50008.00409428245	0
50022.74306037996	50021.18141586944	0
50005.93254669708	49984.05523899566	0
49992.24889826113	50009.939607623324	0
50008.4427934885	49998.58463635654	0
50001.04290890485	50011.37214186102	0
49999.3052704781	49993.19977632991	0
50010.89753360852	50022.16578353757	0
49993.175524820836	50006.918569045156	0
50016.91622746796	49988.41137453173	0
50003.59408194109	50010.58844588422	0
49989.481770527505	49995.4861177332	0
49984.73585085144	49994.20070302458	0
50012.837114776354	49985.1365133406	0
50000.34305247011	50012.785151609714	0
49995.93687457166	50016.99500522154	0
50003.31097355637	49986.238309245724	0
50000.04605916713	50022.082498322925	0
49979.589436539696	50028.499326432466	0
49985.52414874005	50010.01286309389	0
50007.108907010544	50020.95847414887	0
49986.966473469394	49991.51938352491	0
49996.327747491756	49980.00227674999	0
49988.17212697217	49996.38698153703	0
50019.31313217457	50007.61923985611	0
49992.53588896353	50022.37133355393	0
49999.09466713823	50013.476121375024	0
50029.14446966455	50014.75448633938	0
50013.38928689112	50014.433837214296	0
49991.27886238349	50020.93796858425	0
49991.83480712943	49987.47643329798	0
50024.589045646135	50016.69583277622	0
49990.247207031265	50014.37724764673	0
50003.43966867959	49997.20275845644	0
49979.17630883298	50019.5881879999	0
50004.97473340724	50011.470830402024	0
50000.53356820436	50002.76897484182	0
50001.61653316917	50021.572832778234	0
50018.94424032681	49993.60663840168	0
50020.38047703234	50020.74765985587	0
50003.83350669472	50012.03122730116	0
49994.89504568151	50012.84439750901	0
49996.87682846905	50025.861913791916	0
49997.098711243336	49994.16967536577	0
50008.03526460013	50010.35644971345	0
50001.92318083519	50017.45295154525	0
50000.377491796935	49976.984220335165	0
50026.91338485968	50022.55672487124	0
50010.45322470468	49995.07446463879	0
50025.84685964897	50018.18498681671	0
49990.80211823522	49972.58716393453	0
49994.72272385651	50011.37120620343	0
50001.852378398005	50018.878474248006	0
49993.667654834906	49987.16892821146	0
50007.45552580738	50016.24722775261	0
50006.35128652182	50019.260102430024	0
50017.30387364059	50007.37394946992	0
49992.58703477916	49996.877168060775	0
50009.947620039384	50010.555094314834	0
49981.69947842373	50032.69512916941	0
49998.7770444248	50004.736977470784	0
49994.8396787193	50028.32619228644	0
49982.117999111564	50004.50644407321	0
50013.2587395598	49973.331376080634	0
50007.117533706994	50013.97330272922	0
49986.106936163014	50005.875429998	0
50001.72815943438	49991.6223069385	0
49998.46111792426	49998.329947724305	0
49993.05079443288	49995.51758079045	0
49989.09372078051	50029.30164552847	0
49992.520614717694	50005.040407713124	0
49983.052676738946	50016.443790599325	0
50009.99933301167	49987.13042252917	0
50015.98052851708	50019.71642252736	0
50016.21088632802	50021.48245778065	0
49998.70534882709	50006.917655615514	0
50009.12283055781	49982.086019546914	0
50019.024422535396	49979.180277617896	0
49990.26812337824	50030.2433063761	0
50003.491373859586	50026.35326489596	0
50014.994024579595	50017.72461282274	0
49999.503039100484	49979.993643984395	0
50016.59446989725	50011.704717480185	0
49987.5977680182	50016.2290938631	0
50006.390223561066	50006.65247227412	0
49981.80446184957	50026.90913270939	0
50031.93010862833	50017.21669287606	0
49987.002216492045	49994.37889454773	0
49985.92984921823	49988.95089163288	0
49987.43993140122	50031.405447704085	0
50013.74744611762	50012.43595942395	0
50018.7613895136	49998.645986736985	0
49976.04473665306	50022.98122919165	0
49987.940111189746	50038.4642042733	0
49998.49833424281	50015.34065276485	0
49994.770924699485	49982.39483626172	0
50000.81946056605	49989.27299020345	0
50016.92192325264	50018.480079521134	0
49995.77472700451	50009.82146876009	0
50025.69800720146	50020.491751462134	0
50013.55698775832	49971.58637274212	0
50011.00484594075	50005.00909070638	0
50026.67566909949	50012.980460931394	0
49997.33402353429	50017.842517393554	0
50004.40707653658	50000.68201633885	0
49990.062388632665	50021.873354042815	0
50007.94935946199	50000.55027054603	0
50021.52709422977	50008.28070517207	0
49974.42067889195	50019.43514323515	0
49993.46267817778	50033.181532471506	0
50011.86235055272	49996.41798817724	0
49987.663678211175	50043.84812144951	0
50007.67900232572	50007.70860501627	0
49994.15871647191	50038.08133593811	0
50007.33149770581	50022.79586273945	0
50012.948596504204	49999.23930996417	0
49994.60830319436	50003.57991862978	0
49983.259687413985	50006.67382320212	0
49987.767663779436	50025.748578925755	0
50000.377272225785	50031.02940101947	0
50006.200386445016	50001.51095319235	0
50025.26392312976	50023.16967630435	0
50013.22075925868	50006.565093937745	0
50016.585940684716	49986.990231434385	0
50010.34109688018	49983.7662747601	0
49986.57033639794	50020.426911942945	0
49995.74608418766	50014.093268935794	0
49979.820894012235	49999.83087349788	0
49992.848058799624	50018.606894891454	0
50009.49589345917	50004.08409166397	0
49995.445185531455	50015.34504338111	0
50012.65381958483	50021.704694713684	0
49996.32469968638	49986.25708256548	0
50015.35167753262	49996.81578074006	0
49986.545683340795	50011.15751195093	0
49999.01544000135	50031.23030123682	0
49984.04955694483	50033.704391224725	0
49996.34341982974	50016.06335658903	0
50003.28740459564	50033.504668726906	0
49991.228567853206	49998.994701024145	0
49998.48690694425	50034.82578726027	0
49978.796080530774	50029.228557862385	0
49972.68784987362	50023.40757561975	0
49979.767530607896	50006.443727209575	0
50003.901374846355	50022.071294366	0
50006.68412061943	49996.90955893893	0
49984.807419862154	50032.82916653138	0
49978.76889817724	50004.212907244015	0
50003.12234167268	49996.03595609164	0
50015.35949676402	49981.16546488212	0
50022.09116220106	50006.067597515845	0
49983.69614882663	49993.828876330015	0
49986.78398419033	50021.42345671076	0
49981.729597247	50017.71289487197	0
50005.12751088182	50026.85013294925	0
50006.22458721331	50010.28292114303	0
49996.483865586386	50007.00468741623	0
50009.52473506737	49992.39278211181	0
50014.49173332011	49995.93493838386	0
49994.50958438835	49996.90612479115	0
49987.59907203679	50009.38172949153	0
49984.960476002576	50031.0667794853	0
50008.74957161253	49994.92256567525	0
50010.46636301196	50003.077502344924	0
49984.148036034974	50017.19326230654	0
50004.971353289846	50029.65237519613	0
50012.70520670574	50000.99789815918	0
49989.42472028371	50007.06726861293	0
50027.670453407736	50018.20325321183	0
50011.440803861224	49968.8031552737	0
50037.945541020505	50011.155881581384	0
50001.96560497818	49985.14721363819	0
49991.94746759981	50013.46046976003	0
49999.00956378052	50025.146383235246	0
49982.77803511375	50003.13282277213	0
50014.11323694496	50000.20060613697	0
50023.13171616355	49987.58322604696	0
50004.21835121946	49971.40399318016	0
49990.15117831817	50013.05817990865	0
50008.16124251416	50039.635897582004	0
50007.9107866898	49997.54848848105	0
50000.976005797296	50001.37556251932	0
49996.1869171375	50012.1411597242	0
49981.777229712156	49995.12804494148	0
50010.25573551855	50024.995130932744	0
50002.20217308013	50029.874141640044	0
49990.618018822985	50036.4754032552	0
50022.654906278236	50014.17767062547	0
50000.18629733061	50004.775095715304	0
50025.70954018735	50015.05150700048	0
50028.39076938722	50013.5273054852	0
50004.52778030394	49989.54551679142	0
50016.11597760707	50023.63763528583	0
50012.06226017531	50002.80007589341	0
50015.57500712852	49976.59380574366	0
49994.04699387851	50036.766962947055	0
49994.23147591261	49994.86285691521	0
50014.20591833191	50001.96130031095	0
49991.086709624265	50026.4410707605	0
50011.53302681228	50007.14228004492	0
50017.28634181816	49997.76666689308	0
50009.97828130183	49998.98694511831	0
49998.42280858828	49997.16648699374	0
49981.63287193219	50012.98265475019	0
49991.38352638326	49994.802665766714	0
49998.19710648119	50026.74208698699	0
49989.2673735177	49992.100332574526	0
49983.60754580687	50026.18559871288	0
49994.711411941484	50029.90708723193	0
49985.614406423905	50041.25400036813	0
49989.39807355238	50009.12529163965	0
50001.85647537816	50002.18674254224	0
50007.411759296454	50011.884343995625	0
50012.52113279647	50010.93874121604	0
49995.30592486966	49991.43488924765	0
49979.11028741994	50021.34781520681	0
50011.93847514872	49994.777266105055	0
49997.2733219588	50022.30152669196	0
50003.09050523105	49994.98168183356	0
50023.58458192335	50010.008031241385	0
50024.400635161015	50015.63969515379	0
50009.31669316404	50000.960651664485	0
49988.547157255955	49986.54015875034	0
49987.42716531743	50019.481186598656	0
49984.02617602661	49992.260688525654	0
50006.996567558	50029.43673642438	0
50011.17538221257	50014.127750046806	0
49997.479248524534	50003.13788148927	0
50011.23886805816	49977.80876427163	0
49992.68056377014	50025.21909796744	0
50017.791785206966	50004.10504468356	0
49976.18799995448	50019.12711047864	0
50003.16269428631	50018.86082004992	0
50013.78688239874	50015.99415080916	0
50034.04869841953	50014.82994020081	0
50020.13939552426	49964.31969397732	0
49993.31683021726	50002.431098134926	0
49989.127824122916	50001.31052695597	0
49989.148691333205	50036.650567528675	0
49992.04054653573	50033.88130223572	0
49997.310770919445	50036.47767098101	0
50014.313896486216	50011.5437939993	0
49992.59109417176	50000.573211457	0
50003.566652880276	50030.50523785303	0
50008.267877108185	49989.07992392232	0
50003.849215893635	49983.772560070334	0
50027.92889428372	50020.7037335592	0
50021.73705097939	50009.564116499336	0
49979.67136981523	49996.9167302186	0
50023.68623823112	50004.8260394773	0
50008.60181165578	50003.29954302877	0
50007.03426341326	50002.78519483586	0
49994.34337435215	50032.255215823694	0
50008.65204366756	50021.587738195856	0
49991.824498461094	49968.903099107214	0
50018.683804969405	49969.64528418167	0
49994.911833902814	50002.06249770319	0
50016.093547154676	50001.04383182233	0
50014.49326475696	49993.41580814624	0
50010.70785577176	50012.68365077591	0
49992.09018308693	50030.92397957105	0
50009.82484592517	49966.31554819194	0
50009.86338540017	50029.15447883959	0
50017.04459773899	50009.42883168941	0
49975.05479511751	50020.48444939664	0
50018.814266957874	49976.935422037845	0
49972.86988915821	50011.1602949544	0
50018.73839936864	49964.38397057632	0
49986.31902075687	50007.88823209961	0
50037.84677869666	50013.49214320599	0
49986.7626497455	50022.57075428513	0
49991.27558686835	49997.38676047086	0
50021.65196854081	49986.9755175455	0
49991.72022925353	49991.05799227098	0
50014.31039277268	50003.195809406076	0
50006.33076488964	50021.85080608137	0
50002.45842725257	50020.733578880114	0
50011.95436890833	50032.05146346114	0
49976.475326719534	50026.32249645093	0
50004.463461898726	49974.22705170795	0
49979.26540775074	49998.92037446053	0
49985.75689271241	50024.974625693074	0
50016.455724572654	49985.246793367325	0
50017.17577699267	49991.01902038148	0
50000.601946745934	50034.29818728195	0
49992.16185760877	50007.363039662254	0
50008.80198918544	50016.70893323739	0
50008.86332272949	49997.23757014096	0
50005.45492158128	50004.812675392786	0
49969.349246922604	50022.47156029463	0
49976.08853392796	50028.32756045967	0
50002.331688862534	50006.25738942542	0
49985.74764509577	50012.984861611265	0
50002.02318493679	49998.08436648884	0
50001.91558525365	49975.034283284134	0
49999.095815587745	49982.605861267206	0
49978.35180052781	50017.54967237323	0
50012.38340044227	49979.87179005157	0
50023.600333695045	49993.823460517066	0
49990.4001842264	50016.861106052296	0
49996.075796262594	50028.875218757785	0
50009.63871960279	50009.357844056445	0
50014.32338329563	49980.620621059534	0
50004.370390024604	49999.55927239333	0
50009.933266449494	49981.04026973331	0
49998.279070073906	49989.14790118183	0
50000.09027862911	49985.965986953976	0
50007.58425433884	49982.493922115704	0
49993.48622997502	50027.222240225536	0
50017.4955434832	49965.03907990478	0
50010.51554905166	49989.16362642156	0
50017.824674773416	50002.22275061968	0
49990.75178922058	50034.86742795569	0
50021.88043196609	49961.175165641675	0
49996.64421145819	49998.7371607102	0
49991.75780021829	50019.4660592154	0
50027.913500418224	50017.15451996617	0
50013.81569746937	50019.689133858	0
50004.28831352451	50038.52084396365	0
49992.77931921248	49991.59900125161	0
49978.65701512325	50012.84377515613	0
50004.77482026446	49976.135135741635	0
49995.813684054854	50035.236614467474	0
49983.03468438865	50031.81985864512	0
50004.71734782377	49993.66931775265	0
50025.85747707013	50011.10938751277	0
49968.74387753086	50024.80184334084	0
49983.529336245294	50009.64252562868	0
49993.39848285341	50003.617739878144	0
50014.46718570509	49983.96089301351	0
50020.173441734536	50016.480228422304	0
50007.693507416174	50033.053834120445	0
49993.186312447346	50024.280714627246	0
49994.973836738965	50021.34108776201	0
49987.60408232425	50005.36708203352	0
50009.56722554615	49985.41140067304	0
50011.064823329914	50009.00448136461	0
49987.27549327144	50024.53233017405	0
50005.69923091442	49985.19514755773	0
49996.55414988045	49990.38935152011	0
49995.07237807018	50042.04749290123	0
49995.256284043724	50007.171566107325	0
50004.63754884523	50025.44366895706	0
49993.49255571869	49978.12434827637	0
49989.83621802233	50027.89987456958	0
50001.51715467434	50004.43497947403	0
50001.41748931328	50028.01783116377	0
49988.46472947548	50014.56638681003	0
49995.615601532205	49989.10904325816	0
49999.81186632161	50032.984149561446	0
50018.44718751919	50011.09523383245	0
50006.87791557796	49974.77446315902	0
49998.651631418616	50001.085531096855	0
49973.43281330659	50016.31538166456	0
49999.58320808095	50030.37685735507	0
49993.2894251306	50029.713716955564	0
49975.40500419498	50029.76201243983	0
50024.11542290242	50025.79299951493	0
49999.27756647585	49989.79791973968	0
49975.331603970415	50018.305052245814	0
49989.444688856944	50015.01093933485	0
49977.12504489644	49984.27347298042	0
49990.25690366514	49976.93831099457	0
50008.542487659186	50029.22940403769	0
50030.156146407935	50022.63532110915	0
49982.07322711716	50040.05289780173	0
50015.510839560164	49974.52445377229	0
49991.451148315326	50008.25060634001	0
50004.828070634074	50001.96933190945	0
50005.25330437662	49996.96558677492	0
49985.312292490395	50028.4759868639	0
50009.362837543355	50030.82482796203	0
50032.563228420164	50009.47854831758	0
49995.611104707394	50005.87596824924	0
50030.271117137454	50014.62710637189	0
49984.88558796916	50014.44361380154	0
49964.64000266914	50008.941933773196	0
49988.96237106808	50042.15384836116	0
50009.56366943694	49988.76303901595	0
50003.12119682203	50036.8696976103	0
49992.18350608743	49998.14283062459	0
49981.495117914346	49992.42868929224	0
49974.716587797215	50013.61636381599	0
50007.40338647013	50005.50670355559	0
50004.1132212756	50009.0422421293	0
50010.68776219184	50018.411945879954	0
50015.32555646248	49998.84607093262	0
50030.745394478356	50020.15587370813	0
50025.03173903792	49992.682176105074	0
49972.46927924088	49992.61330818193	0
49996.89332440772	50014.40214761091	0
50028.82168033592	50008.767927582856	0
50012.027869657475	49992.27122572834	0
49986.86969018716	50002.801212535116	0
50034.801909062	50011.167777959345	0
50022.083673384936	50010.63417620861	0
50009.30764203974	49972.31312632704	0
50095.43296365853	50060.80864816547	30
50097.69636756774	50025.97024855571	30
50060.141057183195	50065.588155342455	30
50042.606974143164	50032.20285519255	30
50022.65435574637	50058.69435244277	30
50022.98321852291	50003.89667110851	30
50126.795406829915	50037.261194836734	30
49996.43710546901	50084.201141676946	30
50133.5380602768	49999.13997097219	30
49981.069745628105	50054.284870662224	30
50018.05673855132	50116.95453138832	30
50059.01347661444	49996.662836680574	30
50019.02704936633	49969.31166294586	30
49986.320774867265	50119.71973696353	30
50080.35028553411	49972.15760860388	30
49992.51794849361	50024.668362870136	30
50042.89131171016	50144.78267520786	30
49955.35250251596	50023.76101901769	30
50061.77186258542	50117.0586973912	30
49930.29301622484	50043.404799205964	30
49927.63636854968	50005.894624734065	30
50160.312878368655	49977.09311705732	30
50149.714639798265	50061.77440086802	30
50000.16899055589	50149.5089314119	30
50111.490624880775	49968.652036501575	30
50096.462681822646	50125.43300032734	30
50117.221291521615	50154.293073335255	30
49889.41668169074	50006.20005010997	30
49963.94767573549	49985.28257006348	30
50089.82897222025	50092.32582802504	30
50054.45709738599	50179.45244430014	30
50134.94010917696	50185.782767419776	30
50127.50411012017	50090.07552395226	30
50059.04893908949	50214.544131999835	30
50071.724812904074	49933.244984665114	30
49959.17360373155	50097.50399828451	30
50149.69198514303	50220.55096411158	30
50088.16822156064	50232.18523444844	30
50186.89867550704	50229.25690234166	30
50081.043988848905	50155.387743562445	30
50053.9648523923	49905.562763028196	30
50051.69817250453	50244.679598566414	30
50140.56129523767	50125.62655719099	30
49935.7964881472	49966.9122363795	30
50101.672583004016	50182.464390357396	30
50023.59052802072	50200.31025826626	30
50192.49969635589	49982.55417657673	30
49955.25681165472	50136.73294947238	30
50035.37130479106	50088.830899784305	30
49976.461246371524	49949.77601636456	30
50220.733703437094	50003.65514640548	30
50143.99553880879	50258.17945141249	30
49947.11047777012	49930.57695074271	30
50013.46041682703	50239.983550081466	30
50090.74861768104	49903.33083848171	30
49969.189996822715	50172.90188282099	30
50083.40814473057	49871.89696990403	30
50176.34693458333	50017.63422936277	30
49964.70695770042	49897.18733989773	30
50031.16785881608	50272.590742570086	30
49996.2534831374	49903.39633516262	30
50199.27433344858	49947.28410764446	30
49887.17993332181	50039.20772287408	30
49983.277249572115	50227.35467556918	30
49988.96954550574	50262.62143992583	30
49860.774564350046	50056.393258018914	30
49850.78324115035	50021.16558715766	30
50007.62986120166	49933.997065704425	30
50168.6239344796	50192.89085879915	30
49946.206107183745	50198.595880842084	30
50186.232573699	50056.216771251886	30
50090.27038292722	50264.51395164326	30
50196.80960166586	50261.8253966974	30
49908.63973844637	50209.59703138157	30
50257.69776241242	50017.495170797105	30
49851.17103104138	49988.249158573155	30
50120.62662589278	49862.20435155111	30
49858.28710877085	50096.04752847004	30
50173.27658207539	50125.33323213817	30
50074.460681368604	49841.99431958198	30
50224.449306589115	50037.89317287089	30
50042.93945641873	49871.558441138244	30
50169.37850424362	50094.38199827834	30
50290.4351113182	50029.72784399228	30
50091.011523910856	49805.976814323636	30
49822.74928839659	50044.11162827423	30
50065.34845021252	50283.690907307915	30
49831.323954016414	49958.681904051984	30
50229.83884348634	49962.2602289601	30
50262.51415969989	49982.56670997006	30
50066.42941677424	49776.217274736984	30
50167.26951317722	50282.092174291836	30
50015.12860283551	50306.75346924557	30
50294.22390765875	49994.021511521205	30
49845.419150893045	50125.15196037198	30
50054.82741291838	49807.757477188796	30
49824.954740276204	50080.174992818014	30
50201.69309959249	50195.586386089286	30
50040.29119768932	50328.349870232974	30
50081.06366984854	50313.542572930695	30
49941.09510821319	50233.41826467456	30
50249.78954503277	50066.93158881616	30
49922.441172449195	50081.67523908237	30
49931.409395339084	50169.579463220645	30
49953.070778129484	49861.959024454394	30
50259.12990113409	49948.14394716428	30
50213.22441914662	50293.89272425343	30
50037.00195936152	49836.659821448135	30
50287.507246314955	50063.57366954546	30
50032.462228118464	49785.524717774344	30
50202.074224049844	50102.80969889159	30
50313.46399962161	50092.5238985148	30
49898.86889997923	50151.067246500395	30
50232.017743543714	49928.23144938652	30
50134.26486492652	49897.25721095728	30
50027.765434594854	49747.201678216	30
50126.0605409258	49941.14681155378	30
50040.9053926926	49714.14022257607	30
50099.23542442991	49756.67928607998	30
50233.73426198395	50192.94187305796	30
49997.3800806326	50338.477846971364	30
50168.92544819418	50157.32881443906	30
49817.759712786654	50004.08004214525	30
49904.71940309658	49976.03532060542	30
49891.25959288983	50075.444724808745	30
49893.03827707159	50119.327110943275	30
50120.20788447108	50311.524793618875	30
50000.80930561469	49776.261474035324	30
50070.465521752434	49738.56036914317	30
49792.208996515714	50027.16613355112	30
50119.19557012959	50349.43699028164	30
49795.645942382536	49965.57694439095	30
49979.3643925716	50297.73212900145	30
50335.07470757477	50121.51256271884	30
49928.753361749004	49839.95075213868	30
49767.0921700872	49950.26610993191	30
49808.09672239353	50114.358875999234	30
50173.497883653894	50313.63928948933	30
50223.2751030319	50159.2400187818	30
49759.513507392745	50033.670342658945	30
49735.533952541875	49932.21851496911	30
50128.49433701765	49771.90785959418	30
50348.83089593819	50092.38861301072	30
49930.47439183612	50113.285600156785	30
49897.50551061963	49841.26203133583	30
50166.06321096301	49944.59171669515	30
50222.78812143531	50235.806656400986	30
50247.046823744975	50289.84634009242	30
50128.95357378022	49817.884828279966	30
50233.074759186056	50318.92161843009	30
50280.838985569026	50101.80894205459	30
50250.07537807324	50349.50157038473	30
50293.962800333335	49948.40169665409	30
50257.32185345862	50248.90249054595	30
50270.7417040149	50320.96035145763	30
50327.71812348253	50007.174655245195	30
50353.36790247976	50152.74955032143	30
50146.60697996081	49743.39147386779	30
49932.31206063303	49901.54673136095	30
50157.71560854601	49795.62075107595	30
49988.887753661715	49858.101994032906	30
50241.26370224942	50381.019040669315	30
50234.99806097886	50120.37669436254	30
49722.55717328945	50038.41181422507	30
49948.1916628734	50276.00163020688	30
50045.577972228544	49951.11593425408	30
50240.478859571216	49895.03443155319	30
49915.267041830186	49875.571177602724	30
49968.4804592487	49769.46974678403	30
50253.90267651376	50216.889956730214	30
50272.67501490715	49912.671339986075	30
50300.54465851521	49888.49509947123	30
49737.90754016495	50006.47566456711	30
50371.183804796754	50185.201815344655	30
49902.202859172234	49918.78420426713	30
50184.91671316436	49820.938036780964	30
49762.341374171425	49982.6926403508	30
50068.75060964219	49699.03687068302	30
49743.257287337976	50071.18885937064	30
50335.68945028933	49894.28957756011	30
50300.89076801947	50307.9089982546	30
49988.398217313596	49822.25332290957	30
49885.43495807962	50186.279261073185	30
49867.37070055019	49943.26260717504	30
49834.834040797046	50162.96938519709	30
49937.95176506245	49758.320403053054	30
49825.50208654893	50197.25176795029	30
50335.95443238411	50060.46925109132	30
50189.721078237286	49852.96882387136	30
50158.00809312291	50343.16340872633	30
50165.52129322077	49889.72456855967	30
50366.56005845606	49886.145621666554	30
49728.51648766679	49964.028617439944	30
50177.37136868707	49762.185799134495	30
50152.4244385393	49844.36557581563	30
50181.984925268334	49727.351156450284	30
50191.546775468014	50348.05848463489	30
49860.969016176256	49828.6250658647	30
49845.02594992646	50228.49253589675	30
49796.42735804949	49932.39195135548	30
50293.30857405049	50223.696484783824	30
50362.52056548193	49996.768830300476	30
50253.96377036572	49866.893229101806	30
50376.86568220143	50113.29161540576	30
49780.71546630808	50136.80171697136	30
49869.03965745201	49909.03353685883	30
50388.06142904596	50080.28688719956	30
50339.39414342113	50297.54482742456	30
50402.56107092435	50204.890978127114	30
49867.76241424002	49859.087864868714	30
50222.01286266914	49844.81352589961	30
50267.81386467937	50139.09609415278	30
50401.26693856233	50043.411571400306	30
49949.86056547115	50311.82309079198	30
50003.7955565259	49719.75494412043	30
50012.67307447522	49682.076282930444	30
49689.475188217635	49955.83007575747	30
49913.49514230202	49731.207014822794	30
50329.192695503734	50330.5068986032	30
49979.03068308241	49669.162377165994	30
49831.42091520655	49919.97819961813	30
49661.64738888834	49941.68086751171	30
50436.71825313028	50223.84395417997	30
50049.172016087476	49672.45842869352	30
50213.52927535553	50405.82018887996	30
50357.991208297564	50216.99841217422	30
50001.16549226368	50373.96708939056	30
50207.13281689272	50443.76535968696	30
50199.058495915306	49907.51298106035	30
49839.26749341487	49889.2582539834	30
50149.22927084803	49704.57449981852	30
49904.62985561341	49762.79567280338	30
49695.86908646597	50066.95811286584	30
50324.448892091204	49927.29823045142	30
50405.76955519561	49885.520266512045	30
50376.3438006231	49960.45158377196	30
50203.30995553354	50482.039190796095	30
49898.836687340765	49695.85459481718	30
49951.502194773784	49815.43985466864	30
49835.25526573655	49849.765794499704	30
50425.811954107754	49913.31298043587	30
49629.13196815226	49939.454962842785	30
49644.79067126794	49907.93983059339	30
50169.75272744614	50455.707163641964	30
50426.773085021705	49944.92742534399	30
50182.232057192305	50421.649070043815	30
50029.14659475901	50398.74384606592	30
49677.01263756337	50034.65488327535	30
49657.818746954	50002.03892588565	30
50383.29695347894	49853.67888455476	30
50310.18833108006	50253.61544622412	30
50154.93663690193	50396.710596965124	30
49805.82826861966	49826.78530613455	30
50395.31668987917	49931.41820430297	30
50431.67571336755	50254.78726363367	30
50281.47445457994	49839.08942207487	30
50429.30224404693	49983.96489856683	30
50362.27431260556	49918.342223927466	30
49690.318437022586	50097.640167945174	30
49838.73160565762	50266.94103922398	30
49950.90438151021	49650.899373716995	30
49752.27409129307	50157.947127031184	30
49961.11168810994	49697.744394004774	30
49746.47768837471	50121.694443155015	30
50398.01520144932	50239.70987277453	30
50117.063761770965	49687.087514367675	30
49702.49032864894	49990.17045807982	30
49597.345300762536	49924.594924149336	30
49908.004224431555	49795.80714730944	30
50211.15480352983	49702.50226218215	30
49922.65604718216	49669.3105662807	30
49805.783156948855	50254.95968052215	30
50356.222108762195	49838.07184930448	30
49872.33138758674	49759.59572344053	30
49599.02469312686	49964.88068046421	30
50393.52778887835	50008.77313206476	30
50459.2435002365	50001.95212556466	30
50497.45350796424	50009.72724836959	30
50216.99335314477	49671.09153049574	30
49768.47331846635	50096.91843394621	30
50320.773588430166	50205.86563541715	30
49592.868797047326	50002.756490174535	30
50247.04557097612	49661.588639403206	30
49836.38944698848	49802.70998068257	30
49641.67279745382	49973.91832772044	30
49775.70236877679	49906.11208013869	30
50280.143313887296	49662.599260248724	30
50518.884497123065	49977.57181630003	30
50369.98232045496	49804.551963819766	30
50366.04682202526	50034.1754567949	30
49772.173990703996	50234.70647854294	30
50304.724225130965	50128.480505341024	30
49688.98220855628	49920.832857781825	30
49964.765397011346	49731.417867721604	30
50549.89730082889	49988.644747501334	30
49860.74762682038	49724.76294374221	30
50346.687390905594	50249.86075996796	30
50120.38712038302	50383.075151007266	30
50149.242121564595	49668.21526165061	30
50248.17936241653	49827.173748255904	30
49579.81074772818	50036.78507154158	30
49771.975841727	50200.51796577614	30
49585.92513332201	49887.85819738164	30
50047.02204805205	49636.33742848433	30
49720.36528650035	50163.454772923935	30
50042.96569970321	50362.46638390414	30
50422.756122332925	50084.874376410015	30
49560.252446449624	49931.02112923872	30
50199.87508651566	49789.062949467785	30
49742.627865631315	50214.83436319025	30
49802.60666432335	50174.01600739471	30
49549.536715842776	49895.48960496324	30
50465.300760705075	49917.5325545269	30
49916.03551201108	50309.21611437126	30
50476.133574861225	49973.84935083815	30
50334.868548436716	49806.99369640702	30
50166.56331439475	50495.080325362185	30
50184.406747842695	49668.00725668146	30
50202.776623081736	49633.20556539419	30
49967.131721690035	50346.40745000969	30
50374.98057097175	50282.182455954804	30
50234.3951819313	49790.149027952524	30
50242.78805175959	50431.80180150969	30
49616.81393411459	50049.5851787552	30
50081.11586273541	50378.87733647771	30
50117.02057118072	49728.10607468321	30
49658.11982587199	50105.93479278167	30
50237.62739461891	50479.18754078163	30
50360.984442082394	50324.049373760055	30
49805.19698604516	49868.93945248557	30
49903.54002129179	50341.21343845609	30
50233.50632790075	49724.4933053819	30
50210.93190593989	49759.24473116962	30
50425.20127752651	50017.42146058308	30
49800.97721579863	49795.8030871738	30
49703.368035318665	50212.14373334749	30
50434.349239056835	50184.495066250936	30
49744.57184937503	50253.47495854067	30
49769.54594540928	49796.24948487718	30
49560.00699858313	49995.11443322108	30
50133.428377688906	50424.853912216095	30
49687.4032772953	49885.355044817	30
49773.84016253597	49831.92793956637	30
50534.206544415916	49949.18843487326	30
49653.68366749323	50058.62666162273	30
49828.406953442216	49725.40661225519	30
49827.47762692568	50303.27922393115	30
50438.03591133838	50053.36303636961	30
50418.2410694939	49841.6404358742	30
49964.87106499008	49617.32536177772	30
50089.872452189906	49671.68935032905	30
49815.655220793196	49758.003001013865	30
49529.06151722179	49929.47962832894	30
50333.5386433941	49971.24672827339	30
50309.987838044	50355.16909377914	30
49772.23853332315	49761.89141844865	30
50260.84634727174	50171.356574247504	30
50266.762596811255	50460.591953260475	30
49624.09767079754	50088.143239712044	30
50355.009372166256	50359.215545943676	30
49742.88300063385	49855.88309791083	30
50309.634391148684	50175.981590704614	30
50385.206681503056	50346.420416137815	30
50469.00248148566	50072.61941149452	30
50072.00629944962	50348.4164106936	30
50299.58578258222	50444.72168695614	30
49693.983509012	50135.65805344201	30
49616.07995463559	49876.84546295589	30
49794.17427065028	50285.67707726305	30
49962.46492529126	50381.47969614538	30
50289.75776332665	50414.36824680415	30
50242.111366169585	49692.3772671674	30
49743.20736053592	50289.91376166438	30
50464.5671756269	50199.78848835954	30
49788.967600131924	50316.9304192573	30
49717.30738488246	49897.356239558976	30
50521.931190961644	49918.49020979694	30
50446.487999748424	50149.008596679785	30
49726.189678676245	49825.77718687522	30
50137.71479555218	50457.904746476124	30
49493.20282597642	49914.71215556145	30
49987.338129881544	49593.51326902879	30
50421.8915402325	50361.43451335302	30
50567.323089025565	49946.56364680505	30
49662.05708697541	50154.85929082923	30
49899.45799358785	49645.77659844975	30
49904.31307720103	50241.09920947748	30
50456.746437584035	49834.875433031215	30
49512.38826898713	49881.27900401022	30
49601.09274874974	50112.65191662904	30
49872.05308326106	50280.323207747235	30
50464.15629556211	50113.559445367064	30
50265.64935002813	49724.16753338225	30
50015.31670360004	49642.64121363019	30
49546.16695655363	50049.09249317332	30
50004.05168344631	50422.439162284616	30
50180.70676157425	50377.39954664971	30
49599.283628696845	50149.78737010356	30
49463.02483206877	49926.71229193635	30
49585.90092048056	50079.832606644544	30
50419.6094804604	49804.778532010925	30
50311.75434846488	49830.36293678769	30
50352.651733516155	49772.736921180905	30
49512.90240475196	50055.9150961083	30
50600.14061410767	49929.25681428624	30
50116.489960446685	49646.68255558033	30
50498.20437839722	49947.89468277622	30
49705.96553095606	50258.343241081035	30
49867.64282164879	50157.97850721299	30
50568.572004336944	49914.848783464426	30
50415.282870252304	50282.18324596475	30
49666.77839463643	49856.632502858505	30
49445.484882694596	49899.69772159618	30
50149.90084357802	50530.25463951648	30
50533.48826461414	50015.4460908734	30
49693.77593357706	50182.04801180014	30
49627.41649225405	50015.342171728706	30
49988.63987649863	49562.45987018892	30
50115.82016085829	50216.893169499366	30
50460.46491764843	50272.63788023161	30
50488.08524880079	50287.288487528116	30
50284.6845596106	49807.55893613863	30
50186.62165486978	50529.33195454371	30
50519.1856434	49882.466836870306	30
50458.14246629417	50365.48913387529	30
50468.68447073547	50237.35707859554	30
50321.74879879789	50414.706327285996	30
49750.12667768394	49886.777723646424	30
49707.32677430849	50303.06517036552	30
49692.96282475174	49828.23321017231	30
49868.43215759785	50352.99985761319	30
49571.699317136576	50178.52139260394	30
50070.30689439877	50416.193173635744	30
50295.85155102073	50481.65151673339	30
49541.196628640675	49966.89741565399	30
50183.2505068186	49608.40878318853	30
50408.915549472375	50130.41614781155	30
50483.796907426185	50391.279308011595	30
50458.696580678596	49883.97080558448	30
50486.45081956245	50176.05151732208	30
49927.5686503203	50361.91825824178	30
49671.48187413309	50302.01756135502	30
50551.45606934461	49881.0914604312	30
50191.466755660265	49572.600414177956	30
50503.439394003595	49846.95359608432	30
49628.48501750774	50168.76375734052	30
49954.94549052398	49571.47717766474	30
50238.46244552679	49627.27479704021	30
50515.421689176685	50382.765782703646	30
50629.48269178217	49916.752850044344	30
50279.677395277235	50282.32526944506	30
50119.75547648151	50491.28589322118	30
50295.06461911391	50516.08010739214	30
50601.18696701528	49897.4542812962	30
50279.287554876086	50366.04291190659	30
50405.123033686425	50396.87442322653	30
49514.92402982447	49983.54494490704	30
49427.145936774425	49928.72584100585	30
49534.10793278008	50080.42698250783	30
50176.25989721059	49537.87650666162	30
49441.97412927283	49960.083305047105	30
50385.85618065251	50422.54457959318	30
49648.95808613983	49831.26294506794	30
50491.77751694192	49898.73257254574	30
49489.1914308778	49948.2850196816	30
49876.63258161312	50312.790659891914	30
49477.897903109166	49995.96463744846	30
50213.697454949805	49526.46611555294	30
49924.322525132	50398.49648561396	30
49539.962325134176	50161.75930220726	30
50291.1498923708	49752.935875206764	30
50404.08268416084	50164.68005974887	30
49925.372574758716	49546.092364721146	30
49611.322964336505	50195.38147753915	30
50511.71745961977	50346.04359257907	30
49600.471543496904	49848.790850779864	30
49795.89947639211	50063.16056991331	30
50462.193644257684	49802.6088396162	30
49879.36824798787	50390.6179934645	30
50389.9118773093	50309.97254735083	30
50374.484516163066	50386.66126995744	30
50302.597975783356	49714.934916426115	30
49399.102851907475	49952.54012207219	30
49563.86317092256	49857.88268984005	30
49699.130695341555	50335.79553848245	30
50117.558956179055	50522.920631381545	30
49987.85847953233	49529.67708743449	30
49671.256083527536	50204.96192166713	30
49548.742728526995	50130.546988830116	30
50088.14586530487	50488.12913068912	30
50346.87278643262	49733.91870725107	30
50476.81821346048	50041.95556614167	30
50146.69535119787	49511.28090316748	30
50214.86084192464	49604.345762206765	30
50485.70635447194	49779.568323534295	30
50126.20593819937	49614.597691611	30
49902.9595224987	49575.22365788089	30
50232.18660933351	49500.76864757471	30
50137.490306621614	49584.041144588606	30
49643.666992240636	50285.00893146761	30
