# Supplementary material for: Abundant Topological Outliers in Social Media Data and Their Effect on Spatial Analysis
Source: PLoS One. 2016 Sep 9;11(9):e0162360. doi: 10.1371/journal.pone.0162360 (PMC5017681; doi:10.1371/journal.pone.0162360)
Supplement: S5 Dataset — See the respective attached file. (ZIP) [file pone.0162360.s005.zip › S5_overlap_lws/clust_32_41.csv]

50000.0	50000.0	0
50005.617866136956	50000.0519731636	0
50002.52047643192	50004.876090250946	0
50002.689334711264	50003.13657812308	0
49993.82957819091	50000.67820598295	0
49999.02133034173	50002.74311771021	0
50000.62508924751	49997.57153556058	0
50003.12463782944	50000.09610427862	0
49997.57385027558	49999.84121669528	0
50000.7474054147	50010.00724846448	0
49994.4714122237	50008.6578664922	0
50009.65697956892	49993.518401903086	0
50006.21919399996	50005.54852243241	0
50001.095320914435	50006.51696888545	0
49997.76648551505	50011.80979805977	0
49992.871942356476	50015.39754370275	0
50012.74981278483	49986.73871695857	0
50018.58647191826	49990.55611261125	0
49993.479156172514	50013.71835514086	0
50015.96499319302	50006.705808788436	0
49989.3655601913	50011.220919868014	0
50020.12901804716	49990.64524344877	0
49997.53397774438	50013.28163175991	0
49992.02291687238	49993.22394946702	0
49993.70087287382	50012.49075380555	0
50014.038708603686	50009.481436982765	0
49990.5206090736	50010.10707474396	0
49995.815075999715	50002.757859915895	0
49988.57262477311	50018.87567586168	0
49985.205754429204	50018.991416067714	0
50000.753092597726	50008.92987510806	0
50007.12835689727	50004.5064469943	0
49988.18316939765	50021.965627571284	0
50023.00980510928	50012.84799172331	0
50015.303310407464	50002.549411548316	0
50003.71952171015	50003.70894044671	0
50008.88986368925	49979.077652611086	0
49996.81979534139	49995.34390749475	0
49998.94671960802	49990.96645783639	0
50007.58827520875	49972.71365685861	0
50008.876317257826	50005.85307888341	0
50000.8144250401	50013.706889942834	0
50003.714838425534	50007.820901458785	0
50001.588387733704	49976.2283774819	0
50016.100105237405	50010.206884821266	0
50001.35678820628	50015.50812547974	0
49986.21253594532	50016.916857276745	0
49996.35393901498	50000.28888942667	0
50006.46273709469	50012.86513056279	0
50004.75420497777	50017.69122242193	0
50005.66435559645	50003.276707844845	0
49992.34798452613	50027.8751629872	0
49995.45944176766	50024.66749863028	0
49984.74545734642	50026.693621182414	0
49991.107740510946	50005.27986082665	0
50002.66515454976	50012.75072682848	0
49981.244047583124	50021.223953608634	0
50024.3612314805	50010.80504013063	0
49999.239320752036	49976.959525565035	0
49987.115787018316	50000.97386580161	0
50005.81254185144	49991.93259326773	0
50009.513775259125	50007.19859393015	0
50022.34214683989	50018.54227954308	0
50018.211643719034	49989.32904480352	0
50004.547079700096	49982.58527082029	0
49988.8456146988	49993.5372812326	0
49990.448020219235	50002.43383338751	0
49988.8883163795	50025.70348757823	0
49993.95605091015	49990.62298435866	0
49979.57349343251	50017.44743331287	0
49993.61998194337	49998.8335980756	0
50014.931316771435	49985.91142186888	0
49993.608343833825	49992.74728509485	0
49977.440538726456	50020.13597552961	0
50007.968850473684	50013.02057694987	0
50013.34750767807	50004.97356768187	0
50003.200530054564	50017.44372002275	0
49999.23305352258	50009.409663930746	0
49991.425046132455	50023.405105677804	0
49994.724523319564	50019.00029264135	0
49991.27881765631	50010.76046682384	0
50006.84586173645	49978.00618291794	0
50028.831314768526	50011.34911333689	0
50001.3612650346	49979.21196468529	0
50020.98863127538	50004.80596532164	0
49998.75093557429	49995.82732925432	0
49995.4441258003	49997.28253788326	0
49991.489081565116	50012.21829990068	0
50006.24099323281	50011.48454490207	0
50004.79866590971	49991.89932227533	0
50016.233772829895	50003.19904894724	0
50016.714459267714	50015.182749829175	0
50017.7315448403	50017.16734048088	0
50021.991572317085	50017.52189201108	0
50006.91518930322	49998.42962103721	0
50007.56048927315	49991.89347014625	0
49993.93809606977	49988.93913320493	0
49987.00664227186	50012.58033247648	0
49997.0858178483	50008.93395138812	0
49994.04919956522	50016.66461972759	0
50011.84285352973	50005.72617756539	0
50014.481944166946	50006.68362759123	0
50007.871174675056	49990.44715453634	0
49993.63386266311	50008.00409428245	0
50022.74306037996	50021.18141586944	0
50005.93254669708	49984.05523899566	0
49992.24889826113	50009.939607623324	0
50008.4427934885	49998.58463635654	0
50001.04290890485	50011.37214186102	0
49999.3052704781	49993.19977632991	0
50010.89753360852	50022.16578353757	0
49993.175524820836	50006.918569045156	0
50016.91622746796	49988.41137453173	0
50003.59408194109	50010.58844588422	0
49989.481770527505	49995.4861177332	0
49984.73585085144	49994.20070302458	0
50012.837114776354	49985.1365133406	0
50000.34305247011	50012.785151609714	0
49995.93687457166	50016.99500522154	0
50003.31097355637	49986.238309245724	0
50000.04605916713	50022.082498322925	0
49979.589436539696	50028.499326432466	0
49985.52414874005	50010.01286309389	0
50007.108907010544	50020.95847414887	0
49986.966473469394	49991.51938352491	0
49996.327747491756	49980.00227674999	0
49988.17212697217	49996.38698153703	0
50019.31313217457	50007.61923985611	0
49992.53588896353	50022.37133355393	0
49999.09466713823	50013.476121375024	0
50029.14446966455	50014.75448633938	0
50013.38928689112	50014.433837214296	0
49991.27886238349	50020.93796858425	0
49991.83480712943	49987.47643329798	0
50024.589045646135	50016.69583277622	0
49990.247207031265	50014.37724764673	0
50003.43966867959	49997.20275845644	0
49979.17630883298	50019.5881879999	0
50004.97473340724	50011.470830402024	0
50000.53356820436	50002.76897484182	0
50001.61653316917	50021.572832778234	0
50018.94424032681	49993.60663840168	0
50020.38047703234	50020.74765985587	0
50003.83350669472	50012.03122730116	0
49994.89504568151	50012.84439750901	0
49996.87682846905	50025.861913791916	0
49997.098711243336	49994.16967536577	0
50008.03526460013	50010.35644971345	0
50001.92318083519	50017.45295154525	0
50000.377491796935	49976.984220335165	0
50026.91338485968	50022.55672487124	0
50010.45322470468	49995.07446463879	0
50025.84685964897	50018.18498681671	0
49990.80211823522	49972.58716393453	0
49994.72272385651	50011.37120620343	0
50001.852378398005	50018.878474248006	0
49993.667654834906	49987.16892821146	0
50007.45552580738	50016.24722775261	0
50006.35128652182	50019.260102430024	0
50017.30387364059	50007.37394946992	0
49992.58703477916	49996.877168060775	0
50009.947620039384	50010.555094314834	0
49981.69947842373	50032.69512916941	0
49998.7770444248	50004.736977470784	0
49994.8396787193	50028.32619228644	0
49982.117999111564	50004.50644407321	0
50013.2587395598	49973.331376080634	0
50007.117533706994	50013.97330272922	0
49986.106936163014	50005.875429998	0
50001.72815943438	49991.6223069385	0
49998.46111792426	49998.329947724305	0
49993.05079443288	49995.51758079045	0
49989.09372078051	50029.30164552847	0
49992.520614717694	50005.040407713124	0
49983.052676738946	50016.443790599325	0
50009.99933301167	49987.13042252917	0
50015.98052851708	50019.71642252736	0
50016.21088632802	50021.48245778065	0
49998.70534882709	50006.917655615514	0
50009.12283055781	49982.086019546914	0
50019.024422535396	49979.180277617896	0
49990.26812337824	50030.2433063761	0
50003.491373859586	50026.35326489596	0
50014.994024579595	50017.72461282274	0
49999.503039100484	49979.993643984395	0
50016.59446989725	50011.704717480185	0
49987.5977680182	50016.2290938631	0
50006.390223561066	50006.65247227412	0
49981.80446184957	50026.90913270939	0
50031.93010862833	50017.21669287606	0
49987.002216492045	49994.37889454773	0
49985.92984921823	49988.95089163288	0
49987.43993140122	50031.405447704085	0
50013.74744611762	50012.43595942395	0
50018.7613895136	49998.645986736985	0
49976.04473665306	50022.98122919165	0
49987.940111189746	50038.4642042733	0
49998.49833424281	50015.34065276485	0
49994.770924699485	49982.39483626172	0
50000.81946056605	49989.27299020345	0
50016.92192325264	50018.480079521134	0
49995.77472700451	50009.82146876009	0
50025.69800720146	50020.491751462134	0
50013.55698775832	49971.58637274212	0
50011.00484594075	50005.00909070638	0
50026.67566909949	50012.980460931394	0
49997.33402353429	50017.842517393554	0
50004.40707653658	50000.68201633885	0
49990.062388632665	50021.873354042815	0
50007.94935946199	50000.55027054603	0
50021.52709422977	50008.28070517207	0
49974.42067889195	50019.43514323515	0
49993.46267817778	50033.181532471506	0
50011.86235055272	49996.41798817724	0
49987.663678211175	50043.84812144951	0
50007.67900232572	50007.70860501627	0
49994.15871647191	50038.08133593811	0
50007.33149770581	50022.79586273945	0
50012.948596504204	49999.23930996417	0
49994.60830319436	50003.57991862978	0
49983.259687413985	50006.67382320212	0
49987.767663779436	50025.748578925755	0
50000.377272225785	50031.02940101947	0
50006.200386445016	50001.51095319235	0
50025.26392312976	50023.16967630435	0
50013.22075925868	50006.565093937745	0
50016.585940684716	49986.990231434385	0
50010.34109688018	49983.7662747601	0
49986.57033639794	50020.426911942945	0
49995.74608418766	50014.093268935794	0
49979.820894012235	49999.83087349788	0
49992.848058799624	50018.606894891454	0
50009.49589345917	50004.08409166397	0
49995.445185531455	50015.34504338111	0
50012.65381958483	50021.704694713684	0
49996.32469968638	49986.25708256548	0
50015.35167753262	49996.81578074006	0
49986.545683340795	50011.15751195093	0
49999.01544000135	50031.23030123682	0
49984.04955694483	50033.704391224725	0
49996.34341982974	50016.06335658903	0
50003.28740459564	50033.504668726906	0
49991.228567853206	49998.994701024145	0
49998.48690694425	50034.82578726027	0
49978.796080530774	50029.228557862385	0
49972.68784987362	50023.40757561975	0
49979.767530607896	50006.443727209575	0
50003.901374846355	50022.071294366	0
50006.68412061943	49996.90955893893	0
49984.807419862154	50032.82916653138	0
49978.76889817724	50004.212907244015	0
50003.12234167268	49996.03595609164	0
50015.35949676402	49981.16546488212	0
50022.09116220106	50006.067597515845	0
49983.69614882663	49993.828876330015	0
49986.78398419033	50021.42345671076	0
49981.729597247	50017.71289487197	0
50005.12751088182	50026.85013294925	0
50006.22458721331	50010.28292114303	0
49996.483865586386	50007.00468741623	0
50009.52473506737	49992.39278211181	0
50014.49173332011	49995.93493838386	0
49994.50958438835	49996.90612479115	0
49987.59907203679	50009.38172949153	0
49984.960476002576	50031.0667794853	0
50008.74957161253	49994.92256567525	0
50010.46636301196	50003.077502344924	0
49984.148036034974	50017.19326230654	0
50004.971353289846	50029.65237519613	0
50012.70520670574	50000.99789815918	0
49989.42472028371	50007.06726861293	0
50027.670453407736	50018.20325321183	0
50011.440803861224	49968.8031552737	0
50037.945541020505	50011.155881581384	0
50001.96560497818	49985.14721363819	0
49991.94746759981	50013.46046976003	0
49999.00956378052	50025.146383235246	0
49982.77803511375	50003.13282277213	0
50014.11323694496	50000.20060613697	0
50023.13171616355	49987.58322604696	0
50004.21835121946	49971.40399318016	0
49990.15117831817	50013.05817990865	0
50008.16124251416	50039.635897582004	0
50007.9107866898	49997.54848848105	0
50000.976005797296	50001.37556251932	0
49996.1869171375	50012.1411597242	0
49981.777229712156	49995.12804494148	0
50010.25573551855	50024.995130932744	0
50002.20217308013	50029.874141640044	0
49990.618018822985	50036.4754032552	0
50022.654906278236	50014.17767062547	0
50000.18629733061	50004.775095715304	0
50025.70954018735	50015.05150700048	0
50028.39076938722	50013.5273054852	0
50004.52778030394	49989.54551679142	0
50016.11597760707	50023.63763528583	0
50012.06226017531	50002.80007589341	0
50015.57500712852	49976.59380574366	0
49994.04699387851	50036.766962947055	0
49994.23147591261	49994.86285691521	0
50014.20591833191	50001.96130031095	0
49991.086709624265	50026.4410707605	0
50011.53302681228	50007.14228004492	0
50017.28634181816	49997.76666689308	0
50009.97828130183	49998.98694511831	0
49998.42280858828	49997.16648699374	0
49981.63287193219	50012.98265475019	0
49991.38352638326	49994.802665766714	0
49998.19710648119	50026.74208698699	0
49989.2673735177	49992.100332574526	0
49983.60754580687	50026.18559871288	0
49994.711411941484	50029.90708723193	0
49985.614406423905	50041.25400036813	0
49989.39807355238	50009.12529163965	0
50001.85647537816	50002.18674254224	0
50007.411759296454	50011.884343995625	0
50012.52113279647	50010.93874121604	0
49995.30592486966	49991.43488924765	0
49979.11028741994	50021.34781520681	0
50011.93847514872	49994.777266105055	0
49997.2733219588	50022.30152669196	0
50003.09050523105	49994.98168183356	0
50023.58458192335	50010.008031241385	0
50024.400635161015	50015.63969515379	0
50009.31669316404	50000.960651664485	0
49988.547157255955	49986.54015875034	0
49987.42716531743	50019.481186598656	0
49984.02617602661	49992.260688525654	0
50006.996567558	50029.43673642438	0
50011.17538221257	50014.127750046806	0
49997.479248524534	50003.13788148927	0
50011.23886805816	49977.80876427163	0
49992.68056377014	50025.21909796744	0
50017.791785206966	50004.10504468356	0
49976.18799995448	50019.12711047864	0
50003.16269428631	50018.86082004992	0
50013.78688239874	50015.99415080916	0
50034.04869841953	50014.82994020081	0
50020.13939552426	49964.31969397732	0
49993.31683021726	50002.431098134926	0
49989.127824122916	50001.31052695597	0
49989.148691333205	50036.650567528675	0
49992.04054653573	50033.88130223572	0
49997.310770919445	50036.47767098101	0
50014.313896486216	50011.5437939993	0
49992.59109417176	50000.573211457	0
50003.566652880276	50030.50523785303	0
50008.267877108185	49989.07992392232	0
50003.849215893635	49983.772560070334	0
50027.92889428372	50020.7037335592	0
50021.73705097939	50009.564116499336	0
49979.67136981523	49996.9167302186	0
50023.68623823112	50004.8260394773	0
50008.60181165578	50003.29954302877	0
50007.03426341326	50002.78519483586	0
49994.34337435215	50032.255215823694	0
50008.65204366756	50021.587738195856	0
49991.824498461094	49968.903099107214	0
50018.683804969405	49969.64528418167	0
49994.911833902814	50002.06249770319	0
50016.093547154676	50001.04383182233	0
50014.49326475696	49993.41580814624	0
50010.70785577176	50012.68365077591	0
49992.09018308693	50030.92397957105	0
50009.82484592517	49966.31554819194	0
50009.86338540017	50029.15447883959	0
50017.04459773899	50009.42883168941	0
49975.05479511751	50020.48444939664	0
50018.814266957874	49976.935422037845	0
49972.86988915821	50011.1602949544	0
50018.73839936864	49964.38397057632	0
49986.31902075687	50007.88823209961	0
50037.84677869666	50013.49214320599	0
49986.7626497455	50022.57075428513	0
49991.27558686835	49997.38676047086	0
50021.65196854081	49986.9755175455	0
49991.72022925353	49991.05799227098	0
50014.31039277268	50003.195809406076	0
50006.33076488964	50021.85080608137	0
50002.45842725257	50020.733578880114	0
50011.95436890833	50032.05146346114	0
49976.475326719534	50026.32249645093	0
50004.463461898726	49974.22705170795	0
49979.26540775074	49998.92037446053	0
49985.75689271241	50024.974625693074	0
50016.455724572654	49985.246793367325	0
50017.17577699267	49991.01902038148	0
50000.601946745934	50034.29818728195	0
49992.16185760877	50007.363039662254	0
50008.80198918544	50016.70893323739	0
50008.86332272949	49997.23757014096	0
50005.45492158128	50004.812675392786	0
49969.349246922604	50022.47156029463	0
49976.08853392796	50028.32756045967	0
50002.331688862534	50006.25738942542	0
49985.74764509577	50012.984861611265	0
50002.02318493679	49998.08436648884	0
50001.91558525365	49975.034283284134	0
49999.095815587745	49982.605861267206	0
49978.35180052781	50017.54967237323	0
50012.38340044227	49979.87179005157	0
50023.600333695045	49993.823460517066	0
49990.4001842264	50016.861106052296	0
49996.075796262594	50028.875218757785	0
50009.63871960279	50009.357844056445	0
50014.32338329563	49980.620621059534	0
50004.370390024604	49999.55927239333	0
50009.933266449494	49981.04026973331	0
49998.279070073906	49989.14790118183	0
50000.09027862911	49985.965986953976	0
50007.58425433884	49982.493922115704	0
49993.48622997502	50027.222240225536	0
50017.4955434832	49965.03907990478	0
50010.51554905166	49989.16362642156	0
50017.824674773416	50002.22275061968	0
49990.75178922058	50034.86742795569	0
50021.88043196609	49961.175165641675	0
49996.64421145819	49998.7371607102	0
49991.75780021829	50019.4660592154	0
50027.913500418224	50017.15451996617	0
50013.81569746937	50019.689133858	0
50004.28831352451	50038.52084396365	0
49992.77931921248	49991.59900125161	0
49978.65701512325	50012.84377515613	0
50004.77482026446	49976.135135741635	0
49995.813684054854	50035.236614467474	0
49983.03468438865	50031.81985864512	0
50004.71734782377	49993.66931775265	0
50025.85747707013	50011.10938751277	0
49968.74387753086	50024.80184334084	0
49983.529336245294	50009.64252562868	0
49993.39848285341	50003.617739878144	0
50014.46718570509	49983.96089301351	0
50020.173441734536	50016.480228422304	0
50007.693507416174	50033.053834120445	0
49993.186312447346	50024.280714627246	0
49994.973836738965	50021.34108776201	0
49987.60408232425	50005.36708203352	0
50009.56722554615	49985.41140067304	0
50011.064823329914	50009.00448136461	0
49987.27549327144	50024.53233017405	0
50005.69923091442	49985.19514755773	0
49996.55414988045	49990.38935152011	0
49995.07237807018	50042.04749290123	0
49995.256284043724	50007.171566107325	0
50004.63754884523	50025.44366895706	0
49993.49255571869	49978.12434827637	0
49989.83621802233	50027.89987456958	0
50001.51715467434	50004.43497947403	0
50001.41748931328	50028.01783116377	0
49988.46472947548	50014.56638681003	0
49995.615601532205	49989.10904325816	0
49999.81186632161	50032.984149561446	0
50018.44718751919	50011.09523383245	0
50006.87791557796	49974.77446315902	0
49998.651631418616	50001.085531096855	0
49973.43281330659	50016.31538166456	0
49999.58320808095	50030.37685735507	0
49993.2894251306	50029.713716955564	0
49975.40500419498	50029.76201243983	0
50024.11542290242	50025.79299951493	0
49999.27756647585	49989.79791973968	0
49975.331603970415	50018.305052245814	0
49989.444688856944	50015.01093933485	0
49977.12504489644	49984.27347298042	0
49990.25690366514	49976.93831099457	0
50008.542487659186	50029.22940403769	0
50030.156146407935	50022.63532110915	0
49982.07322711716	50040.05289780173	0
50015.510839560164	49974.52445377229	0
49991.451148315326	50008.25060634001	0
50004.828070634074	50001.96933190945	0
50005.25330437662	49996.96558677492	0
49985.312292490395	50028.4759868639	0
50009.362837543355	50030.82482796203	0
50032.563228420164	50009.47854831758	0
49995.611104707394	50005.87596824924	0
50030.271117137454	50014.62710637189	0
49984.88558796916	50014.44361380154	0
49964.64000266914	50008.941933773196	0
49988.96237106808	50042.15384836116	0
50009.56366943694	49988.76303901595	0
50003.12119682203	50036.8696976103	0
49992.18350608743	49998.14283062459	0
49981.495117914346	49992.42868929224	0
49974.716587797215	50013.61636381599	0
50007.40338647013	50005.50670355559	0
50004.1132212756	50009.0422421293	0
50010.68776219184	50018.411945879954	0
50015.32555646248	49998.84607093262	0
50030.745394478356	50020.15587370813	0
50025.03173903792	49992.682176105074	0
49972.46927924088	49992.61330818193	0
49996.89332440772	50014.40214761091	0
50028.82168033592	50008.767927582856	0
50012.027869657475	49992.27122572834	0
49986.86969018716	50002.801212535116	0
50034.801909062	50011.167777959345	0
50022.083673384936	50010.63417620861	0
50009.30764203974	49972.31312632704	0
50136.26775821893	50059.77404313141	31
50102.997805496	50046.25690181785	31
50122.8645972434	50018.46967449081	31
50171.678281925204	50040.87279502316	31
50068.22393179619	50043.11087388467	31
50092.13665065582	50009.26364874627	31
50210.99307615563	50044.935414930354	31
50222.54889836269	50006.36357418687	31
50187.952954490735	50003.00757030811	31
50253.025436960415	50030.52374580217	31
50077.722845278186	49972.04273654038	31
50281.643428091	50046.96529943254	31
50038.543265525754	49967.95269118705	31
50131.066499438464	49982.953817037065	31
50084.08861021311	49932.14548963174	31
50056.48899061052	49999.901003063445	31
50267.64499129995	49998.16416301937	31
50249.95031036376	49969.67521370209	31
50151.52663034345	50088.847694070646	31
50306.39882277038	50006.41979365646	31
50179.71532625876	49965.30810755817	31
50049.745624386494	49937.42097788217	31
50149.25444119101	49949.79912382546	31
50257.12693533059	50079.07629199793	31
50306.61625387337	50070.306529437505	31
50341.70202580693	50082.649891121255	31
50287.88243833953	49973.143189882496	31
50371.8471207213	50107.22415194277	31
50001.70400518111	49972.20499126332	31
49990.524185465525	50005.561073133475	31
49966.805573054924	50029.92086079385	31
50189.52428939051	50087.01987100278	31
50389.71326003405	50137.17647129178	31
50376.00778908553	50070.709040380396	31
50341.25019219297	50049.52867633494	31
50044.32933484716	49900.65670223303	31
50087.13194493863	50078.52063978528	31
50223.08309993637	50110.34079131855	31
50316.61235827493	49957.45245254578	31
50409.51582056788	50169.3902548955	31
50447.94925118519	50177.15789097	31
50442.55187414208	50214.985838238	31
50342.94686053765	50012.07463357745	31
50054.939263016255	50080.39507365081	31
49996.59149053747	50052.30937344799	31
50475.48670220986	50205.37702274778	31
49964.094431406345	50063.75881638739	31
50377.48878359574	50033.121371789384	31
50404.53426183669	50009.33204154219	31
50049.8147037005	49869.09238047699	31
50410.7174188819	50044.66187210053	31
50224.51240440592	50150.21899595331	31
50122.07310436532	50111.97428334087	31
50290.5609234837	49938.249918372094	31
49929.19027097528	50044.909986410334	31
50434.05695278688	50022.51396931057	31
50349.26027222808	49942.13514230628	31
50212.891280933305	49969.4900747321	31
49980.49274509024	49939.28429235571	31
49996.02188393953	49911.11289507801	31
50154.19716433122	49916.61446549203	31
50198.38600057801	50178.92892267811	31
50028.81283916036	50052.9952968436	31
50258.86788248416	49930.21680687098	31
50194.29308249792	50213.16792653293	31
50319.09857784826	49923.172684778125	31
50391.63429832303	49972.34843019393	31
50404.78026859397	50093.37957809091	31
50454.533263120866	50140.32388906476	31
50172.60336254076	49887.36253447381	31
50266.86313226752	50116.51718186866	31
50424.6330261429	50249.04313294199	31
50120.45139527398	50149.60990565726	31
50431.53636061003	49963.429335976165	31
50105.538950027694	50178.121258257255	31
49978.748013822515	50095.8703174279	31
50481.54732811946	50172.69343766628	31
50227.514463985666	50233.24537399011	31
50470.10277280929	50018.122796441196	31
50225.1553167858	50076.67024928688	31
50353.15047391901	50147.394966762055	31
50194.97353983668	49863.91835129325	31
49966.69012140082	50134.20788082417	31
50475.45348370412	50238.5431822184	31
50387.88048592993	50231.000650123795	31
50356.74059331033	50238.898762249475	31
50358.85772523919	50179.58645224587	31
50215.875371964794	50266.71036175836	31
50374.24118564681	49911.541765568894	31
50112.060759029955	49949.71893570443	31
50079.31596998674	50208.58904723167	31
49938.7602395951	50008.00881661758	31
50513.85413960547	50170.47826392647	31
50290.129066252004	50141.49543818493	31
50213.54598770433	49899.84492015742	31
50010.80297014552	49877.65602324521	31
50086.8725450091	50148.759295661126	31
50207.0408295413	49829.7654647419	31
50219.40136671915	49794.03693428949	31
50180.38137982281	50252.92792159764	31
50465.362586636526	49980.10050002926	31
50350.13392593597	50273.885384628215	31
50023.11017111894	49997.0783122218	31
50537.239410784554	50201.39593640865	31
50317.196867920866	50283.79165175158	31
50294.87566830407	50316.00060001257	31
50410.4340971555	49924.15750690144	31
50150.99503414904	50127.54795122153	31
50574.84613744326	50194.30760857424	31
50549.09256618948	50170.928487008765	31
50613.1672482774	50203.607482200205	31
50567.94548920761	50229.52715527125	31
50323.654658811065	50165.943725297846	31
50317.13555869199	50235.79595528487	31
50211.86275179097	49933.57534612951	31
50282.972348788775	50229.805439639764	31
50342.8253814354	50305.31821370543	31
50161.545129675316	50226.94204769905	31
50449.99793992117	49927.39560793836	31
50113.071814429386	50214.07167243945	31
50349.9117066579	49979.57665521005	31
49956.65178523192	50168.16042492527	31
50529.604596350546	50234.87009421504	31
50637.59969564447	50179.091061506726	31
50063.93612168126	50242.96450738373	31
49966.310809687035	49889.997042028415	31
50266.550351867016	50196.042065095535	31
50502.958666898136	49986.027035118816	31
49937.19003300424	50202.859588102016	31
50234.70714526859	50186.31386215794	31
49948.30908697781	49952.70303863154	31
50137.907382059355	50177.199141686426	31
50255.29242169399	50255.77612488706	31
50051.592821161736	50133.71924163112	31
50452.04943825001	50267.970304201415	31
50312.94028877034	50101.77968926914	31
50375.9045562182	50309.3587701238	31
50303.416554610645	50198.082500939345	31
49907.46528762297	49992.81448600161	31
50514.757590637215	50135.93294828541	31
50554.44942509705	50262.62862341534	31
50533.24056208553	50294.43116325552	31
50245.760811766304	49899.80017602828	31
50447.15997116503	50109.10680873419	31
50128.868443447085	50249.53979091899	31
50119.724077657134	49908.74830800788	31
49923.26295040732	50085.41726937859	31
50662.38554155277	50208.97882888064	31
50493.944753876196	50044.86127567553	31
50115.35341478126	50280.45088843491	31
50173.36951804656	49832.18334431555	31
50041.25023217011	50273.05616585206	31
50258.363694339256	50164.5996617937	31
50297.84702575588	49891.996935361	31
49893.19974890368	50022.946655875145	31
49992.74319248843	50163.27985044025	31
49977.7862598541	49852.34272472424	31
49928.83419400388	49885.811866435346	31
50603.36006029377	50238.84169748769	31
50081.74749912523	50279.01099085859	31
50097.14357453434	50315.98318603826	31
50400.04971083498	50284.67479955046	31
50301.351242594166	50351.53294870525	31
50085.50540144048	50346.011841012805	31
50265.14568809902	50298.90646961063	31
50127.83730967625	50333.26324181832	31
50337.01754380966	50338.1202559851	31
50550.567388328556	50136.076788950144	31
50167.25946080472	50162.50583520292	31
50309.13670313523	50385.27799555737	31
50490.41201044884	50271.22574641973	31
50298.92533281907	50424.425275054346	31
49908.32658739296	50183.61904004143	31
49893.78470110203	50152.78701341194	31
49866.44703024727	50126.876262629434	31
50269.06903680031	50410.74124184144	31
50007.17145361852	50262.571222827595	31
50539.97003838669	50098.81797048429	31
49858.56804976487	50030.783751842035	31
50242.94374296827	49864.85556304413	31
50244.09331353007	50384.31991718506	31
50637.28528539412	50236.54298685095	31
50412.57282460304	50202.02349553479	31
50432.33989115152	50075.24280520644	31
50062.94690101319	50314.00320189732	31
50087.26221323472	49899.529822091434	31
49873.26144321556	49996.73971997366	31
50524.48935799656	50060.47568484696	31
50333.96249444717	49892.359048295504	31
50189.971087757585	50292.17223549209	31
50528.85172861341	50028.22494252386	31
49926.881666948124	50131.21611402802	31
50595.73206910016	50164.46212128074	31
50498.15177408724	50100.221559233636	31
50242.0606385362	50324.882748730786	31
50566.45721593833	50300.0666414444	31
49913.53312040213	49923.36101837046	31
50149.091488026694	50275.82070990851	31
50001.4022899003	50131.727184803516	31
50286.55800228393	50459.1178913194	31
50348.08730903262	50374.057598342006	31
50532.96091879418	49974.18301171319	31
49847.359325224534	49976.51521909534	31
50370.549869268434	50346.50484603251	31
50293.85505178535	50495.31756089063	31
50472.12621747329	50080.69247700436	31
50247.65839319924	49813.31894772639	31
49921.128954569496	49849.814749676676	31
50362.83518027873	50409.79024792273	31
50319.90609416025	49863.06692348069	31
49868.73461964884	50175.91067721007	31
50577.97373887216	50098.35553580293	31
49965.175866501006	49980.68858012405	31
50013.04658841203	49941.874851815934	31
49875.30560101035	50094.40642696593	31
50113.427072731894	50371.84857891196	31
50074.94513658728	50376.998493305706	31
50556.17556672523	50054.294681862935	31
50047.55364016686	50346.22194487478	31
50396.10568666968	50404.033872017244	31
50017.97901906396	50099.47046248928	31
49884.32200175826	50058.09859831595	31
49894.90513544928	49954.6331390429	31
50148.65268813026	50366.10313874923	31
50095.032215544736	49861.9889024366	31
50437.56022431241	49896.87995973011	31
50079.27708048966	50110.04201204703	31
49846.87455031712	49935.95035828375	31
50400.66056320935	49888.51228223064	31
49831.745500824385	50120.60304722064	31
50414.09806678327	50368.9486427013	31
50288.80562913229	50264.684636680235	31
50183.77536694766	50358.5306808373	31
49824.501875931855	50033.13407381916	31
50026.38164450435	50321.51908875962	31
50204.82343132643	50383.18034012296	31
50008.69576060717	50228.936752217596	31
50446.60772890906	50362.61435241393	31
49838.94030875226	50085.48919274961	31
50564.728853643755	49950.15357125076	31
49813.15064192976	49958.17793322044	31
50257.26045083328	50482.30051377457	31
50601.66347206132	50280.411043713655	31
49936.106405789375	49811.82784094004	31
50669.76941226967	50176.2630123411	31
50460.3337218641	50050.24461434228	31
50588.0855051806	50131.13108088532	31
49811.94247309006	49917.44182925251	31
50022.8733550993	50370.83735684867	31
50200.920007977096	50415.10903488966	31
49885.92997728754	49848.99419210305	31
50002.54670305444	50406.11870762704	31
50437.35449825239	50397.63818464603	31
49998.05889417625	50341.67000503268	31
50254.268782907435	50520.45074422058	31
49805.110363330874	50142.40436578246	31
50265.75190868709	50353.22134437653	31
50460.56380122875	50424.756816949164	31
49855.923003792406	49875.620088216485	31
50038.93671909923	50409.71225875104	31
49968.537066096	50365.07769117391	31
50317.40498183517	50525.106101128236	31
50274.472619150794	49791.1364655774	31
49975.624445015375	50273.424213601225	31
49956.89313756748	50229.63752166732	31
49895.65438539126	49884.00565502052	31
49853.98145988248	49842.933291601374	31
50143.35794991525	50398.858412788446	31
50424.374669348996	49865.969153414255	31
50393.312167529824	49854.733555645464	31
50660.295382273034	50269.68293060204	31
50567.44030256501	50014.55150749015	31
49985.5946675358	49816.733958417695	31
50422.47013313188	50130.50643351704	31
49993.29276856617	50301.7522996907	31
49960.914386886754	50326.62186789125	31
50069.87219215756	49839.43246862905	31
50313.67832253351	50563.50313168291	31
50596.926186950106	49967.42126601962	31
50355.10806169607	49856.20550641014	31
50323.128887055136	50133.447329043716	31
49809.5483122551	49997.60235262222	31
50134.80625511744	49821.214384435414	31
49833.003514080774	49815.321371464765	31
50191.36862898317	50139.675754999946	31
50294.920958353614	49762.086054833875	31
50225.54409883765	50436.664806929446	31
49933.73066747173	50358.282620412654	31
49895.27309650579	49808.15958130491	31
50623.06407957186	50138.723375908725	31
50460.41694475207	49854.59624753559	31
49888.00870612852	50210.36741676702	31
49841.37946901154	50198.05877443646	31
50223.30137090021	50506.968094442454	31
50496.55029757085	49839.48921392432	31
49913.62160641893	49776.3040241687	31
50331.7077485697	50418.66084516729	31
50098.51017250246	50406.88772496505	31
50587.11718478949	50065.9810309599	31
50067.91060472142	50432.534034337186	31
49923.533602662545	50315.16257375296	31
50061.201103461055	50169.95487936045	31
50043.637750945985	50211.14668687137	31
49943.68845376707	50396.16255498908	31
50192.0399447642	50449.565161971426	31
50429.10566947669	50436.23429852135	31
50193.25073550195	49773.45912380145	31
50020.21713306904	49808.40747124071	31
50681.16758723651	50141.68891200171	31
49846.32748868813	49781.185480873995	31
50161.58579960196	49752.53079250041	31
49784.897023845275	49976.41738729116	31
49893.48697046353	50365.00739505508	31
50161.10278223817	50311.890819841436	31
50388.024260243576	49819.96968026234	31
49950.13109831909	49764.185925389625	31
50649.619343729944	50117.24286273027	31
50320.532978030635	49792.12541103144	31
50051.20973565088	49789.524965912264	31
49774.94929140765	50009.04320032834	31
49890.962737372865	50325.94570930891	31
50601.92833141581	50319.840601265845	31
50336.64370521691	49757.9733309428	31
50625.48002281744	50072.955252206295	31
50533.409896121506	49845.96825287476	31
50402.53047632159	50330.7144885635	31
50097.723726274526	49822.17922568206	31
50139.26332683226	49874.79865941453	31
50480.97391402068	49907.15131768946	31
50623.25155087656	49995.64859000984	31
49874.311577162945	49919.01154968015	31
50278.829309345965	50574.34257643988	31
49989.570739984454	50201.94067205561	31
49819.05500870332	49857.501161302105	31
50319.09706314143	50600.02684062935	31
50513.290934533376	49913.983077872384	31
49954.02210943468	49920.25761724338	31
50650.703169261746	50016.469316956616	31
50541.86695010445	50325.74818321115	31
50627.17443900348	50341.24299507089	31
49742.030174322535	50010.54000698116	31
50161.66095146978	50431.57543206264	31
49986.9475116881	49780.6799373299	31
50245.96663538428	50557.66112499077	31
50467.42911244869	49822.165683366766	31
50654.59840630214	49974.688182134734	31
50265.72956191189	49841.31664921319	31
50481.79244267816	50400.77206744841	31
49803.41001317846	50097.09561943473	31
49938.61968819372	50435.470974516924	31
50357.84343197408	50590.56954930941	31
50348.328927817485	50624.50618976171	31
50551.359355076354	49916.85064524695	31
49738.87878160082	50045.83503335888	31
50510.285999073785	50376.179694170336	31
49905.91173070275	50413.95208630071	31
50028.72925943824	50169.214088408255	31
50537.85686014033	49805.67682687836	31
50573.27140837703	49804.40910307322	31
50519.78092950129	49774.67172088737	31
50441.44347110435	49796.041692240215	31
50329.61552691338	50488.60541774792	31
50580.143103034534	50348.37042310576	31
50159.87223813776	50472.57367907135	31
50327.90393771966	50455.66866549834	31
49707.4060627981	49993.61302048996	31
49808.62352288877	50179.60005726859	31
50595.693539688764	49776.15520084372	31
49950.98160617785	50471.75660260674	31
50484.13401298464	49776.75685306418	31
50364.365828972645	50500.61432180342	31
50158.30644009004	49784.73650718273	31
49798.44546066282	49813.41284586907	31
49856.80663600042	50228.582724672364	31
50435.4832404788	49831.00302628547	31
50125.09960197471	50431.41793065152	31
50293.55584815838	49824.39302419499	31
50331.8530671331	49831.991414973556	31
50347.42496373752	50548.95681879865	31
50485.728528183914	50448.00734020247	31
50215.822259654946	49747.177628446545	31
49940.44989206447	50283.32733510745	31
50080.02281988603	50466.847230314044	31
49702.421536378526	50030.82252818865	31
50667.03055644545	49937.62797148622	31
50502.33969335848	49807.183115651824	31
50317.42449237305	50651.0088279663	31
50525.341224940814	49878.00102737536	31
50632.57452556485	49949.72584742762	31
50619.67889235978	49808.48456258183	31
50370.641955479805	50442.05203964915	31
50103.090678907356	50497.320511984064	31
50625.56164800036	49750.7037640916	31
49948.02881175482	49725.29937980544	31
49778.88242036192	50042.277967724294	31
50365.566341449485	50660.44315588843	31
49836.695214047264	50154.70509404959	31
50639.538433936505	50298.61149451953	31
50182.12009668288	49720.886979239796	31
49935.765706140555	50502.699320807325	31
49812.45204326721	50215.30118056088	31
49780.81540454624	50235.34637241389	31
50682.01051651408	50009.08703757017	31
50487.47507735145	49945.17212000757	31
50695.522968791185	49918.458136078756	31
50629.7187633327	49840.21291039143	31
50541.71200205535	49748.890531327444	31
50659.92245972615	50083.51829579928	31
50436.63695672146	50322.405300642844	31
50194.40968108833	50486.60097546609	31
50702.886379426986	50107.146739021926	31
49778.99601847568	50074.31968981896	31
49790.93812461694	49882.5321839923	31
50638.351195073476	49780.84695866269	31
50726.21522545345	49937.08718530051	31
49771.870909412835	50148.44240125999	31
50677.04390794515	50307.27552173886	31
50560.04164435726	49873.787577427276	31
50734.47999154311	50082.80272965529	31
50248.48832010128	49771.805049759816	31
50090.424366521715	50527.720605627095	31
50595.96517263853	49731.66693105354	31
50334.391123124406	50679.48129567776	31
50095.63108894838	50564.70685109059	31
50716.239947199145	50136.348081688026	31
49859.77116674739	50313.90112188975	31
49664.189240339016	50022.49175086968	31
50584.63702256558	49851.35928374132	31
50124.96079724405	50541.21831997984	31
49719.54281989793	49961.12298107367	31
49760.59462920855	50210.33737066506	31
50621.4396741453	50374.16312435432	31
50123.57462405179	50469.557588783224	31
50377.57302068518	50559.76568227045	31
50604.48428605987	50026.59774159875	31
49646.10555214653	50058.15539302881	31
50565.59211901883	50382.814098751995	31
50208.138754709646	50547.35946956844	31
50102.0372200428	50600.66679442551	31
49872.291818560676	50259.425895322645	31
49687.412470141484	49967.26107435673	31
50080.79380419293	49771.76633939873	31
50331.23693577925	50717.9004862625	31
50509.257339235985	50344.1746391876	31
50131.61237755078	49734.639797540636	31
50670.881540403556	49774.56214564869	31
49925.86843540424	50238.45551513119	31
50477.200972076425	50333.12524416567	31
49880.89471868986	49769.995809300955	31
50524.41872062926	50453.88833610719	31
49912.75436442391	50471.40967088342	31
50689.92997018741	50228.91862093873	31
49750.99693021821	50120.260289419915	31
50279.602408179766	50635.89993127073	31
50272.598655212205	49732.759134383254	31
50451.108323583525	50460.71200684989	31
49870.55063337447	50403.82753843123	31
50046.61091123718	50458.64657870909	31
49751.39631415337	49956.66357770712	31
50731.229079549914	49974.27042189228	31
50609.69655640895	49923.85794360051	31
50552.90164089621	50475.08330943523	31
50722.0392066793	49889.554962134345	31
50396.330756634634	50678.6923539981	31
50158.041260696365	50543.518740666135	31
50400.43590728963	50461.578297057684	31
50657.64147607959	49820.59298438661	31
50610.12743626147	49702.6076784007	31
50558.558866673455	50435.65536205575	31
50417.77758033535	50557.37310163926	31
50369.045268968046	50699.81001779779	31
49980.27040393693	49727.37343144951	31
49911.83460562127	50268.200239552214	31
50720.58447714609	50017.535256293486	31
50678.40264575987	49741.27524542479	31
50376.08635117201	49785.077909393105	31
50702.52555768151	49859.3859056289	31
49750.50834235838	50246.14386500291	31
49657.64361284531	49948.22358099425	31
50500.258297822555	50307.39302302331	31
49820.64354870022	50324.41080530252	31
50214.33432048597	49711.92646774695	31
49837.17749693614	50272.147656323556	31
49909.00888142854	49738.67423602432	31
50350.027273998945	49719.79116192363	31
49685.92976880953	50066.46983550783	31
50034.74108602083	50493.0292250158	31
49862.159289737916	50351.78759251264	31
50185.506896358886	49685.53447079981	31
50293.25032649688	49705.45686382333	31
50160.61306397728	49665.12280082868	31
49970.77916572411	50421.204708009434	31
49819.98088036776	50362.51886964092	31
50224.8793307181	50583.34803013365	31
50439.171769473	50497.307723343365	31
50687.07673343678	49709.154711609364	31
49920.25040144435	50538.55839801288	31
50338.64683186016	49681.73305658043	31
50168.994719354654	50512.509874529176	31
50519.67990108017	50489.87979057899	31
