# Supplementary material for: Abundant Topological Outliers in Social Media Data and Their Effect on Spatial Analysis
Source: PLoS One. 2016 Sep 9;11(9):e0162360. doi: 10.1371/journal.pone.0162360 (PMC5017681; doi:10.1371/journal.pone.0162360)
Supplement: S5 Dataset — See the respective attached file. (ZIP) [file pone.0162360.s005.zip › S5_overlap_lws/clust_33_42.csv]

50000.0	50000.0	0
50005.617866136956	50000.0519731636	0
50002.52047643192	50004.876090250946	0
50002.689334711264	50003.13657812308	0
49993.82957819091	50000.67820598295	0
49999.02133034173	50002.74311771021	0
50000.62508924751	49997.57153556058	0
50003.12463782944	50000.09610427862	0
49997.57385027558	49999.84121669528	0
50000.7474054147	50010.00724846448	0
49994.4714122237	50008.6578664922	0
50009.65697956892	49993.518401903086	0
50006.21919399996	50005.54852243241	0
50001.095320914435	50006.51696888545	0
49997.76648551505	50011.80979805977	0
49992.871942356476	50015.39754370275	0
50012.74981278483	49986.73871695857	0
50018.58647191826	49990.55611261125	0
49993.479156172514	50013.71835514086	0
50015.96499319302	50006.705808788436	0
49989.3655601913	50011.220919868014	0
50020.12901804716	49990.64524344877	0
49997.53397774438	50013.28163175991	0
49992.02291687238	49993.22394946702	0
49993.70087287382	50012.49075380555	0
50014.038708603686	50009.481436982765	0
49990.5206090736	50010.10707474396	0
49995.815075999715	50002.757859915895	0
49988.57262477311	50018.87567586168	0
49985.205754429204	50018.991416067714	0
50000.753092597726	50008.92987510806	0
50007.12835689727	50004.5064469943	0
49988.18316939765	50021.965627571284	0
50023.00980510928	50012.84799172331	0
50015.303310407464	50002.549411548316	0
50003.71952171015	50003.70894044671	0
50008.88986368925	49979.077652611086	0
49996.81979534139	49995.34390749475	0
49998.94671960802	49990.96645783639	0
50007.58827520875	49972.71365685861	0
50008.876317257826	50005.85307888341	0
50000.8144250401	50013.706889942834	0
50003.714838425534	50007.820901458785	0
50001.588387733704	49976.2283774819	0
50016.100105237405	50010.206884821266	0
50001.35678820628	50015.50812547974	0
49986.21253594532	50016.916857276745	0
49996.35393901498	50000.28888942667	0
50006.46273709469	50012.86513056279	0
50004.75420497777	50017.69122242193	0
50005.66435559645	50003.276707844845	0
49992.34798452613	50027.8751629872	0
49995.45944176766	50024.66749863028	0
49984.74545734642	50026.693621182414	0
49991.107740510946	50005.27986082665	0
50002.66515454976	50012.75072682848	0
49981.244047583124	50021.223953608634	0
50024.3612314805	50010.80504013063	0
49999.239320752036	49976.959525565035	0
49987.115787018316	50000.97386580161	0
50005.81254185144	49991.93259326773	0
50009.513775259125	50007.19859393015	0
50022.34214683989	50018.54227954308	0
50018.211643719034	49989.32904480352	0
50004.547079700096	49982.58527082029	0
49988.8456146988	49993.5372812326	0
49990.448020219235	50002.43383338751	0
49988.8883163795	50025.70348757823	0
49993.95605091015	49990.62298435866	0
49979.57349343251	50017.44743331287	0
49993.61998194337	49998.8335980756	0
50014.931316771435	49985.91142186888	0
49993.608343833825	49992.74728509485	0
49977.440538726456	50020.13597552961	0
50007.968850473684	50013.02057694987	0
50013.34750767807	50004.97356768187	0
50003.200530054564	50017.44372002275	0
49999.23305352258	50009.409663930746	0
49991.425046132455	50023.405105677804	0
49994.724523319564	50019.00029264135	0
49991.27881765631	50010.76046682384	0
50006.84586173645	49978.00618291794	0
50028.831314768526	50011.34911333689	0
50001.3612650346	49979.21196468529	0
50020.98863127538	50004.80596532164	0
49998.75093557429	49995.82732925432	0
49995.4441258003	49997.28253788326	0
49991.489081565116	50012.21829990068	0
50006.24099323281	50011.48454490207	0
50004.79866590971	49991.89932227533	0
50016.233772829895	50003.19904894724	0
50016.714459267714	50015.182749829175	0
50017.7315448403	50017.16734048088	0
50021.991572317085	50017.52189201108	0
50006.91518930322	49998.42962103721	0
50007.56048927315	49991.89347014625	0
49993.93809606977	49988.93913320493	0
49987.00664227186	50012.58033247648	0
49997.0858178483	50008.93395138812	0
49994.04919956522	50016.66461972759	0
50011.84285352973	50005.72617756539	0
50014.481944166946	50006.68362759123	0
50007.871174675056	49990.44715453634	0
49993.63386266311	50008.00409428245	0
50022.74306037996	50021.18141586944	0
50005.93254669708	49984.05523899566	0
49992.24889826113	50009.939607623324	0
50008.4427934885	49998.58463635654	0
50001.04290890485	50011.37214186102	0
49999.3052704781	49993.19977632991	0
50010.89753360852	50022.16578353757	0
49993.175524820836	50006.918569045156	0
50016.91622746796	49988.41137453173	0
50003.59408194109	50010.58844588422	0
49989.481770527505	49995.4861177332	0
49984.73585085144	49994.20070302458	0
50012.837114776354	49985.1365133406	0
50000.34305247011	50012.785151609714	0
49995.93687457166	50016.99500522154	0
50003.31097355637	49986.238309245724	0
50000.04605916713	50022.082498322925	0
49979.589436539696	50028.499326432466	0
49985.52414874005	50010.01286309389	0
50007.108907010544	50020.95847414887	0
49986.966473469394	49991.51938352491	0
49996.327747491756	49980.00227674999	0
49988.17212697217	49996.38698153703	0
50019.31313217457	50007.61923985611	0
49992.53588896353	50022.37133355393	0
49999.09466713823	50013.476121375024	0
50029.14446966455	50014.75448633938	0
50013.38928689112	50014.433837214296	0
49991.27886238349	50020.93796858425	0
49991.83480712943	49987.47643329798	0
50024.589045646135	50016.69583277622	0
49990.247207031265	50014.37724764673	0
50003.43966867959	49997.20275845644	0
49979.17630883298	50019.5881879999	0
50004.97473340724	50011.470830402024	0
50000.53356820436	50002.76897484182	0
50001.61653316917	50021.572832778234	0
50018.94424032681	49993.60663840168	0
50020.38047703234	50020.74765985587	0
50003.83350669472	50012.03122730116	0
49994.89504568151	50012.84439750901	0
49996.87682846905	50025.861913791916	0
49997.098711243336	49994.16967536577	0
50008.03526460013	50010.35644971345	0
50001.92318083519	50017.45295154525	0
50000.377491796935	49976.984220335165	0
50026.91338485968	50022.55672487124	0
50010.45322470468	49995.07446463879	0
50025.84685964897	50018.18498681671	0
49990.80211823522	49972.58716393453	0
49994.72272385651	50011.37120620343	0
50001.852378398005	50018.878474248006	0
49993.667654834906	49987.16892821146	0
50007.45552580738	50016.24722775261	0
50006.35128652182	50019.260102430024	0
50017.30387364059	50007.37394946992	0
49992.58703477916	49996.877168060775	0
50009.947620039384	50010.555094314834	0
49981.69947842373	50032.69512916941	0
49998.7770444248	50004.736977470784	0
49994.8396787193	50028.32619228644	0
49982.117999111564	50004.50644407321	0
50013.2587395598	49973.331376080634	0
50007.117533706994	50013.97330272922	0
49986.106936163014	50005.875429998	0
50001.72815943438	49991.6223069385	0
49998.46111792426	49998.329947724305	0
49993.05079443288	49995.51758079045	0
49989.09372078051	50029.30164552847	0
49992.520614717694	50005.040407713124	0
49983.052676738946	50016.443790599325	0
50009.99933301167	49987.13042252917	0
50015.98052851708	50019.71642252736	0
50016.21088632802	50021.48245778065	0
49998.70534882709	50006.917655615514	0
50009.12283055781	49982.086019546914	0
50019.024422535396	49979.180277617896	0
49990.26812337824	50030.2433063761	0
50003.491373859586	50026.35326489596	0
50014.994024579595	50017.72461282274	0
49999.503039100484	49979.993643984395	0
50016.59446989725	50011.704717480185	0
49987.5977680182	50016.2290938631	0
50006.390223561066	50006.65247227412	0
49981.80446184957	50026.90913270939	0
50031.93010862833	50017.21669287606	0
49987.002216492045	49994.37889454773	0
49985.92984921823	49988.95089163288	0
49987.43993140122	50031.405447704085	0
50013.74744611762	50012.43595942395	0
50018.7613895136	49998.645986736985	0
49976.04473665306	50022.98122919165	0
49987.940111189746	50038.4642042733	0
49998.49833424281	50015.34065276485	0
49994.770924699485	49982.39483626172	0
50000.81946056605	49989.27299020345	0
50016.92192325264	50018.480079521134	0
49995.77472700451	50009.82146876009	0
50025.69800720146	50020.491751462134	0
50013.55698775832	49971.58637274212	0
50011.00484594075	50005.00909070638	0
50026.67566909949	50012.980460931394	0
49997.33402353429	50017.842517393554	0
50004.40707653658	50000.68201633885	0
49990.062388632665	50021.873354042815	0
50007.94935946199	50000.55027054603	0
50021.52709422977	50008.28070517207	0
49974.42067889195	50019.43514323515	0
49993.46267817778	50033.181532471506	0
50011.86235055272	49996.41798817724	0
49987.663678211175	50043.84812144951	0
50007.67900232572	50007.70860501627	0
49994.15871647191	50038.08133593811	0
50007.33149770581	50022.79586273945	0
50012.948596504204	49999.23930996417	0
49994.60830319436	50003.57991862978	0
49983.259687413985	50006.67382320212	0
49987.767663779436	50025.748578925755	0
50000.377272225785	50031.02940101947	0
50006.200386445016	50001.51095319235	0
50025.26392312976	50023.16967630435	0
50013.22075925868	50006.565093937745	0
50016.585940684716	49986.990231434385	0
50010.34109688018	49983.7662747601	0
49986.57033639794	50020.426911942945	0
49995.74608418766	50014.093268935794	0
49979.820894012235	49999.83087349788	0
49992.848058799624	50018.606894891454	0
50009.49589345917	50004.08409166397	0
49995.445185531455	50015.34504338111	0
50012.65381958483	50021.704694713684	0
49996.32469968638	49986.25708256548	0
50015.35167753262	49996.81578074006	0
49986.545683340795	50011.15751195093	0
49999.01544000135	50031.23030123682	0
49984.04955694483	50033.704391224725	0
49996.34341982974	50016.06335658903	0
50003.28740459564	50033.504668726906	0
49991.228567853206	49998.994701024145	0
49998.48690694425	50034.82578726027	0
49978.796080530774	50029.228557862385	0
49972.68784987362	50023.40757561975	0
49979.767530607896	50006.443727209575	0
50003.901374846355	50022.071294366	0
50006.68412061943	49996.90955893893	0
49984.807419862154	50032.82916653138	0
49978.76889817724	50004.212907244015	0
50003.12234167268	49996.03595609164	0
50015.35949676402	49981.16546488212	0
50022.09116220106	50006.067597515845	0
49983.69614882663	49993.828876330015	0
49986.78398419033	50021.42345671076	0
49981.729597247	50017.71289487197	0
50005.12751088182	50026.85013294925	0
50006.22458721331	50010.28292114303	0
49996.483865586386	50007.00468741623	0
50009.52473506737	49992.39278211181	0
50014.49173332011	49995.93493838386	0
49994.50958438835	49996.90612479115	0
49987.59907203679	50009.38172949153	0
49984.960476002576	50031.0667794853	0
50008.74957161253	49994.92256567525	0
50010.46636301196	50003.077502344924	0
49984.148036034974	50017.19326230654	0
50004.971353289846	50029.65237519613	0
50012.70520670574	50000.99789815918	0
49989.42472028371	50007.06726861293	0
50027.670453407736	50018.20325321183	0
50011.440803861224	49968.8031552737	0
50037.945541020505	50011.155881581384	0
50001.96560497818	49985.14721363819	0
49991.94746759981	50013.46046976003	0
49999.00956378052	50025.146383235246	0
49982.77803511375	50003.13282277213	0
50014.11323694496	50000.20060613697	0
50023.13171616355	49987.58322604696	0
50004.21835121946	49971.40399318016	0
49990.15117831817	50013.05817990865	0
50008.16124251416	50039.635897582004	0
50007.9107866898	49997.54848848105	0
50000.976005797296	50001.37556251932	0
49996.1869171375	50012.1411597242	0
49981.777229712156	49995.12804494148	0
50010.25573551855	50024.995130932744	0
50002.20217308013	50029.874141640044	0
49990.618018822985	50036.4754032552	0
50022.654906278236	50014.17767062547	0
50000.18629733061	50004.775095715304	0
50025.70954018735	50015.05150700048	0
50028.39076938722	50013.5273054852	0
50004.52778030394	49989.54551679142	0
50016.11597760707	50023.63763528583	0
50012.06226017531	50002.80007589341	0
50015.57500712852	49976.59380574366	0
49994.04699387851	50036.766962947055	0
49994.23147591261	49994.86285691521	0
50014.20591833191	50001.96130031095	0
49991.086709624265	50026.4410707605	0
50011.53302681228	50007.14228004492	0
50017.28634181816	49997.76666689308	0
50009.97828130183	49998.98694511831	0
49998.42280858828	49997.16648699374	0
49981.63287193219	50012.98265475019	0
49991.38352638326	49994.802665766714	0
49998.19710648119	50026.74208698699	0
49989.2673735177	49992.100332574526	0
49983.60754580687	50026.18559871288	0
49994.711411941484	50029.90708723193	0
49985.614406423905	50041.25400036813	0
49989.39807355238	50009.12529163965	0
50001.85647537816	50002.18674254224	0
50007.411759296454	50011.884343995625	0
50012.52113279647	50010.93874121604	0
49995.30592486966	49991.43488924765	0
49979.11028741994	50021.34781520681	0
50011.93847514872	49994.777266105055	0
49997.2733219588	50022.30152669196	0
50003.09050523105	49994.98168183356	0
50023.58458192335	50010.008031241385	0
50024.400635161015	50015.63969515379	0
50009.31669316404	50000.960651664485	0
49988.547157255955	49986.54015875034	0
49987.42716531743	50019.481186598656	0
49984.02617602661	49992.260688525654	0
50006.996567558	50029.43673642438	0
50011.17538221257	50014.127750046806	0
49997.479248524534	50003.13788148927	0
50011.23886805816	49977.80876427163	0
49992.68056377014	50025.21909796744	0
50017.791785206966	50004.10504468356	0
49976.18799995448	50019.12711047864	0
50003.16269428631	50018.86082004992	0
50013.78688239874	50015.99415080916	0
50034.04869841953	50014.82994020081	0
50020.13939552426	49964.31969397732	0
49993.31683021726	50002.431098134926	0
49989.127824122916	50001.31052695597	0
49989.148691333205	50036.650567528675	0
49992.04054653573	50033.88130223572	0
49997.310770919445	50036.47767098101	0
50014.313896486216	50011.5437939993	0
49992.59109417176	50000.573211457	0
50003.566652880276	50030.50523785303	0
50008.267877108185	49989.07992392232	0
50003.849215893635	49983.772560070334	0
50027.92889428372	50020.7037335592	0
50021.73705097939	50009.564116499336	0
49979.67136981523	49996.9167302186	0
50023.68623823112	50004.8260394773	0
50008.60181165578	50003.29954302877	0
50007.03426341326	50002.78519483586	0
49994.34337435215	50032.255215823694	0
50008.65204366756	50021.587738195856	0
49991.824498461094	49968.903099107214	0
50018.683804969405	49969.64528418167	0
49994.911833902814	50002.06249770319	0
50016.093547154676	50001.04383182233	0
50014.49326475696	49993.41580814624	0
50010.70785577176	50012.68365077591	0
49992.09018308693	50030.92397957105	0
50009.82484592517	49966.31554819194	0
50009.86338540017	50029.15447883959	0
50017.04459773899	50009.42883168941	0
49975.05479511751	50020.48444939664	0
50018.814266957874	49976.935422037845	0
49972.86988915821	50011.1602949544	0
50018.73839936864	49964.38397057632	0
49986.31902075687	50007.88823209961	0
50037.84677869666	50013.49214320599	0
49986.7626497455	50022.57075428513	0
49991.27558686835	49997.38676047086	0
50021.65196854081	49986.9755175455	0
49991.72022925353	49991.05799227098	0
50014.31039277268	50003.195809406076	0
50006.33076488964	50021.85080608137	0
50002.45842725257	50020.733578880114	0
50011.95436890833	50032.05146346114	0
49976.475326719534	50026.32249645093	0
50004.463461898726	49974.22705170795	0
49979.26540775074	49998.92037446053	0
49985.75689271241	50024.974625693074	0
50016.455724572654	49985.246793367325	0
50017.17577699267	49991.01902038148	0
50000.601946745934	50034.29818728195	0
49992.16185760877	50007.363039662254	0
50008.80198918544	50016.70893323739	0
50008.86332272949	49997.23757014096	0
50005.45492158128	50004.812675392786	0
49969.349246922604	50022.47156029463	0
49976.08853392796	50028.32756045967	0
50002.331688862534	50006.25738942542	0
49985.74764509577	50012.984861611265	0
50002.02318493679	49998.08436648884	0
50001.91558525365	49975.034283284134	0
49999.095815587745	49982.605861267206	0
49978.35180052781	50017.54967237323	0
50012.38340044227	49979.87179005157	0
50023.600333695045	49993.823460517066	0
49990.4001842264	50016.861106052296	0
49996.075796262594	50028.875218757785	0
50009.63871960279	50009.357844056445	0
50014.32338329563	49980.620621059534	0
50004.370390024604	49999.55927239333	0
50009.933266449494	49981.04026973331	0
49998.279070073906	49989.14790118183	0
50000.09027862911	49985.965986953976	0
50007.58425433884	49982.493922115704	0
49993.48622997502	50027.222240225536	0
50017.4955434832	49965.03907990478	0
50010.51554905166	49989.16362642156	0
50017.824674773416	50002.22275061968	0
49990.75178922058	50034.86742795569	0
50021.88043196609	49961.175165641675	0
49996.64421145819	49998.7371607102	0
49991.75780021829	50019.4660592154	0
50027.913500418224	50017.15451996617	0
50013.81569746937	50019.689133858	0
50004.28831352451	50038.52084396365	0
49992.77931921248	49991.59900125161	0
49978.65701512325	50012.84377515613	0
50004.77482026446	49976.135135741635	0
49995.813684054854	50035.236614467474	0
49983.03468438865	50031.81985864512	0
50004.71734782377	49993.66931775265	0
50025.85747707013	50011.10938751277	0
49968.74387753086	50024.80184334084	0
49983.529336245294	50009.64252562868	0
49993.39848285341	50003.617739878144	0
50014.46718570509	49983.96089301351	0
50020.173441734536	50016.480228422304	0
50007.693507416174	50033.053834120445	0
49993.186312447346	50024.280714627246	0
49994.973836738965	50021.34108776201	0
49987.60408232425	50005.36708203352	0
50009.56722554615	49985.41140067304	0
50011.064823329914	50009.00448136461	0
49987.27549327144	50024.53233017405	0
50005.69923091442	49985.19514755773	0
49996.55414988045	49990.38935152011	0
49995.07237807018	50042.04749290123	0
49995.256284043724	50007.171566107325	0
50004.63754884523	50025.44366895706	0
49993.49255571869	49978.12434827637	0
49989.83621802233	50027.89987456958	0
50001.51715467434	50004.43497947403	0
50001.41748931328	50028.01783116377	0
49988.46472947548	50014.56638681003	0
49995.615601532205	49989.10904325816	0
49999.81186632161	50032.984149561446	0
50018.44718751919	50011.09523383245	0
50006.87791557796	49974.77446315902	0
49998.651631418616	50001.085531096855	0
49973.43281330659	50016.31538166456	0
49999.58320808095	50030.37685735507	0
49993.2894251306	50029.713716955564	0
49975.40500419498	50029.76201243983	0
50024.11542290242	50025.79299951493	0
49999.27756647585	49989.79791973968	0
49975.331603970415	50018.305052245814	0
49989.444688856944	50015.01093933485	0
49977.12504489644	49984.27347298042	0
49990.25690366514	49976.93831099457	0
50008.542487659186	50029.22940403769	0
50030.156146407935	50022.63532110915	0
49982.07322711716	50040.05289780173	0
50015.510839560164	49974.52445377229	0
49991.451148315326	50008.25060634001	0
50004.828070634074	50001.96933190945	0
50005.25330437662	49996.96558677492	0
49985.312292490395	50028.4759868639	0
50009.362837543355	50030.82482796203	0
50032.563228420164	50009.47854831758	0
49995.611104707394	50005.87596824924	0
50030.271117137454	50014.62710637189	0
49984.88558796916	50014.44361380154	0
49964.64000266914	50008.941933773196	0
49988.96237106808	50042.15384836116	0
50009.56366943694	49988.76303901595	0
50003.12119682203	50036.8696976103	0
49992.18350608743	49998.14283062459	0
49981.495117914346	49992.42868929224	0
49974.716587797215	50013.61636381599	0
50007.40338647013	50005.50670355559	0
50004.1132212756	50009.0422421293	0
50010.68776219184	50018.411945879954	0
50015.32555646248	49998.84607093262	0
50030.745394478356	50020.15587370813	0
50025.03173903792	49992.682176105074	0
49972.46927924088	49992.61330818193	0
49996.89332440772	50014.40214761091	0
50028.82168033592	50008.767927582856	0
50012.027869657475	49992.27122572834	0
49986.86969018716	50002.801212535116	0
50034.801909062	50011.167777959345	0
50022.083673384936	50010.63417620861	0
50009.30764203974	49972.31312632704	0
50096.58108149069	50169.21686148322	32
50062.886238339044	50154.15748146715	32
50109.53915454078	50134.76062924206	32
50066.859994270155	50119.37218197041	32
50035.939759367546	50176.44593797505	32
50073.257415515334	50078.515226503056	32
50027.034766778095	50137.20673869166	32
50038.089049338254	50213.820516527994	32
50146.9427313631	50146.921521592725	32
50036.43394442476	50083.051914900796	32
50006.43345494279	50056.2123836096	32
50105.80012630744	50091.44202094919	32
50038.801646594206	50044.970857128035	32
49999.42184062591	50163.27279787383	32
50002.13209790997	50225.07292128176	32
49969.0420357714	50069.093526797056	32
50066.874773723335	50020.751898141265	32
50069.453497393675	49986.42324823062	32
50118.12430988617	50197.749299981166	32
50102.66775276618	50056.701036372695	32
50065.518547117	50235.074988779656	32
49991.14840328197	50104.11700383341	32
49965.50389283349	50179.91912916151	32
49976.077768115065	50029.03209080425	32
50065.001398931614	50192.89052183058	32
49939.362619539104	50203.27280848872	32
49940.51854902633	50089.0266379797	32
50164.40050225425	50183.84044868924	32
50111.470833010455	50020.96018289268	32
50139.21920981496	50085.95876163227	32
50036.98019634639	49973.87598236683	32
50129.181474370154	50237.35501160562	32
50193.392623703214	50212.62560265721	32
50041.041220149345	50259.400214408466	32
49929.43375624054	50055.92770288685	32
50095.883990585826	50252.23957490503	32
50126.475510113116	50274.56792680625	32
50142.59398592019	50037.138303264284	32
49946.508867284356	50007.742598698795	32
49928.718683398154	50169.33434088875	32
50136.134218683794	49995.72405373672	32
49899.42698654853	50088.138894327574	32
49892.92950885717	50047.69442524465	32
50158.92043048456	50216.75275463035	32
49973.7130721581	50132.9027537899	32
49858.84740037239	50028.01213668211	32
49913.95938171217	49981.48561342231	32
50025.26190639246	50009.3298747253	32
49965.09117374645	50233.37841288676	32
50169.461821270525	50010.399714172876	32
49933.2332582147	50135.3975431602	32
50149.98236808807	50298.006937427366	32
50123.2440688759	49963.85851646979	32
50119.657674569244	50313.39572650369	32
50090.02597476218	49938.289610141735	32
50167.51671485387	49971.16729517281	32
50235.215630908766	50216.22195209801	32
49872.95503115244	50113.647022623	32
50166.986803284526	50103.90056472415	32
49865.04886959772	50081.178243790615	32
50056.78020652546	49939.44014167143	32
50021.683704052804	49937.120718297534	32
50156.290369514354	49937.961053709965	32
49907.54919608651	50014.63602692154	32
50183.72447061335	50297.93220277428	32
50198.52867175466	50076.2366758167	32
50204.64600341943	50176.54639855932	32
50213.64771960978	50279.18308792537	32
50245.56930357046	50267.42336288111	32
50192.71702174024	49919.13046750255	32
50210.457412231845	50321.759942462515	32
50079.80036593114	50303.61609145788	32
50140.116177702075	49900.812098563925	32
50100.43204900733	49895.60098823194	32
49829.16266089665	50100.27654365442	32
49990.21430924148	50263.98530265257	32
50045.44273404728	50320.97686003713	32
50178.33662362491	50047.56655318781	32
49951.74840335568	50265.668954625195	32
50041.417105413915	49905.152778141084	32
50183.278707005105	50246.742091325585	32
50179.999434885096	50145.73576677877	32
50206.655201179725	50120.84235638475	32
50202.159311236595	49963.28996514207	32
50283.56939190679	50280.02583786507	32
50168.84667624482	50328.6654307542	32
49983.58189512637	49920.339110912464	32
50119.10561139583	49864.023611055214	32
49805.01028737134	50071.6978583055	32
49987.79799098312	49954.67527187936	32
50080.39936440332	50336.88294227537	32
50237.26969207789	49964.49553750431	32
49925.2146653711	50292.88247437957	32
50237.232265185776	50105.75572427283	32
50174.525116231984	49891.22151093411	32
49977.43087465949	49883.39686761007	32
49949.328203397075	49923.352683182464	32
49990.6735613425	49848.6909522745	32
49772.16102976308	50081.66883780383	32
49796.5009864099	50124.02762875465	32
50266.65238437231	50241.49717940257	32
50229.53598917109	49901.68950349827	32
50229.69929719995	50349.153269980925	32
50264.35592767826	49992.93879712097	32
50257.117033272334	49933.39471162393	32
50030.882828037626	49848.50092492462	32
50282.69607676834	50027.42259551524	32
50227.13566360414	49999.35575453638	32
50084.635146248445	49862.03916664938	32
49818.00219502962	50150.530054555	32
49811.81488342935	50185.55838769365	32
49827.531671086785	50214.965137867075	32
49902.23268118877	50220.03493414566	32
50116.857320401614	50349.67250366978	32
50302.26961952589	49980.10413646051	32
49879.99112671744	49993.096536308745	32
50185.62429094816	49852.05746555691	32
49944.696346355435	49877.399800886385	32
49957.20518486169	50317.81279877215	32
49781.96881510579	50161.947418636424	32
50162.951064152214	49820.56222944677	32
50245.050712083146	49869.84192704905	32
50013.504663160136	50302.310550279275	32
49975.93628609546	49809.98709879271	32
49892.535668400706	50144.933154711995	32
50316.95634742298	50051.0709172886	32
50266.97070638666	50360.06677313266	32
50279.646782085125	50325.52300477115	32
50243.129484079276	50144.39614155296	32
50002.61228573258	50340.48985947539	32
50317.56713767632	50011.68000927749	32
49942.59188156395	49799.090917567635	32
50248.163601035914	50390.947222924486	32
49915.00984524472	49926.25609968465	32
49955.9833964049	49837.740147810684	32
50201.26595534474	49810.64627583586	32
50311.44670406609	50087.921056710504	32
50246.06714969787	50307.43336900212	32
49834.03458369036	50000.4214370939	32
50287.414137110805	50389.36293035788	32
50205.21309687643	50025.24181012746	32
50309.741285405165	49941.670610921225	32
49888.970834736676	50290.84557383664	32
49872.77340625033	50200.28886283717	32
50057.568916080905	49827.16503094567	32
50148.13392908274	49791.001715063554	32
50194.26060878616	50370.74244290591	32
50240.82084611997	49802.71960488381	32
50247.99282183123	50025.20227999905	32
49802.23223552965	50026.80077356866	32
50209.26093550508	50407.521668134876	32
49913.86536002315	49851.03066659591	32
49913.53784517602	49892.023271263635	32
50323.5927014288	50388.53233774305	32
49869.95936049117	50261.31301876449	32
50339.89249053967	49922.84733430821	32
50059.53284772251	49794.113922184115	32
50355.667333898506	49953.101294069755	32
49876.81519526582	49921.72396074979	32
49949.17018123067	49967.38164601768	32
50111.766135172984	49822.74241447994	32
49844.58757623125	50175.87423115109	32
50097.279946773044	49786.173580940944	32
50112.31728860349	49747.35135465538	32
50278.71578657372	50104.8258925454	32
50357.46637966779	49987.70881984392	32
50281.258379559375	50070.96120286741	32
49754.294093172495	50110.647695250365	32
50220.296027508484	49847.080259722185	32
49982.457939171916	49989.495616486805	32
49845.436258045884	49935.072648878384	32
49905.47223282271	49816.36286976223	32
50155.18635132815	50362.31294056222	32
50285.339840722634	49879.00758799115	32
49965.83864671891	49765.45276106858	32
50237.82990848141	50431.65519379939	32
49836.93395439306	50285.52090002477	32
49969.62269429293	50355.07100312839	32
50303.63699901798	50251.35462212671	32
49880.5091685962	49878.663118863726	32
50021.932715425384	49808.72587393332	32
49866.26042398147	49842.97163636517	32
49839.65558175174	50057.6429504248	32
49981.0011445431	49734.588072700215	32
50145.47360455612	49742.119136649744	32
50276.62455839585	50204.06641748991	32
50166.92278942384	50397.10566905273	32
49823.62865042138	50247.77792350325	32
50330.930809755846	50124.81431034967	32
49902.33379967923	49774.64953506682	32
50235.198617279166	50469.88208174554	32
50392.199724491285	49968.39566520366	32
49791.59100930755	50218.85444979372	32
49807.991108978116	50306.028133754684	32
49930.72294263201	49751.62146048581	32
50311.96540503267	50190.7247170768	32
49910.85824766062	50326.26310231252	32
50000.345807634614	49778.35288731836	32
50128.009121319956	50382.55284872655	32
50112.71192397337	49712.70595898165	32
49824.030892195064	49899.30737069452	32
50199.88454069404	50474.22651048542	32
49764.50519954068	50238.388745935124	32
50352.893045516896	50057.3582331023	32
49863.68400384969	50313.74675883117	32
49804.73112281458	49862.45189014382	32
50095.96986953393	49684.071660636684	32
49766.68158712664	50023.58265651321	32
49779.107194931086	49834.3639667334	32
49738.725031746006	50270.271081145154	32
50324.86822655794	50224.303381517784	32
50013.28998127428	49878.41305351275	32
50218.47438775652	49773.625822797105	32
50033.39894156082	50360.67865641618	32
50034.19615109934	49766.400335542465	32
49740.80310614985	50309.67041335235	32
50377.51437628667	49924.83883919529	32
50311.8535705505	49903.572106146086	32
50021.341698086566	49735.34163459203	32
50415.20387807748	49992.19632375748	32
49717.74749471127	50235.94876264186	32
50186.13768180894	50440.970146157204	32
49743.72559479879	49843.64150115459	32
49772.03427034541	50326.25663379384	32
50351.4642359915	50154.78594634331	32
50366.78074589785	50115.660711575816	32
50270.388200184585	49822.795693587184	32
49864.78299982738	50348.45236394384	32
50157.55690994664	49708.1515572933	32
49707.05925850811	49840.576936357356	32
50281.08366809386	50140.85563147342	32
50425.92756163193	49945.25053434434	32
50037.220791191205	50394.56130171488	32
49789.12440478555	49990.63472127342	32
50132.30129722691	49682.70268986136	32
50008.68087809323	50418.73363024619	32
50164.781058954264	49671.385783166916	32
50253.30251027496	50498.302024471865	32
49984.21469281981	50445.95354816673	32
50315.4924942951	50305.64242995943	32
50384.73358752987	50155.68457111464	32
50350.02267744585	50409.22763137763	32
49951.157258746	50390.876283449	32
49785.94811380852	50270.90149756174	32
49889.81719366614	49736.81529911107	32
49883.1503808872	50384.970097982485	32
50340.454274068434	50262.485289750126	32
50152.9278045273	49858.46209524422	32
50340.970684665175	50328.87642162233	32
50248.664922327946	50060.04276446144	32
49959.48343047526	50471.4852740218	32
49807.96004343411	50341.88539813525	32
50265.711419762905	50454.58750152584	32
49850.14141654743	50388.78518629727	32
49685.95746714927	49806.78955553273	32
49773.47887398477	49881.914238154335	32
49709.16415399008	50286.97469762931	32
50072.32051819643	49715.50036284115	32
50000.69905339768	50373.8229755041	32
49935.54820832894	50427.520081085575	32
50185.7128706724	49740.293904727405	32
49724.02675405955	49870.601228845124	32
50061.83636002708	49680.2834290579	32
50245.14083631202	49745.2637721791	32
50068.810447788805	49757.899318266034	32
50378.82643160281	50261.06715995047	32
50351.10505576359	50188.59906990806	32
50387.69985278424	50086.42961543662	32
50389.21497630103	50038.17908950901	32
49683.74284343408	50317.379413421404	32
49771.58920825892	49923.57055546414	32
50165.45510368668	50470.62510679775	32
50140.08535047494	50500.66355130905	32
49726.61830406345	50200.261240110696	32
49792.77424060865	50371.29785232963	32
50136.57679593139	50540.22460453596	32
50209.374018368086	49713.55345507947	32
50089.02420164923	50378.50211643157	32
49809.47889791039	49947.32251375007	32
50075.93214964883	50414.74712238896	32
50367.087444420984	50372.79633793468	32
49854.05071675418	49723.91376077102	32
50137.36278707549	50443.10707111285	32
49945.133132329276	49713.60896387993	32
50411.44547112982	50251.27957172023	32
49673.51098552814	49841.38421187279	32
49906.05863071563	50412.06391126903	32
50309.12811478404	50344.55415528103	32
50115.23197807338	50574.869289488786	32
50414.027072208715	49909.94199343817	32
50457.00484645064	49924.361125965064	32
49732.2945997592	50045.93384425488	32
49721.16463559925	49802.008154520125	32
50196.199354786004	49681.59999207716	32
50385.601419344144	50301.77990082574	32
49763.94864925733	49796.86041894631	32
49933.1264029564	50356.20566420217	32
50301.52722867341	50438.063500256074	32
50415.99178086568	50179.21829169747	32
50495.5716003642	49927.24397959795	32
50109.56927653976	50465.52989573193	32
49709.583921110825	50340.48844458813	32
49658.06636024447	49876.91989808867	32
50377.324400804326	50338.31885626591	32
50369.60534084625	50441.94772665652	32
50432.82053189634	50210.38175467925	32
49914.23113224594	50251.36765606871	32
50021.708149525635	50451.373294325356	32
50421.60896270114	50097.04401716712	32
50453.95533861647	50173.719038296185	32
49858.83052022757	50145.504404995976	32
50447.87992532255	50006.15594806414	32
49733.917594472085	50080.16247118238	32
50372.813741661725	50221.21957936673	32
49979.15985039616	49699.818177074085	32
49896.942167668225	49702.60303643187	32
49869.08657740106	50431.553264051414	32
50398.80140515898	50391.08404881874	32
49928.26715463304	49683.28172548886	32
50059.41664100692	50467.18910724153	32
50438.60568040678	50401.65444383764	32
50188.22812378958	50511.751433423204	32
50067.07439569835	50502.91600647943	32
50452.218153763904	50254.09200942697	32
50124.559419756726	49642.06181471468	32
50156.859406709176	49615.75538403268	32
49744.390600930514	50165.68384742464	32
50534.84740989397	49931.4053586329	32
49644.69537204186	50309.98639655985	32
50426.60376795238	50032.38192470862	32
50003.35822429128	49667.811600690475	32
50041.67516069239	49645.63312745528	32
50185.95985268837	49585.956180152934	32
49837.8015448952	49868.46095047478	32
50486.0983774787	50152.953828760394	32
50081.50323620369	50576.42308462809	32
50153.81991729831	50578.105538506206	32
50307.169846829114	49830.30108616393	32
50185.11903868436	50558.831449981124	32
50000.86949546451	50482.26553226224	32
50483.86091461899	50007.97290666779	32
50219.901934957816	50541.07508215621	32
50329.87082503933	50456.430817956534	32
50436.388876090285	50064.056364880475	32
49700.41290303836	50080.98763242516	32
50202.03191235866	50592.19305567893	32
50385.26363979469	49889.02363366387	32
50347.5632746811	49888.70746034512	32
49936.51850802205	49651.06498159567	32
49813.798064404786	49822.59713827619	32
49834.34429114982	49695.01858040832	32
50559.61035311291	49957.51375187068	32
50369.98818396812	49852.59418231674	32
50517.71940782147	50006.19236289662	32
50459.785935291475	50288.87821191487	32
50057.142487446545	50544.55871615029	32
50232.33401116253	49683.07888467041	32
49903.51234033193	49634.05802901615	32
50261.55603121393	49661.19519439049	32
50591.86454412435	49976.13468510044	32
50218.91325394978	50628.71521856037	32
50295.92518281901	49683.0741739392	32
50162.33019882289	50613.05745749707	32
50474.93062237258	50408.69270869633	32
49673.677436226055	49908.465961992566	32
49895.76704713377	49667.331782135865	32
49833.210679991666	49659.33349952121	32
50170.84063751832	50649.586766247354	32
50223.21344492354	50663.62545145471	32
50423.79506711553	50292.936607039745	32
50483.52643488713	50118.35869707506	32
49697.93136550086	50043.77391480265	32
50140.15036344296	49578.66172057649	32
49763.79551932362	49763.25601663229	32
50453.93447444699	50136.23580159522	32
50305.96086959648	49643.72302273604	32
50407.23921823516	49840.64463157745	32
50034.06326219347	50491.38435657362	32
49870.15425990194	49609.698085575525	32
50502.65494599598	49892.884526013	32
50401.88112579848	50434.87945482501	32
50197.826441308665	49641.7444753838	32
50515.6036573046	50413.27814240305	32
50428.868847668535	50364.47751428555	32
49775.73034931298	49723.98128876408	32
50488.43667750738	50306.958747712815	32
49973.322049792536	49637.8693732232	32
50424.4236503249	49877.31097117394	32
50271.21808608543	49717.08183949891	32
49661.259521767584	49779.365040794975	32
49795.95472912593	49677.95407833414	32
49834.08526049942	49600.174311505005	32
50380.60515329431	50477.85654915374	32
49704.52337149813	49766.620966573115	32
49897.2483260077	49583.91670075509	32
50244.7131556985	50573.47123651618	32
49708.64325563969	50169.62169517721	32
50318.4942907212	49612.497541125565	32
49721.69132380178	50128.74970267002	32
50515.78864373312	50127.532157315174	32
50549.70651238406	50151.86066427429	32
50518.8803048225	50374.07957968326	32
50486.03067823686	50340.620605564785	32
49888.66538191079	49958.68875658168	32
49700.693612406096	49733.46325981944	32
50494.937968446786	49857.97253089951	32
50466.545693933826	50212.2901797379	32
50274.251871051965	50590.42310565855	32
49951.47980638832	50510.56973786535	32
50468.29276057974	50369.61084102184	32
50465.383885969495	49971.68378498631	32
50318.82519632909	49863.97675383925	32
49686.91625664374	49943.77503999098	32
49670.60737018308	50097.23300548399	32
50559.25462859184	49996.53340177018	32
50469.114544154676	49825.14366531647	32
49897.617131698906	50461.79475182639	32
50508.33234802833	49960.57880159256	32
49839.43037519101	49756.89947486684	32
50486.49455461274	50080.14602053993	32
50046.42489685582	50586.82743781673	32
50561.740720012975	50029.477277803846	32
49748.33371857896	49695.321544950675	32
49766.11476791344	50193.55440382045	32
50232.45346902289	49619.177509278496	32
50520.29687548848	50330.28252467146	32
49822.30937861138	50410.45350288475	32
50407.43416447832	50127.735629269264	32
50576.86621258734	50179.35938716131	32
50488.782353708055	50250.920139588045	32
49907.66200661353	49547.53253399212	32
49995.43532829381	50516.782304496686	32
50078.144956676675	50614.22575193519	32
49711.293100906674	49977.18478203138	32
49745.7973916198	49956.647976990585	32
49675.671341815236	49977.363698105626	32
49839.69908241685	49562.417452315814	32
49690.254643121174	50204.168748096665	32
50462.804856083654	49881.59580089245	32
50101.384877475466	50539.564605615415	32
50190.449875300896	50677.69280697697	32
50111.98054199915	50608.23395252098	32
50141.2090363668	50674.52280884971	32
49651.150531764804	50008.579080639225	32
49606.28779589777	50318.420556262776	32
49868.43127866247	49643.12642886131	32
49774.04817143515	49645.684621812754	32
50106.82340622236	50658.72520342357	32
49805.76685818759	49580.74990386686	32
49575.42263610903	50299.395924287994	32
49850.07155140726	49810.86855979695	32
49663.55563173374	49746.441095921706	32
50015.406375529914	50599.49576613179	32
49993.72282489787	50555.29183009772	32
49660.99813048615	50048.53329760284	32
50349.86954007124	49601.43682938437	32
50334.71902058269	50496.68077617831	32
49941.516222660284	49551.06689897869	32
49872.53060703636	50489.33910849287	32
50551.13848091801	50383.67762530875	32
49774.28958502525	50405.42130628496	32
49954.410218614685	50543.97735565394	32
49814.97266323939	49726.76361193747	32
49956.68493580031	49603.73362853954	32
49710.19530697322	49912.03830704247	32
49868.99784625089	49542.612347576076	32
50218.5305708935	49577.727014548596	32
49751.770217446145	50379.33297406189	32
49642.33364858969	49955.700919453986	32
49742.72345485072	49994.332850521714	32
49603.77328690068	50274.240859150814	32
50531.78134986106	49841.6470843907	32
49807.360456186005	49638.05542381298	32
49647.897333378874	49811.01600723323	32
50494.01843978946	50041.59394031367	32
49975.03600737834	49527.35210810477	32
50265.030240292406	49599.15565489437	32
49592.74049891676	50236.820832977086	32
49629.60907677889	50037.32109174286	32
50415.2809951697	50332.90903270167	32
49869.87767802597	50527.670233132565	32
50088.3343161893	49629.17482957552	32
50613.162907580605	49946.30668988027	32
50122.257354007335	49929.69754239664	32
49608.93397843931	50004.67979971649	32
50553.22313300407	50417.090239285564	32
49669.7405339585	50164.148953201686	32
49607.51525831263	49936.472181086996	32
50547.114131158436	50102.11905158708	32
49618.80547168443	49882.032583984044	32
50436.103587275335	49806.27713720046	32
49985.48129903501	49566.42782424832	32
50539.68321722722	49874.96556185369	32
50499.80665179733	50185.310217079576	32
49888.94172355464	49513.330480114215	32
49605.06227114907	50061.71696184502	32
50243.9623775486	50184.28095156253	32
50354.10062503979	50525.614188545136	32
50409.55850222184	49785.97015473874	32
49638.3283500638	50116.41848369833	32
