# Supplementary material for: Abundant Topological Outliers in Social Media Data and Their Effect on Spatial Analysis
Source: PLoS One. 2016 Sep 9;11(9):e0162360. doi: 10.1371/journal.pone.0162360 (PMC5017681; doi:10.1371/journal.pone.0162360)
Supplement: S5 Dataset — See the respective attached file. (ZIP) [file pone.0162360.s005.zip › S5_overlap_lws/clust_34_43.csv]

50000.0	50000.0	0
50005.617866136956	50000.0519731636	0
50002.52047643192	50004.876090250946	0
50002.689334711264	50003.13657812308	0
49993.82957819091	50000.67820598295	0
49999.02133034173	50002.74311771021	0
50000.62508924751	49997.57153556058	0
50003.12463782944	50000.09610427862	0
49997.57385027558	49999.84121669528	0
50000.7474054147	50010.00724846448	0
49994.4714122237	50008.6578664922	0
50009.65697956892	49993.518401903086	0
50006.21919399996	50005.54852243241	0
50001.095320914435	50006.51696888545	0
49997.76648551505	50011.80979805977	0
49992.871942356476	50015.39754370275	0
50012.74981278483	49986.73871695857	0
50018.58647191826	49990.55611261125	0
49993.479156172514	50013.71835514086	0
50015.96499319302	50006.705808788436	0
49989.3655601913	50011.220919868014	0
50020.12901804716	49990.64524344877	0
49997.53397774438	50013.28163175991	0
49992.02291687238	49993.22394946702	0
49993.70087287382	50012.49075380555	0
50014.038708603686	50009.481436982765	0
49990.5206090736	50010.10707474396	0
49995.815075999715	50002.757859915895	0
49988.57262477311	50018.87567586168	0
49985.205754429204	50018.991416067714	0
50000.753092597726	50008.92987510806	0
50007.12835689727	50004.5064469943	0
49988.18316939765	50021.965627571284	0
50023.00980510928	50012.84799172331	0
50015.303310407464	50002.549411548316	0
50003.71952171015	50003.70894044671	0
50008.88986368925	49979.077652611086	0
49996.81979534139	49995.34390749475	0
49998.94671960802	49990.96645783639	0
50007.58827520875	49972.71365685861	0
50008.876317257826	50005.85307888341	0
50000.8144250401	50013.706889942834	0
50003.714838425534	50007.820901458785	0
50001.588387733704	49976.2283774819	0
50016.100105237405	50010.206884821266	0
50001.35678820628	50015.50812547974	0
49986.21253594532	50016.916857276745	0
49996.35393901498	50000.28888942667	0
50006.46273709469	50012.86513056279	0
50004.75420497777	50017.69122242193	0
50005.66435559645	50003.276707844845	0
49992.34798452613	50027.8751629872	0
49995.45944176766	50024.66749863028	0
49984.74545734642	50026.693621182414	0
49991.107740510946	50005.27986082665	0
50002.66515454976	50012.75072682848	0
49981.244047583124	50021.223953608634	0
50024.3612314805	50010.80504013063	0
49999.239320752036	49976.959525565035	0
49987.115787018316	50000.97386580161	0
50005.81254185144	49991.93259326773	0
50009.513775259125	50007.19859393015	0
50022.34214683989	50018.54227954308	0
50018.211643719034	49989.32904480352	0
50004.547079700096	49982.58527082029	0
49988.8456146988	49993.5372812326	0
49990.448020219235	50002.43383338751	0
49988.8883163795	50025.70348757823	0
49993.95605091015	49990.62298435866	0
49979.57349343251	50017.44743331287	0
49993.61998194337	49998.8335980756	0
50014.931316771435	49985.91142186888	0
49993.608343833825	49992.74728509485	0
49977.440538726456	50020.13597552961	0
50007.968850473684	50013.02057694987	0
50013.34750767807	50004.97356768187	0
50003.200530054564	50017.44372002275	0
49999.23305352258	50009.409663930746	0
49991.425046132455	50023.405105677804	0
49994.724523319564	50019.00029264135	0
49991.27881765631	50010.76046682384	0
50006.84586173645	49978.00618291794	0
50028.831314768526	50011.34911333689	0
50001.3612650346	49979.21196468529	0
50020.98863127538	50004.80596532164	0
49998.75093557429	49995.82732925432	0
49995.4441258003	49997.28253788326	0
49991.489081565116	50012.21829990068	0
50006.24099323281	50011.48454490207	0
50004.79866590971	49991.89932227533	0
50016.233772829895	50003.19904894724	0
50016.714459267714	50015.182749829175	0
50017.7315448403	50017.16734048088	0
50021.991572317085	50017.52189201108	0
50006.91518930322	49998.42962103721	0
50007.56048927315	49991.89347014625	0
49993.93809606977	49988.93913320493	0
49987.00664227186	50012.58033247648	0
49997.0858178483	50008.93395138812	0
49994.04919956522	50016.66461972759	0
50011.84285352973	50005.72617756539	0
50014.481944166946	50006.68362759123	0
50007.871174675056	49990.44715453634	0
49993.63386266311	50008.00409428245	0
50022.74306037996	50021.18141586944	0
50005.93254669708	49984.05523899566	0
49992.24889826113	50009.939607623324	0
50008.4427934885	49998.58463635654	0
50001.04290890485	50011.37214186102	0
49999.3052704781	49993.19977632991	0
50010.89753360852	50022.16578353757	0
49993.175524820836	50006.918569045156	0
50016.91622746796	49988.41137453173	0
50003.59408194109	50010.58844588422	0
49989.481770527505	49995.4861177332	0
49984.73585085144	49994.20070302458	0
50012.837114776354	49985.1365133406	0
50000.34305247011	50012.785151609714	0
49995.93687457166	50016.99500522154	0
50003.31097355637	49986.238309245724	0
50000.04605916713	50022.082498322925	0
49979.589436539696	50028.499326432466	0
49985.52414874005	50010.01286309389	0
50007.108907010544	50020.95847414887	0
49986.966473469394	49991.51938352491	0
49996.327747491756	49980.00227674999	0
49988.17212697217	49996.38698153703	0
50019.31313217457	50007.61923985611	0
49992.53588896353	50022.37133355393	0
49999.09466713823	50013.476121375024	0
50029.14446966455	50014.75448633938	0
50013.38928689112	50014.433837214296	0
49991.27886238349	50020.93796858425	0
49991.83480712943	49987.47643329798	0
50024.589045646135	50016.69583277622	0
49990.247207031265	50014.37724764673	0
50003.43966867959	49997.20275845644	0
49979.17630883298	50019.5881879999	0
50004.97473340724	50011.470830402024	0
50000.53356820436	50002.76897484182	0
50001.61653316917	50021.572832778234	0
50018.94424032681	49993.60663840168	0
50020.38047703234	50020.74765985587	0
50003.83350669472	50012.03122730116	0
49994.89504568151	50012.84439750901	0
49996.87682846905	50025.861913791916	0
49997.098711243336	49994.16967536577	0
50008.03526460013	50010.35644971345	0
50001.92318083519	50017.45295154525	0
50000.377491796935	49976.984220335165	0
50026.91338485968	50022.55672487124	0
50010.45322470468	49995.07446463879	0
50025.84685964897	50018.18498681671	0
49990.80211823522	49972.58716393453	0
49994.72272385651	50011.37120620343	0
50001.852378398005	50018.878474248006	0
49993.667654834906	49987.16892821146	0
50007.45552580738	50016.24722775261	0
50006.35128652182	50019.260102430024	0
50017.30387364059	50007.37394946992	0
49992.58703477916	49996.877168060775	0
50009.947620039384	50010.555094314834	0
49981.69947842373	50032.69512916941	0
49998.7770444248	50004.736977470784	0
49994.8396787193	50028.32619228644	0
49982.117999111564	50004.50644407321	0
50013.2587395598	49973.331376080634	0
50007.117533706994	50013.97330272922	0
49986.106936163014	50005.875429998	0
50001.72815943438	49991.6223069385	0
49998.46111792426	49998.329947724305	0
49993.05079443288	49995.51758079045	0
49989.09372078051	50029.30164552847	0
49992.520614717694	50005.040407713124	0
49983.052676738946	50016.443790599325	0
50009.99933301167	49987.13042252917	0
50015.98052851708	50019.71642252736	0
50016.21088632802	50021.48245778065	0
49998.70534882709	50006.917655615514	0
50009.12283055781	49982.086019546914	0
50019.024422535396	49979.180277617896	0
49990.26812337824	50030.2433063761	0
50003.491373859586	50026.35326489596	0
50014.994024579595	50017.72461282274	0
49999.503039100484	49979.993643984395	0
50016.59446989725	50011.704717480185	0
49987.5977680182	50016.2290938631	0
50006.390223561066	50006.65247227412	0
49981.80446184957	50026.90913270939	0
50031.93010862833	50017.21669287606	0
49987.002216492045	49994.37889454773	0
49985.92984921823	49988.95089163288	0
49987.43993140122	50031.405447704085	0
50013.74744611762	50012.43595942395	0
50018.7613895136	49998.645986736985	0
49976.04473665306	50022.98122919165	0
49987.940111189746	50038.4642042733	0
49998.49833424281	50015.34065276485	0
49994.770924699485	49982.39483626172	0
50000.81946056605	49989.27299020345	0
50016.92192325264	50018.480079521134	0
49995.77472700451	50009.82146876009	0
50025.69800720146	50020.491751462134	0
50013.55698775832	49971.58637274212	0
50011.00484594075	50005.00909070638	0
50026.67566909949	50012.980460931394	0
49997.33402353429	50017.842517393554	0
50004.40707653658	50000.68201633885	0
49990.062388632665	50021.873354042815	0
50007.94935946199	50000.55027054603	0
50021.52709422977	50008.28070517207	0
49974.42067889195	50019.43514323515	0
49993.46267817778	50033.181532471506	0
50011.86235055272	49996.41798817724	0
49987.663678211175	50043.84812144951	0
50007.67900232572	50007.70860501627	0
49994.15871647191	50038.08133593811	0
50007.33149770581	50022.79586273945	0
50012.948596504204	49999.23930996417	0
49994.60830319436	50003.57991862978	0
49983.259687413985	50006.67382320212	0
49987.767663779436	50025.748578925755	0
50000.377272225785	50031.02940101947	0
50006.200386445016	50001.51095319235	0
50025.26392312976	50023.16967630435	0
50013.22075925868	50006.565093937745	0
50016.585940684716	49986.990231434385	0
50010.34109688018	49983.7662747601	0
49986.57033639794	50020.426911942945	0
49995.74608418766	50014.093268935794	0
49979.820894012235	49999.83087349788	0
49992.848058799624	50018.606894891454	0
50009.49589345917	50004.08409166397	0
49995.445185531455	50015.34504338111	0
50012.65381958483	50021.704694713684	0
49996.32469968638	49986.25708256548	0
50015.35167753262	49996.81578074006	0
49986.545683340795	50011.15751195093	0
49999.01544000135	50031.23030123682	0
49984.04955694483	50033.704391224725	0
49996.34341982974	50016.06335658903	0
50003.28740459564	50033.504668726906	0
49991.228567853206	49998.994701024145	0
49998.48690694425	50034.82578726027	0
49978.796080530774	50029.228557862385	0
49972.68784987362	50023.40757561975	0
49979.767530607896	50006.443727209575	0
50003.901374846355	50022.071294366	0
50006.68412061943	49996.90955893893	0
49984.807419862154	50032.82916653138	0
49978.76889817724	50004.212907244015	0
50003.12234167268	49996.03595609164	0
50015.35949676402	49981.16546488212	0
50022.09116220106	50006.067597515845	0
49983.69614882663	49993.828876330015	0
49986.78398419033	50021.42345671076	0
49981.729597247	50017.71289487197	0
50005.12751088182	50026.85013294925	0
50006.22458721331	50010.28292114303	0
49996.483865586386	50007.00468741623	0
50009.52473506737	49992.39278211181	0
50014.49173332011	49995.93493838386	0
49994.50958438835	49996.90612479115	0
49987.59907203679	50009.38172949153	0
49984.960476002576	50031.0667794853	0
50008.74957161253	49994.92256567525	0
50010.46636301196	50003.077502344924	0
49984.148036034974	50017.19326230654	0
50004.971353289846	50029.65237519613	0
50012.70520670574	50000.99789815918	0
49989.42472028371	50007.06726861293	0
50027.670453407736	50018.20325321183	0
50011.440803861224	49968.8031552737	0
50037.945541020505	50011.155881581384	0
50001.96560497818	49985.14721363819	0
49991.94746759981	50013.46046976003	0
49999.00956378052	50025.146383235246	0
49982.77803511375	50003.13282277213	0
50014.11323694496	50000.20060613697	0
50023.13171616355	49987.58322604696	0
50004.21835121946	49971.40399318016	0
49990.15117831817	50013.05817990865	0
50008.16124251416	50039.635897582004	0
50007.9107866898	49997.54848848105	0
50000.976005797296	50001.37556251932	0
49996.1869171375	50012.1411597242	0
49981.777229712156	49995.12804494148	0
50010.25573551855	50024.995130932744	0
50002.20217308013	50029.874141640044	0
49990.618018822985	50036.4754032552	0
50022.654906278236	50014.17767062547	0
50000.18629733061	50004.775095715304	0
50025.70954018735	50015.05150700048	0
50028.39076938722	50013.5273054852	0
50004.52778030394	49989.54551679142	0
50016.11597760707	50023.63763528583	0
50012.06226017531	50002.80007589341	0
50015.57500712852	49976.59380574366	0
49994.04699387851	50036.766962947055	0
49994.23147591261	49994.86285691521	0
50014.20591833191	50001.96130031095	0
49991.086709624265	50026.4410707605	0
50011.53302681228	50007.14228004492	0
50017.28634181816	49997.76666689308	0
50009.97828130183	49998.98694511831	0
49998.42280858828	49997.16648699374	0
49981.63287193219	50012.98265475019	0
49991.38352638326	49994.802665766714	0
49998.19710648119	50026.74208698699	0
49989.2673735177	49992.100332574526	0
49983.60754580687	50026.18559871288	0
49994.711411941484	50029.90708723193	0
49985.614406423905	50041.25400036813	0
49989.39807355238	50009.12529163965	0
50001.85647537816	50002.18674254224	0
50007.411759296454	50011.884343995625	0
50012.52113279647	50010.93874121604	0
49995.30592486966	49991.43488924765	0
49979.11028741994	50021.34781520681	0
50011.93847514872	49994.777266105055	0
49997.2733219588	50022.30152669196	0
50003.09050523105	49994.98168183356	0
50023.58458192335	50010.008031241385	0
50024.400635161015	50015.63969515379	0
50009.31669316404	50000.960651664485	0
49988.547157255955	49986.54015875034	0
49987.42716531743	50019.481186598656	0
49984.02617602661	49992.260688525654	0
50006.996567558	50029.43673642438	0
50011.17538221257	50014.127750046806	0
49997.479248524534	50003.13788148927	0
50011.23886805816	49977.80876427163	0
49992.68056377014	50025.21909796744	0
50017.791785206966	50004.10504468356	0
49976.18799995448	50019.12711047864	0
50003.16269428631	50018.86082004992	0
50013.78688239874	50015.99415080916	0
50034.04869841953	50014.82994020081	0
50020.13939552426	49964.31969397732	0
49993.31683021726	50002.431098134926	0
49989.127824122916	50001.31052695597	0
49989.148691333205	50036.650567528675	0
49992.04054653573	50033.88130223572	0
49997.310770919445	50036.47767098101	0
50014.313896486216	50011.5437939993	0
49992.59109417176	50000.573211457	0
50003.566652880276	50030.50523785303	0
50008.267877108185	49989.07992392232	0
50003.849215893635	49983.772560070334	0
50027.92889428372	50020.7037335592	0
50021.73705097939	50009.564116499336	0
49979.67136981523	49996.9167302186	0
50023.68623823112	50004.8260394773	0
50008.60181165578	50003.29954302877	0
50007.03426341326	50002.78519483586	0
49994.34337435215	50032.255215823694	0
50008.65204366756	50021.587738195856	0
49991.824498461094	49968.903099107214	0
50018.683804969405	49969.64528418167	0
49994.911833902814	50002.06249770319	0
50016.093547154676	50001.04383182233	0
50014.49326475696	49993.41580814624	0
50010.70785577176	50012.68365077591	0
49992.09018308693	50030.92397957105	0
50009.82484592517	49966.31554819194	0
50009.86338540017	50029.15447883959	0
50017.04459773899	50009.42883168941	0
49975.05479511751	50020.48444939664	0
50018.814266957874	49976.935422037845	0
49972.86988915821	50011.1602949544	0
50018.73839936864	49964.38397057632	0
49986.31902075687	50007.88823209961	0
50037.84677869666	50013.49214320599	0
49986.7626497455	50022.57075428513	0
49991.27558686835	49997.38676047086	0
50021.65196854081	49986.9755175455	0
49991.72022925353	49991.05799227098	0
50014.31039277268	50003.195809406076	0
50006.33076488964	50021.85080608137	0
50002.45842725257	50020.733578880114	0
50011.95436890833	50032.05146346114	0
49976.475326719534	50026.32249645093	0
50004.463461898726	49974.22705170795	0
49979.26540775074	49998.92037446053	0
49985.75689271241	50024.974625693074	0
50016.455724572654	49985.246793367325	0
50017.17577699267	49991.01902038148	0
50000.601946745934	50034.29818728195	0
49992.16185760877	50007.363039662254	0
50008.80198918544	50016.70893323739	0
50008.86332272949	49997.23757014096	0
50005.45492158128	50004.812675392786	0
49969.349246922604	50022.47156029463	0
49976.08853392796	50028.32756045967	0
50002.331688862534	50006.25738942542	0
49985.74764509577	50012.984861611265	0
50002.02318493679	49998.08436648884	0
50001.91558525365	49975.034283284134	0
49999.095815587745	49982.605861267206	0
49978.35180052781	50017.54967237323	0
50012.38340044227	49979.87179005157	0
50023.600333695045	49993.823460517066	0
49990.4001842264	50016.861106052296	0
49996.075796262594	50028.875218757785	0
50009.63871960279	50009.357844056445	0
50014.32338329563	49980.620621059534	0
50004.370390024604	49999.55927239333	0
50009.933266449494	49981.04026973331	0
49998.279070073906	49989.14790118183	0
50000.09027862911	49985.965986953976	0
50007.58425433884	49982.493922115704	0
49993.48622997502	50027.222240225536	0
50017.4955434832	49965.03907990478	0
50010.51554905166	49989.16362642156	0
50017.824674773416	50002.22275061968	0
49990.75178922058	50034.86742795569	0
50021.88043196609	49961.175165641675	0
49996.64421145819	49998.7371607102	0
49991.75780021829	50019.4660592154	0
50027.913500418224	50017.15451996617	0
50013.81569746937	50019.689133858	0
50004.28831352451	50038.52084396365	0
49992.77931921248	49991.59900125161	0
49978.65701512325	50012.84377515613	0
50004.77482026446	49976.135135741635	0
49995.813684054854	50035.236614467474	0
49983.03468438865	50031.81985864512	0
50004.71734782377	49993.66931775265	0
50025.85747707013	50011.10938751277	0
49968.74387753086	50024.80184334084	0
49983.529336245294	50009.64252562868	0
49993.39848285341	50003.617739878144	0
50014.46718570509	49983.96089301351	0
50020.173441734536	50016.480228422304	0
50007.693507416174	50033.053834120445	0
49993.186312447346	50024.280714627246	0
49994.973836738965	50021.34108776201	0
49987.60408232425	50005.36708203352	0
50009.56722554615	49985.41140067304	0
50011.064823329914	50009.00448136461	0
49987.27549327144	50024.53233017405	0
50005.69923091442	49985.19514755773	0
49996.55414988045	49990.38935152011	0
49995.07237807018	50042.04749290123	0
49995.256284043724	50007.171566107325	0
50004.63754884523	50025.44366895706	0
49993.49255571869	49978.12434827637	0
49989.83621802233	50027.89987456958	0
50001.51715467434	50004.43497947403	0
50001.41748931328	50028.01783116377	0
49988.46472947548	50014.56638681003	0
49995.615601532205	49989.10904325816	0
49999.81186632161	50032.984149561446	0
50018.44718751919	50011.09523383245	0
50006.87791557796	49974.77446315902	0
49998.651631418616	50001.085531096855	0
49973.43281330659	50016.31538166456	0
49999.58320808095	50030.37685735507	0
49993.2894251306	50029.713716955564	0
49975.40500419498	50029.76201243983	0
50024.11542290242	50025.79299951493	0
49999.27756647585	49989.79791973968	0
49975.331603970415	50018.305052245814	0
49989.444688856944	50015.01093933485	0
49977.12504489644	49984.27347298042	0
49990.25690366514	49976.93831099457	0
50008.542487659186	50029.22940403769	0
50030.156146407935	50022.63532110915	0
49982.07322711716	50040.05289780173	0
50015.510839560164	49974.52445377229	0
49991.451148315326	50008.25060634001	0
50004.828070634074	50001.96933190945	0
50005.25330437662	49996.96558677492	0
49985.312292490395	50028.4759868639	0
50009.362837543355	50030.82482796203	0
50032.563228420164	50009.47854831758	0
49995.611104707394	50005.87596824924	0
50030.271117137454	50014.62710637189	0
49984.88558796916	50014.44361380154	0
49964.64000266914	50008.941933773196	0
49988.96237106808	50042.15384836116	0
50009.56366943694	49988.76303901595	0
50003.12119682203	50036.8696976103	0
49992.18350608743	49998.14283062459	0
49981.495117914346	49992.42868929224	0
49974.716587797215	50013.61636381599	0
50007.40338647013	50005.50670355559	0
50004.1132212756	50009.0422421293	0
50010.68776219184	50018.411945879954	0
50015.32555646248	49998.84607093262	0
50030.745394478356	50020.15587370813	0
50025.03173903792	49992.682176105074	0
49972.46927924088	49992.61330818193	0
49996.89332440772	50014.40214761091	0
50028.82168033592	50008.767927582856	0
50012.027869657475	49992.27122572834	0
49986.86969018716	50002.801212535116	0
50034.801909062	50011.167777959345	0
50022.083673384936	50010.63417620861	0
50009.30764203974	49972.31312632704	0
50161.39637430146	50067.87023588433	33
50142.725226936	50101.05910902875	33
50173.43317292566	50124.74173737952	33
50146.44638971842	50035.6241790951	33
50113.96658815213	50126.66293701502	33
50125.10146125549	49999.14514761886	33
50146.07220332223	50149.310310983805	33
50194.360048076036	50091.8817624294	33
50229.32029986009	50105.161934824246	33
50138.26485527457	50185.49657360623	33
50104.83900312319	50210.815688652285	33
50205.0788388624	50138.738412065664	33
50127.37098231954	50068.7276116006	33
50107.25565472246	50167.81794759654	33
50092.07010740546	50055.747568835424	33
50174.126110452526	50203.232498256926	33
50095.965684088915	50095.34651343165	33
50172.13140453513	50001.17904256906	33
50200.49335606737	50052.884833664786	33
50075.35858242658	50192.976258093724	33
50208.7257568245	50018.01393377714	33
50145.8003572124	50234.28412654027	33
50182.43682850133	50249.00901388363	33
50207.35375818094	50223.15802838975	33
50127.64193693081	50270.216285495924	33
50090.007663305165	50248.42095319482	33
50054.71802841807	50272.11020647011	33
50077.82994567198	50140.272444316885	33
50058.64951945878	50225.864486416576	33
50023.61683097464	50203.841566035684	33
50222.02392322226	50184.8651389226	33
50024.49476391201	50168.41213154186	33
50241.412200671715	50153.09035429802	33
50148.356238286906	50298.17148280777	33
50181.682017948784	50165.28414647148	33
50112.03347288954	50320.82400674139	33
50148.91241779507	50333.007653015986	33
50001.043347018574	50133.114654402365	33
50261.43532162362	50121.6419342818	33
50043.10478877059	50133.01096138719	33
50006.41029559119	50096.62877032533	33
50211.873711899134	50272.72244757198	33
50037.47286406378	50308.3180213794	33
50278.24639107779	50151.27749954544	33
50048.11025822436	50094.29068622904	33
50234.30455862669	50066.601247985156	33
50239.39413772649	50246.868065359326	33
50259.84337943738	50188.66203862187	33
50145.10782049469	49971.53195272873	33
49980.96821357413	50163.48123716146	33
50148.20882025187	49934.99261044612	33
50018.22459826538	50245.52422406915	33
50236.83902556161	49997.33213766311	33
50281.53642488609	50218.17855356034	33
50237.62015570704	50296.81626987074	33
50027.66144486952	50340.96430793551	33
50111.98157343826	49914.51540775885	33
50070.20649368513	49915.55980982066	33
49997.625127493564	50359.95527049023	33
50001.968270377816	50308.8487063337	33
50021.46073006491	50060.15503291605	33
50232.50825827388	50330.77544716428	33
50112.572990190216	49950.012312502884	33
50186.794872363906	50327.499857086346	33
50015.15557386728	50391.33861552885	33
50245.34883166661	49959.25952018662	33
50282.23474639904	50260.464115686445	33
49980.526431324295	50065.31130743264	33
50140.423844478275	49894.88146447667	33
50150.068738209484	50367.04721841849	33
50022.61946106554	50018.3375327315	33
49951.37135809932	50143.50179885511	33
50112.49204083555	50377.64963317762	33
50187.91105166078	49949.93881172568	33
50072.86778936853	50331.196313103144	33
50082.01868703248	49966.255704489035	33
50275.66730473073	50012.27240343946	33
49958.1088008048	50373.264930419646	33
50307.91262772538	50122.672830455456	33
50185.60910721476	50376.93276357439	33
49936.64844369699	50176.5091799862	33
50310.3570962624	50164.97807455025	33
50070.5692553321	50375.47317643348	33
50029.92786754383	49981.73893224834	33
50092.52672874487	50287.59998831532	33
50343.2507385114	50126.42509208736	33
49940.728717870996	50053.38649672227	33
49981.30279994777	50407.99970094026	33
50050.37933765518	50039.36310038272	33
50285.40000768206	50053.7708140004	33
50088.02319624341	50407.15290478757	33
50138.32390174676	50406.94067203618	33
49905.428509829144	50041.07095497974	33
49900.24312987406	50183.47435517411	33
50240.38105595673	49919.72513580996	33
50275.32032249676	49931.33611179863	33
49873.44433950397	50160.82783302544	33
49911.17183672479	50149.75310495953	33
49964.47944289973	50322.26023534684	33
50310.52665247065	50019.11838787433	33
49908.75561940703	50081.570518692366	33
50172.85821221945	49883.251491339186	33
50136.08272697935	50444.95616085031	33
49912.34021320854	50004.34653000039	33
50384.12384040827	50121.05786260521	33
50389.60452031364	50158.23231424565	33
49990.399398179296	50225.78584738264	33
49847.57497738992	50133.787340175935	33
50052.59636121471	49885.258660021595	33
50247.39475359082	50363.34605958646	33
49826.8880653208	50170.365943430385	33
49931.65660385371	50114.0623536388	33
50210.21105028491	49870.89984243907	33
50086.69160341525	50001.61584196877	33
50019.12818950297	49898.924690681466	33
50283.460147262005	50300.70217315263	33
50047.876907142905	50409.66972461031	33
50417.550900888404	50128.677934055966	33
50069.013850190415	50442.413793997104	33
49965.52637012257	50023.91353098326	33
50170.553855543294	50454.37051882426	33
50257.05726955177	49887.87222563216	33
49967.362168156586	50287.65545260253	33
49830.205188562446	50097.539052460954	33
49835.95235549252	50056.000557148276	33
49793.31288621429	50101.6045600368	33
50321.2002848444	50059.97257258455	33
50049.685626649974	49948.55708760066	33
50145.498854027464	49857.29197830582	33
49760.45336542876	50119.536101041034	33
49931.44403404218	50399.03735851814	33
50418.636103880315	50179.7397571109	33
49897.54805598451	50220.659622533356	33
50323.642620813225	50219.34961319094	33
50363.46591908729	50065.398334132406	33
50344.938796807546	50023.61092580263	33
50090.62585492214	49865.45574500446	33
49926.628502860236	50435.44729821181	33
50299.04974353802	49979.77836601283	33
49725.77083789835	50136.02780131378	33
49970.88247252464	50111.27301812037	33
49896.7756225518	50412.11486410977	33
49887.124693815254	50257.58723561063	33
49864.785014615554	50031.471792855096	33
50304.37895126407	49912.00457688803	33
50015.79274707064	49861.63160398455	33
49795.99401245137	50067.255258239566	33
50450.18422555222	50196.8866839309	33
49865.37708683307	50206.189798059466	33
49866.17810177781	50087.86553061435	33
49764.57876648926	50043.60803385741	33
50231.323759933024	50395.315944919086	33
49751.49767260914	50158.55465812653	33
50010.45417203787	49949.07580854273	33
50436.7278199528	50228.90742068756	33
49734.33699388097	50087.80403919839	33
49948.76128068199	50231.83555889669	33
50131.65097502907	49826.23236592403	33
50288.46467256636	50091.469113711755	33
49793.12976477099	50139.85784345288	33
50327.658165728106	49956.122979039435	33
50017.61844667954	50427.054280426404	33
49814.17284821277	50211.32183026201	33
50285.902274770175	50368.25871028319	33
50346.088209939546	50192.40969378061	33
50179.92461122598	50412.6295665744	33
49965.0698113127	50199.18555079081	33
49976.26293332156	49861.303293852565	33
50155.33815990036	49791.30702464282	33
49962.57627087609	49827.862100309896	33
50339.77930469744	50253.2473751197	33
49723.50332616822	50046.52401152669	33
49963.73041527371	50454.54863032196	33
50234.30168788033	49844.21473127265	33
49943.29616719318	49871.48430480417	33
50237.31198569569	49803.74393496306	33
50269.32840445616	49781.141595631925	33
50217.74673908582	50427.40940664593	33
49815.60435375909	50247.02474906957	33
50467.88189739297	50166.22866400517	33
50118.51458090151	49794.19650188428	33
50120.07476745819	49754.69212324564	33
49848.90078359703	50239.61041200307	33
50319.96953937989	50297.400428509005	33
50182.683199919935	49768.15681758475	33
50287.30908371454	49817.7073048743	33
50284.575199082065	49747.81155960929	33
50017.28657684305	49822.0183544891	33
50076.47900904278	49826.96200469772	33
49872.43034886524	49991.621779958354	33
50324.97642532136	49878.98214581376	33
49714.23000005383	50174.91422996593	33
50364.428229810444	49994.97413091579	33
50460.63478133723	50125.79990705788	33
50391.620971640936	50086.47921391862	33
50187.933137692766	50483.83326106801	33
49922.75363688532	50278.16365335195	33
50436.85105940477	50267.20961999542	33
50320.791871128764	49746.48287651175	33
49969.400816229216	49944.7092797066	33
49698.47032447415	50081.852485841846	33
50285.78718780873	49710.62742589165	33
50138.73338784114	50486.68118626947	33
50386.01772608206	50027.826862665024	33
50367.50034486678	49950.51513290921	33
50199.901160898306	49913.431366564786	33
50418.46892118428	50011.303590874995	33
50372.94906221007	50236.74362372562	33
49677.81019108508	50161.058770110525	33
50001.250276151695	50473.18422315183	33
49779.71383405284	50243.301185308694	33
50218.725631688685	49775.22084001329	33
49929.61959098135	50474.91428015438	33
50246.69024104146	49727.016474615964	33
49652.92600114852	50195.395984847324	33
49678.95356452649	50120.33839752697	33
49783.51760939101	50008.25020808468	33
50403.63950723236	50218.06918308319	33
50241.324801273775	50455.460539069056	33
50172.21824202943	50514.05844743509	33
49844.624776652374	49971.80725070685	33
49923.193630231384	50354.30754428716	33
49969.10513659643	49900.91471513492	33
50470.8584939476	50277.37409965579	33
50223.49268247359	50500.90850546709	33
50244.64865203496	49689.77652787333	33
50189.603444811095	49833.71219129096	33
50455.20144474149	49994.6182919843	33
49671.991016263586	50230.65434068459	33
49641.13139996723	50115.34803295322	33
49628.700612844514	50078.80550835777	33
50272.42236020866	50472.29844436969	33
50488.51134707758	50005.2674605356	33
49890.107423296395	50474.26463133109	33
49771.52438963201	49974.45022740928	33
50157.429777227444	49735.60616670167	33
50312.50275958987	50396.20416996528	33
49834.05927927273	49936.833624807405	33
49992.39318267908	50509.09047342276	33
50288.52640177658	49866.97646193756	33
50353.789997183834	50391.52971346483	33
49968.620556718546	50543.38506070148	33
50514.25488337737	49976.26004357686	33
50545.88658873934	49957.99936577532	33
49827.07012938178	50016.16759369399	33
50314.202297462056	50339.07395808791	33
49939.258828279984	50514.49406978468	33
49692.93330581639	50026.94134635455	33
49987.64056120131	49978.62757462222	33
49931.520126134375	50311.020642934134	33
49818.32953883062	50286.42536563907	33
49962.01348872063	50580.57262919267	33
49858.75456372916	50459.675671754616	33
50380.69430762585	49911.73341673367	33
50143.68832498572	50539.89091457571	33
50301.480860334064	49679.58282742154	33
50353.7219104906	49858.90379331385	33
50123.070676226955	49718.46164343251	33
49741.32731149914	49954.49265024424	33
49807.7704724752	49974.90001589574	33
50311.0503506838	50465.40472526483	33
50382.74467522946	50371.54066637081	33
49889.8056153022	50372.73588488079	33
50411.496947515385	49969.282950725516	33
50400.34327501681	50266.04833748438	33
49857.35323642238	50277.14395114822	33
50585.68081225019	49951.16868526646	33
50078.08479091925	49786.94135748787	33
49885.8399623426	49959.97686101252	33
50106.296248560306	50463.59626845308	33
50338.30523440053	49778.58488685516	33
49859.984130798824	50407.95350955986	33
50529.28423807416	49920.51791456287	33
50541.17669661907	50004.78464670214	33
50086.7647333594	49697.83435209028	33
49882.58185756001	50336.742512914076	33
50266.96119406936	50332.9639321251	33
50203.27337194534	50531.72430167208	33
49880.17414105315	50509.12515137286	33
49745.98643002697	50232.91353902899	33
50191.111401454684	49726.94440643929	33
50123.5884579228	49677.21755698799	33
50111.458511533914	49636.73227449125	33
49598.09502993292	50107.228471936585	33
50089.68282004539	49732.55505332163	33
50102.7137811963	49601.41013024754	33
50340.711812040296	50427.44078391069	33
49662.50721924373	50061.39579818516	33
50560.459031090104	50034.84157912017	33
50473.14132659683	50229.36641273058	33
50050.18142577766	49848.541073330285	33
50375.58971678566	49762.20113314165	33
49706.136857452664	50227.97230341885	33
49626.89232344485	50040.3730374246	33
50026.09225835093	50522.68225233855	33
50155.88877428863	49695.79133638187	33
50194.73004446971	50567.924196860105	33
50589.539109942896	50063.946773129406	33
50047.59425927759	49690.27697007332	33
50458.4347376947	49960.379621875036	33
50277.07917548314	50404.507971860396	33
50323.52135575179	49829.98528065354	33
49560.83232299201	50097.45315817286	33
49895.1598823047	50303.987322273926	33
50075.46960357349	50489.75279018822	33
49905.442428841714	49879.8277063467	33
49947.1710311338	49987.19825650455	33
50384.802182331136	49877.91123150039	33
50610.19421947437	49984.27561409291	33
50556.867889434834	50076.39868891619	33
50520.35882186807	50043.85592139471	33
50351.96811057403	50344.99498314751	33
49838.918352323446	50493.710053925824	33
50430.52105246716	50089.009997666646	33
49942.10226946659	50609.25244923274	33
50491.870570881314	49900.31112192013	33
49703.443048117806	50263.219486398746	33
49813.30821237254	50460.42040148433	33
50566.21296076243	49913.015235141014	33
49660.9006274402	50011.7370280061	33
50382.69799071884	49796.01954940843	33
49875.83697607304	49924.56113810493	33
50495.80292427756	50078.32917049778	33
49929.99286741649	50552.52941796869	33
49723.882521625856	50007.24380416879	33
50435.65630387675	50305.59256013621	33
50367.02726864471	50456.02863938968	33
50437.93701875238	50041.93928132384	33
50084.617218692656	49566.6130600904	33
50018.74472750421	49780.14702995804	33
49949.31397718383	49787.42344533083	33
50630.734188917835	50015.43023608867	33
49790.07487931999	50186.13777029105	33
50034.27240329214	49743.85124363962	33
49708.49764370021	49975.96091033728	33
50347.321777769954	49919.87398784646	33
49669.678697431256	50288.560777168525	33
50539.397012564084	49888.03612957592	33
49551.474871956954	50063.58128497647	33
50414.95661670512	49755.19925392538	33
50113.233102476086	50513.56447344649	33
49756.74264058343	50197.13027024531	33
50572.56763919443	49987.02025338869	33
49931.83421480324	49917.896160888675	33
50428.94366431343	49938.0774025035	33
50415.38411051049	49906.37692468547	33
50052.637531202934	49651.089823892	33
50447.77422836389	50342.746837856226	33
50495.37044626368	50195.563291634186	33
50533.82583827525	50196.23592385163	33
49557.403238672094	50137.75881724507	33
50144.140470652	49616.89401726819	33
49849.51785691465	50311.31871758152	33
49519.23601909609	50049.20246834692	33
50035.44778897968	50560.92715816255	33
50236.128988882156	50561.46097404784	33
49533.02768087829	50010.371094704424	33
49826.10858891536	50414.78485520121	33
50435.8755428458	49870.569464905944	33
49616.23735447441	50142.45401097727	33
49806.86432546514	49914.32577582711	33
50551.69305844738	50159.412704977796	33
50621.5393430069	49944.179377238885	33
50111.508260593066	50556.115172237405	33
50297.38479293732	50497.76295537562	33
49674.75739974009	50330.26547368557	33
50160.51364613453	50576.74938537765	33
49924.0298534652	49820.170055395705	33
49900.98984204938	50618.60709595838	33
49484.66201830071	50034.77658768081	33
50457.16658165668	49753.83983618657	33
50016.42812335096	49664.68612194065	33
50578.59931605239	49875.36024991679	33
50149.64217028896	49576.04434066621	33
49740.678523130984	50278.95625358134	33
50407.623016294776	49717.32086964505	33
50477.85608925356	49932.32091272819	33
50432.096164761984	49690.50329027564	33
49879.521190035004	49848.4701191161	33
50272.41089234502	50581.4556150635	33
49675.18417115112	49958.64746941384	33
49523.60031018063	50083.85704305847	33
50179.13773706679	49555.831990232946	33
49819.69776157836	50339.80851216954	33
49800.715141759785	49874.42456363777	33
49501.26792271849	50119.62917573927	33
49777.95928554229	50458.16014102943	33
50019.713392020385	49712.57167748564	33
50438.048127634596	49650.55543504122	33
50477.42591983199	49865.58772028087	33
50180.16182031403	49603.45365023883	33
50497.70068573434	50139.67666526786	33
49460.99865734214	50007.49892441566	33
50200.629303524634	49981.51990782561	33
50401.37680723209	50463.86731062291	33
50402.338382815426	49655.23771761877	33
50469.92393000289	50313.80545920239	33
50369.54544240887	49641.40699811285	33
50406.9295593292	49847.87124993791	33
50152.38264819392	49655.065365181494	33
50050.72938973134	49558.46540770575	33
50484.818397503484	49825.63286011628	33
50310.71262683586	50585.819676846535	33
50016.83157187483	49578.5584295297	33
50364.191163116106	50496.52547313578	33
50547.69008737367	50234.79132967028	33
50335.4954373509	49663.661599948806	33
49445.24584842838	50050.92394738126	33
50026.15046799495	49528.32766936011	33
49584.30450002048	50038.6603679164	33
49834.77352139272	49892.853739560014	33
49636.81573287738	50252.68238776662	33
50058.187229363764	49615.99028922923	33
49487.00749149315	50083.05509050362	33
50011.12362888247	49495.29536366325	33
49983.8553106728	49556.18250556561	33
49846.24572452932	50370.92552056769	33
50046.12086644017	49478.28767298008	33
49905.62771159889	49781.572116240735	33
49871.76099888399	49787.88458125806	33
49987.594837549725	49798.917184226186	33
50357.69234754988	49725.26622474211	33
50057.69208881804	50590.74581119187	33
50192.29142132119	49643.2282700502	33
49930.67368125759	49750.57638857072	33
50520.59295444654	49854.410877943155	33
49982.351453043026	49475.53403800006	33
49647.9618468014	49930.78861107491	33
50479.62907117686	50045.70955865882	33
50663.10699810536	49942.04726761136	33
49606.52288557014	50180.71256613702	33
49828.341676592776	49852.66275102452	33
50332.44200979303	49627.17944212884	33
50197.45981829715	49524.591175182344	33
50532.652591463935	49816.09695021033	33
49890.87720263329	49749.99406952442	33
49997.0717181275	50571.479421694756	33
50298.77887954302	49611.14640134373	33
50587.380375703666	50242.3840405372	33
49467.785737183134	50129.12301810863	33
49768.650325889204	49888.113215273814	33
50589.69566592889	50163.65740010271	33
50356.43712946764	49819.42363923982	33
50619.80254481608	50219.89753498615	33
49465.18694395004	50168.22793555719	33
50288.831560966806	50622.81274168322	33
50304.004316127066	50535.87696649968	33
49751.75702611726	50431.094890943605	33
49750.933133931394	50315.66763785258	33
49729.1769320121	49872.669778527685	33
50491.684515646004	49742.207027372904	33
50349.1466554995	49594.72150821431	33
50616.45701892894	50133.46291644141	33
49492.331474242885	50192.23151497141	33
49871.28535852319	50649.162388776786	33
50526.552580814794	49780.307152974194	33
49572.6145088027	50195.89899268722	33
50580.97393561369	50106.75084306999	33
50369.57331426116	49679.6346862657	33
50432.30175997654	49788.5629492003	33
50074.955333747654	50554.65159975033	33
49979.60445402334	50611.8804286224	33
49594.74041659305	50072.71701508273	33
49519.82815341055	49977.915077623584	33
49785.244166845165	50492.63712316068	33
49989.712804513045	49606.65141039031	33
49957.09744749944	49621.06513599215	33
50123.62625064307	49548.13584468968	33
49446.352751637256	50086.733091943104	33
50166.121412686894	50612.22377467621	33
50564.104685302606	49842.70006556165	33
50078.23972871743	49495.8684509161	33
49855.993317540786	50536.3415800409	33
49937.0873990652	49649.77140721719	33
49743.66241759813	50485.15616830732	33
50235.21291206633	50598.95667117725	33
50482.487695960226	50349.86088007321	33
50267.67655380013	50528.582562138916	33
49751.58449720228	49921.862587748335	33
50233.3616365195	49649.27994636302	33
50422.57518612343	50436.22512957249	33
49412.077239708204	50074.48379402935	33
50471.42414520569	49704.697388552195	33
49937.56804958468	50651.48924909112	33
50696.089533209146	49968.61336045725	33
49985.050706899754	49642.15227836497	33
49893.30838665535	50115.51029836538	33
49770.333344893676	50525.882547926245	33
50286.98982313601	50440.19794612801	33
49390.42257217443	50047.2572176568	33
50219.86008844782	49492.59765555063	33
50313.73739191165	49571.64774849878	33
50493.620330915786	49792.34695322723	33
50705.65118858572	49932.14683227451	33
50259.75713840419	49627.58864099009	33
49643.35656255387	49974.85144984229	33
50062.26981058948	50521.875190671744	33
50388.61654610338	50424.382402981966	33
49634.82109637013	50303.15514882373	33
50734.16297151521	49957.3834362263	33
