# Supplementary material for: Abundant Topological Outliers in Social Media Data and Their Effect on Spatial Analysis
Source: PLoS One. 2016 Sep 9;11(9):e0162360. doi: 10.1371/journal.pone.0162360 (PMC5017681; doi:10.1371/journal.pone.0162360)
Supplement: S5 Dataset — See the respective attached file. (ZIP) [file pone.0162360.s005.zip › S5_overlap_lws/clust_35_44.csv]

50000.0	50000.0	0
50005.617866136956	50000.0519731636	0
50002.52047643192	50004.876090250946	0
50002.689334711264	50003.13657812308	0
49993.82957819091	50000.67820598295	0
49999.02133034173	50002.74311771021	0
50000.62508924751	49997.57153556058	0
50003.12463782944	50000.09610427862	0
49997.57385027558	49999.84121669528	0
50000.7474054147	50010.00724846448	0
49994.4714122237	50008.6578664922	0
50009.65697956892	49993.518401903086	0
50006.21919399996	50005.54852243241	0
50001.095320914435	50006.51696888545	0
49997.76648551505	50011.80979805977	0
49992.871942356476	50015.39754370275	0
50012.74981278483	49986.73871695857	0
50018.58647191826	49990.55611261125	0
49993.479156172514	50013.71835514086	0
50015.96499319302	50006.705808788436	0
49989.3655601913	50011.220919868014	0
50020.12901804716	49990.64524344877	0
49997.53397774438	50013.28163175991	0
49992.02291687238	49993.22394946702	0
49993.70087287382	50012.49075380555	0
50014.038708603686	50009.481436982765	0
49990.5206090736	50010.10707474396	0
49995.815075999715	50002.757859915895	0
49988.57262477311	50018.87567586168	0
49985.205754429204	50018.991416067714	0
50000.753092597726	50008.92987510806	0
50007.12835689727	50004.5064469943	0
49988.18316939765	50021.965627571284	0
50023.00980510928	50012.84799172331	0
50015.303310407464	50002.549411548316	0
50003.71952171015	50003.70894044671	0
50008.88986368925	49979.077652611086	0
49996.81979534139	49995.34390749475	0
49998.94671960802	49990.96645783639	0
50007.58827520875	49972.71365685861	0
50008.876317257826	50005.85307888341	0
50000.8144250401	50013.706889942834	0
50003.714838425534	50007.820901458785	0
50001.588387733704	49976.2283774819	0
50016.100105237405	50010.206884821266	0
50001.35678820628	50015.50812547974	0
49986.21253594532	50016.916857276745	0
49996.35393901498	50000.28888942667	0
50006.46273709469	50012.86513056279	0
50004.75420497777	50017.69122242193	0
50005.66435559645	50003.276707844845	0
49992.34798452613	50027.8751629872	0
49995.45944176766	50024.66749863028	0
49984.74545734642	50026.693621182414	0
49991.107740510946	50005.27986082665	0
50002.66515454976	50012.75072682848	0
49981.244047583124	50021.223953608634	0
50024.3612314805	50010.80504013063	0
49999.239320752036	49976.959525565035	0
49987.115787018316	50000.97386580161	0
50005.81254185144	49991.93259326773	0
50009.513775259125	50007.19859393015	0
50022.34214683989	50018.54227954308	0
50018.211643719034	49989.32904480352	0
50004.547079700096	49982.58527082029	0
49988.8456146988	49993.5372812326	0
49990.448020219235	50002.43383338751	0
49988.8883163795	50025.70348757823	0
49993.95605091015	49990.62298435866	0
49979.57349343251	50017.44743331287	0
49993.61998194337	49998.8335980756	0
50014.931316771435	49985.91142186888	0
49993.608343833825	49992.74728509485	0
49977.440538726456	50020.13597552961	0
50007.968850473684	50013.02057694987	0
50013.34750767807	50004.97356768187	0
50003.200530054564	50017.44372002275	0
49999.23305352258	50009.409663930746	0
49991.425046132455	50023.405105677804	0
49994.724523319564	50019.00029264135	0
49991.27881765631	50010.76046682384	0
50006.84586173645	49978.00618291794	0
50028.831314768526	50011.34911333689	0
50001.3612650346	49979.21196468529	0
50020.98863127538	50004.80596532164	0
49998.75093557429	49995.82732925432	0
49995.4441258003	49997.28253788326	0
49991.489081565116	50012.21829990068	0
50006.24099323281	50011.48454490207	0
50004.79866590971	49991.89932227533	0
50016.233772829895	50003.19904894724	0
50016.714459267714	50015.182749829175	0
50017.7315448403	50017.16734048088	0
50021.991572317085	50017.52189201108	0
50006.91518930322	49998.42962103721	0
50007.56048927315	49991.89347014625	0
49993.93809606977	49988.93913320493	0
49987.00664227186	50012.58033247648	0
49997.0858178483	50008.93395138812	0
49994.04919956522	50016.66461972759	0
50011.84285352973	50005.72617756539	0
50014.481944166946	50006.68362759123	0
50007.871174675056	49990.44715453634	0
49993.63386266311	50008.00409428245	0
50022.74306037996	50021.18141586944	0
50005.93254669708	49984.05523899566	0
49992.24889826113	50009.939607623324	0
50008.4427934885	49998.58463635654	0
50001.04290890485	50011.37214186102	0
49999.3052704781	49993.19977632991	0
50010.89753360852	50022.16578353757	0
49993.175524820836	50006.918569045156	0
50016.91622746796	49988.41137453173	0
50003.59408194109	50010.58844588422	0
49989.481770527505	49995.4861177332	0
49984.73585085144	49994.20070302458	0
50012.837114776354	49985.1365133406	0
50000.34305247011	50012.785151609714	0
49995.93687457166	50016.99500522154	0
50003.31097355637	49986.238309245724	0
50000.04605916713	50022.082498322925	0
49979.589436539696	50028.499326432466	0
49985.52414874005	50010.01286309389	0
50007.108907010544	50020.95847414887	0
49986.966473469394	49991.51938352491	0
49996.327747491756	49980.00227674999	0
49988.17212697217	49996.38698153703	0
50019.31313217457	50007.61923985611	0
49992.53588896353	50022.37133355393	0
49999.09466713823	50013.476121375024	0
50029.14446966455	50014.75448633938	0
50013.38928689112	50014.433837214296	0
49991.27886238349	50020.93796858425	0
49991.83480712943	49987.47643329798	0
50024.589045646135	50016.69583277622	0
49990.247207031265	50014.37724764673	0
50003.43966867959	49997.20275845644	0
49979.17630883298	50019.5881879999	0
50004.97473340724	50011.470830402024	0
50000.53356820436	50002.76897484182	0
50001.61653316917	50021.572832778234	0
50018.94424032681	49993.60663840168	0
50020.38047703234	50020.74765985587	0
50003.83350669472	50012.03122730116	0
49994.89504568151	50012.84439750901	0
49996.87682846905	50025.861913791916	0
49997.098711243336	49994.16967536577	0
50008.03526460013	50010.35644971345	0
50001.92318083519	50017.45295154525	0
50000.377491796935	49976.984220335165	0
50026.91338485968	50022.55672487124	0
50010.45322470468	49995.07446463879	0
50025.84685964897	50018.18498681671	0
49990.80211823522	49972.58716393453	0
49994.72272385651	50011.37120620343	0
50001.852378398005	50018.878474248006	0
49993.667654834906	49987.16892821146	0
50007.45552580738	50016.24722775261	0
50006.35128652182	50019.260102430024	0
50017.30387364059	50007.37394946992	0
49992.58703477916	49996.877168060775	0
50009.947620039384	50010.555094314834	0
49981.69947842373	50032.69512916941	0
49998.7770444248	50004.736977470784	0
49994.8396787193	50028.32619228644	0
49982.117999111564	50004.50644407321	0
50013.2587395598	49973.331376080634	0
50007.117533706994	50013.97330272922	0
49986.106936163014	50005.875429998	0
50001.72815943438	49991.6223069385	0
49998.46111792426	49998.329947724305	0
49993.05079443288	49995.51758079045	0
49989.09372078051	50029.30164552847	0
49992.520614717694	50005.040407713124	0
49983.052676738946	50016.443790599325	0
50009.99933301167	49987.13042252917	0
50015.98052851708	50019.71642252736	0
50016.21088632802	50021.48245778065	0
49998.70534882709	50006.917655615514	0
50009.12283055781	49982.086019546914	0
50019.024422535396	49979.180277617896	0
49990.26812337824	50030.2433063761	0
50003.491373859586	50026.35326489596	0
50014.994024579595	50017.72461282274	0
49999.503039100484	49979.993643984395	0
50016.59446989725	50011.704717480185	0
49987.5977680182	50016.2290938631	0
50006.390223561066	50006.65247227412	0
49981.80446184957	50026.90913270939	0
50031.93010862833	50017.21669287606	0
49987.002216492045	49994.37889454773	0
49985.92984921823	49988.95089163288	0
49987.43993140122	50031.405447704085	0
50013.74744611762	50012.43595942395	0
50018.7613895136	49998.645986736985	0
49976.04473665306	50022.98122919165	0
49987.940111189746	50038.4642042733	0
49998.49833424281	50015.34065276485	0
49994.770924699485	49982.39483626172	0
50000.81946056605	49989.27299020345	0
50016.92192325264	50018.480079521134	0
49995.77472700451	50009.82146876009	0
50025.69800720146	50020.491751462134	0
50013.55698775832	49971.58637274212	0
50011.00484594075	50005.00909070638	0
50026.67566909949	50012.980460931394	0
49997.33402353429	50017.842517393554	0
50004.40707653658	50000.68201633885	0
49990.062388632665	50021.873354042815	0
50007.94935946199	50000.55027054603	0
50021.52709422977	50008.28070517207	0
49974.42067889195	50019.43514323515	0
49993.46267817778	50033.181532471506	0
50011.86235055272	49996.41798817724	0
49987.663678211175	50043.84812144951	0
50007.67900232572	50007.70860501627	0
49994.15871647191	50038.08133593811	0
50007.33149770581	50022.79586273945	0
50012.948596504204	49999.23930996417	0
49994.60830319436	50003.57991862978	0
49983.259687413985	50006.67382320212	0
49987.767663779436	50025.748578925755	0
50000.377272225785	50031.02940101947	0
50006.200386445016	50001.51095319235	0
50025.26392312976	50023.16967630435	0
50013.22075925868	50006.565093937745	0
50016.585940684716	49986.990231434385	0
50010.34109688018	49983.7662747601	0
49986.57033639794	50020.426911942945	0
49995.74608418766	50014.093268935794	0
49979.820894012235	49999.83087349788	0
49992.848058799624	50018.606894891454	0
50009.49589345917	50004.08409166397	0
49995.445185531455	50015.34504338111	0
50012.65381958483	50021.704694713684	0
49996.32469968638	49986.25708256548	0
50015.35167753262	49996.81578074006	0
49986.545683340795	50011.15751195093	0
49999.01544000135	50031.23030123682	0
49984.04955694483	50033.704391224725	0
49996.34341982974	50016.06335658903	0
50003.28740459564	50033.504668726906	0
49991.228567853206	49998.994701024145	0
49998.48690694425	50034.82578726027	0
49978.796080530774	50029.228557862385	0
49972.68784987362	50023.40757561975	0
49979.767530607896	50006.443727209575	0
50003.901374846355	50022.071294366	0
50006.68412061943	49996.90955893893	0
49984.807419862154	50032.82916653138	0
49978.76889817724	50004.212907244015	0
50003.12234167268	49996.03595609164	0
50015.35949676402	49981.16546488212	0
50022.09116220106	50006.067597515845	0
49983.69614882663	49993.828876330015	0
49986.78398419033	50021.42345671076	0
49981.729597247	50017.71289487197	0
50005.12751088182	50026.85013294925	0
50006.22458721331	50010.28292114303	0
49996.483865586386	50007.00468741623	0
50009.52473506737	49992.39278211181	0
50014.49173332011	49995.93493838386	0
49994.50958438835	49996.90612479115	0
49987.59907203679	50009.38172949153	0
49984.960476002576	50031.0667794853	0
50008.74957161253	49994.92256567525	0
50010.46636301196	50003.077502344924	0
49984.148036034974	50017.19326230654	0
50004.971353289846	50029.65237519613	0
50012.70520670574	50000.99789815918	0
49989.42472028371	50007.06726861293	0
50027.670453407736	50018.20325321183	0
50011.440803861224	49968.8031552737	0
50037.945541020505	50011.155881581384	0
50001.96560497818	49985.14721363819	0
49991.94746759981	50013.46046976003	0
49999.00956378052	50025.146383235246	0
49982.77803511375	50003.13282277213	0
50014.11323694496	50000.20060613697	0
50023.13171616355	49987.58322604696	0
50004.21835121946	49971.40399318016	0
49990.15117831817	50013.05817990865	0
50008.16124251416	50039.635897582004	0
50007.9107866898	49997.54848848105	0
50000.976005797296	50001.37556251932	0
49996.1869171375	50012.1411597242	0
49981.777229712156	49995.12804494148	0
50010.25573551855	50024.995130932744	0
50002.20217308013	50029.874141640044	0
49990.618018822985	50036.4754032552	0
50022.654906278236	50014.17767062547	0
50000.18629733061	50004.775095715304	0
50025.70954018735	50015.05150700048	0
50028.39076938722	50013.5273054852	0
50004.52778030394	49989.54551679142	0
50016.11597760707	50023.63763528583	0
50012.06226017531	50002.80007589341	0
50015.57500712852	49976.59380574366	0
49994.04699387851	50036.766962947055	0
49994.23147591261	49994.86285691521	0
50014.20591833191	50001.96130031095	0
49991.086709624265	50026.4410707605	0
50011.53302681228	50007.14228004492	0
50017.28634181816	49997.76666689308	0
50009.97828130183	49998.98694511831	0
49998.42280858828	49997.16648699374	0
49981.63287193219	50012.98265475019	0
49991.38352638326	49994.802665766714	0
49998.19710648119	50026.74208698699	0
49989.2673735177	49992.100332574526	0
49983.60754580687	50026.18559871288	0
49994.711411941484	50029.90708723193	0
49985.614406423905	50041.25400036813	0
49989.39807355238	50009.12529163965	0
50001.85647537816	50002.18674254224	0
50007.411759296454	50011.884343995625	0
50012.52113279647	50010.93874121604	0
49995.30592486966	49991.43488924765	0
49979.11028741994	50021.34781520681	0
50011.93847514872	49994.777266105055	0
49997.2733219588	50022.30152669196	0
50003.09050523105	49994.98168183356	0
50023.58458192335	50010.008031241385	0
50024.400635161015	50015.63969515379	0
50009.31669316404	50000.960651664485	0
49988.547157255955	49986.54015875034	0
49987.42716531743	50019.481186598656	0
49984.02617602661	49992.260688525654	0
50006.996567558	50029.43673642438	0
50011.17538221257	50014.127750046806	0
49997.479248524534	50003.13788148927	0
50011.23886805816	49977.80876427163	0
49992.68056377014	50025.21909796744	0
50017.791785206966	50004.10504468356	0
49976.18799995448	50019.12711047864	0
50003.16269428631	50018.86082004992	0
50013.78688239874	50015.99415080916	0
50034.04869841953	50014.82994020081	0
50020.13939552426	49964.31969397732	0
49993.31683021726	50002.431098134926	0
49989.127824122916	50001.31052695597	0
49989.148691333205	50036.650567528675	0
49992.04054653573	50033.88130223572	0
49997.310770919445	50036.47767098101	0
50014.313896486216	50011.5437939993	0
49992.59109417176	50000.573211457	0
50003.566652880276	50030.50523785303	0
50008.267877108185	49989.07992392232	0
50003.849215893635	49983.772560070334	0
50027.92889428372	50020.7037335592	0
50021.73705097939	50009.564116499336	0
49979.67136981523	49996.9167302186	0
50023.68623823112	50004.8260394773	0
50008.60181165578	50003.29954302877	0
50007.03426341326	50002.78519483586	0
49994.34337435215	50032.255215823694	0
50008.65204366756	50021.587738195856	0
49991.824498461094	49968.903099107214	0
50018.683804969405	49969.64528418167	0
49994.911833902814	50002.06249770319	0
50016.093547154676	50001.04383182233	0
50014.49326475696	49993.41580814624	0
50010.70785577176	50012.68365077591	0
49992.09018308693	50030.92397957105	0
50009.82484592517	49966.31554819194	0
50009.86338540017	50029.15447883959	0
50017.04459773899	50009.42883168941	0
49975.05479511751	50020.48444939664	0
50018.814266957874	49976.935422037845	0
49972.86988915821	50011.1602949544	0
50018.73839936864	49964.38397057632	0
49986.31902075687	50007.88823209961	0
50037.84677869666	50013.49214320599	0
49986.7626497455	50022.57075428513	0
49991.27558686835	49997.38676047086	0
50021.65196854081	49986.9755175455	0
49991.72022925353	49991.05799227098	0
50014.31039277268	50003.195809406076	0
50006.33076488964	50021.85080608137	0
50002.45842725257	50020.733578880114	0
50011.95436890833	50032.05146346114	0
49976.475326719534	50026.32249645093	0
50004.463461898726	49974.22705170795	0
49979.26540775074	49998.92037446053	0
49985.75689271241	50024.974625693074	0
50016.455724572654	49985.246793367325	0
50017.17577699267	49991.01902038148	0
50000.601946745934	50034.29818728195	0
49992.16185760877	50007.363039662254	0
50008.80198918544	50016.70893323739	0
50008.86332272949	49997.23757014096	0
50005.45492158128	50004.812675392786	0
49969.349246922604	50022.47156029463	0
49976.08853392796	50028.32756045967	0
50002.331688862534	50006.25738942542	0
49985.74764509577	50012.984861611265	0
50002.02318493679	49998.08436648884	0
50001.91558525365	49975.034283284134	0
49999.095815587745	49982.605861267206	0
49978.35180052781	50017.54967237323	0
50012.38340044227	49979.87179005157	0
50023.600333695045	49993.823460517066	0
49990.4001842264	50016.861106052296	0
49996.075796262594	50028.875218757785	0
50009.63871960279	50009.357844056445	0
50014.32338329563	49980.620621059534	0
50004.370390024604	49999.55927239333	0
50009.933266449494	49981.04026973331	0
49998.279070073906	49989.14790118183	0
50000.09027862911	49985.965986953976	0
50007.58425433884	49982.493922115704	0
49993.48622997502	50027.222240225536	0
50017.4955434832	49965.03907990478	0
50010.51554905166	49989.16362642156	0
50017.824674773416	50002.22275061968	0
49990.75178922058	50034.86742795569	0
50021.88043196609	49961.175165641675	0
49996.64421145819	49998.7371607102	0
49991.75780021829	50019.4660592154	0
50027.913500418224	50017.15451996617	0
50013.81569746937	50019.689133858	0
50004.28831352451	50038.52084396365	0
49992.77931921248	49991.59900125161	0
49978.65701512325	50012.84377515613	0
50004.77482026446	49976.135135741635	0
49995.813684054854	50035.236614467474	0
49983.03468438865	50031.81985864512	0
50004.71734782377	49993.66931775265	0
50025.85747707013	50011.10938751277	0
49968.74387753086	50024.80184334084	0
49983.529336245294	50009.64252562868	0
49993.39848285341	50003.617739878144	0
50014.46718570509	49983.96089301351	0
50020.173441734536	50016.480228422304	0
50007.693507416174	50033.053834120445	0
49993.186312447346	50024.280714627246	0
49994.973836738965	50021.34108776201	0
49987.60408232425	50005.36708203352	0
50009.56722554615	49985.41140067304	0
50011.064823329914	50009.00448136461	0
49987.27549327144	50024.53233017405	0
50005.69923091442	49985.19514755773	0
49996.55414988045	49990.38935152011	0
49995.07237807018	50042.04749290123	0
49995.256284043724	50007.171566107325	0
50004.63754884523	50025.44366895706	0
49993.49255571869	49978.12434827637	0
49989.83621802233	50027.89987456958	0
50001.51715467434	50004.43497947403	0
50001.41748931328	50028.01783116377	0
49988.46472947548	50014.56638681003	0
49995.615601532205	49989.10904325816	0
49999.81186632161	50032.984149561446	0
50018.44718751919	50011.09523383245	0
50006.87791557796	49974.77446315902	0
49998.651631418616	50001.085531096855	0
49973.43281330659	50016.31538166456	0
49999.58320808095	50030.37685735507	0
49993.2894251306	50029.713716955564	0
49975.40500419498	50029.76201243983	0
50024.11542290242	50025.79299951493	0
49999.27756647585	49989.79791973968	0
49975.331603970415	50018.305052245814	0
49989.444688856944	50015.01093933485	0
49977.12504489644	49984.27347298042	0
49990.25690366514	49976.93831099457	0
50008.542487659186	50029.22940403769	0
50030.156146407935	50022.63532110915	0
49982.07322711716	50040.05289780173	0
50015.510839560164	49974.52445377229	0
49991.451148315326	50008.25060634001	0
50004.828070634074	50001.96933190945	0
50005.25330437662	49996.96558677492	0
49985.312292490395	50028.4759868639	0
50009.362837543355	50030.82482796203	0
50032.563228420164	50009.47854831758	0
49995.611104707394	50005.87596824924	0
50030.271117137454	50014.62710637189	0
49984.88558796916	50014.44361380154	0
49964.64000266914	50008.941933773196	0
49988.96237106808	50042.15384836116	0
50009.56366943694	49988.76303901595	0
50003.12119682203	50036.8696976103	0
49992.18350608743	49998.14283062459	0
49981.495117914346	49992.42868929224	0
49974.716587797215	50013.61636381599	0
50007.40338647013	50005.50670355559	0
50004.1132212756	50009.0422421293	0
50010.68776219184	50018.411945879954	0
50015.32555646248	49998.84607093262	0
50030.745394478356	50020.15587370813	0
50025.03173903792	49992.682176105074	0
49972.46927924088	49992.61330818193	0
49996.89332440772	50014.40214761091	0
50028.82168033592	50008.767927582856	0
50012.027869657475	49992.27122572834	0
49986.86969018716	50002.801212535116	0
50034.801909062	50011.167777959345	0
50022.083673384936	50010.63417620861	0
50009.30764203974	49972.31312632704	0
49828.20413677456	49958.30641330781	34
49863.945555239225	49942.50455548806	34
49888.598285820524	49906.218037185085	34
49894.55345015037	49867.012486837695	34
49814.02955104665	49919.06746507749	34
49839.034520658104	49889.121193250794	34
49829.560428300545	49998.05711079642	34
49906.285496262964	49937.747673796446	34
49944.0834329023	49926.39726149242	34
49931.12849697194	49886.21696568389	34
49885.65529965172	49971.354479409645	34
49946.36312240669	49853.3345063699	34
49883.18868442455	50007.2265588797	34
49782.54892661115	49898.37011046994	34
49811.63783069293	49863.82969900625	34
49752.11022049919	49870.30689113641	34
49859.63883605193	50041.40313832321	34
49793.98287099809	49832.39887948468	34
49816.90153954098	49803.832999548606	34
49788.21367485498	50001.484725455055	34
49983.80846078161	49848.58776201629	34
49763.65937589692	49929.36473474024	34
49747.62055239608	50008.709015411354	34
49782.70646609899	49793.234077183195	34
49854.209726821064	49801.70318233854	34
49782.79275168679	49757.71105934853	34
49919.72839806973	49988.68178271482	34
49789.08275260999	49959.58474742518	34
50022.56999972789	49840.546059403685	34
49940.11473338202	50022.585851084536	34
49822.44045088008	50038.33512129646	34
49716.34404388961	49872.83725504147	34
50055.239900971486	49858.17587942055	34
50058.395671891165	49820.061153427116	34
49783.51051687888	49719.80987593582	34
49948.71416332095	49967.51418443629	34
49822.22984002332	49746.91454064796	34
49773.069639944515	49680.36224476721	34
49798.253813267605	50065.87612613679	34
49769.370226080064	49645.549908898145	34
49973.563653356134	49812.116726843946	34
49731.797142601106	49908.555248252684	34
49738.416811621704	49830.01777739652	34
49736.7048931469	49675.40075393062	34
49898.9723847619	50054.83928218719	34
49895.08456194041	49826.798876774745	34
49697.147871645204	49664.825211770556	34
49864.34578742684	49737.39913347299	34
49989.13091785128	49887.54301485572	34
49833.25580946336	50088.67273935139	34
50032.76940060922	49787.19139689608	34
49891.754479881536	49791.50962112168	34
49740.05796362186	49794.7706318762	34
49895.901759082415	49752.82284357843	34
49870.42881291074	50109.570454912064	34
49736.88289467556	49623.87722312326	34
49792.06739455099	49617.341179542644	34
49683.643824467974	49889.89067758918	34
49698.576234203174	49793.68895231378	34
49826.69561070449	49628.23170637292	34
49810.68326827878	49681.417487820916	34
49689.01733952594	49843.563886477445	34
50090.85199993908	49797.08447927236	34
49995.84039616038	49784.397650316074	34
49738.4716160546	49716.59535170192	34
49751.81011230989	49969.01656811081	34
49843.735233869134	50135.845883888906	34
50089.725117403184	49839.70680548703	34
49839.82170901709	49709.229892257004	34
49878.52150014552	49698.22958801493	34
49779.648582965136	50102.97222853253	34
49701.40003774892	49623.82744426284	34
49880.70855973714	50149.91151589681	34
49648.685725143005	49897.22768590635	34
49937.13195041822	50061.17633174177	34
49872.12065412783	50186.44160845855	34
50057.471367551836	49898.23952834433	34
50127.2172586192	49833.10572530056	34
49676.64026350302	49592.78855027249	34
49636.707693853066	49856.53306465024	34
50017.996632383314	49912.1158042807	34
50096.80112952942	49892.87255893206	34
49848.46510864767	49670.154973967394	34
49909.01556864728	49669.378975612104	34
49861.750095190175	49620.38798881039	34
50094.94470969334	49756.65645189096	34
49704.12141283725	49754.9789835419	34
49710.240781814085	49940.56731326444	34
50135.19548584997	49913.91489003738	34
50039.71544598015	49946.68885460607	34
50073.76178545659	49937.758031601945	34
50156.21042373777	49859.49009611537	34
49698.019983510254	49975.597141265825	34
50154.11429166816	49950.74891508515	34
49613.94889123797	49883.876603228724	34
49665.20327873351	49647.59734573687	34
49969.806372460705	50047.01382226727	34
49891.09470836738	50216.4398784062	34
50165.8600441232	49818.021368653375	34
49932.71112834193	49803.95068509736	34
50060.99818466633	49731.07158078014	34
50196.597725389045	49869.543570156085	34
50165.048738570054	49992.89910616118	34
49595.91778058557	49845.38982816279	34
50027.3273255532	49751.284727404396	34
49748.58291391246	50124.27816680006	34
49700.4747767197	49701.24337961094	34
49765.94798788092	50040.3027391392	34
50155.32588446817	50031.05931286266	34
49802.78903175956	50139.67995710229	34
49708.65895700995	50026.99113041346	34
49661.74496513946	49770.05732299136	34
49870.543935942245	50252.38271413393	34
49852.91791420901	49844.646912226905	34
49735.3945695268	50163.01696616954	34
49958.21760020765	49776.12808839469	34
50007.76572760898	50062.12835073618	34
50197.90739009246	49974.54379695804	34
50188.08400591945	49930.24593939317	34
49974.50675571911	49740.32384151532	34
49979.73090304473	50009.157163579046	34
49900.75664780602	49623.58156569466	34
49637.17211199477	49603.29964044437	34
49883.17490803585	50287.83760245333	34
49936.3809706996	49622.35535771225	34
49669.70260570371	49944.662104409166	34
49706.27837571539	50067.42577849388	34
50129.737806837664	49979.43824956515	34
50046.012459241945	49981.61769907388	34
49853.41683373842	49579.82382979001	34
50192.21264621829	50018.002072272226	34
50190.04555394304	50054.9845283916	34
50205.10631262397	49829.065306178796	34
49912.72074284428	50186.16247810422	34
49916.15658084369	50244.36390469145	34
50001.69290091601	49711.92536356892	34
49946.82689798206	50175.20853116015	34
49610.59558690127	49805.66430758967	34
49967.11320114607	50093.024157386324	34
49631.45229359042	49936.592076134286	34
49835.47059316392	50273.7617342742	34
49934.03206493268	49728.43447382035	34
49709.86437748327	50128.77245931898	34
49756.45792095609	49588.42425629113	34
50169.44916445511	49898.20619018942	34
49809.263549398725	50297.982606691934	34
49736.505253654985	50201.30887593091	34
49809.154349951656	50338.39560662016	34
49700.67572354069	50167.578903734444	34
49984.80721084642	49973.65185251887	34
49664.30263444565	49554.82606402356	34
49568.8473787089	49811.09037504615	34
49674.13340172985	50011.82718819182	34
49638.81482221216	50005.26960226518	34
49839.31167054897	49543.79990215542	34
50053.640422198114	49694.50322264171	34
49796.29422802432	50371.69293064724	34
49796.676345086606	49579.33617471247	34
50017.502800934984	50020.794831345745	34
49681.95375183591	50101.11039202096	34
50006.18533424621	50104.120027314384	34
49697.57669359985	50210.86510934346	34
49667.8112644889	49688.29406598984	34
49590.14676489707	49919.669699253674	34
49629.22014814955	49536.382506321876	34
50222.60647204514	49944.339814844694	34
49663.70743252013	50065.76569027733	34
49636.803567287345	50091.718623761015	34
50232.090512563394	49855.09088325412	34
49604.41615869401	50022.6972067189	34
49954.34361482404	50127.77975650912	34
49969.01549684834	50208.627571598554	34
50128.65369631058	49771.89646760197	34
50054.07254954983	50020.72209386741	34
49919.968781320946	50140.7165631676	34
49634.403989871294	49498.67530080488	34
49832.55858879771	50375.83745209984	34
49662.27677531897	50140.37166233164	34
49908.94816968887	49588.110256861815	34
50086.974964822184	49990.26314362051	34
49704.78130104023	50246.74487654702	34
49920.99524395038	50284.091899733765	34
49795.59402976845	50408.738375430854	34
49812.48150559322	50245.53641842526	34
49769.48280289016	50295.41122769698	34
49603.44669883672	50065.18038621345	34
49771.83418807924	50257.58066845034	34
49743.33368850861	49548.96198091155	34
49716.48994521499	49590.77896383184	34
50260.42914557412	49923.26562144527	34
49885.38691741581	49551.03187260806	34
50290.662088236364	49895.61199141975	34
49629.70316289122	50161.36664716172	34
49603.68511184078	49583.694351745784	34
49583.871044103835	50095.38226484725	34
49660.77683092361	49819.88242889391	34
49626.812995572625	49764.90831837293	34
49556.45374207834	49850.701918803104	34
49652.36910993379	49726.52773957148	34
49781.55168304384	50442.90351623398	34
49965.07595390655	49702.45307410067	34
50146.38778067456	50069.64516353803	34
49726.03533830973	50283.597759109434	34
49613.87476788362	50126.889547770996	34
49513.815600020185	49841.875860029446	34
49986.1921074756	50169.812437571956	34
49794.24190343239	50213.31906902338	34
49979.105458596496	49937.59604347077	34
50042.151024754035	50069.41024446016	34
50286.16632127689	49953.002461189964	34
49759.71909268244	50365.602464297524	34
50239.38083441112	49893.05698388411	34
49775.42068073631	50161.77681509083	34
49553.494552831886	49907.22670458183	34
49831.811479172124	50171.809046389455	34
49661.21917120562	50224.60941628852	34
50232.850657966985	50002.06563473757	34
50223.40641767553	50041.13235770909	34
49589.62720354807	50161.605479659425	34
49949.08409450401	50259.42695103402	34
49740.39176214664	50450.596787966635	34
49747.38756492597	50326.833997482194	34
49913.254552745515	50318.67206733143	34
49585.74887785451	49547.68915548745	34
49526.702024608814	49881.8456624105	34
49978.18458747425	49610.12670240742	34
49840.01198549642	50318.17100386758	34
49950.22916631699	49667.25719064616	34
50098.63929209634	50026.38215972952	34
49547.47040648034	50170.1578882209	34
49626.63006785541	49678.7225483225	34
49660.16592267257	50179.574550143465	34
49713.48672052884	49522.93493484394	34
50332.57534032171	49901.35930871013	34
49770.98555035354	49522.2516639912	34
50082.39710197184	50081.16022895384	34
49735.94941383428	50400.65474429556	34
49855.61785539476	50219.420709419974	34
49922.02505353973	50099.4642825192	34
49574.916082851494	49612.648522296025	34
49819.93847615161	50438.5265804099	34
49994.50075411216	50239.627529422665	34
49590.20487637281	49755.86643024068	34
49803.321637457586	49535.76748148932	34
50333.78783344333	49937.65649710445	34
49578.80700662288	49507.45885629428	34
50021.72542577788	49677.457367676	34
49589.5492516515	50202.49799501402	34
49541.694574270834	49508.572467768376	34
49531.02673461705	49935.349241283795	34
49547.41241375269	49568.0498227349	34
49627.437250688585	50211.70750968052	34
49626.42235867201	50248.078323285255	34
50176.47805899962	49777.93732754557	34
49597.5129134375	49957.04451242693	34
50019.17302163968	50207.3441996878	34
49569.765699485666	50035.625003489724	34
50204.06356789142	49746.94794255347	34
49567.021291339785	50130.27427950888	34
49522.87348979143	49542.60715381014	34
49518.56329853644	50150.42481800851	34
49947.10979562054	49580.261837093436	34
49546.31152962609	50063.38117279274	34
49533.00354844589	49804.453824045326	34
50368.45936669081	49898.16365540626	34
49589.69661610331	49717.62651917792	34
49487.0861075525	49893.99044257654	34
50037.144672869756	50243.637992705284	34
49479.282398202464	50140.23201786097	34
50275.48775571924	49997.23384776988	34
49526.89013677169	49976.01771461141	34
49857.81227603782	50409.43681893112	34
49738.26895505892	49490.90595942401	34
50013.51880620671	50146.58940329347	34
49529.968997268246	50014.94542746816	34
50301.61897659155	50029.25626179997	34
50071.66184740312	50233.527660385545	34
49992.04167826976	50277.32567174138	34
49558.65203629197	49692.89745345565	34
50373.40653348241	49860.292162428304	34
49996.67512313032	49572.649241361585	34
49892.17558121277	50354.70389719569	34
49517.32705494524	50195.5619224753	34
50163.737797860056	49741.15206605875	34
49549.5219993092	50211.29670178863	34
49571.747341003625	50245.220395582066	34
49705.98927025184	50318.20354175985	34
50255.50271994573	50057.31876742713	34
49948.00631310677	50314.362199259696	34
49746.099499210344	49451.68351550176	34
49488.94375921016	49526.85794718135	34
50048.06853028913	50278.90400060049	34
49895.570029155075	50402.19976564085	34
50393.67595384227	49925.89006814559	34
50340.42408936698	50024.934940577805	34
49863.54844341247	49518.35265337348	34
50367.59784070474	49958.27547846278	34
50034.41231651848	49575.141544443744	34
49577.16698031179	49648.34542455093	34
49692.74670105627	49492.141295947804	34
49491.937220207816	50223.13594833302	34
49777.75531549278	49471.75772686585	34
49718.43970659303	50484.41061759579	34
50370.561976537734	50046.707174715346	34
50428.10853685543	49900.69653771323	34
50243.78504938964	49740.432224844255	34
49487.613600589146	49988.3689159651	34
49455.399566118474	50238.51556079628	34
49636.771412705915	50041.43394928748	34
49869.94868882569	50446.85943279753	34
49683.23129502286	50284.12923254234	34
50464.586689521624	49898.242289263755	34
49695.309000685564	50411.8073582571	34
49495.72484393267	50026.242050693116	34
49521.577032546906	50243.375936463	34
49741.392434187655	50520.31774260392	34
49549.27253966656	49769.87971073531	34
50101.22724266885	49721.20831168828	34
50241.229068800996	49816.271145698556	34
50160.83322520823	50111.131354657475	34
49988.94226237021	50320.06493529599	34
49845.49982421725	50477.87139162529	34
50274.729187596626	49860.56962581703	34
50406.360938530604	49873.21460180845	34
50399.167918083614	50070.43405511937	34
50216.088867941646	49706.90267719534	34
49961.26961210314	50352.8766753919	34
50067.798094485675	49658.019516373344	34
50232.60526957751	49672.17282174731	34
50315.89536841125	49865.552973841324	34
49459.044097001075	50028.87879399054	34
49480.86825326951	49929.56726808963	34
49704.4491425373	50522.41188447295	34
49708.52351871834	50374.33815500761	34
49506.535159170926	49762.327828606205	34
50077.1180145554	50116.01302176014	34
50270.96615847891	49796.99013584431	34
50490.60550075825	49933.68142272003	34
50456.05489346264	49949.47418901305	34
50047.69800446804	49541.89580553829	34
50408.80047958572	49966.28433772243	34
50004.578813647735	49533.37166244413	34
50129.47045402677	49697.13842119235	34
50323.422405449805	49990.31537263177	34
50202.17620244924	50092.38080328153	34
49926.54968500077	49544.5548097949	34
49815.198663106974	49488.12752225176	34
50521.35498169263	49951.985968606044	34
49676.01668774428	50544.706543907145	34
49701.59540480097	49557.058956184985	34
50251.34025383323	50100.132671157946	34
49467.34944227242	49744.17555094993	34
50324.88072853492	50056.68630840922	34
49512.84629332254	50280.95038186423	34
50557.80111069481	49935.13715572355	34
49780.38814513266	50532.0292106315	34
50025.90281348953	50323.62327986945	34
49811.59511946664	50511.47892393625	34
49453.72563687753	49905.56209274231	34
49647.753777189995	50303.35171795989	34
49655.42880950261	50395.043869976565	34
49493.31824417933	49803.7024632709	34
49432.891374249884	50000.49161438001	34
49762.81605475051	50492.51712906276	34
49822.716817866116	49451.4653830705	34
50333.27796156093	49831.161058228674	34
49421.245532470566	50219.91075452527	34
49459.8365294939	50110.029884416275	34
49613.778253220764	50390.22235820269	34
49489.337725540674	49569.587208367615	34
50173.105606079895	49706.40700720569	34
50248.163337414226	49968.47387698549	34
49864.11175422221	49454.70432297281	34
50119.245922692106	50099.53902503546	34
49456.767991018365	50070.32550832203	34
49991.94505001916	49652.37301092628	34
50015.04981941304	49611.47274113328	34
50537.82728490945	49983.46933774828	34
50359.21529528694	49800.870188146895	34
49661.80349079998	50505.099702069325	34
49454.79876038338	49959.20297330952	34
50075.25109677097	49588.62698587232	34
50158.448319228664	49665.14478048352	34
49449.81339875243	49587.694128948606	34
50110.0903812026	49942.68461602733	34
50565.11470647501	49896.64424146859	34
49437.1767832169	50137.91070301226	34
49496.73851392057	50062.51167259129	34
49677.419644019836	50582.44773928204	34
50041.73235344865	50120.22875180834	34
49973.029469739115	49507.824558177825	34
49415.420113404776	50169.461827467836	34
49731.35294735184	50556.67272995136	34
50355.7504349195	50079.09154527609	34
50570.487851974125	49969.989636973834	34
49640.869067420324	50433.75784880679	34
50045.916162181835	49628.030078793614	34
49571.87554374708	50396.21364449855	34
50082.954233685465	49624.074121582984	34
49743.15560403855	50594.572559540145	34
50481.23396066924	49977.01896367278	34
49448.42218530715	49866.32030593311	34
49984.09935351448	49472.02575120208	34
49448.14779542589	50195.72701293257	34
50061.994524612724	50149.97295440333	34
49562.39055322269	50435.796696319456	34
50089.373365917396	50183.290493003435	34
49975.08385091453	49430.19640752027	34
49928.37011814153	50421.14597276021	34
49751.62431757464	49411.67465032655	34
50553.24328293043	50015.61552642864	34
49849.2399303511	50517.62288458356	34
49534.17754028488	50456.68461249094	34
49516.341068774986	50323.914684277705	34
49508.97388202851	49490.16242368426	34
49456.6882016121	50278.868091244716	34
49780.51527786121	50576.72903161746	34
49624.70148592338	49456.37545520013	34
49597.77140285055	50280.340986933785	34
49477.8965655824	49614.976258847084	34
50101.608084433035	50145.01738589825	34
49772.969990651836	50617.44333622675	34
49540.73019706042	49653.151837188925	34
49645.768623501426	49421.693526673545	34
50142.51434913167	50147.57759883683	34
49514.877950567934	50363.675924854426	34
49568.8613165096	50356.243088654766	34
50607.091038201266	49894.55227537256	34
49518.78806766358	49606.50142064453	34
49658.4903016963	50467.72674301357	34
50089.8584243723	50281.32152539123	34
49509.0070855391	49683.14176268999	34
50184.1613805698	49639.812009177	34
50512.55828510888	50017.322105327	34
49644.76505422111	50353.983350179806	34
50379.73633106842	49997.09774378989	34
49798.53514104305	50478.325103781506	34
49990.30479009646	50381.248889975875	34
50384.45199697199	49770.22473366282	34
49521.240014785995	50088.98950026754	34
49977.69586671828	49394.38586439277	34
50222.710830144715	49632.80753283793	34
50623.20160846549	49930.8665991316	34
50321.935242975145	50102.77433553754	34
50418.825811910756	49781.83555339949	34
50257.207963946224	49698.49315058853	34
50437.9251721	49847.753141818386	34
49434.98387547934	49832.36457231575	34
49710.68711148496	49444.200161451794	34
50295.54888783745	49828.47078055853	34
49947.60699301631	50390.85483662373	34
49452.273056052014	50319.31423575963	34
50483.34822517002	50040.68489759321	34
50288.51961898813	50076.223663902776	34
49683.640384658924	50346.23894842513	34
49678.24211085478	49457.723641967634	34
50105.23878787459	50248.35783982917	34
50141.45675980435	50190.13857936127	34
50578.228094312195	50047.21621974135	34
50279.75729101462	49726.51200363169	34
50088.90416301366	49548.90182974872	34
50610.00362573782	50062.510799633026	34
49400.772548447305	50028.552963195536	34
50657.54424420148	49912.9533818373	34
50638.66977631878	49876.02012554475	34
49765.09226567407	49373.684394397205	34
49884.39269711535	50480.56645164232	34
49566.55652476552	49979.97083913438	34
49861.956590359565	49417.257226368216	34
50256.94817888717	49643.29810952663	34
50650.419362860644	50064.74324422795	34
49529.843426159256	50419.680178492184	34
49396.31841076568	49827.66397621005	34
50354.72772931279	50126.50596199855	34
49724.81166064637	50633.41216668239	34
50108.816905037005	49666.288378469006	34
50660.71080717881	49951.68404392326	34
49463.85417470216	49497.02560043674	34
49412.812338410666	49600.832887194614	34
50234.158000731986	49776.38396977191	34
49944.85281034135	50455.42213695709	34
50016.06171820297	50408.77740768831	34
50543.111394730295	50051.91173332444	34
50049.779408821785	50355.19558518278	34
49528.693426156475	49715.95951313292	34
50070.88233886989	50384.76320014663	34
49493.678769586964	49719.415660045735	34
49417.71781514014	50298.73233892216	34
49709.68741074562	50669.33889269397	34
49812.67948874025	50555.33743309304	34
50091.99011144648	50320.153403868215	34
49379.87473651083	50311.676178980386	34
50346.84380278164	49766.542632632	34
49704.980090406214	50445.55458544814	34
49658.96243474646	49387.82856991753	34
49396.00016056587	50131.2740533222	34
49472.041482892404	49679.65412354757	34
49385.47062647805	50275.01838011283	34
49603.85189967966	50354.519232714425	34
49414.56148260163	49639.45019314356	34
