# Supplementary material for: Abundant Topological Outliers in Social Media Data and Their Effect on Spatial Analysis
Source: PLoS One. 2016 Sep 9;11(9):e0162360. doi: 10.1371/journal.pone.0162360 (PMC5017681; doi:10.1371/journal.pone.0162360)
Supplement: S5 Dataset — See the respective attached file. (ZIP) [file pone.0162360.s005.zip › S5_overlap_lws/clust_36_45.csv]

50000.0	50000.0	0
50005.617866136956	50000.0519731636	0
50002.52047643192	50004.876090250946	0
50002.689334711264	50003.13657812308	0
49993.82957819091	50000.67820598295	0
49999.02133034173	50002.74311771021	0
50000.62508924751	49997.57153556058	0
50003.12463782944	50000.09610427862	0
49997.57385027558	49999.84121669528	0
50000.7474054147	50010.00724846448	0
49994.4714122237	50008.6578664922	0
50009.65697956892	49993.518401903086	0
50006.21919399996	50005.54852243241	0
50001.095320914435	50006.51696888545	0
49997.76648551505	50011.80979805977	0
49992.871942356476	50015.39754370275	0
50012.74981278483	49986.73871695857	0
50018.58647191826	49990.55611261125	0
49993.479156172514	50013.71835514086	0
50015.96499319302	50006.705808788436	0
49989.3655601913	50011.220919868014	0
50020.12901804716	49990.64524344877	0
49997.53397774438	50013.28163175991	0
49992.02291687238	49993.22394946702	0
49993.70087287382	50012.49075380555	0
50014.038708603686	50009.481436982765	0
49990.5206090736	50010.10707474396	0
49995.815075999715	50002.757859915895	0
49988.57262477311	50018.87567586168	0
49985.205754429204	50018.991416067714	0
50000.753092597726	50008.92987510806	0
50007.12835689727	50004.5064469943	0
49988.18316939765	50021.965627571284	0
50023.00980510928	50012.84799172331	0
50015.303310407464	50002.549411548316	0
50003.71952171015	50003.70894044671	0
50008.88986368925	49979.077652611086	0
49996.81979534139	49995.34390749475	0
49998.94671960802	49990.96645783639	0
50007.58827520875	49972.71365685861	0
50008.876317257826	50005.85307888341	0
50000.8144250401	50013.706889942834	0
50003.714838425534	50007.820901458785	0
50001.588387733704	49976.2283774819	0
50016.100105237405	50010.206884821266	0
50001.35678820628	50015.50812547974	0
49986.21253594532	50016.916857276745	0
49996.35393901498	50000.28888942667	0
50006.46273709469	50012.86513056279	0
50004.75420497777	50017.69122242193	0
50005.66435559645	50003.276707844845	0
49992.34798452613	50027.8751629872	0
49995.45944176766	50024.66749863028	0
49984.74545734642	50026.693621182414	0
49991.107740510946	50005.27986082665	0
50002.66515454976	50012.75072682848	0
49981.244047583124	50021.223953608634	0
50024.3612314805	50010.80504013063	0
49999.239320752036	49976.959525565035	0
49987.115787018316	50000.97386580161	0
50005.81254185144	49991.93259326773	0
50009.513775259125	50007.19859393015	0
50022.34214683989	50018.54227954308	0
50018.211643719034	49989.32904480352	0
50004.547079700096	49982.58527082029	0
49988.8456146988	49993.5372812326	0
49990.448020219235	50002.43383338751	0
49988.8883163795	50025.70348757823	0
49993.95605091015	49990.62298435866	0
49979.57349343251	50017.44743331287	0
49993.61998194337	49998.8335980756	0
50014.931316771435	49985.91142186888	0
49993.608343833825	49992.74728509485	0
49977.440538726456	50020.13597552961	0
50007.968850473684	50013.02057694987	0
50013.34750767807	50004.97356768187	0
50003.200530054564	50017.44372002275	0
49999.23305352258	50009.409663930746	0
49991.425046132455	50023.405105677804	0
49994.724523319564	50019.00029264135	0
49991.27881765631	50010.76046682384	0
50006.84586173645	49978.00618291794	0
50028.831314768526	50011.34911333689	0
50001.3612650346	49979.21196468529	0
50020.98863127538	50004.80596532164	0
49998.75093557429	49995.82732925432	0
49995.4441258003	49997.28253788326	0
49991.489081565116	50012.21829990068	0
50006.24099323281	50011.48454490207	0
50004.79866590971	49991.89932227533	0
50016.233772829895	50003.19904894724	0
50016.714459267714	50015.182749829175	0
50017.7315448403	50017.16734048088	0
50021.991572317085	50017.52189201108	0
50006.91518930322	49998.42962103721	0
50007.56048927315	49991.89347014625	0
49993.93809606977	49988.93913320493	0
49987.00664227186	50012.58033247648	0
49997.0858178483	50008.93395138812	0
49994.04919956522	50016.66461972759	0
50011.84285352973	50005.72617756539	0
50014.481944166946	50006.68362759123	0
50007.871174675056	49990.44715453634	0
49993.63386266311	50008.00409428245	0
50022.74306037996	50021.18141586944	0
50005.93254669708	49984.05523899566	0
49992.24889826113	50009.939607623324	0
50008.4427934885	49998.58463635654	0
50001.04290890485	50011.37214186102	0
49999.3052704781	49993.19977632991	0
50010.89753360852	50022.16578353757	0
49993.175524820836	50006.918569045156	0
50016.91622746796	49988.41137453173	0
50003.59408194109	50010.58844588422	0
49989.481770527505	49995.4861177332	0
49984.73585085144	49994.20070302458	0
50012.837114776354	49985.1365133406	0
50000.34305247011	50012.785151609714	0
49995.93687457166	50016.99500522154	0
50003.31097355637	49986.238309245724	0
50000.04605916713	50022.082498322925	0
49979.589436539696	50028.499326432466	0
49985.52414874005	50010.01286309389	0
50007.108907010544	50020.95847414887	0
49986.966473469394	49991.51938352491	0
49996.327747491756	49980.00227674999	0
49988.17212697217	49996.38698153703	0
50019.31313217457	50007.61923985611	0
49992.53588896353	50022.37133355393	0
49999.09466713823	50013.476121375024	0
50029.14446966455	50014.75448633938	0
50013.38928689112	50014.433837214296	0
49991.27886238349	50020.93796858425	0
49991.83480712943	49987.47643329798	0
50024.589045646135	50016.69583277622	0
49990.247207031265	50014.37724764673	0
50003.43966867959	49997.20275845644	0
49979.17630883298	50019.5881879999	0
50004.97473340724	50011.470830402024	0
50000.53356820436	50002.76897484182	0
50001.61653316917	50021.572832778234	0
50018.94424032681	49993.60663840168	0
50020.38047703234	50020.74765985587	0
50003.83350669472	50012.03122730116	0
49994.89504568151	50012.84439750901	0
49996.87682846905	50025.861913791916	0
49997.098711243336	49994.16967536577	0
50008.03526460013	50010.35644971345	0
50001.92318083519	50017.45295154525	0
50000.377491796935	49976.984220335165	0
50026.91338485968	50022.55672487124	0
50010.45322470468	49995.07446463879	0
50025.84685964897	50018.18498681671	0
49990.80211823522	49972.58716393453	0
49994.72272385651	50011.37120620343	0
50001.852378398005	50018.878474248006	0
49993.667654834906	49987.16892821146	0
50007.45552580738	50016.24722775261	0
50006.35128652182	50019.260102430024	0
50017.30387364059	50007.37394946992	0
49992.58703477916	49996.877168060775	0
50009.947620039384	50010.555094314834	0
49981.69947842373	50032.69512916941	0
49998.7770444248	50004.736977470784	0
49994.8396787193	50028.32619228644	0
49982.117999111564	50004.50644407321	0
50013.2587395598	49973.331376080634	0
50007.117533706994	50013.97330272922	0
49986.106936163014	50005.875429998	0
50001.72815943438	49991.6223069385	0
49998.46111792426	49998.329947724305	0
49993.05079443288	49995.51758079045	0
49989.09372078051	50029.30164552847	0
49992.520614717694	50005.040407713124	0
49983.052676738946	50016.443790599325	0
50009.99933301167	49987.13042252917	0
50015.98052851708	50019.71642252736	0
50016.21088632802	50021.48245778065	0
49998.70534882709	50006.917655615514	0
50009.12283055781	49982.086019546914	0
50019.024422535396	49979.180277617896	0
49990.26812337824	50030.2433063761	0
50003.491373859586	50026.35326489596	0
50014.994024579595	50017.72461282274	0
49999.503039100484	49979.993643984395	0
50016.59446989725	50011.704717480185	0
49987.5977680182	50016.2290938631	0
50006.390223561066	50006.65247227412	0
49981.80446184957	50026.90913270939	0
50031.93010862833	50017.21669287606	0
49987.002216492045	49994.37889454773	0
49985.92984921823	49988.95089163288	0
49987.43993140122	50031.405447704085	0
50013.74744611762	50012.43595942395	0
50018.7613895136	49998.645986736985	0
49976.04473665306	50022.98122919165	0
49987.940111189746	50038.4642042733	0
49998.49833424281	50015.34065276485	0
49994.770924699485	49982.39483626172	0
50000.81946056605	49989.27299020345	0
50016.92192325264	50018.480079521134	0
49995.77472700451	50009.82146876009	0
50025.69800720146	50020.491751462134	0
50013.55698775832	49971.58637274212	0
50011.00484594075	50005.00909070638	0
50026.67566909949	50012.980460931394	0
49997.33402353429	50017.842517393554	0
50004.40707653658	50000.68201633885	0
49990.062388632665	50021.873354042815	0
50007.94935946199	50000.55027054603	0
50021.52709422977	50008.28070517207	0
49974.42067889195	50019.43514323515	0
49993.46267817778	50033.181532471506	0
50011.86235055272	49996.41798817724	0
49987.663678211175	50043.84812144951	0
50007.67900232572	50007.70860501627	0
49994.15871647191	50038.08133593811	0
50007.33149770581	50022.79586273945	0
50012.948596504204	49999.23930996417	0
49994.60830319436	50003.57991862978	0
49983.259687413985	50006.67382320212	0
49987.767663779436	50025.748578925755	0
50000.377272225785	50031.02940101947	0
50006.200386445016	50001.51095319235	0
50025.26392312976	50023.16967630435	0
50013.22075925868	50006.565093937745	0
50016.585940684716	49986.990231434385	0
50010.34109688018	49983.7662747601	0
49986.57033639794	50020.426911942945	0
49995.74608418766	50014.093268935794	0
49979.820894012235	49999.83087349788	0
49992.848058799624	50018.606894891454	0
50009.49589345917	50004.08409166397	0
49995.445185531455	50015.34504338111	0
50012.65381958483	50021.704694713684	0
49996.32469968638	49986.25708256548	0
50015.35167753262	49996.81578074006	0
49986.545683340795	50011.15751195093	0
49999.01544000135	50031.23030123682	0
49984.04955694483	50033.704391224725	0
49996.34341982974	50016.06335658903	0
50003.28740459564	50033.504668726906	0
49991.228567853206	49998.994701024145	0
49998.48690694425	50034.82578726027	0
49978.796080530774	50029.228557862385	0
49972.68784987362	50023.40757561975	0
49979.767530607896	50006.443727209575	0
50003.901374846355	50022.071294366	0
50006.68412061943	49996.90955893893	0
49984.807419862154	50032.82916653138	0
49978.76889817724	50004.212907244015	0
50003.12234167268	49996.03595609164	0
50015.35949676402	49981.16546488212	0
50022.09116220106	50006.067597515845	0
49983.69614882663	49993.828876330015	0
49986.78398419033	50021.42345671076	0
49981.729597247	50017.71289487197	0
50005.12751088182	50026.85013294925	0
50006.22458721331	50010.28292114303	0
49996.483865586386	50007.00468741623	0
50009.52473506737	49992.39278211181	0
50014.49173332011	49995.93493838386	0
49994.50958438835	49996.90612479115	0
49987.59907203679	50009.38172949153	0
49984.960476002576	50031.0667794853	0
50008.74957161253	49994.92256567525	0
50010.46636301196	50003.077502344924	0
49984.148036034974	50017.19326230654	0
50004.971353289846	50029.65237519613	0
50012.70520670574	50000.99789815918	0
49989.42472028371	50007.06726861293	0
50027.670453407736	50018.20325321183	0
50011.440803861224	49968.8031552737	0
50037.945541020505	50011.155881581384	0
50001.96560497818	49985.14721363819	0
49991.94746759981	50013.46046976003	0
49999.00956378052	50025.146383235246	0
49982.77803511375	50003.13282277213	0
50014.11323694496	50000.20060613697	0
50023.13171616355	49987.58322604696	0
50004.21835121946	49971.40399318016	0
49990.15117831817	50013.05817990865	0
50008.16124251416	50039.635897582004	0
50007.9107866898	49997.54848848105	0
50000.976005797296	50001.37556251932	0
49996.1869171375	50012.1411597242	0
49981.777229712156	49995.12804494148	0
50010.25573551855	50024.995130932744	0
50002.20217308013	50029.874141640044	0
49990.618018822985	50036.4754032552	0
50022.654906278236	50014.17767062547	0
50000.18629733061	50004.775095715304	0
50025.70954018735	50015.05150700048	0
50028.39076938722	50013.5273054852	0
50004.52778030394	49989.54551679142	0
50016.11597760707	50023.63763528583	0
50012.06226017531	50002.80007589341	0
50015.57500712852	49976.59380574366	0
49994.04699387851	50036.766962947055	0
49994.23147591261	49994.86285691521	0
50014.20591833191	50001.96130031095	0
49991.086709624265	50026.4410707605	0
50011.53302681228	50007.14228004492	0
50017.28634181816	49997.76666689308	0
50009.97828130183	49998.98694511831	0
49998.42280858828	49997.16648699374	0
49981.63287193219	50012.98265475019	0
49991.38352638326	49994.802665766714	0
49998.19710648119	50026.74208698699	0
49989.2673735177	49992.100332574526	0
49983.60754580687	50026.18559871288	0
49994.711411941484	50029.90708723193	0
49985.614406423905	50041.25400036813	0
49989.39807355238	50009.12529163965	0
50001.85647537816	50002.18674254224	0
50007.411759296454	50011.884343995625	0
50012.52113279647	50010.93874121604	0
49995.30592486966	49991.43488924765	0
49979.11028741994	50021.34781520681	0
50011.93847514872	49994.777266105055	0
49997.2733219588	50022.30152669196	0
50003.09050523105	49994.98168183356	0
50023.58458192335	50010.008031241385	0
50024.400635161015	50015.63969515379	0
50009.31669316404	50000.960651664485	0
49988.547157255955	49986.54015875034	0
49987.42716531743	50019.481186598656	0
49984.02617602661	49992.260688525654	0
50006.996567558	50029.43673642438	0
50011.17538221257	50014.127750046806	0
49997.479248524534	50003.13788148927	0
50011.23886805816	49977.80876427163	0
49992.68056377014	50025.21909796744	0
50017.791785206966	50004.10504468356	0
49976.18799995448	50019.12711047864	0
50003.16269428631	50018.86082004992	0
50013.78688239874	50015.99415080916	0
50034.04869841953	50014.82994020081	0
50020.13939552426	49964.31969397732	0
49993.31683021726	50002.431098134926	0
49989.127824122916	50001.31052695597	0
49989.148691333205	50036.650567528675	0
49992.04054653573	50033.88130223572	0
49997.310770919445	50036.47767098101	0
50014.313896486216	50011.5437939993	0
49992.59109417176	50000.573211457	0
50003.566652880276	50030.50523785303	0
50008.267877108185	49989.07992392232	0
50003.849215893635	49983.772560070334	0
50027.92889428372	50020.7037335592	0
50021.73705097939	50009.564116499336	0
49979.67136981523	49996.9167302186	0
50023.68623823112	50004.8260394773	0
50008.60181165578	50003.29954302877	0
50007.03426341326	50002.78519483586	0
49994.34337435215	50032.255215823694	0
50008.65204366756	50021.587738195856	0
49991.824498461094	49968.903099107214	0
50018.683804969405	49969.64528418167	0
49994.911833902814	50002.06249770319	0
50016.093547154676	50001.04383182233	0
50014.49326475696	49993.41580814624	0
50010.70785577176	50012.68365077591	0
49992.09018308693	50030.92397957105	0
50009.82484592517	49966.31554819194	0
50009.86338540017	50029.15447883959	0
50017.04459773899	50009.42883168941	0
49975.05479511751	50020.48444939664	0
50018.814266957874	49976.935422037845	0
49972.86988915821	50011.1602949544	0
50018.73839936864	49964.38397057632	0
49986.31902075687	50007.88823209961	0
50037.84677869666	50013.49214320599	0
49986.7626497455	50022.57075428513	0
49991.27558686835	49997.38676047086	0
50021.65196854081	49986.9755175455	0
49991.72022925353	49991.05799227098	0
50014.31039277268	50003.195809406076	0
50006.33076488964	50021.85080608137	0
50002.45842725257	50020.733578880114	0
50011.95436890833	50032.05146346114	0
49976.475326719534	50026.32249645093	0
50004.463461898726	49974.22705170795	0
49979.26540775074	49998.92037446053	0
49985.75689271241	50024.974625693074	0
50016.455724572654	49985.246793367325	0
50017.17577699267	49991.01902038148	0
50000.601946745934	50034.29818728195	0
49992.16185760877	50007.363039662254	0
50008.80198918544	50016.70893323739	0
50008.86332272949	49997.23757014096	0
50005.45492158128	50004.812675392786	0
49969.349246922604	50022.47156029463	0
49976.08853392796	50028.32756045967	0
50002.331688862534	50006.25738942542	0
49985.74764509577	50012.984861611265	0
50002.02318493679	49998.08436648884	0
50001.91558525365	49975.034283284134	0
49999.095815587745	49982.605861267206	0
49978.35180052781	50017.54967237323	0
50012.38340044227	49979.87179005157	0
50023.600333695045	49993.823460517066	0
49990.4001842264	50016.861106052296	0
49996.075796262594	50028.875218757785	0
50009.63871960279	50009.357844056445	0
50014.32338329563	49980.620621059534	0
50004.370390024604	49999.55927239333	0
50009.933266449494	49981.04026973331	0
49998.279070073906	49989.14790118183	0
50000.09027862911	49985.965986953976	0
50007.58425433884	49982.493922115704	0
49993.48622997502	50027.222240225536	0
50017.4955434832	49965.03907990478	0
50010.51554905166	49989.16362642156	0
50017.824674773416	50002.22275061968	0
49990.75178922058	50034.86742795569	0
50021.88043196609	49961.175165641675	0
49996.64421145819	49998.7371607102	0
49991.75780021829	50019.4660592154	0
50027.913500418224	50017.15451996617	0
50013.81569746937	50019.689133858	0
50004.28831352451	50038.52084396365	0
49992.77931921248	49991.59900125161	0
49978.65701512325	50012.84377515613	0
50004.77482026446	49976.135135741635	0
49995.813684054854	50035.236614467474	0
49983.03468438865	50031.81985864512	0
50004.71734782377	49993.66931775265	0
50025.85747707013	50011.10938751277	0
49968.74387753086	50024.80184334084	0
49983.529336245294	50009.64252562868	0
49993.39848285341	50003.617739878144	0
50014.46718570509	49983.96089301351	0
50020.173441734536	50016.480228422304	0
50007.693507416174	50033.053834120445	0
49993.186312447346	50024.280714627246	0
49994.973836738965	50021.34108776201	0
49987.60408232425	50005.36708203352	0
50009.56722554615	49985.41140067304	0
50011.064823329914	50009.00448136461	0
49987.27549327144	50024.53233017405	0
50005.69923091442	49985.19514755773	0
49996.55414988045	49990.38935152011	0
49995.07237807018	50042.04749290123	0
49995.256284043724	50007.171566107325	0
50004.63754884523	50025.44366895706	0
49993.49255571869	49978.12434827637	0
49989.83621802233	50027.89987456958	0
50001.51715467434	50004.43497947403	0
50001.41748931328	50028.01783116377	0
49988.46472947548	50014.56638681003	0
49995.615601532205	49989.10904325816	0
49999.81186632161	50032.984149561446	0
50018.44718751919	50011.09523383245	0
50006.87791557796	49974.77446315902	0
49998.651631418616	50001.085531096855	0
49973.43281330659	50016.31538166456	0
49999.58320808095	50030.37685735507	0
49993.2894251306	50029.713716955564	0
49975.40500419498	50029.76201243983	0
50024.11542290242	50025.79299951493	0
49999.27756647585	49989.79791973968	0
49975.331603970415	50018.305052245814	0
49989.444688856944	50015.01093933485	0
49977.12504489644	49984.27347298042	0
49990.25690366514	49976.93831099457	0
50008.542487659186	50029.22940403769	0
50030.156146407935	50022.63532110915	0
49982.07322711716	50040.05289780173	0
50015.510839560164	49974.52445377229	0
49991.451148315326	50008.25060634001	0
50004.828070634074	50001.96933190945	0
50005.25330437662	49996.96558677492	0
49985.312292490395	50028.4759868639	0
50009.362837543355	50030.82482796203	0
50032.563228420164	50009.47854831758	0
49995.611104707394	50005.87596824924	0
50030.271117137454	50014.62710637189	0
49984.88558796916	50014.44361380154	0
49964.64000266914	50008.941933773196	0
49988.96237106808	50042.15384836116	0
50009.56366943694	49988.76303901595	0
50003.12119682203	50036.8696976103	0
49992.18350608743	49998.14283062459	0
49981.495117914346	49992.42868929224	0
49974.716587797215	50013.61636381599	0
50007.40338647013	50005.50670355559	0
50004.1132212756	50009.0422421293	0
50010.68776219184	50018.411945879954	0
50015.32555646248	49998.84607093262	0
50030.745394478356	50020.15587370813	0
50025.03173903792	49992.682176105074	0
49972.46927924088	49992.61330818193	0
49996.89332440772	50014.40214761091	0
50028.82168033592	50008.767927582856	0
50012.027869657475	49992.27122572834	0
49986.86969018716	50002.801212535116	0
50034.801909062	50011.167777959345	0
50022.083673384936	50010.63417620861	0
50009.30764203974	49972.31312632704	0
50137.46165778091	49993.147571420785	35
50122.77932114155	50030.459181581005	35
50123.68326432295	49950.428439117226	35
50160.7949837054	50030.38255097852	35
50191.788999246324	50000.32346787145	35
50141.09082685166	49918.17514287286	35
50207.23825160801	49962.732292168555	35
50166.92988419586	49971.920571930495	35
50143.42707710864	50069.60317979949	35
50177.35858916656	49898.70909694057	35
50162.47392640477	50109.75063756795	35
50117.35134768923	50101.13719152984	35
50201.52629680052	49861.70626497909	35
50207.36518337441	50112.78847691825	35
50196.21667482528	50073.497777335084	35
50227.30262843897	50008.876301010765	35
50232.01362234001	50079.8155648585	35
50093.41007325477	49970.54336081406	35
50098.91205976861	49910.90348722222	35
50251.602179479545	50040.56608032982	35
50159.361421522175	49862.23088789289	35
50218.9574567065	50154.47344291613	35
50160.62548075272	49822.559980610604	35
50167.19871961635	49782.58082257486	35
50243.01719351409	50187.62466430231	35
50093.42112327247	50008.05707239252	35
50184.49298513204	50142.19058507653	35
50061.34060929721	49921.466570758974	35
50212.9521375761	49912.70901672099	35
50253.443319232494	49916.96597140193	35
50275.37985206099	50008.9380965002	35
50120.05892416072	49808.28952257354	35
50056.82328428322	50033.27198465797	35
50047.74440074464	49959.97981718707	35
50021.59680480648	50018.53177338721	35
50050.50555125143	49886.318407452425	35
50220.911335410645	49828.02140499731	35
50076.50702144694	50100.93105127284	35
50012.78325630015	49975.175697516075	35
50111.11176720261	50141.87279026563	35
50090.89144789907	50051.93083772295	35
50042.28372636613	49845.334056225125	35
50268.268455932855	49950.35215000661	35
49975.0186951296	49970.10315365206	35
50156.67899631145	49746.42379755263	35
50177.08153762514	50180.52824276067	35
50050.95801446032	49808.095756837436	35
50040.11212936147	50123.506295287865	35
50304.67744195345	49961.33508853584	35
50120.75971342954	49869.79315550253	35
50010.92130687734	49887.153584633015	35
50257.70753089485	50229.95612074741	35
50264.35289812696	49834.7459938414	35
50292.35974937905	50045.27980796848	35
49939.39585044173	49986.638508045886	35
49974.44190778608	50014.22413926714	35
50140.86938058315	50171.19349345368	35
50316.45555784483	50009.43399028529	35
50120.78162058747	49731.15272203264	35
50207.449448425854	49780.70964423517	35
50020.746101537545	50155.08886314153	35
50175.8291319541	49706.29616112166	35
50239.318645905994	49881.7222781882	35
50223.41633747637	49745.014950931174	35
50048.53544007328	49770.42426801133	35
50285.17986393611	50198.00065472864	35
50054.75871884139	49995.93341018206	35
50208.522363798016	50206.16469234922	35
50008.610100171834	49786.32819081767	35
49936.75167637521	50031.50754249517	35
50278.97078623067	50083.4239042576	35
50351.4629274537	49988.02320095227	35
49897.727903308776	50028.35213209155	35
50091.54545510871	49760.54272022119	35
50246.55007394097	49791.39267670399	35
49913.268323251876	50062.854142729826	35
50261.61516269099	50273.29953312597	35
50226.691047757486	50259.43691606288	35
49974.48291195041	49902.71028204602	35
50115.74584081999	50206.82630745715	35
50009.283564525365	49824.99346059755	35
50387.41706541565	50004.342631085325	35
50154.72168670276	49676.0162906134	35
50188.926927645676	50242.09396933484	35
50299.61067987976	49843.2289673731	35
50284.32035516008	49771.186948860384	35
50086.63847062506	50172.82632985597	35
49927.75609367394	49949.15479286669	35
49895.341418670105	49918.00401969062	35
50284.52873399925	50158.418730432764	35
50092.45123220523	49708.718634441095	35
50334.00826756383	49869.01725712643	35
49926.02134847025	50103.26752106462	35
50024.35411703449	49925.87522645896	35
50049.68680852807	49699.17454420329	35
50323.94219790669	50178.86618870318	35
49985.37000432833	49753.460822774294	35
49852.7752545956	49904.090079058355	35
50300.636184675655	49922.05532404501	35
50321.59624340834	50217.11566649937	35
49897.46590180982	49987.18409059429	35
50359.508059957116	50164.06294978116	35
49862.87422920574	50011.41686730533	35
50229.130093262516	50303.932395520176	35
49841.672602865794	49867.073863846286	35
49864.009547074864	49941.01263737948	35
50152.8202076917	50238.25047944298	35
50336.36433592394	49941.04801652169	35
50106.688366169394	50243.075895383605	35
49930.33739739383	49902.00194982518	35
49798.70336768168	49859.90702088985	35
49958.00139690849	50062.52648013493	35
50191.749176188416	50281.57174980488	35
49965.30553265425	49791.072017856364	35
50284.11273370039	50307.10829565761	35
49887.1338615808	49879.58315942674	35
49984.639105665425	50141.82556022868	35
50325.32115658534	49764.64375864596	35
49967.65925097888	49833.783958118845	35
49760.42926116688	49847.31367755286	35
50381.59658057541	49967.803147839106	35
50358.17249048458	50230.35825658577	35
50193.08508964614	50323.16141853112	35
50322.53481856647	50255.16810674068	35
50130.36101944158	49642.1725651564	35
50358.402140269136	50030.69585126417	35
50350.15315465851	49793.467664898315	35
50181.325168139905	49647.589422258185	35
49945.682834367275	49747.83258274436	35
50343.593806936566	49831.65775147142	35
50113.61126602025	49676.51922716636	35
50020.621937151576	50055.35255789345	35
50093.07740205768	50282.89369213677	35
49878.06729856985	49843.499349275364	35
50327.822784204975	50292.53705646782	35
50198.41049994762	49607.65717028687	35
49914.09450637908	49766.18340021631	35
50422.538603199544	50030.40384244626	35
49911.84247628833	49814.431105710326	35
49831.34715029266	49828.471948771905	35
50308.842935558314	49802.622509353234	35
49940.184337195	49861.32021215918	35
50398.02161623994	50060.13448240597	35
50213.633363973255	49678.44429669242	35
49872.98565316184	50082.23073440277	35
50170.26479773709	49585.019808912926	35
49837.42303131152	50045.97904411156	35
50281.05323427661	50120.00965157007	35
50017.78218701547	49723.20590632917	35
49974.98113606742	49709.99858846373	35
49812.977418214694	49900.0546695705	35
49978.61212304695	49665.19694313835	35
49729.61625338085	49822.815834201145	35
49944.71598489173	49680.942434198405	35
50438.10014326406	50062.963447452545	35
49688.49107058129	49823.40419264898	35
50128.851479348006	49601.32662133235	35
50372.544779946795	49860.15014506304	35
49823.920350424174	49956.732526162625	35
50250.86519965475	49659.73222583247	35
50157.79063525157	50343.69076568204	35
49855.729996624555	49798.46978794081	35
50412.41622581972	49853.22960526161	35
49727.83955582238	49782.3324478356	35
49683.93427276677	49861.64558408097	35
50198.17871476464	50360.35070058762	35
50062.74374929413	50245.01709470589	35
49986.60059033323	50184.15423219902	35
50275.63110343718	49878.36021998428	35
50285.25035747173	50345.897737767125	35
50400.8427002609	49935.65945156176	35
50004.039014448	50101.44875145147	35
50242.19734394259	50356.30142502532	35
50062.51328710604	49736.168720441965	35
50064.53428042986	49662.15014497782	35
50174.39145052742	49548.42304639158	35
49897.71258183988	50126.817629446676	35
49769.31670953568	49779.242745480355	35
50150.1215945756	50277.52553125543	35
50245.373831775	50125.1642948468	35
49687.84292300173	49906.40133143348	35
49935.85569253068	50140.343507504025	35
50027.987481174954	50226.35770319938	35
50203.49446413731	49570.999541209545	35
50305.359390811136	50381.64937666767	35
49753.281947441414	49743.62296361426	35
50254.598337382115	50392.69860079147	35
49781.76059589723	49942.592395787324	35
50121.569955653205	50329.22692157935	35
49729.74382490024	49873.56252836635	35
50379.69688545305	49772.513998653616	35
50058.7975765876	49620.47855021529	35
50242.64652796729	49553.79075203183	35
49924.046059761524	49641.00441175863	35
49758.70258939075	49896.80166019016	35
50403.405951982255	50155.17177505972	35
50318.82276406037	50138.72614725058	35
49864.367022551145	49756.25073539919	35
50097.75457507036	49577.27753643369	35
49903.087999561954	49691.15899987665	35
50283.5046925059	49688.004601668195	35
50232.12139052178	49628.60252901719	35
49801.596442857335	49800.40738600816	35
49902.61889836716	49608.137761957194	35
49944.2950184588	49606.0452912471	35
50017.00302467163	49648.46121516877	35
50322.51666984071	49667.4242454848	35
49908.25570708212	49728.14783906615	35
49978.3831113562	49620.448615080866	35
49737.56513382671	49928.25249966192	35
50146.85835943572	50379.37764148017	35
49943.92338749079	50191.47230691791	35
50244.16671723921	50434.275201683966	35
50051.227797086794	50186.54679358506	35
50310.876195150646	49723.321247653665	35
50359.927442148284	49902.02286062198	35
50341.76464250058	50391.890405411505	35
50031.24663556318	50270.066390919485	35
50011.228347177734	49685.28723116871	35
50402.07132200961	49809.151467234406	35
50476.28223468158	50080.6570183065	35
50401.66888023507	50225.86217502545	35
49691.16643166202	49783.52629104972	35
50267.54069593976	49721.08656824925	35
50405.89094242539	49739.118686827125	35
49666.546845684876	49936.024088353035	35
49812.39720155893	49765.296205822466	35
50129.05115980615	49773.0817939205	35
49757.29730921294	49977.84376986574	35
50061.04996755438	50311.50825720853	35
49991.9930252996	50236.90587241431	35
49831.542754121496	50099.48647118131	35
50079.378489576935	49845.07523576818	35
50134.44865359741	49553.6766549296	35
50438.99908793277	49824.85150199175	35
49684.214122222256	49746.00620630418	35
49805.12521408464	50128.7997347149	35
49863.04043399275	49608.27428094224	35
49669.51717237189	49979.39653414368	35
50462.66799696355	50012.10511112038	35
50047.40461568755	49579.10644233744	35
50277.67664988556	50459.447446748	35
50315.46475658647	50420.05431865171	35
49797.37323666704	49984.68612528896	35
50212.762032243685	49528.995996763246	35
49935.998437152964	49570.468447160856	35
49709.86533330105	49712.190923236194	35
50012.29108984974	49600.545980164316	35
50218.34320660212	50459.875101708065	35
49962.66204180999	49545.616479796794	35
50265.898607972915	49599.85808677003	35
50480.8224775161	49838.3504034509	35
50396.822546585754	50267.4805776445	35
49835.713537073636	49733.93109678803	35
49822.34589702664	49624.65673869129	35
50433.823080276175	49883.758435801195	35
50065.06239360623	49542.56336832116	35
49879.69826812018	49573.26724181905	35
50058.72497301947	49500.52986515522	35
50518.28352262697	49826.74201357228	35
49645.56561628293	49868.2621291259	35
49640.737221242045	49910.67470464628	35
50390.44417962224	50309.420596442425	35
49856.81672884089	49701.7061650007	35
49849.09125252746	49666.32141943331	35
49877.043831421666	50162.39804234468	35
50343.79220934504	49707.8432655182	35
49838.55608794592	49564.057639515006	35
49983.1052363807	49577.16707718595	35
49771.24658904225	49706.4493345955	35
49903.03589737289	50190.70340299961	35
50430.662819458295	49781.64953643092	35
50352.41619362502	50321.46153333754	35
50318.36101123229	50071.172965717735	35
49709.53866398967	49973.70347508188	35
49718.46343740998	50010.342528416055	35
50439.49930614171	50248.61979477046	35
50436.28872360291	50099.361268600456	35
50265.926724377394	49524.72146865769	35
50323.19481350366	50348.08175146536	35
50311.96734042802	50484.80760688436	35
49864.19004716705	50199.47579033908	35
49739.363828702924	49685.20792789328	35
50201.35444266693	50036.20999924233	35
49891.14456449502	50233.508764106016	35
50167.4841513036	50410.94496044548	35
49659.239792743014	49709.91857968234	35
50023.951288962046	50305.71426426663	35
49787.18686712823	50027.427736900776	35
50129.9469302857	50424.45144525898	35
50423.0278577939	50293.790438100164	35
50096.1731470347	50451.81563087136	35
49880.46100109531	49644.63087104552	35
50277.11600277392	50506.13560625095	35
50298.08840482919	49635.742229401316	35
50101.69765648692	50399.522615731315	35
49838.70253068832	49519.60684905689	35
49736.552457356476	49646.47532688615	35
50392.928171921645	50115.15486608924	35
50357.220263333125	50069.42820980237	35
49780.5042171129	49631.1189823002	35
49617.434625203285	49713.43350331411	35
49913.768320735595	49538.75008567466	35
50453.83618302414	50137.470789459294	35
49686.84735891294	49675.8921417823	35
50149.189942177414	50462.567620661066	35
49744.81676235185	49605.37586926725	35
50094.35644298717	50360.51775265563	35
50500.2192443527	50006.430333238815	35
50276.34785251198	50548.804086818716	35
50241.555370287744	50526.137455353746	35
49800.31263277843	49661.90006480904	35
49643.11609359877	49756.96743287411	35
49941.462342360246	49511.24314485448	35
50427.68564804001	49986.72215090304	35
49862.98525696467	49490.50987253969	35
50544.70085634526	50010.02397275385	35
49799.33411757172	49510.98965582507	35
50169.21054289223	50496.204363142235	35
50461.302399241016	50303.6554324465	35
49717.767328764625	50048.8572253804	35
50208.71372229724	49489.4154490132	35
49655.77683855866	49799.61890889766	35
49845.37575007486	50238.168769972224	35
50476.32095416056	50344.86774711488	35
49807.326102544204	49583.55369254221	35
50520.379943322	50079.70676762846	35
50040.989283067465	50343.517795850705	35
49615.11408275166	49792.419911481455	35
49955.47049788066	50232.451391995266	35
50469.20610671832	49895.43593669574	35
50440.71921519276	50205.38636444292	35
49807.40575252277	49704.92075482443	35
49922.721169920034	50257.74209094378	35
50352.43933494893	50430.49954931346	35
49955.76311713338	50287.19876195612	35
50435.29845629455	49947.10167346282	35
50212.46929294852	50405.43837533751	35
50304.91908870671	49587.81166596893	35
50053.78850027856	49458.858687056636	35
49899.87756111655	49484.496184827374	35
49735.8329146022	50086.55746923162	35
49814.64537187461	49471.29669768606	35
49985.75464606456	49504.677102486225	35
50483.81838831587	50198.09518783172	35
50490.203034460654	50148.28000399311	35
50415.080146160275	49703.94997633741	35
49761.07324561384	50060.42122609768	35
50019.679094230654	49480.75901989862	35
50493.427400894914	49930.64330432332	35
49849.02753530289	50131.90845187782	35
50370.50161631341	50359.0675782922	35
50099.680768764	49527.29166681229	35
50429.65755435394	50332.7934928996	35
49732.31535811887	49570.55012993108	35
50476.34925206842	49967.30075631049	35
50270.81568015167	49481.55303284207	35
50063.36960066764	50380.698453493234	35
50363.1326648886	49740.03786377151	35
50199.22537806801	50531.519538602355	35
50410.36839265246	50365.721394589906	35
50182.44169594771	50448.49786570799	35
50385.670794839105	50405.88573767617	35
50123.54427565238	50494.25092234694	35
49610.23825859157	49888.317408184754	35
50057.775415977885	50436.57874791501	35
50514.96091563246	49870.93180388745	35
49686.104365945146	49633.33582705969	35
50496.88567461543	50314.54906295724	35
50527.9666514277	50131.997388958414	35
49732.5618499782	49528.67707429229	35
49775.477443082724	49565.387209799774	35
49783.93114288471	49451.88599852053	35
49701.58344393781	49550.77880316268	35
50522.111433844475	49974.80123375528	35
49834.78780734494	50170.06139090863	35
50256.48054419499	49443.12971253163	35
50088.65268604166	50505.851525527905	35
50342.335324607484	49579.517776144596	35
50517.2190781952	49790.09317887219	35
50001.086969568496	49541.82205006325	35
50220.13909996508	50497.129827572484	35
49579.72475763882	49915.09987984649	35
49545.955989090406	49935.51811877376	35
49754.77059471894	49497.927101374495	35
50339.85047116481	49630.60758311808	35
49596.207456284195	49758.149105999524	35
50339.893546935054	50509.722080200496	35
50295.77424094007	49430.44480590834	35
49543.72757456928	49893.902604607705	35
49974.66628980009	50318.40479598029	35
50558.110661348845	50080.38222779921	35
50026.63864512214	50377.45592616603	35
50346.120563046235	49540.26170960518	35
50520.69292150645	50199.09835412414	35
50004.936478822165	49447.15837931964	35
50519.42368753526	50042.5065264283	35
50363.05789772053	50467.07528425501	35
49695.507113972846	49589.94785604484	35
49907.78876149567	49448.719744211245	35
50000.31565686109	50351.88003372861	35
50064.394376344426	50474.363400926166	35
49934.9302641303	50322.39832715023	35
50446.64916290009	50375.086204904175	35
49655.862993125236	49656.336449656854	35
49875.23202488073	49419.81538800997	35
49874.32373402568	50270.587659176126	35
50535.99387665081	49937.62776145101	35
49599.37732722452	49677.09409394262	35
50231.23166859715	50566.12920358154	35
49766.44668145334	50116.397081869356	35
50288.15983083394	49395.16513101626	35
49793.87895023031	50079.189763256436	35
50553.43393595477	50165.09071429183	35
50454.28883081706	49706.963532577196	35
49666.08938401398	49564.48707234829	35
50094.910871359716	49629.22338299465	35
49613.74385568145	49640.999977129475	35
49596.968232542415	49849.8839613238	35
49843.72773867818	49447.572548166725	35
50560.5575892015	49904.85471268888	35
50565.7628858137	50118.56249686667	35
50278.74188165355	50422.90705678147	35
49964.12493329989	50372.744750367936	35
50279.876367904	49558.127277308355	35
50164.659970328015	49482.63338448114	35
49507.151094095454	49948.571109426346	35
49553.25261612881	49745.659524495306	35
49804.15095544199	50221.92884214008	35
50603.957442593084	50138.85851036794	35
50448.0978546248	49664.479449819235	35
50392.20735496603	50441.98276877596	35
50128.072173978915	49494.806556682975	35
49527.60830225632	49778.9466516574	35
49991.89658140178	50273.315072050755	35
49607.91750664773	49948.77359791923	35
49557.54077840672	49841.29595455	35
49929.09755279974	50383.44999327365	35
49793.03587334971	50171.318517817694	35
50355.67406622314	50113.683210891526	35
49987.24135526792	50401.33289455664	35
50487.21770327294	49763.66902594489	35
49649.2785088247	49525.09186142159	35
50112.22109058284	49457.13892177654	35
50194.211827563995	49450.885081731234	35
50044.826954494296	50507.90227348397	35
50334.79037991161	49419.07962794194	35
50583.50294625645	50025.518439777035	35
49702.06326791518	50103.31928743945	35
50594.55836946241	50177.3520255833	35
49657.32318331006	49607.196095385756	35
50309.81391695306	49522.7988888708	35
49642.793927851555	50007.377008757634	35
49572.437045225866	49962.033698568695	35
50037.26231841182	49418.6347893566	35
50193.35927907788	50575.37261458789	35
50532.40905781108	50339.48233103907	35
50479.347736035845	50262.43162664719	35
50381.05690187134	49691.08637884763	35
49953.21360897149	50419.16980263267	35
49606.55896369336	50018.951208910876	35
49547.5557820117	49996.24781758822	35
49687.92060885777	49511.73895232667	35
50111.04128014381	50536.46522714802	35
49617.82016329361	49602.170148927835	35
49518.14414455602	50028.61576476295	35
49918.576396009346	49405.76571957566	35
50308.82555139064	49470.809292398044	35
50036.42785815166	50551.967929102066	35
49652.98434247412	50049.708126218764	35
49755.50120464395	50168.459318728754	35
50019.21664417253	50482.052074787964	35
49483.1736189499	50039.85228975966	35
49578.622046815784	49714.35284433113	35
50116.61217326806	50573.1332102479	35
49484.65352305323	49986.9364030878	35
50356.62826685624	49503.560002482045	35
50002.22552961869	49407.33508963079	35
50116.282809016884	50610.178396756404	35
50226.153235812366	49422.404421700376	35
50477.48499693028	49802.28205160247	35
50184.567730024886	49409.594653175176	35
50386.67860290606	50191.17578127106	35
49570.866047536	49804.483070054084	35
50574.216287381714	49986.366274446555	35
50625.680366144436	50100.91519457168	35
49564.652219002965	49662.22261793751	35
49712.252527189456	50158.162691869984	35
49954.3342915643	49432.475649607804	35
49446.90517754521	50004.73024571351	35
50146.716151827735	49441.62778607337	35
49564.13032011841	49618.594038202595	35
50078.8100523706	50560.80536270697	35
50112.75213220711	50651.878668002246	35
50082.58088033122	50631.884419117785	35
50101.092504389904	50690.44102521819	35
50383.754019119195	49636.835211059726	35
50359.01767587853	49384.58226187299	35
50057.67136967245	50667.31559297541	35
50376.191173708845	50524.3555482006	35
