# Supplementary material for: Abundant Topological Outliers in Social Media Data and Their Effect on Spatial Analysis
Source: PLoS One. 2016 Sep 9;11(9):e0162360. doi: 10.1371/journal.pone.0162360 (PMC5017681; doi:10.1371/journal.pone.0162360)
Supplement: S5 Dataset — See the respective attached file. (ZIP) [file pone.0162360.s005.zip › S5_overlap_lws/clust_37_46.csv]

50000.0	50000.0	0
50005.617866136956	50000.0519731636	0
50002.52047643192	50004.876090250946	0
50002.689334711264	50003.13657812308	0
49993.82957819091	50000.67820598295	0
49999.02133034173	50002.74311771021	0
50000.62508924751	49997.57153556058	0
50003.12463782944	50000.09610427862	0
49997.57385027558	49999.84121669528	0
50000.7474054147	50010.00724846448	0
49994.4714122237	50008.6578664922	0
50009.65697956892	49993.518401903086	0
50006.21919399996	50005.54852243241	0
50001.095320914435	50006.51696888545	0
49997.76648551505	50011.80979805977	0
49992.871942356476	50015.39754370275	0
50012.74981278483	49986.73871695857	0
50018.58647191826	49990.55611261125	0
49993.479156172514	50013.71835514086	0
50015.96499319302	50006.705808788436	0
49989.3655601913	50011.220919868014	0
50020.12901804716	49990.64524344877	0
49997.53397774438	50013.28163175991	0
49992.02291687238	49993.22394946702	0
49993.70087287382	50012.49075380555	0
50014.038708603686	50009.481436982765	0
49990.5206090736	50010.10707474396	0
49995.815075999715	50002.757859915895	0
49988.57262477311	50018.87567586168	0
49985.205754429204	50018.991416067714	0
50000.753092597726	50008.92987510806	0
50007.12835689727	50004.5064469943	0
49988.18316939765	50021.965627571284	0
50023.00980510928	50012.84799172331	0
50015.303310407464	50002.549411548316	0
50003.71952171015	50003.70894044671	0
50008.88986368925	49979.077652611086	0
49996.81979534139	49995.34390749475	0
49998.94671960802	49990.96645783639	0
50007.58827520875	49972.71365685861	0
50008.876317257826	50005.85307888341	0
50000.8144250401	50013.706889942834	0
50003.714838425534	50007.820901458785	0
50001.588387733704	49976.2283774819	0
50016.100105237405	50010.206884821266	0
50001.35678820628	50015.50812547974	0
49986.21253594532	50016.916857276745	0
49996.35393901498	50000.28888942667	0
50006.46273709469	50012.86513056279	0
50004.75420497777	50017.69122242193	0
50005.66435559645	50003.276707844845	0
49992.34798452613	50027.8751629872	0
49995.45944176766	50024.66749863028	0
49984.74545734642	50026.693621182414	0
49991.107740510946	50005.27986082665	0
50002.66515454976	50012.75072682848	0
49981.244047583124	50021.223953608634	0
50024.3612314805	50010.80504013063	0
49999.239320752036	49976.959525565035	0
49987.115787018316	50000.97386580161	0
50005.81254185144	49991.93259326773	0
50009.513775259125	50007.19859393015	0
50022.34214683989	50018.54227954308	0
50018.211643719034	49989.32904480352	0
50004.547079700096	49982.58527082029	0
49988.8456146988	49993.5372812326	0
49990.448020219235	50002.43383338751	0
49988.8883163795	50025.70348757823	0
49993.95605091015	49990.62298435866	0
49979.57349343251	50017.44743331287	0
49993.61998194337	49998.8335980756	0
50014.931316771435	49985.91142186888	0
49993.608343833825	49992.74728509485	0
49977.440538726456	50020.13597552961	0
50007.968850473684	50013.02057694987	0
50013.34750767807	50004.97356768187	0
50003.200530054564	50017.44372002275	0
49999.23305352258	50009.409663930746	0
49991.425046132455	50023.405105677804	0
49994.724523319564	50019.00029264135	0
49991.27881765631	50010.76046682384	0
50006.84586173645	49978.00618291794	0
50028.831314768526	50011.34911333689	0
50001.3612650346	49979.21196468529	0
50020.98863127538	50004.80596532164	0
49998.75093557429	49995.82732925432	0
49995.4441258003	49997.28253788326	0
49991.489081565116	50012.21829990068	0
50006.24099323281	50011.48454490207	0
50004.79866590971	49991.89932227533	0
50016.233772829895	50003.19904894724	0
50016.714459267714	50015.182749829175	0
50017.7315448403	50017.16734048088	0
50021.991572317085	50017.52189201108	0
50006.91518930322	49998.42962103721	0
50007.56048927315	49991.89347014625	0
49993.93809606977	49988.93913320493	0
49987.00664227186	50012.58033247648	0
49997.0858178483	50008.93395138812	0
49994.04919956522	50016.66461972759	0
50011.84285352973	50005.72617756539	0
50014.481944166946	50006.68362759123	0
50007.871174675056	49990.44715453634	0
49993.63386266311	50008.00409428245	0
50022.74306037996	50021.18141586944	0
50005.93254669708	49984.05523899566	0
49992.24889826113	50009.939607623324	0
50008.4427934885	49998.58463635654	0
50001.04290890485	50011.37214186102	0
49999.3052704781	49993.19977632991	0
50010.89753360852	50022.16578353757	0
49993.175524820836	50006.918569045156	0
50016.91622746796	49988.41137453173	0
50003.59408194109	50010.58844588422	0
49989.481770527505	49995.4861177332	0
49984.73585085144	49994.20070302458	0
50012.837114776354	49985.1365133406	0
50000.34305247011	50012.785151609714	0
49995.93687457166	50016.99500522154	0
50003.31097355637	49986.238309245724	0
50000.04605916713	50022.082498322925	0
49979.589436539696	50028.499326432466	0
49985.52414874005	50010.01286309389	0
50007.108907010544	50020.95847414887	0
49986.966473469394	49991.51938352491	0
49996.327747491756	49980.00227674999	0
49988.17212697217	49996.38698153703	0
50019.31313217457	50007.61923985611	0
49992.53588896353	50022.37133355393	0
49999.09466713823	50013.476121375024	0
50029.14446966455	50014.75448633938	0
50013.38928689112	50014.433837214296	0
49991.27886238349	50020.93796858425	0
49991.83480712943	49987.47643329798	0
50024.589045646135	50016.69583277622	0
49990.247207031265	50014.37724764673	0
50003.43966867959	49997.20275845644	0
49979.17630883298	50019.5881879999	0
50004.97473340724	50011.470830402024	0
50000.53356820436	50002.76897484182	0
50001.61653316917	50021.572832778234	0
50018.94424032681	49993.60663840168	0
50020.38047703234	50020.74765985587	0
50003.83350669472	50012.03122730116	0
49994.89504568151	50012.84439750901	0
49996.87682846905	50025.861913791916	0
49997.098711243336	49994.16967536577	0
50008.03526460013	50010.35644971345	0
50001.92318083519	50017.45295154525	0
50000.377491796935	49976.984220335165	0
50026.91338485968	50022.55672487124	0
50010.45322470468	49995.07446463879	0
50025.84685964897	50018.18498681671	0
49990.80211823522	49972.58716393453	0
49994.72272385651	50011.37120620343	0
50001.852378398005	50018.878474248006	0
49993.667654834906	49987.16892821146	0
50007.45552580738	50016.24722775261	0
50006.35128652182	50019.260102430024	0
50017.30387364059	50007.37394946992	0
49992.58703477916	49996.877168060775	0
50009.947620039384	50010.555094314834	0
49981.69947842373	50032.69512916941	0
49998.7770444248	50004.736977470784	0
49994.8396787193	50028.32619228644	0
49982.117999111564	50004.50644407321	0
50013.2587395598	49973.331376080634	0
50007.117533706994	50013.97330272922	0
49986.106936163014	50005.875429998	0
50001.72815943438	49991.6223069385	0
49998.46111792426	49998.329947724305	0
49993.05079443288	49995.51758079045	0
49989.09372078051	50029.30164552847	0
49992.520614717694	50005.040407713124	0
49983.052676738946	50016.443790599325	0
50009.99933301167	49987.13042252917	0
50015.98052851708	50019.71642252736	0
50016.21088632802	50021.48245778065	0
49998.70534882709	50006.917655615514	0
50009.12283055781	49982.086019546914	0
50019.024422535396	49979.180277617896	0
49990.26812337824	50030.2433063761	0
50003.491373859586	50026.35326489596	0
50014.994024579595	50017.72461282274	0
49999.503039100484	49979.993643984395	0
50016.59446989725	50011.704717480185	0
49987.5977680182	50016.2290938631	0
50006.390223561066	50006.65247227412	0
49981.80446184957	50026.90913270939	0
50031.93010862833	50017.21669287606	0
49987.002216492045	49994.37889454773	0
49985.92984921823	49988.95089163288	0
49987.43993140122	50031.405447704085	0
50013.74744611762	50012.43595942395	0
50018.7613895136	49998.645986736985	0
49976.04473665306	50022.98122919165	0
49987.940111189746	50038.4642042733	0
49998.49833424281	50015.34065276485	0
49994.770924699485	49982.39483626172	0
50000.81946056605	49989.27299020345	0
50016.92192325264	50018.480079521134	0
49995.77472700451	50009.82146876009	0
50025.69800720146	50020.491751462134	0
50013.55698775832	49971.58637274212	0
50011.00484594075	50005.00909070638	0
50026.67566909949	50012.980460931394	0
49997.33402353429	50017.842517393554	0
50004.40707653658	50000.68201633885	0
49990.062388632665	50021.873354042815	0
50007.94935946199	50000.55027054603	0
50021.52709422977	50008.28070517207	0
49974.42067889195	50019.43514323515	0
49993.46267817778	50033.181532471506	0
50011.86235055272	49996.41798817724	0
49987.663678211175	50043.84812144951	0
50007.67900232572	50007.70860501627	0
49994.15871647191	50038.08133593811	0
50007.33149770581	50022.79586273945	0
50012.948596504204	49999.23930996417	0
49994.60830319436	50003.57991862978	0
49983.259687413985	50006.67382320212	0
49987.767663779436	50025.748578925755	0
50000.377272225785	50031.02940101947	0
50006.200386445016	50001.51095319235	0
50025.26392312976	50023.16967630435	0
50013.22075925868	50006.565093937745	0
50016.585940684716	49986.990231434385	0
50010.34109688018	49983.7662747601	0
49986.57033639794	50020.426911942945	0
49995.74608418766	50014.093268935794	0
49979.820894012235	49999.83087349788	0
49992.848058799624	50018.606894891454	0
50009.49589345917	50004.08409166397	0
49995.445185531455	50015.34504338111	0
50012.65381958483	50021.704694713684	0
49996.32469968638	49986.25708256548	0
50015.35167753262	49996.81578074006	0
49986.545683340795	50011.15751195093	0
49999.01544000135	50031.23030123682	0
49984.04955694483	50033.704391224725	0
49996.34341982974	50016.06335658903	0
50003.28740459564	50033.504668726906	0
49991.228567853206	49998.994701024145	0
49998.48690694425	50034.82578726027	0
49978.796080530774	50029.228557862385	0
49972.68784987362	50023.40757561975	0
49979.767530607896	50006.443727209575	0
50003.901374846355	50022.071294366	0
50006.68412061943	49996.90955893893	0
49984.807419862154	50032.82916653138	0
49978.76889817724	50004.212907244015	0
50003.12234167268	49996.03595609164	0
50015.35949676402	49981.16546488212	0
50022.09116220106	50006.067597515845	0
49983.69614882663	49993.828876330015	0
49986.78398419033	50021.42345671076	0
49981.729597247	50017.71289487197	0
50005.12751088182	50026.85013294925	0
50006.22458721331	50010.28292114303	0
49996.483865586386	50007.00468741623	0
50009.52473506737	49992.39278211181	0
50014.49173332011	49995.93493838386	0
49994.50958438835	49996.90612479115	0
49987.59907203679	50009.38172949153	0
49984.960476002576	50031.0667794853	0
50008.74957161253	49994.92256567525	0
50010.46636301196	50003.077502344924	0
49984.148036034974	50017.19326230654	0
50004.971353289846	50029.65237519613	0
50012.70520670574	50000.99789815918	0
49989.42472028371	50007.06726861293	0
50027.670453407736	50018.20325321183	0
50011.440803861224	49968.8031552737	0
50037.945541020505	50011.155881581384	0
50001.96560497818	49985.14721363819	0
49991.94746759981	50013.46046976003	0
49999.00956378052	50025.146383235246	0
49982.77803511375	50003.13282277213	0
50014.11323694496	50000.20060613697	0
50023.13171616355	49987.58322604696	0
50004.21835121946	49971.40399318016	0
49990.15117831817	50013.05817990865	0
50008.16124251416	50039.635897582004	0
50007.9107866898	49997.54848848105	0
50000.976005797296	50001.37556251932	0
49996.1869171375	50012.1411597242	0
49981.777229712156	49995.12804494148	0
50010.25573551855	50024.995130932744	0
50002.20217308013	50029.874141640044	0
49990.618018822985	50036.4754032552	0
50022.654906278236	50014.17767062547	0
50000.18629733061	50004.775095715304	0
50025.70954018735	50015.05150700048	0
50028.39076938722	50013.5273054852	0
50004.52778030394	49989.54551679142	0
50016.11597760707	50023.63763528583	0
50012.06226017531	50002.80007589341	0
50015.57500712852	49976.59380574366	0
49994.04699387851	50036.766962947055	0
49994.23147591261	49994.86285691521	0
50014.20591833191	50001.96130031095	0
49991.086709624265	50026.4410707605	0
50011.53302681228	50007.14228004492	0
50017.28634181816	49997.76666689308	0
50009.97828130183	49998.98694511831	0
49998.42280858828	49997.16648699374	0
49981.63287193219	50012.98265475019	0
49991.38352638326	49994.802665766714	0
49998.19710648119	50026.74208698699	0
49989.2673735177	49992.100332574526	0
49983.60754580687	50026.18559871288	0
49994.711411941484	50029.90708723193	0
49985.614406423905	50041.25400036813	0
49989.39807355238	50009.12529163965	0
50001.85647537816	50002.18674254224	0
50007.411759296454	50011.884343995625	0
50012.52113279647	50010.93874121604	0
49995.30592486966	49991.43488924765	0
49979.11028741994	50021.34781520681	0
50011.93847514872	49994.777266105055	0
49997.2733219588	50022.30152669196	0
50003.09050523105	49994.98168183356	0
50023.58458192335	50010.008031241385	0
50024.400635161015	50015.63969515379	0
50009.31669316404	50000.960651664485	0
49988.547157255955	49986.54015875034	0
49987.42716531743	50019.481186598656	0
49984.02617602661	49992.260688525654	0
50006.996567558	50029.43673642438	0
50011.17538221257	50014.127750046806	0
49997.479248524534	50003.13788148927	0
50011.23886805816	49977.80876427163	0
49992.68056377014	50025.21909796744	0
50017.791785206966	50004.10504468356	0
49976.18799995448	50019.12711047864	0
50003.16269428631	50018.86082004992	0
50013.78688239874	50015.99415080916	0
50034.04869841953	50014.82994020081	0
50020.13939552426	49964.31969397732	0
49993.31683021726	50002.431098134926	0
49989.127824122916	50001.31052695597	0
49989.148691333205	50036.650567528675	0
49992.04054653573	50033.88130223572	0
49997.310770919445	50036.47767098101	0
50014.313896486216	50011.5437939993	0
49992.59109417176	50000.573211457	0
50003.566652880276	50030.50523785303	0
50008.267877108185	49989.07992392232	0
50003.849215893635	49983.772560070334	0
50027.92889428372	50020.7037335592	0
50021.73705097939	50009.564116499336	0
49979.67136981523	49996.9167302186	0
50023.68623823112	50004.8260394773	0
50008.60181165578	50003.29954302877	0
50007.03426341326	50002.78519483586	0
49994.34337435215	50032.255215823694	0
50008.65204366756	50021.587738195856	0
49991.824498461094	49968.903099107214	0
50018.683804969405	49969.64528418167	0
49994.911833902814	50002.06249770319	0
50016.093547154676	50001.04383182233	0
50014.49326475696	49993.41580814624	0
50010.70785577176	50012.68365077591	0
49992.09018308693	50030.92397957105	0
50009.82484592517	49966.31554819194	0
50009.86338540017	50029.15447883959	0
50017.04459773899	50009.42883168941	0
49975.05479511751	50020.48444939664	0
50018.814266957874	49976.935422037845	0
49972.86988915821	50011.1602949544	0
50018.73839936864	49964.38397057632	0
49986.31902075687	50007.88823209961	0
50037.84677869666	50013.49214320599	0
49986.7626497455	50022.57075428513	0
49991.27558686835	49997.38676047086	0
50021.65196854081	49986.9755175455	0
49991.72022925353	49991.05799227098	0
50014.31039277268	50003.195809406076	0
50006.33076488964	50021.85080608137	0
50002.45842725257	50020.733578880114	0
50011.95436890833	50032.05146346114	0
49976.475326719534	50026.32249645093	0
50004.463461898726	49974.22705170795	0
49979.26540775074	49998.92037446053	0
49985.75689271241	50024.974625693074	0
50016.455724572654	49985.246793367325	0
50017.17577699267	49991.01902038148	0
50000.601946745934	50034.29818728195	0
49992.16185760877	50007.363039662254	0
50008.80198918544	50016.70893323739	0
50008.86332272949	49997.23757014096	0
50005.45492158128	50004.812675392786	0
49969.349246922604	50022.47156029463	0
49976.08853392796	50028.32756045967	0
50002.331688862534	50006.25738942542	0
49985.74764509577	50012.984861611265	0
50002.02318493679	49998.08436648884	0
50001.91558525365	49975.034283284134	0
49999.095815587745	49982.605861267206	0
49978.35180052781	50017.54967237323	0
50012.38340044227	49979.87179005157	0
50023.600333695045	49993.823460517066	0
49990.4001842264	50016.861106052296	0
49996.075796262594	50028.875218757785	0
50009.63871960279	50009.357844056445	0
50014.32338329563	49980.620621059534	0
50004.370390024604	49999.55927239333	0
50009.933266449494	49981.04026973331	0
49998.279070073906	49989.14790118183	0
50000.09027862911	49985.965986953976	0
50007.58425433884	49982.493922115704	0
49993.48622997502	50027.222240225536	0
50017.4955434832	49965.03907990478	0
50010.51554905166	49989.16362642156	0
50017.824674773416	50002.22275061968	0
49990.75178922058	50034.86742795569	0
50021.88043196609	49961.175165641675	0
49996.64421145819	49998.7371607102	0
49991.75780021829	50019.4660592154	0
50027.913500418224	50017.15451996617	0
50013.81569746937	50019.689133858	0
50004.28831352451	50038.52084396365	0
49992.77931921248	49991.59900125161	0
49978.65701512325	50012.84377515613	0
50004.77482026446	49976.135135741635	0
49995.813684054854	50035.236614467474	0
49983.03468438865	50031.81985864512	0
50004.71734782377	49993.66931775265	0
50025.85747707013	50011.10938751277	0
49968.74387753086	50024.80184334084	0
49983.529336245294	50009.64252562868	0
49993.39848285341	50003.617739878144	0
50014.46718570509	49983.96089301351	0
50020.173441734536	50016.480228422304	0
50007.693507416174	50033.053834120445	0
49993.186312447346	50024.280714627246	0
49994.973836738965	50021.34108776201	0
49987.60408232425	50005.36708203352	0
50009.56722554615	49985.41140067304	0
50011.064823329914	50009.00448136461	0
49987.27549327144	50024.53233017405	0
50005.69923091442	49985.19514755773	0
49996.55414988045	49990.38935152011	0
49995.07237807018	50042.04749290123	0
49995.256284043724	50007.171566107325	0
50004.63754884523	50025.44366895706	0
49993.49255571869	49978.12434827637	0
49989.83621802233	50027.89987456958	0
50001.51715467434	50004.43497947403	0
50001.41748931328	50028.01783116377	0
49988.46472947548	50014.56638681003	0
49995.615601532205	49989.10904325816	0
49999.81186632161	50032.984149561446	0
50018.44718751919	50011.09523383245	0
50006.87791557796	49974.77446315902	0
49998.651631418616	50001.085531096855	0
49973.43281330659	50016.31538166456	0
49999.58320808095	50030.37685735507	0
49993.2894251306	50029.713716955564	0
49975.40500419498	50029.76201243983	0
50024.11542290242	50025.79299951493	0
49999.27756647585	49989.79791973968	0
49975.331603970415	50018.305052245814	0
49989.444688856944	50015.01093933485	0
49977.12504489644	49984.27347298042	0
49990.25690366514	49976.93831099457	0
50008.542487659186	50029.22940403769	0
50030.156146407935	50022.63532110915	0
49982.07322711716	50040.05289780173	0
50015.510839560164	49974.52445377229	0
49991.451148315326	50008.25060634001	0
50004.828070634074	50001.96933190945	0
50005.25330437662	49996.96558677492	0
49985.312292490395	50028.4759868639	0
50009.362837543355	50030.82482796203	0
50032.563228420164	50009.47854831758	0
49995.611104707394	50005.87596824924	0
50030.271117137454	50014.62710637189	0
49984.88558796916	50014.44361380154	0
49964.64000266914	50008.941933773196	0
49988.96237106808	50042.15384836116	0
50009.56366943694	49988.76303901595	0
50003.12119682203	50036.8696976103	0
49992.18350608743	49998.14283062459	0
49981.495117914346	49992.42868929224	0
49974.716587797215	50013.61636381599	0
50007.40338647013	50005.50670355559	0
50004.1132212756	50009.0422421293	0
50010.68776219184	50018.411945879954	0
50015.32555646248	49998.84607093262	0
50030.745394478356	50020.15587370813	0
50025.03173903792	49992.682176105074	0
49972.46927924088	49992.61330818193	0
49996.89332440772	50014.40214761091	0
50028.82168033592	50008.767927582856	0
50012.027869657475	49992.27122572834	0
49986.86969018716	50002.801212535116	0
50034.801909062	50011.167777959345	0
50022.083673384936	50010.63417620861	0
50009.30764203974	49972.31312632704	0
50283.27728284345	50236.028352490226	36
50318.22919093441	50214.41465774855	36
50245.10717956982	50250.92918048745	36
50338.96301398076	50183.12775753	36
50366.08956787173	50215.14620689103	36
50304.00149495892	50170.37470073425	36
50369.19556801037	50258.88183930566	36
50230.466007767835	50291.88752092389	36
50260.41188538781	50177.98089129176	36
50275.90483658298	50281.76288965728	36
50190.64164454893	50296.16854634563	36
50217.81932445767	50189.88586169473	36
50365.34595600533	50154.583713035645	36
50324.90859140582	50270.92792449884	36
50241.12883446558	50335.38448484485	36
50392.55997030428	50186.73092746494	36
50356.1208313046	50112.498297020305	36
50149.30070250908	50312.05118994308	36
50275.749570225555	50356.8159529909	36
50292.5319771404	50318.06179910986	36
50312.36915882876	50368.31496841132	36
50378.73313048494	50297.791691556784	36
50428.700078583475	50175.18076542252	36
50417.036167041275	50275.77820342688	36
50114.61032309314	50329.63563446702	36
50423.12588747794	50217.137204270264	36
50218.341002802284	50144.77743294913	36
50176.89960008246	50260.06772115109	36
50195.90345997868	50337.61470949605	36
50101.8917233097	50291.96565348907	36
50461.857999317705	50216.17402911219	36
50188.64443096007	50218.23642234993	36
50148.981687516345	50217.46963879747	36
50162.61458102363	50356.494905678	36
50314.51670954938	50409.548556817565	36
50337.87488555773	50313.98907398692	36
50361.7745005972	50347.66959161519	36
50486.50221385223	50250.854711084314	36
50097.42431504691	50364.03830000862	36
50266.119564871085	50399.879840138245	36
50406.54282427421	50340.387443411106	36
50226.43346714875	50369.92834926781	36
50433.47848536813	50375.813115437464	36
50466.26053072906	50170.58709851259	36
50438.55742953831	50413.03050198466	36
50066.85772649334	50305.39404795462	36
50180.792894973565	50170.54400725555	36
50501.3091561042	50144.11055970769	36
50355.37414756459	50415.11585174507	36
50418.520816745135	50448.36879979297	36
50402.27337654716	50403.07028523722	36
50453.02696291549	50334.8188530897	36
50032.747956175925	50277.24501727318	36
50478.635477498385	50303.67053688502	36
50288.966153981644	50439.8622106917	36
50459.42751474124	50447.682535785	36
50139.28072375241	50268.45670226678	36
50501.88387204451	50451.96274394344	36
50451.76453598014	50489.11321215163	36
50134.35628083966	50381.6594330169	36
50171.713542943675	50392.418350670676	36
50392.239602208996	50087.32999740463	36
50006.4248085923	50248.07360689373	36
50468.93571396835	50391.08594126007	36
50059.69458770518	50379.724055236744	36
50508.88664425076	50373.42839882035	36
50535.749595943154	50402.914108288394	36
50415.480370564735	50507.22220627453	36
50401.93078425046	50138.149426623975	36
50099.048133482785	50403.38543769211	36
50040.39342191639	50341.38198689864	36
50150.80422849257	50145.10063966519	36
50548.59938769583	50362.75117125007	36
50445.11764232794	50134.38375113449	36
50180.69744942875	50118.19343940139	36
50252.95010830727	50463.17159658197	36
50518.05459524125	50224.7811938393	36
50519.671840483985	50291.92613176151	36
50285.4956507216	50136.44861959994	36
50249.61597344528	50214.067999038525	36
50555.59307512004	50206.18489753306	36
50244.77627815017	50108.69386807212	36
50212.12663760684	50410.31906217048	36
50015.03711444833	50381.22040074022	36
50416.998073034585	50054.66395310714	36
50210.121998167095	50477.3950385264	36
50168.43422377673	50433.262424012675	36
50038.777582869974	50412.43679259991	36
49986.58235354991	50353.58954681799	36
50522.84421896984	50175.328684237	36
50049.57451920706	50237.1408878864	36
50295.80099582087	50476.70967833979	36
50058.910853472815	50197.314374112655	36
50332.02588445573	50076.81384154007	36
50356.15961727791	50456.60352086861	36
50094.83425792459	50232.0260210183	36
50584.73432981886	50238.89689879126	36
50581.190284768476	50330.85220572698	36
50071.70960870437	50266.866870504746	36
50172.48554565156	50479.88181317019	36
50618.79000690125	50313.361301772275	36
50143.22674786694	50507.63095733299	36
49966.615624160506	50256.93491277164	36
50111.07312900214	50447.22724889302	36
50528.02854526064	50115.229646998414	36
50554.37581223485	50147.47188886417	36
50589.46538891076	50130.65317324988	36
50449.445812837235	50028.491688903254	36
50387.30796797087	50535.12116555811	36
50428.68592465999	50545.647417036045	36
50528.055422028476	50478.672540948515	36
50599.912916315305	50366.747506234446	36
50587.79950009882	50281.713617623645	36
50549.174501215726	50510.35480202247	36
50065.0891205567	50439.019584921014	36
50328.72126846983	50505.45513217605	36
50160.088248587774	50084.80493618156	36
50100.372537029834	50192.35031604323	36
50318.47914292903	50112.971026707135	36
50566.033532985624	50430.76340126007	36
50019.6143381808	50202.891711508535	36
50457.24384681564	50075.20187595154	36
50136.58087763891	50551.226067122836	36
49928.26196661006	50276.17741594027	36
49939.264108813964	50230.34614813383	36
50475.37494711322	50111.782228514305	36
50000.08815301558	50296.53175025966	36
50177.86203035984	50545.08115962701	36
50605.49481463284	50168.05145531375	36
50210.40882827693	50090.63120135743	36
50654.53547100014	50294.777287967336	36
50683.860939312726	50267.75422770096	36
50286.15764809364	50090.95915052443	36
50446.30527445687	50584.62768957886	36
50038.99428105305	50164.59663414166	36
50379.92652046055	50492.03592280019	36
50569.02120618914	50542.97236311372	36
50494.85589035971	50052.66421041032	36
50212.12420357741	50559.481307523216	36
50569.253982215094	50469.851717384256	36
50686.07009034582	50323.495667071016	36
50457.079188596836	49987.316063582984	36
50125.353787793356	50098.75728039977	36
50216.369723157455	50052.82087550676	36
49979.55203107126	50215.23600859078	36
50611.180730250715	50558.340527536806	36
50108.26940820315	50520.1740803133	36
49906.3359757133	50203.26214813887	36
50635.726967232345	50520.31860378011	36
50092.87824652272	50558.73649626226	36
50013.60946432173	50448.11183486212	36
50063.34486712305	50534.7419593276	36
50263.41458872822	50501.28786391673	36
50621.28645575391	50220.22058610992	36
49902.082956986815	50303.57847678595	36
50662.741850862294	50546.446852509725	36
50202.26325712794	50013.876993621474	36
49859.36181993658	50307.90058670351	36
50651.26580919597	50345.60988077624	36
50041.416678804955	50498.314378495634	36
50375.697494941654	50037.331723546806	36
50467.39555996319	50525.90068123235	36
50591.68979795399	50591.2480340737	36
50093.05977834188	50481.98858917753	36
50535.545675755944	50052.360651724084	36
50570.25207694009	50036.2499389052	36
50129.881783972094	50054.741346117546	36
50715.68120519447	50297.79210679545	36
49870.56261129661	50189.70494541085	36
50417.195784410265	49992.87191188488	36
49979.658430278694	50394.45414830313	36
50484.629606961505	50559.963311964224	36
50512.882913909794	50518.14056071383	36
50518.89052769607	50574.100769376695	36
50657.74305527491	50232.7705898371	36
50016.44676500444	50129.52831868947	36
50206.39007543242	50520.733920569284	36
50612.692385028924	50021.53288733963	36
50094.40370225904	50036.28219115853	36
49965.52436680358	50320.07444334079	36
50649.22801732224	50485.6516170988	36
49939.60575735745	50411.91818813207	36
49920.8476916523	50168.58800229398	36
50698.743007515026	50530.51674539659	36
50111.54584432294	50139.55388698053	36
50248.65799082882	50022.6966625143	36
50184.709782860584	50586.61895129974	36
50576.42650315929	49992.04993928618	36
50564.78253806317	50092.7860590754	36
50608.522389260695	50471.73811203109	36
50087.335374185335	50076.46506722037	36
50006.61148540334	50518.70268307724	36
50491.17376341348	50610.23391648999	36
49844.41057746088	50163.480378391694	36
50431.71371024267	50620.78829988896	36
50493.04027300473	49962.71598561103	36
49913.185577948294	50345.690652433645	36
50061.96527503395	50112.47370683725	36
50721.473150888	50243.770806720975	36
50760.170112808155	50249.821446191025	36
50057.07223164279	50040.93289292914	36
50602.53831703116	50411.09550774087	36
50551.75996872555	50597.965940465576	36
50050.886099510135	50576.91608737467	36
50601.01808807352	50067.30230613767	36
50175.37627976608	50047.32754416032	36
50075.2507621271	50151.93445323919	36
49807.04482556792	50150.21078598914	36
49992.915470334396	50556.858733918496	36
50239.57811118598	49984.45450934208	36
50736.774541208426	50517.10033185351	36
49887.88571738423	50148.70814354601	36
50739.698677595676	50327.15274698829	36
50517.98142025445	49930.66166168488	36
50287.105957457155	50537.800658184686	36
49880.27691823004	50111.83789277172	36
49998.38104753885	50163.139310751576	36
50408.91427862193	50584.26689154434	36
49972.90917971257	50117.03229124681	36
50197.16964889793	50621.59136520236	36
50742.98645247086	50212.05598912468	36
49827.503699123976	50333.94552265367	36
49813.20878769328	50371.34958622763	36
49792.8811963041	50315.87541607654	36
50757.357962378075	50290.719000541554	36
50625.23533444771	50102.25484694424	36
50351.15036414882	50550.03127873038	36
50800.53753905685	50262.15560458835	36
49956.573054646644	50075.11752851416	36
49916.70272113634	50122.65556653577	36
50223.77732913649	50595.76372630169	36
50574.24722862522	50628.14062971813	36
49959.76078717515	50034.20680379938	36
49924.24382243814	50055.68924205722	36
49914.819502945444	50447.47513007941	36
50137.23521978206	50011.78264701736	36
50539.765166834455	49896.775074182035	36
49874.70007909504	50351.41379866389	36
49828.583320145284	50198.88768156142	36
50560.79496639309	49946.21201555705	36
50757.11168682407	50482.830814852845	36
50839.48255287056	50245.62783360158	36
50638.33206587137	50143.641220828824	36
49881.98162337454	50069.99012684487	36
50067.80091948326	50000.011958254705	36
50513.064958655836	50329.391967958145	36
49953.236960497365	50575.494387244995	36
50639.6534952643	50389.69314492137	36
49829.54496364078	50239.710030905335	36
50596.99870324776	49957.70721262107	36
50340.208869647744	50026.053669080975	36
50278.6727088617	49972.53209825102	36
49926.581316658514	50544.51565539559	36
50821.13456241668	50206.78402043565	36
50297.863321372046	49939.03108240063	36
49970.69198505324	50608.48573149025	36
49932.042046061135	50506.31661048145	36
49806.1346540598	50413.541598802505	36
50478.36390543703	49922.21031530165	36
50501.326020711844	49885.95990179167	36
49771.65293232399	50129.0593004173	36
50144.16363137034	50593.34810007064	36
50617.58484679525	49918.24027407683	36
49996.91938197117	50030.8113989047	36
50396.33054219531	49952.64494105688	36
49773.42482593414	50090.24075205367	36
50656.70897729972	50178.68974318091	36
50397.69664561018	50640.18881895406	36
50639.728035095985	50583.89257251472	36
49850.50710052749	50405.10154166837	36
49873.46220580047	50440.2243183067	36
49904.50107193822	50243.58163782585	36
49879.60251768537	50484.51224760147	36
49906.45995787157	50391.20349294456	36
50838.282860974745	50171.92865857954	36
50317.00772906862	49899.25980414185	36
50582.58348501688	49894.12387994723	36
49743.32955980035	50062.70576085734	36
50783.61676761575	50195.89749915261	36
50794.785528333196	50507.369032266346	36
50256.93042733434	50066.16170499338	36
49826.62092121413	50285.264646656906	36
49839.82400977265	50124.13963889193	36
49967.528054765105	50477.74880894111	36
50354.159747339545	49951.37735795053	36
50029.42320226723	50006.75868652294	36
49953.534399689386	50187.02915791003	36
50763.55788594372	50163.57502583276	36
49833.46034415854	50440.767215627144	36
50796.23678040099	50465.64409082196	36
50781.43843040607	50429.13496935147	36
50124.79802669786	50627.82518498248	36
49883.84255988626	50533.49382357041	36
50861.87188443457	50208.28735747489	36
49974.54460476234	50433.9844657002	36
50735.15454723617	50562.400765601276	36
50777.73336007692	50343.25752397611	36
50420.21186508733	50673.42309457543	36
50670.84619204735	50615.353576556	36
50251.04227041347	50547.501164535715	36
50829.41091990102	50293.77231780465	36
50116.2821148334	49972.17150462077	36
50492.447181056545	49847.6028064879	36
50686.053326336674	50366.23540486716	36
50327.9919844418	50586.38119792342	36
49797.20127419798	50450.36663937133	36
50645.207686209964	50052.09606945637	36
49812.59476151165	50084.22778716173	36
49787.936363800975	50487.68620110802	36
50254.52011581509	49937.01467646457	36
50532.78501867099	50643.48220344024	36
50690.00347274266	50488.144559870205	36
49979.5660381785	49992.29972040011	36
50700.97869623055	50400.936758984884	36
50640.82033815706	49994.569401041386	36
50434.40798517703	50713.28990559549	36
49970.57894897882	49949.222472547095	36
50686.63361131773	50033.92319592028	36
50712.14323513893	50445.069662561094	36
50211.22387679289	50657.78277898733	36
49789.89421756802	50250.63735316849	36
50026.28798861646	50068.432172803026	36
49748.23268266237	50245.69002549215	36
50616.35873598194	50623.611611217544	36
50279.48800005096	49904.802119921274	36
50269.58866102372	50584.78270000309	36
50241.256401838036	49901.76501000239	36
50437.2242496812	50752.72159609945	36
50013.54816791763	50603.368415965764	36
50647.65942705671	49886.05149344743	36
50802.18983010181	50162.62456383281	36
50638.81184858549	50436.6819436122	36
49709.32960498369	50037.84466867955	36
49763.463096260995	50430.52507663264	36
49675.774019769655	50056.23433568937	36
50745.24392414383	50398.84312208383	36
49928.22672300385	49952.892543673624	36
50463.11374762332	50679.41650374133	36
50770.559563722425	50575.89494329438	36
50837.14229801604	50133.31235871747	36
49888.54641843863	50570.83528777696	36
49772.47520388421	50170.26335343012	36
50815.436554382824	50096.46831805676	36
49967.45528290371	50521.54502654858	36
50244.7617610186	50677.05035941839	36
50081.67319422574	49945.39927533747	36
49654.22075472526	50089.18449835982	36
50489.35959796877	50651.584044885334	36
50408.180574695376	49916.78449585444	36
50699.01478828489	50202.92167263324	36
50045.03892605063	49970.740300279125	36
50581.607833133676	49852.166993169514	36
50040.681233723306	49929.55350322818	36
50379.27670505657	49991.666685818185	36
50203.63838290837	49907.2263658895	36
50685.87102687899	50579.00998026782	36
50209.71607146406	49960.823310450796	36
49876.25113310109	50272.85207795198	36
49727.87624516567	50142.82204096227	36
49698.57482986047	50175.038681184364	36
49734.91416131435	50197.31559934454	36
50478.2281422411	49808.28618015386	36
50538.837545178176	49989.99995459992	36
50566.64569072583	50670.68358164599	36
50872.675881227166	50305.042105880544	36
50717.04358453622	50009.567598863956	36
49847.65371713869	50516.19838579517	36
49814.42400279517	50044.56662930963	36
50499.00183183043	50004.56856744021	36
50588.77469205874	50505.61711053726	36
50476.02712827305	50739.09055194669	36
50598.88743880454	49819.41107105839	36
50726.50886342222	50156.772377491165	36
50262.85666320854	49869.463655356056	36
50223.79648527995	49862.150687525296	36
50070.65777661477	50615.45162009383	36
50276.35480743813	49830.367116560956	36
49744.99143271477	50472.82809115383	36
49902.13215973155	50612.4192946756	36
49668.41102909514	50126.76344824102	36
49713.923737896366	50275.06440349787	36
50282.042270106016	50687.47026099973	36
50744.47881099966	50044.678688361884	36
49664.55839519048	50189.771564042385	36
49986.858176992006	49908.32456004799	36
50639.53818770059	49837.25384296577	36
49770.16523126018	50352.08873248281	36
50355.12346578892	50620.84145023686	36
50084.141086876785	49901.570832236735	36
50869.36450327143	50103.95296438691	36
50561.9856327182	49814.17497813156	36
50715.55798161854	50610.64507172697	36
50821.60608123249	50334.990824505236	36
50095.37931775005	50655.55456314828	36
50828.74342402742	50534.92566497982	36
50436.648435860036	49887.874257091295	36
50397.144048115675	50737.7098613301	36
50407.01770163294	49854.50757602355	36
49956.20288424429	49877.96910080699	36
50017.85464937116	50644.426425814265	36
50277.01470629251	50625.78691159398	36
50622.747511588284	50268.90412209715	36
50875.56120863779	50143.207958098494	36
50310.509159636385	49998.45351054984	36
49719.73051547611	50500.65451234706	36
50009.7567396791	49957.027750044996	36
49738.4215654146	50383.868015655324	36
50569.6063475182	49771.10555413717	36
50746.00256676368	50090.368609880854	36
50371.67538777904	49894.13494723935	36
50353.637479190256	50661.21324218507	36
49775.627196438814	50523.45672441034	36
50188.99502639948	50697.14694290009	36
50904.17819028003	50172.95252668324	36
49704.69004072795	50107.64376646596	36
50167.112410254325	49978.045812921606	36
50828.53649133063	50374.08776051341	36
49624.1941792212	50116.576055747195	36
50515.830326281146	50717.24999022145	36
50669.034702087694	49967.90433988618	36
50456.2076495216	50789.447340269835	36
50760.256899906235	50125.15965648095	36
49823.687146766046	50008.7293554225	36
49779.78611758997	50014.85008237567	36
49804.85801938968	49971.56120391271	36
50120.79746239111	49907.22014327415	36
50168.31516491051	50729.467824591884	36
49764.41057102121	49970.24534509459	36
49741.75524646554	50018.89593070665	36
50146.38887303049	49946.97014786087	36
50187.366645488044	49848.810035719565	36
50576.8449624566	50712.61288718095	36
50297.67075450684	50721.42323193462	36
50435.59964736793	49826.50047762434	36
49851.07053198853	49981.33173869839	36
49742.973752311256	50323.800080617366	36
49856.867469804725	49940.19097015088	36
50788.47586798239	50380.73573887165	36
50836.54430790828	50481.28206608676	36
50684.197232110426	49933.06203010767	36
50359.12425515779	50750.255480940636	36
50082.99989419352	49858.951171217246	36
50834.577308277425	50418.29895888465	36
50761.764883497686	50006.008539829505	36
49674.13119071926	50496.85004631921	36
49904.12319018262	50653.50827835292	36
49708.95542556704	50463.37649936617	36
49933.78133425958	50001.954395026296	36
50494.52033878492	49772.53549134587	36
50803.7345718545	50607.031590216844	36
50867.103243922276	50362.29752016849	36
49789.369726616525	49929.07410633281	36
50678.90027803463	50134.26278493587	36
50235.49088423856	49822.621149090985	36
50315.57137874274	49849.7488111145	36
50348.046232024644	50711.715020715674	36
50400.563741276295	49803.960190220976	36
49891.8375921463	49980.23602151355	36
50895.83811977518	50223.62986035318	36
50682.205752387665	49845.6450942178	36
50883.72925119498	50065.50206001558	36
50052.42271097857	50659.729400473225	36
50910.50264129411	50313.44204821688	36
50712.424288214184	49962.97744039174	36
50368.891437385915	50583.532167393896	36
49867.66626269585	50666.58692150909	36
49711.88270842853	50231.80801477843	36
49672.30544455358	50270.77708079245	36
50707.503048545674	49817.75229566959	36
49720.32445133294	50417.84345559652	36
49725.296313837396	49971.09530112188	36
50296.242572053474	50053.32978386797	36
50285.73837184485	50765.26034749831	36
49632.925206905544	50272.6391167941	36
50167.468172216395	50767.58090044794	36
49838.85539897161	50699.680434632835	36
49684.421609900906	49999.190369992444	36
49682.50907186111	49954.92119310877	36
50750.85864934599	49807.65085060302	36
49957.11336816811	49833.563949616255	36
49622.52365122575	50063.21205820267	36
50548.96125562146	50253.33669583385	36
49746.23826697318	49931.853633119805	36
50368.84450912304	50789.81805109866	36
50263.36392282958	50801.91773295402	36
50238.87019665794	50770.367866330045	36
50845.143077033434	50590.481264079106	36
50529.40705783452	49785.190151024995	36
49909.90515207188	49910.99108873282	36
50146.8601915563	49869.37320559114	36
50903.0568274361	50276.07942119963	36
50920.58259376392	50049.78714378834	36
50785.82078564492	50069.44661427343	36
50241.22047781447	50714.844959868286	36
50635.14742746696	50664.970554284846	36
49994.89715151078	50675.199039330124	36
50840.19182723684	50631.48954828433	36
50948.0618924639	50281.7539428887	36
50821.91788635727	50672.16444036933	36
50653.678514204556	50703.23264218231	36
