# Supplementary material for: Abundant Topological Outliers in Social Media Data and Their Effect on Spatial Analysis
Source: PLoS One. 2016 Sep 9;11(9):e0162360. doi: 10.1371/journal.pone.0162360 (PMC5017681; doi:10.1371/journal.pone.0162360)
Supplement: S5 Dataset — See the respective attached file. (ZIP) [file pone.0162360.s005.zip › S5_overlap_lws/clust_38_47.csv]

50000.0	50000.0	0
50005.617866136956	50000.0519731636	0
50002.52047643192	50004.876090250946	0
50002.689334711264	50003.13657812308	0
49993.82957819091	50000.67820598295	0
49999.02133034173	50002.74311771021	0
50000.62508924751	49997.57153556058	0
50003.12463782944	50000.09610427862	0
49997.57385027558	49999.84121669528	0
50000.7474054147	50010.00724846448	0
49994.4714122237	50008.6578664922	0
50009.65697956892	49993.518401903086	0
50006.21919399996	50005.54852243241	0
50001.095320914435	50006.51696888545	0
49997.76648551505	50011.80979805977	0
49992.871942356476	50015.39754370275	0
50012.74981278483	49986.73871695857	0
50018.58647191826	49990.55611261125	0
49993.479156172514	50013.71835514086	0
50015.96499319302	50006.705808788436	0
49989.3655601913	50011.220919868014	0
50020.12901804716	49990.64524344877	0
49997.53397774438	50013.28163175991	0
49992.02291687238	49993.22394946702	0
49993.70087287382	50012.49075380555	0
50014.038708603686	50009.481436982765	0
49990.5206090736	50010.10707474396	0
49995.815075999715	50002.757859915895	0
49988.57262477311	50018.87567586168	0
49985.205754429204	50018.991416067714	0
50000.753092597726	50008.92987510806	0
50007.12835689727	50004.5064469943	0
49988.18316939765	50021.965627571284	0
50023.00980510928	50012.84799172331	0
50015.303310407464	50002.549411548316	0
50003.71952171015	50003.70894044671	0
50008.88986368925	49979.077652611086	0
49996.81979534139	49995.34390749475	0
49998.94671960802	49990.96645783639	0
50007.58827520875	49972.71365685861	0
50008.876317257826	50005.85307888341	0
50000.8144250401	50013.706889942834	0
50003.714838425534	50007.820901458785	0
50001.588387733704	49976.2283774819	0
50016.100105237405	50010.206884821266	0
50001.35678820628	50015.50812547974	0
49986.21253594532	50016.916857276745	0
49996.35393901498	50000.28888942667	0
50006.46273709469	50012.86513056279	0
50004.75420497777	50017.69122242193	0
50005.66435559645	50003.276707844845	0
49992.34798452613	50027.8751629872	0
49995.45944176766	50024.66749863028	0
49984.74545734642	50026.693621182414	0
49991.107740510946	50005.27986082665	0
50002.66515454976	50012.75072682848	0
49981.244047583124	50021.223953608634	0
50024.3612314805	50010.80504013063	0
49999.239320752036	49976.959525565035	0
49987.115787018316	50000.97386580161	0
50005.81254185144	49991.93259326773	0
50009.513775259125	50007.19859393015	0
50022.34214683989	50018.54227954308	0
50018.211643719034	49989.32904480352	0
50004.547079700096	49982.58527082029	0
49988.8456146988	49993.5372812326	0
49990.448020219235	50002.43383338751	0
49988.8883163795	50025.70348757823	0
49993.95605091015	49990.62298435866	0
49979.57349343251	50017.44743331287	0
49993.61998194337	49998.8335980756	0
50014.931316771435	49985.91142186888	0
49993.608343833825	49992.74728509485	0
49977.440538726456	50020.13597552961	0
50007.968850473684	50013.02057694987	0
50013.34750767807	50004.97356768187	0
50003.200530054564	50017.44372002275	0
49999.23305352258	50009.409663930746	0
49991.425046132455	50023.405105677804	0
49994.724523319564	50019.00029264135	0
49991.27881765631	50010.76046682384	0
50006.84586173645	49978.00618291794	0
50028.831314768526	50011.34911333689	0
50001.3612650346	49979.21196468529	0
50020.98863127538	50004.80596532164	0
49998.75093557429	49995.82732925432	0
49995.4441258003	49997.28253788326	0
49991.489081565116	50012.21829990068	0
50006.24099323281	50011.48454490207	0
50004.79866590971	49991.89932227533	0
50016.233772829895	50003.19904894724	0
50016.714459267714	50015.182749829175	0
50017.7315448403	50017.16734048088	0
50021.991572317085	50017.52189201108	0
50006.91518930322	49998.42962103721	0
50007.56048927315	49991.89347014625	0
49993.93809606977	49988.93913320493	0
49987.00664227186	50012.58033247648	0
49997.0858178483	50008.93395138812	0
49994.04919956522	50016.66461972759	0
50011.84285352973	50005.72617756539	0
50014.481944166946	50006.68362759123	0
50007.871174675056	49990.44715453634	0
49993.63386266311	50008.00409428245	0
50022.74306037996	50021.18141586944	0
50005.93254669708	49984.05523899566	0
49992.24889826113	50009.939607623324	0
50008.4427934885	49998.58463635654	0
50001.04290890485	50011.37214186102	0
49999.3052704781	49993.19977632991	0
50010.89753360852	50022.16578353757	0
49993.175524820836	50006.918569045156	0
50016.91622746796	49988.41137453173	0
50003.59408194109	50010.58844588422	0
49989.481770527505	49995.4861177332	0
49984.73585085144	49994.20070302458	0
50012.837114776354	49985.1365133406	0
50000.34305247011	50012.785151609714	0
49995.93687457166	50016.99500522154	0
50003.31097355637	49986.238309245724	0
50000.04605916713	50022.082498322925	0
49979.589436539696	50028.499326432466	0
49985.52414874005	50010.01286309389	0
50007.108907010544	50020.95847414887	0
49986.966473469394	49991.51938352491	0
49996.327747491756	49980.00227674999	0
49988.17212697217	49996.38698153703	0
50019.31313217457	50007.61923985611	0
49992.53588896353	50022.37133355393	0
49999.09466713823	50013.476121375024	0
50029.14446966455	50014.75448633938	0
50013.38928689112	50014.433837214296	0
49991.27886238349	50020.93796858425	0
49991.83480712943	49987.47643329798	0
50024.589045646135	50016.69583277622	0
49990.247207031265	50014.37724764673	0
50003.43966867959	49997.20275845644	0
49979.17630883298	50019.5881879999	0
50004.97473340724	50011.470830402024	0
50000.53356820436	50002.76897484182	0
50001.61653316917	50021.572832778234	0
50018.94424032681	49993.60663840168	0
50020.38047703234	50020.74765985587	0
50003.83350669472	50012.03122730116	0
49994.89504568151	50012.84439750901	0
49996.87682846905	50025.861913791916	0
49997.098711243336	49994.16967536577	0
50008.03526460013	50010.35644971345	0
50001.92318083519	50017.45295154525	0
50000.377491796935	49976.984220335165	0
50026.91338485968	50022.55672487124	0
50010.45322470468	49995.07446463879	0
50025.84685964897	50018.18498681671	0
49990.80211823522	49972.58716393453	0
49994.72272385651	50011.37120620343	0
50001.852378398005	50018.878474248006	0
49993.667654834906	49987.16892821146	0
50007.45552580738	50016.24722775261	0
50006.35128652182	50019.260102430024	0
50017.30387364059	50007.37394946992	0
49992.58703477916	49996.877168060775	0
50009.947620039384	50010.555094314834	0
49981.69947842373	50032.69512916941	0
49998.7770444248	50004.736977470784	0
49994.8396787193	50028.32619228644	0
49982.117999111564	50004.50644407321	0
50013.2587395598	49973.331376080634	0
50007.117533706994	50013.97330272922	0
49986.106936163014	50005.875429998	0
50001.72815943438	49991.6223069385	0
49998.46111792426	49998.329947724305	0
49993.05079443288	49995.51758079045	0
49989.09372078051	50029.30164552847	0
49992.520614717694	50005.040407713124	0
49983.052676738946	50016.443790599325	0
50009.99933301167	49987.13042252917	0
50015.98052851708	50019.71642252736	0
50016.21088632802	50021.48245778065	0
49998.70534882709	50006.917655615514	0
50009.12283055781	49982.086019546914	0
50019.024422535396	49979.180277617896	0
49990.26812337824	50030.2433063761	0
50003.491373859586	50026.35326489596	0
50014.994024579595	50017.72461282274	0
49999.503039100484	49979.993643984395	0
50016.59446989725	50011.704717480185	0
49987.5977680182	50016.2290938631	0
50006.390223561066	50006.65247227412	0
49981.80446184957	50026.90913270939	0
50031.93010862833	50017.21669287606	0
49987.002216492045	49994.37889454773	0
49985.92984921823	49988.95089163288	0
49987.43993140122	50031.405447704085	0
50013.74744611762	50012.43595942395	0
50018.7613895136	49998.645986736985	0
49976.04473665306	50022.98122919165	0
49987.940111189746	50038.4642042733	0
49998.49833424281	50015.34065276485	0
49994.770924699485	49982.39483626172	0
50000.81946056605	49989.27299020345	0
50016.92192325264	50018.480079521134	0
49995.77472700451	50009.82146876009	0
50025.69800720146	50020.491751462134	0
50013.55698775832	49971.58637274212	0
50011.00484594075	50005.00909070638	0
50026.67566909949	50012.980460931394	0
49997.33402353429	50017.842517393554	0
50004.40707653658	50000.68201633885	0
49990.062388632665	50021.873354042815	0
50007.94935946199	50000.55027054603	0
50021.52709422977	50008.28070517207	0
49974.42067889195	50019.43514323515	0
49993.46267817778	50033.181532471506	0
50011.86235055272	49996.41798817724	0
49987.663678211175	50043.84812144951	0
50007.67900232572	50007.70860501627	0
49994.15871647191	50038.08133593811	0
50007.33149770581	50022.79586273945	0
50012.948596504204	49999.23930996417	0
49994.60830319436	50003.57991862978	0
49983.259687413985	50006.67382320212	0
49987.767663779436	50025.748578925755	0
50000.377272225785	50031.02940101947	0
50006.200386445016	50001.51095319235	0
50025.26392312976	50023.16967630435	0
50013.22075925868	50006.565093937745	0
50016.585940684716	49986.990231434385	0
50010.34109688018	49983.7662747601	0
49986.57033639794	50020.426911942945	0
49995.74608418766	50014.093268935794	0
49979.820894012235	49999.83087349788	0
49992.848058799624	50018.606894891454	0
50009.49589345917	50004.08409166397	0
49995.445185531455	50015.34504338111	0
50012.65381958483	50021.704694713684	0
49996.32469968638	49986.25708256548	0
50015.35167753262	49996.81578074006	0
49986.545683340795	50011.15751195093	0
49999.01544000135	50031.23030123682	0
49984.04955694483	50033.704391224725	0
49996.34341982974	50016.06335658903	0
50003.28740459564	50033.504668726906	0
49991.228567853206	49998.994701024145	0
49998.48690694425	50034.82578726027	0
49978.796080530774	50029.228557862385	0
49972.68784987362	50023.40757561975	0
49979.767530607896	50006.443727209575	0
50003.901374846355	50022.071294366	0
50006.68412061943	49996.90955893893	0
49984.807419862154	50032.82916653138	0
49978.76889817724	50004.212907244015	0
50003.12234167268	49996.03595609164	0
50015.35949676402	49981.16546488212	0
50022.09116220106	50006.067597515845	0
49983.69614882663	49993.828876330015	0
49986.78398419033	50021.42345671076	0
49981.729597247	50017.71289487197	0
50005.12751088182	50026.85013294925	0
50006.22458721331	50010.28292114303	0
49996.483865586386	50007.00468741623	0
50009.52473506737	49992.39278211181	0
50014.49173332011	49995.93493838386	0
49994.50958438835	49996.90612479115	0
49987.59907203679	50009.38172949153	0
49984.960476002576	50031.0667794853	0
50008.74957161253	49994.92256567525	0
50010.46636301196	50003.077502344924	0
49984.148036034974	50017.19326230654	0
50004.971353289846	50029.65237519613	0
50012.70520670574	50000.99789815918	0
49989.42472028371	50007.06726861293	0
50027.670453407736	50018.20325321183	0
50011.440803861224	49968.8031552737	0
50037.945541020505	50011.155881581384	0
50001.96560497818	49985.14721363819	0
49991.94746759981	50013.46046976003	0
49999.00956378052	50025.146383235246	0
49982.77803511375	50003.13282277213	0
50014.11323694496	50000.20060613697	0
50023.13171616355	49987.58322604696	0
50004.21835121946	49971.40399318016	0
49990.15117831817	50013.05817990865	0
50008.16124251416	50039.635897582004	0
50007.9107866898	49997.54848848105	0
50000.976005797296	50001.37556251932	0
49996.1869171375	50012.1411597242	0
49981.777229712156	49995.12804494148	0
50010.25573551855	50024.995130932744	0
50002.20217308013	50029.874141640044	0
49990.618018822985	50036.4754032552	0
50022.654906278236	50014.17767062547	0
50000.18629733061	50004.775095715304	0
50025.70954018735	50015.05150700048	0
50028.39076938722	50013.5273054852	0
50004.52778030394	49989.54551679142	0
50016.11597760707	50023.63763528583	0
50012.06226017531	50002.80007589341	0
50015.57500712852	49976.59380574366	0
49994.04699387851	50036.766962947055	0
49994.23147591261	49994.86285691521	0
50014.20591833191	50001.96130031095	0
49991.086709624265	50026.4410707605	0
50011.53302681228	50007.14228004492	0
50017.28634181816	49997.76666689308	0
50009.97828130183	49998.98694511831	0
49998.42280858828	49997.16648699374	0
49981.63287193219	50012.98265475019	0
49991.38352638326	49994.802665766714	0
49998.19710648119	50026.74208698699	0
49989.2673735177	49992.100332574526	0
49983.60754580687	50026.18559871288	0
49994.711411941484	50029.90708723193	0
49985.614406423905	50041.25400036813	0
49989.39807355238	50009.12529163965	0
50001.85647537816	50002.18674254224	0
50007.411759296454	50011.884343995625	0
50012.52113279647	50010.93874121604	0
49995.30592486966	49991.43488924765	0
49979.11028741994	50021.34781520681	0
50011.93847514872	49994.777266105055	0
49997.2733219588	50022.30152669196	0
50003.09050523105	49994.98168183356	0
50023.58458192335	50010.008031241385	0
50024.400635161015	50015.63969515379	0
50009.31669316404	50000.960651664485	0
49988.547157255955	49986.54015875034	0
49987.42716531743	50019.481186598656	0
49984.02617602661	49992.260688525654	0
50006.996567558	50029.43673642438	0
50011.17538221257	50014.127750046806	0
49997.479248524534	50003.13788148927	0
50011.23886805816	49977.80876427163	0
49992.68056377014	50025.21909796744	0
50017.791785206966	50004.10504468356	0
49976.18799995448	50019.12711047864	0
50003.16269428631	50018.86082004992	0
50013.78688239874	50015.99415080916	0
50034.04869841953	50014.82994020081	0
50020.13939552426	49964.31969397732	0
49993.31683021726	50002.431098134926	0
49989.127824122916	50001.31052695597	0
49989.148691333205	50036.650567528675	0
49992.04054653573	50033.88130223572	0
49997.310770919445	50036.47767098101	0
50014.313896486216	50011.5437939993	0
49992.59109417176	50000.573211457	0
50003.566652880276	50030.50523785303	0
50008.267877108185	49989.07992392232	0
50003.849215893635	49983.772560070334	0
50027.92889428372	50020.7037335592	0
50021.73705097939	50009.564116499336	0
49979.67136981523	49996.9167302186	0
50023.68623823112	50004.8260394773	0
50008.60181165578	50003.29954302877	0
50007.03426341326	50002.78519483586	0
49994.34337435215	50032.255215823694	0
50008.65204366756	50021.587738195856	0
49991.824498461094	49968.903099107214	0
50018.683804969405	49969.64528418167	0
49994.911833902814	50002.06249770319	0
50016.093547154676	50001.04383182233	0
50014.49326475696	49993.41580814624	0
50010.70785577176	50012.68365077591	0
49992.09018308693	50030.92397957105	0
50009.82484592517	49966.31554819194	0
50009.86338540017	50029.15447883959	0
50017.04459773899	50009.42883168941	0
49975.05479511751	50020.48444939664	0
50018.814266957874	49976.935422037845	0
49972.86988915821	50011.1602949544	0
50018.73839936864	49964.38397057632	0
49986.31902075687	50007.88823209961	0
50037.84677869666	50013.49214320599	0
49986.7626497455	50022.57075428513	0
49991.27558686835	49997.38676047086	0
50021.65196854081	49986.9755175455	0
49991.72022925353	49991.05799227098	0
50014.31039277268	50003.195809406076	0
50006.33076488964	50021.85080608137	0
50002.45842725257	50020.733578880114	0
50011.95436890833	50032.05146346114	0
49976.475326719534	50026.32249645093	0
50004.463461898726	49974.22705170795	0
49979.26540775074	49998.92037446053	0
49985.75689271241	50024.974625693074	0
50016.455724572654	49985.246793367325	0
50017.17577699267	49991.01902038148	0
50000.601946745934	50034.29818728195	0
49992.16185760877	50007.363039662254	0
50008.80198918544	50016.70893323739	0
50008.86332272949	49997.23757014096	0
50005.45492158128	50004.812675392786	0
49969.349246922604	50022.47156029463	0
49976.08853392796	50028.32756045967	0
50002.331688862534	50006.25738942542	0
49985.74764509577	50012.984861611265	0
50002.02318493679	49998.08436648884	0
50001.91558525365	49975.034283284134	0
49999.095815587745	49982.605861267206	0
49978.35180052781	50017.54967237323	0
50012.38340044227	49979.87179005157	0
50023.600333695045	49993.823460517066	0
49990.4001842264	50016.861106052296	0
49996.075796262594	50028.875218757785	0
50009.63871960279	50009.357844056445	0
50014.32338329563	49980.620621059534	0
50004.370390024604	49999.55927239333	0
50009.933266449494	49981.04026973331	0
49998.279070073906	49989.14790118183	0
50000.09027862911	49985.965986953976	0
50007.58425433884	49982.493922115704	0
49993.48622997502	50027.222240225536	0
50017.4955434832	49965.03907990478	0
50010.51554905166	49989.16362642156	0
50017.824674773416	50002.22275061968	0
49990.75178922058	50034.86742795569	0
50021.88043196609	49961.175165641675	0
49996.64421145819	49998.7371607102	0
49991.75780021829	50019.4660592154	0
50027.913500418224	50017.15451996617	0
50013.81569746937	50019.689133858	0
50004.28831352451	50038.52084396365	0
49992.77931921248	49991.59900125161	0
49978.65701512325	50012.84377515613	0
50004.77482026446	49976.135135741635	0
49995.813684054854	50035.236614467474	0
49983.03468438865	50031.81985864512	0
50004.71734782377	49993.66931775265	0
50025.85747707013	50011.10938751277	0
49968.74387753086	50024.80184334084	0
49983.529336245294	50009.64252562868	0
49993.39848285341	50003.617739878144	0
50014.46718570509	49983.96089301351	0
50020.173441734536	50016.480228422304	0
50007.693507416174	50033.053834120445	0
49993.186312447346	50024.280714627246	0
49994.973836738965	50021.34108776201	0
49987.60408232425	50005.36708203352	0
50009.56722554615	49985.41140067304	0
50011.064823329914	50009.00448136461	0
49987.27549327144	50024.53233017405	0
50005.69923091442	49985.19514755773	0
49996.55414988045	49990.38935152011	0
49995.07237807018	50042.04749290123	0
49995.256284043724	50007.171566107325	0
50004.63754884523	50025.44366895706	0
49993.49255571869	49978.12434827637	0
49989.83621802233	50027.89987456958	0
50001.51715467434	50004.43497947403	0
50001.41748931328	50028.01783116377	0
49988.46472947548	50014.56638681003	0
49995.615601532205	49989.10904325816	0
49999.81186632161	50032.984149561446	0
50018.44718751919	50011.09523383245	0
50006.87791557796	49974.77446315902	0
49998.651631418616	50001.085531096855	0
49973.43281330659	50016.31538166456	0
49999.58320808095	50030.37685735507	0
49993.2894251306	50029.713716955564	0
49975.40500419498	50029.76201243983	0
50024.11542290242	50025.79299951493	0
49999.27756647585	49989.79791973968	0
49975.331603970415	50018.305052245814	0
49989.444688856944	50015.01093933485	0
49977.12504489644	49984.27347298042	0
49990.25690366514	49976.93831099457	0
50008.542487659186	50029.22940403769	0
50030.156146407935	50022.63532110915	0
49982.07322711716	50040.05289780173	0
50015.510839560164	49974.52445377229	0
49991.451148315326	50008.25060634001	0
50004.828070634074	50001.96933190945	0
50005.25330437662	49996.96558677492	0
49985.312292490395	50028.4759868639	0
50009.362837543355	50030.82482796203	0
50032.563228420164	50009.47854831758	0
49995.611104707394	50005.87596824924	0
50030.271117137454	50014.62710637189	0
49984.88558796916	50014.44361380154	0
49964.64000266914	50008.941933773196	0
49988.96237106808	50042.15384836116	0
50009.56366943694	49988.76303901595	0
50003.12119682203	50036.8696976103	0
49992.18350608743	49998.14283062459	0
49981.495117914346	49992.42868929224	0
49974.716587797215	50013.61636381599	0
50007.40338647013	50005.50670355559	0
50004.1132212756	50009.0422421293	0
50010.68776219184	50018.411945879954	0
50015.32555646248	49998.84607093262	0
50030.745394478356	50020.15587370813	0
50025.03173903792	49992.682176105074	0
49972.46927924088	49992.61330818193	0
49996.89332440772	50014.40214761091	0
50028.82168033592	50008.767927582856	0
50012.027869657475	49992.27122572834	0
49986.86969018716	50002.801212535116	0
50034.801909062	50011.167777959345	0
50022.083673384936	50010.63417620861	0
50009.30764203974	49972.31312632704	0
49970.92507774042	50020.65834028022	37
50007.46401099855	49999.76469549992	37
49970.31031068686	49980.5812061468	37
49972.13463152595	49941.02171074586	37
50050.896145366394	49997.106162900825	37
50017.74784663757	49936.4989672759	37
49936.47041566087	50044.6016848876	37
50012.87619934913	49892.117715211265	37
50079.26611644636	49966.47543347862	37
50069.123262086985	50033.64579120166	37
50073.30021042609	49926.28468093628	37
50115.11647085071	49946.32431052168	37
50152.53873188703	49954.88418606501	37
49930.46083803561	49998.485833193154	37
50038.97410515964	50060.83751922624	37
49970.85633750153	49899.328751141016	37
49999.600771232945	50057.70016376203	37
49936.19031972826	49879.035810734196	37
50105.752500418974	49900.37537633886	37
50173.09685163669	49918.93410597375	37
49962.52529329137	50078.992610918445	37
49968.644131098874	50119.66536230199	37
50160.12524463263	49881.54844383162	37
50194.02646135841	49856.40171373238	37
50001.02353719423	50143.42754437182	37
49931.48817053525	50103.30779694725	37
50213.392674086135	49924.37581430423	37
50054.72150960483	50096.996083411024	37
49975.463449276285	50178.858354560594	37
50012.90760353813	50185.89517339984	37
49888.690230014894	49983.580886840275	37
50177.025464481216	49821.87075005646	37
50098.39505416455	50069.00224805673	37
50050.77707826048	49871.113776610924	37
49933.22946818044	49925.741513273926	37
49979.02004642306	50217.92083740591	37
50109.05896208873	50025.39884330345	37
50222.87514972626	49812.08074804327	37
50043.41454933015	50218.52794462281	37
50159.76083885515	49787.6598392594	37
49974.28508245573	50257.054360665985	37
50140.40195942139	49994.901185191025	37
49927.49066409605	49835.70368699017	37
49937.25762564511	50245.476369295895	37
49890.910086582866	49937.34089757731	37
50131.89691213023	49831.86278796909	37
50204.278443856776	49778.1016117287	37
49902.57962114789	50261.134878382734	37
50137.72401852244	50066.389270664426	37
49893.66934595355	50023.412810932765	37
49891.65328574553	50124.14127407024	37
49862.948551553425	50153.374593675406	37
50230.535099466055	49873.48034682683	37
49886.43033121949	49826.2524504519	37
50248.88945342731	49778.37954465785	37
49833.049192353436	50121.99056525348	37
50131.44058334425	49750.22943922103	37
49858.66565307885	49795.53713923864	37
49844.95441550825	49928.37304973483	37
50081.01333438352	49839.83668522565	37
50071.13847141158	50132.82373589785	37
50129.29492601508	49705.88135150187	37
50244.79099840819	49950.816182631694	37
50105.75676296976	50110.99814112883	37
50257.488428127144	49911.08749271337	37
49933.00842609417	50207.60403794812	37
50065.6660965286	49804.91400387192	37
49963.017586863454	50298.01498656893	37
50263.591594969505	49983.998707692204	37
49921.91915089992	50311.38473272842	37
50204.64229954728	49970.220769993844	37
49890.421835842564	50336.48663971576	37
50006.87545243675	50309.47007873563	37
49965.826354008655	50342.84601844472	37
49823.03072423852	49960.93634908203	37
49803.52496444246	50096.79470748471	37
49952.18473326917	49804.871805357725	37
49923.026069446256	49779.87659417855	37
49945.68186585568	50152.30152001876	37
49814.552455147015	49999.97260382902	37
50168.76617203744	49722.57444020393	37
50080.371964140155	50200.17533699045	37
49956.54431693385	50383.985082704894	37
50014.32828503574	50245.97020136215	37
49845.74619492966	50189.442066527125	37
49950.23723102256	49751.95966984029	37
49826.47990370091	50038.31999936177	37
50257.03815141697	49837.75531430186	37
49778.04593338509	50125.77350586731	37
49771.23316041753	50008.07581193352	37
49793.88832941963	50164.73817040857	37
50269.885707527625	50025.974081960885	37
49977.30510883199	49858.14715802094	37
50039.15245748904	49767.2304225061	37
50102.50568266461	50162.35480227319	37
50232.21755514105	49737.02346867557	37
49818.08899860691	49791.78576937198	37
50151.06309597789	50107.3604334531	37
49779.646617585015	49789.058631511965	37
49855.42882866614	50009.38993547194	37
49901.89411130321	50078.452428637065	37
49743.347247153404	50105.05549054948	37
49882.090425908864	49897.575271446854	37
50195.00721942785	49692.565142094456	37
49997.12757437583	49753.81099130195	37
50299.56958993998	49966.04203450897	37
50202.182788535465	50011.3506387755	37
50138.808693066996	50149.887726155626	37
50194.75249425715	50094.123238954024	37
50300.78947092167	50050.68484356824	37
50011.93853114879	49794.21256162848	37
50001.18581358107	50371.52582223068	37
50056.96942563872	50169.090182343694	37
49779.8648528396	49834.88291407933	37
50338.224320219895	49956.90878265963	37
49843.15524129817	50080.349364127986	37
50184.192390882214	50131.71634360964	37
49888.36739197224	50184.868352136175	37
49799.861026180195	49747.1362616434	37
49847.949988430024	50331.73391506017	37
50027.31553430417	49725.3571778274	37
50108.088706557675	49669.7046047072	37
50101.94612950479	49781.732218749574	37
49787.386820974454	50047.05883218264	37
50280.91441733797	49755.07557047782	37
50159.91995620366	49674.12911077268	37
49888.25900601548	49759.75603898004	37
50373.48792399478	49934.128661693154	37
50293.807518996495	49812.150007113945	37
50323.8282274005	50009.96582094965	37
50116.40555711097	50229.192889083024	37
49819.13553933877	49712.73403331713	37
50240.5171206991	50059.85048803492	37
49889.74953010912	49715.308068638886	37
50067.40031892235	49650.54519031626	37
50073.70797763342	49747.13144348869	37
50303.362395028416	49858.11063832981	37
50147.127386516324	50198.04606379762	37
50006.38339885305	50104.10728505776	37
49730.69467072193	50030.619154391294	37
49780.062757622734	49697.28976497187	37
49916.29399336987	50373.448242889586	37
49819.17844297015	50357.87320331354	37
49977.26946501418	50420.53329292624	37
50020.1487276494	49685.623619931815	37
50185.40797983203	50191.67292934545	37
50059.97308478701	49704.5328104092	37
50199.41371327631	50053.667255477616	37
50167.858226121214	50238.43858296128	37
49744.98385879161	49974.355161336396	37
49829.49432408596	49672.047133541775	37
50410.81633193706	49961.563915236	37
49801.37986880985	49919.628532425595	37
49779.33261932673	50348.175948405486	37
49765.32982614069	50388.4589582265	37
50031.43245426828	50348.12731970605	37
50330.89926721536	49831.32487708318	37
50035.06280555872	49831.95225725258	37
49772.86811482014	49945.487067893366	37
49864.06888758595	49652.52555719429	37
50365.46886176911	50012.81215690763	37
49806.3727888719	50403.788116268304	37
49779.41223288943	49656.67990166507	37
50069.2717207833	50326.95172144777	37
50371.797487333555	50050.6919182151	37
49975.43634258147	49716.43746891299	37
49882.448137834	49611.3752402163	37
49915.763459377835	49580.00994740923	37
49905.198818015386	50415.25358672766	37
49726.537699692824	50403.33192741449	37
50226.51243821888	50119.98951756573	37
49759.34419959582	49753.80414862895	37
49851.059158962125	49750.66003176714	37
50300.385634309656	49920.49338175441	37
50075.845750728084	50246.700867741805	37
50192.71650649457	50273.887405151734	37
50382.30847635854	49890.20684053652	37
49809.44484592553	50203.191998555434	37
49846.686470489236	50231.11443033177	37
49972.76585722478	49677.8048212673	37
50009.67358909408	49648.08428206027	37
49843.13469787213	49618.86023364598	37
49734.52911269418	49703.12289641872	37
50233.89123942837	49698.22925081689	37
49936.1180432197	49613.626098087225	37
50361.281280141295	49806.97161822518	37
50015.75559288468	50421.768372001	37
49734.63426818985	50348.5561123213	37
49778.73264243001	50232.795485246366	37
49849.83474129739	49844.77547253251	37
49897.010445627224	50222.11800695369	37
49700.98900441012	50320.492025719366	37
49758.316823519126	50425.81703028795	37
50153.82155888122	50281.06334506702	37
50327.46083557059	50078.50505548682	37
49833.042636725026	49883.19967353783	37
50112.37481575476	50326.352844333574	37
49679.88219197141	50285.390090089655	37
50090.87875034984	50359.52916261027	37
49749.96826794396	50155.07847046023	37
50376.403498671694	49850.1467090317	37
49685.98069249774	50043.413432767746	37
50094.41015996767	50292.40104663045	37
50280.497265326885	50091.90144856355	37
49699.437564978034	50110.92948518354	37
50051.36311367673	50387.3977093853	37
50410.22183792133	50024.48177367032	37
49867.283572220476	50297.70157789905	37
50153.18994232338	50348.74450204212	37
49776.20404267671	49889.829164549956	37
49725.87001305942	50186.900260819595	37
49831.68794956795	50270.50209982999	37
49944.61378001842	50446.416120273716	37
49712.40758106969	50075.083516250685	37
49737.6271293265	50245.50184175069	37
49741.014896707966	49810.06749607559	37
50063.296282259435	49609.90625375017	37
49641.30324054065	50041.373179054695	37
49659.94271105603	50128.90038369667	37
50189.399610650464	50362.9558803723	37
49933.32125958475	49656.70023615632	37
49618.29780723321	50007.97372187962	37
50017.659202943905	49599.70053651581	37
50214.273802036034	50332.355150814205	37
50410.39747062963	49825.36201211288	37
49828.24429888965	50436.561912748446	37
49741.586056265776	49652.97222135086	37
49696.14600521005	49810.49431823745	37
50227.593287165495	50295.60572182753	37
49643.67211653467	50271.72993520694	37
50451.59315778839	49803.02618543395	37
49716.251082095885	49772.45197034351	37
49916.54294153375	50478.78868487291	37
49669.73362698235	50083.65294045675	37
49734.22496547646	49869.85100307939	37
49724.614378486986	50453.51370123297	37
49655.54533270702	49807.40557557925	37
50112.98404915553	50393.147834853735	37
49986.49593442803	49571.509898623226	37
49626.05243016828	50107.01057161108	37
49980.066164400516	50465.37224606263	37
49685.413228009005	50355.46959834896	37
49682.27656018657	49846.68875679264	37
50003.7723798122	49537.29932063627	37
49876.30976683818	49569.33424919231	37
49628.152110216026	50159.66033646548	37
50365.881053828256	49762.25403681074	37
49860.62600725029	50370.71399397396	37
50040.98289034904	50456.29189817796	37
50083.588415217455	50421.643183219145	37
50254.35166222338	50325.96988863027	37
49692.02526640706	50207.625894131874	37
49936.67353751772	49712.4823142706	37
50294.801286706184	49715.78363571127	37
50038.748966987216	49567.65198233472	37
49807.36121233147	50314.80903770551	37
49695.53474296924	49657.02878245099	37
50224.38216329457	50251.407252630226	37
50435.03571008475	50060.3449712476	37
49585.505700628746	50086.69130390617	37
49967.009424746495	50506.79149798338	37
49654.361172033045	50216.25102882629	37
50218.81349447744	50398.7402898892	37
50324.858409483866	49741.17082278086	37
50420.780610645204	49911.393370629325	37
49639.86559853114	50316.96588311847	37
50257.81161811425	50424.93418149889	37
50369.75734373989	49724.44351149889	37
50448.598061414166	50009.95619770703	37
50331.518856505405	50122.959186932065	37
50268.917148910245	49680.03163453799	37
50421.82688074805	49871.7570856842	37
49594.598809156945	50136.81691289739	37
50471.01984628271	49767.19363681134	37
49805.79577388499	49626.84728954453	37
50213.16169676224	50438.18262333993	37
49963.1091082251	49515.457034450155	37
50468.25670172209	49876.23952876381	37
49665.08086550292	49682.96297006223	37
50489.77584357997	49800.84775921657	37
50261.43508779623	50369.72291410502	37
50265.73192317974	50143.17553931426	37
49574.37533110289	49992.04708415287	37
50007.576988890716	50527.69706046143	37
50494.45678352026	50009.7529436729	37
49786.802227621854	50282.677341291026	37
50456.58526961738	49938.132743390066	37
49686.580301029666	50447.38869598786	37
50308.14758695516	50159.756193663154	37
49622.60103514937	49781.0244845188	37
50231.519811644735	50207.16424167406	37
49700.54910796357	49898.341912841264	37
50403.056960234855	49787.48606957046	37
50158.41383115527	50028.469466539995	37
49880.62657518548	49527.27921265939	37
49955.704962101176	50546.87865926746	37
50509.986599971824	49856.651173403	37
50367.1017529474	50090.51827441323	37
49704.68490970291	49732.138914186646	37
49544.313937127394	50069.961717971346	37
50538.368670894706	50021.621981023905	37
50516.70554237936	49969.596261593004	37
50171.41109763819	50444.581463304916	37
50194.9201095948	50476.351839078365	37
49585.87730366435	50046.18195817876	37
50213.77578456118	50161.88429131513	37
49664.32172496324	49631.11538873387	37
50531.260448802146	49817.26857655594	37
49922.902637271975	49542.2426343608	37
49719.740495254664	50284.431601140954	37
50502.51600234966	49929.38707418394	37
49625.95469574645	49648.20869854075	37
50175.69049978635	50400.40652065505	37
50188.42523289528	50514.103799667595	37
49894.929684866765	49675.819798427154	37
50170.404733327465	50552.002115183896	37
50339.834150605995	49881.68743709145	37
49796.85634995256	50471.022820789585	37
50269.43471529825	50190.421366773364	37
49961.497251458895	49470.76936424067	37
50362.50355598835	49679.604809732184	37
49598.229253798665	50318.45777854692	37
49647.6439703001	50440.54468076359	37
50127.22132707672	50444.71360933572	37
49597.340779404905	49819.379357230006	37
50292.37732957172	50309.665025012335	37
49526.50977446762	50111.47007443568	37
49602.7881816282	49687.93007984607	37
50003.17602749158	49492.50793273493	37
50532.152623386115	49896.03923089863	37
49916.31706052857	50526.53331208449	37
49665.96518997542	50001.61648188323	37
49629.0355146296	49603.81590222348	37
50473.18677937061	49837.839441534685	37
50017.12306373432	50489.24614544538	37
49650.48218522032	50376.46523294366	37
49552.60305263344	50318.568499760455	37
49603.2274204406	50266.93773610319	37
50221.22010861399	50541.31858279873	37
50576.196694584214	49895.0957830688	37
49639.7889175702	49713.55503339245	37
49631.66095239013	49560.24198077509	37
50062.49204381688	50493.348949760475	37
50141.581726876124	50489.01303893228	37
50301.68506653165	50379.65412074407	37
49691.57699517989	50160.50728041393	37
50393.02460529743	50127.67844705729	37
49547.79598532401	50025.58831310912	37
50029.10535854674	49463.24695553518	37
49889.47946546583	49483.80630272545	37
50325.24749678796	49789.16551108494	37
49885.619081031546	50454.088035695604	37
49616.48313508312	49965.9400199303	37
50324.694300247735	49664.83723929084	37
49728.1948963046	49930.96073866843	37
49553.19667029604	50357.763545600246	37
49663.49373562139	49917.348192571946	37
49830.827278888006	49580.48540274977	37
50048.51489243453	50536.118867530684	37
49705.190576094545	49977.936442056256	37
49655.591037578095	49761.374710852106	37
50041.69046615154	50577.84565601178	37
49919.02382929319	49452.30380299241	37
50038.98123303654	50285.438828341576	37
50244.501605778154	50510.29447444391	37
49595.47987910988	50181.99849657885	37
50249.07683726291	49643.2749777026	37
50356.32052087387	49632.08184377693	37
50431.52928889086	49755.84942966862	37
49603.165216268724	49528.02865558275	37
50103.95321459756	50476.468627796254	37
49558.53319066097	49844.68757041767	37
50104.18165704208	49604.488768308926	37
49876.72873737853	49434.90728655103	37
50174.46266536949	50316.908656714586	37
50080.14488854328	50601.449449191554	37
50016.273258134024	50608.03075871433	37
50136.49839451343	49579.24304441961	37
49532.53109789775	49982.32389075437	37
49802.53401062212	50510.21251634884	37
49886.02169313137	50562.006043761095	37
49766.06996671182	50193.03181145412	37
49574.53213658162	49658.51187558094	37
50272.25418313281	50540.93020491027	37
49620.32999321693	49856.232637107016	37
50120.13291519458	50521.9236538207	37
50305.97731067795	49630.5195481156	37
49575.3722082188	49499.13655865988	37
50571.36500842278	49990.18725087599	37
49521.80906978096	50157.49561758851	37
49495.75501764298	50191.220488101906	37
49621.4467315331	49926.14480738588	37
49965.78496354638	50590.69025910367	37
49704.81275188635	50491.6512168172	37
50062.01881048113	49526.99195697678	37
50558.78663809747	49945.31916163808	37
50147.16950330388	49619.32590543826	37
49551.945533157785	49945.00373325953	37
49595.246729228835	50227.65145037213	37
49500.753205859764	50012.92109554994	37
50615.583805864175	49980.82769103318	37
50102.9492624741	49531.7673258433	37
49589.00526241724	49879.843460340075	37
50318.66659398379	50338.593830756305	37
49578.68391086586	49769.97418146979	37
49582.51811980556	49918.807465603	37
49501.84282431278	50078.91721351091	37
49544.670525091715	49882.56231948754	37
50558.05859820755	49778.97477027952	37
49597.091277750864	49578.21061390074	37
49559.56784160462	49459.6231547119	37
49864.729224662726	50413.82932308495	37
49518.79376539472	49914.342435533035	37
50045.76736997016	50642.98443124575	37
49456.18102358416	50172.23610519621	37
50250.680484606586	49600.422129094215	37
49538.04898933073	49639.43917582281	37
50348.44926469189	50176.72663575875	37
50135.10771422652	49510.7912878117	37
49459.35127048899	50004.52519145829	37
50085.88169226781	50560.43233650637	37
50372.08786383696	50211.601933910584	37
49671.33508709806	49586.29865927434	37
49835.652266368554	50478.921820061434	37
50581.00634821179	50029.537163529756	37
49482.219374074935	49936.68121167827	37
50263.740504788126	50268.89982099006	37
50274.37421471698	50463.31095262277	37
50332.93091763565	50219.021047108756	37
49859.62327897907	50527.66621509539	37
49558.907528481795	50241.64065973392	37
49537.42579627891	50275.12016226893	37
49484.77137277236	50135.735554898994	37
49531.53834069215	50208.98506887086	37
49610.69937028174	50361.418754484985	37
49922.3765334735	50578.698843162245	37
50048.40580011015	49430.038855845436	37
49697.852178612964	49553.18951667132	37
50363.87082278069	50251.312743055474	37
50578.28446040397	49856.09894928779	37
50620.26647549209	50045.235549761484	37
50437.34303680407	49717.966582128705	37
49459.41027072761	50104.25840969455	37
49556.47714308345	49583.56644416645	37
50326.10672667443	50284.91371091086	37
50224.46752970158	49572.425234494454	37
49769.19275056529	50539.53483530087	37
50217.06677587627	50584.28940122131	37
49516.10731745194	49672.681845813306	37
49936.533506590764	50619.20458976715	37
49744.8495410026	50495.46969406336	37
49755.24142830266	50315.15837019795	37
49832.977807189025	50555.908359055946	37
49537.52941165558	49541.689583359286	37
49476.21178260706	49683.57149533393	37
50186.09560247972	50611.618116137884	37
49718.56410474301	49621.57506359843	37
49863.814944912236	50594.05592425947	37
49511.67173852888	49572.016637575754	37
50425.05110508789	50105.38944820652	37
49897.88872837259	50613.90478168508	37
50124.59311389194	49473.875608612005	37
50428.9449855796	50143.54765060178	37
50468.24518339819	50101.80557355288	37
50645.699689057365	50012.945356602584	37
50507.744798413805	49753.233109592285	37
50303.51743336201	50428.84323938917	37
49526.327705419804	49489.712882357664	37
50278.706655713766	50231.73844165166	37
50381.47734958522	49592.823019510535	37
49432.00129928575	50039.590605305995	37
50563.20577416934	50068.307519397524	37
50132.05986923572	50563.283795841766	37
50341.195613162585	49583.847278738074	37
50271.88685543429	49566.90646007533	37
49763.60680549106	49616.55176985817	37
50345.320686760846	50368.04538931651	37
49508.65831638608	49612.53118080069	37
50395.60194690191	49659.34816015282	37
50490.28629228054	50133.583265848894	37
49473.1721167446	49588.101470898095	37
49528.248848703646	49433.865215055615	37
50118.30796547743	50599.13936833255	37
50649.62355188822	49955.39843059654	37
49514.739899864944	50357.23508001905	37
50405.98159032683	50240.66209257887	37
50239.93932250659	50621.1107714558	37
49658.163919460225	49962.46050151913	37
49641.133860300644	50480.97052519602	37
49513.425895554974	49839.04294669685	37
49750.19924400844	50067.04265632049	37
49741.75928702326	49576.09614143553	37
50479.32570905191	50064.80797920106	37
49638.88074653979	49513.34836307827	37
49390.58148305805	50045.64811936343	37
50344.581392762484	49544.29201066758	37
49791.75659211561	49581.764844934594	37
50074.98739151412	49462.4450719083	37
50389.95068396134	50373.9341894821	37
50680.00406063159	49928.259117984075	37
