# Supplementary material for: Abundant Topological Outliers in Social Media Data and Their Effect on Spatial Analysis
Source: PLoS One. 2016 Sep 9;11(9):e0162360. doi: 10.1371/journal.pone.0162360 (PMC5017681; doi:10.1371/journal.pone.0162360)
Supplement: S5 Dataset — See the respective attached file. (ZIP) [file pone.0162360.s005.zip › S5_overlap_lws/clust_39_48.csv]

50000.0	50000.0	0
50005.617866136956	50000.0519731636	0
50002.52047643192	50004.876090250946	0
50002.689334711264	50003.13657812308	0
49993.82957819091	50000.67820598295	0
49999.02133034173	50002.74311771021	0
50000.62508924751	49997.57153556058	0
50003.12463782944	50000.09610427862	0
49997.57385027558	49999.84121669528	0
50000.7474054147	50010.00724846448	0
49994.4714122237	50008.6578664922	0
50009.65697956892	49993.518401903086	0
50006.21919399996	50005.54852243241	0
50001.095320914435	50006.51696888545	0
49997.76648551505	50011.80979805977	0
49992.871942356476	50015.39754370275	0
50012.74981278483	49986.73871695857	0
50018.58647191826	49990.55611261125	0
49993.479156172514	50013.71835514086	0
50015.96499319302	50006.705808788436	0
49989.3655601913	50011.220919868014	0
50020.12901804716	49990.64524344877	0
49997.53397774438	50013.28163175991	0
49992.02291687238	49993.22394946702	0
49993.70087287382	50012.49075380555	0
50014.038708603686	50009.481436982765	0
49990.5206090736	50010.10707474396	0
49995.815075999715	50002.757859915895	0
49988.57262477311	50018.87567586168	0
49985.205754429204	50018.991416067714	0
50000.753092597726	50008.92987510806	0
50007.12835689727	50004.5064469943	0
49988.18316939765	50021.965627571284	0
50023.00980510928	50012.84799172331	0
50015.303310407464	50002.549411548316	0
50003.71952171015	50003.70894044671	0
50008.88986368925	49979.077652611086	0
49996.81979534139	49995.34390749475	0
49998.94671960802	49990.96645783639	0
50007.58827520875	49972.71365685861	0
50008.876317257826	50005.85307888341	0
50000.8144250401	50013.706889942834	0
50003.714838425534	50007.820901458785	0
50001.588387733704	49976.2283774819	0
50016.100105237405	50010.206884821266	0
50001.35678820628	50015.50812547974	0
49986.21253594532	50016.916857276745	0
49996.35393901498	50000.28888942667	0
50006.46273709469	50012.86513056279	0
50004.75420497777	50017.69122242193	0
50005.66435559645	50003.276707844845	0
49992.34798452613	50027.8751629872	0
49995.45944176766	50024.66749863028	0
49984.74545734642	50026.693621182414	0
49991.107740510946	50005.27986082665	0
50002.66515454976	50012.75072682848	0
49981.244047583124	50021.223953608634	0
50024.3612314805	50010.80504013063	0
49999.239320752036	49976.959525565035	0
49987.115787018316	50000.97386580161	0
50005.81254185144	49991.93259326773	0
50009.513775259125	50007.19859393015	0
50022.34214683989	50018.54227954308	0
50018.211643719034	49989.32904480352	0
50004.547079700096	49982.58527082029	0
49988.8456146988	49993.5372812326	0
49990.448020219235	50002.43383338751	0
49988.8883163795	50025.70348757823	0
49993.95605091015	49990.62298435866	0
49979.57349343251	50017.44743331287	0
49993.61998194337	49998.8335980756	0
50014.931316771435	49985.91142186888	0
49993.608343833825	49992.74728509485	0
49977.440538726456	50020.13597552961	0
50007.968850473684	50013.02057694987	0
50013.34750767807	50004.97356768187	0
50003.200530054564	50017.44372002275	0
49999.23305352258	50009.409663930746	0
49991.425046132455	50023.405105677804	0
49994.724523319564	50019.00029264135	0
49991.27881765631	50010.76046682384	0
50006.84586173645	49978.00618291794	0
50028.831314768526	50011.34911333689	0
50001.3612650346	49979.21196468529	0
50020.98863127538	50004.80596532164	0
49998.75093557429	49995.82732925432	0
49995.4441258003	49997.28253788326	0
49991.489081565116	50012.21829990068	0
50006.24099323281	50011.48454490207	0
50004.79866590971	49991.89932227533	0
50016.233772829895	50003.19904894724	0
50016.714459267714	50015.182749829175	0
50017.7315448403	50017.16734048088	0
50021.991572317085	50017.52189201108	0
50006.91518930322	49998.42962103721	0
50007.56048927315	49991.89347014625	0
49993.93809606977	49988.93913320493	0
49987.00664227186	50012.58033247648	0
49997.0858178483	50008.93395138812	0
49994.04919956522	50016.66461972759	0
50011.84285352973	50005.72617756539	0
50014.481944166946	50006.68362759123	0
50007.871174675056	49990.44715453634	0
49993.63386266311	50008.00409428245	0
50022.74306037996	50021.18141586944	0
50005.93254669708	49984.05523899566	0
49992.24889826113	50009.939607623324	0
50008.4427934885	49998.58463635654	0
50001.04290890485	50011.37214186102	0
49999.3052704781	49993.19977632991	0
50010.89753360852	50022.16578353757	0
49993.175524820836	50006.918569045156	0
50016.91622746796	49988.41137453173	0
50003.59408194109	50010.58844588422	0
49989.481770527505	49995.4861177332	0
49984.73585085144	49994.20070302458	0
50012.837114776354	49985.1365133406	0
50000.34305247011	50012.785151609714	0
49995.93687457166	50016.99500522154	0
50003.31097355637	49986.238309245724	0
50000.04605916713	50022.082498322925	0
49979.589436539696	50028.499326432466	0
49985.52414874005	50010.01286309389	0
50007.108907010544	50020.95847414887	0
49986.966473469394	49991.51938352491	0
49996.327747491756	49980.00227674999	0
49988.17212697217	49996.38698153703	0
50019.31313217457	50007.61923985611	0
49992.53588896353	50022.37133355393	0
49999.09466713823	50013.476121375024	0
50029.14446966455	50014.75448633938	0
50013.38928689112	50014.433837214296	0
49991.27886238349	50020.93796858425	0
49991.83480712943	49987.47643329798	0
50024.589045646135	50016.69583277622	0
49990.247207031265	50014.37724764673	0
50003.43966867959	49997.20275845644	0
49979.17630883298	50019.5881879999	0
50004.97473340724	50011.470830402024	0
50000.53356820436	50002.76897484182	0
50001.61653316917	50021.572832778234	0
50018.94424032681	49993.60663840168	0
50020.38047703234	50020.74765985587	0
50003.83350669472	50012.03122730116	0
49994.89504568151	50012.84439750901	0
49996.87682846905	50025.861913791916	0
49997.098711243336	49994.16967536577	0
50008.03526460013	50010.35644971345	0
50001.92318083519	50017.45295154525	0
50000.377491796935	49976.984220335165	0
50026.91338485968	50022.55672487124	0
50010.45322470468	49995.07446463879	0
50025.84685964897	50018.18498681671	0
49990.80211823522	49972.58716393453	0
49994.72272385651	50011.37120620343	0
50001.852378398005	50018.878474248006	0
49993.667654834906	49987.16892821146	0
50007.45552580738	50016.24722775261	0
50006.35128652182	50019.260102430024	0
50017.30387364059	50007.37394946992	0
49992.58703477916	49996.877168060775	0
50009.947620039384	50010.555094314834	0
49981.69947842373	50032.69512916941	0
49998.7770444248	50004.736977470784	0
49994.8396787193	50028.32619228644	0
49982.117999111564	50004.50644407321	0
50013.2587395598	49973.331376080634	0
50007.117533706994	50013.97330272922	0
49986.106936163014	50005.875429998	0
50001.72815943438	49991.6223069385	0
49998.46111792426	49998.329947724305	0
49993.05079443288	49995.51758079045	0
49989.09372078051	50029.30164552847	0
49992.520614717694	50005.040407713124	0
49983.052676738946	50016.443790599325	0
50009.99933301167	49987.13042252917	0
50015.98052851708	50019.71642252736	0
50016.21088632802	50021.48245778065	0
49998.70534882709	50006.917655615514	0
50009.12283055781	49982.086019546914	0
50019.024422535396	49979.180277617896	0
49990.26812337824	50030.2433063761	0
50003.491373859586	50026.35326489596	0
50014.994024579595	50017.72461282274	0
49999.503039100484	49979.993643984395	0
50016.59446989725	50011.704717480185	0
49987.5977680182	50016.2290938631	0
50006.390223561066	50006.65247227412	0
49981.80446184957	50026.90913270939	0
50031.93010862833	50017.21669287606	0
49987.002216492045	49994.37889454773	0
49985.92984921823	49988.95089163288	0
49987.43993140122	50031.405447704085	0
50013.74744611762	50012.43595942395	0
50018.7613895136	49998.645986736985	0
49976.04473665306	50022.98122919165	0
49987.940111189746	50038.4642042733	0
49998.49833424281	50015.34065276485	0
49994.770924699485	49982.39483626172	0
50000.81946056605	49989.27299020345	0
50016.92192325264	50018.480079521134	0
49995.77472700451	50009.82146876009	0
50025.69800720146	50020.491751462134	0
50013.55698775832	49971.58637274212	0
50011.00484594075	50005.00909070638	0
50026.67566909949	50012.980460931394	0
49997.33402353429	50017.842517393554	0
50004.40707653658	50000.68201633885	0
49990.062388632665	50021.873354042815	0
50007.94935946199	50000.55027054603	0
50021.52709422977	50008.28070517207	0
49974.42067889195	50019.43514323515	0
49993.46267817778	50033.181532471506	0
50011.86235055272	49996.41798817724	0
49987.663678211175	50043.84812144951	0
50007.67900232572	50007.70860501627	0
49994.15871647191	50038.08133593811	0
50007.33149770581	50022.79586273945	0
50012.948596504204	49999.23930996417	0
49994.60830319436	50003.57991862978	0
49983.259687413985	50006.67382320212	0
49987.767663779436	50025.748578925755	0
50000.377272225785	50031.02940101947	0
50006.200386445016	50001.51095319235	0
50025.26392312976	50023.16967630435	0
50013.22075925868	50006.565093937745	0
50016.585940684716	49986.990231434385	0
50010.34109688018	49983.7662747601	0
49986.57033639794	50020.426911942945	0
49995.74608418766	50014.093268935794	0
49979.820894012235	49999.83087349788	0
49992.848058799624	50018.606894891454	0
50009.49589345917	50004.08409166397	0
49995.445185531455	50015.34504338111	0
50012.65381958483	50021.704694713684	0
49996.32469968638	49986.25708256548	0
50015.35167753262	49996.81578074006	0
49986.545683340795	50011.15751195093	0
49999.01544000135	50031.23030123682	0
49984.04955694483	50033.704391224725	0
49996.34341982974	50016.06335658903	0
50003.28740459564	50033.504668726906	0
49991.228567853206	49998.994701024145	0
49998.48690694425	50034.82578726027	0
49978.796080530774	50029.228557862385	0
49972.68784987362	50023.40757561975	0
49979.767530607896	50006.443727209575	0
50003.901374846355	50022.071294366	0
50006.68412061943	49996.90955893893	0
49984.807419862154	50032.82916653138	0
49978.76889817724	50004.212907244015	0
50003.12234167268	49996.03595609164	0
50015.35949676402	49981.16546488212	0
50022.09116220106	50006.067597515845	0
49983.69614882663	49993.828876330015	0
49986.78398419033	50021.42345671076	0
49981.729597247	50017.71289487197	0
50005.12751088182	50026.85013294925	0
50006.22458721331	50010.28292114303	0
49996.483865586386	50007.00468741623	0
50009.52473506737	49992.39278211181	0
50014.49173332011	49995.93493838386	0
49994.50958438835	49996.90612479115	0
49987.59907203679	50009.38172949153	0
49984.960476002576	50031.0667794853	0
50008.74957161253	49994.92256567525	0
50010.46636301196	50003.077502344924	0
49984.148036034974	50017.19326230654	0
50004.971353289846	50029.65237519613	0
50012.70520670574	50000.99789815918	0
49989.42472028371	50007.06726861293	0
50027.670453407736	50018.20325321183	0
50011.440803861224	49968.8031552737	0
50037.945541020505	50011.155881581384	0
50001.96560497818	49985.14721363819	0
49991.94746759981	50013.46046976003	0
49999.00956378052	50025.146383235246	0
49982.77803511375	50003.13282277213	0
50014.11323694496	50000.20060613697	0
50023.13171616355	49987.58322604696	0
50004.21835121946	49971.40399318016	0
49990.15117831817	50013.05817990865	0
50008.16124251416	50039.635897582004	0
50007.9107866898	49997.54848848105	0
50000.976005797296	50001.37556251932	0
49996.1869171375	50012.1411597242	0
49981.777229712156	49995.12804494148	0
50010.25573551855	50024.995130932744	0
50002.20217308013	50029.874141640044	0
49990.618018822985	50036.4754032552	0
50022.654906278236	50014.17767062547	0
50000.18629733061	50004.775095715304	0
50025.70954018735	50015.05150700048	0
50028.39076938722	50013.5273054852	0
50004.52778030394	49989.54551679142	0
50016.11597760707	50023.63763528583	0
50012.06226017531	50002.80007589341	0
50015.57500712852	49976.59380574366	0
49994.04699387851	50036.766962947055	0
49994.23147591261	49994.86285691521	0
50014.20591833191	50001.96130031095	0
49991.086709624265	50026.4410707605	0
50011.53302681228	50007.14228004492	0
50017.28634181816	49997.76666689308	0
50009.97828130183	49998.98694511831	0
49998.42280858828	49997.16648699374	0
49981.63287193219	50012.98265475019	0
49991.38352638326	49994.802665766714	0
49998.19710648119	50026.74208698699	0
49989.2673735177	49992.100332574526	0
49983.60754580687	50026.18559871288	0
49994.711411941484	50029.90708723193	0
49985.614406423905	50041.25400036813	0
49989.39807355238	50009.12529163965	0
50001.85647537816	50002.18674254224	0
50007.411759296454	50011.884343995625	0
50012.52113279647	50010.93874121604	0
49995.30592486966	49991.43488924765	0
49979.11028741994	50021.34781520681	0
50011.93847514872	49994.777266105055	0
49997.2733219588	50022.30152669196	0
50003.09050523105	49994.98168183356	0
50023.58458192335	50010.008031241385	0
50024.400635161015	50015.63969515379	0
50009.31669316404	50000.960651664485	0
49988.547157255955	49986.54015875034	0
49987.42716531743	50019.481186598656	0
49984.02617602661	49992.260688525654	0
50006.996567558	50029.43673642438	0
50011.17538221257	50014.127750046806	0
49997.479248524534	50003.13788148927	0
50011.23886805816	49977.80876427163	0
49992.68056377014	50025.21909796744	0
50017.791785206966	50004.10504468356	0
49976.18799995448	50019.12711047864	0
50003.16269428631	50018.86082004992	0
50013.78688239874	50015.99415080916	0
50034.04869841953	50014.82994020081	0
50020.13939552426	49964.31969397732	0
49993.31683021726	50002.431098134926	0
49989.127824122916	50001.31052695597	0
49989.148691333205	50036.650567528675	0
49992.04054653573	50033.88130223572	0
49997.310770919445	50036.47767098101	0
50014.313896486216	50011.5437939993	0
49992.59109417176	50000.573211457	0
50003.566652880276	50030.50523785303	0
50008.267877108185	49989.07992392232	0
50003.849215893635	49983.772560070334	0
50027.92889428372	50020.7037335592	0
50021.73705097939	50009.564116499336	0
49979.67136981523	49996.9167302186	0
50023.68623823112	50004.8260394773	0
50008.60181165578	50003.29954302877	0
50007.03426341326	50002.78519483586	0
49994.34337435215	50032.255215823694	0
50008.65204366756	50021.587738195856	0
49991.824498461094	49968.903099107214	0
50018.683804969405	49969.64528418167	0
49994.911833902814	50002.06249770319	0
50016.093547154676	50001.04383182233	0
50014.49326475696	49993.41580814624	0
50010.70785577176	50012.68365077591	0
49992.09018308693	50030.92397957105	0
50009.82484592517	49966.31554819194	0
50009.86338540017	50029.15447883959	0
50017.04459773899	50009.42883168941	0
49975.05479511751	50020.48444939664	0
50018.814266957874	49976.935422037845	0
49972.86988915821	50011.1602949544	0
50018.73839936864	49964.38397057632	0
49986.31902075687	50007.88823209961	0
50037.84677869666	50013.49214320599	0
49986.7626497455	50022.57075428513	0
49991.27558686835	49997.38676047086	0
50021.65196854081	49986.9755175455	0
49991.72022925353	49991.05799227098	0
50014.31039277268	50003.195809406076	0
50006.33076488964	50021.85080608137	0
50002.45842725257	50020.733578880114	0
50011.95436890833	50032.05146346114	0
49976.475326719534	50026.32249645093	0
50004.463461898726	49974.22705170795	0
49979.26540775074	49998.92037446053	0
49985.75689271241	50024.974625693074	0
50016.455724572654	49985.246793367325	0
50017.17577699267	49991.01902038148	0
50000.601946745934	50034.29818728195	0
49992.16185760877	50007.363039662254	0
50008.80198918544	50016.70893323739	0
50008.86332272949	49997.23757014096	0
50005.45492158128	50004.812675392786	0
49969.349246922604	50022.47156029463	0
49976.08853392796	50028.32756045967	0
50002.331688862534	50006.25738942542	0
49985.74764509577	50012.984861611265	0
50002.02318493679	49998.08436648884	0
50001.91558525365	49975.034283284134	0
49999.095815587745	49982.605861267206	0
49978.35180052781	50017.54967237323	0
50012.38340044227	49979.87179005157	0
50023.600333695045	49993.823460517066	0
49990.4001842264	50016.861106052296	0
49996.075796262594	50028.875218757785	0
50009.63871960279	50009.357844056445	0
50014.32338329563	49980.620621059534	0
50004.370390024604	49999.55927239333	0
50009.933266449494	49981.04026973331	0
49998.279070073906	49989.14790118183	0
50000.09027862911	49985.965986953976	0
50007.58425433884	49982.493922115704	0
49993.48622997502	50027.222240225536	0
50017.4955434832	49965.03907990478	0
50010.51554905166	49989.16362642156	0
50017.824674773416	50002.22275061968	0
49990.75178922058	50034.86742795569	0
50021.88043196609	49961.175165641675	0
49996.64421145819	49998.7371607102	0
49991.75780021829	50019.4660592154	0
50027.913500418224	50017.15451996617	0
50013.81569746937	50019.689133858	0
50004.28831352451	50038.52084396365	0
49992.77931921248	49991.59900125161	0
49978.65701512325	50012.84377515613	0
50004.77482026446	49976.135135741635	0
49995.813684054854	50035.236614467474	0
49983.03468438865	50031.81985864512	0
50004.71734782377	49993.66931775265	0
50025.85747707013	50011.10938751277	0
49968.74387753086	50024.80184334084	0
49983.529336245294	50009.64252562868	0
49993.39848285341	50003.617739878144	0
50014.46718570509	49983.96089301351	0
50020.173441734536	50016.480228422304	0
50007.693507416174	50033.053834120445	0
49993.186312447346	50024.280714627246	0
49994.973836738965	50021.34108776201	0
49987.60408232425	50005.36708203352	0
50009.56722554615	49985.41140067304	0
50011.064823329914	50009.00448136461	0
49987.27549327144	50024.53233017405	0
50005.69923091442	49985.19514755773	0
49996.55414988045	49990.38935152011	0
49995.07237807018	50042.04749290123	0
49995.256284043724	50007.171566107325	0
50004.63754884523	50025.44366895706	0
49993.49255571869	49978.12434827637	0
49989.83621802233	50027.89987456958	0
50001.51715467434	50004.43497947403	0
50001.41748931328	50028.01783116377	0
49988.46472947548	50014.56638681003	0
49995.615601532205	49989.10904325816	0
49999.81186632161	50032.984149561446	0
50018.44718751919	50011.09523383245	0
50006.87791557796	49974.77446315902	0
49998.651631418616	50001.085531096855	0
49973.43281330659	50016.31538166456	0
49999.58320808095	50030.37685735507	0
49993.2894251306	50029.713716955564	0
49975.40500419498	50029.76201243983	0
50024.11542290242	50025.79299951493	0
49999.27756647585	49989.79791973968	0
49975.331603970415	50018.305052245814	0
49989.444688856944	50015.01093933485	0
49977.12504489644	49984.27347298042	0
49990.25690366514	49976.93831099457	0
50008.542487659186	50029.22940403769	0
50030.156146407935	50022.63532110915	0
49982.07322711716	50040.05289780173	0
50015.510839560164	49974.52445377229	0
49991.451148315326	50008.25060634001	0
50004.828070634074	50001.96933190945	0
50005.25330437662	49996.96558677492	0
49985.312292490395	50028.4759868639	0
50009.362837543355	50030.82482796203	0
50032.563228420164	50009.47854831758	0
49995.611104707394	50005.87596824924	0
50030.271117137454	50014.62710637189	0
49984.88558796916	50014.44361380154	0
49964.64000266914	50008.941933773196	0
49988.96237106808	50042.15384836116	0
50009.56366943694	49988.76303901595	0
50003.12119682203	50036.8696976103	0
49992.18350608743	49998.14283062459	0
49981.495117914346	49992.42868929224	0
49974.716587797215	50013.61636381599	0
50007.40338647013	50005.50670355559	0
50004.1132212756	50009.0422421293	0
50010.68776219184	50018.411945879954	0
50015.32555646248	49998.84607093262	0
50030.745394478356	50020.15587370813	0
50025.03173903792	49992.682176105074	0
49972.46927924088	49992.61330818193	0
49996.89332440772	50014.40214761091	0
50028.82168033592	50008.767927582856	0
50012.027869657475	49992.27122572834	0
49986.86969018716	50002.801212535116	0
50034.801909062	50011.167777959345	0
50022.083673384936	50010.63417620861	0
50009.30764203974	49972.31312632704	0
50120.96103211404	50101.4113635835	38
50124.2601006388	50058.4801609961	38
50074.73912768674	50110.092236075885	38
50159.879364864544	50097.50819661759	38
50057.213749334005	50145.81412654237	38
50050.01221527833	50192.444945056675	38
50018.69623136669	50133.642100433186	38
50101.74665466615	50021.62075368998	38
50143.51628394458	50135.52002958963	38
50097.04023181105	50153.37586535358	38
50029.045049185464	50091.32586244375	38
50112.30715065532	49979.125729669315	38
50078.58659132903	49951.070293365956	38
50033.655284886656	49948.49377596024	38
50089.51354892051	50198.74385434792	38
50082.34255213451	50065.26112172347	38
49978.885202193356	50135.32817892151	38
50117.99299575948	49932.95989721629	38
50061.34453714248	49986.46139235606	38
50100.42823155609	49896.870014907756	38
50017.26441716195	49992.82358208779	38
50131.245269525614	50184.877915937344	38
50052.69838308672	50236.225491356185	38
50056.34739417432	49910.837144247016	38
50011.8009426301	50254.94067015031	38
50161.06896505872	50032.637524809594	38
50195.551346161126	50114.98522383627	38
49935.43631981333	50122.1745827596	38
50165.49956346259	50204.85896156789	38
49932.420089470055	50164.37069160567	38
49898.97551484158	50196.16222818359	38
50130.92658892592	50228.855993151585	38
50152.78292334585	50270.4779168168	38
50003.25034557607	50210.66874642632	38
50191.93474063198	50247.484085419426	38
50221.973626886305	50283.93871131198	38
49961.919168637985	50211.68048278791	38
50248.15554690114	50250.98112496181	38
49893.88527057688	50138.014897234934	38
49998.109232132694	50171.019263379945	38
50099.64565588029	50257.56093070941	38
50078.326634683806	49857.57899567985	38
50092.01635735698	50301.37458584204	38
50048.76665498972	50282.260901531976	38
50237.11195889931	50138.34270198516	38
50245.16747473147	50099.07393270247	38
49871.26401817043	50233.80884839951	38
50119.57569330572	49861.60096751161	38
50020.55146338436	49894.892150437816	38
50158.48976111534	49865.75424193152	38
50222.06752329041	50331.11794398253	38
50204.7180768292	49866.21474029756	38
50032.02988174174	49848.74535222376	38
50184.38662284558	50311.810238200196	38
50045.26586294087	50037.7670023029	38
49962.37166477252	50257.354890988914	38
50200.94186764839	50052.74996709816	38
49984.90484580857	50027.211910932056	38
49978.1721970655	49980.85930509166	38
49843.36659123867	50201.5863070939	38
49972.583413644476	49940.48271555452	38
50293.06387151286	50098.6797694023	38
49856.07565355181	50118.64227136643	38
50210.50649947939	50372.147507682566	38
50237.14273086635	50402.78661351168	38
49912.269399362754	50088.035008988	38
50148.886921109915	50339.49005908243	38
49812.27714156585	50237.11071499823	38
50174.11717654818	49902.2745696914	38
49962.84020622137	49897.76105489802	38
49976.45790220648	50072.68817159319	38
50227.71137404634	50024.33929512697	38
50154.00550706599	49962.54382313075	38
50050.68462735573	50325.45684408348	38
50334.9505294897	50093.53410587905	38
49872.92389375832	50077.64998186179	38
49830.397110974285	50086.54224159764	38
50213.03673095113	50202.19858343599	38
50101.911579705615	49818.79691598441	38
50011.99417419472	50301.04949135522	38
49940.2715131709	50045.90270149365	38
50141.45041609128	49815.82593478635	38
49775.5165429257	50250.280414717265	38
49792.31797327639	50098.14893057183	38
49766.898395345626	50068.11225603375	38
50112.49152106826	49779.35273339494	38
50339.89211981394	50049.40465985028	38
50011.41623690419	50345.85662741406	38
49967.21248687306	50362.80634282552	38
49999.0912744473	50391.039235830474	38
50377.39576027605	50064.84415952079	38
49782.41470099573	50028.04076320723	38
50264.98992172122	50295.170222198554	38
49929.19668719717	49930.1445502054	38
50284.70845465358	50405.98558770654	38
49821.87697038226	50138.65584804058	38
50201.82494434766	49988.29499293146	38
49900.396297494015	50049.087452675005	38
50399.28559112058	50025.917924388916	38
50401.327579650875	50097.295879565434	38
50269.43071996654	50003.979283003995	38
50212.31384644557	49923.37358320535	38
50255.7175718442	49908.916046361504	38
50046.330224739904	50368.460995638656	38
50310.61778360832	50138.63788942302	38
49751.8239468969	50290.34988970926	38
50278.10737131303	49960.67872145947	38
49840.383185182975	50269.12064017427	38
50165.74624038129	50384.30495691025	38
49828.779560621784	50040.200691302576	38
49798.426495307416	50282.63831343101	38
49725.08686331318	50044.975695163615	38
50264.66491206978	50047.174620503516	38
50247.900034206796	50175.940243423094	38
50288.85221606072	50188.05085486726	38
50189.1869583727	50169.13193031237	38
49831.24785902403	49995.43366204613	38
50339.34283607294	50009.80243994437	38
49706.91699489685	50298.873807359276	38
50317.192847728176	49954.55037277225	38
50181.054947407014	49797.62624257982	38
49929.95030372203	49871.5396575264	38
50089.49344986648	50363.337725268924	38
50266.519335517165	50337.10528570294	38
49871.06640997946	49978.50965299476	38
49730.602295790464	50331.31967769129	38
49930.43720560204	49828.38975387106	38
49719.75075061245	50258.74080443092	38
49931.87277669386	50344.73384796371	38
50184.05716519058	50424.6875105156	38
49908.64467744477	50383.97644563829	38
50301.58731749324	50028.58885672082	38
49965.954186659146	50315.465248958964	38
50304.51800911412	50293.66746994626	38
49939.645767877235	49974.18479113579	38
50254.683886204984	50439.342153405356	38
49888.37584590914	49831.58371482205	38
49827.04123257017	49949.985617345395	38
49780.06870252993	50147.34399634956	38
50355.768193566844	49972.76565199458	38
50210.097006423515	50455.14161233139	38
49725.875128964144	50087.74263172799	38
49744.43042718405	50004.33683535892	38
50291.5222005788	50247.160020339215	38
49724.79726139487	49968.541555581694	38
49814.77853306615	49904.80475353338	38
49885.18791024815	49875.34459880921	38
50330.869611382586	49916.86694814031	38
50116.22531027846	49738.86582522998	38
49725.07357626523	49925.21630223702	38
50042.23772512664	50409.255696277694	38
49745.82510012675	50123.01414447782	38
49694.909619114835	49898.69708394721	38
50178.60407286922	50485.11359401399	38
50293.872836212584	50365.81605830878	38
50334.19978583079	50383.7876327394	38
50066.0119822605	49787.77798784483	38
50350.58864060501	50134.87133341871	38
49799.16923393096	50192.47352142152	38
50131.334053800296	50410.72500499489	38
50122.87268656096	50451.750707512205	38
50320.51520074445	50334.433941468385	38
49900.47551606386	50317.46083198413	38
50073.63544012238	50435.596322220605	38
50243.58679038844	49853.36136499176	38
50439.89850040073	50049.800599372946	38
49850.84142494108	49847.3150483169	38
50152.99537660878	49760.93004894189	38
49693.1820810645	50012.82301079679	38
49963.390452549145	50420.77188374729	38
50375.785725393966	50173.56570652081	38
50434.637851188316	49996.54605032548	38
50320.947754484616	50221.16339349341	38
49810.98475017338	49844.1506923708	38
50374.64772534259	49924.94342757073	38
50064.29049784402	50474.69342093558	38
50155.29458513447	50517.3271063827	38
50025.651637922216	49794.67363919785	38
50239.231088408495	49972.09256988097	38
49696.420093802444	50351.33813411365	38
50396.36606721579	49980.778327268825	38
49769.08183574505	49962.912239492376	38
49666.72441878851	49867.85974270596	38
49971.874443981775	49859.61499641496	38
49861.8290660444	50161.993787455285	38
50243.9501726606	50480.03146775234	38
50185.9525519966	50551.42629830707	38
49907.08812179171	50250.60689517346	38
50299.577962600866	49891.704796158316	38
49865.5642281441	49924.96212328382	38
50295.749376683314	50462.95879568018	38
50046.73891786391	50511.98037861242	38
49692.10023931664	50227.22237809422	38
50282.94865817353	49836.59222553405	38
50461.899641114636	49959.04943335622	38
50194.81233857117	50591.349691142204	38
50333.50104654627	50171.897759147854	38
49858.39105432124	50333.56299520702	38
50410.444695232756	50155.091373774965	38
50345.04979882893	50298.7736039185	38
50211.55159733839	49827.75650235355	38
49702.80462679179	49840.579443445116	38
49881.59495447005	50416.486113177525	38
49760.660970286815	50207.8272545573	38
50362.38262421461	49886.14226118593	38
49948.714497426496	49785.86894534138	38
49992.01624029419	49821.610585292074	38
49914.579026506326	50439.30365029238	38
49685.31994273844	50392.49532805219	38
49770.632657607806	49832.63653828519	38
50088.06595190793	49703.78359683128	38
50109.655033847506	50503.737419260106	38
49620.31564810774	49874.91607082271	38
49775.045287123794	49901.33750921785	38
49725.32173850259	50400.40125667112	38
50251.41950432928	49808.0269902664	38
50295.943129954074	49798.152969319395	38
50224.27369993758	50535.43063216553	38
50355.11677358702	50421.37772037707	38
50358.072746686186	49838.46759042713	38
50298.24176450015	49754.387126302005	38
50027.26272986508	50460.21499147902	38
50232.00417172375	50576.40987281799	38
50368.093281045854	50357.348358480835	38
49640.0213613949	50399.15737297021	38
50097.420100178206	49660.678877140934	38
49915.378351754625	49755.99215040632	38
49835.6699463924	50408.973045814426	38
49774.911974803246	50323.22633119287	38
49679.7084025199	49953.14846517016	38
49884.33369671107	49783.53911036063	38
49910.512020401715	49717.14289155129	38
49883.116169724985	49680.1240257043	38
50080.76525726137	49623.6408469298	38
49873.110151046996	49745.75752206686	38
49654.323057399626	50032.161270300094	38
49804.73971538978	50377.25692917128	38
50053.18158416803	49679.34762351937	38
49644.804006538405	49906.61160517668	38
50435.470431155256	50122.27223755374	38
50115.16526573914	49594.76839781006	38
50346.08035762526	50250.99344126719	38
50142.41201000825	49677.38370883089	38
50404.973839908256	49886.49261379486	38
50467.417599552864	49920.12138404469	38
50070.027348380216	49584.53928386971	38
49866.84717160402	50376.41033519573	38
50457.0168559886	49882.20423352292	38
50069.29774118887	50545.9552390645	38
49659.12535693345	50192.5752698152	38
50384.15254372502	49807.7308547978	38
49629.30826369018	50159.77972481891	38
50349.67671167505	49783.56678017433	38
50393.910502580184	50387.402103615794	38
49631.2441339555	49993.62817040711	38
50407.393223298066	50203.49710331789	38
50333.30912106544	49736.823996790605	38
49734.86080682483	49877.67637659537	38
50187.27417101336	49730.02915194178	38
50315.950429541816	50505.780045203064	38
50046.31097458856	49718.508800379896	38
49949.08536093298	49731.826397168305	38
49786.53155504284	49788.80621959054	38
50035.352772539685	50568.342671475366	38
50276.48512541254	50505.43272317845	38
50427.68001785634	49800.86269788663	38
50004.35229795062	50533.010910327146	38
50413.760799950986	50348.91583196492	38
49620.02766462387	50211.13550929954	38
49667.53795024934	49808.13852587946	38
50502.37622392242	49951.89730549734	38
49687.79952991889	50058.17740386406	38
49654.20359334758	50442.1908653126	38
49644.38410806415	50071.42927739724	38
49740.159343307234	50436.51042452666	38
50485.21259692549	50054.55699086352	38
49745.50898764388	50171.12383648516	38
50497.39309885465	50099.98925608485	38
50389.259504189205	50308.3798969998	38
49633.6151668707	50256.07702200352	38
49662.545431445826	50111.45204786168	38
50451.014358816625	50178.658677021995	38
50462.74415553999	49819.2802088926	38
49639.51165553266	49951.59016263176	38
50420.46988513241	49760.730959215995	38
49995.36014505835	50489.5157418504	38
49907.52738407577	50003.97590875779	38
49616.72696652357	50430.58841482283	38
50110.53410875661	50564.28808459437	38
50372.937145686905	49740.30436448888	38
50258.9257852271	49763.286289459895	38
49610.505829600115	49835.404419566185	38
50059.91873648758	49542.27367782934	38
49617.39127457259	49794.85608418192	38
50101.64161132739	49538.24593341436	38
49844.491876210835	49699.77578812056	38
49801.01039070038	49699.112422204664	38
50436.13781408494	50382.06051931624	38
50472.6401077394	50367.74914904292	38
50292.49223912037	50543.935044438556	38
49673.54637290883	50264.539238212295	38
50486.7986769522	50412.94157916522	38
50269.64211777921	50602.95924678444	38
49781.96478378369	49746.08399003988	38
49572.82887859417	49778.74023983454	38
50162.139772336595	50616.74435837226	38
50513.207055970626	50137.91896300483	38
50430.90704201772	49842.31631762609	38
49722.956769503566	49806.85397323365	38
50400.379581837136	50437.20117307758	38
50016.02046227813	49538.196729161915	38
50015.25731431231	49491.62126413371	38
50499.204045273145	49833.14923533442	38
49819.638175998276	49758.09163469611	38
49928.71619530212	50283.26147295296	38
49821.934510089086	49806.51525584485	38
50546.809049065014	49831.93154866521	38
50489.294267336794	49992.68228241008	38
49583.24089007943	50194.04500530055	38
49701.31841827739	50442.308382653806	38
50229.38232224727	49731.60599529811	38
50429.298508398526	50475.45818508372	38
50473.08300872904	49774.00906655996	38
49989.274917351686	49765.278304894004	38
50025.23342710842	49651.442373679434	38
50424.72500416757	50290.63689914289	38
50508.715273706075	50340.8216050276	38
50387.32140379426	50474.35978709643	38
50286.513122344106	50646.91526504917	38
50577.69408047505	49807.45555922992	38
50431.04977476823	50252.010917352025	38
50075.54540530281	49747.99690447813	38
50047.78918805135	49465.03871781527	38
49777.58635753678	50462.297108719424	38
50360.258874917396	49694.803559724176	38
50008.06858563312	49445.73173671036	38
50448.10751048337	50329.38369719305	38
50134.91180527775	49559.46227957615	38
49652.75581425979	50336.73914591416	38
50537.10925572308	49871.95118735215	38
50186.81231323715	49689.42763806321	38
50466.013445410674	50291.63857001377	38
50090.54193433092	50599.48428765452	38
50153.37976610501	49605.27428037381	38
50468.39702299247	50477.14462474532	38
49921.746548031624	49670.570258778236	38
50005.38996285642	49613.44564190215	38
50511.96796549986	49787.81089890543	38
49705.308851966234	49769.151502232016	38
49587.71390634055	49900.06872617916	38
50334.214638379235	50566.86077545825	38
49556.39054641937	49739.47681782344	38
50512.99287735186	50301.2355309401	38
50544.747908207995	50112.03697984481	38
50080.376305955244	49492.767407588086	38
50613.18406217552	49785.03383710515	38
50416.78155051557	49718.11143580968	38
49695.10940190152	50162.76490576332	38
50167.87986606373	49536.644354541546	38
50655.51549057452	49796.07699682518	38
49964.53259950981	50516.67796222856	38
49865.752076440906	50017.66661723514	38
50649.45496783128	49839.33050082989	38
49561.811997344965	50231.01362359489	38
49533.216136746916	49783.09716282337	38
49641.622556300616	50294.46490452195	38
50007.85201160975	49701.049918554636	38
49949.652695737306	49639.64176243795	38
49843.6997311974	50449.53860208066	38
50416.44125041341	49925.674943826496	38
50214.65678155216	49652.6767700039	38
49499.300036693516	49804.92719139678	38
50196.42838898948	49605.879337287224	38
50491.07678261828	50261.624115741506	38
49568.04986941975	50275.779046620664	38
49904.4905768491	50477.11669869842	38
49739.007975311826	49725.91729851334	38
50170.8300233192	50663.22295847403	38
50361.888996965194	50212.67935206469	38
49994.67553155332	49406.93471129358	38
50119.72572190603	50628.331494175	38
50207.91388473424	49516.98065083599	38
49530.54576371043	50262.86945366382	38
49863.967843377286	50488.4165371069	38
49962.74080117205	49683.47914650044	38
50526.22177751528	50008.723644728714	38
49782.90929606249	50417.22261172224	38
50240.60133485721	49611.67744112942	38
49617.32426030836	50108.75645682281	38
49971.837443179495	49528.25617546994	38
50555.356217877736	49768.638831379474	38
50502.489020618304	50223.512446466484	38
49662.00231742826	50480.77607820179	38
49543.17375636635	49903.74269307075	38
50690.6618251621	49853.18904813251	38
50686.74934716146	49767.862497939976	38
49701.183201594176	50507.68654458029	38
50725.35987895695	49872.923332078775	38
50534.88588234074	50266.750141071374	38
49571.822047045935	50415.5960750385	38
50169.54838380021	49493.12512018099	38
49502.70749856272	49879.913229512815	38
49537.86400490596	49823.77633418857	38
49801.04406308233	50498.653987481	38
50713.410444654815	49820.06145950047	38
50446.68076326924	50512.41277019183	38
50519.29703013878	50185.12233823809	38
49574.08482922617	50106.56726253647	38
49741.037344403754	50514.05035510159	38
50505.17988750433	49743.09483838796	38
50191.5233411278	49458.7187543825	38
50149.32496120544	50577.08575441006	38
49478.08890420958	49914.216235915505	38
49566.04773768957	50373.636772404614	38
49880.110341687105	50278.84615462101	38
50252.91674065078	49699.24280070833	38
50491.07265501878	49697.277793066874	38
49686.98922127679	50546.49892998897	38
49590.99751696123	50460.66467339899	38
50528.180367125715	50382.659752575724	38
50546.63711789086	50424.93857174332	38
49475.63699729545	49958.66115220164	38
50542.861572867434	50224.146848204036	38
49894.42160600923	50517.34058135724	38
49988.682315198064	50575.844409223806	38
49458.886867282716	49809.78706378927	38
50770.945959952056	49882.04421253995	38
49551.425452184645	50450.5798879801	38
50391.89180694524	50265.95873173986	38
49532.236980796	50348.98601610386	38
50351.54734520059	50611.32376767485	38
49471.21173660332	49850.84534566399	38
49762.80624638295	50554.553102377045	38
49949.80097175096	50479.658741404906	38
50543.99020250498	49723.91562798867	38
49546.14289115291	49862.62905291471	38
50217.80473413161	50627.232355471104	38
50152.74776294541	49436.24269438496	38
50237.5680786371	49487.04177912653	38
49707.69330617154	49700.20254194698	38
50576.882813635566	50081.7235335777	38
50499.695158924624	49892.68953330156	38
50122.556180248575	49493.386068024476	38
50362.05855429298	50514.97762521572	38
49930.517344914064	50543.8759673601	38
50256.28777297524	49445.2135096424	38
50753.78389083611	49842.7776360607	38
49690.56886697136	49661.97112630867	38
50589.792187268955	49728.06205843303	38
50273.74794188581	50688.77616687886	38
49908.45920835713	49626.83664113834	38
50334.79038624014	50456.35155379752	38
50675.385646354975	49891.33826782537	38
50317.78463796893	50679.109292068126	38
49414.60787299609	49797.50104508937	38
50369.88231895148	50651.12400847914	38
49602.683869579356	49741.798404206536	38
49552.08586141222	49692.747803272716	38
49885.79985654494	50562.6734379694	38
49374.76271563309	49804.77390434713	38
49584.88454117551	50150.79092482316	38
50585.34951669482	50035.40803873848	38
49741.613557424476	50593.79131059344	38
50251.823034437475	49401.77599095636	38
49604.10025063731	50032.27419136367	38
50473.98384380696	49659.46522552164	38
49430.325215213576	49845.77179534941	38
49590.28481530146	49704.760370159005	38
49492.805814352396	50322.97188252252	38
50542.90898224419	49912.71829430041	38
50575.76733643594	50265.16463735617	38
50444.84428033249	50436.1843527886	38
49665.41334740432	49696.3905123767	38
50394.21242812832	50545.32916345627	38
50130.664045465084	50674.853886069366	38
50734.1955901798	49778.418141461945	38
50577.747430469055	49872.5055343122	38
49963.59640589792	49436.63562541469	38
50542.42734947039	49954.68160164941	38
49929.014873733715	49585.994524174115	38
50436.70486673507	49680.26218184864	38
50122.29315823035	50721.24729613483	38
49456.06382991282	50295.22204449362	38
49431.44695589425	50256.16022775934	38
50465.02899379904	49727.28257478048	38
50777.38737228137	49811.53554614993	38
50086.0765280375	49438.15919211206	38
49562.201937116566	50322.39994967012	38
49343.198171408265	49836.40249068022	38
50201.10306398104	49566.418591554255	38
49953.18123450106	49493.64454266982	38
49501.05291396366	49996.55468109729	38
50510.82165793674	50493.51253786953	38
50311.404559261995	49697.9262750916	38
50569.30842558894	49688.678499875365	38
49629.770136338746	50504.31547459952	38
50309.591453372	50609.26061545509	38
50280.18821685782	49480.259113377135	38
49477.33555982486	50254.32702253618	38
50167.42913472617	50712.86531718361	38
