# Supplementary material for: Abundant Topological Outliers in Social Media Data and Their Effect on Spatial Analysis
Source: PLoS One. 2016 Sep 9;11(9):e0162360. doi: 10.1371/journal.pone.0162360 (PMC5017681; doi:10.1371/journal.pone.0162360)
Supplement: S5 Dataset — See the respective attached file. (ZIP) [file pone.0162360.s005.zip › S5_overlap_lws/clust_4_13.csv]

50000.0	50000.0	0
50005.617866136956	50000.0519731636	0
50002.52047643192	50004.876090250946	0
50002.689334711264	50003.13657812308	0
49993.82957819091	50000.67820598295	0
49999.02133034173	50002.74311771021	0
50000.62508924751	49997.57153556058	0
50003.12463782944	50000.09610427862	0
49997.57385027558	49999.84121669528	0
50000.7474054147	50010.00724846448	0
49994.4714122237	50008.6578664922	0
50009.65697956892	49993.518401903086	0
50006.21919399996	50005.54852243241	0
50001.095320914435	50006.51696888545	0
49997.76648551505	50011.80979805977	0
49992.871942356476	50015.39754370275	0
50012.74981278483	49986.73871695857	0
50018.58647191826	49990.55611261125	0
49993.479156172514	50013.71835514086	0
50015.96499319302	50006.705808788436	0
49989.3655601913	50011.220919868014	0
50020.12901804716	49990.64524344877	0
49997.53397774438	50013.28163175991	0
49992.02291687238	49993.22394946702	0
49993.70087287382	50012.49075380555	0
50014.038708603686	50009.481436982765	0
49990.5206090736	50010.10707474396	0
49995.815075999715	50002.757859915895	0
49988.57262477311	50018.87567586168	0
49985.205754429204	50018.991416067714	0
50000.753092597726	50008.92987510806	0
50007.12835689727	50004.5064469943	0
49988.18316939765	50021.965627571284	0
50023.00980510928	50012.84799172331	0
50015.303310407464	50002.549411548316	0
50003.71952171015	50003.70894044671	0
50008.88986368925	49979.077652611086	0
49996.81979534139	49995.34390749475	0
49998.94671960802	49990.96645783639	0
50007.58827520875	49972.71365685861	0
50008.876317257826	50005.85307888341	0
50000.8144250401	50013.706889942834	0
50003.714838425534	50007.820901458785	0
50001.588387733704	49976.2283774819	0
50016.100105237405	50010.206884821266	0
50001.35678820628	50015.50812547974	0
49986.21253594532	50016.916857276745	0
49996.35393901498	50000.28888942667	0
50006.46273709469	50012.86513056279	0
50004.75420497777	50017.69122242193	0
50005.66435559645	50003.276707844845	0
49992.34798452613	50027.8751629872	0
49995.45944176766	50024.66749863028	0
49984.74545734642	50026.693621182414	0
49991.107740510946	50005.27986082665	0
50002.66515454976	50012.75072682848	0
49981.244047583124	50021.223953608634	0
50024.3612314805	50010.80504013063	0
49999.239320752036	49976.959525565035	0
49987.115787018316	50000.97386580161	0
50005.81254185144	49991.93259326773	0
50009.513775259125	50007.19859393015	0
50022.34214683989	50018.54227954308	0
50018.211643719034	49989.32904480352	0
50004.547079700096	49982.58527082029	0
49988.8456146988	49993.5372812326	0
49990.448020219235	50002.43383338751	0
49988.8883163795	50025.70348757823	0
49993.95605091015	49990.62298435866	0
49979.57349343251	50017.44743331287	0
49993.61998194337	49998.8335980756	0
50014.931316771435	49985.91142186888	0
49993.608343833825	49992.74728509485	0
49977.440538726456	50020.13597552961	0
50007.968850473684	50013.02057694987	0
50013.34750767807	50004.97356768187	0
50003.200530054564	50017.44372002275	0
49999.23305352258	50009.409663930746	0
49991.425046132455	50023.405105677804	0
49994.724523319564	50019.00029264135	0
49991.27881765631	50010.76046682384	0
50006.84586173645	49978.00618291794	0
50028.831314768526	50011.34911333689	0
50001.3612650346	49979.21196468529	0
50020.98863127538	50004.80596532164	0
49998.75093557429	49995.82732925432	0
49995.4441258003	49997.28253788326	0
49991.489081565116	50012.21829990068	0
50006.24099323281	50011.48454490207	0
50004.79866590971	49991.89932227533	0
50016.233772829895	50003.19904894724	0
50016.714459267714	50015.182749829175	0
50017.7315448403	50017.16734048088	0
50021.991572317085	50017.52189201108	0
50006.91518930322	49998.42962103721	0
50007.56048927315	49991.89347014625	0
49993.93809606977	49988.93913320493	0
49987.00664227186	50012.58033247648	0
49997.0858178483	50008.93395138812	0
49994.04919956522	50016.66461972759	0
50011.84285352973	50005.72617756539	0
50014.481944166946	50006.68362759123	0
50007.871174675056	49990.44715453634	0
49993.63386266311	50008.00409428245	0
50022.74306037996	50021.18141586944	0
50005.93254669708	49984.05523899566	0
49992.24889826113	50009.939607623324	0
50008.4427934885	49998.58463635654	0
50001.04290890485	50011.37214186102	0
49999.3052704781	49993.19977632991	0
50010.89753360852	50022.16578353757	0
49993.175524820836	50006.918569045156	0
50016.91622746796	49988.41137453173	0
50003.59408194109	50010.58844588422	0
49989.481770527505	49995.4861177332	0
49984.73585085144	49994.20070302458	0
50012.837114776354	49985.1365133406	0
50000.34305247011	50012.785151609714	0
49995.93687457166	50016.99500522154	0
50003.31097355637	49986.238309245724	0
50000.04605916713	50022.082498322925	0
49979.589436539696	50028.499326432466	0
49985.52414874005	50010.01286309389	0
50007.108907010544	50020.95847414887	0
49986.966473469394	49991.51938352491	0
49996.327747491756	49980.00227674999	0
49988.17212697217	49996.38698153703	0
50019.31313217457	50007.61923985611	0
49992.53588896353	50022.37133355393	0
49999.09466713823	50013.476121375024	0
50029.14446966455	50014.75448633938	0
50013.38928689112	50014.433837214296	0
49991.27886238349	50020.93796858425	0
49991.83480712943	49987.47643329798	0
50024.589045646135	50016.69583277622	0
49990.247207031265	50014.37724764673	0
50003.43966867959	49997.20275845644	0
49979.17630883298	50019.5881879999	0
50004.97473340724	50011.470830402024	0
50000.53356820436	50002.76897484182	0
50001.61653316917	50021.572832778234	0
50018.94424032681	49993.60663840168	0
50020.38047703234	50020.74765985587	0
50003.83350669472	50012.03122730116	0
49994.89504568151	50012.84439750901	0
49996.87682846905	50025.861913791916	0
49997.098711243336	49994.16967536577	0
50008.03526460013	50010.35644971345	0
50001.92318083519	50017.45295154525	0
50000.377491796935	49976.984220335165	0
50026.91338485968	50022.55672487124	0
50010.45322470468	49995.07446463879	0
50025.84685964897	50018.18498681671	0
49990.80211823522	49972.58716393453	0
49994.72272385651	50011.37120620343	0
50001.852378398005	50018.878474248006	0
49993.667654834906	49987.16892821146	0
50007.45552580738	50016.24722775261	0
50006.35128652182	50019.260102430024	0
50017.30387364059	50007.37394946992	0
49992.58703477916	49996.877168060775	0
50009.947620039384	50010.555094314834	0
49981.69947842373	50032.69512916941	0
49998.7770444248	50004.736977470784	0
49994.8396787193	50028.32619228644	0
49982.117999111564	50004.50644407321	0
50013.2587395598	49973.331376080634	0
50007.117533706994	50013.97330272922	0
49986.106936163014	50005.875429998	0
50001.72815943438	49991.6223069385	0
49998.46111792426	49998.329947724305	0
49993.05079443288	49995.51758079045	0
49989.09372078051	50029.30164552847	0
49992.520614717694	50005.040407713124	0
49983.052676738946	50016.443790599325	0
50009.99933301167	49987.13042252917	0
50015.98052851708	50019.71642252736	0
50016.21088632802	50021.48245778065	0
49998.70534882709	50006.917655615514	0
50009.12283055781	49982.086019546914	0
50019.024422535396	49979.180277617896	0
49990.26812337824	50030.2433063761	0
50003.491373859586	50026.35326489596	0
50014.994024579595	50017.72461282274	0
49999.503039100484	49979.993643984395	0
50016.59446989725	50011.704717480185	0
49987.5977680182	50016.2290938631	0
50006.390223561066	50006.65247227412	0
49981.80446184957	50026.90913270939	0
50031.93010862833	50017.21669287606	0
49987.002216492045	49994.37889454773	0
49985.92984921823	49988.95089163288	0
49987.43993140122	50031.405447704085	0
50013.74744611762	50012.43595942395	0
50018.7613895136	49998.645986736985	0
49976.04473665306	50022.98122919165	0
49987.940111189746	50038.4642042733	0
49998.49833424281	50015.34065276485	0
49994.770924699485	49982.39483626172	0
50000.81946056605	49989.27299020345	0
50016.92192325264	50018.480079521134	0
49995.77472700451	50009.82146876009	0
50025.69800720146	50020.491751462134	0
50013.55698775832	49971.58637274212	0
50011.00484594075	50005.00909070638	0
50026.67566909949	50012.980460931394	0
49997.33402353429	50017.842517393554	0
50004.40707653658	50000.68201633885	0
49990.062388632665	50021.873354042815	0
50007.94935946199	50000.55027054603	0
50021.52709422977	50008.28070517207	0
49974.42067889195	50019.43514323515	0
49993.46267817778	50033.181532471506	0
50011.86235055272	49996.41798817724	0
49987.663678211175	50043.84812144951	0
50007.67900232572	50007.70860501627	0
49994.15871647191	50038.08133593811	0
50007.33149770581	50022.79586273945	0
50012.948596504204	49999.23930996417	0
49994.60830319436	50003.57991862978	0
49983.259687413985	50006.67382320212	0
49987.767663779436	50025.748578925755	0
50000.377272225785	50031.02940101947	0
50006.200386445016	50001.51095319235	0
50025.26392312976	50023.16967630435	0
50013.22075925868	50006.565093937745	0
50016.585940684716	49986.990231434385	0
50010.34109688018	49983.7662747601	0
49986.57033639794	50020.426911942945	0
49995.74608418766	50014.093268935794	0
49979.820894012235	49999.83087349788	0
49992.848058799624	50018.606894891454	0
50009.49589345917	50004.08409166397	0
49995.445185531455	50015.34504338111	0
50012.65381958483	50021.704694713684	0
49996.32469968638	49986.25708256548	0
50015.35167753262	49996.81578074006	0
49986.545683340795	50011.15751195093	0
49999.01544000135	50031.23030123682	0
49984.04955694483	50033.704391224725	0
49996.34341982974	50016.06335658903	0
50003.28740459564	50033.504668726906	0
49991.228567853206	49998.994701024145	0
49998.48690694425	50034.82578726027	0
49978.796080530774	50029.228557862385	0
49972.68784987362	50023.40757561975	0
49979.767530607896	50006.443727209575	0
50003.901374846355	50022.071294366	0
50006.68412061943	49996.90955893893	0
49984.807419862154	50032.82916653138	0
49978.76889817724	50004.212907244015	0
50003.12234167268	49996.03595609164	0
50015.35949676402	49981.16546488212	0
50022.09116220106	50006.067597515845	0
49983.69614882663	49993.828876330015	0
49986.78398419033	50021.42345671076	0
49981.729597247	50017.71289487197	0
50005.12751088182	50026.85013294925	0
50006.22458721331	50010.28292114303	0
49996.483865586386	50007.00468741623	0
50009.52473506737	49992.39278211181	0
50014.49173332011	49995.93493838386	0
49994.50958438835	49996.90612479115	0
49987.59907203679	50009.38172949153	0
49984.960476002576	50031.0667794853	0
50008.74957161253	49994.92256567525	0
50010.46636301196	50003.077502344924	0
49984.148036034974	50017.19326230654	0
50004.971353289846	50029.65237519613	0
50012.70520670574	50000.99789815918	0
49989.42472028371	50007.06726861293	0
50027.670453407736	50018.20325321183	0
50011.440803861224	49968.8031552737	0
50037.945541020505	50011.155881581384	0
50001.96560497818	49985.14721363819	0
49991.94746759981	50013.46046976003	0
49999.00956378052	50025.146383235246	0
49982.77803511375	50003.13282277213	0
50014.11323694496	50000.20060613697	0
50023.13171616355	49987.58322604696	0
50004.21835121946	49971.40399318016	0
49990.15117831817	50013.05817990865	0
50008.16124251416	50039.635897582004	0
50007.9107866898	49997.54848848105	0
50000.976005797296	50001.37556251932	0
49996.1869171375	50012.1411597242	0
49981.777229712156	49995.12804494148	0
50010.25573551855	50024.995130932744	0
50002.20217308013	50029.874141640044	0
49990.618018822985	50036.4754032552	0
50022.654906278236	50014.17767062547	0
50000.18629733061	50004.775095715304	0
50025.70954018735	50015.05150700048	0
50028.39076938722	50013.5273054852	0
50004.52778030394	49989.54551679142	0
50016.11597760707	50023.63763528583	0
50012.06226017531	50002.80007589341	0
50015.57500712852	49976.59380574366	0
49994.04699387851	50036.766962947055	0
49994.23147591261	49994.86285691521	0
50014.20591833191	50001.96130031095	0
49991.086709624265	50026.4410707605	0
50011.53302681228	50007.14228004492	0
50017.28634181816	49997.76666689308	0
50009.97828130183	49998.98694511831	0
49998.42280858828	49997.16648699374	0
49981.63287193219	50012.98265475019	0
49991.38352638326	49994.802665766714	0
49998.19710648119	50026.74208698699	0
49989.2673735177	49992.100332574526	0
49983.60754580687	50026.18559871288	0
49994.711411941484	50029.90708723193	0
49985.614406423905	50041.25400036813	0
49989.39807355238	50009.12529163965	0
50001.85647537816	50002.18674254224	0
50007.411759296454	50011.884343995625	0
50012.52113279647	50010.93874121604	0
49995.30592486966	49991.43488924765	0
49979.11028741994	50021.34781520681	0
50011.93847514872	49994.777266105055	0
49997.2733219588	50022.30152669196	0
50003.09050523105	49994.98168183356	0
50023.58458192335	50010.008031241385	0
50024.400635161015	50015.63969515379	0
50009.31669316404	50000.960651664485	0
49988.547157255955	49986.54015875034	0
49987.42716531743	50019.481186598656	0
49984.02617602661	49992.260688525654	0
50006.996567558	50029.43673642438	0
50011.17538221257	50014.127750046806	0
49997.479248524534	50003.13788148927	0
50011.23886805816	49977.80876427163	0
49992.68056377014	50025.21909796744	0
50017.791785206966	50004.10504468356	0
49976.18799995448	50019.12711047864	0
50003.16269428631	50018.86082004992	0
50013.78688239874	50015.99415080916	0
50034.04869841953	50014.82994020081	0
50020.13939552426	49964.31969397732	0
49993.31683021726	50002.431098134926	0
49989.127824122916	50001.31052695597	0
49989.148691333205	50036.650567528675	0
49992.04054653573	50033.88130223572	0
49997.310770919445	50036.47767098101	0
50014.313896486216	50011.5437939993	0
49992.59109417176	50000.573211457	0
50003.566652880276	50030.50523785303	0
50008.267877108185	49989.07992392232	0
50003.849215893635	49983.772560070334	0
50027.92889428372	50020.7037335592	0
50021.73705097939	50009.564116499336	0
49979.67136981523	49996.9167302186	0
50023.68623823112	50004.8260394773	0
50008.60181165578	50003.29954302877	0
50007.03426341326	50002.78519483586	0
49994.34337435215	50032.255215823694	0
50008.65204366756	50021.587738195856	0
49991.824498461094	49968.903099107214	0
50018.683804969405	49969.64528418167	0
49994.911833902814	50002.06249770319	0
50016.093547154676	50001.04383182233	0
50014.49326475696	49993.41580814624	0
50010.70785577176	50012.68365077591	0
49992.09018308693	50030.92397957105	0
50009.82484592517	49966.31554819194	0
50009.86338540017	50029.15447883959	0
50017.04459773899	50009.42883168941	0
49975.05479511751	50020.48444939664	0
50018.814266957874	49976.935422037845	0
49972.86988915821	50011.1602949544	0
50018.73839936864	49964.38397057632	0
49986.31902075687	50007.88823209961	0
50037.84677869666	50013.49214320599	0
49986.7626497455	50022.57075428513	0
49991.27558686835	49997.38676047086	0
50021.65196854081	49986.9755175455	0
49991.72022925353	49991.05799227098	0
50014.31039277268	50003.195809406076	0
50006.33076488964	50021.85080608137	0
50002.45842725257	50020.733578880114	0
50011.95436890833	50032.05146346114	0
49976.475326719534	50026.32249645093	0
50004.463461898726	49974.22705170795	0
49979.26540775074	49998.92037446053	0
49985.75689271241	50024.974625693074	0
50016.455724572654	49985.246793367325	0
50017.17577699267	49991.01902038148	0
50000.601946745934	50034.29818728195	0
49992.16185760877	50007.363039662254	0
50008.80198918544	50016.70893323739	0
50008.86332272949	49997.23757014096	0
50005.45492158128	50004.812675392786	0
49969.349246922604	50022.47156029463	0
49976.08853392796	50028.32756045967	0
50002.331688862534	50006.25738942542	0
49985.74764509577	50012.984861611265	0
50002.02318493679	49998.08436648884	0
50001.91558525365	49975.034283284134	0
49999.095815587745	49982.605861267206	0
49978.35180052781	50017.54967237323	0
50012.38340044227	49979.87179005157	0
50023.600333695045	49993.823460517066	0
49990.4001842264	50016.861106052296	0
49996.075796262594	50028.875218757785	0
50009.63871960279	50009.357844056445	0
50014.32338329563	49980.620621059534	0
50004.370390024604	49999.55927239333	0
50009.933266449494	49981.04026973331	0
49998.279070073906	49989.14790118183	0
50000.09027862911	49985.965986953976	0
50007.58425433884	49982.493922115704	0
49993.48622997502	50027.222240225536	0
50017.4955434832	49965.03907990478	0
50010.51554905166	49989.16362642156	0
50017.824674773416	50002.22275061968	0
49990.75178922058	50034.86742795569	0
50021.88043196609	49961.175165641675	0
49996.64421145819	49998.7371607102	0
49991.75780021829	50019.4660592154	0
50027.913500418224	50017.15451996617	0
50013.81569746937	50019.689133858	0
50004.28831352451	50038.52084396365	0
49992.77931921248	49991.59900125161	0
49978.65701512325	50012.84377515613	0
50004.77482026446	49976.135135741635	0
49995.813684054854	50035.236614467474	0
49983.03468438865	50031.81985864512	0
50004.71734782377	49993.66931775265	0
50025.85747707013	50011.10938751277	0
49968.74387753086	50024.80184334084	0
49983.529336245294	50009.64252562868	0
49993.39848285341	50003.617739878144	0
50014.46718570509	49983.96089301351	0
50020.173441734536	50016.480228422304	0
50007.693507416174	50033.053834120445	0
49993.186312447346	50024.280714627246	0
49994.973836738965	50021.34108776201	0
49987.60408232425	50005.36708203352	0
50009.56722554615	49985.41140067304	0
50011.064823329914	50009.00448136461	0
49987.27549327144	50024.53233017405	0
50005.69923091442	49985.19514755773	0
49996.55414988045	49990.38935152011	0
49995.07237807018	50042.04749290123	0
49995.256284043724	50007.171566107325	0
50004.63754884523	50025.44366895706	0
49993.49255571869	49978.12434827637	0
49989.83621802233	50027.89987456958	0
50001.51715467434	50004.43497947403	0
50001.41748931328	50028.01783116377	0
49988.46472947548	50014.56638681003	0
49995.615601532205	49989.10904325816	0
49999.81186632161	50032.984149561446	0
50018.44718751919	50011.09523383245	0
50006.87791557796	49974.77446315902	0
49998.651631418616	50001.085531096855	0
49973.43281330659	50016.31538166456	0
49999.58320808095	50030.37685735507	0
49993.2894251306	50029.713716955564	0
49975.40500419498	50029.76201243983	0
50024.11542290242	50025.79299951493	0
49999.27756647585	49989.79791973968	0
49975.331603970415	50018.305052245814	0
49989.444688856944	50015.01093933485	0
49977.12504489644	49984.27347298042	0
49990.25690366514	49976.93831099457	0
50008.542487659186	50029.22940403769	0
50030.156146407935	50022.63532110915	0
49982.07322711716	50040.05289780173	0
50015.510839560164	49974.52445377229	0
49991.451148315326	50008.25060634001	0
50004.828070634074	50001.96933190945	0
50005.25330437662	49996.96558677492	0
49985.312292490395	50028.4759868639	0
50009.362837543355	50030.82482796203	0
50032.563228420164	50009.47854831758	0
49995.611104707394	50005.87596824924	0
50030.271117137454	50014.62710637189	0
49984.88558796916	50014.44361380154	0
49964.64000266914	50008.941933773196	0
49988.96237106808	50042.15384836116	0
50009.56366943694	49988.76303901595	0
50003.12119682203	50036.8696976103	0
49992.18350608743	49998.14283062459	0
49981.495117914346	49992.42868929224	0
49974.716587797215	50013.61636381599	0
50007.40338647013	50005.50670355559	0
50004.1132212756	50009.0422421293	0
50010.68776219184	50018.411945879954	0
50015.32555646248	49998.84607093262	0
50030.745394478356	50020.15587370813	0
50025.03173903792	49992.682176105074	0
49972.46927924088	49992.61330818193	0
49996.89332440772	50014.40214761091	0
50028.82168033592	50008.767927582856	0
50012.027869657475	49992.27122572834	0
49986.86969018716	50002.801212535116	0
50034.801909062	50011.167777959345	0
50022.083673384936	50010.63417620861	0
50009.30764203974	49972.31312632704	0
50043.90723187631	50036.416684081436	3
50036.54287541008	50031.92015452974	3
50041.06889661157	50039.78975190377	3
50053.11861899527	50038.30280649743	3
50031.3144087692	50030.69099792047	3
50039.363424617	50035.83436893031	3
50060.469550874725	50029.79331375065	3
50052.27040549371	50033.67608245634	3
50046.75234054211	50033.0158931362	3
50037.12071456114	50045.90716618509	3
50060.616785693026	50024.24686521214	3
50053.94954509161	50028.06380346748	3
50055.22626262376	50013.35989095282	3
50031.39554702914	50042.603975116814	3
50049.00177886406	50027.222255214816	3
50042.92411555077	50029.70173400916	3
50041.13692933941	50023.223083319506	3
50059.913265272786	50020.03713151915	3
50026.5710350885	50042.76006474711	3
50024.81048463962	50019.504938793776	3
50033.497575862595	50027.02797095544	3
50044.841863573	50017.730980017666	3
50029.342241739054	50009.8745483492	3
50037.005342369106	50009.4195420612	3
50034.59002562744	50012.68164288668	3
50068.31605933932	50013.58986223712	3
50064.09917576825	50011.72801699776	3
50058.54191124225	50008.7868128068	3
50031.26170386704	50036.73653335128	3
50028.44408617094	50015.650036255254	3
50044.8783678501	50026.10016032577	3
50065.957028308425	50028.82381284518	3
50021.33583004371	50006.349899939756	3
50008.54711747755	50005.636221913905	3
50063.8817598912	50021.817715740675	3
50071.59245304222	50023.33741399082	3
50041.61755421807	50045.839748444196	3
50015.699286858944	50009.649375910565	3
50049.9311374518	50014.78812752176	3
50015.185890317814	49998.54019926238	3
50057.85840477472	50034.98847646393	3
50065.6793956577	50016.83213872779	3
50039.14820274521	50003.80113229324	3
50010.17937441663	50011.059986906286	3
50059.67327696251	50041.255317885	3
50004.79316515615	50000.42726537608	3
50048.233331485484	50047.53775176963	3
50057.17354349558	50003.69184717827	3
50035.832160735175	50000.38907463691	3
50012.16452196556	50019.21504197274	3
50062.768303697674	50006.41583508388	3
50019.49372938903	50012.89921945167	3
50016.11345003412	50015.24897887314	3
50014.01312441575	50023.999406420044	3
50060.17587880145	50012.84067739524	3
50036.4209843384	49990.082052671	3
50024.981314574696	50048.21085119455	3
50024.073418162814	50025.58445630527	3
50048.47918183803	50022.8088775119	3
50053.38426599879	50007.98272210694	3
50029.135114757984	50026.83431702948	3
50056.770134338905	50045.028308787594	3
50001.792504627825	50020.27874015942	3
50071.76408774857	50035.27246620243	3
50071.843595062244	50018.64229533454	3
50041.25452827164	49999.295891643196	3
50068.1065038876	50000.96227338384	3
50005.41311251621	50016.790894318954	3
50042.917836668996	49989.962016438454	3
50019.86781244001	49996.90803746979	3
50043.10920625672	50013.54871997294	3
50061.07880615825	50000.796441991675	3
50055.449843777445	49999.36510933225	3
49999.04494316721	50011.285740186104	3
49990.789466587215	50003.04434757771	3
50009.54065346061	49986.97752239535	3
50037.75486188339	50027.6105617584	3
50021.54447000141	50038.35803386033	3
50062.54352195727	49996.407708798164	3
50048.70067387362	49990.98720878055	3
50071.73184492697	50004.057050941556	3
50016.66527786943	50004.883716985176	3
50032.138543633286	50051.91639381812	3
50035.08763943591	50018.560245853776	3
50029.77079952412	50005.65059341399	3
50027.30090619389	49998.50532515054	3
50056.280612096925	50021.83970341256	3
50061.4271119108	50036.91689841015	3
50002.96577754394	50007.079021675556	3
50038.286423562095	49994.378815125405	3
50036.53658701574	50039.82716864171	3
50029.264518565535	49989.43019877041	3
50014.66996310963	49994.2041052173	3
50024.61063092343	49988.57526611234	3
50004.55010714539	49992.640176337416	3
50010.95035792733	50001.911729403735	3
50020.27575187122	50050.77092477735	3
50027.37505152799	50033.70115818238	3
50023.482791667884	50030.01024880168	3
50024.696321119925	50060.777737728255	3
50011.224385298636	50029.70130526394	3
50018.477046500215	50028.9680934696	3
50008.565441956445	50021.13220880758	3
50023.088907697405	49992.56486957855	3
50032.236828122135	50021.64401622882	3
49997.569830780674	50015.5921055447	3
50076.89754440188	50028.23092292716	3
50047.588390926954	50040.944142000306	3
50002.608938211735	50025.39364014601	3
50034.572828955075	50004.43109129859	3
50066.210476518296	50033.41099505054	3
50060.797598436315	49991.56902944213	3
50019.45646150527	50044.34468175023	3
50009.54700169857	50040.22541612159	3
50051.62546800182	50044.959891931685	3
50072.207872203915	49988.997415500875	3
50042.070014667515	50008.024032027846	3
50070.69227206245	49997.3782768769	3
50045.1477452228	50054.395577199786	3
50047.69309964677	50011.16312701687	3
50047.31715712453	49999.518509957365	3
50019.03125723282	50023.33402717981	3
50042.82592810255	49978.92055865907	3
49994.40577831285	50022.10952127123	3
50077.872948849166	50038.517235535866	3
50054.06713795448	49986.86874712793	3
50044.32265862266	49971.99979537537	3
50025.11348688253	50052.3809562198	3
50032.317869672195	49980.54947068122	3
50070.599416709294	50009.254634810815	3
50024.25934448644	49982.54026957716	3
50071.813396209465	50028.14948293263	3
49994.52133685291	50005.38983168594	3
50051.77702773344	49996.23762239397	3
50024.0870360527	50056.81066050048	3
50010.68716898398	49994.85648133556	3
49990.43931905349	49993.477110644	3
49987.47694980366	50006.969483938214	3
50052.4756619589	50023.38768862218	3
50047.43196640271	49985.14083213187	3
50076.279527001025	49993.87193076431	3
50031.49325115201	49974.123827943986	3
50032.13502131127	50057.87090329655	3
49979.53678728402	50006.98829726633	3
50076.42775239047	50016.35887163738	3
50082.60539998725	50026.21792214519	3
50036.76505977858	50054.02422991537	3
50000.82334835881	49985.367126204204	3
49988.881666311594	49981.440309205456	3
50016.64771533454	50062.019770465304	3
49979.18258448917	49993.01853775435	3
50016.255913052904	50068.20515504158	3
50076.53367389758	50002.77539678116	3
49984.63624475271	50013.664862466794	3
50000.55524433467	50000.4857614154	3
49994.14468751099	49983.193353132934	3
50038.34983263467	50062.290962158724	3
49991.99135402956	49988.352769940495	3
49989.01797041872	50017.68557609224	3
50015.566610520356	50052.439954523084	3
49998.22330562045	49980.937980048926	3
50047.90929959711	49976.22740916644	3
49986.29265879771	50021.24604429778	3
50036.090719055785	50066.11173596584	3
50036.94078893251	49973.13331603721	3
50066.215172168064	50044.49821295882	3
50020.65388285198	50033.13399419344	3
50069.83937315822	50039.01591499308	3
50081.75560110926	50001.396778857204	3
50012.356409896965	50057.12438543561	3
50027.35147950921	49971.940047097734	3
49976.84229329502	49981.0134694923	3
49990.013213362	50029.48008389335	3
49992.39335671382	49977.75505640127	3
50069.57281058243	50049.84527338912	3
50037.692422530214	49966.82388447297	3
50006.87711813164	49979.86091682434	3
50050.98609102034	50054.40692623044	3
49985.23528474818	49969.6206190179	3
50040.43601322872	50018.51394355438	3
50014.594625595375	50038.40076436636	3
50077.92880846477	50022.83510153946	3
49985.50930274257	50027.52081079457	3
50086.16883397232	50023.76119248108	3
49994.87567542871	49968.912381349415	3
50001.17932536029	49989.720796758695	3
50077.18690687163	49988.677131643344	3
49993.4436651109	49965.03778374634	3
50031.9963741184	49996.236717335654	3
49980.797028370915	50023.160283442376	3
50010.592722343375	50053.09629782362	3
49991.76566543769	50011.56155321021	3
49982.54984925981	50002.664150774195	3
49984.91951221741	49992.79595864961	3
50084.13151267848	50013.96275452626	3
50055.84473661005	50050.664515163466	3
50088.93946616625	50011.28923205888	3
50012.042867304044	50065.57651738337	3
50024.05659595556	49977.94163235024	3
49996.29421932844	49975.67336583604	3
50055.86748989267	50055.824021499095	3
50013.569116478815	49984.76883931278	3
49987.9360483446	49974.15839445077	3
50079.65877614714	50012.12621953192	3
50036.67409382404	49980.90928871035	3
50078.07870275482	49984.35499232274	3
49978.067191567585	50019.39200794305	3
50008.56249453312	50071.75882384497	3
50003.2061581043	49969.24767524822	3
49984.40367516557	49983.55941296555	3
50023.17216099269	50001.76634198323	3
50025.758951373005	50068.022894262045	3
49994.34208172148	49999.70074520648	3
50018.66683308273	49975.17585843288	3
50053.78425679376	49979.87932229648	3
50046.82231241496	50073.396661978404	3
50007.92056397983	50061.22671421942	3
50021.24390790548	50066.98381420209	3
49973.41667851534	50012.926753968095	3
50031.139250134416	49967.94170349118	3
50042.86690194495	49983.47210535336	3
50017.278382266166	50077.024788391085	3
50049.493148641166	50004.153017585035	3
50017.61338181438	49981.159640425125	3
50061.7641785166	50047.318041980456	3
50020.57322947964	50062.80380462926	3
50023.670491837955	50010.293413790016	3
50082.58805174382	49994.95421328703	3
49987.20809852735	50000.1919401946	3
49976.47960170821	50023.78540946329	3
50071.504303717076	50045.84167218856	3
50053.660277091054	50076.457320847294	3
50097.46370128744	50019.10421207864	3
49991.55715407242	49971.15754853609	3
50052.01421577406	49972.55988500612	3
50061.237733940296	49974.37913284218	3
50042.346169374585	50074.00321679642	3
49999.772195104175	49993.52282997941	3
50048.470664848894	50069.0257927623	3
50057.61598127861	49982.683660266885	3
50045.23840521748	50003.66365655983	3
50007.10290257933	50027.82855816523	3
49982.79111361906	49997.24188008054	3
49981.16666777258	49988.63352179113	3
50000.09825918691	49965.07323953942	3
50022.19714612402	49966.530352998845	3
50066.532821592955	49987.51484063294	3
49993.16955681127	50040.23274922887	3
50075.026599911194	50012.41624991521	3
50013.11296369887	49968.34669391913	3
50001.113426325806	49974.00294474112	3
50035.736679458154	49985.25647744361	3
50056.54076314891	49971.47867866742	3
50046.144277245054	50062.6134237632	3
49975.337270557284	50029.159532454854	3
50022.45617760586	50016.11905876802	3
50016.9845122319	49962.113321540004	3
50041.67663466341	49967.33179115398	3
50018.12841225503	50018.96446982892	3
50035.673155932556	49963.274059476214	3
50004.31451059763	50047.28110962317	3
50013.91436048284	50032.960406683116	3
50005.25554038865	50051.6740182915	3
50009.94608671261	50078.097485891776	3
50082.1270047003	50006.395334880195	3
50085.81714828868	50032.23464052955	3
50053.55484140823	50085.28200902747	3
49984.81103640107	49977.5673177722	3
50031.530893676274	50000.636883024774	3
50043.11843444142	50067.33266805523	3
50047.134232892706	50058.22375262613	3
49993.57088005776	49960.5857820109	3
50022.36412153226	49961.84595977424	3
50044.40627116725	50083.271831396625	3
50084.844854840434	49987.89974434769	3
50012.62644832591	50086.384737124754	3
49967.57230174736	49983.82772360905	3
49968.912881963784	49975.10647662901	3
50041.95618544678	50050.307365127795	3
50007.90140007679	49967.47019636611	3
50078.58847511273	50044.7801298661	3
50085.61537145472	50038.59909658263	3
50062.702776016275	50059.00504782119	3
50030.510501627774	50079.09398571162	3
50039.879081679064	49986.226348514094	3
50003.35142811438	49977.38491994682	3
49980.79343477755	49970.41491704213	3
49979.381659463725	50014.19206879787	3
50038.22495215528	50081.410568014195	3
50087.21541495805	50005.95416565521	3
49980.662416866915	50027.21604330374	3
49978.85449982188	49997.98444804196	3
50086.7738726435	50054.279688906165	3
50015.94177046562	49954.667696184966	3
50026.43966674413	49962.80073876116	3
49966.53986849641	50033.92245246469	3
50030.71238597234	50047.35913443519	3
50088.40591233618	50000.17863988173	3
50081.03513686664	50034.173686447444	3
49972.767817197084	50019.799149428836	3
50029.119922423204	50072.536398873206	3
50052.81773672816	50061.45762646071	3
50079.88718170672	50049.5106182453	3
50068.323609002546	50053.997382599264	3
50022.176425755475	50081.89095644106	3
50036.11883963642	50071.99691819544	3
50092.9937271011	49996.68556570156	3
50030.587695074726	50062.6634972283	3
50057.57870074566	49994.53677272816	3
50050.368120340805	49982.36990341887	3
49988.13751391603	50046.604417397095	3
50021.38997795909	50088.651989877086	3
49988.111590215856	49989.499771504015	3
50006.93308404301	50081.484271159396	3
50092.08561004211	50004.263670104	3
49982.803991057786	49959.538238703535	3
49977.62148473752	49967.89128415891	3
49987.215331127794	50038.68932975054	3
50044.75615665287	49995.03233525385	3
50006.56290078498	49983.98408210199	3
50020.977376462484	49986.71707306464	3
50019.318207418466	50073.3709652755	3
50001.16420988516	50079.65195184257	3
50023.16360023899	50071.26950411498	3
50086.37392177922	50028.17102227515	3
50099.84981421861	50011.7462101989	3
49963.99785728791	49992.56335879116	3
50006.483941211656	50043.27889792543	3
50006.43299570931	50032.0708398782	3
50014.284589856594	50045.820460932526	3
50072.46098098417	50060.00566834976	3
50060.21761935888	50051.810023889164	3
49971.30597142812	49967.41721925379	3
49974.35947579767	50006.578324904585	3
49982.14671640363	50050.15942795314	3
49972.74487968277	49979.66006140301	3
49963.89764843912	50029.29000082702	3
49979.199394031704	49976.16806354795	3
50077.23686088747	50008.55810363782	3
50034.533947411735	50077.800044393036	3
49987.20989885135	49965.30371772929	3
49997.02466270945	49957.29986047464	3
49997.09384868673	50049.44827394441	3
50090.53925672408	50032.8278227992	3
50090.49456619059	50017.71384950048	3
50025.94026944236	49952.556133957725	3
50010.3708503437	49976.58472309281	3
50080.20691572259	50058.67284162163	3
50099.18218056146	50055.41462698788	3
50074.805449323765	50048.407802404225	3
50002.4122706882	50057.9564770854	3
50099.401879898716	50023.813228856474	3
49980.452065169935	50038.46579831093	3
50024.1239860838	50078.025477726085	3
50026.266131476186	50038.12957463708	3
50006.55073883986	49962.186985791246	3
50054.38776925521	50065.9260834174	3
50008.30384610889	50088.6339898056	3
50069.0133409484	50062.39321227737	3
49967.46868387363	50025.10702532611	3
50003.69160453544	50070.65595920471	3
50068.9616605515	49982.2674433164	3
50086.6506400955	49994.92805195502	3
50096.47772876492	50028.79838189936	3
49983.33337647168	50032.558812863455	3
50017.80074038387	50036.000362587685	3
49955.95066256944	50035.77117823672	3
50098.551118770265	49988.70597146279	3
49996.938896775966	50029.45321169997	3
50068.42114376378	49992.712913396565	3
50075.08177682768	50055.65355563529	3
50093.818645839965	50009.9127876693	3
50005.5824648788	50094.35688449656	3
50053.94347461675	49968.267696817085	3
50092.0908014297	50036.95072790747	3
49990.93104971941	50049.76353676261	3
50006.58254698645	50104.577219381325	3
49971.061968909235	49985.873824270544	3
50011.544992079405	50092.64768900849	3
50015.95232016876	50081.1796545012	3
49966.69912853029	49997.25855427609	3
49952.672801990426	50025.59902733492	3
49997.062889851295	50111.79574084815	3
49965.25864830309	50017.712084312676	3
50094.038195491215	50046.801960626035	3
50019.76979221148	49956.07559692396	3
50015.31351367365	50090.69537950836	3
50036.87372067334	49958.603582715084	3
50102.36269188106	50021.07817163621	3
50041.00379649769	50054.66824966476	3
49997.53518125777	49988.02013321102	3
50042.280983697005	50059.9659630617	3
50107.52408214289	50005.291318190764	3
50026.754574584214	50085.369676587354	3
50028.41373526511	49978.89695314949	3
49991.34203523525	50058.14287788662	3
50002.8031658585	49953.109192572054	3
50010.601441528124	50036.36395919592	3
50061.1409698676	49987.136125355275	3
50043.29858906051	49954.67655465117	3
49999.218225640085	50040.27911272902	3
49960.08691536683	49976.74157690069	3
50046.73249070578	49965.41918781329	3
49977.14934201782	49960.869424084165	3
50002.05613542158	50097.14053971508	3
49975.38019587442	49971.31072763293	3
50029.145865862454	49983.23580972707	3
50007.44842950257	50099.19953849431	3
50056.694486324	50070.81049021513	3
50091.667184310594	50028.156564368845	3
50096.68152328094	50051.91768421385	3
50018.216851747886	49948.52889884261	3
50079.066357034084	50064.48627650719	3
50062.321044817865	49967.782047431625	3
50058.23717288933	50077.526600852194	3
50090.14832456788	50045.04219348193	3
50053.755979599155	50017.66766277809	3
50023.587945350424	50093.56937834585	3
50050.98938409232	50072.46431972318	3
50092.84679932653	50022.817169050104	3
50064.62000037529	50063.84866634129	3
49978.13302611989	49985.93137049536	3
50075.03291661456	50042.410727159164	3
50086.97201375444	50049.29413756109	3
50088.3330742167	50060.64492709531	3
49981.515203364725	50054.719330898886	3
49951.77652231949	49977.423007507976	3
49949.17688657083	49971.2017144106	3
50092.10122183781	50055.23431479919	3
50075.36637909706	50062.759994374625	3
50012.47501485991	50099.00076107262	3
50018.172615540585	50058.1646955984	3
50099.76534562614	50039.76108367581	3
49967.71773381151	49965.581261757085	3
49993.83836020001	50094.21058960906	3
50065.191914087634	50038.8251234755	3
50102.929788979316	50025.77993619042	3
49957.74141954102	49980.81273047316	3
49987.439379251184	50091.056263687344	3
50029.2000890885	49959.62827665475	3
49950.0977996367	49981.97032938255	3
50105.67755113472	50042.788142076635	3
49977.093114050454	50033.80683197027	3
50083.494584221124	50051.44422149483	3
50107.22235717103	50037.68196614527	3
50000.12743665309	50102.924634378454	3
49956.04322718322	50020.36735007196	3
49994.92525115724	50098.85691254689	3
49950.09494347858	50021.72667030827	3
49996.04114175736	50104.12539479687	3
50082.17348774796	50068.69524250746	3
50002.637762369806	49958.42003723453	3
50049.94659645576	49969.05963371761	3
50011.083364162914	49957.975719912465	3
50020.229960823286	50098.01231652388	3
50017.37608378448	49988.84411391879	3
50050.04009044163	49961.190617785185	3
49974.31510414191	49957.70989084192	3
50057.29322319364	49962.52674782924	3
50031.866995253375	50066.570381227015	3
50023.0472739853	50104.589116926756	3
50084.78861416059	50009.82190989439	3
50086.69008944553	49981.56380268202	3
49998.781964910595	50034.46387536601	3
49984.58495608384	50042.30935096175	3
50071.983703217615	49960.76458170869	3
49982.31438300494	50102.79746256152	3
49972.2256976426	49999.3076017622	3
50079.5594260041	49997.75380520126	3
50076.78350987872	50033.56052176726	3
49955.095173615715	49973.9692274289	3
49968.086029741025	50045.565232747846	3
50018.94729957022	50102.64340232843	3
50033.237106477325	49951.26815684533	3
49945.06146154675	50017.4025307479	3
49994.28045170096	50033.40852086195	3
49979.8847307214	49964.33730329015	3
50001.972129326525	50106.74015842988	3
50102.535026796606	50004.63676907766	3
50038.74279857019	50014.27881241825	3
50021.88745720417	49943.227546243026	3
49965.567663739996	50007.07222060042	3
49957.73837477302	49969.51814058179	3
49997.91228987268	49950.11693452995	3
50033.466834141494	50084.502930267416	3
50095.70310180226	50000.32654629749	3
50049.7085341636	50082.481025408	3
50081.246190755606	50016.861756863575	3
49959.148342820205	49998.37577562789	3
50009.16693684655	49971.87937545475	3
50101.7002081607	50050.925582965196	3
49947.94587065733	49960.41312900778	3
50096.4922944751	49992.16595629813	3
50063.75385053802	49983.09006145557	3
50077.77600879366	49967.58856485219	3
50011.4328233066	50015.017007801456	3
49964.973631448855	50048.966669624744	3
49976.72843986556	50092.30834072484	3
49993.88433815852	50073.53023888389	3
49972.19696632344	49963.313355486156	3
