# Supplementary material for: Abundant Topological Outliers in Social Media Data and Their Effect on Spatial Analysis
Source: PLoS One. 2016 Sep 9;11(9):e0162360. doi: 10.1371/journal.pone.0162360 (PMC5017681; doi:10.1371/journal.pone.0162360)
Supplement: S5 Dataset — See the respective attached file. (ZIP) [file pone.0162360.s005.zip › S5_overlap_lws/clust_40_49.csv]

50000.0	50000.0	0
50005.617866136956	50000.0519731636	0
50002.52047643192	50004.876090250946	0
50002.689334711264	50003.13657812308	0
49993.82957819091	50000.67820598295	0
49999.02133034173	50002.74311771021	0
50000.62508924751	49997.57153556058	0
50003.12463782944	50000.09610427862	0
49997.57385027558	49999.84121669528	0
50000.7474054147	50010.00724846448	0
49994.4714122237	50008.6578664922	0
50009.65697956892	49993.518401903086	0
50006.21919399996	50005.54852243241	0
50001.095320914435	50006.51696888545	0
49997.76648551505	50011.80979805977	0
49992.871942356476	50015.39754370275	0
50012.74981278483	49986.73871695857	0
50018.58647191826	49990.55611261125	0
49993.479156172514	50013.71835514086	0
50015.96499319302	50006.705808788436	0
49989.3655601913	50011.220919868014	0
50020.12901804716	49990.64524344877	0
49997.53397774438	50013.28163175991	0
49992.02291687238	49993.22394946702	0
49993.70087287382	50012.49075380555	0
50014.038708603686	50009.481436982765	0
49990.5206090736	50010.10707474396	0
49995.815075999715	50002.757859915895	0
49988.57262477311	50018.87567586168	0
49985.205754429204	50018.991416067714	0
50000.753092597726	50008.92987510806	0
50007.12835689727	50004.5064469943	0
49988.18316939765	50021.965627571284	0
50023.00980510928	50012.84799172331	0
50015.303310407464	50002.549411548316	0
50003.71952171015	50003.70894044671	0
50008.88986368925	49979.077652611086	0
49996.81979534139	49995.34390749475	0
49998.94671960802	49990.96645783639	0
50007.58827520875	49972.71365685861	0
50008.876317257826	50005.85307888341	0
50000.8144250401	50013.706889942834	0
50003.714838425534	50007.820901458785	0
50001.588387733704	49976.2283774819	0
50016.100105237405	50010.206884821266	0
50001.35678820628	50015.50812547974	0
49986.21253594532	50016.916857276745	0
49996.35393901498	50000.28888942667	0
50006.46273709469	50012.86513056279	0
50004.75420497777	50017.69122242193	0
50005.66435559645	50003.276707844845	0
49992.34798452613	50027.8751629872	0
49995.45944176766	50024.66749863028	0
49984.74545734642	50026.693621182414	0
49991.107740510946	50005.27986082665	0
50002.66515454976	50012.75072682848	0
49981.244047583124	50021.223953608634	0
50024.3612314805	50010.80504013063	0
49999.239320752036	49976.959525565035	0
49987.115787018316	50000.97386580161	0
50005.81254185144	49991.93259326773	0
50009.513775259125	50007.19859393015	0
50022.34214683989	50018.54227954308	0
50018.211643719034	49989.32904480352	0
50004.547079700096	49982.58527082029	0
49988.8456146988	49993.5372812326	0
49990.448020219235	50002.43383338751	0
49988.8883163795	50025.70348757823	0
49993.95605091015	49990.62298435866	0
49979.57349343251	50017.44743331287	0
49993.61998194337	49998.8335980756	0
50014.931316771435	49985.91142186888	0
49993.608343833825	49992.74728509485	0
49977.440538726456	50020.13597552961	0
50007.968850473684	50013.02057694987	0
50013.34750767807	50004.97356768187	0
50003.200530054564	50017.44372002275	0
49999.23305352258	50009.409663930746	0
49991.425046132455	50023.405105677804	0
49994.724523319564	50019.00029264135	0
49991.27881765631	50010.76046682384	0
50006.84586173645	49978.00618291794	0
50028.831314768526	50011.34911333689	0
50001.3612650346	49979.21196468529	0
50020.98863127538	50004.80596532164	0
49998.75093557429	49995.82732925432	0
49995.4441258003	49997.28253788326	0
49991.489081565116	50012.21829990068	0
50006.24099323281	50011.48454490207	0
50004.79866590971	49991.89932227533	0
50016.233772829895	50003.19904894724	0
50016.714459267714	50015.182749829175	0
50017.7315448403	50017.16734048088	0
50021.991572317085	50017.52189201108	0
50006.91518930322	49998.42962103721	0
50007.56048927315	49991.89347014625	0
49993.93809606977	49988.93913320493	0
49987.00664227186	50012.58033247648	0
49997.0858178483	50008.93395138812	0
49994.04919956522	50016.66461972759	0
50011.84285352973	50005.72617756539	0
50014.481944166946	50006.68362759123	0
50007.871174675056	49990.44715453634	0
49993.63386266311	50008.00409428245	0
50022.74306037996	50021.18141586944	0
50005.93254669708	49984.05523899566	0
49992.24889826113	50009.939607623324	0
50008.4427934885	49998.58463635654	0
50001.04290890485	50011.37214186102	0
49999.3052704781	49993.19977632991	0
50010.89753360852	50022.16578353757	0
49993.175524820836	50006.918569045156	0
50016.91622746796	49988.41137453173	0
50003.59408194109	50010.58844588422	0
49989.481770527505	49995.4861177332	0
49984.73585085144	49994.20070302458	0
50012.837114776354	49985.1365133406	0
50000.34305247011	50012.785151609714	0
49995.93687457166	50016.99500522154	0
50003.31097355637	49986.238309245724	0
50000.04605916713	50022.082498322925	0
49979.589436539696	50028.499326432466	0
49985.52414874005	50010.01286309389	0
50007.108907010544	50020.95847414887	0
49986.966473469394	49991.51938352491	0
49996.327747491756	49980.00227674999	0
49988.17212697217	49996.38698153703	0
50019.31313217457	50007.61923985611	0
49992.53588896353	50022.37133355393	0
49999.09466713823	50013.476121375024	0
50029.14446966455	50014.75448633938	0
50013.38928689112	50014.433837214296	0
49991.27886238349	50020.93796858425	0
49991.83480712943	49987.47643329798	0
50024.589045646135	50016.69583277622	0
49990.247207031265	50014.37724764673	0
50003.43966867959	49997.20275845644	0
49979.17630883298	50019.5881879999	0
50004.97473340724	50011.470830402024	0
50000.53356820436	50002.76897484182	0
50001.61653316917	50021.572832778234	0
50018.94424032681	49993.60663840168	0
50020.38047703234	50020.74765985587	0
50003.83350669472	50012.03122730116	0
49994.89504568151	50012.84439750901	0
49996.87682846905	50025.861913791916	0
49997.098711243336	49994.16967536577	0
50008.03526460013	50010.35644971345	0
50001.92318083519	50017.45295154525	0
50000.377491796935	49976.984220335165	0
50026.91338485968	50022.55672487124	0
50010.45322470468	49995.07446463879	0
50025.84685964897	50018.18498681671	0
49990.80211823522	49972.58716393453	0
49994.72272385651	50011.37120620343	0
50001.852378398005	50018.878474248006	0
49993.667654834906	49987.16892821146	0
50007.45552580738	50016.24722775261	0
50006.35128652182	50019.260102430024	0
50017.30387364059	50007.37394946992	0
49992.58703477916	49996.877168060775	0
50009.947620039384	50010.555094314834	0
49981.69947842373	50032.69512916941	0
49998.7770444248	50004.736977470784	0
49994.8396787193	50028.32619228644	0
49982.117999111564	50004.50644407321	0
50013.2587395598	49973.331376080634	0
50007.117533706994	50013.97330272922	0
49986.106936163014	50005.875429998	0
50001.72815943438	49991.6223069385	0
49998.46111792426	49998.329947724305	0
49993.05079443288	49995.51758079045	0
49989.09372078051	50029.30164552847	0
49992.520614717694	50005.040407713124	0
49983.052676738946	50016.443790599325	0
50009.99933301167	49987.13042252917	0
50015.98052851708	50019.71642252736	0
50016.21088632802	50021.48245778065	0
49998.70534882709	50006.917655615514	0
50009.12283055781	49982.086019546914	0
50019.024422535396	49979.180277617896	0
49990.26812337824	50030.2433063761	0
50003.491373859586	50026.35326489596	0
50014.994024579595	50017.72461282274	0
49999.503039100484	49979.993643984395	0
50016.59446989725	50011.704717480185	0
49987.5977680182	50016.2290938631	0
50006.390223561066	50006.65247227412	0
49981.80446184957	50026.90913270939	0
50031.93010862833	50017.21669287606	0
49987.002216492045	49994.37889454773	0
49985.92984921823	49988.95089163288	0
49987.43993140122	50031.405447704085	0
50013.74744611762	50012.43595942395	0
50018.7613895136	49998.645986736985	0
49976.04473665306	50022.98122919165	0
49987.940111189746	50038.4642042733	0
49998.49833424281	50015.34065276485	0
49994.770924699485	49982.39483626172	0
50000.81946056605	49989.27299020345	0
50016.92192325264	50018.480079521134	0
49995.77472700451	50009.82146876009	0
50025.69800720146	50020.491751462134	0
50013.55698775832	49971.58637274212	0
50011.00484594075	50005.00909070638	0
50026.67566909949	50012.980460931394	0
49997.33402353429	50017.842517393554	0
50004.40707653658	50000.68201633885	0
49990.062388632665	50021.873354042815	0
50007.94935946199	50000.55027054603	0
50021.52709422977	50008.28070517207	0
49974.42067889195	50019.43514323515	0
49993.46267817778	50033.181532471506	0
50011.86235055272	49996.41798817724	0
49987.663678211175	50043.84812144951	0
50007.67900232572	50007.70860501627	0
49994.15871647191	50038.08133593811	0
50007.33149770581	50022.79586273945	0
50012.948596504204	49999.23930996417	0
49994.60830319436	50003.57991862978	0
49983.259687413985	50006.67382320212	0
49987.767663779436	50025.748578925755	0
50000.377272225785	50031.02940101947	0
50006.200386445016	50001.51095319235	0
50025.26392312976	50023.16967630435	0
50013.22075925868	50006.565093937745	0
50016.585940684716	49986.990231434385	0
50010.34109688018	49983.7662747601	0
49986.57033639794	50020.426911942945	0
49995.74608418766	50014.093268935794	0
49979.820894012235	49999.83087349788	0
49992.848058799624	50018.606894891454	0
50009.49589345917	50004.08409166397	0
49995.445185531455	50015.34504338111	0
50012.65381958483	50021.704694713684	0
49996.32469968638	49986.25708256548	0
50015.35167753262	49996.81578074006	0
49986.545683340795	50011.15751195093	0
49999.01544000135	50031.23030123682	0
49984.04955694483	50033.704391224725	0
49996.34341982974	50016.06335658903	0
50003.28740459564	50033.504668726906	0
49991.228567853206	49998.994701024145	0
49998.48690694425	50034.82578726027	0
49978.796080530774	50029.228557862385	0
49972.68784987362	50023.40757561975	0
49979.767530607896	50006.443727209575	0
50003.901374846355	50022.071294366	0
50006.68412061943	49996.90955893893	0
49984.807419862154	50032.82916653138	0
49978.76889817724	50004.212907244015	0
50003.12234167268	49996.03595609164	0
50015.35949676402	49981.16546488212	0
50022.09116220106	50006.067597515845	0
49983.69614882663	49993.828876330015	0
49986.78398419033	50021.42345671076	0
49981.729597247	50017.71289487197	0
50005.12751088182	50026.85013294925	0
50006.22458721331	50010.28292114303	0
49996.483865586386	50007.00468741623	0
50009.52473506737	49992.39278211181	0
50014.49173332011	49995.93493838386	0
49994.50958438835	49996.90612479115	0
49987.59907203679	50009.38172949153	0
49984.960476002576	50031.0667794853	0
50008.74957161253	49994.92256567525	0
50010.46636301196	50003.077502344924	0
49984.148036034974	50017.19326230654	0
50004.971353289846	50029.65237519613	0
50012.70520670574	50000.99789815918	0
49989.42472028371	50007.06726861293	0
50027.670453407736	50018.20325321183	0
50011.440803861224	49968.8031552737	0
50037.945541020505	50011.155881581384	0
50001.96560497818	49985.14721363819	0
49991.94746759981	50013.46046976003	0
49999.00956378052	50025.146383235246	0
49982.77803511375	50003.13282277213	0
50014.11323694496	50000.20060613697	0
50023.13171616355	49987.58322604696	0
50004.21835121946	49971.40399318016	0
49990.15117831817	50013.05817990865	0
50008.16124251416	50039.635897582004	0
50007.9107866898	49997.54848848105	0
50000.976005797296	50001.37556251932	0
49996.1869171375	50012.1411597242	0
49981.777229712156	49995.12804494148	0
50010.25573551855	50024.995130932744	0
50002.20217308013	50029.874141640044	0
49990.618018822985	50036.4754032552	0
50022.654906278236	50014.17767062547	0
50000.18629733061	50004.775095715304	0
50025.70954018735	50015.05150700048	0
50028.39076938722	50013.5273054852	0
50004.52778030394	49989.54551679142	0
50016.11597760707	50023.63763528583	0
50012.06226017531	50002.80007589341	0
50015.57500712852	49976.59380574366	0
49994.04699387851	50036.766962947055	0
49994.23147591261	49994.86285691521	0
50014.20591833191	50001.96130031095	0
49991.086709624265	50026.4410707605	0
50011.53302681228	50007.14228004492	0
50017.28634181816	49997.76666689308	0
50009.97828130183	49998.98694511831	0
49998.42280858828	49997.16648699374	0
49981.63287193219	50012.98265475019	0
49991.38352638326	49994.802665766714	0
49998.19710648119	50026.74208698699	0
49989.2673735177	49992.100332574526	0
49983.60754580687	50026.18559871288	0
49994.711411941484	50029.90708723193	0
49985.614406423905	50041.25400036813	0
49989.39807355238	50009.12529163965	0
50001.85647537816	50002.18674254224	0
50007.411759296454	50011.884343995625	0
50012.52113279647	50010.93874121604	0
49995.30592486966	49991.43488924765	0
49979.11028741994	50021.34781520681	0
50011.93847514872	49994.777266105055	0
49997.2733219588	50022.30152669196	0
50003.09050523105	49994.98168183356	0
50023.58458192335	50010.008031241385	0
50024.400635161015	50015.63969515379	0
50009.31669316404	50000.960651664485	0
49988.547157255955	49986.54015875034	0
49987.42716531743	50019.481186598656	0
49984.02617602661	49992.260688525654	0
50006.996567558	50029.43673642438	0
50011.17538221257	50014.127750046806	0
49997.479248524534	50003.13788148927	0
50011.23886805816	49977.80876427163	0
49992.68056377014	50025.21909796744	0
50017.791785206966	50004.10504468356	0
49976.18799995448	50019.12711047864	0
50003.16269428631	50018.86082004992	0
50013.78688239874	50015.99415080916	0
50034.04869841953	50014.82994020081	0
50020.13939552426	49964.31969397732	0
49993.31683021726	50002.431098134926	0
49989.127824122916	50001.31052695597	0
49989.148691333205	50036.650567528675	0
49992.04054653573	50033.88130223572	0
49997.310770919445	50036.47767098101	0
50014.313896486216	50011.5437939993	0
49992.59109417176	50000.573211457	0
50003.566652880276	50030.50523785303	0
50008.267877108185	49989.07992392232	0
50003.849215893635	49983.772560070334	0
50027.92889428372	50020.7037335592	0
50021.73705097939	50009.564116499336	0
49979.67136981523	49996.9167302186	0
50023.68623823112	50004.8260394773	0
50008.60181165578	50003.29954302877	0
50007.03426341326	50002.78519483586	0
49994.34337435215	50032.255215823694	0
50008.65204366756	50021.587738195856	0
49991.824498461094	49968.903099107214	0
50018.683804969405	49969.64528418167	0
49994.911833902814	50002.06249770319	0
50016.093547154676	50001.04383182233	0
50014.49326475696	49993.41580814624	0
50010.70785577176	50012.68365077591	0
49992.09018308693	50030.92397957105	0
50009.82484592517	49966.31554819194	0
50009.86338540017	50029.15447883959	0
50017.04459773899	50009.42883168941	0
49975.05479511751	50020.48444939664	0
50018.814266957874	49976.935422037845	0
49972.86988915821	50011.1602949544	0
50018.73839936864	49964.38397057632	0
49986.31902075687	50007.88823209961	0
50037.84677869666	50013.49214320599	0
49986.7626497455	50022.57075428513	0
49991.27558686835	49997.38676047086	0
50021.65196854081	49986.9755175455	0
49991.72022925353	49991.05799227098	0
50014.31039277268	50003.195809406076	0
50006.33076488964	50021.85080608137	0
50002.45842725257	50020.733578880114	0
50011.95436890833	50032.05146346114	0
49976.475326719534	50026.32249645093	0
50004.463461898726	49974.22705170795	0
49979.26540775074	49998.92037446053	0
49985.75689271241	50024.974625693074	0
50016.455724572654	49985.246793367325	0
50017.17577699267	49991.01902038148	0
50000.601946745934	50034.29818728195	0
49992.16185760877	50007.363039662254	0
50008.80198918544	50016.70893323739	0
50008.86332272949	49997.23757014096	0
50005.45492158128	50004.812675392786	0
49969.349246922604	50022.47156029463	0
49976.08853392796	50028.32756045967	0
50002.331688862534	50006.25738942542	0
49985.74764509577	50012.984861611265	0
50002.02318493679	49998.08436648884	0
50001.91558525365	49975.034283284134	0
49999.095815587745	49982.605861267206	0
49978.35180052781	50017.54967237323	0
50012.38340044227	49979.87179005157	0
50023.600333695045	49993.823460517066	0
49990.4001842264	50016.861106052296	0
49996.075796262594	50028.875218757785	0
50009.63871960279	50009.357844056445	0
50014.32338329563	49980.620621059534	0
50004.370390024604	49999.55927239333	0
50009.933266449494	49981.04026973331	0
49998.279070073906	49989.14790118183	0
50000.09027862911	49985.965986953976	0
50007.58425433884	49982.493922115704	0
49993.48622997502	50027.222240225536	0
50017.4955434832	49965.03907990478	0
50010.51554905166	49989.16362642156	0
50017.824674773416	50002.22275061968	0
49990.75178922058	50034.86742795569	0
50021.88043196609	49961.175165641675	0
49996.64421145819	49998.7371607102	0
49991.75780021829	50019.4660592154	0
50027.913500418224	50017.15451996617	0
50013.81569746937	50019.689133858	0
50004.28831352451	50038.52084396365	0
49992.77931921248	49991.59900125161	0
49978.65701512325	50012.84377515613	0
50004.77482026446	49976.135135741635	0
49995.813684054854	50035.236614467474	0
49983.03468438865	50031.81985864512	0
50004.71734782377	49993.66931775265	0
50025.85747707013	50011.10938751277	0
49968.74387753086	50024.80184334084	0
49983.529336245294	50009.64252562868	0
49993.39848285341	50003.617739878144	0
50014.46718570509	49983.96089301351	0
50020.173441734536	50016.480228422304	0
50007.693507416174	50033.053834120445	0
49993.186312447346	50024.280714627246	0
49994.973836738965	50021.34108776201	0
49987.60408232425	50005.36708203352	0
50009.56722554615	49985.41140067304	0
50011.064823329914	50009.00448136461	0
49987.27549327144	50024.53233017405	0
50005.69923091442	49985.19514755773	0
49996.55414988045	49990.38935152011	0
49995.07237807018	50042.04749290123	0
49995.256284043724	50007.171566107325	0
50004.63754884523	50025.44366895706	0
49993.49255571869	49978.12434827637	0
49989.83621802233	50027.89987456958	0
50001.51715467434	50004.43497947403	0
50001.41748931328	50028.01783116377	0
49988.46472947548	50014.56638681003	0
49995.615601532205	49989.10904325816	0
49999.81186632161	50032.984149561446	0
50018.44718751919	50011.09523383245	0
50006.87791557796	49974.77446315902	0
49998.651631418616	50001.085531096855	0
49973.43281330659	50016.31538166456	0
49999.58320808095	50030.37685735507	0
49993.2894251306	50029.713716955564	0
49975.40500419498	50029.76201243983	0
50024.11542290242	50025.79299951493	0
49999.27756647585	49989.79791973968	0
49975.331603970415	50018.305052245814	0
49989.444688856944	50015.01093933485	0
49977.12504489644	49984.27347298042	0
49990.25690366514	49976.93831099457	0
50008.542487659186	50029.22940403769	0
50030.156146407935	50022.63532110915	0
49982.07322711716	50040.05289780173	0
50015.510839560164	49974.52445377229	0
49991.451148315326	50008.25060634001	0
50004.828070634074	50001.96933190945	0
50005.25330437662	49996.96558677492	0
49985.312292490395	50028.4759868639	0
50009.362837543355	50030.82482796203	0
50032.563228420164	50009.47854831758	0
49995.611104707394	50005.87596824924	0
50030.271117137454	50014.62710637189	0
49984.88558796916	50014.44361380154	0
49964.64000266914	50008.941933773196	0
49988.96237106808	50042.15384836116	0
50009.56366943694	49988.76303901595	0
50003.12119682203	50036.8696976103	0
49992.18350608743	49998.14283062459	0
49981.495117914346	49992.42868929224	0
49974.716587797215	50013.61636381599	0
50007.40338647013	50005.50670355559	0
50004.1132212756	50009.0422421293	0
50010.68776219184	50018.411945879954	0
50015.32555646248	49998.84607093262	0
50030.745394478356	50020.15587370813	0
50025.03173903792	49992.682176105074	0
49972.46927924088	49992.61330818193	0
49996.89332440772	50014.40214761091	0
50028.82168033592	50008.767927582856	0
50012.027869657475	49992.27122572834	0
49986.86969018716	50002.801212535116	0
50034.801909062	50011.167777959345	0
50022.083673384936	50010.63417620861	0
50009.30764203974	49972.31312632704	0
50178.21240879444	50201.782590326206	39
50183.09593581207	50158.00036172228	39
50142.69471704554	50140.32074750585	39
50145.26311998304	50228.00891451485	39
50166.60238922827	50266.10052732523	39
50133.34780145566	50096.64826812708	39
50194.15545675437	50297.313397833605	39
50137.397006712745	50055.248255606275	39
50103.55851492445	50024.813813999244	39
50125.70249454011	50271.09118624824	39
50214.83607070676	50129.84086643693	39
50180.490591384434	50060.88518138417	39
50255.841827169934	50125.464049453716	39
50236.15724427953	50166.47767405348	39
50249.84199605013	50081.50577982872	39
50201.867008686386	50024.679311202744	39
50200.400022257294	50243.71387085444	39
50144.88654823192	50012.76442490764	39
50081.77113838457	50287.35165664446	39
50236.482921451156	50276.01237806254	39
50299.49436887558	50116.776126304096	39
50269.54615720265	50041.88933848605	39
50200.32940740566	49982.5699395434	39
50225.08232981903	50331.72646721145	39
50268.305280517714	50202.71977838379	39
50186.577389889666	50101.379117562225	39
50058.24180828192	50253.30695996315	39
50062.2708435454	50032.79881995084	39
50014.114168747146	50029.390882077925	39
50001.292511930136	50076.34184803749	39
50122.83500098066	49976.66237108385	39
50313.012387541305	50154.690017539295	39
50149.33456940639	49943.62471903896	39
50102.592663762465	50164.23060781558	39
49968.30485956412	50025.882776139355	39
49933.494676259594	50059.059277998655	39
50012.725583104555	50122.15579158087	39
49893.37175297253	50062.22822476974	39
50066.569661314905	50137.7636137391	39
49892.479538976106	50019.51952318594	39
50066.70010243115	49984.66314268428	39
49894.627899298044	49970.7393300944	39
49852.60351980269	50046.642806066535	39
50216.572127736436	49945.123366172025	39
50153.706105901736	49902.94331101337	39
50059.3851988861	50326.89745398686	39
50265.0866858839	50243.65039524399	39
50356.458652486726	50156.89416228832	39
50047.45917739924	50080.431872075664	39
50016.149349447114	50164.71935918419	39
49911.806309257954	49924.90886081681	39
50255.867200216104	49918.65137486107	39
49854.81010749828	49993.26910870019	39
49947.48480834169	49894.73271017436	39
49871.32202953614	50104.99361897083	39
49853.27386330147	49947.389359516754	39
50286.049091122855	49947.53059067962	39
49967.85388063844	50167.9291159476	39
49987.70790778092	49883.85243372632	39
50008.3561665454	49925.41187376972	39
50227.95355264553	49885.96719560253	39
50334.65069132909	50200.56563341431	39
49926.73617482197	50154.6313309363	39
49867.89991552721	50153.42737324998	39
49988.99046871322	49984.849991836556	39
49964.93442521903	49949.27087284288	39
49964.40505621638	50093.087442852964	39
49824.28207673177	49912.381465190876	39
50325.61847829953	49937.92706941792	39
50011.487755175716	50208.705061273286	39
50190.88586800716	49866.183676921646	39
50354.355425931375	49909.833396222544	39
50085.653351947105	50099.12553676597	39
50020.6818190721	50315.355671125886	39
49813.51088954056	49982.92663831478	39
50089.57669114096	49943.75213553591	39
50326.65885186018	50080.52451739333	39
50265.46549265099	50342.563444788604	39
50342.23519646456	49869.01157722186	39
49930.1709262539	49849.653230292904	39
50175.11499580011	49823.27915996223	39
50093.86118081287	50234.03171543216	39
49931.60637093366	49987.64106581071	39
50045.656760987666	49941.06364228981	39
50046.75481148981	49895.55195808138	39
50137.03693198119	50188.55810693445	39
49892.26811932391	49887.9545633122	39
50294.36242310396	50378.137281349584	39
49769.402992526004	49982.42853882702	39
50017.74074033481	50264.189745758675	39
50190.836725235094	49777.231445260084	39
50297.64120132833	49994.942090015276	39
50220.48431498116	50207.55869795133	39
50333.10668860551	50245.471912234185	39
50050.929645234086	50192.3390631101	39
50326.55926892427	50288.74945325449	39
49911.872051817234	49806.674274141915	39
50343.22516608059	50042.934015040846	39
49935.558042255805	50194.15306609245	39
49998.82823864654	49843.28580081792	39
49911.758801259966	50229.4031993814	39
50138.52674136057	49799.8753937112	39
50174.208242373315	50332.00374912707	39
50364.82512265962	50273.58449609877	39
50299.26744933193	49898.97714698319	39
50336.75659037057	50366.08710145347	39
50135.46488856987	49842.420431649094	39
49885.803283947214	49843.92347345491	39
49979.65142259034	50234.27445522559	39
50283.47119739523	50300.840591588094	39
49872.95066061306	50241.363109109014	39
50379.57678317089	50379.467280802506	39
50400.42397500368	49899.252105455234	39
50226.404925033654	49800.015504749914	39
50365.0014270703	49957.202564357096	39
50090.889033758605	49902.80081546455	39
49977.490908375476	49801.095818903756	39
50399.34856815146	50150.232392633836	39
50239.89010062405	49839.94655152454	39
49972.05431795302	50276.9780704735	39
49847.39842081905	49879.72546506275	39
49896.59314977858	50276.44970189998	39
49877.153448281	50316.27150548376	39
50161.38795916555	49742.81437202363	39
50400.5600864442	50295.478258858646	39
49913.65868048284	50099.593339724255	39
49869.78271254196	49790.56471802568	39
49942.896754908856	49776.53495680606	39
49813.62957514241	50026.930976566706	39
49990.96466290749	50346.67517593664	39
49879.28872535411	50359.9787874517	39
50418.85030925426	49937.30158219083	39
50244.98199913882	49974.95686603732	39
50366.82065343226	50419.15755972051	39
50331.0395087994	49822.95749670888	39
50347.49878177511	49993.476087482384	39
49833.15994627934	50248.77813661726	39
50380.4138804337	50192.54646870112	39
50424.1823962774	49864.72203608856	39
50114.49324932502	49752.56796892038	39
49906.54429319364	49758.42841059826	39
50368.26092974964	50319.96336884246	39
50438.34406491728	50133.80748955891	39
50289.70096769432	50420.97863699299	39
49762.026032898	50027.85969564783	39
50142.31275534524	49700.97507596428	39
50382.42290368689	49853.02576494696	39
50416.5595666841	50256.734903948345	39
50010.675908143654	49767.551158605886	39
50240.064922194906	49758.44549233625	39
50458.83439065498	49938.46738440332	39
50504.03239279483	49921.41686388207	39
50287.85451363499	50463.76625213995	39
50069.378880153985	49763.700672019084	39
50470.79932969359	49860.07274385124	39
49834.223629244865	49832.63197357935	39
50070.77657746142	49860.30409961794	39
49790.820307947244	49818.2260222147	39
49781.71705670021	50063.1133073768	39
50437.083446596254	49974.120355912055	39
49775.17221193144	49773.065802564226	39
50306.52179616091	50337.81499546819	39
50204.0798658148	49729.09277367116	39
50232.280174441876	49699.49490049672	39
49899.19504422617	49718.33449137693	39
50334.65007553783	50445.954556836885	39
50400.77148446795	50440.85094576647	39
50251.21683041509	49655.54952800841	39
50430.68648789127	50021.27412645395	39
49821.906587366466	50087.44605266609	39
49925.17353584732	50324.459598342386	39
50376.37569925878	50232.848079063995	39
50106.51707741941	50325.62092776059	39
49721.66851738305	50023.21047145275	39
50253.11728634599	50397.53100454419	39
49889.23295784231	50187.27388448905	39
49835.05746886031	50187.8092888845	39
50091.1545716527	49824.71834026067	39
49856.359359235765	49702.68941059654	39
50209.23157964825	50377.680748321916	39
49857.68450510276	49744.786851744	39
50025.887112995115	49722.19381859623	39
50467.68843566365	50003.17151957976	39
49747.213108487165	50092.38270881391	39
50171.107641264796	50392.315406421774	39
50414.727101959965	50060.72676208275	39
50527.377043624234	49887.0347281746	39
49814.10834189216	49750.1313549122	39
50329.29569305816	50487.97741546097	39
49904.26007210094	50401.74086247784	39
49827.406841547134	49671.9276306998	39
50536.58090741822	49947.249218560784	39
50477.35803023881	49814.73659629064	39
49739.493705861525	49749.10315871459	39
50279.03133060628	49740.31083727806	39
50461.30148354865	50264.93577253002	39
50440.675383357084	50222.489199312215	39
49790.9270944133	49889.99467993998	39
49696.137123365756	49754.33502147301	39
49801.54538692121	50213.58862094988	39
50571.86910103927	49924.082736511176	39
50287.24480879675	49781.05108106442	39
50468.119758616165	50307.379791882144	39
50460.71361060244	50352.63398246729	39
50272.56738853281	49693.028625918254	39
50356.0829144592	50112.098239078245	39
50436.04343046631	49801.8688528057	39
49921.96649797712	50438.25316377911	39
50238.98448561418	49610.48022421441	39
49889.64803672235	49671.73469548862	39
49913.19218479342	50483.94498000931	39
49809.52116154296	49626.52418115242	39
50157.64322523929	50437.95269868648	39
50229.38248673064	50440.33505057744	39
49991.319187433655	49690.745912098304	39
50578.82947704045	49968.01915381252	39
49932.831712768086	49673.94842308075	39
50282.61207140098	49858.961672301244	39
50081.15834664035	50365.88072301891	39
49666.42035122877	49781.29488115435	39
49990.91900132041	50389.24569523012	39
50428.282799428256	50379.9121974742	39
49844.46129606623	49606.82344264893	39
50351.99310151389	49786.69129917583	39
49673.218113980314	49826.52991998371	39
50486.300492259055	50042.87937270238	39
50543.99122944549	49996.91804540116	39
50134.98140198863	50480.36168427676	39
50528.83757271823	50047.09447441418	39
49790.2190820516	49933.5509144931	39
49949.71170932418	49635.114249057595	39
50271.59917660602	50506.3333040986	39
50023.78294608551	49810.70348307591	39
50395.65705876623	49988.44374051842	39
50218.304293054156	49567.804023826204	39
49839.57202946348	50298.447923134314	39
50093.76454947405	50499.18540498705	39
50531.38915455493	49838.23576525975	39
49868.13924883502	50471.9818341243	39
50461.197992090514	49767.93498783177	39
50424.44617005827	50329.52185557515	39
50470.24511629528	50165.54627132171	39
49801.452289808636	50311.595651334595	39
49936.9493596938	49592.88094035503	39
49794.03301273107	49711.84416793592	39
50457.19035130321	50092.9295548721	39
50420.77529230531	50477.5898570883	39
50125.43668832256	50366.71922725942	39
50464.98732675608	50481.95883526835	39
49780.46270032482	49662.16102686313	39
50450.84469730306	49897.714777673915	39
49956.591215466506	50368.27627392779	39
50315.54892666235	49689.80190632215	39
49855.68081375949	50400.6087303617	39
50447.369679772506	49727.72974770759	39
50325.2067043648	49734.298219860306	39
50569.76353447863	50034.974254389774	39
49733.814541449654	49652.89161142772	39
49749.8241960805	49914.213681016714	39
50498.92764643995	50337.883933157886	39
49663.69223262284	49719.22325910309	39
49831.70768143319	50359.503277295364	39
49722.06608729554	49787.34312344786	39
49963.69692628673	49730.82608657112	39
50094.457169708025	50543.88971584468	39
50077.70917192267	50412.76534306966	39
50440.4722510107	49688.26186671579	39
50502.968020899905	50280.549873599055	39
49843.42853989783	50503.62902918507	39
49620.00562869561	49723.08555838896	39
50407.76167561227	49772.27060962255	39
49826.14955919467	50128.05903492552	39
49877.849821747564	49579.37664643482	39
49969.77139767726	50426.90795095787	39
49956.48515022209	50469.39565181467	39
49882.646514885986	50529.29093408613	39
50502.42189070082	50086.187595075644	39
50525.96612803781	50375.850846713845	39
49895.58758369467	49629.84117840717	39
49792.24292618675	50173.641402604604	39
50400.236816318604	50109.75221248775	39
50263.89633093335	49558.87492356517	39
50597.75487463813	50068.77602350093	39
50183.08457186815	50472.649694718784	39
49798.85735519458	50386.08750550663	39
50189.408130124444	49603.35044575327	39
50054.42361444518	50476.23882232607	39
50185.57433593285	49692.563591525184	39
50238.42173412904	50541.2537199566	39
50374.90787993134	50071.34864292402	39
50013.08237268466	50466.978766130946	39
49731.009995557775	49962.369514922495	39
49776.389212367525	50279.01544442418	39
50432.71486362718	49641.109475765756	39
50505.27076158866	50508.41467077418	39
50221.94668570947	50489.52388551666	39
49743.494361627236	49706.42630921309	39
50531.50464110962	50417.74651034509	39
49700.670939066804	49694.374667246586	39
49632.78483023671	49834.30611108425	39
49941.377305121525	50513.28617809383	39
50365.7469616574	49749.104591043295	39
50348.803767376376	50523.22691902452	39
49704.43011103154	49862.32870407139	39
49736.93806473803	50307.06707406698	39
50106.527154741154	49671.225318131685	39
49938.67369863753	49552.82079518593	39
49993.90209131376	49619.92979181982	39
50032.731270315395	50403.92819398447	39
50464.628146583396	50524.513246923845	39
49978.62297610681	49569.01187440681	39
50490.53591308686	50436.95392687787	39
50293.537218926955	49651.41237646707	39
50546.54511376027	50522.387881864954	39
50528.864825455974	49797.46231451765	39
49777.95401121854	49598.333625848565	39
49831.526124412645	50439.65790399551	39
50074.04492264061	49636.192555421294	39
50547.915581917456	50293.57934307932	39
50130.17518659449	50524.41780598774	39
50115.13784303879	50583.296361130975	39
50599.60818827074	49892.16863015447	39
50019.19277184449	50514.24848268279	39
50030.85684011481	49645.253720342575	39
50034.1506565671	50555.6345480165	39
50635.23720841565	50091.5744044172	39
50196.8665470682	49647.5543334865	39
49663.49698711052	49884.69678310216	39
50552.47022939539	50481.993086919596	39
49687.126386607946	49960.16792317413	39
50059.68871423532	49594.41492070677	39
50476.435603573926	50393.55064681885	39
50015.526999702124	50593.716802579824	39
50385.912426011564	49807.99837708544	39
50424.633068979725	50517.95428811095	39
50379.116538576636	50494.31803265215	39
50397.92103763475	49661.54201072974	39
50089.99763968368	50619.637025146854	39
50567.19629481626	50441.30676206802	39
50500.23603509461	49976.77299786126	39
50117.63065047467	50407.47253179264	39
49724.17461130623	50131.773786791186	39
49669.786113047	50005.56002999745	39
50592.21155365875	50503.9200292182	39
50377.55669308065	49701.747560363954	39
50612.70162998225	49930.68628100826	39
50489.24336469736	49687.59900609307	39
50066.30063976422	49554.92407976058	39
50528.74818383694	50560.650331998564	39
50171.227660963596	50511.60214367667	39
50646.23020819217	50049.91692643703	39
50103.297430548504	50665.649301383746	39
50609.8704465725	50540.670749440906	39
49685.88538756526	50159.82009724523	39
50386.20593076167	50028.50128184026	39
50487.088587049984	50225.509191351644	39
49701.08579399601	50333.19778956108	39
50585.58404311707	50109.48780783463	39
49721.09209941182	50260.78962845041	39
50440.68207624273	50562.34403946239	39
49756.684237724214	50392.970128983856	39
50062.85472940297	49674.67281903167	39
49597.62537873307	49807.310403451134	39
50360.1079074188	49634.44634092053	39
49680.97997990655	50257.42198648584	39
50059.78040204624	50663.803597147686	39
49701.47503234195	49904.23103035488	39
50538.65985247245	50600.59701233298	39
50569.33505372071	49797.25544996263	39
50303.965848071515	50532.73662131599	39
49629.12169118671	50011.27303893729	39
50406.86460535498	49729.54632332033	39
50108.009082203724	49545.39345425931	39
49694.652754330215	50206.578851659724	39
50090.710423715034	49712.935143020346	39
49624.65892864315	49777.450104651056	39
50646.55825831298	50521.79609515744	39
50558.009532804565	49757.60600540212	39
50659.390444046025	50480.86904260281	39
50495.67425866152	49734.208349903856	39
50018.3188042986	49547.74303277682	39
50077.773900034495	49509.92092067068	39
49742.16615760485	50351.45533694755	39
50602.39761576052	49773.809186277635	39
50101.25128334976	49589.94342126632	39
49713.45667370112	50381.78646791724	39
50618.100729250466	49731.7084648653	39
49839.98841033326	49556.89046298621	39
50149.766715612124	49546.99541368154	39
50449.17489120917	50443.160707987576	39
50644.3673494735	50573.18335595759	39
50654.92311146844	50619.086645608244	39
49743.0754120762	49823.31123276041	39
49740.28995374624	50198.18056756822	39
50646.04160373234	49794.95419974058	39
49574.06427353605	49769.341777354915	39
50047.38167382212	50705.515211685386	39
50189.50019225974	49526.085348700435	39
50400.65091083462	49614.42633810385	39
50284.282255689985	49517.82952359473	39
49589.73081465447	49849.21108689383	39
49641.573147529	50172.270670566206	39
50571.31066623312	50558.96239843966	39
50014.92966170097	49507.600263688124	39
49998.652933459605	50706.52192981342	39
50123.24185763815	49625.387885333985	39
50612.01961199475	49844.9719364112	39
50046.06028461632	50748.968976554745	39
50474.1348497347	49625.45869708132	39
50480.691187723154	50566.47038579875	39
50103.74814313888	49475.4030619274	39
50533.86123358149	49669.867395610694	39
50546.945412646455	50340.296655897226	39
50049.52738427519	50615.69622877642	39
50591.0818431652	50276.39482145325	39
50132.0563813451	49510.36820570774	39
49653.939277150275	50046.33761830374	39
49584.65776096107	49689.80152832816	39
50623.69388675348	50134.56776864379	39
49979.15802628586	50537.990364281126	39
50129.566758128734	50635.14972330449	39
50137.909862545035	49443.160472814154	39
49652.28597697232	49677.161835565115	39
49657.97986813692	49631.03211977043	39
50547.58496707943	49713.783059541194	39
50696.430510105914	50597.06805617563	39
49608.13419433209	49970.78791958071	39
49987.246696510745	49471.77177333229	39
50634.33332736359	50294.73794908562	39
50320.27530984969	50572.035956349326	39
50448.08422288999	49594.03207370863	39
50150.64825857656	50559.14274175166	39
50242.17803535734	49518.21385893865	39
50321.5799208405	49492.43528237307	39
50281.00433419812	49466.3902299391	39
49526.193815642924	49773.74202642941	39
50591.98546010404	50323.057064303684	39
50579.1033454554	50154.46116653453	39
50178.94530969875	49456.05327645876	39
49777.45017579397	50131.44724937497	39
49554.4210328784	49823.36722734288	39
49950.73934886813	49491.345615300925	39
49484.01377151041	49771.557500954594	39
49954.21255717444	50702.78285446516	39
49910.36091569364	50717.370465404245	39
49788.50788538475	50454.41125841195	39
50101.838101629655	49424.40114721183	39
50514.071622453484	50158.39449886923	39
50042.45308295906	49478.46639953069	39
50355.331843355	49592.52703447235	39
49741.416427424076	50464.511009049376	39
50653.72662749226	49754.99465021159	39
50676.63872757377	50317.19885518328	39
50206.1246423673	50564.90711322693	39
50344.14065202352	49452.21572212896	39
49473.40597701901	49810.45491664683	39
50579.34176566636	49683.69159155361	39
50633.71902408337	50007.79770269637	39
50634.75570059067	50653.73348973693	39
50096.10056918597	50454.42716540396	39
49937.193162126576	50558.497356927655	39
49908.16593414622	49502.09066435007	39
49613.53942642167	49661.206866574095	39
50586.53002447658	50657.47390953176	39
50158.03582265054	50600.699061026884	39
50095.3616991955	49377.89460420238	39
50498.032943652695	49584.784785402626	39
49656.46643913131	49584.836330708466	39
50538.952891458146	50652.76303404285	39
49891.1588625003	49461.89128250543	39
50029.2828657524	49433.42634650725	39
49885.09638766399	50681.780999509254	39
50647.0486734709	49900.18676878205	39
49937.43153301183	50755.1286828888	39
50497.53491314175	50632.72291605573	39
49729.22630512156	50423.30246392178	39
50195.23562604648	49909.47880259067	39
49836.908441958956	50673.49730068511	39
49799.56270322439	50648.61200678773	39
50681.88208256315	50660.893468027214	39
49526.66896287995	49725.04488162799	39
49636.76273621663	50083.23502986662	39
50476.40322082224	50674.188181663245	39
50431.342165605296	49550.2704623153	39
50236.60949786082	49453.89711681723	39
49508.71923177926	49834.54765995463	39
50689.80603108713	49897.15005542225	39
50092.99345421325	50743.07116440536	39
50394.51276903908	50544.66482228758	39
50472.916933721666	49553.35557139203	39
49657.348545164234	50297.55700443056	39
50360.49175518777	50591.76124995947	39
49625.81955875018	49549.87784710065	39
50279.830299661975	49611.05459494305	39
50665.905341116464	49711.58456465824	39
49903.77194691321	49419.6198297622	39
50408.895918797294	49514.654410465795	39
49434.15503358372	49799.19964160536	39
49675.53748487119	50364.36884374982	39
50437.3062651523	50700.306227078196	39
