# Supplementary material for: Abundant Topological Outliers in Social Media Data and Their Effect on Spatial Analysis
Source: PLoS One. 2016 Sep 9;11(9):e0162360. doi: 10.1371/journal.pone.0162360 (PMC5017681; doi:10.1371/journal.pone.0162360)
Supplement: S5 Dataset — See the respective attached file. (ZIP) [file pone.0162360.s005.zip › S5_overlap_lws/clust_41_50.csv]

50000.0	50000.0	0
50005.617866136956	50000.0519731636	0
50002.52047643192	50004.876090250946	0
50002.689334711264	50003.13657812308	0
49993.82957819091	50000.67820598295	0
49999.02133034173	50002.74311771021	0
50000.62508924751	49997.57153556058	0
50003.12463782944	50000.09610427862	0
49997.57385027558	49999.84121669528	0
50000.7474054147	50010.00724846448	0
49994.4714122237	50008.6578664922	0
50009.65697956892	49993.518401903086	0
50006.21919399996	50005.54852243241	0
50001.095320914435	50006.51696888545	0
49997.76648551505	50011.80979805977	0
49992.871942356476	50015.39754370275	0
50012.74981278483	49986.73871695857	0
50018.58647191826	49990.55611261125	0
49993.479156172514	50013.71835514086	0
50015.96499319302	50006.705808788436	0
49989.3655601913	50011.220919868014	0
50020.12901804716	49990.64524344877	0
49997.53397774438	50013.28163175991	0
49992.02291687238	49993.22394946702	0
49993.70087287382	50012.49075380555	0
50014.038708603686	50009.481436982765	0
49990.5206090736	50010.10707474396	0
49995.815075999715	50002.757859915895	0
49988.57262477311	50018.87567586168	0
49985.205754429204	50018.991416067714	0
50000.753092597726	50008.92987510806	0
50007.12835689727	50004.5064469943	0
49988.18316939765	50021.965627571284	0
50023.00980510928	50012.84799172331	0
50015.303310407464	50002.549411548316	0
50003.71952171015	50003.70894044671	0
50008.88986368925	49979.077652611086	0
49996.81979534139	49995.34390749475	0
49998.94671960802	49990.96645783639	0
50007.58827520875	49972.71365685861	0
50008.876317257826	50005.85307888341	0
50000.8144250401	50013.706889942834	0
50003.714838425534	50007.820901458785	0
50001.588387733704	49976.2283774819	0
50016.100105237405	50010.206884821266	0
50001.35678820628	50015.50812547974	0
49986.21253594532	50016.916857276745	0
49996.35393901498	50000.28888942667	0
50006.46273709469	50012.86513056279	0
50004.75420497777	50017.69122242193	0
50005.66435559645	50003.276707844845	0
49992.34798452613	50027.8751629872	0
49995.45944176766	50024.66749863028	0
49984.74545734642	50026.693621182414	0
49991.107740510946	50005.27986082665	0
50002.66515454976	50012.75072682848	0
49981.244047583124	50021.223953608634	0
50024.3612314805	50010.80504013063	0
49999.239320752036	49976.959525565035	0
49987.115787018316	50000.97386580161	0
50005.81254185144	49991.93259326773	0
50009.513775259125	50007.19859393015	0
50022.34214683989	50018.54227954308	0
50018.211643719034	49989.32904480352	0
50004.547079700096	49982.58527082029	0
49988.8456146988	49993.5372812326	0
49990.448020219235	50002.43383338751	0
49988.8883163795	50025.70348757823	0
49993.95605091015	49990.62298435866	0
49979.57349343251	50017.44743331287	0
49993.61998194337	49998.8335980756	0
50014.931316771435	49985.91142186888	0
49993.608343833825	49992.74728509485	0
49977.440538726456	50020.13597552961	0
50007.968850473684	50013.02057694987	0
50013.34750767807	50004.97356768187	0
50003.200530054564	50017.44372002275	0
49999.23305352258	50009.409663930746	0
49991.425046132455	50023.405105677804	0
49994.724523319564	50019.00029264135	0
49991.27881765631	50010.76046682384	0
50006.84586173645	49978.00618291794	0
50028.831314768526	50011.34911333689	0
50001.3612650346	49979.21196468529	0
50020.98863127538	50004.80596532164	0
49998.75093557429	49995.82732925432	0
49995.4441258003	49997.28253788326	0
49991.489081565116	50012.21829990068	0
50006.24099323281	50011.48454490207	0
50004.79866590971	49991.89932227533	0
50016.233772829895	50003.19904894724	0
50016.714459267714	50015.182749829175	0
50017.7315448403	50017.16734048088	0
50021.991572317085	50017.52189201108	0
50006.91518930322	49998.42962103721	0
50007.56048927315	49991.89347014625	0
49993.93809606977	49988.93913320493	0
49987.00664227186	50012.58033247648	0
49997.0858178483	50008.93395138812	0
49994.04919956522	50016.66461972759	0
50011.84285352973	50005.72617756539	0
50014.481944166946	50006.68362759123	0
50007.871174675056	49990.44715453634	0
49993.63386266311	50008.00409428245	0
50022.74306037996	50021.18141586944	0
50005.93254669708	49984.05523899566	0
49992.24889826113	50009.939607623324	0
50008.4427934885	49998.58463635654	0
50001.04290890485	50011.37214186102	0
49999.3052704781	49993.19977632991	0
50010.89753360852	50022.16578353757	0
49993.175524820836	50006.918569045156	0
50016.91622746796	49988.41137453173	0
50003.59408194109	50010.58844588422	0
49989.481770527505	49995.4861177332	0
49984.73585085144	49994.20070302458	0
50012.837114776354	49985.1365133406	0
50000.34305247011	50012.785151609714	0
49995.93687457166	50016.99500522154	0
50003.31097355637	49986.238309245724	0
50000.04605916713	50022.082498322925	0
49979.589436539696	50028.499326432466	0
49985.52414874005	50010.01286309389	0
50007.108907010544	50020.95847414887	0
49986.966473469394	49991.51938352491	0
49996.327747491756	49980.00227674999	0
49988.17212697217	49996.38698153703	0
50019.31313217457	50007.61923985611	0
49992.53588896353	50022.37133355393	0
49999.09466713823	50013.476121375024	0
50029.14446966455	50014.75448633938	0
50013.38928689112	50014.433837214296	0
49991.27886238349	50020.93796858425	0
49991.83480712943	49987.47643329798	0
50024.589045646135	50016.69583277622	0
49990.247207031265	50014.37724764673	0
50003.43966867959	49997.20275845644	0
49979.17630883298	50019.5881879999	0
50004.97473340724	50011.470830402024	0
50000.53356820436	50002.76897484182	0
50001.61653316917	50021.572832778234	0
50018.94424032681	49993.60663840168	0
50020.38047703234	50020.74765985587	0
50003.83350669472	50012.03122730116	0
49994.89504568151	50012.84439750901	0
49996.87682846905	50025.861913791916	0
49997.098711243336	49994.16967536577	0
50008.03526460013	50010.35644971345	0
50001.92318083519	50017.45295154525	0
50000.377491796935	49976.984220335165	0
50026.91338485968	50022.55672487124	0
50010.45322470468	49995.07446463879	0
50025.84685964897	50018.18498681671	0
49990.80211823522	49972.58716393453	0
49994.72272385651	50011.37120620343	0
50001.852378398005	50018.878474248006	0
49993.667654834906	49987.16892821146	0
50007.45552580738	50016.24722775261	0
50006.35128652182	50019.260102430024	0
50017.30387364059	50007.37394946992	0
49992.58703477916	49996.877168060775	0
50009.947620039384	50010.555094314834	0
49981.69947842373	50032.69512916941	0
49998.7770444248	50004.736977470784	0
49994.8396787193	50028.32619228644	0
49982.117999111564	50004.50644407321	0
50013.2587395598	49973.331376080634	0
50007.117533706994	50013.97330272922	0
49986.106936163014	50005.875429998	0
50001.72815943438	49991.6223069385	0
49998.46111792426	49998.329947724305	0
49993.05079443288	49995.51758079045	0
49989.09372078051	50029.30164552847	0
49992.520614717694	50005.040407713124	0
49983.052676738946	50016.443790599325	0
50009.99933301167	49987.13042252917	0
50015.98052851708	50019.71642252736	0
50016.21088632802	50021.48245778065	0
49998.70534882709	50006.917655615514	0
50009.12283055781	49982.086019546914	0
50019.024422535396	49979.180277617896	0
49990.26812337824	50030.2433063761	0
50003.491373859586	50026.35326489596	0
50014.994024579595	50017.72461282274	0
49999.503039100484	49979.993643984395	0
50016.59446989725	50011.704717480185	0
49987.5977680182	50016.2290938631	0
50006.390223561066	50006.65247227412	0
49981.80446184957	50026.90913270939	0
50031.93010862833	50017.21669287606	0
49987.002216492045	49994.37889454773	0
49985.92984921823	49988.95089163288	0
49987.43993140122	50031.405447704085	0
50013.74744611762	50012.43595942395	0
50018.7613895136	49998.645986736985	0
49976.04473665306	50022.98122919165	0
49987.940111189746	50038.4642042733	0
49998.49833424281	50015.34065276485	0
49994.770924699485	49982.39483626172	0
50000.81946056605	49989.27299020345	0
50016.92192325264	50018.480079521134	0
49995.77472700451	50009.82146876009	0
50025.69800720146	50020.491751462134	0
50013.55698775832	49971.58637274212	0
50011.00484594075	50005.00909070638	0
50026.67566909949	50012.980460931394	0
49997.33402353429	50017.842517393554	0
50004.40707653658	50000.68201633885	0
49990.062388632665	50021.873354042815	0
50007.94935946199	50000.55027054603	0
50021.52709422977	50008.28070517207	0
49974.42067889195	50019.43514323515	0
49993.46267817778	50033.181532471506	0
50011.86235055272	49996.41798817724	0
49987.663678211175	50043.84812144951	0
50007.67900232572	50007.70860501627	0
49994.15871647191	50038.08133593811	0
50007.33149770581	50022.79586273945	0
50012.948596504204	49999.23930996417	0
49994.60830319436	50003.57991862978	0
49983.259687413985	50006.67382320212	0
49987.767663779436	50025.748578925755	0
50000.377272225785	50031.02940101947	0
50006.200386445016	50001.51095319235	0
50025.26392312976	50023.16967630435	0
50013.22075925868	50006.565093937745	0
50016.585940684716	49986.990231434385	0
50010.34109688018	49983.7662747601	0
49986.57033639794	50020.426911942945	0
49995.74608418766	50014.093268935794	0
49979.820894012235	49999.83087349788	0
49992.848058799624	50018.606894891454	0
50009.49589345917	50004.08409166397	0
49995.445185531455	50015.34504338111	0
50012.65381958483	50021.704694713684	0
49996.32469968638	49986.25708256548	0
50015.35167753262	49996.81578074006	0
49986.545683340795	50011.15751195093	0
49999.01544000135	50031.23030123682	0
49984.04955694483	50033.704391224725	0
49996.34341982974	50016.06335658903	0
50003.28740459564	50033.504668726906	0
49991.228567853206	49998.994701024145	0
49998.48690694425	50034.82578726027	0
49978.796080530774	50029.228557862385	0
49972.68784987362	50023.40757561975	0
49979.767530607896	50006.443727209575	0
50003.901374846355	50022.071294366	0
50006.68412061943	49996.90955893893	0
49984.807419862154	50032.82916653138	0
49978.76889817724	50004.212907244015	0
50003.12234167268	49996.03595609164	0
50015.35949676402	49981.16546488212	0
50022.09116220106	50006.067597515845	0
49983.69614882663	49993.828876330015	0
49986.78398419033	50021.42345671076	0
49981.729597247	50017.71289487197	0
50005.12751088182	50026.85013294925	0
50006.22458721331	50010.28292114303	0
49996.483865586386	50007.00468741623	0
50009.52473506737	49992.39278211181	0
50014.49173332011	49995.93493838386	0
49994.50958438835	49996.90612479115	0
49987.59907203679	50009.38172949153	0
49984.960476002576	50031.0667794853	0
50008.74957161253	49994.92256567525	0
50010.46636301196	50003.077502344924	0
49984.148036034974	50017.19326230654	0
50004.971353289846	50029.65237519613	0
50012.70520670574	50000.99789815918	0
49989.42472028371	50007.06726861293	0
50027.670453407736	50018.20325321183	0
50011.440803861224	49968.8031552737	0
50037.945541020505	50011.155881581384	0
50001.96560497818	49985.14721363819	0
49991.94746759981	50013.46046976003	0
49999.00956378052	50025.146383235246	0
49982.77803511375	50003.13282277213	0
50014.11323694496	50000.20060613697	0
50023.13171616355	49987.58322604696	0
50004.21835121946	49971.40399318016	0
49990.15117831817	50013.05817990865	0
50008.16124251416	50039.635897582004	0
50007.9107866898	49997.54848848105	0
50000.976005797296	50001.37556251932	0
49996.1869171375	50012.1411597242	0
49981.777229712156	49995.12804494148	0
50010.25573551855	50024.995130932744	0
50002.20217308013	50029.874141640044	0
49990.618018822985	50036.4754032552	0
50022.654906278236	50014.17767062547	0
50000.18629733061	50004.775095715304	0
50025.70954018735	50015.05150700048	0
50028.39076938722	50013.5273054852	0
50004.52778030394	49989.54551679142	0
50016.11597760707	50023.63763528583	0
50012.06226017531	50002.80007589341	0
50015.57500712852	49976.59380574366	0
49994.04699387851	50036.766962947055	0
49994.23147591261	49994.86285691521	0
50014.20591833191	50001.96130031095	0
49991.086709624265	50026.4410707605	0
50011.53302681228	50007.14228004492	0
50017.28634181816	49997.76666689308	0
50009.97828130183	49998.98694511831	0
49998.42280858828	49997.16648699374	0
49981.63287193219	50012.98265475019	0
49991.38352638326	49994.802665766714	0
49998.19710648119	50026.74208698699	0
49989.2673735177	49992.100332574526	0
49983.60754580687	50026.18559871288	0
49994.711411941484	50029.90708723193	0
49985.614406423905	50041.25400036813	0
49989.39807355238	50009.12529163965	0
50001.85647537816	50002.18674254224	0
50007.411759296454	50011.884343995625	0
50012.52113279647	50010.93874121604	0
49995.30592486966	49991.43488924765	0
49979.11028741994	50021.34781520681	0
50011.93847514872	49994.777266105055	0
49997.2733219588	50022.30152669196	0
50003.09050523105	49994.98168183356	0
50023.58458192335	50010.008031241385	0
50024.400635161015	50015.63969515379	0
50009.31669316404	50000.960651664485	0
49988.547157255955	49986.54015875034	0
49987.42716531743	50019.481186598656	0
49984.02617602661	49992.260688525654	0
50006.996567558	50029.43673642438	0
50011.17538221257	50014.127750046806	0
49997.479248524534	50003.13788148927	0
50011.23886805816	49977.80876427163	0
49992.68056377014	50025.21909796744	0
50017.791785206966	50004.10504468356	0
49976.18799995448	50019.12711047864	0
50003.16269428631	50018.86082004992	0
50013.78688239874	50015.99415080916	0
50034.04869841953	50014.82994020081	0
50020.13939552426	49964.31969397732	0
49993.31683021726	50002.431098134926	0
49989.127824122916	50001.31052695597	0
49989.148691333205	50036.650567528675	0
49992.04054653573	50033.88130223572	0
49997.310770919445	50036.47767098101	0
50014.313896486216	50011.5437939993	0
49992.59109417176	50000.573211457	0
50003.566652880276	50030.50523785303	0
50008.267877108185	49989.07992392232	0
50003.849215893635	49983.772560070334	0
50027.92889428372	50020.7037335592	0
50021.73705097939	50009.564116499336	0
49979.67136981523	49996.9167302186	0
50023.68623823112	50004.8260394773	0
50008.60181165578	50003.29954302877	0
50007.03426341326	50002.78519483586	0
49994.34337435215	50032.255215823694	0
50008.65204366756	50021.587738195856	0
49991.824498461094	49968.903099107214	0
50018.683804969405	49969.64528418167	0
49994.911833902814	50002.06249770319	0
50016.093547154676	50001.04383182233	0
50014.49326475696	49993.41580814624	0
50010.70785577176	50012.68365077591	0
49992.09018308693	50030.92397957105	0
50009.82484592517	49966.31554819194	0
50009.86338540017	50029.15447883959	0
50017.04459773899	50009.42883168941	0
49975.05479511751	50020.48444939664	0
50018.814266957874	49976.935422037845	0
49972.86988915821	50011.1602949544	0
50018.73839936864	49964.38397057632	0
49986.31902075687	50007.88823209961	0
50037.84677869666	50013.49214320599	0
49986.7626497455	50022.57075428513	0
49991.27558686835	49997.38676047086	0
50021.65196854081	49986.9755175455	0
49991.72022925353	49991.05799227098	0
50014.31039277268	50003.195809406076	0
50006.33076488964	50021.85080608137	0
50002.45842725257	50020.733578880114	0
50011.95436890833	50032.05146346114	0
49976.475326719534	50026.32249645093	0
50004.463461898726	49974.22705170795	0
49979.26540775074	49998.92037446053	0
49985.75689271241	50024.974625693074	0
50016.455724572654	49985.246793367325	0
50017.17577699267	49991.01902038148	0
50000.601946745934	50034.29818728195	0
49992.16185760877	50007.363039662254	0
50008.80198918544	50016.70893323739	0
50008.86332272949	49997.23757014096	0
50005.45492158128	50004.812675392786	0
49969.349246922604	50022.47156029463	0
49976.08853392796	50028.32756045967	0
50002.331688862534	50006.25738942542	0
49985.74764509577	50012.984861611265	0
50002.02318493679	49998.08436648884	0
50001.91558525365	49975.034283284134	0
49999.095815587745	49982.605861267206	0
49978.35180052781	50017.54967237323	0
50012.38340044227	49979.87179005157	0
50023.600333695045	49993.823460517066	0
49990.4001842264	50016.861106052296	0
49996.075796262594	50028.875218757785	0
50009.63871960279	50009.357844056445	0
50014.32338329563	49980.620621059534	0
50004.370390024604	49999.55927239333	0
50009.933266449494	49981.04026973331	0
49998.279070073906	49989.14790118183	0
50000.09027862911	49985.965986953976	0
50007.58425433884	49982.493922115704	0
49993.48622997502	50027.222240225536	0
50017.4955434832	49965.03907990478	0
50010.51554905166	49989.16362642156	0
50017.824674773416	50002.22275061968	0
49990.75178922058	50034.86742795569	0
50021.88043196609	49961.175165641675	0
49996.64421145819	49998.7371607102	0
49991.75780021829	50019.4660592154	0
50027.913500418224	50017.15451996617	0
50013.81569746937	50019.689133858	0
50004.28831352451	50038.52084396365	0
49992.77931921248	49991.59900125161	0
49978.65701512325	50012.84377515613	0
50004.77482026446	49976.135135741635	0
49995.813684054854	50035.236614467474	0
49983.03468438865	50031.81985864512	0
50004.71734782377	49993.66931775265	0
50025.85747707013	50011.10938751277	0
49968.74387753086	50024.80184334084	0
49983.529336245294	50009.64252562868	0
49993.39848285341	50003.617739878144	0
50014.46718570509	49983.96089301351	0
50020.173441734536	50016.480228422304	0
50007.693507416174	50033.053834120445	0
49993.186312447346	50024.280714627246	0
49994.973836738965	50021.34108776201	0
49987.60408232425	50005.36708203352	0
50009.56722554615	49985.41140067304	0
50011.064823329914	50009.00448136461	0
49987.27549327144	50024.53233017405	0
50005.69923091442	49985.19514755773	0
49996.55414988045	49990.38935152011	0
49995.07237807018	50042.04749290123	0
49995.256284043724	50007.171566107325	0
50004.63754884523	50025.44366895706	0
49993.49255571869	49978.12434827637	0
49989.83621802233	50027.89987456958	0
50001.51715467434	50004.43497947403	0
50001.41748931328	50028.01783116377	0
49988.46472947548	50014.56638681003	0
49995.615601532205	49989.10904325816	0
49999.81186632161	50032.984149561446	0
50018.44718751919	50011.09523383245	0
50006.87791557796	49974.77446315902	0
49998.651631418616	50001.085531096855	0
49973.43281330659	50016.31538166456	0
49999.58320808095	50030.37685735507	0
49993.2894251306	50029.713716955564	0
49975.40500419498	50029.76201243983	0
50024.11542290242	50025.79299951493	0
49999.27756647585	49989.79791973968	0
49975.331603970415	50018.305052245814	0
49989.444688856944	50015.01093933485	0
49977.12504489644	49984.27347298042	0
49990.25690366514	49976.93831099457	0
50008.542487659186	50029.22940403769	0
50030.156146407935	50022.63532110915	0
49982.07322711716	50040.05289780173	0
50015.510839560164	49974.52445377229	0
49991.451148315326	50008.25060634001	0
50004.828070634074	50001.96933190945	0
50005.25330437662	49996.96558677492	0
49985.312292490395	50028.4759868639	0
50009.362837543355	50030.82482796203	0
50032.563228420164	50009.47854831758	0
49995.611104707394	50005.87596824924	0
50030.271117137454	50014.62710637189	0
49984.88558796916	50014.44361380154	0
49964.64000266914	50008.941933773196	0
49988.96237106808	50042.15384836116	0
50009.56366943694	49988.76303901595	0
50003.12119682203	50036.8696976103	0
49992.18350608743	49998.14283062459	0
49981.495117914346	49992.42868929224	0
49974.716587797215	50013.61636381599	0
50007.40338647013	50005.50670355559	0
50004.1132212756	50009.0422421293	0
50010.68776219184	50018.411945879954	0
50015.32555646248	49998.84607093262	0
50030.745394478356	50020.15587370813	0
50025.03173903792	49992.682176105074	0
49972.46927924088	49992.61330818193	0
49996.89332440772	50014.40214761091	0
50028.82168033592	50008.767927582856	0
50012.027869657475	49992.27122572834	0
49986.86969018716	50002.801212535116	0
50034.801909062	50011.167777959345	0
50022.083673384936	50010.63417620861	0
50009.30764203974	49972.31312632704	0
50103.15309578686	50158.064379469346	40
50147.51108025063	50150.195548604774	40
50162.02502958832	50107.67228137749	40
50196.145914127184	50083.84259241603	40
50057.7274654293	50143.625107899126	40
50117.6817312931	50090.61010337993	40
50229.66997982777	50049.939051625835	40
50019.73589449825	50176.01952205669	40
50186.09739111049	50040.67242497007	40
50138.932761445234	50044.39912638112	40
50092.3583033374	50032.781410565505	40
50239.29715785393	50093.85353133472	40
50062.938355338265	50001.69725073734	40
50204.633479665354	49997.8598642283	40
50189.88250687463	50146.48816112111	40
50076.3505281873	50080.125957045195	40
50089.905042469254	49967.54856789217	40
50022.52881881887	49972.597879807574	40
49980.98954903864	50190.81293757624	40
50008.22766837542	49925.55009726577	40
49987.059232439744	49996.02518826187	40
50251.50600777233	50137.85749881283	40
50055.89488830293	50210.00350636191	40
49939.55013349965	49982.9984307954	40
50123.005838504105	49939.669991269824	40
49941.67715287855	50212.96499207517	40
50170.81018274654	50185.63926527173	40
49940.81038960713	50255.642232009086	40
50166.7238436371	49960.40603032904	40
49971.44477480145	49947.0922163177	40
49992.740097713206	50142.34997113818	40
49898.788694819	50218.29557060946	40
49893.727827224684	50264.58150434936	40
49994.23319301659	50098.448025675694	40
50246.111927712176	50180.19446156323	40
49847.65305966748	50278.26424555884	40
50036.67183825323	50035.705164558094	40
50270.27404439069	50039.79082607531	40
49804.60286580951	50257.76763137762	40
50246.98429561992	49998.24898563396	40
49856.75430645576	50191.63675968418	40
50129.16528192061	49987.64342975918	40
50037.94487880444	50095.348833765755	40
50013.93842055863	50224.75487125959	40
49807.360680699094	50210.10545137186	40
50097.61837021528	50210.7951536846	40
49810.038521458846	50304.43837868087	40
50287.81562813881	50205.66651754897	40
49847.62536600012	50234.84755313661	40
50271.15520846577	50252.17818740642	40
50285.30008091754	50080.238329651045	40
49817.188495030736	50347.522795024706	40
50318.539971936145	50248.15074054568	40
50299.429787650864	50136.97326071954	40
49868.188570301405	50317.409885941306	40
50280.95057601958	49961.76137780962	40
49843.76516064068	50380.48918798836	40
50027.01824129612	49884.20132825819	40
50109.02735598694	50250.91806008849	40
50010.06191053454	50271.27175973018	40
50337.267335390345	50169.49735981512	40
50183.22454259619	50230.31382883105	40
49904.35203371251	49948.04959381597	40
50180.65716976887	49918.532140306765	40
50072.11238556153	49883.15972428674	40
50183.69380586097	49871.06461725871	40
50232.34525117433	50228.36121064461	40
50232.92190511525	49953.524758620304	40
50140.183498662	49870.26933574509	40
50074.277026988835	50282.45025191051	40
49786.6486685779	50171.20143940036	40
50316.14916400566	50295.96708761294	40
50365.531276550755	50298.86324346057	40
49987.056615104775	50044.09802558502	40
50349.27388193084	50128.574969584406	40
49764.711158685386	50210.59795079997	40
50356.13725037663	50085.914762298235	40
49782.49823786346	50122.08795530762	40
49940.45608514559	50297.06990236921	40
50204.572181220225	49834.690955193175	40
49843.45939578247	50150.48200375668	40
49863.53650542181	49942.869884348824	40
49739.79935364949	50107.77557080693	40
49786.505232072246	50380.81031278487	40
50377.98310350839	50255.393518910525	40
50399.965268629654	50089.95071954264	40
50369.41781900982	50198.4010714847	40
50397.30194558702	50137.03994576521	40
50074.792156296615	49839.23046140622	40
49884.76071881027	50136.60203878958	40
50393.67940183659	50045.7867877372	40
49885.80787559616	50094.47681942973	40
50292.951469348154	50330.611671411956	40
50411.55112715754	50006.72969524121	40
50139.1781153233	50214.97175995409	40
50164.423552660046	49807.47465737723	40
50246.387507895866	49822.54311974696	40
50255.11147707892	49912.787391346006	40
50300.37555409879	49897.93781156026	40
50423.70051015071	50251.59847569373	40
50347.30103858843	50336.417256110944	40
50060.35648284239	50321.02993993808	40
49905.749796814096	49905.4074527395	40
50345.121546004484	49877.23986877168	40
49745.79159527819	50353.092585844875	40
49895.03929560274	50051.48501280711	40
49874.680840804176	49867.81519421546	40
49926.27312874204	50022.605689653756	40
50408.053704668135	50298.72088593792	40
50169.061406499415	49765.559209614585	40
50388.586005605044	49852.529793143454	40
49840.70546174125	49902.263972842295	40
50051.48992837894	49934.589565232825	40
50020.2503388975	50340.63202248451	40
50435.018543494974	50053.512754067815	40
50059.53029345513	50365.5292233784	40
50314.037990490906	49847.811070214164	40
50214.44019659101	50265.57820610459	40
49883.526287617526	50408.28279421618	40
50350.03979216573	50042.60214827007	40
49894.556543191626	49823.05246738487	40
50249.62944981978	50288.886725177465	40
50389.35000706392	50340.902232549546	40
50143.78345013656	50277.74670366017	40
50078.75830891606	49791.83042898179	40
50116.60713014801	49830.20959338314	40
49815.22353357115	50415.35693566524	40
50364.80857673774	49995.51021231939	40
50106.61451233028	50316.916841894585	40
50263.23181087446	49871.55839068757	40
49825.28972520717	50108.037824371866	40
49930.38067917016	50073.127772414045	40
50219.944043380456	50327.452401956274	40
49929.85284067012	49789.61950346931	40
50033.73823270766	49822.438816114256	40
50451.559772684326	50219.374482138606	40
49859.34157231186	49789.71704899383	40
49767.257714603256	50305.343948553804	40
50096.163962366925	50386.569299587834	40
50006.12427128014	50386.79387535834	40
49880.28690975111	50004.26752229262	40
49931.42844987342	50137.55647298424	40
50432.66203226432	49867.265179794515	40
50291.287880193246	49811.99259223779	40
49781.574955321084	50451.71803635926	40
49846.66557840353	50034.50142846307	40
50450.74712323335	49987.79153893018	40
49855.4301150712	49745.86881075394	40
50084.10901578678	49746.57102661441	40
49982.30427887113	50319.891064735195	40
50454.0754576975	50313.99308240908	40
50120.12713095204	49722.04261905355	40
49739.02716541977	50470.50620364175	40
50453.67243175848	50355.178681247795	40
49885.45887389751	49712.70561166751	40
50298.95256196813	50004.482290516215	40
49791.69955068596	49906.912401796086	40
49699.693400464676	50486.32763096005	40
49764.21342711249	50068.37613576682	40
50121.928780676724	49780.3221188602	40
50354.15128441559	49828.05038235134	40
50055.40494334518	50412.76329480746	40
49882.97473860724	49669.87211211622	40
49758.19226886486	49872.664697093314	40
49964.97377750139	50387.7880873426	40
49744.49602180217	50170.89346678742	40
50025.858034419296	49777.83523753776	40
49745.325857829295	50256.56300245273	40
49928.78598446157	49688.09948717701	40
50178.57823371958	50309.51194144136	40
50443.72721682336	50094.75339510128	40
50142.19440695538	50399.98708729809	40
50040.33990837324	49730.674198341745	40
50090.46774392783	50442.04696402581	40
49920.860657498044	50373.78599396179	40
49996.89884983771	49849.16058173947	40
49792.39117145137	50500.5318159867	40
50464.96769894673	50264.28869165177	40
49936.162674373976	49835.710408106956	40
49906.589684220286	50176.776865102824	40
49971.22947658738	49803.32815547712	40
50383.684800292	49952.94606507819	40
50496.655649715656	49973.74072195308	40
50118.65226306488	50479.97666851135	40
49803.397335074675	50038.26052310776	40
49967.5412063837	49665.74263851436	40
50428.32992943064	50390.99559228037	40
49731.805008360294	49909.9960892013	40
50466.06069723196	50137.470049918426	40
50203.413075760545	50369.64144727798	40
49825.876048307146	50455.31531962918	40
50161.115600306184	50479.28574280603	40
49976.04280098558	49900.07425906994	40
49724.26659342598	50294.75692253643	40
49939.63164214328	49878.468353156895	40
49947.75555106757	49732.609694591316	40
50478.38042008762	50029.30959167487	40
49853.54513569489	49830.71710602095	40
50200.18979645598	49734.0311579524	40
50163.27321561083	49711.07727588889	40
50340.998926377644	49952.2679481564	40
50395.59402825018	49908.664761368454	40
49704.763627978	50243.80225839736	40
49673.484520034144	50446.11720150293	40
50504.20396582809	50283.46370950631	40
49680.61737073555	50279.56419561983	40
50009.268319292685	50433.18281695523	40
50457.90113489021	50421.69217503783	40
50526.245112987024	50239.28379290977	40
50260.72623899215	49773.878362144234	40
49983.828627480325	50475.739995991906	40
49746.04502212722	50514.16142983981	40
50495.84590196237	49927.674710264844	40
49774.29829932454	50008.53203586042	40
49961.17879671164	50434.662450671596	40
50206.08293668697	50486.53152221657	40
50442.09138590746	49914.68672921556	40
49682.16809427472	50322.657146303354	40
49887.93075089667	50453.43329855299	40
50545.285858902964	50298.593936527766	40
50209.43560497182	49782.69624416229	40
50485.715729857526	50098.97743979169	40
50248.129311443474	50478.552040573035	40
49782.95175105368	49836.708039793375	40
50203.07452737051	49689.77348035022	40
50234.307322076864	49662.890181287636	40
49636.04850184843	50478.344894103124	40
50539.43279261563	49939.893813425144	40
50473.955121522056	50183.636155149936	40
49610.74331823025	50512.43741682437	40
49613.02085482072	50556.8945075377	40
49926.3126815179	49647.14690008526	40
50010.224684948465	49696.278923213424	40
49797.50275883372	49966.2390982415	40
50519.12912371017	50066.87581369844	40
50292.43024980266	50484.74234770967	40
49745.535976328116	49811.95690442587	40
49841.49456962058	49989.703760771794	40
49825.729089454086	49706.40499834976	40
49869.80329055565	50494.44957605619	40
49953.1124468776	50505.572930537746	40
50260.28291707704	50434.80602446527	40
49703.404502102036	50083.07607942775	40
50524.12932867325	50011.12004098239	40
50515.12997977639	50146.239816101035	40
49816.87628710377	50533.75917778491	40
50555.5273220375	50123.58261623411	40
49812.722137438184	49746.00118573965	40
49783.58229279046	49788.15971564702	40
50433.750933538795	50175.527294303494	40
49590.821553099304	50476.4873304155	40
50445.70108804221	50461.03077652128	40
50234.78160771078	50399.14993022563	40
50303.918075214075	49756.76412817396	40
49749.39822933677	49764.80807041022	40
50186.493499166216	50530.676524630195	40
49900.88123352776	49754.24487881242	40
50512.545452115	50330.80177644799	40
50146.45632467433	50339.03468179042	40
50278.25267414008	49649.66121969307	40
49564.91806893719	50513.053752875145	40
49567.70469057014	50441.22149503768	40
49701.44336142987	50199.53076921138	40
49758.171768228036	50560.68808260037	40
49700.399262759165	50149.571628068465	40
49633.0677557505	50324.42972989452	40
49712.1489420471	50548.50578297864	40
49748.942466416	49967.18374152638	40
50519.21933666517	50189.98809819334	40
50129.67519098712	49678.038583948764	40
50246.562591153735	49622.14733853026	40
49701.86804782026	49950.74615875157	40
50268.24063445156	50520.64213141725	40
49989.945572487515	49754.15027916891	40
50151.76089951015	50560.91730780757	40
49613.71228893677	50437.879538494206	40
49956.52333591251	50555.38944848122	40
49712.31081770814	49990.71036448077	40
49720.91968953557	50393.32347118136	40
49689.959025552336	50026.08753240957	40
50082.05820891714	49676.46694459473	40
50400.131833619365	50468.829008890585	40
49605.81519669751	50286.83957898123	40
50185.72735434932	50593.0633769732	40
49849.46861667966	50558.63916288357	40
50101.64924709774	50523.69596477503	40
50046.4424484687	50460.985951447634	40
49647.792218289986	50015.1871162336	40
50536.743797498246	50373.021898288825	40
49536.160870566055	50476.85965132533	40
49584.15013857627	50249.80276380917	40
50308.89348155146	49680.36348693652	40
50059.779331887345	49641.17816191107	40
50112.6986054971	50581.82077302093	40
49662.84252510885	50101.254782925556	40
50487.83581788259	50470.286280367676	40
49558.47162030917	50213.06866884416	40
49617.30733171221	50396.85987985568	40
49547.941603480256	50554.05660153631	40
49677.82113903528	50399.22148369557	40
49737.58405313598	50027.642757615904	40
50269.44881709637	49696.91450644088	40
50560.05606380362	50078.19552037007	40
49658.54691779036	49929.34118068772	40
49992.47619553109	50531.01560767236	40
50603.070003560584	50101.32939555134	40
49603.56142718378	50597.49049118717	40
50346.36809275976	49650.46464699764	40
50010.0925739759	50575.27697530857	40
50575.65735195747	50359.72605394283	40
49590.38743223426	50360.056592102395	40
50582.66335064993	50155.30778759333	40
50091.968559288456	49614.27356084789	40
50002.13023611249	49639.28420986743	40
49851.30543047592	49639.490852230054	40
50170.430154636466	50436.58919448236	40
49822.908305287834	50595.74184434536	40
50479.47794181307	50511.1465559194	40
50386.50572333432	50512.173494920615	40
49917.03023728181	50536.92821142406	40
49977.05093293102	49602.536089910056	40
50229.50691378278	50538.41097066222	40
50643.55977911951	50084.78142493006	40
49642.15141873429	50140.84227533199	40
50339.955976816476	49787.66809945212	40
50561.75067342114	50204.21911910764	40
50568.443040184655	50251.29620220969	40
49563.29468565439	50308.4052561399	40
49634.54038903441	49974.704375016416	40
50497.02717628079	50550.143149061565	40
49933.401393452914	50466.42856592081	40
50309.854158238595	50435.421461589234	40
49606.5810088421	50643.291228632384	40
49637.714698707234	50182.58366921232	40
49649.76968214065	50240.50376442555	40
49780.33153552203	49714.172437139256	40
50621.12656876017	50169.927098555796	40
50012.95700932044	49578.39327479447	40
50654.01243639974	50140.45038193714	40
50236.86239392187	49574.52212382785	40
50205.35482556408	49605.97398815106	40
50131.05890201457	49631.1850953464	40
50170.142172190994	49656.31149185521	40
50604.964875891084	50399.10852722985	40
49565.005152440935	50670.649715608226	40
49877.14902337987	49599.40119437358	40
49488.432667841334	50476.336989648626	40
50147.27597995586	50613.467029011	40
50080.26542027309	49574.125320553976	40
50429.9114926402	50507.63164296886	40
49833.854361341364	49596.099194883136	40
50478.641740794505	50595.266896267814	40
49963.941717904076	49558.865929361404	40
49865.364864085466	50617.97352949088	40
49457.50130830237	50508.7281174859	40
49803.87138314008	49663.38547544508	40
50269.42673999137	49537.305971899696	40
50329.00748811983	49723.32044931444	40
50273.23618764778	50373.97136450592	40
50372.427750088646	49747.6621945869	40
49614.288903376306	50217.47658722382	40
50558.648441829566	49976.20281312857	40
49596.023040704655	49957.25070639374	40
50299.95303868122	49604.657611510964	40
50392.93926232133	49707.32512963093	40
50459.52957388423	50634.325122262286	40
49560.789936603156	49930.76862504983	40
50641.61492057824	50206.03745290391	40
50346.025498954645	50409.69888832782	40
50414.59279404479	49746.60221135135	40
50586.56650339099	49940.69930769936	40
50619.43585455936	50356.042154725175	40
49747.219045531965	50426.21245989212	40
49492.61095431627	50539.548656985666	40
49793.40346187573	49574.503988412944	40
49687.660496733784	49893.74879472725	40
49881.8186383802	49553.57456806727	40
49612.46470939842	50049.648615560625	40
50461.93060683132	50683.12882576008	40
49652.955205128594	50537.25906379396	40
50041.16820147339	50501.83329080656	40
49590.95938458457	50007.980671156176	40
49822.9867088817	50642.78077919477	40
50651.88696358217	50414.3197851907	40
49600.69055412266	50132.532589145856	40
50433.71609432319	50593.27000228855	40
49702.10823866187	49778.65777099932	40
50242.35513663718	49732.37312914698	40
50405.99118396137	49808.047080632845	40
49589.98822155937	49890.2966673748	40
49560.55323255965	49980.130679992064	40
49546.6992872585	50713.36444539355	40
50339.0305976501	50484.03939726211	40
50229.684110034475	50588.95131860238	40
49716.008966652145	49849.64509696272	40
49565.74708049995	50163.02049187246	40
49913.01926069503	50585.29903507979	40
50471.225333143935	50724.781284904995	40
50517.08125280163	50439.76018656744	40
50605.94139690508	50056.422509858094	40
49901.96380315227	50640.67065488789	40
50665.52234923902	50356.33825866377	40
49655.93497616424	49860.39991907717	40
50676.03842742619	50175.86683597177	40
49973.367458425186	50599.530626892825	40
50690.32634061812	50072.084724965236	40
50718.395769670264	50037.22296571028	40
49726.20704047242	50592.7486667155	40
49660.48157269286	50579.98522403513	40
49645.83474246663	50626.515837343715	40
50562.99941408972	50415.117742307506	40
50705.304053120024	50207.579185730916	40
50711.199735431044	50362.44726336281	40
50437.53331230028	49692.96087844057	40
49818.98093806652	49540.87681407128	40
50441.65402896501	49778.274387928795	40
50370.706700150666	49609.83515199292	40
50523.14610659009	49891.80981317369	40
49786.714883737746	50664.21779181611	40
50230.91158804958	49513.19097262562	40
50597.50614888326	49997.42977748497	40
50290.611649950515	50560.01225110861	40
50674.591614416684	50024.55574107777	40
49658.30472196131	49759.11527447409	40
50531.01780449986	50482.33080371827	40
50538.13617617939	50561.45569468118	40
50634.467812255905	49928.979438274815	40
50430.262255991634	50551.57142103774	40
50632.413904542045	49975.00965102803	40
49923.77357221086	50678.25891355989	40
50686.95611005555	49976.68052395847	40
50579.96548676731	50534.448278067066	40
50612.506968699076	50247.94098340823	40
50524.878378425026	50601.11504115287	40
50506.46589195262	50664.6112581059	40
50423.46110797613	50732.95583492548	40
50717.06837328274	50108.75848056408	40
50724.50269823329	49956.119881952305	40
49543.58909584933	50356.09343510872	40
49518.44547819331	49917.50124358959	40
49444.23863032171	50463.69953936046	40
49529.508250416904	50282.60634894073	40
49739.70757820214	49686.17140583387	40
49719.63241877137	49733.302167923575	40
50185.627537018685	50643.053944101586	40
50752.82267249952	50212.85902304231	40
50457.87491878139	49828.24362928813	40
50271.65450887482	50601.40707822398	40
50049.67695231923	49538.341672421404	40
49904.89755168138	50714.728406098424	40
50012.375004219706	49517.84734593618	40
49504.384619772885	50382.9173153617	40
50417.536110663095	50655.576575646795	40
50142.74651910227	50662.73259802337	40
49718.14008077749	50633.922493922	40
49795.47205723745	49616.9584773357	40
50331.50899152	50530.70351176924	40
50659.96019867919	50312.23897300831	40
49968.8330315889	49510.067452165706	40
49679.226810391134	49719.72855641903	40
50769.67961709352	49970.044697890706	40
50002.67890805097	50637.70669873037	40
50376.638395452435	50717.793698642745	40
50719.48127875532	50156.81179153629	40
49515.25870853384	50220.61422542892	40
50344.05370934942	50571.95295372888	40
50145.0640761025	50706.58647252668	40
49660.26110960139	49813.93212750356	40
50390.50260400591	50411.883233922425	40
50614.60451847548	50569.841474315006	40
49984.17428941725	50678.35175822033	40
50380.98025747972	50591.774462629386	40
49949.81677350573	50635.4074333901	40
49602.01930634881	50695.74663569636	40
49503.90900570705	50721.27481788428	40
50619.35469365039	49888.65630688569	40
49621.78325473789	49789.247828586085	40
50102.87551820131	50691.45248646104	40
49916.83521159737	49587.98890054574	40
49777.86219920407	50606.20910691014	40
50358.51794930788	49566.18008134389	40
50692.62122070541	50404.3080149276	40
49634.293579013975	49705.36668690365	40
50796.346913367925	50235.458221043045	40
50679.420621294805	49929.37073165108	40
50673.208234576305	49883.70231799895	40
49498.05303720741	49878.85792981259	40
50570.277760330035	50033.19231853953	40
50491.31597466477	49800.97822547972	40
49463.309797228656	50393.38101085328	40
50478.73981928963	49746.094431498284	40
49581.5365456065	49798.0664777224	40
50765.340106074735	50157.385019170986	40
50513.19898708353	49849.512230397406	40
50553.856859330335	50679.72050224332	40
50075.11895760446	50601.051889581344	40
50308.83664302872	49561.63800705094	40
50512.357671128855	49722.2413878664	40
50693.175795422874	49846.88940604736	40
50567.94948274692	49901.364967515234	40
