# Supplementary material for: Abundant Topological Outliers in Social Media Data and Their Effect on Spatial Analysis
Source: PLoS One. 2016 Sep 9;11(9):e0162360. doi: 10.1371/journal.pone.0162360 (PMC5017681; doi:10.1371/journal.pone.0162360)
Supplement: S5 Dataset — See the respective attached file. (ZIP) [file pone.0162360.s005.zip › S5_overlap_lws/clust_42_51.csv]

50000.0	50000.0	0
50005.617866136956	50000.0519731636	0
50002.52047643192	50004.876090250946	0
50002.689334711264	50003.13657812308	0
49993.82957819091	50000.67820598295	0
49999.02133034173	50002.74311771021	0
50000.62508924751	49997.57153556058	0
50003.12463782944	50000.09610427862	0
49997.57385027558	49999.84121669528	0
50000.7474054147	50010.00724846448	0
49994.4714122237	50008.6578664922	0
50009.65697956892	49993.518401903086	0
50006.21919399996	50005.54852243241	0
50001.095320914435	50006.51696888545	0
49997.76648551505	50011.80979805977	0
49992.871942356476	50015.39754370275	0
50012.74981278483	49986.73871695857	0
50018.58647191826	49990.55611261125	0
49993.479156172514	50013.71835514086	0
50015.96499319302	50006.705808788436	0
49989.3655601913	50011.220919868014	0
50020.12901804716	49990.64524344877	0
49997.53397774438	50013.28163175991	0
49992.02291687238	49993.22394946702	0
49993.70087287382	50012.49075380555	0
50014.038708603686	50009.481436982765	0
49990.5206090736	50010.10707474396	0
49995.815075999715	50002.757859915895	0
49988.57262477311	50018.87567586168	0
49985.205754429204	50018.991416067714	0
50000.753092597726	50008.92987510806	0
50007.12835689727	50004.5064469943	0
49988.18316939765	50021.965627571284	0
50023.00980510928	50012.84799172331	0
50015.303310407464	50002.549411548316	0
50003.71952171015	50003.70894044671	0
50008.88986368925	49979.077652611086	0
49996.81979534139	49995.34390749475	0
49998.94671960802	49990.96645783639	0
50007.58827520875	49972.71365685861	0
50008.876317257826	50005.85307888341	0
50000.8144250401	50013.706889942834	0
50003.714838425534	50007.820901458785	0
50001.588387733704	49976.2283774819	0
50016.100105237405	50010.206884821266	0
50001.35678820628	50015.50812547974	0
49986.21253594532	50016.916857276745	0
49996.35393901498	50000.28888942667	0
50006.46273709469	50012.86513056279	0
50004.75420497777	50017.69122242193	0
50005.66435559645	50003.276707844845	0
49992.34798452613	50027.8751629872	0
49995.45944176766	50024.66749863028	0
49984.74545734642	50026.693621182414	0
49991.107740510946	50005.27986082665	0
50002.66515454976	50012.75072682848	0
49981.244047583124	50021.223953608634	0
50024.3612314805	50010.80504013063	0
49999.239320752036	49976.959525565035	0
49987.115787018316	50000.97386580161	0
50005.81254185144	49991.93259326773	0
50009.513775259125	50007.19859393015	0
50022.34214683989	50018.54227954308	0
50018.211643719034	49989.32904480352	0
50004.547079700096	49982.58527082029	0
49988.8456146988	49993.5372812326	0
49990.448020219235	50002.43383338751	0
49988.8883163795	50025.70348757823	0
49993.95605091015	49990.62298435866	0
49979.57349343251	50017.44743331287	0
49993.61998194337	49998.8335980756	0
50014.931316771435	49985.91142186888	0
49993.608343833825	49992.74728509485	0
49977.440538726456	50020.13597552961	0
50007.968850473684	50013.02057694987	0
50013.34750767807	50004.97356768187	0
50003.200530054564	50017.44372002275	0
49999.23305352258	50009.409663930746	0
49991.425046132455	50023.405105677804	0
49994.724523319564	50019.00029264135	0
49991.27881765631	50010.76046682384	0
50006.84586173645	49978.00618291794	0
50028.831314768526	50011.34911333689	0
50001.3612650346	49979.21196468529	0
50020.98863127538	50004.80596532164	0
49998.75093557429	49995.82732925432	0
49995.4441258003	49997.28253788326	0
49991.489081565116	50012.21829990068	0
50006.24099323281	50011.48454490207	0
50004.79866590971	49991.89932227533	0
50016.233772829895	50003.19904894724	0
50016.714459267714	50015.182749829175	0
50017.7315448403	50017.16734048088	0
50021.991572317085	50017.52189201108	0
50006.91518930322	49998.42962103721	0
50007.56048927315	49991.89347014625	0
49993.93809606977	49988.93913320493	0
49987.00664227186	50012.58033247648	0
49997.0858178483	50008.93395138812	0
49994.04919956522	50016.66461972759	0
50011.84285352973	50005.72617756539	0
50014.481944166946	50006.68362759123	0
50007.871174675056	49990.44715453634	0
49993.63386266311	50008.00409428245	0
50022.74306037996	50021.18141586944	0
50005.93254669708	49984.05523899566	0
49992.24889826113	50009.939607623324	0
50008.4427934885	49998.58463635654	0
50001.04290890485	50011.37214186102	0
49999.3052704781	49993.19977632991	0
50010.89753360852	50022.16578353757	0
49993.175524820836	50006.918569045156	0
50016.91622746796	49988.41137453173	0
50003.59408194109	50010.58844588422	0
49989.481770527505	49995.4861177332	0
49984.73585085144	49994.20070302458	0
50012.837114776354	49985.1365133406	0
50000.34305247011	50012.785151609714	0
49995.93687457166	50016.99500522154	0
50003.31097355637	49986.238309245724	0
50000.04605916713	50022.082498322925	0
49979.589436539696	50028.499326432466	0
49985.52414874005	50010.01286309389	0
50007.108907010544	50020.95847414887	0
49986.966473469394	49991.51938352491	0
49996.327747491756	49980.00227674999	0
49988.17212697217	49996.38698153703	0
50019.31313217457	50007.61923985611	0
49992.53588896353	50022.37133355393	0
49999.09466713823	50013.476121375024	0
50029.14446966455	50014.75448633938	0
50013.38928689112	50014.433837214296	0
49991.27886238349	50020.93796858425	0
49991.83480712943	49987.47643329798	0
50024.589045646135	50016.69583277622	0
49990.247207031265	50014.37724764673	0
50003.43966867959	49997.20275845644	0
49979.17630883298	50019.5881879999	0
50004.97473340724	50011.470830402024	0
50000.53356820436	50002.76897484182	0
50001.61653316917	50021.572832778234	0
50018.94424032681	49993.60663840168	0
50020.38047703234	50020.74765985587	0
50003.83350669472	50012.03122730116	0
49994.89504568151	50012.84439750901	0
49996.87682846905	50025.861913791916	0
49997.098711243336	49994.16967536577	0
50008.03526460013	50010.35644971345	0
50001.92318083519	50017.45295154525	0
50000.377491796935	49976.984220335165	0
50026.91338485968	50022.55672487124	0
50010.45322470468	49995.07446463879	0
50025.84685964897	50018.18498681671	0
49990.80211823522	49972.58716393453	0
49994.72272385651	50011.37120620343	0
50001.852378398005	50018.878474248006	0
49993.667654834906	49987.16892821146	0
50007.45552580738	50016.24722775261	0
50006.35128652182	50019.260102430024	0
50017.30387364059	50007.37394946992	0
49992.58703477916	49996.877168060775	0
50009.947620039384	50010.555094314834	0
49981.69947842373	50032.69512916941	0
49998.7770444248	50004.736977470784	0
49994.8396787193	50028.32619228644	0
49982.117999111564	50004.50644407321	0
50013.2587395598	49973.331376080634	0
50007.117533706994	50013.97330272922	0
49986.106936163014	50005.875429998	0
50001.72815943438	49991.6223069385	0
49998.46111792426	49998.329947724305	0
49993.05079443288	49995.51758079045	0
49989.09372078051	50029.30164552847	0
49992.520614717694	50005.040407713124	0
49983.052676738946	50016.443790599325	0
50009.99933301167	49987.13042252917	0
50015.98052851708	50019.71642252736	0
50016.21088632802	50021.48245778065	0
49998.70534882709	50006.917655615514	0
50009.12283055781	49982.086019546914	0
50019.024422535396	49979.180277617896	0
49990.26812337824	50030.2433063761	0
50003.491373859586	50026.35326489596	0
50014.994024579595	50017.72461282274	0
49999.503039100484	49979.993643984395	0
50016.59446989725	50011.704717480185	0
49987.5977680182	50016.2290938631	0
50006.390223561066	50006.65247227412	0
49981.80446184957	50026.90913270939	0
50031.93010862833	50017.21669287606	0
49987.002216492045	49994.37889454773	0
49985.92984921823	49988.95089163288	0
49987.43993140122	50031.405447704085	0
50013.74744611762	50012.43595942395	0
50018.7613895136	49998.645986736985	0
49976.04473665306	50022.98122919165	0
49987.940111189746	50038.4642042733	0
49998.49833424281	50015.34065276485	0
49994.770924699485	49982.39483626172	0
50000.81946056605	49989.27299020345	0
50016.92192325264	50018.480079521134	0
49995.77472700451	50009.82146876009	0
50025.69800720146	50020.491751462134	0
50013.55698775832	49971.58637274212	0
50011.00484594075	50005.00909070638	0
50026.67566909949	50012.980460931394	0
49997.33402353429	50017.842517393554	0
50004.40707653658	50000.68201633885	0
49990.062388632665	50021.873354042815	0
50007.94935946199	50000.55027054603	0
50021.52709422977	50008.28070517207	0
49974.42067889195	50019.43514323515	0
49993.46267817778	50033.181532471506	0
50011.86235055272	49996.41798817724	0
49987.663678211175	50043.84812144951	0
50007.67900232572	50007.70860501627	0
49994.15871647191	50038.08133593811	0
50007.33149770581	50022.79586273945	0
50012.948596504204	49999.23930996417	0
49994.60830319436	50003.57991862978	0
49983.259687413985	50006.67382320212	0
49987.767663779436	50025.748578925755	0
50000.377272225785	50031.02940101947	0
50006.200386445016	50001.51095319235	0
50025.26392312976	50023.16967630435	0
50013.22075925868	50006.565093937745	0
50016.585940684716	49986.990231434385	0
50010.34109688018	49983.7662747601	0
49986.57033639794	50020.426911942945	0
49995.74608418766	50014.093268935794	0
49979.820894012235	49999.83087349788	0
49992.848058799624	50018.606894891454	0
50009.49589345917	50004.08409166397	0
49995.445185531455	50015.34504338111	0
50012.65381958483	50021.704694713684	0
49996.32469968638	49986.25708256548	0
50015.35167753262	49996.81578074006	0
49986.545683340795	50011.15751195093	0
49999.01544000135	50031.23030123682	0
49984.04955694483	50033.704391224725	0
49996.34341982974	50016.06335658903	0
50003.28740459564	50033.504668726906	0
49991.228567853206	49998.994701024145	0
49998.48690694425	50034.82578726027	0
49978.796080530774	50029.228557862385	0
49972.68784987362	50023.40757561975	0
49979.767530607896	50006.443727209575	0
50003.901374846355	50022.071294366	0
50006.68412061943	49996.90955893893	0
49984.807419862154	50032.82916653138	0
49978.76889817724	50004.212907244015	0
50003.12234167268	49996.03595609164	0
50015.35949676402	49981.16546488212	0
50022.09116220106	50006.067597515845	0
49983.69614882663	49993.828876330015	0
49986.78398419033	50021.42345671076	0
49981.729597247	50017.71289487197	0
50005.12751088182	50026.85013294925	0
50006.22458721331	50010.28292114303	0
49996.483865586386	50007.00468741623	0
50009.52473506737	49992.39278211181	0
50014.49173332011	49995.93493838386	0
49994.50958438835	49996.90612479115	0
49987.59907203679	50009.38172949153	0
49984.960476002576	50031.0667794853	0
50008.74957161253	49994.92256567525	0
50010.46636301196	50003.077502344924	0
49984.148036034974	50017.19326230654	0
50004.971353289846	50029.65237519613	0
50012.70520670574	50000.99789815918	0
49989.42472028371	50007.06726861293	0
50027.670453407736	50018.20325321183	0
50011.440803861224	49968.8031552737	0
50037.945541020505	50011.155881581384	0
50001.96560497818	49985.14721363819	0
49991.94746759981	50013.46046976003	0
49999.00956378052	50025.146383235246	0
49982.77803511375	50003.13282277213	0
50014.11323694496	50000.20060613697	0
50023.13171616355	49987.58322604696	0
50004.21835121946	49971.40399318016	0
49990.15117831817	50013.05817990865	0
50008.16124251416	50039.635897582004	0
50007.9107866898	49997.54848848105	0
50000.976005797296	50001.37556251932	0
49996.1869171375	50012.1411597242	0
49981.777229712156	49995.12804494148	0
50010.25573551855	50024.995130932744	0
50002.20217308013	50029.874141640044	0
49990.618018822985	50036.4754032552	0
50022.654906278236	50014.17767062547	0
50000.18629733061	50004.775095715304	0
50025.70954018735	50015.05150700048	0
50028.39076938722	50013.5273054852	0
50004.52778030394	49989.54551679142	0
50016.11597760707	50023.63763528583	0
50012.06226017531	50002.80007589341	0
50015.57500712852	49976.59380574366	0
49994.04699387851	50036.766962947055	0
49994.23147591261	49994.86285691521	0
50014.20591833191	50001.96130031095	0
49991.086709624265	50026.4410707605	0
50011.53302681228	50007.14228004492	0
50017.28634181816	49997.76666689308	0
50009.97828130183	49998.98694511831	0
49998.42280858828	49997.16648699374	0
49981.63287193219	50012.98265475019	0
49991.38352638326	49994.802665766714	0
49998.19710648119	50026.74208698699	0
49989.2673735177	49992.100332574526	0
49983.60754580687	50026.18559871288	0
49994.711411941484	50029.90708723193	0
49985.614406423905	50041.25400036813	0
49989.39807355238	50009.12529163965	0
50001.85647537816	50002.18674254224	0
50007.411759296454	50011.884343995625	0
50012.52113279647	50010.93874121604	0
49995.30592486966	49991.43488924765	0
49979.11028741994	50021.34781520681	0
50011.93847514872	49994.777266105055	0
49997.2733219588	50022.30152669196	0
50003.09050523105	49994.98168183356	0
50023.58458192335	50010.008031241385	0
50024.400635161015	50015.63969515379	0
50009.31669316404	50000.960651664485	0
49988.547157255955	49986.54015875034	0
49987.42716531743	50019.481186598656	0
49984.02617602661	49992.260688525654	0
50006.996567558	50029.43673642438	0
50011.17538221257	50014.127750046806	0
49997.479248524534	50003.13788148927	0
50011.23886805816	49977.80876427163	0
49992.68056377014	50025.21909796744	0
50017.791785206966	50004.10504468356	0
49976.18799995448	50019.12711047864	0
50003.16269428631	50018.86082004992	0
50013.78688239874	50015.99415080916	0
50034.04869841953	50014.82994020081	0
50020.13939552426	49964.31969397732	0
49993.31683021726	50002.431098134926	0
49989.127824122916	50001.31052695597	0
49989.148691333205	50036.650567528675	0
49992.04054653573	50033.88130223572	0
49997.310770919445	50036.47767098101	0
50014.313896486216	50011.5437939993	0
49992.59109417176	50000.573211457	0
50003.566652880276	50030.50523785303	0
50008.267877108185	49989.07992392232	0
50003.849215893635	49983.772560070334	0
50027.92889428372	50020.7037335592	0
50021.73705097939	50009.564116499336	0
49979.67136981523	49996.9167302186	0
50023.68623823112	50004.8260394773	0
50008.60181165578	50003.29954302877	0
50007.03426341326	50002.78519483586	0
49994.34337435215	50032.255215823694	0
50008.65204366756	50021.587738195856	0
49991.824498461094	49968.903099107214	0
50018.683804969405	49969.64528418167	0
49994.911833902814	50002.06249770319	0
50016.093547154676	50001.04383182233	0
50014.49326475696	49993.41580814624	0
50010.70785577176	50012.68365077591	0
49992.09018308693	50030.92397957105	0
50009.82484592517	49966.31554819194	0
50009.86338540017	50029.15447883959	0
50017.04459773899	50009.42883168941	0
49975.05479511751	50020.48444939664	0
50018.814266957874	49976.935422037845	0
49972.86988915821	50011.1602949544	0
50018.73839936864	49964.38397057632	0
49986.31902075687	50007.88823209961	0
50037.84677869666	50013.49214320599	0
49986.7626497455	50022.57075428513	0
49991.27558686835	49997.38676047086	0
50021.65196854081	49986.9755175455	0
49991.72022925353	49991.05799227098	0
50014.31039277268	50003.195809406076	0
50006.33076488964	50021.85080608137	0
50002.45842725257	50020.733578880114	0
50011.95436890833	50032.05146346114	0
49976.475326719534	50026.32249645093	0
50004.463461898726	49974.22705170795	0
49979.26540775074	49998.92037446053	0
49985.75689271241	50024.974625693074	0
50016.455724572654	49985.246793367325	0
50017.17577699267	49991.01902038148	0
50000.601946745934	50034.29818728195	0
49992.16185760877	50007.363039662254	0
50008.80198918544	50016.70893323739	0
50008.86332272949	49997.23757014096	0
50005.45492158128	50004.812675392786	0
49969.349246922604	50022.47156029463	0
49976.08853392796	50028.32756045967	0
50002.331688862534	50006.25738942542	0
49985.74764509577	50012.984861611265	0
50002.02318493679	49998.08436648884	0
50001.91558525365	49975.034283284134	0
49999.095815587745	49982.605861267206	0
49978.35180052781	50017.54967237323	0
50012.38340044227	49979.87179005157	0
50023.600333695045	49993.823460517066	0
49990.4001842264	50016.861106052296	0
49996.075796262594	50028.875218757785	0
50009.63871960279	50009.357844056445	0
50014.32338329563	49980.620621059534	0
50004.370390024604	49999.55927239333	0
50009.933266449494	49981.04026973331	0
49998.279070073906	49989.14790118183	0
50000.09027862911	49985.965986953976	0
50007.58425433884	49982.493922115704	0
49993.48622997502	50027.222240225536	0
50017.4955434832	49965.03907990478	0
50010.51554905166	49989.16362642156	0
50017.824674773416	50002.22275061968	0
49990.75178922058	50034.86742795569	0
50021.88043196609	49961.175165641675	0
49996.64421145819	49998.7371607102	0
49991.75780021829	50019.4660592154	0
50027.913500418224	50017.15451996617	0
50013.81569746937	50019.689133858	0
50004.28831352451	50038.52084396365	0
49992.77931921248	49991.59900125161	0
49978.65701512325	50012.84377515613	0
50004.77482026446	49976.135135741635	0
49995.813684054854	50035.236614467474	0
49983.03468438865	50031.81985864512	0
50004.71734782377	49993.66931775265	0
50025.85747707013	50011.10938751277	0
49968.74387753086	50024.80184334084	0
49983.529336245294	50009.64252562868	0
49993.39848285341	50003.617739878144	0
50014.46718570509	49983.96089301351	0
50020.173441734536	50016.480228422304	0
50007.693507416174	50033.053834120445	0
49993.186312447346	50024.280714627246	0
49994.973836738965	50021.34108776201	0
49987.60408232425	50005.36708203352	0
50009.56722554615	49985.41140067304	0
50011.064823329914	50009.00448136461	0
49987.27549327144	50024.53233017405	0
50005.69923091442	49985.19514755773	0
49996.55414988045	49990.38935152011	0
49995.07237807018	50042.04749290123	0
49995.256284043724	50007.171566107325	0
50004.63754884523	50025.44366895706	0
49993.49255571869	49978.12434827637	0
49989.83621802233	50027.89987456958	0
50001.51715467434	50004.43497947403	0
50001.41748931328	50028.01783116377	0
49988.46472947548	50014.56638681003	0
49995.615601532205	49989.10904325816	0
49999.81186632161	50032.984149561446	0
50018.44718751919	50011.09523383245	0
50006.87791557796	49974.77446315902	0
49998.651631418616	50001.085531096855	0
49973.43281330659	50016.31538166456	0
49999.58320808095	50030.37685735507	0
49993.2894251306	50029.713716955564	0
49975.40500419498	50029.76201243983	0
50024.11542290242	50025.79299951493	0
49999.27756647585	49989.79791973968	0
49975.331603970415	50018.305052245814	0
49989.444688856944	50015.01093933485	0
49977.12504489644	49984.27347298042	0
49990.25690366514	49976.93831099457	0
50008.542487659186	50029.22940403769	0
50030.156146407935	50022.63532110915	0
49982.07322711716	50040.05289780173	0
50015.510839560164	49974.52445377229	0
49991.451148315326	50008.25060634001	0
50004.828070634074	50001.96933190945	0
50005.25330437662	49996.96558677492	0
49985.312292490395	50028.4759868639	0
50009.362837543355	50030.82482796203	0
50032.563228420164	50009.47854831758	0
49995.611104707394	50005.87596824924	0
50030.271117137454	50014.62710637189	0
49984.88558796916	50014.44361380154	0
49964.64000266914	50008.941933773196	0
49988.96237106808	50042.15384836116	0
50009.56366943694	49988.76303901595	0
50003.12119682203	50036.8696976103	0
49992.18350608743	49998.14283062459	0
49981.495117914346	49992.42868929224	0
49974.716587797215	50013.61636381599	0
50007.40338647013	50005.50670355559	0
50004.1132212756	50009.0422421293	0
50010.68776219184	50018.411945879954	0
50015.32555646248	49998.84607093262	0
50030.745394478356	50020.15587370813	0
50025.03173903792	49992.682176105074	0
49972.46927924088	49992.61330818193	0
49996.89332440772	50014.40214761091	0
50028.82168033592	50008.767927582856	0
50012.027869657475	49992.27122572834	0
49986.86969018716	50002.801212535116	0
50034.801909062	50011.167777959345	0
50022.083673384936	50010.63417620861	0
50009.30764203974	49972.31312632704	0
49986.24298802577	49927.56525012787	41
49992.91820985651	49882.00191528109	41
50006.57258009883	49965.99604962958	41
49960.326531545856	49981.178476725996	41
49917.28459936008	49968.72773759556	41
49931.2095469272	50021.34822217688	41
50054.89490482584	49970.52238286182	41
49893.018644954085	49928.55390306101	41
50029.84483154593	49928.247821302786	41
50021.278113861365	50013.89080214731	41
49979.993708678616	50025.38056048523	41
50013.189389304374	50060.297801240966	41
49985.88932561714	49832.6989672799	41
50060.115530253206	50070.89495875375	41
50042.4718216409	49879.62624950737	41
50087.91093695896	50106.973758150634	41
50133.22900722237	50105.638521132394	41
50132.02712514395	50150.86845659356	41
49941.70704085606	49928.28728462781	41
49867.411068020854	49977.158688439646	41
50045.879065291156	49829.519328264316	41
50155.388727911646	50061.26084207026	41
50057.008524049845	50136.22641563587	41
49949.54990129512	49884.50489603917	41
50179.51521616393	50104.763283089145	41
50182.089245287825	50151.703621480905	41
49844.177234609095	50012.95493238623	41
49880.33978800045	49885.56562277106	41
49869.68458788591	50053.014924831194	41
50103.068684928025	50186.027663566	41
50086.71445607384	49854.52658510434	41
50222.077589205	50130.23683154165	41
50083.4548987398	49933.076602275956	41
49925.75214350192	49848.86117477917	41
49823.191344298604	49965.477879097845	41
49967.67244133261	50067.47250785031	41
50157.35207721711	50012.24753441438	41
50196.98467841888	50048.33546178806	41
50016.44502754861	50121.65382619724	41
50111.956515921695	50064.84311522792	41
50026.46418982547	49789.89113526519	41
49851.37177121298	50094.555906604226	41
49881.83992726004	49841.28059944291	41
50192.95734217518	50200.91438183228	41
50097.990057850046	49978.196282379264	41
50112.41474467966	50019.942895490916	41
50063.18214245994	50212.68019435906	41
49797.18099021728	49932.477469307356	41
49806.76492265849	49883.56751911073	41
50179.5531777924	50241.01938879147	41
49790.90344399804	49994.59653342378	41
50068.61287117115	49783.465643794334	41
49884.89726011637	49797.374535593925	41
49962.482284741454	50111.89601199906	41
50079.79159155505	49742.11443786028	41
50018.185498098974	50230.90921921631	41
50005.36123576223	50276.75713833542	41
50238.748468408245	50179.858376346594	41
50035.470019939734	50306.49073504869	41
49976.562828674214	50240.16891079869	41
49937.58802798252	50212.52516949228	41
50114.65392108052	49800.18416979753	41
49935.83103149535	50268.24781216462	41
49847.07163464867	49911.44750950615	41
50243.402137312136	50067.5054230464	41
49767.21252002127	50031.896812121005	41
50135.523748784806	50265.431503724874	41
50289.93757886578	50084.18741498854	41
49837.056807458925	49838.68868957805	41
49726.13142860821	50022.10527007118	41
49995.299328154986	49755.583980703836	41
50023.301284105546	49722.37097512852	41
50156.01364547082	49779.51339128067	41
50003.69071589952	50191.05582511369	41
50140.45176403707	49971.18010961606	41
50197.21879241447	49761.00879540342	41
49808.53662532332	50086.2794097255	41
49695.475770449426	50054.00733915712	41
49785.12269760664	50130.58848139428	41
49896.54700654999	50117.14784053537	41
50326.98368179344	50104.94038391575	41
50072.692502066515	50274.552960508074	41
50249.56539222411	50019.39688402037	41
49804.121613923846	50172.53763080262	41
49924.10879771957	50084.23747701375	41
49733.79758981395	50077.69613957555	41
49701.42883287356	49981.16373762068	41
50042.46696214635	50351.03202729721	41
50260.20649286987	50225.251112171325	41
50067.42078682898	50012.33129198136	41
50282.32263747419	50267.34039283755	41
49889.444934707644	50013.10457267346	41
49988.1183252483	49694.66308977196	41
49986.49475213535	50320.67779837421	41
49836.60154099801	50145.69310978899	41
50178.342845534775	49820.55094011982	41
49890.988156827	50229.953474359754	41
50245.72007052816	49752.06267771796	41
50068.930851398916	50394.29544530606	41
50262.27424118865	50143.81459431116	41
49707.54426776416	50110.95664126688	41
50003.31794215346	50370.988682886506	41
49849.76260382313	49761.37571466889	41
49858.31567666477	50191.38702608956	41
49869.8556273519	50267.46370014056	41
49805.954398169335	50215.5425873206	41
50139.31742827387	50315.93422029604	41
50105.11007531244	50232.84128554608	41
50079.66946754158	50318.003715954255	41
50130.184530448925	49859.47136019414	41
50241.9963840833	49707.72919858815	41
49744.921315365435	49983.23919991256	41
49907.134234950056	50165.32143806962	41
49810.452875489835	49804.14804231952	41
50285.041763294495	49777.90633133294	41
50325.518849125656	49789.60224812523	41
50203.25779664263	49687.65868334217	41
50377.69611398793	50106.19927393676	41
50090.17478327113	49693.921144037966	41
50308.272093813204	50228.661311750846	41
50305.270315382244	50170.736496355035	41
50132.23996158172	49906.48996898712	41
49803.43050932678	50266.03349275567	41
50100.11961481102	50424.37990752845	41
50406.43723147623	50142.610125625026	41
50367.01161103654	49797.79224727746	41
49746.20419245667	49933.65600517059	41
50186.09921561697	49649.16465254727	41
50285.30524044468	49984.86212222383	41
50167.67413248033	49938.92074049954	41
49983.10442353615	50416.387033176914	41
50324.050322465075	50276.8775300048	41
49695.36245321788	50157.87356808544	41
50329.08317652944	49987.49184081435	41
50125.08222591192	49728.6243201565	41
49853.89672348421	49711.389626019925	41
50360.70331400829	50024.664256815086	41
50226.86437035353	49793.17797326315	41
50128.37341975209	49663.37229373829	41
50414.7368021232	49790.85534913969	41
50272.9707307208	50310.28569965897	41
50159.83656775501	49607.07686777173	41
50229.50571397185	50256.15371204983	41
50214.71527703493	49854.42675212557	41
49756.09139411255	50171.303810154626	41
50183.47648873015	49888.7072959165	41
49756.83309059603	50281.66932499922	41
50176.4611506413	50346.901979207694	41
50319.61584153966	50048.41856774298	41
49883.507732755745	50313.661056247474	41
50176.40122018228	50295.34063319967	41
50165.597843836746	49713.594014808186	41
49938.10604913011	50334.98661717846	41
49945.47191309724	49676.99658972373	41
50187.64685355113	50392.258266364624	41
50031.62519813695	50417.974118212085	41
50341.94060486017	50145.611631424195	41
49893.692580917465	49688.78028806634	41
50230.3396451924	50303.33287248729	41
50231.16110307107	49902.47428348791	41
49653.13094062919	50179.60470193397	41
49946.48721982488	50381.283150511386	41
50241.62742845319	49971.43882903421	41
50232.81669337562	50401.2506448596	41
49662.56508281756	50013.49907703044	41
49650.63429355579	50055.69443724192	41
49646.431301766504	50222.29005018629	41
49768.44017748048	49798.94390343589	41
50365.603733586	50293.62125982653	41
49621.15130037623	49990.12799790196	41
50453.311105897315	50131.69826568275	41
49819.814482754045	49674.683558793455	41
49607.48465266341	50036.16311159955	41
49973.86559725016	49637.09194919527	41
49965.28013556671	49595.88124684121	41
50019.425351672275	49639.93610494289	41
49563.57562260989	50060.32573499265	41
49776.362745296494	49843.13215038537	41
49776.505767690964	49751.54143707496	41
50139.80587745933	50395.346849369074	41
49611.67382171141	50257.37148809687	41
49949.42629233042	50160.62323639062	41
50398.31599975828	49833.40677928041	41
49758.58708430073	50218.592924780845	41
49838.68717006601	49634.97258234069	41
50162.754493342014	49561.08987532087	41
50187.36615085391	49981.277041766465	41
50102.82603646344	50357.011928499334	41
50009.592778143146	49594.043363169614	41
49890.61042379728	49750.16219607424	41
50068.1762871336	49649.02976753323	41
50241.93812569708	50445.95849489717	41
50432.017598970895	50087.85078486104	41
49609.37052023797	50195.577350328436	41
49967.16156096588	49789.33044732617	41
50459.890397963056	50046.535996659055	41
50154.113710715006	50436.71498682546	41
49955.247685749215	50457.16442806451	41
50272.73676381946	50477.76372942794	41
50278.26899063381	50384.15586814103	41
50069.78817396239	50455.11610865302	41
50275.069117526116	49917.58762870949	41
50253.06922106352	49831.79783711038	41
50398.95762229204	50001.335310020964	41
50362.017481434006	49856.989953979224	41
50441.281481089754	50175.15958949938	41
50022.92972485176	50462.39452304133	41
50181.4120196473	49515.99174049647	41
50397.7168630659	50185.82651985889	41
49739.05440807494	49722.14222801765	41
50184.8319884925	50469.43008625275	41
49899.02418423756	50379.245588596496	41
50123.87889931518	50476.51316532631	41
50310.454088036444	49742.55458030574	41
49955.184877734406	50506.646761668664	41
50228.241028732344	49649.45666970958	41
50394.651256420606	49952.90400913929	41
50496.98085408196	50149.242869272886	41
50522.54607398097	50110.449102218714	41
49703.99346793115	49689.10244221638	41
50368.92589466784	49919.44023585419	41
50382.91614332867	49756.35025736523	41
49692.27077181054	50207.03786656834	41
49930.069202228085	49767.7695753938	41
49712.06808661245	49640.2815893522	41
49538.74632466173	50102.37773073818	41
49661.66312345316	49706.49106300037	41
49837.547467790115	50305.17571536956	41
50342.18513874155	50199.2351468501	41
50282.61017138081	49874.23590267149	41
49658.19473256998	50264.71598813092	41
50411.02044066932	49912.490533815064	41
50041.38750366397	49683.27272669173	41
49701.17291473928	50284.13685811547	41
50118.55487963545	49553.06969812444	41
50087.79405708048	49592.8292671846	41
50148.25999422374	50208.720843958436	41
50099.04331312763	49514.973359980206	41
50048.643359176654	49575.83115841099	41
50326.81263266185	49894.42486845849	41
50181.76952045873	50520.141079453104	41
49795.95764888695	49634.495571608604	41
50328.603914355255	50382.541909034015	41
50330.67307470236	49937.065313043844	41
49771.42036666869	49671.41312732759	41
50385.20643025267	50059.53829363453	41
49628.79762208157	50138.92531130815	41
49873.27203043538	50415.89924284556	41
50210.060981196395	49941.756257294204	41
49634.512426879926	49663.74944895874	41
50052.02474114239	49525.24391357006	41
49908.72954847791	50438.56523565096	41
50407.803912160976	50309.16156169361	41
49718.85345783351	49897.64494796375	41
49724.89607015113	50246.51039379959	41
49918.27109158913	49644.987648053306	41
50531.769024152876	50175.54123362522	41
49590.96467320374	49682.83549272237	41
50212.768542062404	49483.236753528174	41
50276.87771433544	50526.164785249784	41
49683.394321228836	49603.27556259776	41
49919.724654181235	49593.945479535745	41
50085.16485176787	50500.192175426746	41
49621.9552977057	49733.67567670119	41
49813.30773239315	49722.77012182776	41
50074.84030839962	49470.50766824119	41
50321.83940702379	50541.21881598765	41
50328.76444525493	50319.27231512401	41
50456.17849196179	49818.64032907555	41
50498.156004138014	49795.96642338875	41
49618.95400234976	49777.782342011706	41
50334.352684225516	50493.97698585404	41
49998.995468089495	50526.308568490116	41
49840.76782830316	50352.11166597825	41
49767.490155813015	49598.91885428114	41
50473.58458316268	49864.315480628386	41
49546.13939649416	49691.38120428689	41
50235.61152188924	50554.10812344227	41
49568.12135996426	50014.00696536015	41
49660.847021129935	49561.92514603217	41
50255.47844701353	49504.769033445766	41
50013.85067133129	49546.92042064092	41
49816.406247107	50394.57336690783	41
50212.05797905699	49559.210498164095	41
50541.58286275575	49773.3647672885	41
49792.20767916501	50344.03382068108	41
50026.20767757611	50566.286095620286	41
49708.42455955228	49546.25235808711	41
50232.96922751592	49601.62069418231	41
49841.357226287495	49591.12433386755	41
50029.8298874423	49473.88380569434	41
49567.476443166684	50276.376412585174	41
49994.2067511962	49502.45549898671	41
49811.97665986036	49550.98304090439	41
50402.357867554936	49717.45014090947	41
50345.70534474171	50452.06419120964	41
50227.79907524909	50504.842852859285	41
49753.67055278328	49555.41303149783	41
50446.94225204931	49702.20839194286	41
49599.6983236364	49950.45405924791	41
49733.09493744002	49772.89783372687	41
49962.55543249356	50556.70681738872	41
50264.95296921161	49547.131403815976	41
50284.86801175602	49701.96796305555	41
50452.53951542953	49771.0738543577	41
50307.01716900943	50428.30389206923	41
49603.839921928724	50300.8899951536	41
49984.96120093799	50592.55976890068	41
49624.61513278253	49912.257639085175	41
49777.14881792281	49517.16360743721	41
50369.17347539997	50536.7803420972	41
50561.28341787442	50141.24731742807	41
49763.62614208962	49893.30396083341	41
50324.81294756455	50584.52210479591	41
49889.85899543562	50477.607771889074	41
49524.609206632194	50042.56844881207	41
49610.47058723334	49555.48455621122	41
50515.75206095615	49838.52601086571	41
49617.46678249531	49619.89481288525	41
49744.84116835059	50340.24252800931	41
50443.67306657263	49999.293423924675	41
50369.78227611825	50363.52069880963	41
49619.10820140708	50092.86667886439	41
49618.04447065173	49508.63294753615	41
50606.47293476952	50136.66390384452	41
49886.12283871366	50524.757291923255	41
50488.51245040699	50009.99208536367	41
50548.11947381092	49871.74211608513	41
49974.66674611642	50639.916904705446	41
49951.5134382625	49726.21624897895	41
50341.286204891425	50623.959871195206	41
49836.205181239355	50524.621100732234	41
50364.9635336779	50410.408531589994	41
50563.126081574424	50094.30617207174	41
50629.026540037885	50092.87453058863	41
49661.48320596594	50097.772498428065	41
49676.617421163464	50320.947315170764	41
50233.29814535162	49439.06725291259	41
49488.08392771419	50018.35532416821	41
49673.148656228026	49912.41350500587	41
50272.23948739057	49642.03288736671	41
50297.659409906744	49520.58366179181	41
50413.48017864802	50401.741838946065	41
50430.56084872552	49861.274916031434	41
50274.80802822075	49458.32655487464	41
50550.17537716862	49920.51718991082	41
50384.152819573916	50617.74214580938	41
50496.80726916485	49753.75450999493	41
49963.499886738624	49535.285866817685	41
49573.88945503668	49914.7084687073	41
49580.181298227835	49726.17320644477	41
49696.52912455353	49858.056613928005	41
49664.066611764705	49761.04995144261	41
50311.38247114823	49567.20077632215	41
50104.030906430075	50544.67716795381	41
49816.1660210968	49501.0695797593	41
49580.279941694425	49589.21438563143	41
50035.173427200854	50614.54418598007	41
50368.36831182642	50658.42207201293	41
50321.01331140687	49646.13331782067	41
49721.889983538604	49820.430409651686	41
50242.45204053304	50352.71898696519	41
50026.20149317697	50656.72307398832	41
50486.06691665384	50088.80941633312	41
49942.50234827951	50675.84415419112	41
50332.15371069609	49697.900839947346	41
50388.72882036416	50496.42551296941	41
49844.41562735316	50450.26399552365	41
50342.15049698974	49531.451243728116	41
49856.207312371436	49533.36648920407	41
50415.39545911225	50649.04648594997	41
50449.37943605435	50615.45103210851	41
50445.7960587888	50364.28696500236	41
50147.97268058842	50568.18641311905	41
50425.9387200038	50467.765317359845	41
50169.75189629921	49455.87143000112	41
50448.5341897448	50285.639500375284	41
50588.856238905195	49890.62536167775	41
49584.6214761871	50338.53110777214	41
50441.74165451736	50238.7304525568	41
49457.889800136894	50056.111091705	41
49577.72143840825	50225.96299547839	41
50308.33962271494	50657.400864310046	41
50389.80456127542	50229.04048031668	41
49582.35666324515	50118.92172448964	41
50268.667997139295	50580.28838374177	41
49917.46063839904	50560.17776732117	41
49413.72759874993	50038.242094477566	41
50450.16692822678	50505.147161784305	41
50489.88440309156	50203.1076135593	41
49566.479021934385	49546.95403762276	41
49533.68419944284	50243.78782148463	41
50342.419289027304	49485.97084404415	41
49764.025766660736	50379.87987646798	41
50305.51768261322	49833.65105880947	41
50675.42151364705	50108.19878645888	41
50105.817276639624	50592.8879647245	41
49901.65203289591	50703.75725124313	41
50577.778931792185	50053.14489026764	41
50608.441948950895	49850.91973187529	41
49942.181943878946	50602.49428945489	41
49670.17547324902	49804.171432516814	41
50560.25421723782	49731.842652137435	41
50492.406838862604	50290.45091639408	41
49853.02323505433	50691.367816906415	41
50388.41213268316	49542.059714277	41
50462.33111178365	50412.13639576868	41
49523.615237381426	50295.640730576415	41
49546.62167724531	50148.22102718154	41
50402.333106219034	50566.76758362102	41
49646.34816088796	49869.64571403105	41
50473.03576481587	50656.96157843038	41
49921.614247245365	49549.81334619021	41
50132.69803875394	50630.41006900545	41
50497.84325678471	50382.04898517231	41
50613.10627144144	49806.48017600038	41
50067.88567613631	50644.710359200675	41
49667.322116849	49955.4179768171	41
50104.99117584226	49430.41172294196	41
50500.974811620275	50692.544367603776	41
49550.46237940352	49647.53838800881	41
50003.075458459825	50693.49749008699	41
49511.237974069634	49726.27821833337	41
49696.25113389168	50365.33308018798	41
50600.192623973046	49745.37985750539	41
50138.168362573124	50677.05653268142	41
49510.50761663585	50183.0801361303	41
50560.090741158594	49825.82429027705	41
49468.8394042496	50192.50719036602	41
50646.112037724604	49881.856669800705	41
49596.93722862978	49823.759458269014	41
50093.46850026644	50679.23788596284	41
50663.53382700216	49801.29033824523	41
49548.890070490736	49816.79858766222	41
50138.57887916133	50518.368760497186	41
50516.57108505008	50049.95736459836	41
49546.68115405997	50369.49357668361	41
49834.477914744464	49456.910827938045	41
49482.77886872159	50283.24180241438	41
50284.074992837035	50622.26289374807	41
50561.708304476386	50009.26250348193	41
50325.58910782017	49446.606840345456	41
49881.50148791119	49571.07066511045	41
49483.11111055256	50150.74704884286	41
49896.9219956977	50600.97198898091	41
50510.159761010334	50244.783403842695	41
50553.7727651178	50269.36651344183	41
50509.13324757723	50738.84015943314	41
50547.62555045142	50377.87540227629	41
49902.933416429354	49502.61848142298	41
49649.15409376657	50368.769780123876	41
50424.89773067241	50694.88951072362	41
49644.757139578316	49468.73821656872	41
50214.88905128757	50593.372226546904	41
49987.92694722069	50738.224738084784	41
50531.70506826153	50419.072860065935	41
50116.23072055686	49389.90523816554	41
50602.69712553505	50274.2546173107	41
50182.04145575744	50619.66016224281	41
49881.467855033516	49619.40151580491	41
49559.96821214271	49763.88610247226	41
49607.91913488104	49438.89485580015	41
50607.95853566026	50223.88878196076	41
50341.30306604759	49405.83443433032	41
49555.41161746045	49971.05614444332	41
49529.67056978979	49911.46273149123	41
49825.831635727576	50568.176649524736	41
49948.71981285605	49489.63404871108	41
50299.522148399294	49609.54343005087	41
50688.73350978468	49885.832277131434	41
50534.074510245824	50310.84930828933	41
49503.66919877607	49809.48975201136	41
49501.58407590839	49679.543745308474	41
50579.035642701536	50315.62779797259	41
49878.441987144746	49458.77123424275	41
49788.3055845533	50518.07032891408	41
50505.08569721213	49931.26399756853	41
50068.52135412643	49384.1230126803	41
50724.85794493971	49856.246235577666	41
50546.8248114892	50711.88359164816	41
49492.54145897912	50082.81662434756	41
50421.92624245338	49574.73345662464	41
49900.90666178634	50646.49405285283	41
50375.463147971044	49452.90326598451	41
49582.248306102134	49479.168705896576	41
49760.104664452636	50557.30385447086	41
49971.2009891973	50776.848463095856	41
50524.900177357726	49978.43376812324	41
49567.71621896842	49426.70087835544	41
50623.47340498187	50315.765102928104	41
50444.54743411398	49955.63388575047	41
50174.84318998292	49407.018822306694	41
50405.81182328884	49423.550002346805	41
50598.632583335326	50358.71598078229	41
50387.81918931419	49497.49324978275	41
50024.52022602936	50771.14443990852	41
49632.05747177223	50409.31314232521	41
49522.10381351425	49435.36160420337	41
50412.288157567076	50736.24262417303	41
50199.81032683038	49364.17482399533	41
