# Supplementary material for: Abundant Topological Outliers in Social Media Data and Their Effect on Spatial Analysis
Source: PLoS One. 2016 Sep 9;11(9):e0162360. doi: 10.1371/journal.pone.0162360 (PMC5017681; doi:10.1371/journal.pone.0162360)
Supplement: S5 Dataset — See the respective attached file. (ZIP) [file pone.0162360.s005.zip › S5_overlap_lws/clust_43_52.csv]

50000.0	50000.0	0
50005.617866136956	50000.0519731636	0
50002.52047643192	50004.876090250946	0
50002.689334711264	50003.13657812308	0
49993.82957819091	50000.67820598295	0
49999.02133034173	50002.74311771021	0
50000.62508924751	49997.57153556058	0
50003.12463782944	50000.09610427862	0
49997.57385027558	49999.84121669528	0
50000.7474054147	50010.00724846448	0
49994.4714122237	50008.6578664922	0
50009.65697956892	49993.518401903086	0
50006.21919399996	50005.54852243241	0
50001.095320914435	50006.51696888545	0
49997.76648551505	50011.80979805977	0
49992.871942356476	50015.39754370275	0
50012.74981278483	49986.73871695857	0
50018.58647191826	49990.55611261125	0
49993.479156172514	50013.71835514086	0
50015.96499319302	50006.705808788436	0
49989.3655601913	50011.220919868014	0
50020.12901804716	49990.64524344877	0
49997.53397774438	50013.28163175991	0
49992.02291687238	49993.22394946702	0
49993.70087287382	50012.49075380555	0
50014.038708603686	50009.481436982765	0
49990.5206090736	50010.10707474396	0
49995.815075999715	50002.757859915895	0
49988.57262477311	50018.87567586168	0
49985.205754429204	50018.991416067714	0
50000.753092597726	50008.92987510806	0
50007.12835689727	50004.5064469943	0
49988.18316939765	50021.965627571284	0
50023.00980510928	50012.84799172331	0
50015.303310407464	50002.549411548316	0
50003.71952171015	50003.70894044671	0
50008.88986368925	49979.077652611086	0
49996.81979534139	49995.34390749475	0
49998.94671960802	49990.96645783639	0
50007.58827520875	49972.71365685861	0
50008.876317257826	50005.85307888341	0
50000.8144250401	50013.706889942834	0
50003.714838425534	50007.820901458785	0
50001.588387733704	49976.2283774819	0
50016.100105237405	50010.206884821266	0
50001.35678820628	50015.50812547974	0
49986.21253594532	50016.916857276745	0
49996.35393901498	50000.28888942667	0
50006.46273709469	50012.86513056279	0
50004.75420497777	50017.69122242193	0
50005.66435559645	50003.276707844845	0
49992.34798452613	50027.8751629872	0
49995.45944176766	50024.66749863028	0
49984.74545734642	50026.693621182414	0
49991.107740510946	50005.27986082665	0
50002.66515454976	50012.75072682848	0
49981.244047583124	50021.223953608634	0
50024.3612314805	50010.80504013063	0
49999.239320752036	49976.959525565035	0
49987.115787018316	50000.97386580161	0
50005.81254185144	49991.93259326773	0
50009.513775259125	50007.19859393015	0
50022.34214683989	50018.54227954308	0
50018.211643719034	49989.32904480352	0
50004.547079700096	49982.58527082029	0
49988.8456146988	49993.5372812326	0
49990.448020219235	50002.43383338751	0
49988.8883163795	50025.70348757823	0
49993.95605091015	49990.62298435866	0
49979.57349343251	50017.44743331287	0
49993.61998194337	49998.8335980756	0
50014.931316771435	49985.91142186888	0
49993.608343833825	49992.74728509485	0
49977.440538726456	50020.13597552961	0
50007.968850473684	50013.02057694987	0
50013.34750767807	50004.97356768187	0
50003.200530054564	50017.44372002275	0
49999.23305352258	50009.409663930746	0
49991.425046132455	50023.405105677804	0
49994.724523319564	50019.00029264135	0
49991.27881765631	50010.76046682384	0
50006.84586173645	49978.00618291794	0
50028.831314768526	50011.34911333689	0
50001.3612650346	49979.21196468529	0
50020.98863127538	50004.80596532164	0
49998.75093557429	49995.82732925432	0
49995.4441258003	49997.28253788326	0
49991.489081565116	50012.21829990068	0
50006.24099323281	50011.48454490207	0
50004.79866590971	49991.89932227533	0
50016.233772829895	50003.19904894724	0
50016.714459267714	50015.182749829175	0
50017.7315448403	50017.16734048088	0
50021.991572317085	50017.52189201108	0
50006.91518930322	49998.42962103721	0
50007.56048927315	49991.89347014625	0
49993.93809606977	49988.93913320493	0
49987.00664227186	50012.58033247648	0
49997.0858178483	50008.93395138812	0
49994.04919956522	50016.66461972759	0
50011.84285352973	50005.72617756539	0
50014.481944166946	50006.68362759123	0
50007.871174675056	49990.44715453634	0
49993.63386266311	50008.00409428245	0
50022.74306037996	50021.18141586944	0
50005.93254669708	49984.05523899566	0
49992.24889826113	50009.939607623324	0
50008.4427934885	49998.58463635654	0
50001.04290890485	50011.37214186102	0
49999.3052704781	49993.19977632991	0
50010.89753360852	50022.16578353757	0
49993.175524820836	50006.918569045156	0
50016.91622746796	49988.41137453173	0
50003.59408194109	50010.58844588422	0
49989.481770527505	49995.4861177332	0
49984.73585085144	49994.20070302458	0
50012.837114776354	49985.1365133406	0
50000.34305247011	50012.785151609714	0
49995.93687457166	50016.99500522154	0
50003.31097355637	49986.238309245724	0
50000.04605916713	50022.082498322925	0
49979.589436539696	50028.499326432466	0
49985.52414874005	50010.01286309389	0
50007.108907010544	50020.95847414887	0
49986.966473469394	49991.51938352491	0
49996.327747491756	49980.00227674999	0
49988.17212697217	49996.38698153703	0
50019.31313217457	50007.61923985611	0
49992.53588896353	50022.37133355393	0
49999.09466713823	50013.476121375024	0
50029.14446966455	50014.75448633938	0
50013.38928689112	50014.433837214296	0
49991.27886238349	50020.93796858425	0
49991.83480712943	49987.47643329798	0
50024.589045646135	50016.69583277622	0
49990.247207031265	50014.37724764673	0
50003.43966867959	49997.20275845644	0
49979.17630883298	50019.5881879999	0
50004.97473340724	50011.470830402024	0
50000.53356820436	50002.76897484182	0
50001.61653316917	50021.572832778234	0
50018.94424032681	49993.60663840168	0
50020.38047703234	50020.74765985587	0
50003.83350669472	50012.03122730116	0
49994.89504568151	50012.84439750901	0
49996.87682846905	50025.861913791916	0
49997.098711243336	49994.16967536577	0
50008.03526460013	50010.35644971345	0
50001.92318083519	50017.45295154525	0
50000.377491796935	49976.984220335165	0
50026.91338485968	50022.55672487124	0
50010.45322470468	49995.07446463879	0
50025.84685964897	50018.18498681671	0
49990.80211823522	49972.58716393453	0
49994.72272385651	50011.37120620343	0
50001.852378398005	50018.878474248006	0
49993.667654834906	49987.16892821146	0
50007.45552580738	50016.24722775261	0
50006.35128652182	50019.260102430024	0
50017.30387364059	50007.37394946992	0
49992.58703477916	49996.877168060775	0
50009.947620039384	50010.555094314834	0
49981.69947842373	50032.69512916941	0
49998.7770444248	50004.736977470784	0
49994.8396787193	50028.32619228644	0
49982.117999111564	50004.50644407321	0
50013.2587395598	49973.331376080634	0
50007.117533706994	50013.97330272922	0
49986.106936163014	50005.875429998	0
50001.72815943438	49991.6223069385	0
49998.46111792426	49998.329947724305	0
49993.05079443288	49995.51758079045	0
49989.09372078051	50029.30164552847	0
49992.520614717694	50005.040407713124	0
49983.052676738946	50016.443790599325	0
50009.99933301167	49987.13042252917	0
50015.98052851708	50019.71642252736	0
50016.21088632802	50021.48245778065	0
49998.70534882709	50006.917655615514	0
50009.12283055781	49982.086019546914	0
50019.024422535396	49979.180277617896	0
49990.26812337824	50030.2433063761	0
50003.491373859586	50026.35326489596	0
50014.994024579595	50017.72461282274	0
49999.503039100484	49979.993643984395	0
50016.59446989725	50011.704717480185	0
49987.5977680182	50016.2290938631	0
50006.390223561066	50006.65247227412	0
49981.80446184957	50026.90913270939	0
50031.93010862833	50017.21669287606	0
49987.002216492045	49994.37889454773	0
49985.92984921823	49988.95089163288	0
49987.43993140122	50031.405447704085	0
50013.74744611762	50012.43595942395	0
50018.7613895136	49998.645986736985	0
49976.04473665306	50022.98122919165	0
49987.940111189746	50038.4642042733	0
49998.49833424281	50015.34065276485	0
49994.770924699485	49982.39483626172	0
50000.81946056605	49989.27299020345	0
50016.92192325264	50018.480079521134	0
49995.77472700451	50009.82146876009	0
50025.69800720146	50020.491751462134	0
50013.55698775832	49971.58637274212	0
50011.00484594075	50005.00909070638	0
50026.67566909949	50012.980460931394	0
49997.33402353429	50017.842517393554	0
50004.40707653658	50000.68201633885	0
49990.062388632665	50021.873354042815	0
50007.94935946199	50000.55027054603	0
50021.52709422977	50008.28070517207	0
49974.42067889195	50019.43514323515	0
49993.46267817778	50033.181532471506	0
50011.86235055272	49996.41798817724	0
49987.663678211175	50043.84812144951	0
50007.67900232572	50007.70860501627	0
49994.15871647191	50038.08133593811	0
50007.33149770581	50022.79586273945	0
50012.948596504204	49999.23930996417	0
49994.60830319436	50003.57991862978	0
49983.259687413985	50006.67382320212	0
49987.767663779436	50025.748578925755	0
50000.377272225785	50031.02940101947	0
50006.200386445016	50001.51095319235	0
50025.26392312976	50023.16967630435	0
50013.22075925868	50006.565093937745	0
50016.585940684716	49986.990231434385	0
50010.34109688018	49983.7662747601	0
49986.57033639794	50020.426911942945	0
49995.74608418766	50014.093268935794	0
49979.820894012235	49999.83087349788	0
49992.848058799624	50018.606894891454	0
50009.49589345917	50004.08409166397	0
49995.445185531455	50015.34504338111	0
50012.65381958483	50021.704694713684	0
49996.32469968638	49986.25708256548	0
50015.35167753262	49996.81578074006	0
49986.545683340795	50011.15751195093	0
49999.01544000135	50031.23030123682	0
49984.04955694483	50033.704391224725	0
49996.34341982974	50016.06335658903	0
50003.28740459564	50033.504668726906	0
49991.228567853206	49998.994701024145	0
49998.48690694425	50034.82578726027	0
49978.796080530774	50029.228557862385	0
49972.68784987362	50023.40757561975	0
49979.767530607896	50006.443727209575	0
50003.901374846355	50022.071294366	0
50006.68412061943	49996.90955893893	0
49984.807419862154	50032.82916653138	0
49978.76889817724	50004.212907244015	0
50003.12234167268	49996.03595609164	0
50015.35949676402	49981.16546488212	0
50022.09116220106	50006.067597515845	0
49983.69614882663	49993.828876330015	0
49986.78398419033	50021.42345671076	0
49981.729597247	50017.71289487197	0
50005.12751088182	50026.85013294925	0
50006.22458721331	50010.28292114303	0
49996.483865586386	50007.00468741623	0
50009.52473506737	49992.39278211181	0
50014.49173332011	49995.93493838386	0
49994.50958438835	49996.90612479115	0
49987.59907203679	50009.38172949153	0
49984.960476002576	50031.0667794853	0
50008.74957161253	49994.92256567525	0
50010.46636301196	50003.077502344924	0
49984.148036034974	50017.19326230654	0
50004.971353289846	50029.65237519613	0
50012.70520670574	50000.99789815918	0
49989.42472028371	50007.06726861293	0
50027.670453407736	50018.20325321183	0
50011.440803861224	49968.8031552737	0
50037.945541020505	50011.155881581384	0
50001.96560497818	49985.14721363819	0
49991.94746759981	50013.46046976003	0
49999.00956378052	50025.146383235246	0
49982.77803511375	50003.13282277213	0
50014.11323694496	50000.20060613697	0
50023.13171616355	49987.58322604696	0
50004.21835121946	49971.40399318016	0
49990.15117831817	50013.05817990865	0
50008.16124251416	50039.635897582004	0
50007.9107866898	49997.54848848105	0
50000.976005797296	50001.37556251932	0
49996.1869171375	50012.1411597242	0
49981.777229712156	49995.12804494148	0
50010.25573551855	50024.995130932744	0
50002.20217308013	50029.874141640044	0
49990.618018822985	50036.4754032552	0
50022.654906278236	50014.17767062547	0
50000.18629733061	50004.775095715304	0
50025.70954018735	50015.05150700048	0
50028.39076938722	50013.5273054852	0
50004.52778030394	49989.54551679142	0
50016.11597760707	50023.63763528583	0
50012.06226017531	50002.80007589341	0
50015.57500712852	49976.59380574366	0
49994.04699387851	50036.766962947055	0
49994.23147591261	49994.86285691521	0
50014.20591833191	50001.96130031095	0
49991.086709624265	50026.4410707605	0
50011.53302681228	50007.14228004492	0
50017.28634181816	49997.76666689308	0
50009.97828130183	49998.98694511831	0
49998.42280858828	49997.16648699374	0
49981.63287193219	50012.98265475019	0
49991.38352638326	49994.802665766714	0
49998.19710648119	50026.74208698699	0
49989.2673735177	49992.100332574526	0
49983.60754580687	50026.18559871288	0
49994.711411941484	50029.90708723193	0
49985.614406423905	50041.25400036813	0
49989.39807355238	50009.12529163965	0
50001.85647537816	50002.18674254224	0
50007.411759296454	50011.884343995625	0
50012.52113279647	50010.93874121604	0
49995.30592486966	49991.43488924765	0
49979.11028741994	50021.34781520681	0
50011.93847514872	49994.777266105055	0
49997.2733219588	50022.30152669196	0
50003.09050523105	49994.98168183356	0
50023.58458192335	50010.008031241385	0
50024.400635161015	50015.63969515379	0
50009.31669316404	50000.960651664485	0
49988.547157255955	49986.54015875034	0
49987.42716531743	50019.481186598656	0
49984.02617602661	49992.260688525654	0
50006.996567558	50029.43673642438	0
50011.17538221257	50014.127750046806	0
49997.479248524534	50003.13788148927	0
50011.23886805816	49977.80876427163	0
49992.68056377014	50025.21909796744	0
50017.791785206966	50004.10504468356	0
49976.18799995448	50019.12711047864	0
50003.16269428631	50018.86082004992	0
50013.78688239874	50015.99415080916	0
50034.04869841953	50014.82994020081	0
50020.13939552426	49964.31969397732	0
49993.31683021726	50002.431098134926	0
49989.127824122916	50001.31052695597	0
49989.148691333205	50036.650567528675	0
49992.04054653573	50033.88130223572	0
49997.310770919445	50036.47767098101	0
50014.313896486216	50011.5437939993	0
49992.59109417176	50000.573211457	0
50003.566652880276	50030.50523785303	0
50008.267877108185	49989.07992392232	0
50003.849215893635	49983.772560070334	0
50027.92889428372	50020.7037335592	0
50021.73705097939	50009.564116499336	0
49979.67136981523	49996.9167302186	0
50023.68623823112	50004.8260394773	0
50008.60181165578	50003.29954302877	0
50007.03426341326	50002.78519483586	0
49994.34337435215	50032.255215823694	0
50008.65204366756	50021.587738195856	0
49991.824498461094	49968.903099107214	0
50018.683804969405	49969.64528418167	0
49994.911833902814	50002.06249770319	0
50016.093547154676	50001.04383182233	0
50014.49326475696	49993.41580814624	0
50010.70785577176	50012.68365077591	0
49992.09018308693	50030.92397957105	0
50009.82484592517	49966.31554819194	0
50009.86338540017	50029.15447883959	0
50017.04459773899	50009.42883168941	0
49975.05479511751	50020.48444939664	0
50018.814266957874	49976.935422037845	0
49972.86988915821	50011.1602949544	0
50018.73839936864	49964.38397057632	0
49986.31902075687	50007.88823209961	0
50037.84677869666	50013.49214320599	0
49986.7626497455	50022.57075428513	0
49991.27558686835	49997.38676047086	0
50021.65196854081	49986.9755175455	0
49991.72022925353	49991.05799227098	0
50014.31039277268	50003.195809406076	0
50006.33076488964	50021.85080608137	0
50002.45842725257	50020.733578880114	0
50011.95436890833	50032.05146346114	0
49976.475326719534	50026.32249645093	0
50004.463461898726	49974.22705170795	0
49979.26540775074	49998.92037446053	0
49985.75689271241	50024.974625693074	0
50016.455724572654	49985.246793367325	0
50017.17577699267	49991.01902038148	0
50000.601946745934	50034.29818728195	0
49992.16185760877	50007.363039662254	0
50008.80198918544	50016.70893323739	0
50008.86332272949	49997.23757014096	0
50005.45492158128	50004.812675392786	0
49969.349246922604	50022.47156029463	0
49976.08853392796	50028.32756045967	0
50002.331688862534	50006.25738942542	0
49985.74764509577	50012.984861611265	0
50002.02318493679	49998.08436648884	0
50001.91558525365	49975.034283284134	0
49999.095815587745	49982.605861267206	0
49978.35180052781	50017.54967237323	0
50012.38340044227	49979.87179005157	0
50023.600333695045	49993.823460517066	0
49990.4001842264	50016.861106052296	0
49996.075796262594	50028.875218757785	0
50009.63871960279	50009.357844056445	0
50014.32338329563	49980.620621059534	0
50004.370390024604	49999.55927239333	0
50009.933266449494	49981.04026973331	0
49998.279070073906	49989.14790118183	0
50000.09027862911	49985.965986953976	0
50007.58425433884	49982.493922115704	0
49993.48622997502	50027.222240225536	0
50017.4955434832	49965.03907990478	0
50010.51554905166	49989.16362642156	0
50017.824674773416	50002.22275061968	0
49990.75178922058	50034.86742795569	0
50021.88043196609	49961.175165641675	0
49996.64421145819	49998.7371607102	0
49991.75780021829	50019.4660592154	0
50027.913500418224	50017.15451996617	0
50013.81569746937	50019.689133858	0
50004.28831352451	50038.52084396365	0
49992.77931921248	49991.59900125161	0
49978.65701512325	50012.84377515613	0
50004.77482026446	49976.135135741635	0
49995.813684054854	50035.236614467474	0
49983.03468438865	50031.81985864512	0
50004.71734782377	49993.66931775265	0
50025.85747707013	50011.10938751277	0
49968.74387753086	50024.80184334084	0
49983.529336245294	50009.64252562868	0
49993.39848285341	50003.617739878144	0
50014.46718570509	49983.96089301351	0
50020.173441734536	50016.480228422304	0
50007.693507416174	50033.053834120445	0
49993.186312447346	50024.280714627246	0
49994.973836738965	50021.34108776201	0
49987.60408232425	50005.36708203352	0
50009.56722554615	49985.41140067304	0
50011.064823329914	50009.00448136461	0
49987.27549327144	50024.53233017405	0
50005.69923091442	49985.19514755773	0
49996.55414988045	49990.38935152011	0
49995.07237807018	50042.04749290123	0
49995.256284043724	50007.171566107325	0
50004.63754884523	50025.44366895706	0
49993.49255571869	49978.12434827637	0
49989.83621802233	50027.89987456958	0
50001.51715467434	50004.43497947403	0
50001.41748931328	50028.01783116377	0
49988.46472947548	50014.56638681003	0
49995.615601532205	49989.10904325816	0
49999.81186632161	50032.984149561446	0
50018.44718751919	50011.09523383245	0
50006.87791557796	49974.77446315902	0
49998.651631418616	50001.085531096855	0
49973.43281330659	50016.31538166456	0
49999.58320808095	50030.37685735507	0
49993.2894251306	50029.713716955564	0
49975.40500419498	50029.76201243983	0
50024.11542290242	50025.79299951493	0
49999.27756647585	49989.79791973968	0
49975.331603970415	50018.305052245814	0
49989.444688856944	50015.01093933485	0
49977.12504489644	49984.27347298042	0
49990.25690366514	49976.93831099457	0
50008.542487659186	50029.22940403769	0
50030.156146407935	50022.63532110915	0
49982.07322711716	50040.05289780173	0
50015.510839560164	49974.52445377229	0
49991.451148315326	50008.25060634001	0
50004.828070634074	50001.96933190945	0
50005.25330437662	49996.96558677492	0
49985.312292490395	50028.4759868639	0
50009.362837543355	50030.82482796203	0
50032.563228420164	50009.47854831758	0
49995.611104707394	50005.87596824924	0
50030.271117137454	50014.62710637189	0
49984.88558796916	50014.44361380154	0
49964.64000266914	50008.941933773196	0
49988.96237106808	50042.15384836116	0
50009.56366943694	49988.76303901595	0
50003.12119682203	50036.8696976103	0
49992.18350608743	49998.14283062459	0
49981.495117914346	49992.42868929224	0
49974.716587797215	50013.61636381599	0
50007.40338647013	50005.50670355559	0
50004.1132212756	50009.0422421293	0
50010.68776219184	50018.411945879954	0
50015.32555646248	49998.84607093262	0
50030.745394478356	50020.15587370813	0
50025.03173903792	49992.682176105074	0
49972.46927924088	49992.61330818193	0
49996.89332440772	50014.40214761091	0
50028.82168033592	50008.767927582856	0
50012.027869657475	49992.27122572834	0
49986.86969018716	50002.801212535116	0
50034.801909062	50011.167777959345	0
50022.083673384936	50010.63417620861	0
50009.30764203974	49972.31312632704	0
50020.86188029422	50183.20001936281	42
49995.01715557215	50222.54274999291	42
50038.367994276356	50136.12354702721	42
50069.35144646581	50176.76393420067	42
50011.80152555798	50266.243386275455	42
49990.18411647966	50117.08349416625	42
49985.0609295451	50071.26008882173	42
49950.65632307492	50244.76211723472	42
49902.2338480615	50255.64175798266	42
50015.18924511914	50037.633463994054	42
49980.65153848484	50008.07838832677	42
50038.31347959792	50230.258756646384	42
49937.54906172301	50011.53913614188	42
49974.90213480827	50173.710019978185	42
50058.876090207545	50095.13851469056	42
50062.07552490201	50044.84670104161	42
50093.24083283787	50216.34889728346	42
49922.90758414657	50054.1575889177	42
50022.87360587639	50316.50932957258	42
49889.9866247526	50023.28630040894	42
49926.50139408877	50167.65682600707	42
49946.12875105409	50294.64044452458	42
49909.68416955822	49967.925430690215	42
49919.27367801517	50212.758549043625	42
50109.37554121549	50103.73840211133	42
49864.63317268842	50220.614075117905	42
49911.6770517983	50126.6170878774	42
49847.22908090659	50266.21880150311	42
50049.54571888223	49995.52900491278	42
50150.572467106045	50084.46442906348	42
49974.84289776589	50334.705525940626	42
50049.38769351243	49945.14460457728	42
50180.50197737393	50051.1438591478	42
50216.84094518251	50027.18855436863	42
50129.80637594645	50148.43180839235	42
49881.95686244648	50080.47146797045	42
49815.34920917999	50236.69296403289	42
50161.284099285	50179.74863842256	42
50094.60701434848	49972.49063917536	42
49866.516453872624	49955.454934853886	42
50125.83073995407	49941.77201068854	42
50109.01197786197	50033.15104396281	42
50036.911774678934	49898.23384551197	42
50013.71671994182	49970.11123646124	42
49772.76757780062	50228.3495635031	42
49856.77662317418	50170.696578706535	42
49969.53487613294	49962.5615461689	42
49965.42905468199	50377.73244114503	42
49852.69592890709	49912.929309647705	42
50149.09616026786	49983.905753875704	42
49879.20845616538	50299.87637824436	42
49895.724816726106	49892.97373305457	42
49862.06981560063	50345.325112335086	42
50193.40749091757	49985.1677683478	42
49849.13392337576	50005.22171031159	42
50049.978525237544	49850.28180385257	42
49761.031426021305	50178.85529303892	42
49730.68156393915	50142.90412336567	42
49846.570242326954	50055.804890244835	42
50173.42493563759	49942.49054963147	42
50220.00804828617	50073.544534355504	42
49906.7427625404	49847.292350380194	42
50084.09114948822	49919.038353615426	42
50103.80073692155	50266.319767683286	42
50110.35583727687	50316.605584456614	42
50165.565669610995	49896.059473798974	42
50010.62944386176	50368.84988571994	42
49783.49341388232	50142.01827207371	42
49797.64561034923	50063.8302104204	42
49728.171392862256	50253.86887584556	42
49727.235665381566	50305.43183802246	42
50179.47487653824	50138.231438682815	42
50237.98567805206	49979.885083120105	42
50209.245874597604	49905.24846363786	42
50221.47010152489	49856.17553655895	42
49956.63881287956	50425.300531491965	42
49773.10812899495	50021.43396813499	42
50285.47625503682	49971.18319958293	42
49695.00295242316	50336.91050705151	42
49682.914528427784	50126.47667193181	42
50073.25555381679	49808.05600931148	42
50246.328125932676	49932.11490911853	42
49734.11032265782	50001.40030829864	42
49869.686671387666	50395.512029784615	42
49946.69510165041	50092.780505280025	42
49689.13201714633	50382.353995541926	42
49860.81350304122	50440.94113204813	42
49718.2926362279	50042.926799741464	42
50321.05182594488	49934.494719642644	42
49810.54996700321	49900.18557044654	42
49770.51415342894	50282.56116357114	42
49734.07543640803	50359.76342273528	42
49910.408312228465	50417.914290448716	42
50301.94927140366	49888.14596891731	42
50000.493336077554	49861.63207343818	42
50065.54093888272	50286.95185395043	42
49690.40224191014	50177.59086554256	42
50183.808761747	49828.01627855579	42
49680.49037942169	50271.77253621198	42
50344.7274423571	49897.33507456853	42
49688.02826398975	50010.424986996186	42
49751.73490398224	49957.8453749721	42
50264.79281515598	49864.25588452783	42
49677.627513301915	50057.09607550453	42
49695.43783170317	50223.32675774505	42
49998.24325292441	50453.5668434387	42
50206.85629146146	50181.05065572756	42
50101.481076137396	49853.55580137333	42
50388.70961263118	49890.19727068429	42
50364.39078417115	49957.66516318862	42
49806.28676511382	49985.15208427952	42
49961.946257638134	49895.48617924147	42
50367.70308127417	50007.23013128702	42
50139.04177001254	49806.90461813609	42
49836.577215893885	50100.029784491286	42
50094.79174860277	49764.366568240985	42
49948.35331039105	49824.745359155146	42
49646.86729981033	50172.988569502646	42
49837.92791044302	49859.25253415275	42
49633.75788331451	50257.15987113077	42
49928.58684966159	50461.876972560465	42
49863.137821439865	50488.65420045453	42
50261.00979052573	50018.85403290844	42
49817.76149882335	50395.648926607006	42
50249.26152005326	50172.33168479777	42
50235.37433141216	50215.158044728436	42
49904.515284773945	50363.27591196041	42
49970.4152673686	49781.39468948432	42
50282.257189995034	49819.47553710647	42
50281.46128051851	50226.91320933191	42
49732.25657469291	50094.418420419206	42
49903.943671047	50516.876503922016	42
50114.66655714581	49723.82747540398	42
50323.5655632762	49848.37387537533	42
49755.882499599255	50398.99480966927	42
50399.96925191688	50038.64636621158	42
50434.02292952462	49904.13119756965	42
50107.38393915637	50367.377939934304	42
49983.80581725946	50498.11830959088	42
50255.12997867923	50105.86592440497	42
50206.84678674031	49787.099755976815	42
50366.57558121202	50071.79592502969	42
49635.122474813696	50117.27796165602	42
50473.314662403885	49875.416877618525	42
49766.700928502694	50326.464783627904	42
50317.344149601275	50005.46583003342	42
49835.911168525075	50309.56430461294	42
49851.57585398568	50537.5878736245	42
49866.79968946094	49826.71588822093	42
50031.79821110037	50512.7276641621	42
50465.798514445036	49943.06422743018	42
49628.39309585653	50065.19761478763	42
49996.91382860256	49925.755016422416	42
49813.42335974098	50185.49222277034	42
50437.757441227826	49976.38338393336	42
49792.39337181827	49849.816271439355	42
49865.049302023755	50579.24727547182	42
50063.82177985883	50371.29378566993	42
50205.32311713433	49735.964952802824	42
50338.130138916495	50104.10359455695	42
50379.0435410257	50120.82963726697	42
50157.868363501446	49747.61950953241	42
50154.679998550426	50311.83055893998	42
49709.52441563923	49939.46448806862	42
50319.181641607574	50063.69312111492	42
49814.95459292512	50439.21692714949	42
50016.530378991585	49821.26877310498	42
49658.79367793232	49937.8105680545	42
49645.33502315015	49986.3017833429	42
49605.83613999265	50025.27004416254	42
50341.717941927025	50147.8949273521	42
49927.22289281797	49927.26736034262	42
50413.64972144629	50154.287726550974	42
49820.71620286164	49816.08911978511	42
50440.91969832326	49838.81452106663	42
50330.71451944799	50193.9961098612	42
49890.10946797184	50618.413720097284	42
49773.86203320175	50453.04111006451	42
50033.64200327249	50411.2852529948	42
49880.74589701742	49777.24413647312	42
49776.56301637554	49796.30098835576	42
49841.74900713455	49750.01800316557	42
50270.85520978155	50273.63031029643	42
50230.79413714048	50297.89885019354	42
50238.53516488387	49698.52498300455	42
49642.30168128926	50303.36272754159	42
50298.61630469033	50157.91519165405	42
50149.141933876796	50383.90102588753	42
50111.032335160126	49680.077756552084	42
50463.83168017282	49800.42364770581	42
50272.98486703272	49775.93594756477	42
50302.98409981927	49742.60586928838	42
50397.68434955167	49814.402039130815	42
49793.7952300127	49750.203870172154	42
49560.88289059526	50050.7760187306	42
50137.82977702391	49638.52231632823	42
49648.88181918623	50350.47184082204	42
50483.43624600045	49994.34077121545	42
49925.5818516086	49765.71974982835	42
50119.74232612642	50420.58503626059	42
49942.34982447144	49722.79378956588	42
50373.06945059	50183.06051892324	42
49994.34560977367	50542.93119609485	42
49959.35468151607	50573.84672300179	42
49817.14940470005	50503.262302485375	42
49829.06159862812	49703.18400679887	42
50468.47220003675	49752.00554463994	42
50062.97946120542	49695.994863146065	42
49968.23222724096	50620.73560914434	42
50158.54735481702	49700.96935594004	42
50398.54307086328	50226.816771931466	42
49595.10599716731	50093.74101777966	42
50077.42938040186	49651.44921009582	42
50443.00079354121	49713.65582143096	42
49809.642440869524	50552.4388084115	42
50425.8929030659	50113.043587488304	42
49933.810202663895	49672.30435798844	42
50200.71713641131	50244.707405383415	42
50422.48802042892	49669.127840543515	42
50217.59826809504	50344.46370678756	42
49595.26486891004	50285.62456930719	42
50022.961688619405	49662.9139302232	42
49812.66425363699	50348.88505667718	42
49604.98086510777	50157.8505909153	42
49696.15725758059	49893.481062991035	42
50047.537494836346	49612.58735971031	42
50291.979140128846	50311.210057412085	42
49983.6942205775	49693.70414251458	42
49556.77417248166	50307.39397454768	42
50151.37019213916	50257.36818741469	42
49653.477119184245	49879.705791715816	42
50502.270374314394	49714.88654455408	42
50264.78705723998	49660.05513542804	42
49554.1047907144	50167.72057279797	42
50179.47386120344	49609.9002312497	42
49569.505891107714	50246.46934164773	42
50056.72789949722	50551.29338675162	42
49621.292764846374	49839.84636909133	42
50474.39166289269	50104.595906237395	42
50367.94444762657	50261.93970373853	42
49603.838763437554	49882.61087763572	42
50076.73282305058	49576.3043858673	42
50057.0517216778	50598.65689623686	42
50072.188817558475	50438.437425347656	42
50310.82631983565	49667.45650108396	42
50463.277444354484	50149.775223418685	42
49768.664162662964	50521.50843715293	42
50516.21032115908	49897.90469595663	42
49759.325341133794	50571.79079000606	42
50347.63841480457	49740.661387939675	42
49609.4026756176	49958.75465826682	42
49925.26319880749	50649.04041871078	42
50319.48632661458	50269.19726817047	42
50477.11386702235	50059.96991956634	42
50035.03447538417	49733.233577474304	42
49558.62024437404	49871.912123517155	42
50347.025769318505	50305.44406287805	42
50553.371530106626	49923.43553635788	42
50361.72646852788	49664.016567750245	42
49892.426231883255	49735.6470079228	42
49615.44621435485	49796.09395736893	42
49604.0091379101	50329.049139294606	42
50013.2317841538	49574.31212680874	42
49692.3187029951	49846.67697036717	42
50110.45895577026	49603.10982623411	42
50321.602629291636	49619.619714786655	42
50381.68869369645	49771.39357466119	42
50005.520923927026	50651.02969376427	42
50466.61683844218	49665.13912084357	42
50451.22585947428	49618.23102131061	42
49586.77985289438	49757.13986978099	42
50439.79413569421	50207.12310118551	42
49955.49929604296	49633.652810523934	42
50190.384491207435	49563.00450365077	42
49839.0208496327	49655.0620923525	42
50229.97405951149	49589.65096561919	42
49632.560937849456	49736.967173259414	42
49647.27991020001	49696.438045490126	42
49900.302168180286	50684.24217720818	42
49997.00231636139	49621.409238530665	42
49575.313316773325	49828.30849192864	42
49947.24093058387	49589.81673960562	42
49902.954596241805	49566.57346357157	42
49528.5747974746	49831.671203078455	42
49550.39727246065	49790.21978436327	42
50537.1017915997	49964.13714268802	42
49547.3831415864	50092.36662633523	42
49697.66613258668	50427.850361464014	42
49572.46381433053	49992.270875545495	42
50501.56177216636	49605.82424257733	42
50069.440928895034	50489.132324372455	42
50450.238153429	50023.78383369616	42
49904.91561960957	49619.1760879546	42
49486.85596574417	49815.56620471787	42
50494.5910346939	50190.68766890086	42
50534.68712028951	50166.01148510114	42
50402.48974967872	50289.589379257	42
50552.24372857196	49873.268269485336	42
49676.61172632175	49658.92184203771	42
49887.43148268346	49662.01619785339	42
50369.41107293114	49616.37717830752	42
50536.430077143596	49680.50032934786	42
49660.32081845288	49816.72125220346	42
50327.8062804902	49782.73303457178	42
49671.893804951054	49767.087659971956	42
50144.47114347869	49851.012289894854	42
50326.16205463823	50346.56915687253	42
49863.01962919358	49584.37875530785	42
50426.61174597358	49765.01316299631	42
50472.209730680064	50235.96558399582	42
49790.37853816276	49644.68414629096	42
49975.35922657535	50688.337686893734	42
50550.52658253319	49630.50607378104	42
49473.175035573935	49864.71567367149	42
49945.802628030026	49540.71835109056	42
50044.57677552491	49533.52061316199	42
50182.41192059166	49653.71797833541	42
50596.74237634714	49614.31432331258	42
50504.87576334818	50265.18171723683	42
50459.4460533104	50284.58373809539	42
49790.73316575862	49938.74602320226	42
49927.39525478871	50725.35692599984	42
50567.54820190323	50001.943687300154	42
49875.16700051164	50728.45531515661	42
50365.741005005955	49572.51466145906	42
50520.14923260402	50313.77813839941	42
50033.41303221227	50694.79251160156	42
50134.82733216065	49558.74682104729	42
49637.42997358336	49637.563707749236	42
50469.90422233615	49575.64792435723	42
50565.96462541472	50312.46933899945	42
50391.40326600548	50336.82407792138	42
49735.27479243044	50608.80571448565	42
50592.88951487457	49843.38709983301	42
50314.20513688646	49569.67545224214	42
49954.45690469801	49495.253467444956	42
50394.704992200815	49728.98854684457	42
50166.457049330034	49522.90009516484	42
50002.202335807386	50592.3167375688	42
49872.83712037585	49534.20258078199	42
50228.45011155977	49636.78914390244	42
49949.139890470244	50528.872423540044	42
49513.42974906393	49763.48475620873	42
50524.343790629944	50028.80270896036	42
50260.2690360426	50372.15373771402	42
49721.18727893449	49646.81682440777	42
49526.253910145475	49973.78886972382	42
49525.55551100914	50201.28591161402	42
50275.12071331755	49538.66307965715	42
49635.43174148719	50397.349714141696	42
49828.84570906725	50711.29333870705	42
49719.99303986272	49774.69094716093	42
50587.248160401046	49563.56341157921	42
49945.27218939896	49446.458051791546	42
50132.44921700305	50465.97609686662	42
49823.949781992975	49545.846077793096	42
50087.163888634735	50630.09241307622	42
49766.38430903942	49889.51762428008	42
49787.694066191034	49580.13386359579	42
50512.77091512394	49840.123434421504	42
49741.895488023016	49570.947461910284	42
50565.26868098003	49717.43623197455	42
50608.30062272607	50024.62878757664	42
50113.318740999915	50509.195194850814	42
50537.242307420565	50122.01837301041	42
50407.77375953137	49942.840742344626	42
50519.567539519456	50079.68015675267	42
49691.35415818519	49719.24001827251	42
50349.84371160351	49523.49525294326	42
49517.550411373326	50055.0581674407	42
49506.10952100513	50150.19821789935	42
50046.295375826936	50743.83287839905	42
50525.2074330495	49790.755771108714	42
49846.08974798737	50626.44824620221	42
49973.1148586948	50743.75499901722	42
50277.686865542	49602.46610869632	42
50078.46491824994	49495.167758977295	42
50215.692992374745	49521.10325604782	42
50571.522324133744	49784.67337033378	42
49741.85585806407	50483.553170922656	42
50543.50000617599	49582.12368761328	42
50506.469164278235	49545.6402028329	42
49617.47892642797	50444.286919549275	42
49494.21274234725	50008.948781581195	42
49822.573254198534	49610.78887495562	42
50098.20147675924	50572.67181837695	42
49696.87108615949	50638.514064281335	42
50615.63466615452	49776.65469373704	42
49522.06890554077	49899.98592350795	42
50583.11744118707	49960.20893403414	42
50091.55087880341	50758.78385532697	42
50295.76574365381	49500.161580109816	42
49690.02313228496	50585.28006225712	42
49694.71784167787	49571.736001436926	42
49593.992342838035	50480.35829049325	42
49797.071229707035	50627.80675128267	42
49996.34540514486	49441.119075300914	42
49664.92691647819	50467.41689618668	42
50519.8708769527	49497.76331715333	42
49916.315844812736	50769.52440822443	42
49753.309835249456	49682.07932741399	42
50300.45495958328	50389.37829639176	42
49661.57083191718	50542.03382728192	42
49636.66692664591	49593.087774300475	42
50615.36793840763	49658.38186464053	42
50415.96778155172	49581.19898981981	42
50128.75779667955	49485.98955879544	42
49791.321684373506	50733.22409803475	42
49597.650477401745	49703.59304098374	42
49978.078573447	49400.77950944142	42
49735.9283368418	49849.955718833415	42
50637.900494987254	49704.0042872432	42
49684.80278074817	49614.90101954891	42
50175.59067364828	49477.55488861122	42
49619.782853371114	50519.94198785062	42
50577.39974412887	50089.5184565317	42
50607.077525392655	49734.513805472496	42
49824.479612183815	50764.31328049469	42
50534.8727219513	50212.45421982572	42
50567.06875220172	50046.54834867659	42
49911.270651868275	49482.31634431393	42
50039.044838329384	49471.79234957948	42
50109.34779593548	49447.39197759972	42
50021.80514795553	49386.51741179831	42
49567.22041209388	50445.72598381233	42
50220.802761148894	49452.86294514732	42
49969.969064424564	49358.12433627499	42
49786.9819953579	50787.100630716566	42
49471.28587826079	50053.42313621103	42
50521.82188843047	49453.851916304375	42
49536.09080556725	50353.84564604547	42
50554.52264608623	50252.567682969646	42
50367.29406011671	49845.663380306454	42
49749.304595096604	50764.03400309109	42
50400.73218267939	50378.8534085778	42
50605.751249141445	49888.86596053854	42
49863.928453889275	49481.07103441679	42
49560.29154702499	49920.10967673909	42
49895.611691295635	49432.885721431056	42
50121.013760816386	50792.61937315002	42
49495.003508023394	50322.87203259494	42
49598.93445171573	50373.878483641514	42
49460.466647738824	50172.36593248447	42
50655.99980349281	49890.925372952275	42
50179.30387568466	50484.72080101689	42
50088.87929571597	50709.33236139712	42
50630.464244993695	49975.24831499635	42
49539.190732917596	49728.60377949143	42
49580.50052866893	50543.704048816595	42
49601.919054832935	50590.38388229624	42
49529.25943449292	50272.09943251686	42
49958.771050066745	49314.08864284583	42
49993.943860000334	49279.27444427182	42
50437.18792524127	50322.36581920206	42
49721.09876678959	50682.4782030251	42
50306.18946630321	50439.46516330649	42
49957.23316785029	49244.235161694545	42
49506.03459532789	50106.79990920396	42
49912.755575570554	49258.412038422444	42
50121.08231990127	50676.452054815534	42
50125.67435236514	50610.56462841409	42
50585.64879873025	50355.83995660986	42
50095.03415856281	49403.50895699431	42
49916.49435012897	49302.34200365255	42
49830.89385265352	50811.4372697828	42
50293.109442245026	49451.11813099566	42
50561.10525683117	49476.18929557156	42
50607.54115748649	49495.305481618925	42
49479.16321390219	49959.94663554168	42
50140.83238390476	50832.8945594649	42
49855.90965209565	49404.814728379686	42
50348.808570450776	50405.04944822423	42
50132.84396250301	50731.788056518664	42
50567.50223540007	50399.15446234126	42
50096.98870150401	50832.92999284714	42
50630.28012687879	49551.561178149444	42
49648.580417161196	50648.40004861869	42
49858.81205170787	50849.98573068999	42
49463.35824219911	50359.907471577535	42
49710.37746797248	50523.05898646821	42
49537.589029086754	50562.593511403466	42
50583.30123423753	50444.10390253607	42
49452.85908303468	49995.24127807412	42
50476.86813814889	49477.412097909895	42
50656.19944008732	49748.91770609472	42
49440.82230315611	49796.99155457667	42
50168.21225114332	50757.12239503644	42
49586.953226545644	50199.8297708332	42
49427.19287941625	49863.8250321335	42
50627.45170847326	49928.177602715055	42
49942.11255130327	49201.03755640119	42
50522.89364735028	50407.12246008562	42
50557.586326840734	49527.42604781439	42
50640.43091065553	49599.41829897863	42
49425.91720193483	50039.22852654128	42
49976.64167626923	50792.87692660057	42
49392.386103602315	49830.2064084213	42
49497.497518547854	50580.61456110967	42
50161.3566957094	50646.72951621003	42
50017.67136497382	49774.44904362525	42
