# Supplementary material for: Abundant Topological Outliers in Social Media Data and Their Effect on Spatial Analysis
Source: PLoS One. 2016 Sep 9;11(9):e0162360. doi: 10.1371/journal.pone.0162360 (PMC5017681; doi:10.1371/journal.pone.0162360)
Supplement: S5 Dataset — See the respective attached file. (ZIP) [file pone.0162360.s005.zip › S5_overlap_lws/clust_44_53.csv]

50000.0	50000.0	0
50005.617866136956	50000.0519731636	0
50002.52047643192	50004.876090250946	0
50002.689334711264	50003.13657812308	0
49993.82957819091	50000.67820598295	0
49999.02133034173	50002.74311771021	0
50000.62508924751	49997.57153556058	0
50003.12463782944	50000.09610427862	0
49997.57385027558	49999.84121669528	0
50000.7474054147	50010.00724846448	0
49994.4714122237	50008.6578664922	0
50009.65697956892	49993.518401903086	0
50006.21919399996	50005.54852243241	0
50001.095320914435	50006.51696888545	0
49997.76648551505	50011.80979805977	0
49992.871942356476	50015.39754370275	0
50012.74981278483	49986.73871695857	0
50018.58647191826	49990.55611261125	0
49993.479156172514	50013.71835514086	0
50015.96499319302	50006.705808788436	0
49989.3655601913	50011.220919868014	0
50020.12901804716	49990.64524344877	0
49997.53397774438	50013.28163175991	0
49992.02291687238	49993.22394946702	0
49993.70087287382	50012.49075380555	0
50014.038708603686	50009.481436982765	0
49990.5206090736	50010.10707474396	0
49995.815075999715	50002.757859915895	0
49988.57262477311	50018.87567586168	0
49985.205754429204	50018.991416067714	0
50000.753092597726	50008.92987510806	0
50007.12835689727	50004.5064469943	0
49988.18316939765	50021.965627571284	0
50023.00980510928	50012.84799172331	0
50015.303310407464	50002.549411548316	0
50003.71952171015	50003.70894044671	0
50008.88986368925	49979.077652611086	0
49996.81979534139	49995.34390749475	0
49998.94671960802	49990.96645783639	0
50007.58827520875	49972.71365685861	0
50008.876317257826	50005.85307888341	0
50000.8144250401	50013.706889942834	0
50003.714838425534	50007.820901458785	0
50001.588387733704	49976.2283774819	0
50016.100105237405	50010.206884821266	0
50001.35678820628	50015.50812547974	0
49986.21253594532	50016.916857276745	0
49996.35393901498	50000.28888942667	0
50006.46273709469	50012.86513056279	0
50004.75420497777	50017.69122242193	0
50005.66435559645	50003.276707844845	0
49992.34798452613	50027.8751629872	0
49995.45944176766	50024.66749863028	0
49984.74545734642	50026.693621182414	0
49991.107740510946	50005.27986082665	0
50002.66515454976	50012.75072682848	0
49981.244047583124	50021.223953608634	0
50024.3612314805	50010.80504013063	0
49999.239320752036	49976.959525565035	0
49987.115787018316	50000.97386580161	0
50005.81254185144	49991.93259326773	0
50009.513775259125	50007.19859393015	0
50022.34214683989	50018.54227954308	0
50018.211643719034	49989.32904480352	0
50004.547079700096	49982.58527082029	0
49988.8456146988	49993.5372812326	0
49990.448020219235	50002.43383338751	0
49988.8883163795	50025.70348757823	0
49993.95605091015	49990.62298435866	0
49979.57349343251	50017.44743331287	0
49993.61998194337	49998.8335980756	0
50014.931316771435	49985.91142186888	0
49993.608343833825	49992.74728509485	0
49977.440538726456	50020.13597552961	0
50007.968850473684	50013.02057694987	0
50013.34750767807	50004.97356768187	0
50003.200530054564	50017.44372002275	0
49999.23305352258	50009.409663930746	0
49991.425046132455	50023.405105677804	0
49994.724523319564	50019.00029264135	0
49991.27881765631	50010.76046682384	0
50006.84586173645	49978.00618291794	0
50028.831314768526	50011.34911333689	0
50001.3612650346	49979.21196468529	0
50020.98863127538	50004.80596532164	0
49998.75093557429	49995.82732925432	0
49995.4441258003	49997.28253788326	0
49991.489081565116	50012.21829990068	0
50006.24099323281	50011.48454490207	0
50004.79866590971	49991.89932227533	0
50016.233772829895	50003.19904894724	0
50016.714459267714	50015.182749829175	0
50017.7315448403	50017.16734048088	0
50021.991572317085	50017.52189201108	0
50006.91518930322	49998.42962103721	0
50007.56048927315	49991.89347014625	0
49993.93809606977	49988.93913320493	0
49987.00664227186	50012.58033247648	0
49997.0858178483	50008.93395138812	0
49994.04919956522	50016.66461972759	0
50011.84285352973	50005.72617756539	0
50014.481944166946	50006.68362759123	0
50007.871174675056	49990.44715453634	0
49993.63386266311	50008.00409428245	0
50022.74306037996	50021.18141586944	0
50005.93254669708	49984.05523899566	0
49992.24889826113	50009.939607623324	0
50008.4427934885	49998.58463635654	0
50001.04290890485	50011.37214186102	0
49999.3052704781	49993.19977632991	0
50010.89753360852	50022.16578353757	0
49993.175524820836	50006.918569045156	0
50016.91622746796	49988.41137453173	0
50003.59408194109	50010.58844588422	0
49989.481770527505	49995.4861177332	0
49984.73585085144	49994.20070302458	0
50012.837114776354	49985.1365133406	0
50000.34305247011	50012.785151609714	0
49995.93687457166	50016.99500522154	0
50003.31097355637	49986.238309245724	0
50000.04605916713	50022.082498322925	0
49979.589436539696	50028.499326432466	0
49985.52414874005	50010.01286309389	0
50007.108907010544	50020.95847414887	0
49986.966473469394	49991.51938352491	0
49996.327747491756	49980.00227674999	0
49988.17212697217	49996.38698153703	0
50019.31313217457	50007.61923985611	0
49992.53588896353	50022.37133355393	0
49999.09466713823	50013.476121375024	0
50029.14446966455	50014.75448633938	0
50013.38928689112	50014.433837214296	0
49991.27886238349	50020.93796858425	0
49991.83480712943	49987.47643329798	0
50024.589045646135	50016.69583277622	0
49990.247207031265	50014.37724764673	0
50003.43966867959	49997.20275845644	0
49979.17630883298	50019.5881879999	0
50004.97473340724	50011.470830402024	0
50000.53356820436	50002.76897484182	0
50001.61653316917	50021.572832778234	0
50018.94424032681	49993.60663840168	0
50020.38047703234	50020.74765985587	0
50003.83350669472	50012.03122730116	0
49994.89504568151	50012.84439750901	0
49996.87682846905	50025.861913791916	0
49997.098711243336	49994.16967536577	0
50008.03526460013	50010.35644971345	0
50001.92318083519	50017.45295154525	0
50000.377491796935	49976.984220335165	0
50026.91338485968	50022.55672487124	0
50010.45322470468	49995.07446463879	0
50025.84685964897	50018.18498681671	0
49990.80211823522	49972.58716393453	0
49994.72272385651	50011.37120620343	0
50001.852378398005	50018.878474248006	0
49993.667654834906	49987.16892821146	0
50007.45552580738	50016.24722775261	0
50006.35128652182	50019.260102430024	0
50017.30387364059	50007.37394946992	0
49992.58703477916	49996.877168060775	0
50009.947620039384	50010.555094314834	0
49981.69947842373	50032.69512916941	0
49998.7770444248	50004.736977470784	0
49994.8396787193	50028.32619228644	0
49982.117999111564	50004.50644407321	0
50013.2587395598	49973.331376080634	0
50007.117533706994	50013.97330272922	0
49986.106936163014	50005.875429998	0
50001.72815943438	49991.6223069385	0
49998.46111792426	49998.329947724305	0
49993.05079443288	49995.51758079045	0
49989.09372078051	50029.30164552847	0
49992.520614717694	50005.040407713124	0
49983.052676738946	50016.443790599325	0
50009.99933301167	49987.13042252917	0
50015.98052851708	50019.71642252736	0
50016.21088632802	50021.48245778065	0
49998.70534882709	50006.917655615514	0
50009.12283055781	49982.086019546914	0
50019.024422535396	49979.180277617896	0
49990.26812337824	50030.2433063761	0
50003.491373859586	50026.35326489596	0
50014.994024579595	50017.72461282274	0
49999.503039100484	49979.993643984395	0
50016.59446989725	50011.704717480185	0
49987.5977680182	50016.2290938631	0
50006.390223561066	50006.65247227412	0
49981.80446184957	50026.90913270939	0
50031.93010862833	50017.21669287606	0
49987.002216492045	49994.37889454773	0
49985.92984921823	49988.95089163288	0
49987.43993140122	50031.405447704085	0
50013.74744611762	50012.43595942395	0
50018.7613895136	49998.645986736985	0
49976.04473665306	50022.98122919165	0
49987.940111189746	50038.4642042733	0
49998.49833424281	50015.34065276485	0
49994.770924699485	49982.39483626172	0
50000.81946056605	49989.27299020345	0
50016.92192325264	50018.480079521134	0
49995.77472700451	50009.82146876009	0
50025.69800720146	50020.491751462134	0
50013.55698775832	49971.58637274212	0
50011.00484594075	50005.00909070638	0
50026.67566909949	50012.980460931394	0
49997.33402353429	50017.842517393554	0
50004.40707653658	50000.68201633885	0
49990.062388632665	50021.873354042815	0
50007.94935946199	50000.55027054603	0
50021.52709422977	50008.28070517207	0
49974.42067889195	50019.43514323515	0
49993.46267817778	50033.181532471506	0
50011.86235055272	49996.41798817724	0
49987.663678211175	50043.84812144951	0
50007.67900232572	50007.70860501627	0
49994.15871647191	50038.08133593811	0
50007.33149770581	50022.79586273945	0
50012.948596504204	49999.23930996417	0
49994.60830319436	50003.57991862978	0
49983.259687413985	50006.67382320212	0
49987.767663779436	50025.748578925755	0
50000.377272225785	50031.02940101947	0
50006.200386445016	50001.51095319235	0
50025.26392312976	50023.16967630435	0
50013.22075925868	50006.565093937745	0
50016.585940684716	49986.990231434385	0
50010.34109688018	49983.7662747601	0
49986.57033639794	50020.426911942945	0
49995.74608418766	50014.093268935794	0
49979.820894012235	49999.83087349788	0
49992.848058799624	50018.606894891454	0
50009.49589345917	50004.08409166397	0
49995.445185531455	50015.34504338111	0
50012.65381958483	50021.704694713684	0
49996.32469968638	49986.25708256548	0
50015.35167753262	49996.81578074006	0
49986.545683340795	50011.15751195093	0
49999.01544000135	50031.23030123682	0
49984.04955694483	50033.704391224725	0
49996.34341982974	50016.06335658903	0
50003.28740459564	50033.504668726906	0
49991.228567853206	49998.994701024145	0
49998.48690694425	50034.82578726027	0
49978.796080530774	50029.228557862385	0
49972.68784987362	50023.40757561975	0
49979.767530607896	50006.443727209575	0
50003.901374846355	50022.071294366	0
50006.68412061943	49996.90955893893	0
49984.807419862154	50032.82916653138	0
49978.76889817724	50004.212907244015	0
50003.12234167268	49996.03595609164	0
50015.35949676402	49981.16546488212	0
50022.09116220106	50006.067597515845	0
49983.69614882663	49993.828876330015	0
49986.78398419033	50021.42345671076	0
49981.729597247	50017.71289487197	0
50005.12751088182	50026.85013294925	0
50006.22458721331	50010.28292114303	0
49996.483865586386	50007.00468741623	0
50009.52473506737	49992.39278211181	0
50014.49173332011	49995.93493838386	0
49994.50958438835	49996.90612479115	0
49987.59907203679	50009.38172949153	0
49984.960476002576	50031.0667794853	0
50008.74957161253	49994.92256567525	0
50010.46636301196	50003.077502344924	0
49984.148036034974	50017.19326230654	0
50004.971353289846	50029.65237519613	0
50012.70520670574	50000.99789815918	0
49989.42472028371	50007.06726861293	0
50027.670453407736	50018.20325321183	0
50011.440803861224	49968.8031552737	0
50037.945541020505	50011.155881581384	0
50001.96560497818	49985.14721363819	0
49991.94746759981	50013.46046976003	0
49999.00956378052	50025.146383235246	0
49982.77803511375	50003.13282277213	0
50014.11323694496	50000.20060613697	0
50023.13171616355	49987.58322604696	0
50004.21835121946	49971.40399318016	0
49990.15117831817	50013.05817990865	0
50008.16124251416	50039.635897582004	0
50007.9107866898	49997.54848848105	0
50000.976005797296	50001.37556251932	0
49996.1869171375	50012.1411597242	0
49981.777229712156	49995.12804494148	0
50010.25573551855	50024.995130932744	0
50002.20217308013	50029.874141640044	0
49990.618018822985	50036.4754032552	0
50022.654906278236	50014.17767062547	0
50000.18629733061	50004.775095715304	0
50025.70954018735	50015.05150700048	0
50028.39076938722	50013.5273054852	0
50004.52778030394	49989.54551679142	0
50016.11597760707	50023.63763528583	0
50012.06226017531	50002.80007589341	0
50015.57500712852	49976.59380574366	0
49994.04699387851	50036.766962947055	0
49994.23147591261	49994.86285691521	0
50014.20591833191	50001.96130031095	0
49991.086709624265	50026.4410707605	0
50011.53302681228	50007.14228004492	0
50017.28634181816	49997.76666689308	0
50009.97828130183	49998.98694511831	0
49998.42280858828	49997.16648699374	0
49981.63287193219	50012.98265475019	0
49991.38352638326	49994.802665766714	0
49998.19710648119	50026.74208698699	0
49989.2673735177	49992.100332574526	0
49983.60754580687	50026.18559871288	0
49994.711411941484	50029.90708723193	0
49985.614406423905	50041.25400036813	0
49989.39807355238	50009.12529163965	0
50001.85647537816	50002.18674254224	0
50007.411759296454	50011.884343995625	0
50012.52113279647	50010.93874121604	0
49995.30592486966	49991.43488924765	0
49979.11028741994	50021.34781520681	0
50011.93847514872	49994.777266105055	0
49997.2733219588	50022.30152669196	0
50003.09050523105	49994.98168183356	0
50023.58458192335	50010.008031241385	0
50024.400635161015	50015.63969515379	0
50009.31669316404	50000.960651664485	0
49988.547157255955	49986.54015875034	0
49987.42716531743	50019.481186598656	0
49984.02617602661	49992.260688525654	0
50006.996567558	50029.43673642438	0
50011.17538221257	50014.127750046806	0
49997.479248524534	50003.13788148927	0
50011.23886805816	49977.80876427163	0
49992.68056377014	50025.21909796744	0
50017.791785206966	50004.10504468356	0
49976.18799995448	50019.12711047864	0
50003.16269428631	50018.86082004992	0
50013.78688239874	50015.99415080916	0
50034.04869841953	50014.82994020081	0
50020.13939552426	49964.31969397732	0
49993.31683021726	50002.431098134926	0
49989.127824122916	50001.31052695597	0
49989.148691333205	50036.650567528675	0
49992.04054653573	50033.88130223572	0
49997.310770919445	50036.47767098101	0
50014.313896486216	50011.5437939993	0
49992.59109417176	50000.573211457	0
50003.566652880276	50030.50523785303	0
50008.267877108185	49989.07992392232	0
50003.849215893635	49983.772560070334	0
50027.92889428372	50020.7037335592	0
50021.73705097939	50009.564116499336	0
49979.67136981523	49996.9167302186	0
50023.68623823112	50004.8260394773	0
50008.60181165578	50003.29954302877	0
50007.03426341326	50002.78519483586	0
49994.34337435215	50032.255215823694	0
50008.65204366756	50021.587738195856	0
49991.824498461094	49968.903099107214	0
50018.683804969405	49969.64528418167	0
49994.911833902814	50002.06249770319	0
50016.093547154676	50001.04383182233	0
50014.49326475696	49993.41580814624	0
50010.70785577176	50012.68365077591	0
49992.09018308693	50030.92397957105	0
50009.82484592517	49966.31554819194	0
50009.86338540017	50029.15447883959	0
50017.04459773899	50009.42883168941	0
49975.05479511751	50020.48444939664	0
50018.814266957874	49976.935422037845	0
49972.86988915821	50011.1602949544	0
50018.73839936864	49964.38397057632	0
49986.31902075687	50007.88823209961	0
50037.84677869666	50013.49214320599	0
49986.7626497455	50022.57075428513	0
49991.27558686835	49997.38676047086	0
50021.65196854081	49986.9755175455	0
49991.72022925353	49991.05799227098	0
50014.31039277268	50003.195809406076	0
50006.33076488964	50021.85080608137	0
50002.45842725257	50020.733578880114	0
50011.95436890833	50032.05146346114	0
49976.475326719534	50026.32249645093	0
50004.463461898726	49974.22705170795	0
49979.26540775074	49998.92037446053	0
49985.75689271241	50024.974625693074	0
50016.455724572654	49985.246793367325	0
50017.17577699267	49991.01902038148	0
50000.601946745934	50034.29818728195	0
49992.16185760877	50007.363039662254	0
50008.80198918544	50016.70893323739	0
50008.86332272949	49997.23757014096	0
50005.45492158128	50004.812675392786	0
49969.349246922604	50022.47156029463	0
49976.08853392796	50028.32756045967	0
50002.331688862534	50006.25738942542	0
49985.74764509577	50012.984861611265	0
50002.02318493679	49998.08436648884	0
50001.91558525365	49975.034283284134	0
49999.095815587745	49982.605861267206	0
49978.35180052781	50017.54967237323	0
50012.38340044227	49979.87179005157	0
50023.600333695045	49993.823460517066	0
49990.4001842264	50016.861106052296	0
49996.075796262594	50028.875218757785	0
50009.63871960279	50009.357844056445	0
50014.32338329563	49980.620621059534	0
50004.370390024604	49999.55927239333	0
50009.933266449494	49981.04026973331	0
49998.279070073906	49989.14790118183	0
50000.09027862911	49985.965986953976	0
50007.58425433884	49982.493922115704	0
49993.48622997502	50027.222240225536	0
50017.4955434832	49965.03907990478	0
50010.51554905166	49989.16362642156	0
50017.824674773416	50002.22275061968	0
49990.75178922058	50034.86742795569	0
50021.88043196609	49961.175165641675	0
49996.64421145819	49998.7371607102	0
49991.75780021829	50019.4660592154	0
50027.913500418224	50017.15451996617	0
50013.81569746937	50019.689133858	0
50004.28831352451	50038.52084396365	0
49992.77931921248	49991.59900125161	0
49978.65701512325	50012.84377515613	0
50004.77482026446	49976.135135741635	0
49995.813684054854	50035.236614467474	0
49983.03468438865	50031.81985864512	0
50004.71734782377	49993.66931775265	0
50025.85747707013	50011.10938751277	0
49968.74387753086	50024.80184334084	0
49983.529336245294	50009.64252562868	0
49993.39848285341	50003.617739878144	0
50014.46718570509	49983.96089301351	0
50020.173441734536	50016.480228422304	0
50007.693507416174	50033.053834120445	0
49993.186312447346	50024.280714627246	0
49994.973836738965	50021.34108776201	0
49987.60408232425	50005.36708203352	0
50009.56722554615	49985.41140067304	0
50011.064823329914	50009.00448136461	0
49987.27549327144	50024.53233017405	0
50005.69923091442	49985.19514755773	0
49996.55414988045	49990.38935152011	0
49995.07237807018	50042.04749290123	0
49995.256284043724	50007.171566107325	0
50004.63754884523	50025.44366895706	0
49993.49255571869	49978.12434827637	0
49989.83621802233	50027.89987456958	0
50001.51715467434	50004.43497947403	0
50001.41748931328	50028.01783116377	0
49988.46472947548	50014.56638681003	0
49995.615601532205	49989.10904325816	0
49999.81186632161	50032.984149561446	0
50018.44718751919	50011.09523383245	0
50006.87791557796	49974.77446315902	0
49998.651631418616	50001.085531096855	0
49973.43281330659	50016.31538166456	0
49999.58320808095	50030.37685735507	0
49993.2894251306	50029.713716955564	0
49975.40500419498	50029.76201243983	0
50024.11542290242	50025.79299951493	0
49999.27756647585	49989.79791973968	0
49975.331603970415	50018.305052245814	0
49989.444688856944	50015.01093933485	0
49977.12504489644	49984.27347298042	0
49990.25690366514	49976.93831099457	0
50008.542487659186	50029.22940403769	0
50030.156146407935	50022.63532110915	0
49982.07322711716	50040.05289780173	0
50015.510839560164	49974.52445377229	0
49991.451148315326	50008.25060634001	0
50004.828070634074	50001.96933190945	0
50005.25330437662	49996.96558677492	0
49985.312292490395	50028.4759868639	0
50009.362837543355	50030.82482796203	0
50032.563228420164	50009.47854831758	0
49995.611104707394	50005.87596824924	0
50030.271117137454	50014.62710637189	0
49984.88558796916	50014.44361380154	0
49964.64000266914	50008.941933773196	0
49988.96237106808	50042.15384836116	0
50009.56366943694	49988.76303901595	0
50003.12119682203	50036.8696976103	0
49992.18350608743	49998.14283062459	0
49981.495117914346	49992.42868929224	0
49974.716587797215	50013.61636381599	0
50007.40338647013	50005.50670355559	0
50004.1132212756	50009.0422421293	0
50010.68776219184	50018.411945879954	0
50015.32555646248	49998.84607093262	0
50030.745394478356	50020.15587370813	0
50025.03173903792	49992.682176105074	0
49972.46927924088	49992.61330818193	0
49996.89332440772	50014.40214761091	0
50028.82168033592	50008.767927582856	0
50012.027869657475	49992.27122572834	0
49986.86969018716	50002.801212535116	0
50034.801909062	50011.167777959345	0
50022.083673384936	50010.63417620861	0
50009.30764203974	49972.31312632704	0
50009.17005700081	49928.026733809376	43
49963.17146467292	49914.07093652758	43
49997.401834077355	49977.038418412805	43
49972.9619092029	50019.88667965433	43
49932.22875146741	49954.796467821034	43
49884.48669619089	49957.122103227484	43
50055.63966811652	49939.839865878355	43
50019.55969936928	50031.919343364476	43
49921.585344369014	50014.655852546464	43
49916.64369738279	50062.96276189796	43
49968.30576848168	50064.4690889072	43
50017.34604421146	50081.890874114164	43
50104.03263088548	49950.926442393	43
50114.276203804206	49999.55663923541	43
50120.84920143391	49910.0304340562	43
50152.86006845172	49974.608063611355	43
49858.39734214521	50000.914667420344	43
49905.736596096576	49911.245221516736	43
49961.86685903874	49862.7881768539	43
50001.81410530773	49837.21125762532	43
50059.73347966293	50106.24644335	43
49990.16468676178	50126.40792197675	43
50008.73023532817	49784.727525040515	43
50164.60689667724	49886.00848020388	43
49903.63712272273	49861.43311306394	43
50019.831723906886	49881.281462748426	43
50139.02240037324	49846.75102199251	43
50066.61974434061	50046.223655100854	43
50067.68168012062	49873.50473290983	43
49925.34313191587	50107.72978974724	43
50049.39062224485	49991.2094644177	43
49826.655983792574	49963.254627288195	43
49924.17244564267	50156.22351064831	43
50182.97798935503	49834.5898432136	43
50129.91365620838	50042.461528888256	43
50079.23167138755	49827.96199156103	43
50104.59235108505	50109.25646463391	43
50205.92048144893	49793.09422170232	43
50051.51560644544	49760.6959252937	43
50079.77555326639	49723.14473555484	43
50105.2659067204	49789.88365316755	43
50121.48869711131	50152.02843346709	43
49854.17144507322	49905.45774766047	43
50134.97615775658	50196.20691409138	43
49896.46527310926	49809.008408306276	43
50243.487282683025	49819.57386281131	43
49962.60671154939	49810.948191210424	43
50211.53368409632	49890.09872255483	43
49957.5817251515	50189.35490975274	43
50255.169514440335	49869.5049390843	43
50192.348193706	50002.61300685735	43
50026.964362519706	49722.35662340671	43
49861.43881714855	49775.56531716502	43
49909.02721669161	49761.23588131343	43
49780.883341840476	49986.65953161378	43
50195.51768481242	50046.706976165064	43
49882.941157752815	50094.317820626464	43
49813.873346339504	49880.62672611185	43
50236.742458455956	50028.30145744596	43
49886.52698816116	50184.97441862722	43
49856.05970453749	49850.70914149526	43
50277.78310597084	50002.215030975654	43
49767.20778938576	49878.80096685324	43
49800.0047261706	50027.28459873677	43
49925.10129972788	49712.9336349504	43
49875.36520478363	49723.45027635337	43
49992.24516320702	50217.83940133472	43
49824.18184870941	50068.03263701818	43
50306.7280747722	49880.9047791557	43
49830.85813263958	49808.287369171136	43
50323.64909437297	50007.13476063388	43
50148.5903397054	50115.88030334513	43
50324.71490201673	49962.96280956256	43
49889.401702668685	50231.591231872706	43
49956.71965408334	49678.66788140353	43
49752.393150685275	50039.549225986215	43
49971.066219742235	49733.469838185505	43
49921.49955545593	50268.52270206373	43
50055.56913089613	50155.44421589069	43
49846.88903937889	50246.12899184007	43
49801.42243676528	50261.7910419093	43
50075.33133515697	49671.660580633164	43
49947.73247112627	50311.72601005926	43
49787.60298136432	49933.212288909766	43
49843.81631570445	49691.05185520434	43
50284.28104151071	49933.29682832591	43
50116.26716485072	49641.75252729488	43
49799.25878301559	49777.05441864394	43
49764.697058644386	49749.447987377294	43
49845.31889825914	50152.89911382824	43
50008.15655648781	50176.2064520632	43
49844.889469067115	50294.91009891361	43
50018.465914825574	50260.46408479571	43
49982.57227280718	50350.655394759335	43
49802.41260120536	50133.33869337083	43
49950.69033247151	50234.93559869971	43
50131.70461805998	50242.18812460859	43
49740.775959416314	50087.07304764341	43
49874.32299496198	50338.05098133719	43
50221.83374064522	50087.1961509795	43
49876.6897839944	50382.324743418416	43
50173.04195402913	49935.48045578439	43
49962.26197475609	50393.90824244809	43
50060.00957257137	50208.05733773466	43
50229.90599719802	50132.16603729455	43
50137.384603996645	49598.04683770057	43
50170.06699466428	50274.52631661161	43
49982.267293826626	49642.23430185639	43
49701.18936016424	50041.47458576768	43
49830.53095843346	50395.50591071245	43
49789.218428125365	50371.72673297273	43
50285.45086976157	49793.83599273964	43
50247.14249663339	49960.571428626026	43
50012.9885807954	50393.139379672015	43
50244.10488137357	49757.030952811794	43
50201.58492179176	50168.99262115993	43
50182.24687262483	49573.18135335841	43
49760.83021457992	49810.64155816878	43
50086.69067113367	49604.865303519364	43
49690.094487509516	50085.61909338584	43
50122.94719389059	49732.27824664472	43
50209.980655415435	50300.15378540328	43
49826.432148844964	50341.606281901186	43
50247.16094196855	50176.4532687784	43
50184.99623930422	50345.78613095688	43
49800.61439407519	50216.03993694969	43
50169.53834713398	49523.15119051328	43
50120.10867376216	50286.51657840592	43
50128.96434728691	49541.92492096017	43
50011.799829311065	49607.95704699014	43
49766.70447976174	50296.71780806194	43
49760.00609301989	50234.799439958224	43
49661.76725789284	50010.50210138627	43
50100.58809418126	49497.31618040474	43
49870.048787711574	50429.219640582334	43
49891.71804392253	49681.450239541904	43
50366.232888205406	49982.63109612853	43
49814.34075059426	49730.9485115665	43
50157.74742910567	49791.763956777635	43
49662.42539363297	49960.87057336539	43
49853.787292138084	49644.83697659759	43
50175.149844056374	49751.26620979098	43
50165.287280899494	49701.19566122662	43
50045.60553475567	50429.311905169496	43
50246.49500275793	50224.60436376614	43
49744.806797681435	49957.70413218469	43
50070.67301505716	50262.78459119211	43
49760.147216269484	50153.801299815925	43
50286.77256239265	49744.94541421659	43
49964.3148990937	49591.169519300376	43
50276.65349334801	50257.928619012695	43
50002.297090054075	49555.82910045476	43
49924.64866961824	49625.25647612296	43
50315.310910366774	49837.085542180495	43
49838.681507534304	50471.7317637625	43
49887.04146254166	49592.53872973011	43
50257.32253670607	50310.45568314334	43
50185.71738591365	49479.01971992484	43
50060.056872031695	49464.338602334086	43
49649.855177641635	49912.40767264587	43
50056.54863199645	49514.60751008355	43
49716.380280800346	49868.97345602863	43
49714.489019040884	50300.729256934894	43
49669.66441072267	49870.50946674173	43
50002.737163847785	50303.515789355755	43
50277.4361882696	49696.40614646072	43
50231.54839924561	49701.058040837204	43
49719.56811849319	49994.566511173085	43
49670.41129679719	49826.050022890486	43
50323.3490024472	49770.27441216021	43
49925.40592247484	50425.49052890521	43
50245.229148983526	49657.913144218095	43
50244.76829406833	50353.84857789984	43
50139.484774569995	50336.920895425494	43
49899.09387750031	49546.56989455338	43
50343.00339167317	50053.83600194293	43
49789.46082780038	49686.991480329045	43
49751.81899237299	49650.19202416072	43
49730.41352029043	50201.60920697575	43
50195.004398776604	49667.26754083027	43
50230.47381620668	49593.09362415911	43
50224.52495915948	49545.56020569877	43
49898.62592523138	50464.16909958207	43
50064.43432958363	49563.141520283316	43
49968.82114669724	50445.96024000306	43
50231.11926415427	49472.047509627264	43
50186.22574273861	49620.76122551807	43
50016.32033651375	49484.476220297096	43
50240.8817655885	49423.0639459665	43
49698.05606292163	49914.64577045293	43
50188.082033887826	50390.29582126586	43
49976.58557324528	49451.84139846064	43
49755.65168443393	50404.620642520844	43
50268.352400516735	49386.93847899039	43
50293.00065511741	50339.19974392388	43
50012.12856326562	49678.83599861591	43
49909.81570362465	49501.29371893336	43
49629.37044812802	49850.20597115993	43
50135.670653888206	50395.67722257245	43
49907.684738512784	49456.51736679475	43
50279.24848716742	50382.14250334435	43
50273.93982968277	49578.25519721951	43
50177.479734933	50230.24780224046	43
49839.57504765996	50520.90013972324	43
50342.369299570266	50099.77293156149	43
49721.105571689484	49612.69515429291	43
49772.12243524828	50454.69906035219	43
50077.859189114206	49420.749109374694	43
50009.1389386515	50465.18356352387	43
49773.27761508452	50504.5129872473	43
50339.33801748015	50346.43755488915	43
50284.20644700404	49453.26323178856	43
49706.9530048282	49661.94124626521	43
49725.38214509788	50447.21840755733	43
50100.447521831135	50424.9983395605	43
50387.49306656224	50115.17924523053	43
50289.27612128277	50049.91072986448	43
50352.260471456204	49874.63191350742	43
49948.042822886724	49537.89429583087	43
50117.13642202079	49448.815377474995	43
50289.22708038676	49626.58191564696	43
49743.178898876795	50359.45857031443	43
49642.30048816017	50068.12059125601	43
49686.794988522975	50214.486614653106	43
49901.32412651946	49409.62283899456	43
50289.16624211793	50209.950966212105	43
50282.3265036127	50128.289440333545	43
49690.19610699827	50163.340650254264	43
50361.885663928515	50308.27744091561	43
50093.26533565146	49378.545599032215	43
49878.28771327514	50548.72885204133	43
49924.481983557576	50504.8034836534	43
50355.6424327382	50153.18650888495	43
50078.93541828946	50308.12475186112	43
49658.86685275375	50124.709476884316	43
50410.571042020376	50325.458426157566	43
49663.34925161651	49687.96832460131	43
50380.9183974149	50369.37726569414	43
49757.314367074105	49581.898982778126	43
49803.35807410838	50550.95504312249	43
50316.13436577927	50173.45322816335	43
49692.150410527494	50343.94072436476	43
50054.687646970444	50376.46452425297	43
50031.18351223766	49429.353950318655	43
50333.90169866495	49645.14333436099	43
49857.04008329059	49453.402681621556	43
49769.707196512805	50580.950825150045	43
50289.15900157462	49342.133676610036	43
49610.99236195091	50027.20097586954	43
49685.44972018039	50261.833160768714	43
50415.59115256718	50409.416661004354	43
49634.44530134856	50262.42249135952	43
50363.59169985544	49677.79808475472	43
50143.885108834635	49375.87240261939	43
49581.209604057156	49988.36271507848	43
50353.916057358445	49732.57081499821	43
49703.1573803861	49716.66586272045	43
50393.91125417244	50275.880788996896	43
49682.699423503705	50429.1525682047	43
50230.77980728638	49361.54458881342	43
49775.49612657723	50625.66864154361	43
50344.747038809386	50263.621759261885	43
50322.13577442372	49574.49530993178	43
49637.732517096636	50435.989098660946	43
49667.643547709704	50476.289737776504	43
49684.254589047356	49764.2690303882	43
50404.046185485815	49709.85609921994	43
50327.17740860826	49439.20013940861	43
50332.97576113166	49329.105163936416	43
50379.04098260032	50444.08917208254	43
50298.62066322519	49291.662602754746	43
49573.20552679733	50063.79971475613	43
50163.22036233703	49439.65863083743	43
50340.60904438102	50215.93793466847	43
50319.22927144983	49483.122557730356	43
50382.78856040601	49837.52209814868	43
50383.538198762246	49631.23411483697	43
49992.523630646036	49396.467607707564	43
49559.30252043052	50114.07286037337	43
49853.54800988628	49525.07902835947	43
49730.98642030817	50634.27211192796	43
49614.27447796249	49677.34033791605	43
49605.44341433029	49898.168950490275	43
49603.02089745291	50304.65025955529	43
49798.7671023489	49613.489577741275	43
50393.46845871647	49758.15835674195	43
50260.10642985788	49261.457160748665	43
49967.3011514046	49356.9754472562	43
50231.780238671476	49310.16290129467	43
50357.97731360338	49291.87025998192	43
50051.679169178715	50479.919429118774	43
49623.15767194054	49800.64163864893	43
49581.379892464225	49938.95703371175	43
50256.483186193036	49212.28101671125	43
49669.09350356444	49604.89971816696	43
50372.947692729984	50496.15450934357	43
50452.821142778754	50301.930321870226	43
49890.9093143675	49361.65434411926	43
50424.944026342404	50467.9244209523	43
49665.62702304095	50303.490175935054	43
49569.59277244279	49650.03464812937	43
50374.75578417389	49433.870325149284	43
49625.14580772205	49619.139755234675	43
50442.40899223753	49731.66812475163	43
49644.3511070845	50169.85505719762	43
50473.37277886291	50346.54428424182	43
50079.4352893681	50516.00923114069	43
50393.65491041664	50055.10306348344	43
50004.51067490569	50517.78281860179	43
49576.37821022196	49597.728432197844	43
49555.184198455485	49553.67923370902	43
50347.36364452774	50540.35324069973	43
49640.86188648007	50354.91645890217	43
49869.42560985345	50598.00492000039	43
49544.25690078663	49910.01572483874	43
50129.211320116396	50499.93220933504	43
49745.6456641722	49696.02518911612	43
49962.83077120261	50532.02181358533	43
50371.96721498005	49930.537104264986	43
49771.32657555393	50671.99566949858	43
49868.067421274456	50049.497361774025	43
49806.04530828409	49504.32882838779	43
49515.11077344324	49534.73271182591	43
49769.8105566182	50723.69518561057	43
49801.45173099619	49564.82107893337	43
50405.27571726874	49897.06470341635	43
49729.27516816535	50509.36919417547	43
49723.60788445634	50583.92062736948	43
49816.2974472766	50736.12938284857	43
50433.20034299614	50365.337957253825	43
50425.19341342085	49853.61395100739	43
49668.046050901685	49557.96341877194	43
50321.864102728214	49697.18550639288	43
50245.68291087976	50411.0842057497	43
49679.47080328649	50518.915842335984	43
50463.96718863375	50407.7878165956	43
50036.815209843386	50331.57370544432	43
49919.255857484684	50581.23088884383	43
49775.5576112018	50772.028512700024	43
50181.140966426276	49350.194363508854	43
49863.88326281773	50744.138062122176	43
50358.2436924843	50586.70518271975	43
50497.684437068725	50288.363587631466	43
50381.836784594205	49334.48318103315	43
49820.570448965045	49418.89935638448	43
50466.07442923002	49874.66619338557	43
49870.43963886015	50793.54931464822	43
50311.17988600257	49530.01970442364	43
50398.18742549545	50561.39510924222	43
49624.194021595235	50215.74915112581	43
50309.78098769717	50580.94625458596	43
50406.0293510814	49399.92123587634	43
49924.89092233087	50360.8961838417	43
49845.18737015235	49346.333482441536	43
49610.14040970281	50108.3286660102	43
49910.187893540584	50759.69522310506	43
49586.097615673076	50244.308805704306	43
49555.6395311982	49694.36167193158	43
50141.741014910134	49328.38134572074	43
49867.62249044711	50693.78919613913	43
49636.95490176837	49741.28421681148	43
50453.88302251238	49420.064368155094	43
49954.67800768229	50762.55102921539	43
50147.60340092496	50440.86689007155	43
49704.44737006909	49523.958549438976	43
49533.6584442233	49863.97310268536	43
50430.89315125069	50243.53021772886	43
49749.03539712786	49538.63497641814	43
50360.54331209171	49794.855352698854	43
50448.905577738275	50549.62600079437	43
49825.478983256	50623.93784255991	43
50047.58844869852	50546.60720991235	43
49694.81173944634	49478.80722760188	43
50316.77017683317	49390.61884102237	43
49531.21665169283	50154.93013927171	43
49590.45868352273	49739.621776533066	43
49486.937202701185	50171.182885554364	43
49731.05052187053	50761.41441751069	43
50489.19457105493	50583.84279587312	43
50362.78078133022	50631.3372441725	43
50280.90770269142	50619.722701986626	43
50209.669309002245	50436.598507593175	43
49497.49264353342	49889.9273511556	43
50216.7633318369	49242.95810621914	43
50117.276881607395	49685.9721708144	43
50504.10388502001	49422.99636445634	43
49755.187500155975	50817.633010023	43
49679.26052204431	50580.454366443846	43
49716.770116777116	49805.08719195503	43
50511.81537060661	49871.20302794827	43
49570.1715778415	50198.239069981	43
49720.69881626198	50714.590763580476	43
49762.71279857231	50864.42821907194	43
49672.65287914374	50625.401249830866	43
50163.59287747295	50536.170256717356	43
50459.04299863739	50200.28162921853	43
49933.148165194805	50720.79014583711	43
49535.634769140954	50232.0968767267	43
50358.1069198983	49239.371176784014	43
50380.87828585641	49484.34534987045	43
50403.28586938215	49241.50596836986	43
50443.2959575133	49213.55124559079	43
49573.323143455455	49792.400270841266	43
50313.04689753136	50655.816398771494	43
50220.78838485673	50484.645034157154	43
49862.70696150077	49305.89682292145	43
49679.24382907032	50752.51957268924	43
49529.76821555142	49592.50446726177	43
50203.66106036126	50555.081297106255	43
49516.773099188	50273.65101564476	43
50476.12163122224	50510.523357924074	43
49948.441649132816	49403.023358098566	43
49739.760331226935	49495.11842700812	43
50502.531044246236	50473.71090632919	43
50431.93345013493	49670.60681666562	43
49486.58629480644	49583.16274615283	43
49668.66121044735	50797.16361569654	43
49602.526911315435	49532.22789223769	43
50531.40774093486	50606.27823683075	43
49546.21536564254	50307.95890926087	43
49665.580169385954	50677.79248585535	43
50387.26152009372	50674.243604386436	43
49583.472522390715	49858.65456361752	43
50548.01439842564	49907.92778833467	43
50491.701793901746	49748.63818998163	43
50429.68101798991	49605.22442039596	43
49831.31629350242	50823.33347390858	43
49633.787779313876	50766.8831008472	43
50544.082946822244	49449.89133718892	43
49805.38255210564	49372.27771009854	43
50223.20788480764	49175.31230889854	43
49484.66055722406	49846.60963345679	43
49995.85115061946	50572.85551461269	43
49822.931178599734	50668.32042082715	43
49602.26839599634	50733.00797280107	43
49697.536105196246	50837.580916185776	43
49865.90368362111	50851.424134413515	43
50412.44701309744	49958.30891224157	43
49913.849691725605	50676.88994910943	43
50520.38896057688	49707.41243799294	43
50183.45047341638	49302.14218793611	43
49557.975421852425	50352.448925675344	43
50393.591590781034	49574.1367311551	43
50556.5568771285	49861.85229576766	43
49970.863374930654	50616.113999702975	43
49783.999488092675	49333.37257298891	43
49453.93100836479	49619.576534674925	43
50578.6092454749	49411.912178588806	43
50572.24536206178	49489.51962538198	43
49600.19759311275	50163.29197187973	43
50533.65339956978	49778.842237477606	43
50407.35647075672	50621.899870554495	43
50424.4270013203	49317.18384547469	43
50271.76616971488	49168.67491377612	43
50546.738925255784	50472.46917088176	43
50582.55948633062	49935.914034276946	43
50458.15276632658	50619.798766962034	43
50527.99180899893	49949.98316050126	43
50170.736219423205	49181.631537818685	43
50429.382924195845	50002.47277735896	43
50495.31268296179	49830.134609413624	43
50391.55646853653	50220.63296234113	43
50461.06183463983	50666.56415402587	43
50554.532654397015	50426.61416829496	43
50594.04687187802	49530.439472171594	43
50309.56515365514	50704.34013451177	43
50462.23820764661	49564.40592481899	43
50308.707270738196	49243.67906161375	43
49807.08550088636	50888.83893270285	43
50583.58481472778	50383.43834068791	43
49880.70673926386	50644.35076696075	43
49439.62907685251	50167.02917277873	43
50312.850020120844	49199.331246491594	43
50054.378676173015	50594.263206366435	43
49976.49719615683	50693.68277484614	43
50539.36082510654	50320.057602822686	43
50270.78862826365	50730.442237016556	43
49772.68169601311	49286.172656296265	43
49786.50526478212	49455.654122014974	43
50479.24680076178	49959.46139045397	43
49910.100594896976	50862.25867892418	43
49753.31876608482	49246.479046314904	43
49612.77335075451	49486.03480194159	43
50435.618560601666	49783.13551098492	43
50418.18243914245	49521.449552402875	43
49604.80187789599	49434.94221659106	43
50128.015938158656	49156.44348444658	43
50246.84433935043	50685.2408472391	43
50524.87114231156	50513.46735388725	43
50636.95646683713	49544.81664822006	43
49521.72464793221	50088.42574264856	43
49707.57032396425	50390.50899708833	43
49768.79549486144	50922.57980264461	43
50508.75138459511	50393.009301983395	43
50462.61770879063	49348.42447278743	43
49602.26079399494	50381.4266771651	43
50451.888285483496	49922.499098712105	43
49569.8255772885	49469.66756692506	43
50418.747439754676	49454.65292374369	43
50097.25622424055	50625.205362361674	43
