# Supplementary material for: Abundant Topological Outliers in Social Media Data and Their Effect on Spatial Analysis
Source: PLoS One. 2016 Sep 9;11(9):e0162360. doi: 10.1371/journal.pone.0162360 (PMC5017681; doi:10.1371/journal.pone.0162360)
Supplement: S5 Dataset — See the respective attached file. (ZIP) [file pone.0162360.s005.zip › S5_overlap_lws/clust_45_54.csv]

50000.0	50000.0	0
50005.617866136956	50000.0519731636	0
50002.52047643192	50004.876090250946	0
50002.689334711264	50003.13657812308	0
49993.82957819091	50000.67820598295	0
49999.02133034173	50002.74311771021	0
50000.62508924751	49997.57153556058	0
50003.12463782944	50000.09610427862	0
49997.57385027558	49999.84121669528	0
50000.7474054147	50010.00724846448	0
49994.4714122237	50008.6578664922	0
50009.65697956892	49993.518401903086	0
50006.21919399996	50005.54852243241	0
50001.095320914435	50006.51696888545	0
49997.76648551505	50011.80979805977	0
49992.871942356476	50015.39754370275	0
50012.74981278483	49986.73871695857	0
50018.58647191826	49990.55611261125	0
49993.479156172514	50013.71835514086	0
50015.96499319302	50006.705808788436	0
49989.3655601913	50011.220919868014	0
50020.12901804716	49990.64524344877	0
49997.53397774438	50013.28163175991	0
49992.02291687238	49993.22394946702	0
49993.70087287382	50012.49075380555	0
50014.038708603686	50009.481436982765	0
49990.5206090736	50010.10707474396	0
49995.815075999715	50002.757859915895	0
49988.57262477311	50018.87567586168	0
49985.205754429204	50018.991416067714	0
50000.753092597726	50008.92987510806	0
50007.12835689727	50004.5064469943	0
49988.18316939765	50021.965627571284	0
50023.00980510928	50012.84799172331	0
50015.303310407464	50002.549411548316	0
50003.71952171015	50003.70894044671	0
50008.88986368925	49979.077652611086	0
49996.81979534139	49995.34390749475	0
49998.94671960802	49990.96645783639	0
50007.58827520875	49972.71365685861	0
50008.876317257826	50005.85307888341	0
50000.8144250401	50013.706889942834	0
50003.714838425534	50007.820901458785	0
50001.588387733704	49976.2283774819	0
50016.100105237405	50010.206884821266	0
50001.35678820628	50015.50812547974	0
49986.21253594532	50016.916857276745	0
49996.35393901498	50000.28888942667	0
50006.46273709469	50012.86513056279	0
50004.75420497777	50017.69122242193	0
50005.66435559645	50003.276707844845	0
49992.34798452613	50027.8751629872	0
49995.45944176766	50024.66749863028	0
49984.74545734642	50026.693621182414	0
49991.107740510946	50005.27986082665	0
50002.66515454976	50012.75072682848	0
49981.244047583124	50021.223953608634	0
50024.3612314805	50010.80504013063	0
49999.239320752036	49976.959525565035	0
49987.115787018316	50000.97386580161	0
50005.81254185144	49991.93259326773	0
50009.513775259125	50007.19859393015	0
50022.34214683989	50018.54227954308	0
50018.211643719034	49989.32904480352	0
50004.547079700096	49982.58527082029	0
49988.8456146988	49993.5372812326	0
49990.448020219235	50002.43383338751	0
49988.8883163795	50025.70348757823	0
49993.95605091015	49990.62298435866	0
49979.57349343251	50017.44743331287	0
49993.61998194337	49998.8335980756	0
50014.931316771435	49985.91142186888	0
49993.608343833825	49992.74728509485	0
49977.440538726456	50020.13597552961	0
50007.968850473684	50013.02057694987	0
50013.34750767807	50004.97356768187	0
50003.200530054564	50017.44372002275	0
49999.23305352258	50009.409663930746	0
49991.425046132455	50023.405105677804	0
49994.724523319564	50019.00029264135	0
49991.27881765631	50010.76046682384	0
50006.84586173645	49978.00618291794	0
50028.831314768526	50011.34911333689	0
50001.3612650346	49979.21196468529	0
50020.98863127538	50004.80596532164	0
49998.75093557429	49995.82732925432	0
49995.4441258003	49997.28253788326	0
49991.489081565116	50012.21829990068	0
50006.24099323281	50011.48454490207	0
50004.79866590971	49991.89932227533	0
50016.233772829895	50003.19904894724	0
50016.714459267714	50015.182749829175	0
50017.7315448403	50017.16734048088	0
50021.991572317085	50017.52189201108	0
50006.91518930322	49998.42962103721	0
50007.56048927315	49991.89347014625	0
49993.93809606977	49988.93913320493	0
49987.00664227186	50012.58033247648	0
49997.0858178483	50008.93395138812	0
49994.04919956522	50016.66461972759	0
50011.84285352973	50005.72617756539	0
50014.481944166946	50006.68362759123	0
50007.871174675056	49990.44715453634	0
49993.63386266311	50008.00409428245	0
50022.74306037996	50021.18141586944	0
50005.93254669708	49984.05523899566	0
49992.24889826113	50009.939607623324	0
50008.4427934885	49998.58463635654	0
50001.04290890485	50011.37214186102	0
49999.3052704781	49993.19977632991	0
50010.89753360852	50022.16578353757	0
49993.175524820836	50006.918569045156	0
50016.91622746796	49988.41137453173	0
50003.59408194109	50010.58844588422	0
49989.481770527505	49995.4861177332	0
49984.73585085144	49994.20070302458	0
50012.837114776354	49985.1365133406	0
50000.34305247011	50012.785151609714	0
49995.93687457166	50016.99500522154	0
50003.31097355637	49986.238309245724	0
50000.04605916713	50022.082498322925	0
49979.589436539696	50028.499326432466	0
49985.52414874005	50010.01286309389	0
50007.108907010544	50020.95847414887	0
49986.966473469394	49991.51938352491	0
49996.327747491756	49980.00227674999	0
49988.17212697217	49996.38698153703	0
50019.31313217457	50007.61923985611	0
49992.53588896353	50022.37133355393	0
49999.09466713823	50013.476121375024	0
50029.14446966455	50014.75448633938	0
50013.38928689112	50014.433837214296	0
49991.27886238349	50020.93796858425	0
49991.83480712943	49987.47643329798	0
50024.589045646135	50016.69583277622	0
49990.247207031265	50014.37724764673	0
50003.43966867959	49997.20275845644	0
49979.17630883298	50019.5881879999	0
50004.97473340724	50011.470830402024	0
50000.53356820436	50002.76897484182	0
50001.61653316917	50021.572832778234	0
50018.94424032681	49993.60663840168	0
50020.38047703234	50020.74765985587	0
50003.83350669472	50012.03122730116	0
49994.89504568151	50012.84439750901	0
49996.87682846905	50025.861913791916	0
49997.098711243336	49994.16967536577	0
50008.03526460013	50010.35644971345	0
50001.92318083519	50017.45295154525	0
50000.377491796935	49976.984220335165	0
50026.91338485968	50022.55672487124	0
50010.45322470468	49995.07446463879	0
50025.84685964897	50018.18498681671	0
49990.80211823522	49972.58716393453	0
49994.72272385651	50011.37120620343	0
50001.852378398005	50018.878474248006	0
49993.667654834906	49987.16892821146	0
50007.45552580738	50016.24722775261	0
50006.35128652182	50019.260102430024	0
50017.30387364059	50007.37394946992	0
49992.58703477916	49996.877168060775	0
50009.947620039384	50010.555094314834	0
49981.69947842373	50032.69512916941	0
49998.7770444248	50004.736977470784	0
49994.8396787193	50028.32619228644	0
49982.117999111564	50004.50644407321	0
50013.2587395598	49973.331376080634	0
50007.117533706994	50013.97330272922	0
49986.106936163014	50005.875429998	0
50001.72815943438	49991.6223069385	0
49998.46111792426	49998.329947724305	0
49993.05079443288	49995.51758079045	0
49989.09372078051	50029.30164552847	0
49992.520614717694	50005.040407713124	0
49983.052676738946	50016.443790599325	0
50009.99933301167	49987.13042252917	0
50015.98052851708	50019.71642252736	0
50016.21088632802	50021.48245778065	0
49998.70534882709	50006.917655615514	0
50009.12283055781	49982.086019546914	0
50019.024422535396	49979.180277617896	0
49990.26812337824	50030.2433063761	0
50003.491373859586	50026.35326489596	0
50014.994024579595	50017.72461282274	0
49999.503039100484	49979.993643984395	0
50016.59446989725	50011.704717480185	0
49987.5977680182	50016.2290938631	0
50006.390223561066	50006.65247227412	0
49981.80446184957	50026.90913270939	0
50031.93010862833	50017.21669287606	0
49987.002216492045	49994.37889454773	0
49985.92984921823	49988.95089163288	0
49987.43993140122	50031.405447704085	0
50013.74744611762	50012.43595942395	0
50018.7613895136	49998.645986736985	0
49976.04473665306	50022.98122919165	0
49987.940111189746	50038.4642042733	0
49998.49833424281	50015.34065276485	0
49994.770924699485	49982.39483626172	0
50000.81946056605	49989.27299020345	0
50016.92192325264	50018.480079521134	0
49995.77472700451	50009.82146876009	0
50025.69800720146	50020.491751462134	0
50013.55698775832	49971.58637274212	0
50011.00484594075	50005.00909070638	0
50026.67566909949	50012.980460931394	0
49997.33402353429	50017.842517393554	0
50004.40707653658	50000.68201633885	0
49990.062388632665	50021.873354042815	0
50007.94935946199	50000.55027054603	0
50021.52709422977	50008.28070517207	0
49974.42067889195	50019.43514323515	0
49993.46267817778	50033.181532471506	0
50011.86235055272	49996.41798817724	0
49987.663678211175	50043.84812144951	0
50007.67900232572	50007.70860501627	0
49994.15871647191	50038.08133593811	0
50007.33149770581	50022.79586273945	0
50012.948596504204	49999.23930996417	0
49994.60830319436	50003.57991862978	0
49983.259687413985	50006.67382320212	0
49987.767663779436	50025.748578925755	0
50000.377272225785	50031.02940101947	0
50006.200386445016	50001.51095319235	0
50025.26392312976	50023.16967630435	0
50013.22075925868	50006.565093937745	0
50016.585940684716	49986.990231434385	0
50010.34109688018	49983.7662747601	0
49986.57033639794	50020.426911942945	0
49995.74608418766	50014.093268935794	0
49979.820894012235	49999.83087349788	0
49992.848058799624	50018.606894891454	0
50009.49589345917	50004.08409166397	0
49995.445185531455	50015.34504338111	0
50012.65381958483	50021.704694713684	0
49996.32469968638	49986.25708256548	0
50015.35167753262	49996.81578074006	0
49986.545683340795	50011.15751195093	0
49999.01544000135	50031.23030123682	0
49984.04955694483	50033.704391224725	0
49996.34341982974	50016.06335658903	0
50003.28740459564	50033.504668726906	0
49991.228567853206	49998.994701024145	0
49998.48690694425	50034.82578726027	0
49978.796080530774	50029.228557862385	0
49972.68784987362	50023.40757561975	0
49979.767530607896	50006.443727209575	0
50003.901374846355	50022.071294366	0
50006.68412061943	49996.90955893893	0
49984.807419862154	50032.82916653138	0
49978.76889817724	50004.212907244015	0
50003.12234167268	49996.03595609164	0
50015.35949676402	49981.16546488212	0
50022.09116220106	50006.067597515845	0
49983.69614882663	49993.828876330015	0
49986.78398419033	50021.42345671076	0
49981.729597247	50017.71289487197	0
50005.12751088182	50026.85013294925	0
50006.22458721331	50010.28292114303	0
49996.483865586386	50007.00468741623	0
50009.52473506737	49992.39278211181	0
50014.49173332011	49995.93493838386	0
49994.50958438835	49996.90612479115	0
49987.59907203679	50009.38172949153	0
49984.960476002576	50031.0667794853	0
50008.74957161253	49994.92256567525	0
50010.46636301196	50003.077502344924	0
49984.148036034974	50017.19326230654	0
50004.971353289846	50029.65237519613	0
50012.70520670574	50000.99789815918	0
49989.42472028371	50007.06726861293	0
50027.670453407736	50018.20325321183	0
50011.440803861224	49968.8031552737	0
50037.945541020505	50011.155881581384	0
50001.96560497818	49985.14721363819	0
49991.94746759981	50013.46046976003	0
49999.00956378052	50025.146383235246	0
49982.77803511375	50003.13282277213	0
50014.11323694496	50000.20060613697	0
50023.13171616355	49987.58322604696	0
50004.21835121946	49971.40399318016	0
49990.15117831817	50013.05817990865	0
50008.16124251416	50039.635897582004	0
50007.9107866898	49997.54848848105	0
50000.976005797296	50001.37556251932	0
49996.1869171375	50012.1411597242	0
49981.777229712156	49995.12804494148	0
50010.25573551855	50024.995130932744	0
50002.20217308013	50029.874141640044	0
49990.618018822985	50036.4754032552	0
50022.654906278236	50014.17767062547	0
50000.18629733061	50004.775095715304	0
50025.70954018735	50015.05150700048	0
50028.39076938722	50013.5273054852	0
50004.52778030394	49989.54551679142	0
50016.11597760707	50023.63763528583	0
50012.06226017531	50002.80007589341	0
50015.57500712852	49976.59380574366	0
49994.04699387851	50036.766962947055	0
49994.23147591261	49994.86285691521	0
50014.20591833191	50001.96130031095	0
49991.086709624265	50026.4410707605	0
50011.53302681228	50007.14228004492	0
50017.28634181816	49997.76666689308	0
50009.97828130183	49998.98694511831	0
49998.42280858828	49997.16648699374	0
49981.63287193219	50012.98265475019	0
49991.38352638326	49994.802665766714	0
49998.19710648119	50026.74208698699	0
49989.2673735177	49992.100332574526	0
49983.60754580687	50026.18559871288	0
49994.711411941484	50029.90708723193	0
49985.614406423905	50041.25400036813	0
49989.39807355238	50009.12529163965	0
50001.85647537816	50002.18674254224	0
50007.411759296454	50011.884343995625	0
50012.52113279647	50010.93874121604	0
49995.30592486966	49991.43488924765	0
49979.11028741994	50021.34781520681	0
50011.93847514872	49994.777266105055	0
49997.2733219588	50022.30152669196	0
50003.09050523105	49994.98168183356	0
50023.58458192335	50010.008031241385	0
50024.400635161015	50015.63969515379	0
50009.31669316404	50000.960651664485	0
49988.547157255955	49986.54015875034	0
49987.42716531743	50019.481186598656	0
49984.02617602661	49992.260688525654	0
50006.996567558	50029.43673642438	0
50011.17538221257	50014.127750046806	0
49997.479248524534	50003.13788148927	0
50011.23886805816	49977.80876427163	0
49992.68056377014	50025.21909796744	0
50017.791785206966	50004.10504468356	0
49976.18799995448	50019.12711047864	0
50003.16269428631	50018.86082004992	0
50013.78688239874	50015.99415080916	0
50034.04869841953	50014.82994020081	0
50020.13939552426	49964.31969397732	0
49993.31683021726	50002.431098134926	0
49989.127824122916	50001.31052695597	0
49989.148691333205	50036.650567528675	0
49992.04054653573	50033.88130223572	0
49997.310770919445	50036.47767098101	0
50014.313896486216	50011.5437939993	0
49992.59109417176	50000.573211457	0
50003.566652880276	50030.50523785303	0
50008.267877108185	49989.07992392232	0
50003.849215893635	49983.772560070334	0
50027.92889428372	50020.7037335592	0
50021.73705097939	50009.564116499336	0
49979.67136981523	49996.9167302186	0
50023.68623823112	50004.8260394773	0
50008.60181165578	50003.29954302877	0
50007.03426341326	50002.78519483586	0
49994.34337435215	50032.255215823694	0
50008.65204366756	50021.587738195856	0
49991.824498461094	49968.903099107214	0
50018.683804969405	49969.64528418167	0
49994.911833902814	50002.06249770319	0
50016.093547154676	50001.04383182233	0
50014.49326475696	49993.41580814624	0
50010.70785577176	50012.68365077591	0
49992.09018308693	50030.92397957105	0
50009.82484592517	49966.31554819194	0
50009.86338540017	50029.15447883959	0
50017.04459773899	50009.42883168941	0
49975.05479511751	50020.48444939664	0
50018.814266957874	49976.935422037845	0
49972.86988915821	50011.1602949544	0
50018.73839936864	49964.38397057632	0
49986.31902075687	50007.88823209961	0
50037.84677869666	50013.49214320599	0
49986.7626497455	50022.57075428513	0
49991.27558686835	49997.38676047086	0
50021.65196854081	49986.9755175455	0
49991.72022925353	49991.05799227098	0
50014.31039277268	50003.195809406076	0
50006.33076488964	50021.85080608137	0
50002.45842725257	50020.733578880114	0
50011.95436890833	50032.05146346114	0
49976.475326719534	50026.32249645093	0
50004.463461898726	49974.22705170795	0
49979.26540775074	49998.92037446053	0
49985.75689271241	50024.974625693074	0
50016.455724572654	49985.246793367325	0
50017.17577699267	49991.01902038148	0
50000.601946745934	50034.29818728195	0
49992.16185760877	50007.363039662254	0
50008.80198918544	50016.70893323739	0
50008.86332272949	49997.23757014096	0
50005.45492158128	50004.812675392786	0
49969.349246922604	50022.47156029463	0
49976.08853392796	50028.32756045967	0
50002.331688862534	50006.25738942542	0
49985.74764509577	50012.984861611265	0
50002.02318493679	49998.08436648884	0
50001.91558525365	49975.034283284134	0
49999.095815587745	49982.605861267206	0
49978.35180052781	50017.54967237323	0
50012.38340044227	49979.87179005157	0
50023.600333695045	49993.823460517066	0
49990.4001842264	50016.861106052296	0
49996.075796262594	50028.875218757785	0
50009.63871960279	50009.357844056445	0
50014.32338329563	49980.620621059534	0
50004.370390024604	49999.55927239333	0
50009.933266449494	49981.04026973331	0
49998.279070073906	49989.14790118183	0
50000.09027862911	49985.965986953976	0
50007.58425433884	49982.493922115704	0
49993.48622997502	50027.222240225536	0
50017.4955434832	49965.03907990478	0
50010.51554905166	49989.16362642156	0
50017.824674773416	50002.22275061968	0
49990.75178922058	50034.86742795569	0
50021.88043196609	49961.175165641675	0
49996.64421145819	49998.7371607102	0
49991.75780021829	50019.4660592154	0
50027.913500418224	50017.15451996617	0
50013.81569746937	50019.689133858	0
50004.28831352451	50038.52084396365	0
49992.77931921248	49991.59900125161	0
49978.65701512325	50012.84377515613	0
50004.77482026446	49976.135135741635	0
49995.813684054854	50035.236614467474	0
49983.03468438865	50031.81985864512	0
50004.71734782377	49993.66931775265	0
50025.85747707013	50011.10938751277	0
49968.74387753086	50024.80184334084	0
49983.529336245294	50009.64252562868	0
49993.39848285341	50003.617739878144	0
50014.46718570509	49983.96089301351	0
50020.173441734536	50016.480228422304	0
50007.693507416174	50033.053834120445	0
49993.186312447346	50024.280714627246	0
49994.973836738965	50021.34108776201	0
49987.60408232425	50005.36708203352	0
50009.56722554615	49985.41140067304	0
50011.064823329914	50009.00448136461	0
49987.27549327144	50024.53233017405	0
50005.69923091442	49985.19514755773	0
49996.55414988045	49990.38935152011	0
49995.07237807018	50042.04749290123	0
49995.256284043724	50007.171566107325	0
50004.63754884523	50025.44366895706	0
49993.49255571869	49978.12434827637	0
49989.83621802233	50027.89987456958	0
50001.51715467434	50004.43497947403	0
50001.41748931328	50028.01783116377	0
49988.46472947548	50014.56638681003	0
49995.615601532205	49989.10904325816	0
49999.81186632161	50032.984149561446	0
50018.44718751919	50011.09523383245	0
50006.87791557796	49974.77446315902	0
49998.651631418616	50001.085531096855	0
49973.43281330659	50016.31538166456	0
49999.58320808095	50030.37685735507	0
49993.2894251306	50029.713716955564	0
49975.40500419498	50029.76201243983	0
50024.11542290242	50025.79299951493	0
49999.27756647585	49989.79791973968	0
49975.331603970415	50018.305052245814	0
49989.444688856944	50015.01093933485	0
49977.12504489644	49984.27347298042	0
49990.25690366514	49976.93831099457	0
50008.542487659186	50029.22940403769	0
50030.156146407935	50022.63532110915	0
49982.07322711716	50040.05289780173	0
50015.510839560164	49974.52445377229	0
49991.451148315326	50008.25060634001	0
50004.828070634074	50001.96933190945	0
50005.25330437662	49996.96558677492	0
49985.312292490395	50028.4759868639	0
50009.362837543355	50030.82482796203	0
50032.563228420164	50009.47854831758	0
49995.611104707394	50005.87596824924	0
50030.271117137454	50014.62710637189	0
49984.88558796916	50014.44361380154	0
49964.64000266914	50008.941933773196	0
49988.96237106808	50042.15384836116	0
50009.56366943694	49988.76303901595	0
50003.12119682203	50036.8696976103	0
49992.18350608743	49998.14283062459	0
49981.495117914346	49992.42868929224	0
49974.716587797215	50013.61636381599	0
50007.40338647013	50005.50670355559	0
50004.1132212756	50009.0422421293	0
50010.68776219184	50018.411945879954	0
50015.32555646248	49998.84607093262	0
50030.745394478356	50020.15587370813	0
50025.03173903792	49992.682176105074	0
49972.46927924088	49992.61330818193	0
49996.89332440772	50014.40214761091	0
50028.82168033592	50008.767927582856	0
50012.027869657475	49992.27122572834	0
49986.86969018716	50002.801212535116	0
50034.801909062	50011.167777959345	0
50022.083673384936	50010.63417620861	0
50009.30764203974	49972.31312632704	0
50203.127526454875	50284.94704655168	44
50203.5161339264	50235.8827478845	44
50209.33444705932	50185.63510711975	44
50156.29020807518	50230.31775056788	44
50155.00164944562	50278.08304057084	44
50122.78817928189	50194.49860565203	44
50093.20813775654	50158.79603712702	44
50162.00481319552	50162.347325882154	44
50248.650254287684	50233.17482881281	44
50203.96111211581	50137.68149102824	44
50055.72997071173	50122.97344036351	44
50106.95417853715	50267.14152861905	44
50290.99119115057	50260.71179945682	44
50247.27604555497	50106.384887156695	44
50250.715921831026	50159.45890020991	44
50086.748007579656	50315.94118220095	44
50026.34499608802	50079.69000033746	44
50116.60835068683	50115.362163956226	44
50167.025417905206	50322.36012468844	44
50298.686791042266	50306.69925943858	44
50044.08711576021	50333.23539080805	44
50004.409211687154	50361.122285383666	44
50082.80648925389	50362.67209965515	44
50058.14288201821	50249.961822920464	44
50050.39628624762	50034.64557512481	44
50298.65867729686	50164.492098314346	44
50140.856288386705	50075.21521252212	44
50198.283798713295	50092.28223220149	44
50295.86403149233	50093.36878735687	44
50066.616127487556	50411.16877882112	44
50339.874253212205	50253.34984632216	44
50025.2768951553	49996.04715536818	44
50013.60721547002	50410.05092477749	44
50212.90116120647	50334.66937682834	44
50252.5919626658	50362.210772580176	44
49980.135874677806	50086.67747319215	44
50200.73021360005	50045.634538376195	44
50305.69636674711	50369.50926887938	44
50069.108036949096	50200.12382283362	44
49973.22392681957	50002.235990552974	44
50228.62787640465	50400.37518752004	44
50041.06549695795	50458.250690310706	44
50095.61660477346	50047.425929596044	44
50154.42189683003	50029.07007686162	44
50018.84861409739	50151.954789624644	44
50253.51986099283	50295.78143065729	44
50344.62275627031	50298.16544771901	44
50118.41506919899	50406.84131355615	44
50321.23153506206	50415.69362454708	44
50161.062384800556	50369.86429652358	44
50285.07682542002	50453.51660711614	44
50342.741530257095	50071.58133815387	44
50371.03508404823	50115.71926889352	44
49934.2969886986	50073.9735661442	44
49889.08598427691	50057.117978870105	44
49998.59599302099	50040.091319017396	44
50254.8730265665	50058.92758001446	44
50035.63205508273	49943.59397222285	44
50387.57011287285	50323.50505851517	44
50239.589877091836	50464.29919228278	44
49998.38780334057	50314.3513040114	44
50320.246796322645	50207.86351041446	44
49951.596513879755	50367.33357278101	44
50070.09778701176	49981.48107947915	44
49942.86154319116	50126.7152786985	44
50231.46371276583	50514.20501557346	44
50377.46000588942	50372.916945716934	44
50370.63233033327	50205.648300145236	44
49843.390460116214	50029.03549915456	44
50414.11275194973	50283.9873092455	44
49979.50804997931	50449.81949151804	44
50361.64901138028	50030.61022144146	44
50379.20942637985	49983.58499209319	44
50404.14445583095	49943.16038401201	44
50390.24035962291	50417.59191493368	44
50437.57394262973	50423.08189391636	44
50263.904776292366	50557.34998341424	44
50452.339583767345	49926.342043265635	44
50494.829461451125	49894.31188128108	44
49935.39668621967	50463.16264934362	44
50283.98208747772	50507.18834199807	44
50342.43499586242	50462.538788726146	44
49952.0122339081	50306.90907092883	44
49920.50632267673	50011.38889826964	44
50221.14883276029	50580.07055611931	44
49938.04200443468	49965.06675068498	44
50001.203008979566	50491.513423987395	44
50009.89974849822	50245.231207772085	44
50413.162782661144	49893.93927147974	44
50179.212202318515	50506.46531405563	44
50212.006974561635	50001.25172386068	44
50324.083479852234	50533.61847889261	44
50390.38165569856	50464.54660641378	44
50362.065650103126	49876.51825318811	44
49858.56115044467	50100.44433096924	44
50184.40699561924	50409.77288240952	44
49981.09208881702	49934.28866800977	44
50297.73272817255	50598.42753215958	44
50336.59027577784	50630.64497546264	44
50125.18552468963	50340.397516859215	44
50088.89768540225	49935.819038343274	44
50358.56876983066	50677.1637538737	44
50094.38072323522	50464.00389722524	44
50017.99354668176	50539.01986208293	44
49969.669848536265	50167.67731019673	44
49804.48856512407	49992.6038825069	44
50490.366605666364	50420.50863650778	44
50134.68405626663	50499.086682145826	44
50383.895225186294	49835.6867892325	44
49946.50820659688	50213.422057054406	44
50112.01214550395	49895.099572131396	44
50051.22337360296	49897.77003723196	44
50422.11435817287	49804.62691868881	44
50148.91636333255	49863.375544516115	44
50358.215620212635	50582.000945904474	44
50407.72200299999	50175.04155000522	44
50015.71010067062	49866.03827228981	44
50197.7904506521	50621.50150681522	44
50165.30243281005	50454.71069966599	44
50110.18035177261	50537.21550999696	44
49845.184132009425	49971.97487570472	44
50128.18726118443	49959.36399726132	44
49907.05353924073	50388.68835474307	44
50288.63709636044	50026.4504015277	44
50451.6885190793	50247.91440237288	44
50418.96594885173	49756.020689253084	44
50146.088383601775	50609.559777860755	44
50059.61447175542	50505.36265004278	44
50390.492060103345	50074.25494947668	44
50451.56636648861	49846.79201361557	44
49866.84367669374	49925.781430681825	44
49890.72038589748	49968.37171651459	44
50527.48322611687	49935.95548660567	44
49765.54739843782	49962.78287219505	44
50254.48400978295	50617.22495348605	44
50528.41332419717	49858.52321578538	44
50157.09942128002	50562.742905006984	44
50227.92038446729	49951.949561531976	44
50541.034876020065	50415.55217077454	44
50454.590427281204	50314.42576409535	44
49867.91794664907	50412.69070281355	44
50315.529480143174	49900.372428458104	44
49914.4009194469	50172.631766132145	44
50110.709880711795	49838.90668373463	44
50384.824505457946	50718.15806099691	44
50387.74496095567	49716.47305770621	44
50482.25642091179	50358.26573572462	44
50116.32882852815	50650.64205832889	44
50433.57471271283	50052.62594305732	44
50351.943642503844	49927.67891559355	44
50363.451125638276	49794.80608425008	44
49889.36071055666	50217.61141679474	44
50384.98200828534	50621.089896249876	44
50340.49919977691	49738.56080995506	44
50016.731366744854	50587.168651755564	44
49904.71504236342	50340.24229332925	44
50431.74775551074	50484.80769970336	44
50481.38904957354	50472.55095889823	44
50374.02295846513	50535.24757658702	44
50052.19367022894	49835.68544945862	44
50406.004228957994	50572.864609404634	44
49995.753682958886	50633.45013390685	44
50466.258786580736	50016.60394229769	44
49800.03351936454	50059.01529990688	44
50444.59727632358	49971.10837371778	44
50183.366041393885	49923.4901166853	44
50556.59755042594	49820.299250992386	44
49792.60653535841	49921.317588088714	44
49970.74210409545	50535.92264119681	44
50294.38431122697	49715.88378469706	44
49746.37661932368	49906.89266369536	44
50301.47802071741	49974.928503714735	44
50242.61281438434	49703.833676368835	44
49925.87755056788	50559.02000654489	44
49734.926769048805	49999.42539525551	44
49843.04406432253	50242.5280135009	44
49895.56662799823	50126.25333631375	44
50511.61273100675	49992.306439654036	44
50314.36427290831	49789.39622185894	44
50218.96551644778	49743.27871005163	44
50242.99072540505	50667.25950315186	44
49856.50184857139	50183.85774133425	44
49859.11950972389	50331.4865688024	44
49792.95320669541	50231.18941657	44
50260.38377002049	50712.61237396881	44
50322.65668660477	49678.37083588497	44
50558.91203402134	49895.46668032591	44
49701.607337503534	49932.318606321656	44
50342.1158800398	49632.55889393281	44
50526.78544428114	50464.83037591666	44
50428.08290516082	50736.91247162561	44
50308.56206746704	50668.89521942211	44
49684.08883660753	49997.58710964436	44
49947.7563340667	50646.135208386804	44
50464.6305193592	49764.65777921458	44
50175.93121246683	49714.11967033908	44
50414.99094886317	50682.99864916029	44
50395.23251460163	50771.58335606458	44
49801.156790587214	50180.11851349915	44
50197.48885656227	49783.49237501581	44
50315.21459523355	49587.199941256	44
49711.87962805472	50042.232929571655	44
50191.44516825551	49829.521625200585	44
50578.08264954918	50451.656663657086	44
49923.78875906923	50688.72889346983	44
50265.76034399838	49602.25020620896	44
49809.763166057994	49870.16787147443	44
50209.58142390303	50699.85394023319	44
49881.356432124936	50289.976204956634	44
50604.77215803338	49873.85885839466	44
50534.51509684816	49780.3096027836	44
50272.27102928836	49763.26944253815	44
50110.95139416508	49791.42912665286	44
50159.59657192909	49672.13228850646	44
49765.548117466984	49860.42016054012	44
49970.32011474992	49884.66590736945	44
50479.29916772317	50735.86900486436	44
50191.38101799432	50750.198598135816	44
50486.293604728344	50787.4609743543	44
50348.10039773205	50747.435465261464	44
50400.09088410885	50820.04815872417	44
50647.75222924366	49843.81691951662	44
50007.9674356759	49813.76288163124	44
50289.34011442744	49642.95853517615	44
50340.813266085446	50797.794477690615	44
49632.74941279783	50005.476047851575	44
50624.21483653856	50433.947199986374	44
50326.26335069163	50128.720083255284	44
50005.65155301833	50195.69255927747	44
50498.202914543894	50283.771930827505	44
50374.91737379741	49668.85651639968	44
50217.70385610544	49868.48315234512	44
49882.46602519423	50586.41568240885	44
50461.79492824199	50672.574352680516	44
50521.45406978067	50242.257173017024	44
50223.26943528865	49623.47766474168	44
50654.38320097156	50391.745267243976	44
49931.37020916983	49920.29600285199	44
49846.28148481612	49838.688193632675	44
50135.399953493674	49624.64741532575	44
50463.92635821019	50519.866890459474	44
50297.83857571046	50766.14889435111	44
49878.15119245533	50460.49226549125	44
50441.99329869677	50796.97240597068	44
50414.12621086953	49638.164469719384	44
50258.1867545749	49813.74686428613	44
50447.49741310984	50150.06612490982	44
50219.963773146614	49569.588272916626	44
49935.81611996672	50735.69033803645	44
49880.78457764749	49878.85828250046	44
50172.320502112874	49593.92565459824	44
49832.797242813685	50461.97215731756	44
50220.63552412001	50790.70600948398	44
50554.69230689219	50280.66666241835	44
49706.40036136019	49885.16190147944	44
50271.37401455016	49937.87262898667	44
50044.35171170383	49778.62787672007	44
49660.365050605746	50042.027769444525	44
50370.42446260065	49587.50295654781	44
50602.129094227224	50290.604890651535	44
50060.56389625563	50613.944488815236	44
50330.29313778583	49834.15410825354	44
50171.90873892704	50666.87224119292	44
50635.46952831333	49908.61495321215	44
50265.852390049535	49546.27220106444	44
50451.538409384535	50195.59144226304	44
50073.10064391775	50570.495237318064	44
49810.00953702	49805.72548093903	44
50113.064887514854	49674.725676710754	44
49665.845047733426	49859.59353919426	44
50547.78204508525	50331.01670461174	44
49964.7356970807	50593.35274232886	44
50683.33484502389	50432.710661766054	44
50457.308374899345	50577.342617978866	44
50401.606951249414	50872.422196564155	44
49927.228141326246	50267.68790403798	44
50493.25487951295	49827.31122970701	44
50172.89750287306	50799.59932984409	44
50627.09988286867	49795.65212363501	44
49972.91309672582	50705.00637034243	44
49822.52762398528	50285.83608807784	44
50043.98541150938	49732.79685282689	44
50649.22161566937	49960.592404103176	44
50613.40660496571	50480.39832111349	44
49787.18840679236	50321.03705226015	44
50701.77970677576	50476.089882723776	44
49773.593040444786	49768.65948227807	44
49755.68800145508	50195.41888653365	44
50293.439095795904	50811.0679621743	44
49846.19000246475	49772.867778500964	44
49852.22129207554	49726.00511103859	44
50171.022130970596	49975.34986200797	44
50431.82426570025	49694.6344838909	44
50641.54391771446	50345.095758737254	44
49923.525024866605	50787.734820574056	44
49736.09415479177	50337.06506490394	44
50479.304918374786	50080.426916207056	44
49815.98035223119	50510.14182954058	44
50651.62125651664	50518.43945361421	44
49928.0629639233	50835.033547424886	44
49893.82471255734	49693.07709509011	44
50501.44846854238	50694.10562358063	44
50379.55716617094	49536.52382861507	44
50075.112266107135	49641.58711723009	44
49728.09580032542	50157.835286238704	44
49745.09115130298	50079.57204494671	44
49956.58681693402	49825.013880222505	44
50008.413327134695	49704.39494572595	44
49638.83365485183	50088.24266335909	44
50698.068485841075	50523.967876428134	44
50557.280690424755	50210.08092635334	44
50593.46414998647	50245.32339500992	44
50246.77821021692	50834.68111668205	44
49783.644136572606	49724.477886569206	44
50045.54674285849	49601.755171272125	44
49830.673375576036	50371.531470358714	44
49601.4942047402	50052.61620037943	44
49705.584517858384	50203.117123338176	44
49659.10040578321	49908.96330331966	44
50040.04949330417	49671.79233035339	44
50386.82377432703	49486.04987582931	44
50692.28369866068	49979.17287341852	44
50524.07076740411	50060.635254803776	44
50592.6909853971	50336.54801847337	44
50741.81958124889	50543.06563441082	44
49988.821878055496	50752.24971352648	44
50548.52792452337	50690.08374929134	44
49987.40190560618	49768.8671082387	44
50475.766006113074	49665.43925702339	44
50509.96551788236	49635.80099725621	44
49911.20664795586	49741.889266649705	44
50336.96406115264	49470.644368515364	44
50315.03120343351	49431.053814865394	44
50557.01565819575	49976.81405000483	44
50504.31815856112	50546.41683787687	44
49561.006077724065	50020.98576421394	44
49905.73042396191	49826.658825021215	44
49607.54652363249	49893.20536367471	44
50275.96251941614	49394.95877190744	44
50435.593294213635	50359.10155903918	44
49622.0118774107	49843.51666225259	44
49887.000555255334	50748.95683794712	44
50582.63312566304	50722.1744378363	44
50533.495410598574	50638.40850542541	44
49896.77376610632	50648.392290154516	44
50564.76529919384	50376.23099315401	44
50312.41541437417	49538.28283244587	44
49911.303465379206	50508.58983012869	44
49728.62847192612	49787.523703184765	44
49577.97648950705	50097.27799910469	44
49776.9908996777	50375.50352856378	44
49811.402085782735	50106.0942356878	44
50626.35020370057	50556.88011185861	44
50278.324016586404	49864.92537613199	44
50573.842397446235	50047.19747661999	44
50206.38357448338	49672.731128929256	44
49875.71031072085	50840.031989515985	44
50475.94525132306	50834.730631279024	44
50133.6333615909	50777.07434211305	44
50551.34267037105	50590.03844813099	44
50570.9348087205	50769.642009393225	44
50144.87620910834	50733.26994706392	44
49640.88043465013	49958.56382746554	44
50119.86290756132	49581.921646295494	44
50660.895560700206	50018.65520943231	44
50468.670294460426	50626.53092241393	44
49750.10019603294	49690.9467722459	44
50078.2202804438	49564.09691770145	44
50287.763730448234	49489.744863539956	44
50712.26811078862	50583.159346063105	44
50610.695345809894	50796.45059374345	44
50631.280341420985	50060.720855934516	44
49767.621429864135	50502.29389682564	44
50482.689132228115	50885.29991008027	44
50584.451190821135	50633.094123946634	44
50494.22839468844	49727.20197013159	44
49838.420952678374	50596.62843276244	44
49588.126890308675	49978.49906433447	44
50588.90991124648	50837.75597144056	44
49941.046385166694	49699.57849112836	44
49835.38891021957	50875.07790861262	44
50601.16366209384	49958.08413576043	44
50526.19741709288	50834.1241920345	44
50256.43540019192	49443.370372931706	44
50093.02001359043	50800.9662061202	44
50633.403852254734	50748.21206526632	44
49712.780391863074	49717.31774763832	44
50674.29047205728	50723.30218050414	44
49995.455958227634	49641.669914954575	44
50663.03123077927	50593.74678724581	44
50310.73806632914	49354.827939787	44
49803.77784496708	50563.54138859973	44
50347.112301536814	49388.497091029974	44
49943.20805248528	49778.01581108677	44
49626.2977460001	49791.070198323476	44
49674.04578837565	49687.378492775555	44
50633.603421407424	50692.79172382073	44
50064.298971505654	50663.407166488134	44
50582.27244641204	50534.56132459523	44
50614.62198541032	50006.21634167703	44
50110.651364867976	49721.31978684831	44
50041.424334835996	49532.85495856556	44
50305.483636503166	50720.66108912376	44
50422.21767502618	49591.297860847924	44
50471.78096722084	49571.53341374823	44
49668.85739255897	49735.43944149974	44
49731.28611073109	50475.111309353786	44
50464.26929050937	49621.421550441046	44
50412.882067508835	49439.96458550106	44
50616.31471588237	49745.56871868304	44
50152.74901717607	49758.21949565843	44
49726.87852256907	50532.09239224891	44
49687.827479035	49813.34326471675	44
49715.10067842479	49660.87183806238	44
50673.60772656363	49778.77340497771	44
50684.663151600085	49917.984820232	44
50345.51614058706	49316.5397661761	44
50528.09124209266	50741.288244843985	44
49550.31014350797	49948.418536772304	44
50495.25081991941	50143.835973548164	44
50696.26522122988	50765.899819858496	44
50732.53235356699	49956.53066187806	44
50109.51250333298	50702.740597202486	44
49516.38022032768	50040.11731197745	44
50549.76960616584	49732.01463485769	44
50350.53478983327	50863.00184149106	44
50697.93783248018	50052.25245653507	44
50041.2622061906	50794.66969727532	44
50774.0575101427	49926.187620125835	44
49619.34245063954	50129.685832226976	44
50403.60340590252	49392.137474383955	44
50512.33469679462	50194.28350426625	44
49842.354927492896	49677.18303493423	44
50449.79064036218	50923.306172457626	44
50055.62265543445	49485.46871328298	44
49850.85662177757	50551.51737292524	44
50109.64955695822	50843.09475488631	44
50709.09293463905	49876.795329706	44
50511.06510449116	49545.40250628304	44
50109.60942723095	49524.56246379258	44
50164.080930947406	49549.12426335967	44
49476.94791714736	50075.63308471629	44
50526.46347785336	49684.19111013534	44
49450.900793516616	50036.870107870796	44
50816.848517727674	49911.056909280574	44
50680.655083270205	50322.03564700261	44
49668.36194222066	50123.16190354949	44
49518.603520523604	49987.57620484576	44
50755.336053431725	50004.291355765985	44
50157.41448304503	49497.183332533976	44
50848.34887397269	49947.33349786797	44
50118.53320648845	50892.06456420598	44
49825.725435988075	49633.638605921486	44
50711.96031185492	49749.522677986526	44
50647.502539651025	50286.728913763196	44
50201.02014689613	49521.51511443916	44
49619.32856883743	49741.78294266426	44
50570.5115777743	50167.05574335714	44
50064.98826875269	50887.5319575619	44
50409.055554280785	50230.58907703256	44
49526.053129126674	50089.437996588655	44
50727.625983774386	50091.73698941984	44
49995.93387825786	49508.47555607422	44
50553.573035072135	50096.27895199295	44
50796.97460613113	49983.420635137016	44
50457.16955636894	50968.763359746394	44
49984.45471812585	49552.01020655768	44
49748.62384688627	50256.57002114897	44
49695.86580320714	50371.98622138242	44
50187.90898292915	49454.40092072106	44
49794.16990482732	50905.568307072805	44
50339.799673579764	50910.03256927456	44
50892.53318053074	49961.660849692846	44
50729.1357526186	50725.04798639975	44
50519.66875475306	50915.54389811752	44
49950.82620968326	49515.53791597529	44
49694.801036069955	50418.143244934276	44
50755.46334781386	50768.58460690105	44
49957.33866218662	49463.75354657237	44
49428.05236315889	49991.94938539652	44
50504.07646473743	50963.390974888534	44
50470.56975062669	49518.06753447615	44
50609.1869981931	50102.39986013413	44
49651.99222486815	50392.333277981736	44
49787.85506614987	50955.17365981165	44
50735.43558077796	49707.51136655346	44
49660.34448399287	50180.15274691622	44
50305.42036610761	50872.95011101723	44
50238.324854910425	49360.49042066291	44
49873.92859516767	49612.41350926275	44
50651.77798988812	50825.33399365316	44
49783.33094033516	50428.29955719514	44
50737.68507688456	49787.96383854214	44
49662.421464686566	50456.05306717544	44
49785.75787827496	51006.483520915084	44
50756.551767755635	49861.67437961873	44
49640.489767109706	50221.81770983884	44
50382.25010430034	50941.40639566284	44
49831.88833052055	50826.87628069343	44
50836.49632646515	50015.92015998449	44
