# Supplementary material for: Abundant Topological Outliers in Social Media Data and Their Effect on Spatial Analysis
Source: PLoS One. 2016 Sep 9;11(9):e0162360. doi: 10.1371/journal.pone.0162360 (PMC5017681; doi:10.1371/journal.pone.0162360)
Supplement: S5 Dataset — See the respective attached file. (ZIP) [file pone.0162360.s005.zip › S5_overlap_lws/clust_46_55.csv]

50000.0	50000.0	0
50005.617866136956	50000.0519731636	0
50002.52047643192	50004.876090250946	0
50002.689334711264	50003.13657812308	0
49993.82957819091	50000.67820598295	0
49999.02133034173	50002.74311771021	0
50000.62508924751	49997.57153556058	0
50003.12463782944	50000.09610427862	0
49997.57385027558	49999.84121669528	0
50000.7474054147	50010.00724846448	0
49994.4714122237	50008.6578664922	0
50009.65697956892	49993.518401903086	0
50006.21919399996	50005.54852243241	0
50001.095320914435	50006.51696888545	0
49997.76648551505	50011.80979805977	0
49992.871942356476	50015.39754370275	0
50012.74981278483	49986.73871695857	0
50018.58647191826	49990.55611261125	0
49993.479156172514	50013.71835514086	0
50015.96499319302	50006.705808788436	0
49989.3655601913	50011.220919868014	0
50020.12901804716	49990.64524344877	0
49997.53397774438	50013.28163175991	0
49992.02291687238	49993.22394946702	0
49993.70087287382	50012.49075380555	0
50014.038708603686	50009.481436982765	0
49990.5206090736	50010.10707474396	0
49995.815075999715	50002.757859915895	0
49988.57262477311	50018.87567586168	0
49985.205754429204	50018.991416067714	0
50000.753092597726	50008.92987510806	0
50007.12835689727	50004.5064469943	0
49988.18316939765	50021.965627571284	0
50023.00980510928	50012.84799172331	0
50015.303310407464	50002.549411548316	0
50003.71952171015	50003.70894044671	0
50008.88986368925	49979.077652611086	0
49996.81979534139	49995.34390749475	0
49998.94671960802	49990.96645783639	0
50007.58827520875	49972.71365685861	0
50008.876317257826	50005.85307888341	0
50000.8144250401	50013.706889942834	0
50003.714838425534	50007.820901458785	0
50001.588387733704	49976.2283774819	0
50016.100105237405	50010.206884821266	0
50001.35678820628	50015.50812547974	0
49986.21253594532	50016.916857276745	0
49996.35393901498	50000.28888942667	0
50006.46273709469	50012.86513056279	0
50004.75420497777	50017.69122242193	0
50005.66435559645	50003.276707844845	0
49992.34798452613	50027.8751629872	0
49995.45944176766	50024.66749863028	0
49984.74545734642	50026.693621182414	0
49991.107740510946	50005.27986082665	0
50002.66515454976	50012.75072682848	0
49981.244047583124	50021.223953608634	0
50024.3612314805	50010.80504013063	0
49999.239320752036	49976.959525565035	0
49987.115787018316	50000.97386580161	0
50005.81254185144	49991.93259326773	0
50009.513775259125	50007.19859393015	0
50022.34214683989	50018.54227954308	0
50018.211643719034	49989.32904480352	0
50004.547079700096	49982.58527082029	0
49988.8456146988	49993.5372812326	0
49990.448020219235	50002.43383338751	0
49988.8883163795	50025.70348757823	0
49993.95605091015	49990.62298435866	0
49979.57349343251	50017.44743331287	0
49993.61998194337	49998.8335980756	0
50014.931316771435	49985.91142186888	0
49993.608343833825	49992.74728509485	0
49977.440538726456	50020.13597552961	0
50007.968850473684	50013.02057694987	0
50013.34750767807	50004.97356768187	0
50003.200530054564	50017.44372002275	0
49999.23305352258	50009.409663930746	0
49991.425046132455	50023.405105677804	0
49994.724523319564	50019.00029264135	0
49991.27881765631	50010.76046682384	0
50006.84586173645	49978.00618291794	0
50028.831314768526	50011.34911333689	0
50001.3612650346	49979.21196468529	0
50020.98863127538	50004.80596532164	0
49998.75093557429	49995.82732925432	0
49995.4441258003	49997.28253788326	0
49991.489081565116	50012.21829990068	0
50006.24099323281	50011.48454490207	0
50004.79866590971	49991.89932227533	0
50016.233772829895	50003.19904894724	0
50016.714459267714	50015.182749829175	0
50017.7315448403	50017.16734048088	0
50021.991572317085	50017.52189201108	0
50006.91518930322	49998.42962103721	0
50007.56048927315	49991.89347014625	0
49993.93809606977	49988.93913320493	0
49987.00664227186	50012.58033247648	0
49997.0858178483	50008.93395138812	0
49994.04919956522	50016.66461972759	0
50011.84285352973	50005.72617756539	0
50014.481944166946	50006.68362759123	0
50007.871174675056	49990.44715453634	0
49993.63386266311	50008.00409428245	0
50022.74306037996	50021.18141586944	0
50005.93254669708	49984.05523899566	0
49992.24889826113	50009.939607623324	0
50008.4427934885	49998.58463635654	0
50001.04290890485	50011.37214186102	0
49999.3052704781	49993.19977632991	0
50010.89753360852	50022.16578353757	0
49993.175524820836	50006.918569045156	0
50016.91622746796	49988.41137453173	0
50003.59408194109	50010.58844588422	0
49989.481770527505	49995.4861177332	0
49984.73585085144	49994.20070302458	0
50012.837114776354	49985.1365133406	0
50000.34305247011	50012.785151609714	0
49995.93687457166	50016.99500522154	0
50003.31097355637	49986.238309245724	0
50000.04605916713	50022.082498322925	0
49979.589436539696	50028.499326432466	0
49985.52414874005	50010.01286309389	0
50007.108907010544	50020.95847414887	0
49986.966473469394	49991.51938352491	0
49996.327747491756	49980.00227674999	0
49988.17212697217	49996.38698153703	0
50019.31313217457	50007.61923985611	0
49992.53588896353	50022.37133355393	0
49999.09466713823	50013.476121375024	0
50029.14446966455	50014.75448633938	0
50013.38928689112	50014.433837214296	0
49991.27886238349	50020.93796858425	0
49991.83480712943	49987.47643329798	0
50024.589045646135	50016.69583277622	0
49990.247207031265	50014.37724764673	0
50003.43966867959	49997.20275845644	0
49979.17630883298	50019.5881879999	0
50004.97473340724	50011.470830402024	0
50000.53356820436	50002.76897484182	0
50001.61653316917	50021.572832778234	0
50018.94424032681	49993.60663840168	0
50020.38047703234	50020.74765985587	0
50003.83350669472	50012.03122730116	0
49994.89504568151	50012.84439750901	0
49996.87682846905	50025.861913791916	0
49997.098711243336	49994.16967536577	0
50008.03526460013	50010.35644971345	0
50001.92318083519	50017.45295154525	0
50000.377491796935	49976.984220335165	0
50026.91338485968	50022.55672487124	0
50010.45322470468	49995.07446463879	0
50025.84685964897	50018.18498681671	0
49990.80211823522	49972.58716393453	0
49994.72272385651	50011.37120620343	0
50001.852378398005	50018.878474248006	0
49993.667654834906	49987.16892821146	0
50007.45552580738	50016.24722775261	0
50006.35128652182	50019.260102430024	0
50017.30387364059	50007.37394946992	0
49992.58703477916	49996.877168060775	0
50009.947620039384	50010.555094314834	0
49981.69947842373	50032.69512916941	0
49998.7770444248	50004.736977470784	0
49994.8396787193	50028.32619228644	0
49982.117999111564	50004.50644407321	0
50013.2587395598	49973.331376080634	0
50007.117533706994	50013.97330272922	0
49986.106936163014	50005.875429998	0
50001.72815943438	49991.6223069385	0
49998.46111792426	49998.329947724305	0
49993.05079443288	49995.51758079045	0
49989.09372078051	50029.30164552847	0
49992.520614717694	50005.040407713124	0
49983.052676738946	50016.443790599325	0
50009.99933301167	49987.13042252917	0
50015.98052851708	50019.71642252736	0
50016.21088632802	50021.48245778065	0
49998.70534882709	50006.917655615514	0
50009.12283055781	49982.086019546914	0
50019.024422535396	49979.180277617896	0
49990.26812337824	50030.2433063761	0
50003.491373859586	50026.35326489596	0
50014.994024579595	50017.72461282274	0
49999.503039100484	49979.993643984395	0
50016.59446989725	50011.704717480185	0
49987.5977680182	50016.2290938631	0
50006.390223561066	50006.65247227412	0
49981.80446184957	50026.90913270939	0
50031.93010862833	50017.21669287606	0
49987.002216492045	49994.37889454773	0
49985.92984921823	49988.95089163288	0
49987.43993140122	50031.405447704085	0
50013.74744611762	50012.43595942395	0
50018.7613895136	49998.645986736985	0
49976.04473665306	50022.98122919165	0
49987.940111189746	50038.4642042733	0
49998.49833424281	50015.34065276485	0
49994.770924699485	49982.39483626172	0
50000.81946056605	49989.27299020345	0
50016.92192325264	50018.480079521134	0
49995.77472700451	50009.82146876009	0
50025.69800720146	50020.491751462134	0
50013.55698775832	49971.58637274212	0
50011.00484594075	50005.00909070638	0
50026.67566909949	50012.980460931394	0
49997.33402353429	50017.842517393554	0
50004.40707653658	50000.68201633885	0
49990.062388632665	50021.873354042815	0
50007.94935946199	50000.55027054603	0
50021.52709422977	50008.28070517207	0
49974.42067889195	50019.43514323515	0
49993.46267817778	50033.181532471506	0
50011.86235055272	49996.41798817724	0
49987.663678211175	50043.84812144951	0
50007.67900232572	50007.70860501627	0
49994.15871647191	50038.08133593811	0
50007.33149770581	50022.79586273945	0
50012.948596504204	49999.23930996417	0
49994.60830319436	50003.57991862978	0
49983.259687413985	50006.67382320212	0
49987.767663779436	50025.748578925755	0
50000.377272225785	50031.02940101947	0
50006.200386445016	50001.51095319235	0
50025.26392312976	50023.16967630435	0
50013.22075925868	50006.565093937745	0
50016.585940684716	49986.990231434385	0
50010.34109688018	49983.7662747601	0
49986.57033639794	50020.426911942945	0
49995.74608418766	50014.093268935794	0
49979.820894012235	49999.83087349788	0
49992.848058799624	50018.606894891454	0
50009.49589345917	50004.08409166397	0
49995.445185531455	50015.34504338111	0
50012.65381958483	50021.704694713684	0
49996.32469968638	49986.25708256548	0
50015.35167753262	49996.81578074006	0
49986.545683340795	50011.15751195093	0
49999.01544000135	50031.23030123682	0
49984.04955694483	50033.704391224725	0
49996.34341982974	50016.06335658903	0
50003.28740459564	50033.504668726906	0
49991.228567853206	49998.994701024145	0
49998.48690694425	50034.82578726027	0
49978.796080530774	50029.228557862385	0
49972.68784987362	50023.40757561975	0
49979.767530607896	50006.443727209575	0
50003.901374846355	50022.071294366	0
50006.68412061943	49996.90955893893	0
49984.807419862154	50032.82916653138	0
49978.76889817724	50004.212907244015	0
50003.12234167268	49996.03595609164	0
50015.35949676402	49981.16546488212	0
50022.09116220106	50006.067597515845	0
49983.69614882663	49993.828876330015	0
49986.78398419033	50021.42345671076	0
49981.729597247	50017.71289487197	0
50005.12751088182	50026.85013294925	0
50006.22458721331	50010.28292114303	0
49996.483865586386	50007.00468741623	0
50009.52473506737	49992.39278211181	0
50014.49173332011	49995.93493838386	0
49994.50958438835	49996.90612479115	0
49987.59907203679	50009.38172949153	0
49984.960476002576	50031.0667794853	0
50008.74957161253	49994.92256567525	0
50010.46636301196	50003.077502344924	0
49984.148036034974	50017.19326230654	0
50004.971353289846	50029.65237519613	0
50012.70520670574	50000.99789815918	0
49989.42472028371	50007.06726861293	0
50027.670453407736	50018.20325321183	0
50011.440803861224	49968.8031552737	0
50037.945541020505	50011.155881581384	0
50001.96560497818	49985.14721363819	0
49991.94746759981	50013.46046976003	0
49999.00956378052	50025.146383235246	0
49982.77803511375	50003.13282277213	0
50014.11323694496	50000.20060613697	0
50023.13171616355	49987.58322604696	0
50004.21835121946	49971.40399318016	0
49990.15117831817	50013.05817990865	0
50008.16124251416	50039.635897582004	0
50007.9107866898	49997.54848848105	0
50000.976005797296	50001.37556251932	0
49996.1869171375	50012.1411597242	0
49981.777229712156	49995.12804494148	0
50010.25573551855	50024.995130932744	0
50002.20217308013	50029.874141640044	0
49990.618018822985	50036.4754032552	0
50022.654906278236	50014.17767062547	0
50000.18629733061	50004.775095715304	0
50025.70954018735	50015.05150700048	0
50028.39076938722	50013.5273054852	0
50004.52778030394	49989.54551679142	0
50016.11597760707	50023.63763528583	0
50012.06226017531	50002.80007589341	0
50015.57500712852	49976.59380574366	0
49994.04699387851	50036.766962947055	0
49994.23147591261	49994.86285691521	0
50014.20591833191	50001.96130031095	0
49991.086709624265	50026.4410707605	0
50011.53302681228	50007.14228004492	0
50017.28634181816	49997.76666689308	0
50009.97828130183	49998.98694511831	0
49998.42280858828	49997.16648699374	0
49981.63287193219	50012.98265475019	0
49991.38352638326	49994.802665766714	0
49998.19710648119	50026.74208698699	0
49989.2673735177	49992.100332574526	0
49983.60754580687	50026.18559871288	0
49994.711411941484	50029.90708723193	0
49985.614406423905	50041.25400036813	0
49989.39807355238	50009.12529163965	0
50001.85647537816	50002.18674254224	0
50007.411759296454	50011.884343995625	0
50012.52113279647	50010.93874121604	0
49995.30592486966	49991.43488924765	0
49979.11028741994	50021.34781520681	0
50011.93847514872	49994.777266105055	0
49997.2733219588	50022.30152669196	0
50003.09050523105	49994.98168183356	0
50023.58458192335	50010.008031241385	0
50024.400635161015	50015.63969515379	0
50009.31669316404	50000.960651664485	0
49988.547157255955	49986.54015875034	0
49987.42716531743	50019.481186598656	0
49984.02617602661	49992.260688525654	0
50006.996567558	50029.43673642438	0
50011.17538221257	50014.127750046806	0
49997.479248524534	50003.13788148927	0
50011.23886805816	49977.80876427163	0
49992.68056377014	50025.21909796744	0
50017.791785206966	50004.10504468356	0
49976.18799995448	50019.12711047864	0
50003.16269428631	50018.86082004992	0
50013.78688239874	50015.99415080916	0
50034.04869841953	50014.82994020081	0
50020.13939552426	49964.31969397732	0
49993.31683021726	50002.431098134926	0
49989.127824122916	50001.31052695597	0
49989.148691333205	50036.650567528675	0
49992.04054653573	50033.88130223572	0
49997.310770919445	50036.47767098101	0
50014.313896486216	50011.5437939993	0
49992.59109417176	50000.573211457	0
50003.566652880276	50030.50523785303	0
50008.267877108185	49989.07992392232	0
50003.849215893635	49983.772560070334	0
50027.92889428372	50020.7037335592	0
50021.73705097939	50009.564116499336	0
49979.67136981523	49996.9167302186	0
50023.68623823112	50004.8260394773	0
50008.60181165578	50003.29954302877	0
50007.03426341326	50002.78519483586	0
49994.34337435215	50032.255215823694	0
50008.65204366756	50021.587738195856	0
49991.824498461094	49968.903099107214	0
50018.683804969405	49969.64528418167	0
49994.911833902814	50002.06249770319	0
50016.093547154676	50001.04383182233	0
50014.49326475696	49993.41580814624	0
50010.70785577176	50012.68365077591	0
49992.09018308693	50030.92397957105	0
50009.82484592517	49966.31554819194	0
50009.86338540017	50029.15447883959	0
50017.04459773899	50009.42883168941	0
49975.05479511751	50020.48444939664	0
50018.814266957874	49976.935422037845	0
49972.86988915821	50011.1602949544	0
50018.73839936864	49964.38397057632	0
49986.31902075687	50007.88823209961	0
50037.84677869666	50013.49214320599	0
49986.7626497455	50022.57075428513	0
49991.27558686835	49997.38676047086	0
50021.65196854081	49986.9755175455	0
49991.72022925353	49991.05799227098	0
50014.31039277268	50003.195809406076	0
50006.33076488964	50021.85080608137	0
50002.45842725257	50020.733578880114	0
50011.95436890833	50032.05146346114	0
49976.475326719534	50026.32249645093	0
50004.463461898726	49974.22705170795	0
49979.26540775074	49998.92037446053	0
49985.75689271241	50024.974625693074	0
50016.455724572654	49985.246793367325	0
50017.17577699267	49991.01902038148	0
50000.601946745934	50034.29818728195	0
49992.16185760877	50007.363039662254	0
50008.80198918544	50016.70893323739	0
50008.86332272949	49997.23757014096	0
50005.45492158128	50004.812675392786	0
49969.349246922604	50022.47156029463	0
49976.08853392796	50028.32756045967	0
50002.331688862534	50006.25738942542	0
49985.74764509577	50012.984861611265	0
50002.02318493679	49998.08436648884	0
50001.91558525365	49975.034283284134	0
49999.095815587745	49982.605861267206	0
49978.35180052781	50017.54967237323	0
50012.38340044227	49979.87179005157	0
50023.600333695045	49993.823460517066	0
49990.4001842264	50016.861106052296	0
49996.075796262594	50028.875218757785	0
50009.63871960279	50009.357844056445	0
50014.32338329563	49980.620621059534	0
50004.370390024604	49999.55927239333	0
50009.933266449494	49981.04026973331	0
49998.279070073906	49989.14790118183	0
50000.09027862911	49985.965986953976	0
50007.58425433884	49982.493922115704	0
49993.48622997502	50027.222240225536	0
50017.4955434832	49965.03907990478	0
50010.51554905166	49989.16362642156	0
50017.824674773416	50002.22275061968	0
49990.75178922058	50034.86742795569	0
50021.88043196609	49961.175165641675	0
49996.64421145819	49998.7371607102	0
49991.75780021829	50019.4660592154	0
50027.913500418224	50017.15451996617	0
50013.81569746937	50019.689133858	0
50004.28831352451	50038.52084396365	0
49992.77931921248	49991.59900125161	0
49978.65701512325	50012.84377515613	0
50004.77482026446	49976.135135741635	0
49995.813684054854	50035.236614467474	0
49983.03468438865	50031.81985864512	0
50004.71734782377	49993.66931775265	0
50025.85747707013	50011.10938751277	0
49968.74387753086	50024.80184334084	0
49983.529336245294	50009.64252562868	0
49993.39848285341	50003.617739878144	0
50014.46718570509	49983.96089301351	0
50020.173441734536	50016.480228422304	0
50007.693507416174	50033.053834120445	0
49993.186312447346	50024.280714627246	0
49994.973836738965	50021.34108776201	0
49987.60408232425	50005.36708203352	0
50009.56722554615	49985.41140067304	0
50011.064823329914	50009.00448136461	0
49987.27549327144	50024.53233017405	0
50005.69923091442	49985.19514755773	0
49996.55414988045	49990.38935152011	0
49995.07237807018	50042.04749290123	0
49995.256284043724	50007.171566107325	0
50004.63754884523	50025.44366895706	0
49993.49255571869	49978.12434827637	0
49989.83621802233	50027.89987456958	0
50001.51715467434	50004.43497947403	0
50001.41748931328	50028.01783116377	0
49988.46472947548	50014.56638681003	0
49995.615601532205	49989.10904325816	0
49999.81186632161	50032.984149561446	0
50018.44718751919	50011.09523383245	0
50006.87791557796	49974.77446315902	0
49998.651631418616	50001.085531096855	0
49973.43281330659	50016.31538166456	0
49999.58320808095	50030.37685735507	0
49993.2894251306	50029.713716955564	0
49975.40500419498	50029.76201243983	0
50024.11542290242	50025.79299951493	0
49999.27756647585	49989.79791973968	0
49975.331603970415	50018.305052245814	0
49989.444688856944	50015.01093933485	0
49977.12504489644	49984.27347298042	0
49990.25690366514	49976.93831099457	0
50008.542487659186	50029.22940403769	0
50030.156146407935	50022.63532110915	0
49982.07322711716	50040.05289780173	0
50015.510839560164	49974.52445377229	0
49991.451148315326	50008.25060634001	0
50004.828070634074	50001.96933190945	0
50005.25330437662	49996.96558677492	0
49985.312292490395	50028.4759868639	0
50009.362837543355	50030.82482796203	0
50032.563228420164	50009.47854831758	0
49995.611104707394	50005.87596824924	0
50030.271117137454	50014.62710637189	0
49984.88558796916	50014.44361380154	0
49964.64000266914	50008.941933773196	0
49988.96237106808	50042.15384836116	0
50009.56366943694	49988.76303901595	0
50003.12119682203	50036.8696976103	0
49992.18350608743	49998.14283062459	0
49981.495117914346	49992.42868929224	0
49974.716587797215	50013.61636381599	0
50007.40338647013	50005.50670355559	0
50004.1132212756	50009.0422421293	0
50010.68776219184	50018.411945879954	0
50015.32555646248	49998.84607093262	0
50030.745394478356	50020.15587370813	0
50025.03173903792	49992.682176105074	0
49972.46927924088	49992.61330818193	0
49996.89332440772	50014.40214761091	0
50028.82168033592	50008.767927582856	0
50012.027869657475	49992.27122572834	0
49986.86969018716	50002.801212535116	0
50034.801909062	50011.167777959345	0
50022.083673384936	50010.63417620861	0
50009.30764203974	49972.31312632704	0
50016.89438006381	49935.49219782706	45
50019.01173920712	49885.47518806212	45
49977.855838861	49852.579008685076	45
49971.16853704587	49941.453712404174	45
49999.84526917453	49807.54359803769	45
49922.224982177526	49954.96394331451	45
49891.76029401828	49918.71271875641	45
49845.99576864844	49925.6395119213	45
49940.26487089171	50004.08753333075	45
50068.90791610592	49893.74306534254	45
50091.542122294944	49852.726944593254	45
49988.09167867219	49988.02660680984	45
49958.90517087729	50046.41788625202	45
49931.37406258853	50092.0569846725	45
49892.46222175915	50061.011327741144	45
49920.61430136032	50139.42356101202	45
49815.100169613776	49967.68655595683	45
49939.38902315311	49893.98036175666	45
49872.446968249904	49869.10396971594	45
49808.54897927933	50015.11346846396	45
50000.113993436564	49757.61609417207	45
49861.710515541745	49995.09319634169	45
49764.60393405277	50001.36286919692	45
49875.74844852366	50111.67372773686	45
50054.229962098405	49821.30958455349	45
49945.179578660565	49815.167018163556	45
49824.90334517686	50059.00075589889	45
50094.83132987363	49939.62788680714	45
50047.48073219395	49771.39748868072	45
49776.219180143984	50068.92255632552	45
50095.506939214545	49795.1612654424	45
50130.7028174554	49968.46035286178	45
50164.61117315146	49927.12299060152	45
49968.553990102766	50158.93523986337	45
50030.20258703023	50013.246514237646	45
49787.38928896132	49930.704620396726	45
49980.416289419365	50095.36748729368	45
50054.89274999935	49966.485099652804	45
49868.93340503306	50159.47496776137	45
50144.58318088804	49843.253228067246	45
49826.70534179948	50114.05763928149	45
49949.880966424105	50209.28041606269	45
49996.47613853847	50198.55684931277	45
49965.629945282635	49714.930495973	45
49751.311914537786	49894.697835754414	45
50140.428329854294	49780.72988614563	45
49790.30156271403	50153.318127732404	45
49774.326625022746	49849.37881420458	45
50135.39990808497	50015.11797382926	45
49964.08135352699	50262.001550872934	45
50038.626040477	50175.74228908845	45
49918.86559635257	49768.324817105946	45
50031.30963597534	50102.102244370595	45
49905.71120006653	50188.43462386804	45
50088.42304188227	49745.47703298046	45
50080.280772242375	50148.87303360877	45
49737.17794646907	50038.48600033439	45
49827.74652936648	50180.75997845423	45
50101.66932734193	49698.31991890486	45
49846.46709775082	50228.47897526708	45
50015.50134090913	50281.15958972622	45
49914.89931120704	50246.66628578702	45
49952.24312839358	50308.49923428706	45
49898.21588557451	49829.31470880892	45
49841.68343760782	49826.136744474745	45
49942.95152411425	49668.44529655247	45
50052.41065129197	49697.79041633287	45
50048.22092674288	50313.959913191924	45
49752.29607645733	50121.0634979551	45
50186.00413027268	50033.4388298645	45
49962.303493980085	50361.14805914203	45
49895.891134811754	49650.78460404026	45
49872.49410308683	49780.25880907796	45
50045.28705628632	50226.873967169035	45
50094.254945617664	50102.67526955674	45
49724.73480040231	49934.570166315636	45
49702.320585326626	49889.473867717665	45
50133.85850932542	50063.932896062455	45
50007.86545336745	49685.313962030064	45
49815.588279825766	49883.227430488376	45
50095.59738346097	50231.77802602155	45
49844.93139201623	50278.05494714907	45
49829.57475980363	50325.403133577114	45
49950.170864688305	49622.219434154234	45
50086.03318263172	49654.728956846186	45
49692.14219056649	49974.70233651035	45
49879.003194037236	49727.450553994546	45
49703.124127806535	50130.958423034004	45
49878.007076272144	50343.615518996325	45
50146.3068422686	49667.774023691214	45
49742.67741983048	49814.62164933299	45
50230.04216983267	50012.83287904119	45
50061.06913901902	50056.71927457239	45
49688.58183972463	50033.21787288521	45
50250.30935341134	49962.7266299473	45
49698.82860522987	50084.29346087803	45
50009.687554268115	49635.84298767318	45
50024.042753331705	50355.644950589885	45
50267.22620158159	50042.28906380474	45
49659.69055331091	49907.51891631865	45
50232.7095378724	49912.08181714383	45
50061.00908324754	50393.09518142378	45
50203.97013484896	49956.87514505112	45
50234.66079979984	49857.54490401464	45
49843.62924347591	49693.406785070576	45
50088.12304096913	50284.44674625045	45
50194.34301912826	49880.69170266472	45
50232.21474276129	50077.70826432788	45
49641.05010021546	49956.54596751665	45
49641.947410479646	50006.35518320128	45
49649.30202619387	50089.38821641456	45
50119.59714624924	49896.663930076305	45
49742.528533852805	49761.64294846494	45
50151.8848280059	50114.61798207793	45
49700.13275731279	49729.774842668296	45
49616.005220482024	50051.47804906238	45
49618.96381279826	49877.69146057079	45
50145.8077603201	49718.64728784236	45
49947.0910799378	50411.239875350344	45
50189.14716396387	49702.78346069062	45
50194.99381946481	49648.527125232096	45
49685.811817673144	50174.818342670274	45
49793.838647982884	49704.82441512656	45
49835.44960373911	49747.15582583245	45
49785.60718860736	50345.43917481475	45
50029.292007999975	50432.7812182256	45
49669.06934818413	49691.6481564813	45
49697.963753518816	49777.4250679959	45
50315.08426154929	50058.00931121755	45
50305.701524310396	50010.18357247954	45
50138.90092742902	49621.98629103512	45
49749.37901703966	50377.6826865879	45
50123.85900863175	50192.2375849335	45
50185.398773357025	50082.68054325361	45
50234.501836780735	49725.39301047518	45
49669.417049519994	49817.94800115672	45
50105.49519987615	50372.238000421145	45
50169.7223983098	50164.03629423544	45
49640.38343959102	50159.657782273986	45
49672.73163882846	50227.904651926954	45
50266.88035867199	50113.340919237264	45
49795.253803475694	49656.05660280753	45
49606.759508377334	50109.4610668453	45
50213.86224514665	50127.06676606694	45
49793.041443369526	50294.03559363169	45
49842.7449690454	49642.35434557994	45
49734.91540733157	50186.420365660684	45
49558.62416422351	50126.783682433925	45
50138.32886126129	50335.42253062525	45
49521.87521105729	50159.455732753275	45
50184.17932545978	49750.0543951301	45
49794.55672829579	49775.646052593576	45
49893.67970905914	50388.34693985837	45
49872.11470723992	50430.622668775766	45
49889.963047582605	50473.56620492054	45
49603.10976433698	49930.49669436967	45
50356.127532390085	50019.9944173126	45
49839.13146012464	50463.550922478884	45
49741.55796952778	50317.99719010211	45
49590.226669908196	50164.45037229633	45
49730.59916364325	50237.357077336026	45
50271.96666235365	49693.93947600608	45
49787.7157049392	50247.904394825775	45
50151.55296237394	50385.953751759516	45
49804.67752746312	49610.80703068874	45
50301.15989166602	49944.60525548249	45
50278.7537626667	49842.627129216984	45
50137.07404313343	50438.866122338564	45
49994.63086029397	50394.961082684065	45
49728.829445345575	50424.54497004821	45
50186.41835791308	49808.77282262358	45
50378.952075284076	50060.21125999722	45
50199.84041684326	50366.55065245943	45
49570.221313702925	49857.76024197768	45
50032.074420601915	49595.04742611243	45
50316.957458871366	49707.7926172242	45
49503.65053771047	50210.39210788992	45
50411.17641657796	50097.67104352428	45
49942.376202824016	50480.58371998621	45
49982.36618445035	50454.24201773349	45
50142.64997626409	50256.010032569124	45
50295.83137150378	49757.853608794234	45
50246.34443361	49807.54217790722	45
50271.679799199235	49639.98331960803	45
50347.55704806838	49967.51118990641	45
50278.594535685	49590.724949457566	45
50191.471779867694	50419.9351430997	45
50213.17920294791	50187.40871999242	45
49631.30728498567	49784.321845829596	45
49906.07875903818	49597.044738187564	45
49697.10576521199	50375.44267314661	45
49580.51428685382	49803.72804466556	45
50092.969188766794	49602.50544590505	45
49549.09927776286	50197.37872729469	45
50284.88654122716	50158.82890549953	45
49649.09049772961	50397.78897255949	45
50083.582541144104	50015.84848194138	45
49452.8328392622	50218.37080303176	45
49818.12190152685	50387.105326074285	45
49790.496982297256	49559.28237817103	45
50268.24869109793	50209.276990985774	45
49917.81747301118	50519.50960272044	45
49862.535588635146	49572.95455572266	45
50184.109983695205	50229.43988006745	45
50225.5496157894	49589.36239698067	45
49637.32133878971	49731.50602035485	45
50457.99529483305	50095.3985407744	45
50315.503987577744	50115.694352697494	45
50237.35576441731	49537.51349630515	45
49411.4524607427	50248.36507325707	45
49563.2663463907	49965.0537925189	45
49692.3663789657	50272.69169029089	45
49744.24414604651	50468.1969507167	45
50444.0570376468	50141.0074230394	45
50361.454880739766	50120.09542947812	45
50178.106059200945	49561.89455924234	45
50368.53014700274	49711.30114648412	45
50496.76701294479	50130.45556029665	45
50539.66297092715	50111.94358909923	45
50009.29963528625	50056.97277707607	45
50236.99185503559	50398.43786559893	45
49585.23612888879	50010.55986069632	45
50322.91029171878	49867.12620584373	45
50314.457667587936	49801.979866051064	45
49622.593843494855	49831.135400652835	45
49777.417059788895	49513.647898221345	45
49666.33033848151	50448.22956323116	45
50288.48825745257	49538.97374050825	45
49899.18093918715	50564.509192112906	45
50212.663772113025	50321.30111260181	45
50263.80863509694	50316.17259428833	45
50364.71769014444	49791.80166671982	45
50384.47585138173	49840.8094994226	45
49849.284498245084	50568.26215931992	45
50506.22740126173	50179.48634628096	45
50539.30356689776	50062.117788658084	45
50409.78489040692	49802.053663344275	45
49825.551811236364	49522.22226732314	45
50353.14292886266	49911.84500423091	45
50390.18225779703	49949.38060378649	45
49426.81143874699	50177.59289635935	45
49525.65028414191	49830.09412567571	45
49619.83610490444	49685.04112201505	45
50548.446254088725	50201.012856865615	45
49788.17197797931	50430.3824706455	45
49767.73393817185	49468.52263629109	45
49565.48503480283	50077.81506045749	45
50435.43944624832	49758.42776258183	45
49781.57781848281	50496.39239061591	45
49903.74464173381	49545.57384494962	45
49955.471444146235	50557.38970166134	45
49470.0821381867	50157.445091889094	45
49742.79593635424	49551.13929892443	45
50131.70280796913	49571.81574915719	45
50402.101835744004	50012.486334259556	45
50220.324003723195	50463.07192608205	45
49822.28980331262	49468.806141381145	45
50268.433317354415	50262.834705159046	45
49654.487412074646	50300.04649610261	45
50006.64113910021	50577.32588217617	45
50325.839115207695	49604.04521320093	45
49427.839481190575	50294.95107037966	45
49513.54430654776	49976.07168376665	45
49577.80128566849	49754.85535916922	45
50172.33078265404	50296.50796958089	45
50584.23149641995	50235.31428238123	45
50243.831587570865	50507.67015620904	45
49709.175191276896	49666.932702555925	45
50025.18346977605	50534.81159855116	45
49753.98357730414	49680.53224480997	45
50581.65928469176	50036.013805484065	45
50273.42857848646	49486.779495337825	45
49619.81660844714	50332.90856637554	45
50576.8847148904	50162.62437911701	45
50546.730033743996	49994.9773606102	45
49949.0421029554	50607.21855864218	45
50282.334546456055	50482.2969265348	45
49820.74213785624	50526.92229832331	45
49903.38907976002	50304.286551723235	45
49616.358106872234	50272.36915537734	45
50462.479487256416	49803.49498306963	45
49576.70112777916	50239.2965996455	45
49492.81360324924	50113.34602499618	45
50587.43005061878	50105.32163659427	45
49870.53957711233	50522.13075339584	45
49699.423649843025	50481.411173364664	45
50636.47401097668	50225.224854550695	45
50234.21916755363	50553.395563199316	45
50396.21928635421	49894.88841961005	45
49654.84472148978	50509.840565022794	45
50171.577603198784	49514.36123377093	45
49576.34486785998	49661.02418530252	45
50671.27469962384	50259.4899976144	45
49798.863941936506	49425.682126118736	45
49475.51946281784	49942.359348548205	45
50063.87398357338	50571.8762110874	45
50338.72138681566	49555.364109489696	45
50341.92425578838	49651.02834497713	45
49396.767303276974	50333.59544715586	45
49696.317251519016	49555.56154451155	45
49536.556197804224	49778.09721521322	45
49440.170394886925	50362.9193541806	45
49438.35258368989	49911.121148092454	45
50316.3729455041	50222.41159040628	45
49701.39025324286	49502.581483146205	45
49536.11987926109	49721.70604692786	45
50317.465836959695	49454.671153561125	45
50093.6395814263	50534.28551993924	45
49755.08861787042	49406.57698228504	45
50287.3006303194	50533.838820207915	45
50672.019067191395	50311.96681459567	45
49578.91277363764	50309.98041601563	45
49975.63102662955	50646.74687134549	45
49467.40454919224	50263.02446018154	45
50382.50431150464	50170.42377533473	45
50276.25344971478	49426.1961220322	45
50086.41280144998	50618.92625771481	45
49486.88335682342	49800.72849572309	45
49720.30876533763	49459.34125630994	45
50681.95308623296	50208.48138006395	45
49873.1957703225	49462.10917046722	45
50193.78803772255	49466.37238435114	45
50177.008620968736	50494.889355594605	45
49448.118474935945	50101.18000722777	45
49745.96768187553	49601.995376046354	45
50448.432495288565	49999.319195368436	45
49556.67274930654	49905.02267871229	45
50596.84690685945	49988.53770963243	45
50116.54506560149	50578.20951273445	45
49397.901930981476	50100.20996223877	45
50098.87075316786	49535.18405722119	45
50232.17813689125	49409.22270461655	45
50632.456297443336	50348.92375570475	45
50325.943174161235	50459.4063022219	45
50117.08917684771	49485.09489417418	45
49375.4445889536	50148.22542983377	45
49661.56043573055	49471.00576861145	45
49620.23592311431	50204.971160052555	45
49402.19358403996	50398.28747420941	45
50322.35100672035	49402.19949977404	45
50506.2013794519	49961.48799848041	45
50704.68170761527	50355.60544949423	45
50022.503526804	50658.317747727546	45
50719.70867358254	50179.86144489631	45
49348.52863854893	50329.845709524656	45
49950.10921269539	50686.325491016694	45
50041.2165264793	50490.380892876055	45
49604.31182728838	49616.30005962084	45
49555.0193980338	49618.23104893518	45
50363.502694495255	50430.286489484955	45
49936.40917108899	49508.486027043655	45
50433.82090922337	50048.73877763355	45
49514.428488619684	50059.98291741604	45
50630.06732306668	50123.878960617374	45
50074.86615564751	50452.94717218362	45
50334.416884477134	50525.47500316386	45
50063.16050692601	50684.395555391726	45
49463.15429200415	50056.19582545926	45
50350.90802735627	49497.20081395707	45
50374.12975787999	49611.34496807493	45
50507.47256038732	49776.28115165971	45
49946.605785093256	49567.18696311478	45
50719.619968317624	50291.23223111202	45
49672.47872263626	50552.67944839114	45
50446.006860180394	49883.014100926914	45
49503.612105693486	49631.70476745922	45
50355.884220366315	50248.67110112052	45
49390.40681633266	49937.902053625425	45
50643.59964137849	50397.867361682635	45
49357.81563584378	50382.922772009806	45
49998.33203594653	49551.273054867204	45
49479.43600524762	50329.7891222019	45
50113.60418936351	50486.52560513554	45
50505.67046527806	49834.35966152761	45
50721.055726093204	50129.339695090275	45
49343.92768242324	50278.37681168023	45
50286.36492583211	50382.11667200246	45
49293.98486847903	50261.39270726225	45
50139.895662618525	50531.53327428895	45
50360.528214467646	49365.53317506352	45
50459.61602795812	49949.30902402641	45
50399.53378464715	49403.205511879394	45
49980.918459812085	49476.51489662435	45
49261.07985273809	50299.23736358503	45
49997.77288142278	50712.46600384474	45
50352.15299224761	50381.46697624912	45
49348.44270406843	50100.583859941755	45
50740.59925195082	50222.289185998045	45
50592.70943231768	50404.81853134189	45
49983.532270420015	50508.463651847494	45
50398.45502697076	50267.93861718219	45
50421.268986653085	50204.44967055275	45
50369.48684011604	50329.99370145335	45
49332.087483352916	50165.433697006956	45
49873.21143768539	50616.60449061342	45
49350.70828970333	50211.00675205989	45
50111.14775736999	49438.1194074441	45
49669.52101394214	50602.729987177976	45
50491.92061059316	49914.0764810958	45
50381.2873286218	50510.46406961568	45
49815.742848911104	49374.32350769027	45
49718.279708783935	50595.054538213306	45
49404.790224386736	50444.47050436406	45
50711.41742035587	50407.47759053883	45
50390.18125956477	49545.969674692635	45
50537.625154298315	50248.31872182225	45
49488.181705183764	50377.68690588957	45
49623.824859579014	50545.375384935876	45
49299.24485512048	50126.181879394266	45
50408.26393307837	50467.89432661011	45
50046.45810175158	50731.306157086554	45
50384.044906018076	49460.337991232125	45
50494.383107806985	50011.35435149492	45
50187.042075366604	50580.36134111142	45
49533.716035304686	50396.80719025841	45
49448.22180929798	50416.77978062253	45
50559.96288420115	50439.43394696038	45
50605.65163680062	50285.45105387443	45
50458.855015721965	50241.09393258785	45
50428.30151464611	50418.99621275005	45
49350.23608941515	50050.01726342106	45
50479.7068428002	50400.99775711029	45
50313.853713642005	50275.43302761294	45
49265.70413526394	50215.46009819867	45
49315.58371378369	50404.85152732564	45
50444.55454139003	49425.00866361484	45
49531.58796861887	50291.69898535779	45
49516.72036652134	49880.115206793664	45
50633.401343818776	50054.09729458304	45
49641.04835061227	49512.51964734278	45
50400.87744128897	50369.69533391322	45
49484.24872452765	49677.244521657856	45
50221.62347556446	50272.26416741702	45
49449.997001559335	49769.385165328975	45
50566.52610096516	50314.98952704023	45
49581.96603359366	50510.76609501649	45
50774.12102487125	50291.620081952824	45
50525.299663140555	50383.561066693015	45
50789.75572734072	50241.439781193076	45
50444.9638507883	50287.65432146229	45
49500.14450115251	50429.91829380454	45
50674.34187399704	50137.66256958145	45
50660.300615089924	50015.89513217235	45
50151.246316706776	50609.334770028916	45
50350.70585239271	50572.38494860918	45
49847.428480831375	49410.49047866655	45
50352.6112883618	50621.728828572865	45
49303.177770229646	50321.10725885706	45
50279.509726562566	49895.07020699453	45
49297.576982407394	50047.961532905654	45
49666.72546379505	49418.93514922329	45
49921.776044001	49462.87397835197	45
50106.95552465695	50669.849764944374	45
50787.78624011552	50338.961658517415	45
49211.479060726895	50208.47655041503	45
50440.09200038592	50501.82672119988	45
50773.06128859763	50116.63362323161	45
49429.1059682992	50014.96710559962	45
50167.43199365009	49421.14043683432	45
49693.498543643065	50650.61767083042	45
49563.065509636246	50461.039961483206	45
49255.08017624307	50107.689736867884	45
50465.57762465763	50463.16676032707	45
50317.17162648349	50342.98072466152	45
50476.6548447405	49391.40465238748	45
50061.95827589378	49446.91257954013	45
49555.49012101195	50555.56985369902	45
49481.050641825925	49582.070591118245	45
49205.91939904571	50112.46374072615	45
50103.173131041745	50720.068530660705	45
49377.225317519005	49893.22996324787	45
50602.92689878274	49941.528916489035	45
50698.32022539866	49987.296683806926	45
49548.822863586305	50605.53205409656	45
50355.272068100116	49316.105779581194	45
49580.75050251829	50641.75524381669	45
49651.37231292711	50677.28172887294	45
50441.03956590718	49358.35873228965	45
49598.74930751822	50388.668976920264	45
50307.06711601048	50611.24614044735	45
50694.50986808643	50046.94473456056	45
49781.34648785943	50559.09150698044	45
49609.28643189543	49473.79400271065	45
49736.24905426303	50515.25418088685	45
50809.096605197694	50082.25783102527	45
49515.53542152002	50638.082407742404	45
49247.284519846304	50043.80799052286	45
49466.88303524685	50618.01148794795	45
49667.23980872104	49638.00040455139	45
50471.25280382381	49315.26528132506	45
49562.87509492517	50355.05503484542	45
49429.298851664265	49582.89435064188	45
50542.983099282574	49925.04282515964	45
49195.48893849195	50258.78436600735	45
49602.135880994465	50434.729357764845	45
50688.34068439023	49935.99024624199	45
49260.17178001915	50159.65250967317	45
49818.507974630185	50616.82934552111	45
50501.912006422426	49275.71713000463	45
49214.01713041222	50305.34828587324	45
