# Supplementary material for: Abundant Topological Outliers in Social Media Data and Their Effect on Spatial Analysis
Source: PLoS One. 2016 Sep 9;11(9):e0162360. doi: 10.1371/journal.pone.0162360 (PMC5017681; doi:10.1371/journal.pone.0162360)
Supplement: S5 Dataset — See the respective attached file. (ZIP) [file pone.0162360.s005.zip › S5_overlap_lws/clust_47_56.csv]

50000.0	50000.0	0
50005.617866136956	50000.0519731636	0
50002.52047643192	50004.876090250946	0
50002.689334711264	50003.13657812308	0
49993.82957819091	50000.67820598295	0
49999.02133034173	50002.74311771021	0
50000.62508924751	49997.57153556058	0
50003.12463782944	50000.09610427862	0
49997.57385027558	49999.84121669528	0
50000.7474054147	50010.00724846448	0
49994.4714122237	50008.6578664922	0
50009.65697956892	49993.518401903086	0
50006.21919399996	50005.54852243241	0
50001.095320914435	50006.51696888545	0
49997.76648551505	50011.80979805977	0
49992.871942356476	50015.39754370275	0
50012.74981278483	49986.73871695857	0
50018.58647191826	49990.55611261125	0
49993.479156172514	50013.71835514086	0
50015.96499319302	50006.705808788436	0
49989.3655601913	50011.220919868014	0
50020.12901804716	49990.64524344877	0
49997.53397774438	50013.28163175991	0
49992.02291687238	49993.22394946702	0
49993.70087287382	50012.49075380555	0
50014.038708603686	50009.481436982765	0
49990.5206090736	50010.10707474396	0
49995.815075999715	50002.757859915895	0
49988.57262477311	50018.87567586168	0
49985.205754429204	50018.991416067714	0
50000.753092597726	50008.92987510806	0
50007.12835689727	50004.5064469943	0
49988.18316939765	50021.965627571284	0
50023.00980510928	50012.84799172331	0
50015.303310407464	50002.549411548316	0
50003.71952171015	50003.70894044671	0
50008.88986368925	49979.077652611086	0
49996.81979534139	49995.34390749475	0
49998.94671960802	49990.96645783639	0
50007.58827520875	49972.71365685861	0
50008.876317257826	50005.85307888341	0
50000.8144250401	50013.706889942834	0
50003.714838425534	50007.820901458785	0
50001.588387733704	49976.2283774819	0
50016.100105237405	50010.206884821266	0
50001.35678820628	50015.50812547974	0
49986.21253594532	50016.916857276745	0
49996.35393901498	50000.28888942667	0
50006.46273709469	50012.86513056279	0
50004.75420497777	50017.69122242193	0
50005.66435559645	50003.276707844845	0
49992.34798452613	50027.8751629872	0
49995.45944176766	50024.66749863028	0
49984.74545734642	50026.693621182414	0
49991.107740510946	50005.27986082665	0
50002.66515454976	50012.75072682848	0
49981.244047583124	50021.223953608634	0
50024.3612314805	50010.80504013063	0
49999.239320752036	49976.959525565035	0
49987.115787018316	50000.97386580161	0
50005.81254185144	49991.93259326773	0
50009.513775259125	50007.19859393015	0
50022.34214683989	50018.54227954308	0
50018.211643719034	49989.32904480352	0
50004.547079700096	49982.58527082029	0
49988.8456146988	49993.5372812326	0
49990.448020219235	50002.43383338751	0
49988.8883163795	50025.70348757823	0
49993.95605091015	49990.62298435866	0
49979.57349343251	50017.44743331287	0
49993.61998194337	49998.8335980756	0
50014.931316771435	49985.91142186888	0
49993.608343833825	49992.74728509485	0
49977.440538726456	50020.13597552961	0
50007.968850473684	50013.02057694987	0
50013.34750767807	50004.97356768187	0
50003.200530054564	50017.44372002275	0
49999.23305352258	50009.409663930746	0
49991.425046132455	50023.405105677804	0
49994.724523319564	50019.00029264135	0
49991.27881765631	50010.76046682384	0
50006.84586173645	49978.00618291794	0
50028.831314768526	50011.34911333689	0
50001.3612650346	49979.21196468529	0
50020.98863127538	50004.80596532164	0
49998.75093557429	49995.82732925432	0
49995.4441258003	49997.28253788326	0
49991.489081565116	50012.21829990068	0
50006.24099323281	50011.48454490207	0
50004.79866590971	49991.89932227533	0
50016.233772829895	50003.19904894724	0
50016.714459267714	50015.182749829175	0
50017.7315448403	50017.16734048088	0
50021.991572317085	50017.52189201108	0
50006.91518930322	49998.42962103721	0
50007.56048927315	49991.89347014625	0
49993.93809606977	49988.93913320493	0
49987.00664227186	50012.58033247648	0
49997.0858178483	50008.93395138812	0
49994.04919956522	50016.66461972759	0
50011.84285352973	50005.72617756539	0
50014.481944166946	50006.68362759123	0
50007.871174675056	49990.44715453634	0
49993.63386266311	50008.00409428245	0
50022.74306037996	50021.18141586944	0
50005.93254669708	49984.05523899566	0
49992.24889826113	50009.939607623324	0
50008.4427934885	49998.58463635654	0
50001.04290890485	50011.37214186102	0
49999.3052704781	49993.19977632991	0
50010.89753360852	50022.16578353757	0
49993.175524820836	50006.918569045156	0
50016.91622746796	49988.41137453173	0
50003.59408194109	50010.58844588422	0
49989.481770527505	49995.4861177332	0
49984.73585085144	49994.20070302458	0
50012.837114776354	49985.1365133406	0
50000.34305247011	50012.785151609714	0
49995.93687457166	50016.99500522154	0
50003.31097355637	49986.238309245724	0
50000.04605916713	50022.082498322925	0
49979.589436539696	50028.499326432466	0
49985.52414874005	50010.01286309389	0
50007.108907010544	50020.95847414887	0
49986.966473469394	49991.51938352491	0
49996.327747491756	49980.00227674999	0
49988.17212697217	49996.38698153703	0
50019.31313217457	50007.61923985611	0
49992.53588896353	50022.37133355393	0
49999.09466713823	50013.476121375024	0
50029.14446966455	50014.75448633938	0
50013.38928689112	50014.433837214296	0
49991.27886238349	50020.93796858425	0
49991.83480712943	49987.47643329798	0
50024.589045646135	50016.69583277622	0
49990.247207031265	50014.37724764673	0
50003.43966867959	49997.20275845644	0
49979.17630883298	50019.5881879999	0
50004.97473340724	50011.470830402024	0
50000.53356820436	50002.76897484182	0
50001.61653316917	50021.572832778234	0
50018.94424032681	49993.60663840168	0
50020.38047703234	50020.74765985587	0
50003.83350669472	50012.03122730116	0
49994.89504568151	50012.84439750901	0
49996.87682846905	50025.861913791916	0
49997.098711243336	49994.16967536577	0
50008.03526460013	50010.35644971345	0
50001.92318083519	50017.45295154525	0
50000.377491796935	49976.984220335165	0
50026.91338485968	50022.55672487124	0
50010.45322470468	49995.07446463879	0
50025.84685964897	50018.18498681671	0
49990.80211823522	49972.58716393453	0
49994.72272385651	50011.37120620343	0
50001.852378398005	50018.878474248006	0
49993.667654834906	49987.16892821146	0
50007.45552580738	50016.24722775261	0
50006.35128652182	50019.260102430024	0
50017.30387364059	50007.37394946992	0
49992.58703477916	49996.877168060775	0
50009.947620039384	50010.555094314834	0
49981.69947842373	50032.69512916941	0
49998.7770444248	50004.736977470784	0
49994.8396787193	50028.32619228644	0
49982.117999111564	50004.50644407321	0
50013.2587395598	49973.331376080634	0
50007.117533706994	50013.97330272922	0
49986.106936163014	50005.875429998	0
50001.72815943438	49991.6223069385	0
49998.46111792426	49998.329947724305	0
49993.05079443288	49995.51758079045	0
49989.09372078051	50029.30164552847	0
49992.520614717694	50005.040407713124	0
49983.052676738946	50016.443790599325	0
50009.99933301167	49987.13042252917	0
50015.98052851708	50019.71642252736	0
50016.21088632802	50021.48245778065	0
49998.70534882709	50006.917655615514	0
50009.12283055781	49982.086019546914	0
50019.024422535396	49979.180277617896	0
49990.26812337824	50030.2433063761	0
50003.491373859586	50026.35326489596	0
50014.994024579595	50017.72461282274	0
49999.503039100484	49979.993643984395	0
50016.59446989725	50011.704717480185	0
49987.5977680182	50016.2290938631	0
50006.390223561066	50006.65247227412	0
49981.80446184957	50026.90913270939	0
50031.93010862833	50017.21669287606	0
49987.002216492045	49994.37889454773	0
49985.92984921823	49988.95089163288	0
49987.43993140122	50031.405447704085	0
50013.74744611762	50012.43595942395	0
50018.7613895136	49998.645986736985	0
49976.04473665306	50022.98122919165	0
49987.940111189746	50038.4642042733	0
49998.49833424281	50015.34065276485	0
49994.770924699485	49982.39483626172	0
50000.81946056605	49989.27299020345	0
50016.92192325264	50018.480079521134	0
49995.77472700451	50009.82146876009	0
50025.69800720146	50020.491751462134	0
50013.55698775832	49971.58637274212	0
50011.00484594075	50005.00909070638	0
50026.67566909949	50012.980460931394	0
49997.33402353429	50017.842517393554	0
50004.40707653658	50000.68201633885	0
49990.062388632665	50021.873354042815	0
50007.94935946199	50000.55027054603	0
50021.52709422977	50008.28070517207	0
49974.42067889195	50019.43514323515	0
49993.46267817778	50033.181532471506	0
50011.86235055272	49996.41798817724	0
49987.663678211175	50043.84812144951	0
50007.67900232572	50007.70860501627	0
49994.15871647191	50038.08133593811	0
50007.33149770581	50022.79586273945	0
50012.948596504204	49999.23930996417	0
49994.60830319436	50003.57991862978	0
49983.259687413985	50006.67382320212	0
49987.767663779436	50025.748578925755	0
50000.377272225785	50031.02940101947	0
50006.200386445016	50001.51095319235	0
50025.26392312976	50023.16967630435	0
50013.22075925868	50006.565093937745	0
50016.585940684716	49986.990231434385	0
50010.34109688018	49983.7662747601	0
49986.57033639794	50020.426911942945	0
49995.74608418766	50014.093268935794	0
49979.820894012235	49999.83087349788	0
49992.848058799624	50018.606894891454	0
50009.49589345917	50004.08409166397	0
49995.445185531455	50015.34504338111	0
50012.65381958483	50021.704694713684	0
49996.32469968638	49986.25708256548	0
50015.35167753262	49996.81578074006	0
49986.545683340795	50011.15751195093	0
49999.01544000135	50031.23030123682	0
49984.04955694483	50033.704391224725	0
49996.34341982974	50016.06335658903	0
50003.28740459564	50033.504668726906	0
49991.228567853206	49998.994701024145	0
49998.48690694425	50034.82578726027	0
49978.796080530774	50029.228557862385	0
49972.68784987362	50023.40757561975	0
49979.767530607896	50006.443727209575	0
50003.901374846355	50022.071294366	0
50006.68412061943	49996.90955893893	0
49984.807419862154	50032.82916653138	0
49978.76889817724	50004.212907244015	0
50003.12234167268	49996.03595609164	0
50015.35949676402	49981.16546488212	0
50022.09116220106	50006.067597515845	0
49983.69614882663	49993.828876330015	0
49986.78398419033	50021.42345671076	0
49981.729597247	50017.71289487197	0
50005.12751088182	50026.85013294925	0
50006.22458721331	50010.28292114303	0
49996.483865586386	50007.00468741623	0
50009.52473506737	49992.39278211181	0
50014.49173332011	49995.93493838386	0
49994.50958438835	49996.90612479115	0
49987.59907203679	50009.38172949153	0
49984.960476002576	50031.0667794853	0
50008.74957161253	49994.92256567525	0
50010.46636301196	50003.077502344924	0
49984.148036034974	50017.19326230654	0
50004.971353289846	50029.65237519613	0
50012.70520670574	50000.99789815918	0
49989.42472028371	50007.06726861293	0
50027.670453407736	50018.20325321183	0
50011.440803861224	49968.8031552737	0
50037.945541020505	50011.155881581384	0
50001.96560497818	49985.14721363819	0
49991.94746759981	50013.46046976003	0
49999.00956378052	50025.146383235246	0
49982.77803511375	50003.13282277213	0
50014.11323694496	50000.20060613697	0
50023.13171616355	49987.58322604696	0
50004.21835121946	49971.40399318016	0
49990.15117831817	50013.05817990865	0
50008.16124251416	50039.635897582004	0
50007.9107866898	49997.54848848105	0
50000.976005797296	50001.37556251932	0
49996.1869171375	50012.1411597242	0
49981.777229712156	49995.12804494148	0
50010.25573551855	50024.995130932744	0
50002.20217308013	50029.874141640044	0
49990.618018822985	50036.4754032552	0
50022.654906278236	50014.17767062547	0
50000.18629733061	50004.775095715304	0
50025.70954018735	50015.05150700048	0
50028.39076938722	50013.5273054852	0
50004.52778030394	49989.54551679142	0
50016.11597760707	50023.63763528583	0
50012.06226017531	50002.80007589341	0
50015.57500712852	49976.59380574366	0
49994.04699387851	50036.766962947055	0
49994.23147591261	49994.86285691521	0
50014.20591833191	50001.96130031095	0
49991.086709624265	50026.4410707605	0
50011.53302681228	50007.14228004492	0
50017.28634181816	49997.76666689308	0
50009.97828130183	49998.98694511831	0
49998.42280858828	49997.16648699374	0
49981.63287193219	50012.98265475019	0
49991.38352638326	49994.802665766714	0
49998.19710648119	50026.74208698699	0
49989.2673735177	49992.100332574526	0
49983.60754580687	50026.18559871288	0
49994.711411941484	50029.90708723193	0
49985.614406423905	50041.25400036813	0
49989.39807355238	50009.12529163965	0
50001.85647537816	50002.18674254224	0
50007.411759296454	50011.884343995625	0
50012.52113279647	50010.93874121604	0
49995.30592486966	49991.43488924765	0
49979.11028741994	50021.34781520681	0
50011.93847514872	49994.777266105055	0
49997.2733219588	50022.30152669196	0
50003.09050523105	49994.98168183356	0
50023.58458192335	50010.008031241385	0
50024.400635161015	50015.63969515379	0
50009.31669316404	50000.960651664485	0
49988.547157255955	49986.54015875034	0
49987.42716531743	50019.481186598656	0
49984.02617602661	49992.260688525654	0
50006.996567558	50029.43673642438	0
50011.17538221257	50014.127750046806	0
49997.479248524534	50003.13788148927	0
50011.23886805816	49977.80876427163	0
49992.68056377014	50025.21909796744	0
50017.791785206966	50004.10504468356	0
49976.18799995448	50019.12711047864	0
50003.16269428631	50018.86082004992	0
50013.78688239874	50015.99415080916	0
50034.04869841953	50014.82994020081	0
50020.13939552426	49964.31969397732	0
49993.31683021726	50002.431098134926	0
49989.127824122916	50001.31052695597	0
49989.148691333205	50036.650567528675	0
49992.04054653573	50033.88130223572	0
49997.310770919445	50036.47767098101	0
50014.313896486216	50011.5437939993	0
49992.59109417176	50000.573211457	0
50003.566652880276	50030.50523785303	0
50008.267877108185	49989.07992392232	0
50003.849215893635	49983.772560070334	0
50027.92889428372	50020.7037335592	0
50021.73705097939	50009.564116499336	0
49979.67136981523	49996.9167302186	0
50023.68623823112	50004.8260394773	0
50008.60181165578	50003.29954302877	0
50007.03426341326	50002.78519483586	0
49994.34337435215	50032.255215823694	0
50008.65204366756	50021.587738195856	0
49991.824498461094	49968.903099107214	0
50018.683804969405	49969.64528418167	0
49994.911833902814	50002.06249770319	0
50016.093547154676	50001.04383182233	0
50014.49326475696	49993.41580814624	0
50010.70785577176	50012.68365077591	0
49992.09018308693	50030.92397957105	0
50009.82484592517	49966.31554819194	0
50009.86338540017	50029.15447883959	0
50017.04459773899	50009.42883168941	0
49975.05479511751	50020.48444939664	0
50018.814266957874	49976.935422037845	0
49972.86988915821	50011.1602949544	0
50018.73839936864	49964.38397057632	0
49986.31902075687	50007.88823209961	0
50037.84677869666	50013.49214320599	0
49986.7626497455	50022.57075428513	0
49991.27558686835	49997.38676047086	0
50021.65196854081	49986.9755175455	0
49991.72022925353	49991.05799227098	0
50014.31039277268	50003.195809406076	0
50006.33076488964	50021.85080608137	0
50002.45842725257	50020.733578880114	0
50011.95436890833	50032.05146346114	0
49976.475326719534	50026.32249645093	0
50004.463461898726	49974.22705170795	0
49979.26540775074	49998.92037446053	0
49985.75689271241	50024.974625693074	0
50016.455724572654	49985.246793367325	0
50017.17577699267	49991.01902038148	0
50000.601946745934	50034.29818728195	0
49992.16185760877	50007.363039662254	0
50008.80198918544	50016.70893323739	0
50008.86332272949	49997.23757014096	0
50005.45492158128	50004.812675392786	0
49969.349246922604	50022.47156029463	0
49976.08853392796	50028.32756045967	0
50002.331688862534	50006.25738942542	0
49985.74764509577	50012.984861611265	0
50002.02318493679	49998.08436648884	0
50001.91558525365	49975.034283284134	0
49999.095815587745	49982.605861267206	0
49978.35180052781	50017.54967237323	0
50012.38340044227	49979.87179005157	0
50023.600333695045	49993.823460517066	0
49990.4001842264	50016.861106052296	0
49996.075796262594	50028.875218757785	0
50009.63871960279	50009.357844056445	0
50014.32338329563	49980.620621059534	0
50004.370390024604	49999.55927239333	0
50009.933266449494	49981.04026973331	0
49998.279070073906	49989.14790118183	0
50000.09027862911	49985.965986953976	0
50007.58425433884	49982.493922115704	0
49993.48622997502	50027.222240225536	0
50017.4955434832	49965.03907990478	0
50010.51554905166	49989.16362642156	0
50017.824674773416	50002.22275061968	0
49990.75178922058	50034.86742795569	0
50021.88043196609	49961.175165641675	0
49996.64421145819	49998.7371607102	0
49991.75780021829	50019.4660592154	0
50027.913500418224	50017.15451996617	0
50013.81569746937	50019.689133858	0
50004.28831352451	50038.52084396365	0
49992.77931921248	49991.59900125161	0
49978.65701512325	50012.84377515613	0
50004.77482026446	49976.135135741635	0
49995.813684054854	50035.236614467474	0
49983.03468438865	50031.81985864512	0
50004.71734782377	49993.66931775265	0
50025.85747707013	50011.10938751277	0
49968.74387753086	50024.80184334084	0
49983.529336245294	50009.64252562868	0
49993.39848285341	50003.617739878144	0
50014.46718570509	49983.96089301351	0
50020.173441734536	50016.480228422304	0
50007.693507416174	50033.053834120445	0
49993.186312447346	50024.280714627246	0
49994.973836738965	50021.34108776201	0
49987.60408232425	50005.36708203352	0
50009.56722554615	49985.41140067304	0
50011.064823329914	50009.00448136461	0
49987.27549327144	50024.53233017405	0
50005.69923091442	49985.19514755773	0
49996.55414988045	49990.38935152011	0
49995.07237807018	50042.04749290123	0
49995.256284043724	50007.171566107325	0
50004.63754884523	50025.44366895706	0
49993.49255571869	49978.12434827637	0
49989.83621802233	50027.89987456958	0
50001.51715467434	50004.43497947403	0
50001.41748931328	50028.01783116377	0
49988.46472947548	50014.56638681003	0
49995.615601532205	49989.10904325816	0
49999.81186632161	50032.984149561446	0
50018.44718751919	50011.09523383245	0
50006.87791557796	49974.77446315902	0
49998.651631418616	50001.085531096855	0
49973.43281330659	50016.31538166456	0
49999.58320808095	50030.37685735507	0
49993.2894251306	50029.713716955564	0
49975.40500419498	50029.76201243983	0
50024.11542290242	50025.79299951493	0
49999.27756647585	49989.79791973968	0
49975.331603970415	50018.305052245814	0
49989.444688856944	50015.01093933485	0
49977.12504489644	49984.27347298042	0
49990.25690366514	49976.93831099457	0
50008.542487659186	50029.22940403769	0
50030.156146407935	50022.63532110915	0
49982.07322711716	50040.05289780173	0
50015.510839560164	49974.52445377229	0
49991.451148315326	50008.25060634001	0
50004.828070634074	50001.96933190945	0
50005.25330437662	49996.96558677492	0
49985.312292490395	50028.4759868639	0
50009.362837543355	50030.82482796203	0
50032.563228420164	50009.47854831758	0
49995.611104707394	50005.87596824924	0
50030.271117137454	50014.62710637189	0
49984.88558796916	50014.44361380154	0
49964.64000266914	50008.941933773196	0
49988.96237106808	50042.15384836116	0
50009.56366943694	49988.76303901595	0
50003.12119682203	50036.8696976103	0
49992.18350608743	49998.14283062459	0
49981.495117914346	49992.42868929224	0
49974.716587797215	50013.61636381599	0
50007.40338647013	50005.50670355559	0
50004.1132212756	50009.0422421293	0
50010.68776219184	50018.411945879954	0
50015.32555646248	49998.84607093262	0
50030.745394478356	50020.15587370813	0
50025.03173903792	49992.682176105074	0
49972.46927924088	49992.61330818193	0
49996.89332440772	50014.40214761091	0
50028.82168033592	50008.767927582856	0
50012.027869657475	49992.27122572834	0
49986.86969018716	50002.801212535116	0
50034.801909062	50011.167777959345	0
50022.083673384936	50010.63417620861	0
50009.30764203974	49972.31312632704	0
50202.21547328956	50350.11398848665	46
50160.21350092983	50321.12814430754	46
50251.383451795016	50325.7975722697	46
50112.220151711736	50334.3199894815	46
50254.20465895513	50376.99688390944	46
50061.07280708024	50320.72442370982	46
50119.72439797011	50286.458125245386	46
50261.69443688305	50423.970795966234	46
50292.64314895932	50295.67189845521	46
50303.502876867286	50346.189418721304	46
50214.101923434704	50420.812288623536	46
50298.545359501055	50243.8510877173	46
50225.546427146524	50282.42380573586	46
50302.81779946046	50453.87795828929	46
50014.566100563905	50300.457180341036	46
50303.50900037221	50397.94142976694	46
49977.12180239204	50334.75179270004	46
50084.286797760804	50254.87643249124	46
50147.44424948676	50370.676085991145	46
50348.81809168646	50228.99498469723	46
50252.94584765329	50229.074213567335	46
50083.85117880588	50201.59408400138	46
50204.900843775424	50230.687796684884	46
50175.84931507182	50189.137003629265	46
50156.98113972572	50251.03451224556	46
50069.40931361896	50368.04639342416	46
50231.545330959634	50185.792117598	46
50342.38033470246	50428.00836837015	46
50357.69761201611	50352.953101916864	46
50021.20471434299	50357.4315293602	46
50058.68109017295	50159.34121588176	46
50322.428456258895	50183.38043215107	46
50007.33849393781	50147.34665770931	46
50376.79094971846	50190.05832339542	46
50383.67136297739	50138.091035600984	46
50403.489440161815	50336.60743135351	46
49970.04607011584	50390.16232385814	46
49993.98636225863	50248.96090969266	46
50394.63282701334	50284.48223768147	46
50035.32955016813	50225.19365693807	46
50178.65354886443	50137.999788845904	46
50441.581445494936	50303.26239378644	46
49973.05277607574	50439.91901337853	46
50489.89039057539	50276.53333148109	46
50424.51022098087	50245.73025375161	46
50416.40880429266	50094.19485448913	46
50346.013979188894	50277.8386463688	46
49963.4312206096	50123.49439487219	46
50091.98376207672	50120.535078538895	46
50105.03050662486	50400.26738521195	46
50459.26778293691	50123.082303349365	46
49915.57298010454	50143.72033557413	46
50481.31513044394	50332.10451418103	46
50136.47364533272	50441.52614136649	46
50536.84576335982	50290.475173548075	46
50348.417010729114	50103.579953778986	46
50430.743974641824	50162.23706072818	46
50301.77071518485	50131.32627054857	46
50028.02000160629	50406.28719167356	46
50232.30055299691	50467.02583987073	46
50526.98070309228	50363.873566940376	46
50374.70025289722	50060.841695951654	46
50390.65988345958	50415.68430546497	46
49928.898390176524	50318.43128147289	46
50308.48269627457	50077.84671424981	46
50036.86012724714	50454.94768711244	46
50115.65950373217	50077.25306121969	46
50378.80949052718	50009.1172691521	46
50130.6955794408	50163.7823913011	46
50440.66997638185	50420.68491029675	46
49953.94574251502	50173.731439937284	46
50294.884113650434	50027.07422109999	46
50226.10878444968	50138.53196767079	46
49952.11070863797	50073.47885285544	46
50573.17577408887	50327.497630240025	46
50334.02566854397	49979.72245464389	46
50001.572138475305	50078.76809555642	46
50186.28542090788	50480.13162427167	46
50248.354526658804	50096.9642658021	46
50085.17495131012	50459.63717390612	46
50504.86256975164	50093.37058413297	46
50174.18706102495	50527.74617217449	46
49920.57594552536	50412.72281349313	46
50573.952702656374	50383.54640730881	46
50590.54772483752	50432.210906376335	46
50440.29456155749	50371.211632282066	46
50458.38692774088	50469.81383968856	46
49932.26516233754	50220.426066805005	46
50166.749621842755	50082.976542604934	46
50633.909961141115	50451.00138947195	46
50292.67270627332	49955.57547498825	46
49995.69976620054	50486.287374558655	46
49879.67634433054	50310.94815758762	46
50222.80300533896	50521.120839637966	46
50515.115269734706	50232.340644120806	46
50411.26343352004	49966.60535053477	46
50479.3531061272	50170.7616185234	46
50542.63118731855	50193.993456269396	46
49882.84498675109	50107.035278869334	46
49958.18163413522	50021.06361531746	46
49962.36043521673	49966.30211296636	46
50132.00836158499	50552.749799648875	46
49832.832208231586	50331.50375322229	46
50374.87505566485	50463.1534440978	46
50547.403195677536	50118.12992864753	46
50052.51362748745	50057.530917309305	46
49995.2081109029	49922.02568249971	46
50239.96529793007	49954.07687626503	46
50638.585071533234	50499.03260138966	46
50419.32263846796	50504.748255498525	46
50404.00048174304	50555.291821063714	46
50375.94633773134	49929.29534067903	46
50462.57225386705	50535.05310507228	46
50646.17246581709	50549.87189285307	46
50694.993504901104	50576.71395671864	46
50464.07526823257	49949.651002182254	46
50004.95826756981	50016.29629783745	46
49901.6676002287	50360.14532659989	46
50511.24780088085	50549.479200989554	46
49940.3805208144	50474.43731122169	46
50432.724282490926	50600.015336940305	46
49836.735328298586	50089.59214384021	46
49978.632298990095	50534.43487536061	46
50198.10631025989	49929.990992130544	46
50496.23505024921	50436.734763897606	46
50226.154266962905	50051.00668557045	46
49795.05637669287	50299.650927335424	46
50720.90974386903	50620.74522242309	46
50427.14276843589	50014.04829663347	46
50560.16817651629	50560.77258107949	46
50511.924254806494	50488.99064043637	46
50583.892504320225	50484.00622844744	46
50577.89446101457	50259.91871651629	46
50544.05834756642	50419.91091204493	46
49893.318343791456	50490.70868257149	46
50257.68783339093	49904.8352891798	46
49927.78138906456	50530.469573944654	46
50472.29729206877	50030.02520239313	46
49856.102568805465	50148.0819753989	46
50215.21117496356	49873.07180934028	46
49883.38848955038	50053.263000406245	46
50653.85244605796	50602.40473821489	46
50270.598147259705	50531.06942991821	46
50485.31774876676	50588.9479825562	46
50628.110779262206	50244.32055436236	46
50686.78709561268	50439.88821802904	46
50450.057186097234	49900.04698114334	46
50538.9162741751	50602.989048268704	46
49922.64771480308	49930.41525631523	46
49995.694102075366	50199.072202438554	46
50614.53883430091	50197.28583917161	46
50651.11906290725	50160.2762482283	46
50671.07507172395	50276.93914288808	46
50587.55201631188	50604.72425430042	46
50577.01535858078	50161.37060908825	46
50244.827754253536	49826.87352459381	46
50289.65267088111	49851.942517004245	46
50649.56029317309	50110.58771093756	46
50364.43981394892	50593.5035826755	46
50221.454117984904	49778.46563909873	46
50276.495305436925	50581.890281591994	46
49872.7796585706	49998.72238622396	46
50336.5636512428	49874.60448644019	46
49856.62760304857	50457.99476336373	46
50695.00797749652	50133.914769736846	46
49873.41231960307	49948.99499230976	46
50426.69897339872	50655.1749984625	46
50519.20732100849	50000.848900919635	46
49941.73248684514	49880.27162665472	46
49848.33852438096	50408.81594647876	46
50252.49399523831	50005.530171454615	46
50478.04639698143	49856.76433039784	46
49943.96150255618	50273.05122561006	46
50284.2590161912	50632.247435852674	46
49918.67824244813	50578.46806219447	46
49988.07793398198	49851.28470600406	46
49906.45813816276	50631.4094284398	46
50496.02134638552	49806.30879378425	46
50724.996475794425	50278.69439582071	46
49841.43088347014	50504.42191110385	46
50269.42335600037	49752.619009295755	46
50618.73132408302	50308.19749887844	46
50367.85321553815	50522.28707767759	46
50184.81434316005	50014.812819748244	46
50681.836298320515	50199.11974556287	46
50628.16007117413	50358.658716824306	46
49794.49217515889	50508.90582658973	46
50530.83184976938	49848.477659489894	46
49903.53022598531	49842.58714573484	46
50728.02097231438	50180.5168462388	46
50080.3475801211	50017.9411010698	46
50721.339572785124	50325.99111490585	46
49982.992923981576	50583.086532940455	46
50161.7270439717	49880.089179353534	46
49754.388447497055	50478.28810703834	46
50770.96892792328	50268.5829586806	46
50680.74668944677	50351.48860648649	46
50690.17811449663	50080.78886757713	46
50536.233344123386	49771.761512187215	46
49891.27087878528	50189.56036290914	46
50740.95267879192	50227.75255680226	46
50318.603166300934	50525.14190157103	46
49774.1374190242	50559.7758102394	46
50318.46068586757	49810.03982455905	46
50264.918221452506	50675.38924490269	46
50763.419920639244	50358.6228438343	46
50288.46339409966	49704.47842820943	46
50588.32285975893	50081.20423187045	46
49797.68906605298	50393.967041308075	46
50511.366484923645	49731.25912689147	46
50124.64208782186	49838.404085056995	46
50175.79685880711	49831.49680363804	46
50079.42761249662	49867.80585440593	46
50120.98553286919	50498.099105070636	46
50380.42817884621	50679.06059373132	46
49710.4514275402	50497.74021890353	46
50021.75513776558	50555.93603698409	46
50083.597805418474	50529.040640680076	46
50788.26179800275	50318.542885870746	46
50187.815403533954	49734.0805887716	46
50563.64957886529	49811.557874589686	46
50261.64702468028	49663.07757804752	46
50050.1597137917	49914.768891675434	46
50215.46103899768	50575.02286961723	46
50322.565148317604	49751.56993965337	46
50531.28560216021	50054.14017617662	46
49838.05611898522	50030.82926074442	46
50114.71385636894	49978.577662833115	46
50710.11925005992	50388.2968903261	46
50572.82579068276	49884.4611552146	46
49840.90339697649	50193.26483268375	46
49956.83879043665	49812.88084258537	46
50110.59282340185	50603.747656656764	46
50746.2385123907	50127.580850858576	46
50416.59434053368	49862.430940943275	46
49955.061319675086	50624.59260882728	46
49895.27987946901	50252.44934530063	46
50775.55535047885	50168.02174209595	46
50161.37620498623	49966.74323127961	46
50542.674560253654	49921.42736587484	46
50598.78303705913	49779.90328497837	46
49655.716353174284	50490.888581913234	46
50550.83702214462	49705.10488180303	46
50050.018754088094	49976.217109256504	46
50235.93244004551	49707.814865997585	46
50650.771337977436	49764.90582919019	46
50349.20298233872	50725.02765064579	46
49861.84486199381	49874.30014120496	46
50059.15041441296	50602.729479882684	46
50366.076716757554	49730.34579068025	46
50103.04956389686	49927.334068572694	46
49725.490652258566	50572.523525653756	46
50816.17057638472	50243.07577535271	46
50463.39985602399	49764.57277738232	46
50694.459714537814	50527.85506414897	46
50360.4042293496	49780.508691474075	46
50584.389369459095	49661.5577822735	46
49793.553424437276	50116.57867850831	46
50498.46313649751	49682.4284507285	46
50072.19523368387	50651.178878928	46
50476.31186137084	49636.200258145596	46
49605.71265077688	50509.171837048016	46
50035.47331526839	49840.34929664383	46
50614.790129398796	49725.3957077442	46
49738.717842541315	50118.16279178805	46
50443.82276897495	49686.05514551285	46
50396.04428287652	49813.84006705828	46
50824.76663579308	50166.98966888344	46
50418.20364741982	50709.42429589561	46
49743.236681631024	50312.481358341	46
50302.66494976129	50737.77042778024	46
49821.47227291718	50548.988502532644	46
49904.699579687694	50683.42077183412	46
50005.51229040499	50634.048948250136	46
50333.58373008488	49686.23111000723	46
49849.25910398791	50271.641479952814	46
50657.22288789885	50402.00724534809	46
50771.951783899065	50615.02622873864	46
50653.07056130745	50041.48421012547	46
50825.50872603775	50347.42162526331	46
49703.98948830376	50083.543094650595	46
49812.40700328971	49891.54300200172	46
50178.618326167445	50607.70482570573	46
50628.59259667734	50645.96196876315	46
50445.16293774981	49814.64910191021	46
50767.91446008646	50664.086592498505	46
50382.93181542731	49677.53775151735	46
50713.5321508157	50482.19888824842	46
50662.44324884133	49986.78983134316	46
50671.90419842658	50666.837408495114	46
50700.19028618839	50034.68170423893	46
50139.74607314252	49710.55753122359	46
49699.699847032425	50277.92984097037	46
50808.642268979565	50114.58267321666	46
49761.09302805176	50430.145174130324	46
50843.54376559012	50397.34342084484	46
50759.27423589622	50468.483838511194	46
50336.161469767896	50635.17413611585	46
49877.35766850348	49795.89731718885	46
50849.122592702995	50086.238154178165	46
49672.452221577594	50573.05939916568	46
50203.526071442946	49672.33799884789	46
49611.53991021262	50560.43259458323	46
50857.46115490676	50210.434791929896	46
49869.07716634875	50552.12052228771	46
50533.583930273824	50653.509350233	46
50666.049955085975	49810.577602991085	46
50658.87855747894	49698.01196430778	46
50703.67944572468	49673.14286708226	46
49747.329038978336	50617.69587303277	46
50235.154101753	50714.083222407266	46
49786.733102598635	50194.72387290438	46
50720.274024199374	50674.276348675674	46
49807.614020223875	50248.334536502785	46
50456.04719521178	50746.171709068716	46
50871.04298967477	50257.88801770822	46
49741.158919185786	50209.67664944417	46
50907.96437791755	50225.62093667326	46
50228.594329042324	49628.3803955154	46
50637.18213921467	49855.88487559505	46
50631.03368309088	50698.44786617071	46
50891.58111405905	50396.66352007651	46
50184.67806466158	49597.21630888013	46
49810.70044186212	49942.054290764165	46
50740.30401547301	49634.34085928113	46
49656.46888616109	50309.41383008387	46
50599.72069453736	50532.891312956715	46
50419.553247602365	50780.20920385073	46
50502.12544866893	50774.81157499484	46
50959.866937692095	50230.877056293284	46
49777.83344828974	50067.54091296952	46
50938.02323512141	50281.46128590504	46
49989.467672997904	49774.27941261887	46
49977.232536187716	49725.25411510008	46
50759.691169613245	50517.34204378107	46
50338.25278216048	50778.25294496037	46
49699.726714605924	50448.35357503594	46
50743.64136758932	49583.85571734303	46
50473.266976445164	50701.38896665776	46
50091.17707815519	49733.18095905302	46
50151.510669070805	50646.21161599079	46
50465.694562838806	49586.78996487167	46
49915.932717001946	50729.48490389874	46
50854.48942776932	50034.352865703826	46
50600.89537930894	49611.37870116552	46
50782.5746317994	50065.468854775885	46
50478.47402763928	50646.06628374167	46
49898.875356723474	49745.459149293696	46
50479.581280505656	50823.4130779789	46
50519.62098059681	49591.39754377718	46
50410.46374141165	49757.166017901705	46
49700.893468357055	50029.553235005376	46
50655.787259862256	49907.24271764106	46
50386.072285936236	49626.5969421408	46
49550.73166745812	50500.63689154086	46
49629.209038939414	50356.637990331765	46
50028.377233383384	49745.80762726443	46
50687.17559573819	49623.507358863026	46
50467.19369831738	50219.0968858862	46
50603.911647202476	50745.90299985199	46
50617.8860571917	49559.628064622106	46
50653.55531332108	50744.061190772474	46
50693.08370917345	50713.24409803404	46
49965.08506320384	50670.95862487273	46
49945.8824988541	49680.57060145113	46
50365.73816390254	49579.12526872098	46
50356.24513778424	50822.24477089865	46
50879.58176621121	50336.83172929477	46
50786.51598102184	49620.46013428085	46
50134.357645401185	50698.37054975786	46
50690.36066938869	49942.11130023812	46
49651.73312317166	50622.43223536278	46
49558.293974009815	50448.448148267715	46
49495.83699171386	50499.33249000717	46
50261.36921748402	49594.27899094779	46
50386.561070418924	49533.05932572704	46
49752.907639147794	50664.744597339966	46
50564.64010748659	50018.93973340332	46
49618.65363052729	50274.86164125009	46
49759.49474072515	49935.47991695771	46
49796.64596239739	50614.39004525346	46
50817.63205476335	50684.82163853475	46
50703.57670613753	49892.43780026427	46
50151.072658059966	49791.25854110922	46
49598.43082148225	50612.34847394171	46
49848.113653025735	50618.46778672371	46
50479.88516284088	50875.822032677155	46
50790.75013779978	49559.51797154822	46
50529.560356809954	50877.88016137218	46
49714.767750319814	49912.83638505785	46
50078.28341361891	50698.12285573406	46
50429.29687061312	50840.42869946265	46
50007.42135916288	49679.61796403631	46
49755.7176885118	50257.622734150296	46
50613.44921406514	50004.7210667366	46
50870.57229755955	50144.66636737523	46
49867.68639781424	49702.36459106173	46
50493.11282980881	49540.784757269124	46
49573.98398196107	50348.45998789746	46
49838.93105749856	50664.684788401806	46
49739.321433580415	49997.279171581686	46
49865.5343230791	50721.862753940724	46
50850.67781182063	49984.95554150619	46
50705.68429446173	49839.97931506745	46
50592.59132414497	49959.887889648235	46
50364.79695000262	49491.178555811	46
50355.268748805895	50875.62889871635	46
50025.11952545701	50705.96620996593	46
50308.56244127195	49595.31266364417	46
49641.24792211456	50228.339045126195	46
49519.50165817231	50411.16656763063	46
50902.669174171155	50093.16677283298	46
50549.14082965144	50798.708002811494	46
50941.22231389608	50404.092668292185	46
50832.9268642454	49932.409537474625	46
50906.08919600075	49988.713257594536	46
49575.586595219356	50251.073528190485	46
49819.91750967682	49685.25490591591	46
49621.57693800416	50407.19196612036	46
50946.39876084146	49951.0857021969	46
50028.23682508147	49627.733577433995	46
50380.91403571025	50922.4072480334	46
50433.438724636704	50916.47756236174	46
49532.06203672202	50326.33763904287	46
49455.49540810461	50534.125417561925	46
50283.802756619094	49552.482781379076	46
50347.66859472712	50967.17387615499	46
50540.53155729861	49519.43181308526	46
51004.54405305257	50253.728018853566	46
49697.15564442852	49967.79935176032	46
49500.30109638872	50290.550912644096	46
50909.040827504316	50043.53953370934	46
50539.98749565819	49463.510745968146	46
50296.79261957281	49507.01724244182	46
50868.169587394295	50662.526519552914	46
50305.302406219154	50885.28360734427	46
50420.3017835258	50963.18871820742	46
50806.354886834386	50018.56502408785	46
49500.13375639083	50235.41134909516	46
50465.18437169877	50987.822466142556	46
50128.96048311865	50032.09006596967	46
50413.43900800565	49491.7008425479	46
50752.7788653377	49859.71843535715	46
49705.56882575929	50642.587472691805	46
50762.01944962522	49514.486633804016	46
49722.51036431584	50394.19772467386	46
50692.787523979256	49569.46790049983	46
50795.377915845995	49887.44455296345	46
49454.01483078128	50276.288893605175	46
49778.90779154661	50344.385571727005	46
49828.09849731343	50750.68168415744	46
49668.452722207614	49929.9508300113	46
49668.2946670346	50677.9097558264	46
50523.30315225105	50714.963303964374	46
50581.729674419534	50695.71945675831	46
51054.357208206085	50241.87324025191	46
50749.19466979702	50031.909839303604	46
50254.31435702263	50762.54854373156	46
50131.656158351914	49587.87377123339	46
50799.453568146804	49481.38481587306	46
50807.30212560617	50515.74419333473	46
50914.54466984981	50173.26723692881	46
50953.426127492196	50019.53526777757	46
49698.05272503467	50344.5943299862	46
50785.68184125698	50561.49593006579	46
50082.338376992506	49811.43065614822	46
50843.148078749764	50301.659713666406	46
50300.80856929408	50946.72616082661	46
50771.5667534799	49671.049951239984	46
49653.83476902021	50025.49828304255	46
49654.76890814396	50076.006502085234	46
50841.37649515029	49624.376462532586	46
50029.107450744465	50757.4990101617	46
50993.59631029796	50186.6434711689	46
50513.55222355883	51015.6895782531	46
49618.90112231225	49915.67741651906	46
50718.83646039799	49721.185569873785	46
50682.86606730784	49515.08182710384	46
49979.968141207406	49640.07989623364	46
50084.57481511301	49614.518044359334	46
49478.77194165869	50440.75679377584	46
49552.476681225766	50586.63219270819	46
49980.34410029517	50723.19555438	46
49631.28080436481	49866.6029571906	46
49886.8645960423	50776.477941572484	46
49681.23284111929	50196.7105057188	46
49987.642057655336	50785.333946210405	46
50577.88202822906	50905.804395012194	46
49500.831547535294	50576.34380376471	46
50634.614255736895	49648.16673217102	46
49473.96944980472	50192.72547848632	46
50879.662604790676	49592.39668378771	46
50817.11028340185	50601.9689822749	46
51000.11257801196	50307.8773708528	46
50588.04646726301	49499.42585030977	46
49696.65229665669	50150.516168067865	46
50392.66208529006	49447.33370883808	46
49406.22833548356	50542.217981712805	46
49932.07067995338	49626.86176068665	46
50926.933223815606	50451.57257575456	46
