# Supplementary material for: Abundant Topological Outliers in Social Media Data and Their Effect on Spatial Analysis
Source: PLoS One. 2016 Sep 9;11(9):e0162360. doi: 10.1371/journal.pone.0162360 (PMC5017681; doi:10.1371/journal.pone.0162360)
Supplement: S5 Dataset — See the respective attached file. (ZIP) [file pone.0162360.s005.zip › S5_overlap_lws/clust_48_57.csv]

50000.0	50000.0	0
50005.617866136956	50000.0519731636	0
50002.52047643192	50004.876090250946	0
50002.689334711264	50003.13657812308	0
49993.82957819091	50000.67820598295	0
49999.02133034173	50002.74311771021	0
50000.62508924751	49997.57153556058	0
50003.12463782944	50000.09610427862	0
49997.57385027558	49999.84121669528	0
50000.7474054147	50010.00724846448	0
49994.4714122237	50008.6578664922	0
50009.65697956892	49993.518401903086	0
50006.21919399996	50005.54852243241	0
50001.095320914435	50006.51696888545	0
49997.76648551505	50011.80979805977	0
49992.871942356476	50015.39754370275	0
50012.74981278483	49986.73871695857	0
50018.58647191826	49990.55611261125	0
49993.479156172514	50013.71835514086	0
50015.96499319302	50006.705808788436	0
49989.3655601913	50011.220919868014	0
50020.12901804716	49990.64524344877	0
49997.53397774438	50013.28163175991	0
49992.02291687238	49993.22394946702	0
49993.70087287382	50012.49075380555	0
50014.038708603686	50009.481436982765	0
49990.5206090736	50010.10707474396	0
49995.815075999715	50002.757859915895	0
49988.57262477311	50018.87567586168	0
49985.205754429204	50018.991416067714	0
50000.753092597726	50008.92987510806	0
50007.12835689727	50004.5064469943	0
49988.18316939765	50021.965627571284	0
50023.00980510928	50012.84799172331	0
50015.303310407464	50002.549411548316	0
50003.71952171015	50003.70894044671	0
50008.88986368925	49979.077652611086	0
49996.81979534139	49995.34390749475	0
49998.94671960802	49990.96645783639	0
50007.58827520875	49972.71365685861	0
50008.876317257826	50005.85307888341	0
50000.8144250401	50013.706889942834	0
50003.714838425534	50007.820901458785	0
50001.588387733704	49976.2283774819	0
50016.100105237405	50010.206884821266	0
50001.35678820628	50015.50812547974	0
49986.21253594532	50016.916857276745	0
49996.35393901498	50000.28888942667	0
50006.46273709469	50012.86513056279	0
50004.75420497777	50017.69122242193	0
50005.66435559645	50003.276707844845	0
49992.34798452613	50027.8751629872	0
49995.45944176766	50024.66749863028	0
49984.74545734642	50026.693621182414	0
49991.107740510946	50005.27986082665	0
50002.66515454976	50012.75072682848	0
49981.244047583124	50021.223953608634	0
50024.3612314805	50010.80504013063	0
49999.239320752036	49976.959525565035	0
49987.115787018316	50000.97386580161	0
50005.81254185144	49991.93259326773	0
50009.513775259125	50007.19859393015	0
50022.34214683989	50018.54227954308	0
50018.211643719034	49989.32904480352	0
50004.547079700096	49982.58527082029	0
49988.8456146988	49993.5372812326	0
49990.448020219235	50002.43383338751	0
49988.8883163795	50025.70348757823	0
49993.95605091015	49990.62298435866	0
49979.57349343251	50017.44743331287	0
49993.61998194337	49998.8335980756	0
50014.931316771435	49985.91142186888	0
49993.608343833825	49992.74728509485	0
49977.440538726456	50020.13597552961	0
50007.968850473684	50013.02057694987	0
50013.34750767807	50004.97356768187	0
50003.200530054564	50017.44372002275	0
49999.23305352258	50009.409663930746	0
49991.425046132455	50023.405105677804	0
49994.724523319564	50019.00029264135	0
49991.27881765631	50010.76046682384	0
50006.84586173645	49978.00618291794	0
50028.831314768526	50011.34911333689	0
50001.3612650346	49979.21196468529	0
50020.98863127538	50004.80596532164	0
49998.75093557429	49995.82732925432	0
49995.4441258003	49997.28253788326	0
49991.489081565116	50012.21829990068	0
50006.24099323281	50011.48454490207	0
50004.79866590971	49991.89932227533	0
50016.233772829895	50003.19904894724	0
50016.714459267714	50015.182749829175	0
50017.7315448403	50017.16734048088	0
50021.991572317085	50017.52189201108	0
50006.91518930322	49998.42962103721	0
50007.56048927315	49991.89347014625	0
49993.93809606977	49988.93913320493	0
49987.00664227186	50012.58033247648	0
49997.0858178483	50008.93395138812	0
49994.04919956522	50016.66461972759	0
50011.84285352973	50005.72617756539	0
50014.481944166946	50006.68362759123	0
50007.871174675056	49990.44715453634	0
49993.63386266311	50008.00409428245	0
50022.74306037996	50021.18141586944	0
50005.93254669708	49984.05523899566	0
49992.24889826113	50009.939607623324	0
50008.4427934885	49998.58463635654	0
50001.04290890485	50011.37214186102	0
49999.3052704781	49993.19977632991	0
50010.89753360852	50022.16578353757	0
49993.175524820836	50006.918569045156	0
50016.91622746796	49988.41137453173	0
50003.59408194109	50010.58844588422	0
49989.481770527505	49995.4861177332	0
49984.73585085144	49994.20070302458	0
50012.837114776354	49985.1365133406	0
50000.34305247011	50012.785151609714	0
49995.93687457166	50016.99500522154	0
50003.31097355637	49986.238309245724	0
50000.04605916713	50022.082498322925	0
49979.589436539696	50028.499326432466	0
49985.52414874005	50010.01286309389	0
50007.108907010544	50020.95847414887	0
49986.966473469394	49991.51938352491	0
49996.327747491756	49980.00227674999	0
49988.17212697217	49996.38698153703	0
50019.31313217457	50007.61923985611	0
49992.53588896353	50022.37133355393	0
49999.09466713823	50013.476121375024	0
50029.14446966455	50014.75448633938	0
50013.38928689112	50014.433837214296	0
49991.27886238349	50020.93796858425	0
49991.83480712943	49987.47643329798	0
50024.589045646135	50016.69583277622	0
49990.247207031265	50014.37724764673	0
50003.43966867959	49997.20275845644	0
49979.17630883298	50019.5881879999	0
50004.97473340724	50011.470830402024	0
50000.53356820436	50002.76897484182	0
50001.61653316917	50021.572832778234	0
50018.94424032681	49993.60663840168	0
50020.38047703234	50020.74765985587	0
50003.83350669472	50012.03122730116	0
49994.89504568151	50012.84439750901	0
49996.87682846905	50025.861913791916	0
49997.098711243336	49994.16967536577	0
50008.03526460013	50010.35644971345	0
50001.92318083519	50017.45295154525	0
50000.377491796935	49976.984220335165	0
50026.91338485968	50022.55672487124	0
50010.45322470468	49995.07446463879	0
50025.84685964897	50018.18498681671	0
49990.80211823522	49972.58716393453	0
49994.72272385651	50011.37120620343	0
50001.852378398005	50018.878474248006	0
49993.667654834906	49987.16892821146	0
50007.45552580738	50016.24722775261	0
50006.35128652182	50019.260102430024	0
50017.30387364059	50007.37394946992	0
49992.58703477916	49996.877168060775	0
50009.947620039384	50010.555094314834	0
49981.69947842373	50032.69512916941	0
49998.7770444248	50004.736977470784	0
49994.8396787193	50028.32619228644	0
49982.117999111564	50004.50644407321	0
50013.2587395598	49973.331376080634	0
50007.117533706994	50013.97330272922	0
49986.106936163014	50005.875429998	0
50001.72815943438	49991.6223069385	0
49998.46111792426	49998.329947724305	0
49993.05079443288	49995.51758079045	0
49989.09372078051	50029.30164552847	0
49992.520614717694	50005.040407713124	0
49983.052676738946	50016.443790599325	0
50009.99933301167	49987.13042252917	0
50015.98052851708	50019.71642252736	0
50016.21088632802	50021.48245778065	0
49998.70534882709	50006.917655615514	0
50009.12283055781	49982.086019546914	0
50019.024422535396	49979.180277617896	0
49990.26812337824	50030.2433063761	0
50003.491373859586	50026.35326489596	0
50014.994024579595	50017.72461282274	0
49999.503039100484	49979.993643984395	0
50016.59446989725	50011.704717480185	0
49987.5977680182	50016.2290938631	0
50006.390223561066	50006.65247227412	0
49981.80446184957	50026.90913270939	0
50031.93010862833	50017.21669287606	0
49987.002216492045	49994.37889454773	0
49985.92984921823	49988.95089163288	0
49987.43993140122	50031.405447704085	0
50013.74744611762	50012.43595942395	0
50018.7613895136	49998.645986736985	0
49976.04473665306	50022.98122919165	0
49987.940111189746	50038.4642042733	0
49998.49833424281	50015.34065276485	0
49994.770924699485	49982.39483626172	0
50000.81946056605	49989.27299020345	0
50016.92192325264	50018.480079521134	0
49995.77472700451	50009.82146876009	0
50025.69800720146	50020.491751462134	0
50013.55698775832	49971.58637274212	0
50011.00484594075	50005.00909070638	0
50026.67566909949	50012.980460931394	0
49997.33402353429	50017.842517393554	0
50004.40707653658	50000.68201633885	0
49990.062388632665	50021.873354042815	0
50007.94935946199	50000.55027054603	0
50021.52709422977	50008.28070517207	0
49974.42067889195	50019.43514323515	0
49993.46267817778	50033.181532471506	0
50011.86235055272	49996.41798817724	0
49987.663678211175	50043.84812144951	0
50007.67900232572	50007.70860501627	0
49994.15871647191	50038.08133593811	0
50007.33149770581	50022.79586273945	0
50012.948596504204	49999.23930996417	0
49994.60830319436	50003.57991862978	0
49983.259687413985	50006.67382320212	0
49987.767663779436	50025.748578925755	0
50000.377272225785	50031.02940101947	0
50006.200386445016	50001.51095319235	0
50025.26392312976	50023.16967630435	0
50013.22075925868	50006.565093937745	0
50016.585940684716	49986.990231434385	0
50010.34109688018	49983.7662747601	0
49986.57033639794	50020.426911942945	0
49995.74608418766	50014.093268935794	0
49979.820894012235	49999.83087349788	0
49992.848058799624	50018.606894891454	0
50009.49589345917	50004.08409166397	0
49995.445185531455	50015.34504338111	0
50012.65381958483	50021.704694713684	0
49996.32469968638	49986.25708256548	0
50015.35167753262	49996.81578074006	0
49986.545683340795	50011.15751195093	0
49999.01544000135	50031.23030123682	0
49984.04955694483	50033.704391224725	0
49996.34341982974	50016.06335658903	0
50003.28740459564	50033.504668726906	0
49991.228567853206	49998.994701024145	0
49998.48690694425	50034.82578726027	0
49978.796080530774	50029.228557862385	0
49972.68784987362	50023.40757561975	0
49979.767530607896	50006.443727209575	0
50003.901374846355	50022.071294366	0
50006.68412061943	49996.90955893893	0
49984.807419862154	50032.82916653138	0
49978.76889817724	50004.212907244015	0
50003.12234167268	49996.03595609164	0
50015.35949676402	49981.16546488212	0
50022.09116220106	50006.067597515845	0
49983.69614882663	49993.828876330015	0
49986.78398419033	50021.42345671076	0
49981.729597247	50017.71289487197	0
50005.12751088182	50026.85013294925	0
50006.22458721331	50010.28292114303	0
49996.483865586386	50007.00468741623	0
50009.52473506737	49992.39278211181	0
50014.49173332011	49995.93493838386	0
49994.50958438835	49996.90612479115	0
49987.59907203679	50009.38172949153	0
49984.960476002576	50031.0667794853	0
50008.74957161253	49994.92256567525	0
50010.46636301196	50003.077502344924	0
49984.148036034974	50017.19326230654	0
50004.971353289846	50029.65237519613	0
50012.70520670574	50000.99789815918	0
49989.42472028371	50007.06726861293	0
50027.670453407736	50018.20325321183	0
50011.440803861224	49968.8031552737	0
50037.945541020505	50011.155881581384	0
50001.96560497818	49985.14721363819	0
49991.94746759981	50013.46046976003	0
49999.00956378052	50025.146383235246	0
49982.77803511375	50003.13282277213	0
50014.11323694496	50000.20060613697	0
50023.13171616355	49987.58322604696	0
50004.21835121946	49971.40399318016	0
49990.15117831817	50013.05817990865	0
50008.16124251416	50039.635897582004	0
50007.9107866898	49997.54848848105	0
50000.976005797296	50001.37556251932	0
49996.1869171375	50012.1411597242	0
49981.777229712156	49995.12804494148	0
50010.25573551855	50024.995130932744	0
50002.20217308013	50029.874141640044	0
49990.618018822985	50036.4754032552	0
50022.654906278236	50014.17767062547	0
50000.18629733061	50004.775095715304	0
50025.70954018735	50015.05150700048	0
50028.39076938722	50013.5273054852	0
50004.52778030394	49989.54551679142	0
50016.11597760707	50023.63763528583	0
50012.06226017531	50002.80007589341	0
50015.57500712852	49976.59380574366	0
49994.04699387851	50036.766962947055	0
49994.23147591261	49994.86285691521	0
50014.20591833191	50001.96130031095	0
49991.086709624265	50026.4410707605	0
50011.53302681228	50007.14228004492	0
50017.28634181816	49997.76666689308	0
50009.97828130183	49998.98694511831	0
49998.42280858828	49997.16648699374	0
49981.63287193219	50012.98265475019	0
49991.38352638326	49994.802665766714	0
49998.19710648119	50026.74208698699	0
49989.2673735177	49992.100332574526	0
49983.60754580687	50026.18559871288	0
49994.711411941484	50029.90708723193	0
49985.614406423905	50041.25400036813	0
49989.39807355238	50009.12529163965	0
50001.85647537816	50002.18674254224	0
50007.411759296454	50011.884343995625	0
50012.52113279647	50010.93874121604	0
49995.30592486966	49991.43488924765	0
49979.11028741994	50021.34781520681	0
50011.93847514872	49994.777266105055	0
49997.2733219588	50022.30152669196	0
50003.09050523105	49994.98168183356	0
50023.58458192335	50010.008031241385	0
50024.400635161015	50015.63969515379	0
50009.31669316404	50000.960651664485	0
49988.547157255955	49986.54015875034	0
49987.42716531743	50019.481186598656	0
49984.02617602661	49992.260688525654	0
50006.996567558	50029.43673642438	0
50011.17538221257	50014.127750046806	0
49997.479248524534	50003.13788148927	0
50011.23886805816	49977.80876427163	0
49992.68056377014	50025.21909796744	0
50017.791785206966	50004.10504468356	0
49976.18799995448	50019.12711047864	0
50003.16269428631	50018.86082004992	0
50013.78688239874	50015.99415080916	0
50034.04869841953	50014.82994020081	0
50020.13939552426	49964.31969397732	0
49993.31683021726	50002.431098134926	0
49989.127824122916	50001.31052695597	0
49989.148691333205	50036.650567528675	0
49992.04054653573	50033.88130223572	0
49997.310770919445	50036.47767098101	0
50014.313896486216	50011.5437939993	0
49992.59109417176	50000.573211457	0
50003.566652880276	50030.50523785303	0
50008.267877108185	49989.07992392232	0
50003.849215893635	49983.772560070334	0
50027.92889428372	50020.7037335592	0
50021.73705097939	50009.564116499336	0
49979.67136981523	49996.9167302186	0
50023.68623823112	50004.8260394773	0
50008.60181165578	50003.29954302877	0
50007.03426341326	50002.78519483586	0
49994.34337435215	50032.255215823694	0
50008.65204366756	50021.587738195856	0
49991.824498461094	49968.903099107214	0
50018.683804969405	49969.64528418167	0
49994.911833902814	50002.06249770319	0
50016.093547154676	50001.04383182233	0
50014.49326475696	49993.41580814624	0
50010.70785577176	50012.68365077591	0
49992.09018308693	50030.92397957105	0
50009.82484592517	49966.31554819194	0
50009.86338540017	50029.15447883959	0
50017.04459773899	50009.42883168941	0
49975.05479511751	50020.48444939664	0
50018.814266957874	49976.935422037845	0
49972.86988915821	50011.1602949544	0
50018.73839936864	49964.38397057632	0
49986.31902075687	50007.88823209961	0
50037.84677869666	50013.49214320599	0
49986.7626497455	50022.57075428513	0
49991.27558686835	49997.38676047086	0
50021.65196854081	49986.9755175455	0
49991.72022925353	49991.05799227098	0
50014.31039277268	50003.195809406076	0
50006.33076488964	50021.85080608137	0
50002.45842725257	50020.733578880114	0
50011.95436890833	50032.05146346114	0
49976.475326719534	50026.32249645093	0
50004.463461898726	49974.22705170795	0
49979.26540775074	49998.92037446053	0
49985.75689271241	50024.974625693074	0
50016.455724572654	49985.246793367325	0
50017.17577699267	49991.01902038148	0
50000.601946745934	50034.29818728195	0
49992.16185760877	50007.363039662254	0
50008.80198918544	50016.70893323739	0
50008.86332272949	49997.23757014096	0
50005.45492158128	50004.812675392786	0
49969.349246922604	50022.47156029463	0
49976.08853392796	50028.32756045967	0
50002.331688862534	50006.25738942542	0
49985.74764509577	50012.984861611265	0
50002.02318493679	49998.08436648884	0
50001.91558525365	49975.034283284134	0
49999.095815587745	49982.605861267206	0
49978.35180052781	50017.54967237323	0
50012.38340044227	49979.87179005157	0
50023.600333695045	49993.823460517066	0
49990.4001842264	50016.861106052296	0
49996.075796262594	50028.875218757785	0
50009.63871960279	50009.357844056445	0
50014.32338329563	49980.620621059534	0
50004.370390024604	49999.55927239333	0
50009.933266449494	49981.04026973331	0
49998.279070073906	49989.14790118183	0
50000.09027862911	49985.965986953976	0
50007.58425433884	49982.493922115704	0
49993.48622997502	50027.222240225536	0
50017.4955434832	49965.03907990478	0
50010.51554905166	49989.16362642156	0
50017.824674773416	50002.22275061968	0
49990.75178922058	50034.86742795569	0
50021.88043196609	49961.175165641675	0
49996.64421145819	49998.7371607102	0
49991.75780021829	50019.4660592154	0
50027.913500418224	50017.15451996617	0
50013.81569746937	50019.689133858	0
50004.28831352451	50038.52084396365	0
49992.77931921248	49991.59900125161	0
49978.65701512325	50012.84377515613	0
50004.77482026446	49976.135135741635	0
49995.813684054854	50035.236614467474	0
49983.03468438865	50031.81985864512	0
50004.71734782377	49993.66931775265	0
50025.85747707013	50011.10938751277	0
49968.74387753086	50024.80184334084	0
49983.529336245294	50009.64252562868	0
49993.39848285341	50003.617739878144	0
50014.46718570509	49983.96089301351	0
50020.173441734536	50016.480228422304	0
50007.693507416174	50033.053834120445	0
49993.186312447346	50024.280714627246	0
49994.973836738965	50021.34108776201	0
49987.60408232425	50005.36708203352	0
50009.56722554615	49985.41140067304	0
50011.064823329914	50009.00448136461	0
49987.27549327144	50024.53233017405	0
50005.69923091442	49985.19514755773	0
49996.55414988045	49990.38935152011	0
49995.07237807018	50042.04749290123	0
49995.256284043724	50007.171566107325	0
50004.63754884523	50025.44366895706	0
49993.49255571869	49978.12434827637	0
49989.83621802233	50027.89987456958	0
50001.51715467434	50004.43497947403	0
50001.41748931328	50028.01783116377	0
49988.46472947548	50014.56638681003	0
49995.615601532205	49989.10904325816	0
49999.81186632161	50032.984149561446	0
50018.44718751919	50011.09523383245	0
50006.87791557796	49974.77446315902	0
49998.651631418616	50001.085531096855	0
49973.43281330659	50016.31538166456	0
49999.58320808095	50030.37685735507	0
49993.2894251306	50029.713716955564	0
49975.40500419498	50029.76201243983	0
50024.11542290242	50025.79299951493	0
49999.27756647585	49989.79791973968	0
49975.331603970415	50018.305052245814	0
49989.444688856944	50015.01093933485	0
49977.12504489644	49984.27347298042	0
49990.25690366514	49976.93831099457	0
50008.542487659186	50029.22940403769	0
50030.156146407935	50022.63532110915	0
49982.07322711716	50040.05289780173	0
50015.510839560164	49974.52445377229	0
49991.451148315326	50008.25060634001	0
50004.828070634074	50001.96933190945	0
50005.25330437662	49996.96558677492	0
49985.312292490395	50028.4759868639	0
50009.362837543355	50030.82482796203	0
50032.563228420164	50009.47854831758	0
49995.611104707394	50005.87596824924	0
50030.271117137454	50014.62710637189	0
49984.88558796916	50014.44361380154	0
49964.64000266914	50008.941933773196	0
49988.96237106808	50042.15384836116	0
50009.56366943694	49988.76303901595	0
50003.12119682203	50036.8696976103	0
49992.18350608743	49998.14283062459	0
49981.495117914346	49992.42868929224	0
49974.716587797215	50013.61636381599	0
50007.40338647013	50005.50670355559	0
50004.1132212756	50009.0422421293	0
50010.68776219184	50018.411945879954	0
50015.32555646248	49998.84607093262	0
50030.745394478356	50020.15587370813	0
50025.03173903792	49992.682176105074	0
49972.46927924088	49992.61330818193	0
49996.89332440772	50014.40214761091	0
50028.82168033592	50008.767927582856	0
50012.027869657475	49992.27122572834	0
49986.86969018716	50002.801212535116	0
50034.801909062	50011.167777959345	0
50022.083673384936	50010.63417620861	0
50009.30764203974	49972.31312632704	0
50046.96739863754	49828.92335723832	47
50063.20597750735	49779.49276565725	47
50001.03842102009	49851.30743628505	47
50087.20312771098	49863.53868402471	47
50124.59600393	49905.37582719861	47
50080.89226957244	49937.59232911421	47
50048.48741141899	49982.31180265572	47
49964.961537765346	49815.998904374	47
50129.1565919217	49826.1788599644	47
50129.2836431808	49964.185020621946	47
50097.257664390956	49734.60666469311	47
50001.04550839537	49972.89343865388	47
49974.80869581556	49924.39569555085	47
50133.87589359963	50018.38234096467	47
50064.35079351509	50035.18792761976	47
50030.73876250423	49922.10835950719	47
50043.85029483275	49729.11992192042	47
49995.91182953495	49731.9829654955	47
50012.05352524891	50020.91342456542	47
50020.498643233266	49682.56798398822	47
50172.491040170455	49801.13005587636	47
49967.58465582243	49671.28512107811	47
50175.242687237565	49887.312337491596	47
50007.21374461157	50070.32444045394	47
50144.410660506226	49720.434260387956	47
50063.6275072121	49648.136079180986	47
49952.10186900908	50058.439794623875	47
50131.01915173515	49774.74533955501	47
49951.14613836959	49879.08075311804	47
49912.55867416554	49823.00200999624	47
49903.35142725578	50046.06473382527	47
50018.742320595025	49619.332730046226	47
50105.471647192004	49680.887617085544	47
49913.11719797568	49683.623542332774	47
49965.90655894537	49616.558053519715	47
50015.13026661363	49782.12651031969	47
49939.51654471129	49725.559432020484	47
50186.550010489846	50030.13528640945	47
50124.963005984915	49634.02503959643	47
49914.951213164706	50100.98780634379	47
49961.76077677938	50115.25303341341	47
50220.39609157919	49994.61708523748	47
50106.781405530164	50068.34268560775	47
49912.823071318235	50152.48077433537	47
49885.36943046057	49724.42444425026	47
50060.47028077721	50088.36374613984	47
50197.41477279883	50077.97890200852	47
49932.08867618913	50003.737176732124	47
49924.86475452833	50203.67597561565	47
49902.22079044303	49775.44108987698	47
49990.32889199355	49570.53675269869	47
49864.601832103406	50164.64726084394	47
49964.315486388245	50232.42160401985	47
49852.71416362901	50212.94771673973	47
49902.468920114865	49894.832743978026	47
49857.49739425739	49798.00890764515	47
49972.59492415029	50285.60514506466	47
50098.22989866558	50123.98028760126	47
49930.84714550262	50321.43967204292	47
49925.87075086427	50378.17646299319	47
50240.60648168138	50107.667952689924	47
49970.4911814784	49524.82830779132	47
50070.66281144534	49595.95196584891	47
49876.23107084362	50366.988061412616	47
50224.93993662059	49799.32667551212	47
49991.34647412563	50162.46109547075	47
50231.99589772004	49847.82390350902	47
50267.7326037614	50021.72935477785	47
49941.007447857395	49570.3834636783	47
50242.678071100134	49948.7950091428	47
49813.94856690205	50175.78826162519	47
49851.58007211293	50416.25850987965	47
49887.7449734657	49973.545625051665	47
49824.533893296706	49761.38544977622	47
49944.47038974999	50426.436666663205	47
49974.14128460671	50468.243716714	47
49892.43809519866	49575.541422579976	47
49860.80769640241	49611.99821056263	47
49927.98390133507	49943.49383645147	47
49976.79285012744	49472.58816668153	47
50283.339992715206	49856.434301137706	47
49866.14270305492	50083.8485726104	47
49835.308437161846	50328.62253695573	47
50257.469591370245	49900.43826963878	47
50171.40532993515	49939.016543754406	47
50198.9229057377	49719.97301340255	47
50163.7651926163	49668.855470555776	47
50144.496328710615	50155.26582125672	47
50251.09281394208	49697.09541063532	47
50022.660214413976	50258.97144473916	47
49799.005998597124	49720.365942837816	47
49824.170904332495	49674.915808021586	47
49864.31801095432	50471.4155359471	47
49846.40179570765	49937.55160815329	47
50024.928488764774	49511.88865762131	47
50070.3833797461	49483.972315553496	47
50124.2681416498	50207.73635468698	47
50110.042874246494	49454.562614359755	47
50302.98618222489	49683.72556358733	47
49925.11609407246	49482.6771792401	47
50132.99764240317	49499.68901392551	47
50185.62040330574	50124.786171651656	47
50026.31871982894	50203.50818259038	47
49834.08751790117	50511.77478105715	47
50316.265686238614	49817.34510647115	47
50030.8708528307	50131.33872248062	47
50111.14360561293	50254.168629060914	47
50067.03550358988	49432.71027902399	47
50312.342346301266	49903.00574355418	47
50276.3035935054	49782.282686411585	47
50085.19279810589	50299.71078415311	47
49868.83745347335	49532.080663120905	47
49816.596844878164	49981.69147748197	47
50148.83425442001	50093.88090414964	47
49785.61227407025	50308.496684168815	47
49869.27721630851	49477.7108375136	47
49872.434568423385	49854.52982572594	47
49892.34321233196	49429.891598135866	47
50305.77107892029	49633.86610277369	47
50362.0932312978	49930.067305805176	47
50213.13580099558	50164.61499457724	47
49730.23053856177	50297.100824849585	47
49824.726738113706	49859.86419317727	47
49910.50466736254	49623.938552580956	47
49797.623540075656	49901.19838854689	47
49794.66054993573	49816.105771136674	47
49806.813294000785	49627.883395692465	47
49761.515771066544	49860.372618953676	47
50213.305063968226	50220.23810953206	47
50296.03265406513	49951.157652600356	47
49990.220015031715	49425.65335276682	47
50278.29923207266	50143.47706294256	47
50012.08418982384	50436.64747263284	47
50163.49110069779	50239.827706732416	47
49970.6331916474	50522.08422461063	47
49719.47198948973	49833.27876101031	47
49994.57200363357	50565.922185302225	47
50020.17459192767	50485.52492986174	47
49909.004032812736	50500.58123292387	47
50186.81467169699	49619.663759005954	47
50372.63707630128	49875.59216142687	47
49874.60049227225	50301.0086254937	47
50215.947589764655	49660.21733564228	47
50119.578376755184	49567.50583426435	47
49816.4801874237	49463.118078044434	47
49771.91960474859	49437.57379095885	47
49747.16126160195	49792.73648604558	47
49766.25533990422	50197.52069050241	47
49967.00758819338	50615.09260758555	47
50169.35076259286	49568.710171554856	47
50138.36040195767	49410.54226078015	47
49682.75384621216	50304.38504541635	47
49861.38193960952	50021.23694066367	47
49838.40544513668	50268.97388940207	47
50040.66904599731	50390.5714520294	47
50405.41332384599	49954.96757480458	47
49830.93366343545	49415.352621277874	47
50342.43805706677	49597.60260802928	47
50355.689523301335	49787.85441141878	47
49712.80171606752	50200.00114608505	47
50387.20645887885	49563.90712595288	47
49749.73015810475	49487.71254183506	47
50421.60179208276	49598.97440737778	47
50181.20538921713	49503.74133078472	47
50138.90820878017	50307.882682254945	47
49705.65083303695	50255.81974637008	47
50227.32031660304	49580.87038736036	47
50377.93205473603	49999.07179588406	47
50044.40684369991	50532.42311161453	47
50476.95235386075	49602.6257359896	47
50101.315595686174	50352.837110989	47
49982.33805192491	50395.86492796431	47
50036.50273126323	50602.566695309986	47
50215.21055925011	49468.966434844806	47
50323.5996989481	49548.12333263838	47
49788.45529065797	49576.44880969381	47
49817.76024147476	50375.59333303677	47
49646.910819087236	50271.47672695998	47
50325.76687262112	49999.762003713746	47
49661.81226241534	50222.25869574862	47
50398.82998456444	49646.6183563428	47
50425.08313350925	49527.99148459535	47
50508.992699926675	49645.87270964862	47
49602.46981335933	50300.05536372237	47
50161.460250082215	49359.62009614819	47
50350.39253566085	49657.22730787709	47
50353.8079592332	49707.45958073347	47
49976.247445565394	50347.127220922484	47
50561.36308971842	49629.01196738499	47
49766.78458656323	50385.19073914372	47
49679.84696129691	49869.17232532857	47
50343.46895358874	49498.56344643792	47
50158.02876445517	49309.10365798365	47
50255.508381281885	49429.25726111378	47
50423.15123144519	49889.157892460054	47
49710.715818598896	50382.0180919111	47
49759.80712799926	49535.241896197644	47
49810.5542447484	50092.08297747636	47
50184.045788966105	50287.9732419183	47
49613.284195938824	50198.711926704564	47
50276.36877852874	50070.31312119691	47
49896.04838468999	50242.74885438722	47
50457.006131071685	49978.74202863508	47
49768.955572140796	50248.83688242633	47
49724.77632368167	49897.3325289085	47
50031.91588592109	50314.40564435663	47
50154.4492094917	50357.53102389514	47
49770.99130411889	49961.64213075548	47
50233.56242404203	50269.281414144534	47
49927.09901007239	50650.89596164159	47
49546.96800666117	50296.42535418112	47
50180.747631024366	49263.73372950169	47
50429.55201520996	49693.99841246635	47
50268.45598481984	49554.1890627914	47
50226.20299132004	50319.01529170247	47
50085.33542842989	50596.93528058418	47
50503.83792869775	49560.37499431223	47
50449.932986916836	49643.94753311897	47
50090.706401371805	50403.765487623285	47
50203.23819278222	49333.278508107476	47
50315.40210535987	50108.583830422736	47
50601.76492809144	49599.52162144327	47
49888.429695137864	49381.06941712006	47
49707.92693571386	49945.18278064746	47
50316.40611940472	50180.317645827316	47
50253.798434844655	49349.459446617366	47
49800.2951141629	50424.75106273964	47
49754.606039293765	49691.822541839625	47
49672.10190002287	49818.00380171995	47
49997.379516958536	50658.83183199771	47
49909.150047721574	49336.04111339867	47
50079.46299055934	49539.907685313934	47
50306.20423869594	49340.16220272225	47
50247.80835174615	50369.18390349156	47
49566.64134592377	50217.42351109776	47
50366.012645518815	50166.45450241879	47
49495.75521400161	50273.27267055487	47
49967.63110488355	49378.259398961745	47
50191.86112747833	49406.57357133425	47
50367.99913468045	49456.38300470374	47
49510.449804499105	50329.495105180766	47
49788.13582040164	50046.894880265696	47
49642.31090238084	49775.86467450979	47
49845.04592133525	50563.866698956845	47
50511.70176628262	49982.86189315468	47
49757.79317470089	49632.67064964335	47
49476.466706933716	50372.8078760554	47
50140.35879191938	50606.839527157244	47
50447.78553553814	49739.292583941104	47
49930.406295719295	50583.29286589267	47
50370.18239442767	50110.22358323526	47
49528.01839388727	50182.94524793261	47
50196.769403661165	50386.91179594451	47
49573.83715698923	50150.17331991446	47
50309.55636966197	49425.54555835113	47
50469.853085529736	49790.21434799226	47
50164.02972342731	49457.521068412425	47
49609.6893909775	49739.18613950747	47
50294.39269783045	50347.12279413056	47
50108.712726919766	49304.288973860304	47
50396.52206218308	49742.39525487416	47
49603.84341234302	50355.29200549353	47
49814.07499506766	49523.62766477278	47
49641.67859749187	49699.60525755369	47
50356.98444054049	50043.533492842646	47
49474.71704114967	50422.90234742996	47
50376.537737414714	50213.7570573476	47
49880.781543864694	50668.66827788003	47
50411.873107812826	49837.43070167266	47
50517.960807599906	49761.28425273158	47
50266.61682274173	50202.065110653966	47
50269.39424456439	49475.86123027307	47
50113.38229501517	50650.821473243974	47
49787.45037321134	50487.05700074434	47
49793.122923195704	50569.85701087766	47
50305.31020730362	49734.00490980195	47
50399.93813418843	49413.95934251628	47
49860.05707437472	50624.489845392745	47
50060.0810187885	50660.284614434284	47
49421.17845165332	50436.79937142498	47
50411.83775567112	50248.103975860344	47
50509.04397100104	49824.988462286594	47
50120.67281131199	50559.819753567564	47
50500.153163210794	49699.696130428805	47
49376.50364079075	50417.69907478671	47
50006.01443989982	49336.16149859408	47
50075.46601249238	50485.30784905313	47
49722.71600333782	49570.06743670069	47
49786.306175254285	50623.67836771329	47
50073.91754425744	50215.698532288	47
49736.6079202095	50607.952119063324	47
49479.398348948416	50178.8598036288	47
49491.00950334142	50472.01598117037	47
50076.72745747611	49260.67204656782	47
49676.87419907674	50425.69211984102	47
50443.424688951134	49388.264960908105	47
50143.73071453679	50406.83469030232	47
50653.54459682908	49582.50107489182	47
50309.078400051156	50237.34041333402	47
50244.69427008156	49300.80358469612	47
50624.78607037439	49644.83898672052	47
50024.31860207233	49281.04556298469	47
49626.680195617606	50451.99178887981	47
49653.64707902684	50171.20119809141	47
49639.280733351145	50123.03954444505	47
49741.557698115204	50151.924371069945	47
50160.61463778152	50673.09797238426	47
49703.62129828232	50474.691942167774	47
50321.702654292814	50302.61499229966	47
49745.55658804428	49742.85734910363	47
49721.20029231538	50559.51603202688	47
49667.303875018326	50355.125538118315	47
50677.518177758626	49635.41347555957	47
49559.33487743803	49759.64975051765	47
50499.96966550252	50038.18344196819	47
50052.23954734444	50716.482911839106	47
49437.75030319255	50489.90852831516	47
49706.99373557934	49995.095183833386	47
50481.14429328753	50087.43041950954	47
50349.52832664743	49370.34610426985	47
50492.318320977305	49404.03524389567	47
49494.43440168588	50127.369177384964	47
50125.78114701423	49259.12874693408	47
50712.98463750618	49675.12592193184	47
50412.77855823228	49480.92265926338	47
50416.9412379151	50134.41145213292	47
50535.98165754311	49431.65538278967	47
50568.97560277994	49774.837362649814	47
50180.59248840707	49212.005000947815	47
50156.10180465738	49165.68415198661	47
50588.72033870548	49433.761978572795	47
49403.21635803612	50534.24249873127	47
49702.002996114825	49460.88691647554	47
49641.996668511165	50070.957631085934	47
49546.134111848514	50457.542892307945	47
50478.24847649227	49353.37483894635	47
50036.71503123396	49224.99158483236	47
50221.55554177789	49530.1253416315	47
49733.843015911785	50432.50084776271	47
50538.673505997525	49380.4825681393	47
49454.34646712093	50325.07143104917	47
50150.975019263504	50455.75708216246	47
49594.30536107728	50047.91848493276	47
49515.422967324164	50081.83652683633	47
50450.54084909769	49447.42910176771	47
49385.84658626784	50472.15918734518	47
50481.07398116838	49490.94614341608	47
50416.23465080168	50085.96124113737	47
49689.18334052846	50118.899247220994	47
50375.70192926901	50290.30848442367	47
49863.11210689696	50721.01610385877	47
49350.96819759864	50515.36709975607	47
49593.29514624664	49692.97763203887	47
50480.130172973164	49930.542168218446	47
50187.35633747835	50713.77012795786	47
49671.83111544999	49589.36169259629	47
49708.18711828469	49516.828316823216	47
50457.667217726426	50272.24534445361	47
49724.90841241523	49407.27562947321	47
49336.06770580842	50569.43374652346	47
49455.50958976517	50539.31770304279	47
49469.88767704535	50586.112012350706	47
49503.475518377745	50225.47703158522	47
50619.41568019985	49761.08090708034	47
50535.965710444085	49865.82867535195	47
50195.363911138615	50619.5127486462	47
50386.95065457206	50338.3577266087	47
50597.598719254725	49694.932100583195	47
50383.66852035917	50387.172469241035	47
49894.40949929258	50551.12172423008	47
50095.90658523812	50749.47483231953	47
49762.544925216294	50089.05876064391	47
49677.17397898989	49377.528571802795	47
50065.99680972429	49331.71168310594	47
49430.97003946015	50203.33268979097	47
50315.332837809816	50397.005747739626	47
50208.05007963974	49153.08918101793	47
49709.562982843934	50073.49100896193	47
50718.137194964875	49607.92945448676	47
50111.7512889393	49187.8623183671	47
49818.67131111063	50744.15033501723	47
49516.45931887881	50566.51392233154	47
49339.89162998403	50617.71834507112	47
49962.17696965651	50694.69334142466	47
49988.93500619637	50743.97799591855	47
50233.39189294526	49220.50115289851	47
50445.07875138336	50047.364963709406	47
49287.379261104776	50608.233968492874	47
50665.53146961693	49729.96865411232	47
49666.758024739785	49917.294076276696	47
49467.96778787207	50055.507477247476	47
50536.89736613539	50073.335785425195	47
49576.170202265304	49647.49279655881	47
49513.60141433474	50620.00788789712	47
50763.21729401755	49579.08087253822	47
50665.80129962239	49792.646134362316	47
50204.57334736948	50451.91045594283	47
49664.38228037702	49638.113712897364	47
49939.705227956314	50743.729647601365	47
50040.20776511772	50766.252633579534	47
50079.87409190053	49141.94722152263	47
49394.670422367075	50586.035787465364	47
50566.07594114424	49985.53636218324	47
49635.55610101303	49964.66578924635	47
49628.88877090969	49367.10163849402	47
50239.00756344729	50416.5925343203	47
50139.78162575755	50514.1258456004	47
49675.51327560821	50531.957423248205	47
49619.693599484286	49605.97323915083	47
50583.78182109997	49878.56509193045	47
49400.28475637598	50242.48416677777	47
49247.09457573758	50637.06561615453	47
50556.538644438595	49332.59609756306	47
50461.76826204687	50322.610265282034	47
49678.12455275141	49325.05963756781	47
49685.548231730354	49730.77316401812	47
50019.03652664963	49172.12840002522	47
50628.97675264402	49858.905167937584	47
49446.62240283418	50259.73723114892	47
50595.19067907812	49295.19576672414	47
50582.24762547741	49826.46908746064	47
50142.77045204278	50732.45547827012	47
50259.469332493834	49147.31018223366	47
50659.21270578881	49680.176382911115	47
49320.54539545886	50669.44548816916	47
49302.11259002616	50530.59679600803	47
49759.1070471937	49371.03053658205	47
49985.41016999618	49225.630043987825	47
49749.80055879597	50666.34832981419	47
49384.77778944759	50641.45673033897	47
49538.81582306696	49812.22693001721	47
49366.36354929054	50694.31698746807	47
50626.54403029567	49465.54674181687	47
50597.9824133118	49358.930054457385	47
49858.34126945211	49315.31845371375	47
50650.87247153711	49905.50899538871	47
49996.420274872195	49124.121305770124	47
49766.5539106311	50760.79426139071	47
49640.1202086764	49545.02488978048	47
49406.17784220629	50339.61775461925	47
50253.08107526849	50464.34953646629	47
49931.80745486718	49230.19624954776	47
50245.85213347255	50598.87987779671	47
49330.3317954456	50402.339759928065	47
50549.27221559266	49936.21700298038	47
49730.35779750805	50715.28399847471	47
50628.20761538145	49403.488697751454	47
50616.56347196264	49972.579671058775	47
49710.24299097541	49619.994256625156	47
50271.92026835344	50643.70333128853	47
49975.11966265096	49298.412884756166	47
49592.2036277423	49933.320540714274	47
50686.77567962102	49546.0707687846	47
49533.340423742084	50666.90270916747	47
50015.30480021636	50811.13220956343	47
49315.611467770635	50476.355161094565	47
49829.22989940337	50679.238552958	47
49757.16266414174	50524.79680239592	47
49277.33424386932	50413.31468987337	47
50734.93296687244	49534.033923536415	47
49567.643050496226	50625.92938153514	47
49699.704728666555	50673.857747972725	47
50169.30974100478	50557.11263664678	47
49620.91670426076	49494.09788386132	47
49494.90190540474	49846.710239884655	47
50199.340009081185	50514.856026676774	47
49354.36773365884	50745.666248262074	47
49586.65627345162	49569.01244599005	47
49961.18711065898	49180.3059029095	47
50328.239298203654	50638.383953713135	47
49709.24428972494	50762.02770616323	47
49265.157380475546	50465.20223323984	47
49422.354107011866	50085.95512482495	47
49219.13446698298	50487.45087646816	47
49509.61427482924	49736.15880428553	47
50805.45107670665	49605.78490029713	47
49461.45693372001	49728.60585808209	47
50787.65754089862	49520.7602386131	47
49895.79003857504	49273.17260964516	47
50668.85331325396	49439.73849032859	47
49506.15451487091	49684.07868711956	47
49316.621760866205	50785.03833324632	47
49263.28060534984	50366.48582753417	47
49267.93934394878	50791.470108532754	47
49581.41470336988	49352.681660288734	47
49832.68776278565	50793.457099123116	47
50675.226213827416	49386.40478126009	47
50052.076939149265	50853.67443433722	47
49432.945478379166	50657.32949779207	47
50720.5274140079	49364.704037665746	47
49653.5036804518	49458.22252100227	47
50042.00663121017	50902.901981321054	47
49548.64400155142	49602.13833430323	47
49575.37999429741	49851.48690723505	47
50314.28405969683	49143.97267236539	47
49599.65883091261	49999.35969814563	47
50227.17606887033	50665.372486511056	47
49499.098518415565	50702.534785332995	47
49538.251459760286	49919.17924792537	47
49802.310895059876	50835.63260108825	47
