# Supplementary material for: Abundant Topological Outliers in Social Media Data and Their Effect on Spatial Analysis
Source: PLoS One. 2016 Sep 9;11(9):e0162360. doi: 10.1371/journal.pone.0162360 (PMC5017681; doi:10.1371/journal.pone.0162360)
Supplement: S5 Dataset — See the respective attached file. (ZIP) [file pone.0162360.s005.zip › S5_overlap_lws/clust_49_58.csv]

50000.0	50000.0	0
50005.617866136956	50000.0519731636	0
50002.52047643192	50004.876090250946	0
50002.689334711264	50003.13657812308	0
49993.82957819091	50000.67820598295	0
49999.02133034173	50002.74311771021	0
50000.62508924751	49997.57153556058	0
50003.12463782944	50000.09610427862	0
49997.57385027558	49999.84121669528	0
50000.7474054147	50010.00724846448	0
49994.4714122237	50008.6578664922	0
50009.65697956892	49993.518401903086	0
50006.21919399996	50005.54852243241	0
50001.095320914435	50006.51696888545	0
49997.76648551505	50011.80979805977	0
49992.871942356476	50015.39754370275	0
50012.74981278483	49986.73871695857	0
50018.58647191826	49990.55611261125	0
49993.479156172514	50013.71835514086	0
50015.96499319302	50006.705808788436	0
49989.3655601913	50011.220919868014	0
50020.12901804716	49990.64524344877	0
49997.53397774438	50013.28163175991	0
49992.02291687238	49993.22394946702	0
49993.70087287382	50012.49075380555	0
50014.038708603686	50009.481436982765	0
49990.5206090736	50010.10707474396	0
49995.815075999715	50002.757859915895	0
49988.57262477311	50018.87567586168	0
49985.205754429204	50018.991416067714	0
50000.753092597726	50008.92987510806	0
50007.12835689727	50004.5064469943	0
49988.18316939765	50021.965627571284	0
50023.00980510928	50012.84799172331	0
50015.303310407464	50002.549411548316	0
50003.71952171015	50003.70894044671	0
50008.88986368925	49979.077652611086	0
49996.81979534139	49995.34390749475	0
49998.94671960802	49990.96645783639	0
50007.58827520875	49972.71365685861	0
50008.876317257826	50005.85307888341	0
50000.8144250401	50013.706889942834	0
50003.714838425534	50007.820901458785	0
50001.588387733704	49976.2283774819	0
50016.100105237405	50010.206884821266	0
50001.35678820628	50015.50812547974	0
49986.21253594532	50016.916857276745	0
49996.35393901498	50000.28888942667	0
50006.46273709469	50012.86513056279	0
50004.75420497777	50017.69122242193	0
50005.66435559645	50003.276707844845	0
49992.34798452613	50027.8751629872	0
49995.45944176766	50024.66749863028	0
49984.74545734642	50026.693621182414	0
49991.107740510946	50005.27986082665	0
50002.66515454976	50012.75072682848	0
49981.244047583124	50021.223953608634	0
50024.3612314805	50010.80504013063	0
49999.239320752036	49976.959525565035	0
49987.115787018316	50000.97386580161	0
50005.81254185144	49991.93259326773	0
50009.513775259125	50007.19859393015	0
50022.34214683989	50018.54227954308	0
50018.211643719034	49989.32904480352	0
50004.547079700096	49982.58527082029	0
49988.8456146988	49993.5372812326	0
49990.448020219235	50002.43383338751	0
49988.8883163795	50025.70348757823	0
49993.95605091015	49990.62298435866	0
49979.57349343251	50017.44743331287	0
49993.61998194337	49998.8335980756	0
50014.931316771435	49985.91142186888	0
49993.608343833825	49992.74728509485	0
49977.440538726456	50020.13597552961	0
50007.968850473684	50013.02057694987	0
50013.34750767807	50004.97356768187	0
50003.200530054564	50017.44372002275	0
49999.23305352258	50009.409663930746	0
49991.425046132455	50023.405105677804	0
49994.724523319564	50019.00029264135	0
49991.27881765631	50010.76046682384	0
50006.84586173645	49978.00618291794	0
50028.831314768526	50011.34911333689	0
50001.3612650346	49979.21196468529	0
50020.98863127538	50004.80596532164	0
49998.75093557429	49995.82732925432	0
49995.4441258003	49997.28253788326	0
49991.489081565116	50012.21829990068	0
50006.24099323281	50011.48454490207	0
50004.79866590971	49991.89932227533	0
50016.233772829895	50003.19904894724	0
50016.714459267714	50015.182749829175	0
50017.7315448403	50017.16734048088	0
50021.991572317085	50017.52189201108	0
50006.91518930322	49998.42962103721	0
50007.56048927315	49991.89347014625	0
49993.93809606977	49988.93913320493	0
49987.00664227186	50012.58033247648	0
49997.0858178483	50008.93395138812	0
49994.04919956522	50016.66461972759	0
50011.84285352973	50005.72617756539	0
50014.481944166946	50006.68362759123	0
50007.871174675056	49990.44715453634	0
49993.63386266311	50008.00409428245	0
50022.74306037996	50021.18141586944	0
50005.93254669708	49984.05523899566	0
49992.24889826113	50009.939607623324	0
50008.4427934885	49998.58463635654	0
50001.04290890485	50011.37214186102	0
49999.3052704781	49993.19977632991	0
50010.89753360852	50022.16578353757	0
49993.175524820836	50006.918569045156	0
50016.91622746796	49988.41137453173	0
50003.59408194109	50010.58844588422	0
49989.481770527505	49995.4861177332	0
49984.73585085144	49994.20070302458	0
50012.837114776354	49985.1365133406	0
50000.34305247011	50012.785151609714	0
49995.93687457166	50016.99500522154	0
50003.31097355637	49986.238309245724	0
50000.04605916713	50022.082498322925	0
49979.589436539696	50028.499326432466	0
49985.52414874005	50010.01286309389	0
50007.108907010544	50020.95847414887	0
49986.966473469394	49991.51938352491	0
49996.327747491756	49980.00227674999	0
49988.17212697217	49996.38698153703	0
50019.31313217457	50007.61923985611	0
49992.53588896353	50022.37133355393	0
49999.09466713823	50013.476121375024	0
50029.14446966455	50014.75448633938	0
50013.38928689112	50014.433837214296	0
49991.27886238349	50020.93796858425	0
49991.83480712943	49987.47643329798	0
50024.589045646135	50016.69583277622	0
49990.247207031265	50014.37724764673	0
50003.43966867959	49997.20275845644	0
49979.17630883298	50019.5881879999	0
50004.97473340724	50011.470830402024	0
50000.53356820436	50002.76897484182	0
50001.61653316917	50021.572832778234	0
50018.94424032681	49993.60663840168	0
50020.38047703234	50020.74765985587	0
50003.83350669472	50012.03122730116	0
49994.89504568151	50012.84439750901	0
49996.87682846905	50025.861913791916	0
49997.098711243336	49994.16967536577	0
50008.03526460013	50010.35644971345	0
50001.92318083519	50017.45295154525	0
50000.377491796935	49976.984220335165	0
50026.91338485968	50022.55672487124	0
50010.45322470468	49995.07446463879	0
50025.84685964897	50018.18498681671	0
49990.80211823522	49972.58716393453	0
49994.72272385651	50011.37120620343	0
50001.852378398005	50018.878474248006	0
49993.667654834906	49987.16892821146	0
50007.45552580738	50016.24722775261	0
50006.35128652182	50019.260102430024	0
50017.30387364059	50007.37394946992	0
49992.58703477916	49996.877168060775	0
50009.947620039384	50010.555094314834	0
49981.69947842373	50032.69512916941	0
49998.7770444248	50004.736977470784	0
49994.8396787193	50028.32619228644	0
49982.117999111564	50004.50644407321	0
50013.2587395598	49973.331376080634	0
50007.117533706994	50013.97330272922	0
49986.106936163014	50005.875429998	0
50001.72815943438	49991.6223069385	0
49998.46111792426	49998.329947724305	0
49993.05079443288	49995.51758079045	0
49989.09372078051	50029.30164552847	0
49992.520614717694	50005.040407713124	0
49983.052676738946	50016.443790599325	0
50009.99933301167	49987.13042252917	0
50015.98052851708	50019.71642252736	0
50016.21088632802	50021.48245778065	0
49998.70534882709	50006.917655615514	0
50009.12283055781	49982.086019546914	0
50019.024422535396	49979.180277617896	0
49990.26812337824	50030.2433063761	0
50003.491373859586	50026.35326489596	0
50014.994024579595	50017.72461282274	0
49999.503039100484	49979.993643984395	0
50016.59446989725	50011.704717480185	0
49987.5977680182	50016.2290938631	0
50006.390223561066	50006.65247227412	0
49981.80446184957	50026.90913270939	0
50031.93010862833	50017.21669287606	0
49987.002216492045	49994.37889454773	0
49985.92984921823	49988.95089163288	0
49987.43993140122	50031.405447704085	0
50013.74744611762	50012.43595942395	0
50018.7613895136	49998.645986736985	0
49976.04473665306	50022.98122919165	0
49987.940111189746	50038.4642042733	0
49998.49833424281	50015.34065276485	0
49994.770924699485	49982.39483626172	0
50000.81946056605	49989.27299020345	0
50016.92192325264	50018.480079521134	0
49995.77472700451	50009.82146876009	0
50025.69800720146	50020.491751462134	0
50013.55698775832	49971.58637274212	0
50011.00484594075	50005.00909070638	0
50026.67566909949	50012.980460931394	0
49997.33402353429	50017.842517393554	0
50004.40707653658	50000.68201633885	0
49990.062388632665	50021.873354042815	0
50007.94935946199	50000.55027054603	0
50021.52709422977	50008.28070517207	0
49974.42067889195	50019.43514323515	0
49993.46267817778	50033.181532471506	0
50011.86235055272	49996.41798817724	0
49987.663678211175	50043.84812144951	0
50007.67900232572	50007.70860501627	0
49994.15871647191	50038.08133593811	0
50007.33149770581	50022.79586273945	0
50012.948596504204	49999.23930996417	0
49994.60830319436	50003.57991862978	0
49983.259687413985	50006.67382320212	0
49987.767663779436	50025.748578925755	0
50000.377272225785	50031.02940101947	0
50006.200386445016	50001.51095319235	0
50025.26392312976	50023.16967630435	0
50013.22075925868	50006.565093937745	0
50016.585940684716	49986.990231434385	0
50010.34109688018	49983.7662747601	0
49986.57033639794	50020.426911942945	0
49995.74608418766	50014.093268935794	0
49979.820894012235	49999.83087349788	0
49992.848058799624	50018.606894891454	0
50009.49589345917	50004.08409166397	0
49995.445185531455	50015.34504338111	0
50012.65381958483	50021.704694713684	0
49996.32469968638	49986.25708256548	0
50015.35167753262	49996.81578074006	0
49986.545683340795	50011.15751195093	0
49999.01544000135	50031.23030123682	0
49984.04955694483	50033.704391224725	0
49996.34341982974	50016.06335658903	0
50003.28740459564	50033.504668726906	0
49991.228567853206	49998.994701024145	0
49998.48690694425	50034.82578726027	0
49978.796080530774	50029.228557862385	0
49972.68784987362	50023.40757561975	0
49979.767530607896	50006.443727209575	0
50003.901374846355	50022.071294366	0
50006.68412061943	49996.90955893893	0
49984.807419862154	50032.82916653138	0
49978.76889817724	50004.212907244015	0
50003.12234167268	49996.03595609164	0
50015.35949676402	49981.16546488212	0
50022.09116220106	50006.067597515845	0
49983.69614882663	49993.828876330015	0
49986.78398419033	50021.42345671076	0
49981.729597247	50017.71289487197	0
50005.12751088182	50026.85013294925	0
50006.22458721331	50010.28292114303	0
49996.483865586386	50007.00468741623	0
50009.52473506737	49992.39278211181	0
50014.49173332011	49995.93493838386	0
49994.50958438835	49996.90612479115	0
49987.59907203679	50009.38172949153	0
49984.960476002576	50031.0667794853	0
50008.74957161253	49994.92256567525	0
50010.46636301196	50003.077502344924	0
49984.148036034974	50017.19326230654	0
50004.971353289846	50029.65237519613	0
50012.70520670574	50000.99789815918	0
49989.42472028371	50007.06726861293	0
50027.670453407736	50018.20325321183	0
50011.440803861224	49968.8031552737	0
50037.945541020505	50011.155881581384	0
50001.96560497818	49985.14721363819	0
49991.94746759981	50013.46046976003	0
49999.00956378052	50025.146383235246	0
49982.77803511375	50003.13282277213	0
50014.11323694496	50000.20060613697	0
50023.13171616355	49987.58322604696	0
50004.21835121946	49971.40399318016	0
49990.15117831817	50013.05817990865	0
50008.16124251416	50039.635897582004	0
50007.9107866898	49997.54848848105	0
50000.976005797296	50001.37556251932	0
49996.1869171375	50012.1411597242	0
49981.777229712156	49995.12804494148	0
50010.25573551855	50024.995130932744	0
50002.20217308013	50029.874141640044	0
49990.618018822985	50036.4754032552	0
50022.654906278236	50014.17767062547	0
50000.18629733061	50004.775095715304	0
50025.70954018735	50015.05150700048	0
50028.39076938722	50013.5273054852	0
50004.52778030394	49989.54551679142	0
50016.11597760707	50023.63763528583	0
50012.06226017531	50002.80007589341	0
50015.57500712852	49976.59380574366	0
49994.04699387851	50036.766962947055	0
49994.23147591261	49994.86285691521	0
50014.20591833191	50001.96130031095	0
49991.086709624265	50026.4410707605	0
50011.53302681228	50007.14228004492	0
50017.28634181816	49997.76666689308	0
50009.97828130183	49998.98694511831	0
49998.42280858828	49997.16648699374	0
49981.63287193219	50012.98265475019	0
49991.38352638326	49994.802665766714	0
49998.19710648119	50026.74208698699	0
49989.2673735177	49992.100332574526	0
49983.60754580687	50026.18559871288	0
49994.711411941484	50029.90708723193	0
49985.614406423905	50041.25400036813	0
49989.39807355238	50009.12529163965	0
50001.85647537816	50002.18674254224	0
50007.411759296454	50011.884343995625	0
50012.52113279647	50010.93874121604	0
49995.30592486966	49991.43488924765	0
49979.11028741994	50021.34781520681	0
50011.93847514872	49994.777266105055	0
49997.2733219588	50022.30152669196	0
50003.09050523105	49994.98168183356	0
50023.58458192335	50010.008031241385	0
50024.400635161015	50015.63969515379	0
50009.31669316404	50000.960651664485	0
49988.547157255955	49986.54015875034	0
49987.42716531743	50019.481186598656	0
49984.02617602661	49992.260688525654	0
50006.996567558	50029.43673642438	0
50011.17538221257	50014.127750046806	0
49997.479248524534	50003.13788148927	0
50011.23886805816	49977.80876427163	0
49992.68056377014	50025.21909796744	0
50017.791785206966	50004.10504468356	0
49976.18799995448	50019.12711047864	0
50003.16269428631	50018.86082004992	0
50013.78688239874	50015.99415080916	0
50034.04869841953	50014.82994020081	0
50020.13939552426	49964.31969397732	0
49993.31683021726	50002.431098134926	0
49989.127824122916	50001.31052695597	0
49989.148691333205	50036.650567528675	0
49992.04054653573	50033.88130223572	0
49997.310770919445	50036.47767098101	0
50014.313896486216	50011.5437939993	0
49992.59109417176	50000.573211457	0
50003.566652880276	50030.50523785303	0
50008.267877108185	49989.07992392232	0
50003.849215893635	49983.772560070334	0
50027.92889428372	50020.7037335592	0
50021.73705097939	50009.564116499336	0
49979.67136981523	49996.9167302186	0
50023.68623823112	50004.8260394773	0
50008.60181165578	50003.29954302877	0
50007.03426341326	50002.78519483586	0
49994.34337435215	50032.255215823694	0
50008.65204366756	50021.587738195856	0
49991.824498461094	49968.903099107214	0
50018.683804969405	49969.64528418167	0
49994.911833902814	50002.06249770319	0
50016.093547154676	50001.04383182233	0
50014.49326475696	49993.41580814624	0
50010.70785577176	50012.68365077591	0
49992.09018308693	50030.92397957105	0
50009.82484592517	49966.31554819194	0
50009.86338540017	50029.15447883959	0
50017.04459773899	50009.42883168941	0
49975.05479511751	50020.48444939664	0
50018.814266957874	49976.935422037845	0
49972.86988915821	50011.1602949544	0
50018.73839936864	49964.38397057632	0
49986.31902075687	50007.88823209961	0
50037.84677869666	50013.49214320599	0
49986.7626497455	50022.57075428513	0
49991.27558686835	49997.38676047086	0
50021.65196854081	49986.9755175455	0
49991.72022925353	49991.05799227098	0
50014.31039277268	50003.195809406076	0
50006.33076488964	50021.85080608137	0
50002.45842725257	50020.733578880114	0
50011.95436890833	50032.05146346114	0
49976.475326719534	50026.32249645093	0
50004.463461898726	49974.22705170795	0
49979.26540775074	49998.92037446053	0
49985.75689271241	50024.974625693074	0
50016.455724572654	49985.246793367325	0
50017.17577699267	49991.01902038148	0
50000.601946745934	50034.29818728195	0
49992.16185760877	50007.363039662254	0
50008.80198918544	50016.70893323739	0
50008.86332272949	49997.23757014096	0
50005.45492158128	50004.812675392786	0
49969.349246922604	50022.47156029463	0
49976.08853392796	50028.32756045967	0
50002.331688862534	50006.25738942542	0
49985.74764509577	50012.984861611265	0
50002.02318493679	49998.08436648884	0
50001.91558525365	49975.034283284134	0
49999.095815587745	49982.605861267206	0
49978.35180052781	50017.54967237323	0
50012.38340044227	49979.87179005157	0
50023.600333695045	49993.823460517066	0
49990.4001842264	50016.861106052296	0
49996.075796262594	50028.875218757785	0
50009.63871960279	50009.357844056445	0
50014.32338329563	49980.620621059534	0
50004.370390024604	49999.55927239333	0
50009.933266449494	49981.04026973331	0
49998.279070073906	49989.14790118183	0
50000.09027862911	49985.965986953976	0
50007.58425433884	49982.493922115704	0
49993.48622997502	50027.222240225536	0
50017.4955434832	49965.03907990478	0
50010.51554905166	49989.16362642156	0
50017.824674773416	50002.22275061968	0
49990.75178922058	50034.86742795569	0
50021.88043196609	49961.175165641675	0
49996.64421145819	49998.7371607102	0
49991.75780021829	50019.4660592154	0
50027.913500418224	50017.15451996617	0
50013.81569746937	50019.689133858	0
50004.28831352451	50038.52084396365	0
49992.77931921248	49991.59900125161	0
49978.65701512325	50012.84377515613	0
50004.77482026446	49976.135135741635	0
49995.813684054854	50035.236614467474	0
49983.03468438865	50031.81985864512	0
50004.71734782377	49993.66931775265	0
50025.85747707013	50011.10938751277	0
49968.74387753086	50024.80184334084	0
49983.529336245294	50009.64252562868	0
49993.39848285341	50003.617739878144	0
50014.46718570509	49983.96089301351	0
50020.173441734536	50016.480228422304	0
50007.693507416174	50033.053834120445	0
49993.186312447346	50024.280714627246	0
49994.973836738965	50021.34108776201	0
49987.60408232425	50005.36708203352	0
50009.56722554615	49985.41140067304	0
50011.064823329914	50009.00448136461	0
49987.27549327144	50024.53233017405	0
50005.69923091442	49985.19514755773	0
49996.55414988045	49990.38935152011	0
49995.07237807018	50042.04749290123	0
49995.256284043724	50007.171566107325	0
50004.63754884523	50025.44366895706	0
49993.49255571869	49978.12434827637	0
49989.83621802233	50027.89987456958	0
50001.51715467434	50004.43497947403	0
50001.41748931328	50028.01783116377	0
49988.46472947548	50014.56638681003	0
49995.615601532205	49989.10904325816	0
49999.81186632161	50032.984149561446	0
50018.44718751919	50011.09523383245	0
50006.87791557796	49974.77446315902	0
49998.651631418616	50001.085531096855	0
49973.43281330659	50016.31538166456	0
49999.58320808095	50030.37685735507	0
49993.2894251306	50029.713716955564	0
49975.40500419498	50029.76201243983	0
50024.11542290242	50025.79299951493	0
49999.27756647585	49989.79791973968	0
49975.331603970415	50018.305052245814	0
49989.444688856944	50015.01093933485	0
49977.12504489644	49984.27347298042	0
49990.25690366514	49976.93831099457	0
50008.542487659186	50029.22940403769	0
50030.156146407935	50022.63532110915	0
49982.07322711716	50040.05289780173	0
50015.510839560164	49974.52445377229	0
49991.451148315326	50008.25060634001	0
50004.828070634074	50001.96933190945	0
50005.25330437662	49996.96558677492	0
49985.312292490395	50028.4759868639	0
50009.362837543355	50030.82482796203	0
50032.563228420164	50009.47854831758	0
49995.611104707394	50005.87596824924	0
50030.271117137454	50014.62710637189	0
49984.88558796916	50014.44361380154	0
49964.64000266914	50008.941933773196	0
49988.96237106808	50042.15384836116	0
50009.56366943694	49988.76303901595	0
50003.12119682203	50036.8696976103	0
49992.18350608743	49998.14283062459	0
49981.495117914346	49992.42868929224	0
49974.716587797215	50013.61636381599	0
50007.40338647013	50005.50670355559	0
50004.1132212756	50009.0422421293	0
50010.68776219184	50018.411945879954	0
50015.32555646248	49998.84607093262	0
50030.745394478356	50020.15587370813	0
50025.03173903792	49992.682176105074	0
49972.46927924088	49992.61330818193	0
49996.89332440772	50014.40214761091	0
50028.82168033592	50008.767927582856	0
50012.027869657475	49992.27122572834	0
49986.86969018716	50002.801212535116	0
50034.801909062	50011.167777959345	0
50022.083673384936	50010.63417620861	0
50009.30764203974	49972.31312632704	0
49974.210343033745	49993.442035908236	48
50027.12017859014	49996.8936593022	48
50030.59919480827	49940.00474061621	48
50084.08439471325	49950.88924050543	48
49928.58563969636	50025.2359098686	48
50082.177951379155	49999.86415118248	48
50102.15393529254	50052.744627337954	48
50050.03702911576	50047.53842637884	48
50121.566407084356	50100.416936810005	48
49898.92253994058	50073.45213278359	48
49949.970963603635	50088.88001446294	48
50068.34102484188	49896.2006594595	48
49857.273756026916	50110.617316905606	48
50139.25137256175	49959.673609194346	48
50165.868654894126	50124.14861227201	48
50000.41946750751	49900.85824416272	48
49912.10779023962	50120.73590542395	48
50150.76814139725	50046.10537344202	48
50035.0235095425	49853.78791566246	48
50009.76231676609	50081.15588848698	48
49830.192871908	50159.65878784691	48
49963.38724026485	49867.7564556112	48
50209.67510710377	50154.509550035684	48
49913.62224938154	49862.881946035064	48
49829.05288138484	50068.34505789083	48
50158.64908649185	49905.54008233564	48
49881.81467197904	50183.012318192224	48
50197.38625290083	50073.77688163289	48
49880.34343542431	49907.61346312844	48
50231.793964473814	50202.00271308516	48
50070.66058387927	50124.8382438108	48
49930.71972019499	49968.17888692114	48
50093.260470439185	49846.13361554787	48
50185.846652571556	50226.0355972731	48
49858.24801829019	49854.59090256939	48
49833.84917640814	50210.30191254032	48
50161.451326746515	49855.68308529066	48
49882.5873395558	49982.55164298966	48
49975.437477020765	50131.70349174619	48
50239.873555135884	50258.826652649615	48
49855.40050074729	50254.35260358823	48
50153.95910231299	50186.666274910305	48
50128.73930652982	49801.37202923727	48
49836.29052743412	49805.3229459637	48
50274.200169961274	50169.43197302449	48
50174.43789377762	50002.334231778426	48
50069.90795019874	49797.85690763082	48
50193.985665080596	49946.469039870084	48
49792.56582072691	49772.65802265637	48
50232.374961916976	50029.96388855156	48
50285.1328149764	50293.6106945468	48
49846.223602313905	49757.207357884676	48
49841.65960264483	49938.580782303376	48
49784.214877045764	50089.64388924373	48
49802.41533945607	50270.95632778665	48
49837.67650111238	50308.24333312347	48
50328.93280244324	50323.64463982519	48
50052.147727750526	49747.26322171292	48
50318.34653699363	50138.19158881273	48
50284.7575007848	50050.84400465446	48
50127.2877260469	50231.57025687162	48
50311.194196915276	50212.15164571408	48
49899.23254617524	49771.67554210597	48
50181.46709574016	50279.776496097904	48
50024.564627941174	50153.06471794796	48
49914.548147996255	49724.4950056426	48
50331.454617841104	50257.82986686371	48
49903.78681174935	50266.81040941276	48
49997.15316634304	49813.16041247094	48
50244.27754493345	50091.41740170371	48
50279.413412309725	50348.56939636224	48
49748.665315525446	50046.63026991302	48
50210.0608104455	49888.675544911326	48
49936.4988501798	50170.241602595604	48
50309.052576396425	50391.15556547258	48
50266.226570202765	49988.87392173901	48
49813.60360876349	50018.66934049664	48
50262.84296814461	49871.00834631398	48
50358.0677936186	50167.60938116098	48
50362.19962611387	50386.82779969539	48
49947.993730641494	49812.61421654129	48
50321.11441573736	49989.75734004225	48
50364.33867675739	49963.51209665778	48
50338.56346979896	50039.71402552972	48
49994.56799725416	50193.60369099678	48
50396.9979934603	50432.434534710905	48
50352.8633416447	50092.829972006264	48
50129.3913597346	50287.030151574916	48
50362.35253483737	49914.430891795666	48
50100.612003900795	50327.804857635536	48
49737.08560160034	50105.16766616078	48
50036.42349619909	49700.47858631463	48
49788.094736693936	49927.044848282174	48
49963.73755938493	49726.09056112804	48
49867.55549323737	50349.333534497695	48
49935.546001652794	50305.916332493274	48
49808.322015099744	49878.60553200911	48
50394.317175928976	50054.101324091374	48
49770.13257313705	49817.992678083174	48
50275.31838061408	50435.78979542916	48
49974.53193248132	50344.04697017683	48
50296.2097273395	49939.49283308644	48
50398.43198687812	50345.12611761217	48
50234.78196280984	50312.18444496176	48
50339.819751330346	50437.372446458045	48
50224.69817084892	49836.81813476088	48
50044.13481486066	50218.31966198501	48
50176.639866896076	50337.19787587811	48
49908.67821107236	50386.73283502502	48
50290.937630937915	50488.406318822206	48
50319.98072005081	49873.53248194342	48
50305.47824896655	50535.53813320894	48
50125.709241160956	50377.16801532487	48
50420.294515501395	50476.12363772548	48
50401.3465640338	50002.45577898334	48
50109.08787612505	49744.58437032634	48
50452.35873333669	49990.61134803239	48
50411.934540595765	50177.82495322099	48
49991.91326784529	50289.58919941791	48
49778.97354760964	50219.701585399904	48
50426.45111612025	50301.90163155367	48
50139.16553132693	50424.438849229875	48
49976.915298116095	50397.54178795716	48
50474.784811302554	50042.47077934714	48
50223.221429829646	50370.91419334263	48
49725.88843992451	49842.664664785356	48
50016.13691203522	49655.55197428212	48
50254.29583391721	50546.288725088416	48
49936.62980529758	50227.32495468934	48
50182.25688378651	50452.34884949885	48
50376.59613692345	50297.64314170682	48
50026.483945255626	49607.56360814688	48
49729.09519270953	49789.78868655264	48
50351.48637915816	49827.69783504476	48
50458.61014833574	50263.76417963744	48
49685.841694978706	50091.1593557489	48
50174.255943127224	50390.10613050224	48
50405.1393697658	49838.21263251433	48
50033.35896727403	50403.37592655124	48
50425.564186751515	50391.558513942306	48
50183.09208629809	49804.3461874346	48
50446.3099866338	49941.215456032376	48
50132.10577521856	50480.711051286926	48
50013.27316516832	49551.66239757978	48
49708.856273411024	49739.52109029796	48
50449.883061122084	49809.42010794185	48
49691.69808336681	49691.58202319644	48
50215.29621199278	50499.63765510623	48
50433.11422355785	49885.49617938246	48
50133.85629036119	50538.0639025713	48
50346.660056123954	50489.405937025775	48
49672.77832527623	49781.064689133564	48
50141.39377409694	49696.57487437007	48
50378.58640596462	50236.43965611652	48
50089.076679714024	50191.0008011653	48
49639.036050898845	49817.25967243232	48
49749.55102126357	49889.11236334242	48
50177.90972648445	49738.5544959699	48
49929.3624524007	49672.09075854342	48
50251.3352893041	50600.777484085746	48
50500.47323743029	50086.32766533799	48
49801.56174268586	50348.34764013923	48
50354.668902498306	50558.087968120395	48
50129.433474711266	49641.69321250408	48
50254.506088262395	50651.52274654085	48
50188.86410772001	50544.40174722397	48
50482.45047735908	49852.17915302831	48
49761.45548031356	49995.566128367296	48
50494.68656861049	49957.923268074956	48
50205.89873044212	50658.441329204776	48
50544.06254536553	49946.40651925836	48
50507.126920349845	50270.96803291925	48
50301.623980263845	50673.65022592834	48
50072.640741526586	50434.498872861666	48
49728.276028631124	49942.052200167665	48
49793.163899309904	49717.324248295656	48
49682.14263559836	50141.714534794206	48
49590.90306039611	49798.73365833781	48
49542.6432854754	49820.23769189686	48
50305.48993191069	50620.64889078156	48
49799.675840869	50400.95326529816	48
49777.10594503397	50163.193203906485	48
49734.77452877449	50194.50523606723	48
49782.04631323607	49666.313935947444	48
49636.023287179116	49677.55130041576	48
50298.21042727547	49825.43691279819	48
50064.97829170665	50287.91687635339	48
49690.4254108602	49978.5690991005	48
50000.83130095107	49761.66778463507	48
50588.86381251511	49921.25408813615	48
50438.36540603688	50083.96298044658	48
50508.84973890263	50007.003104241194	48
49741.36869956329	49696.19678979721	48
49976.05691560996	49587.073398345405	48
50359.59816805534	50614.451251654085	48
49513.67664413343	49869.62793260011	48
49752.30451801855	50318.90707602953	48
49792.673998454076	49618.277422423154	48
49515.235972276474	49773.17391071248	48
50076.78377383531	49664.18591589523	48
49662.83212581744	49861.83098993633	48
49877.80367891523	49660.55077181256	48
50186.03254189847	50612.85460553641	48
49615.16639515478	49878.2087626988	48
49489.531962196794	49721.48379876855	48
50572.531938972264	49993.562689251594	48
49705.196668461154	50305.24574945207	48
49543.12982888875	49726.15631952587	48
50478.05423367308	50324.13309723653	48
50016.52125423772	50455.287847282496	48
49688.2164565724	50213.37044420519	48
49649.455464620034	49730.63542885587	48
50183.850721636736	49667.458158097616	48
49662.33392807969	50264.04687863897	48
50340.161813330764	49772.47360215336	48
50531.998591694304	49870.65033387202	48
50290.427098856155	49758.65674637943	48
50471.83713655163	50425.42538918394	48
50006.338608898084	50505.93093952745	48
50136.70776143126	50588.53299657818	48
50224.200521358405	49719.00046806478	48
50245.086578704104	49789.62063080255	48
49471.048480444755	49904.773071712465	48
50023.77674026715	50353.53443572178	48
49640.74594366936	50071.99187467996	48
50529.461574547386	50334.343618484294	48
50582.09616248046	50328.851494964474	48
49648.28317949071	49629.45649339667	48
50072.67765219503	49583.44292168665	48
49667.6543619745	50023.86972516191	48
50028.26548584276	50551.05901013839	48
49937.97737499512	49620.648584587005	48
49972.67570412135	49942.65460116713	48
49584.71363337109	49662.79799013976	48
49957.25009313117	50521.707268976024	48
49963.06254327793	50451.56357579888	48
49539.25309143643	49627.46883108746	48
50615.188999115206	50373.948179791994	48
50494.6518108322	50379.8405757319	48
49623.514984224326	50233.49459634923	48
50639.137463294814	50327.03466984544	48
50392.844195051955	49773.89897962047	48
50442.96962701528	50527.24036180977	48
50199.12277231923	49612.50862740919	48
49935.990472983874	50572.70436302486	48
49738.45765045598	49615.41508061384	48
50088.52286907234	50612.456228846044	48
49493.37227831115	49605.2551584981	48
49439.97514941113	49718.799279351035	48
49728.68366167895	50251.266065838725	48
49412.214747460865	49676.689039001845	48
49887.33934136127	49593.47809600683	48
49497.60669498414	49663.54827613233	48
49639.019894459074	49975.40054750621	48
49591.51606784236	49741.38954078688	48
50563.77813358045	50391.40976354628	48
50209.663873869074	49563.078843712196	48
50149.579134653184	50654.23556978992	48
50526.42421432958	50128.015082052305	48
50626.976179157034	49880.43329634381	48
50409.187030517314	50568.68948709511	48
50445.76867094674	49758.89980404348	48
50250.58571798561	49593.011960463475	48
50574.91797857704	50051.179729513584	48
50184.92100043118	49516.37784573477	48
49525.001230680115	49917.873974762064	48
50574.17697316886	50273.55266537883	48
50302.163590239536	49708.213637991976	48
50339.696784419044	50711.203415701	48
49609.85116696224	50286.50972032936	48
50246.776175578576	49645.699875688246	48
49630.80933418578	50156.67268655572	48
50454.42922366595	50209.45554830297	48
49511.50666576373	49974.02515982453	48
49584.2784642382	50136.57297118891	48
49651.327345316415	50314.911630713956	48
50053.01269952099	50489.25102791088	48
49562.242291472765	50309.43553007665	48
50051.17464273599	49514.528284573724	48
49895.22800255069	49540.13982977315	48
49845.223961085336	49619.26027415328	48
49653.076789468905	49922.14553991959	48
50396.11690242141	50698.32538696831	48
49839.45036888607	50429.775850425816	48
49456.0679972251	49977.64580302384	48
49796.97777322678	50456.24660355714	48
49439.65960778255	49622.49490708516	48
50618.07429019639	49823.96981869353	48
50387.94502945803	50749.80398069067	48
49664.80181806688	49582.426777795234	48
49480.0778022102	50027.6886643458	48
50472.01297733439	50483.73406690709	48
49516.85541873163	49556.03328847608	48
50496.139243500045	49784.35695294008	48
50554.097943334185	50447.74121796676	48
50425.14010173246	50788.74215592934	48
50449.89554853274	50604.42328755604	48
49403.890569094234	49959.01499677787	48
50689.872731580166	50351.055426493585	48
50664.6295434719	49789.95296329089	48
50128.234354867556	49528.027044920265	48
50679.400942965054	49844.756584060764	48
50335.09948327004	50763.9223270107	48
50062.78864272341	50654.89299182323	48
49549.86190005767	50254.643666862255	48
50464.86171378094	49712.34195739295	48
50478.5152883154	49662.84937648108	48
50036.34567917502	49460.848976293266	48
50571.24349081313	50100.88186653462	48
49694.58557663001	49532.786907518224	48
49505.84993435145	50309.69613426398	48
49987.691527606556	49454.09095498786	48
49352.39123344669	49976.97285424616	48
49884.13250416126	50571.97003921645	48
49960.67068924302	49406.311137822144	48
50742.65368669556	50355.75835583793	48
49599.207873883715	49939.39544235033	48
49833.37187467353	50592.90811640607	48
50578.36397531679	49853.634522319764	48
50009.62871321403	49402.00748921792	48
50445.35676881519	50743.16095421539	48
50399.37761608315	50130.224321805326	48
49848.85315215768	49557.63942687784	48
49398.06314608535	49901.86460033901	48
50589.915770817344	50154.64475345902	48
50605.98003528637	50449.86285047076	48
50262.80921643298	49545.55424049178	48
50617.864074241734	49966.56868831724	48
49918.806953498	50488.318995936905	48
50616.9578884973	49766.63104894898	48
49662.35711495958	49495.491610038785	48
49913.00038000715	49433.48670772981	48
49602.660881990785	49597.56755222973	48
50298.50299967926	49582.26015538076	48
49638.125416071656	49449.25661917373	48
50657.86008245452	49919.16440004532	48
49863.452293294475	50633.68001054755	48
50311.601900215865	50813.17538135001	48
49821.216669386245	50501.39866948835	48
50639.563573988766	50489.84008876894	48
50794.13776134305	50352.755795507444	48
49455.09046506802	49573.59398181282	48
50506.0735304561	50198.29922738962	48
50666.57935728319	50438.81932853485	48
50472.52946272192	50140.80401230709	48
50178.000679371005	50699.48215923843	48
49564.53355043727	49527.76037752343	48
49601.80684702466	50341.92371834985	48
49440.25946859773	49864.160237789154	48
50095.853064822906	49478.015714900524	48
49606.52113102809	49494.63281036337	48
49688.692220342484	49449.60854798212	48
50678.064597727294	49973.43071590838	48
49459.46790698404	50074.81430102226	48
50593.74466273725	50204.91736066903	48
50310.661385870735	49531.33892393299	48
49421.04404834365	49771.08906062393	48
50419.40160688451	49688.45700662468	48
50372.70861467743	50803.28577980407	48
50416.87335921615	50845.35796213816	48
49474.85320332135	49822.800917696775	48
49655.34712710543	49397.54214460797	48
49850.4169251526	49508.5176729629	48
50024.478897333414	50619.09961395572	48
50438.019301761575	50655.08962884422	48
50514.89208745261	49705.93321905293	48
50717.591318825616	49793.94982984632	48
50660.48823785769	50541.66351403191	48
49387.252779933726	49847.049337948236	48
49373.66848297319	49787.32830587792	48
49527.399207088645	50358.65385445105	48
49566.201039343505	49867.12582599449	48
50603.8062033496	50531.55666590191	48
49813.434277812434	50661.76860357515	48
49512.57850242642	50064.73151163975	48
50572.873020907326	49803.606907332534	48
49560.3294842919	49473.72099924489	48
49570.021259062734	50201.36107844358	48
49516.03578355389	49501.57777419718	48
50079.56351113055	50549.01959485411	48
49513.802011323154	50216.09068910528	48
49514.47088484077	49447.33362671123	48
49948.9579730976	49487.689568546106	48
50500.51608879004	50625.98411422753	48
49586.65893962291	50389.97472150447	48
50703.51352469504	49894.01417944921	48
49462.39169690963	50283.9048549187	48
49858.42676617176	49709.433293919865	48
50740.55255358303	49931.92097438783	48
49384.35210993333	49735.84004208367	48
49459.49503179342	50199.34380969493	48
49913.25151538963	49375.68843799583	48
50412.54291646705	49632.71429106139	48
50677.27712397313	49738.787310616266	48
50757.76702500891	49983.06942514621	48
49460.162992029276	49461.69740500456	48
50547.49158049542	50526.4173321352	48
49887.316569470706	50442.84470669117	48
50622.48065153604	50032.91888089719	48
50628.529857582136	50090.04377842996	48
50552.17157917071	49744.51165727218	48
49654.89873320994	49346.064042178165	48
50644.85884186026	50141.48404011571	48
50479.96023838058	50793.506862205555	48
50349.933305886	49680.23702546352	48
50552.767830381505	50650.5127680354	48
49325.25796125416	49932.20791720467	48
49565.07505501955	50091.48659558051	48
50576.283006870915	49695.91266067929	48
49418.078610094344	50169.87477825098	48
50539.51442902911	50582.03451091968	48
50011.73786473793	49347.80693766006	48
49636.2329933854	50399.077072832886	48
49604.792217036855	50440.196658884546	48
50047.46703732247	49304.77220491854	48
50680.18285075948	50106.376424107715	48
50805.5393922593	50409.496808179	48
50026.75733605811	49256.14200768716	48
50788.53000053519	50297.30831294987	48
50250.16885442148	49920.591430244465	48
50637.85943431888	50240.198310465064	48
49776.494543679546	50596.972879545276	48
50673.156756902805	50031.37577691336	48
50224.45408137482	50422.6001144135	48
49390.60223795806	49593.778809659714	48
50624.972602415924	50579.802862356664	48
50362.57401528334	49609.47146034622	48
50764.72010078498	49771.63456278162	48
49548.46327350255	50427.93721687401	48
50235.64392582672	49498.438013119616	48
50791.113935674206	49728.26757841128	48
49496.75813908277	50116.68673453643	48
49295.95257628936	49882.34818759409	48
49738.9936741902	50455.761222674424	48
49979.57593838387	49280.5119703298	48
50148.113826135916	49587.657412040666	48
50321.24422668728	49474.62071215589	48
50831.70649242052	49762.196172822405	48
50520.787979825305	49629.13583756117	48
49429.737770442945	50027.768533421724	48
49275.3148147974	49951.15255784153	48
49323.46183007859	49799.71691441696	48
49446.22990749693	49413.24835541799	48
50714.79877323386	50305.08733356778	48
49678.43877590242	50369.91224543704	48
50345.667850298974	49424.24103996586	48
50368.074860084875	50852.88127940402	48
50774.143656113694	49682.12741136537	48
50727.71804280634	49734.90111464073	48
50542.95165049443	49583.6317786246	48
49854.3911317413	50695.849548673905	48
49792.39452115495	49563.82565434135	48
50530.81773060364	50819.46929214356	48
49791.78183739805	50546.3434067288	48
49343.86239838518	50028.39753153622	48
49536.50773005451	50017.21938180337	48
50656.178330310046	49687.33679247362	48
49721.28004003176	50405.23384858036	48
49909.835585311484	50663.00313294502	48
50094.012277606285	50702.82279734173	48
49477.063171183385	50373.97478817772	48
50156.5634920945	50749.29448836506	48
49606.662034464134	50035.205375155114	48
49781.17687870111	49515.36398032086	48
49638.23969573491	49539.139290245665	48
49709.38020982541	49395.6595338815	48
50824.95853448199	49675.53471951562	48
50288.24963830658	50739.61041593262	48
49876.38185088274	50519.360050610216	48
49497.905564544526	50167.94347666722	48
50526.45441748752	50766.56829336193	48
50685.73327882611	50258.93300285435	48
49250.22901140156	49853.29616023436	48
50856.35653228808	50404.09464132045	48
50595.62267428382	49597.69262161972	48
50645.12567351835	49571.672889944384	48
49604.00217533631	49386.648959402366	48
50100.89528399116	50759.14536482819	48
50807.14269317652	50464.850794570404	48
49424.70144832182	50250.02815715802	48
50586.901063197314	49648.068501917165	48
49967.45875969839	50615.6389890102	48
50096.16134004867	50812.76271020111	48
49779.78990307642	50702.49654530694	48
49478.555274578015	50428.202025545674	48
49358.111728201155	49684.12342266612	48
49541.38644235844	49397.75727395622	48
50104.59116622785	49311.60784186543	48
49504.01745338844	50472.08611716326	48
49383.009613808754	50067.443239960914	48
49431.53436590344	50443.26796056682	48
50153.64052329857	49341.77988587317	48
50770.72955794417	49825.148335993756	48
49263.19780794706	50006.379888129486	48
49395.636557661644	49408.05370530655	48
49369.68267194805	50116.784112654976	48
49354.01307961688	49438.37283121781	48
50257.32927168432	50827.98172558819	48
49949.92281339795	49541.31872553817	48
50373.82158134734	49726.21949052718	48
