# Supplementary material for: Abundant Topological Outliers in Social Media Data and Their Effect on Spatial Analysis
Source: PLoS One. 2016 Sep 9;11(9):e0162360. doi: 10.1371/journal.pone.0162360 (PMC5017681; doi:10.1371/journal.pone.0162360)
Supplement: S5 Dataset — See the respective attached file. (ZIP) [file pone.0162360.s005.zip › S5_overlap_lws/clust_5_14.csv]

50000.0	50000.0	0
50005.617866136956	50000.0519731636	0
50002.52047643192	50004.876090250946	0
50002.689334711264	50003.13657812308	0
49993.82957819091	50000.67820598295	0
49999.02133034173	50002.74311771021	0
50000.62508924751	49997.57153556058	0
50003.12463782944	50000.09610427862	0
49997.57385027558	49999.84121669528	0
50000.7474054147	50010.00724846448	0
49994.4714122237	50008.6578664922	0
50009.65697956892	49993.518401903086	0
50006.21919399996	50005.54852243241	0
50001.095320914435	50006.51696888545	0
49997.76648551505	50011.80979805977	0
49992.871942356476	50015.39754370275	0
50012.74981278483	49986.73871695857	0
50018.58647191826	49990.55611261125	0
49993.479156172514	50013.71835514086	0
50015.96499319302	50006.705808788436	0
49989.3655601913	50011.220919868014	0
50020.12901804716	49990.64524344877	0
49997.53397774438	50013.28163175991	0
49992.02291687238	49993.22394946702	0
49993.70087287382	50012.49075380555	0
50014.038708603686	50009.481436982765	0
49990.5206090736	50010.10707474396	0
49995.815075999715	50002.757859915895	0
49988.57262477311	50018.87567586168	0
49985.205754429204	50018.991416067714	0
50000.753092597726	50008.92987510806	0
50007.12835689727	50004.5064469943	0
49988.18316939765	50021.965627571284	0
50023.00980510928	50012.84799172331	0
50015.303310407464	50002.549411548316	0
50003.71952171015	50003.70894044671	0
50008.88986368925	49979.077652611086	0
49996.81979534139	49995.34390749475	0
49998.94671960802	49990.96645783639	0
50007.58827520875	49972.71365685861	0
50008.876317257826	50005.85307888341	0
50000.8144250401	50013.706889942834	0
50003.714838425534	50007.820901458785	0
50001.588387733704	49976.2283774819	0
50016.100105237405	50010.206884821266	0
50001.35678820628	50015.50812547974	0
49986.21253594532	50016.916857276745	0
49996.35393901498	50000.28888942667	0
50006.46273709469	50012.86513056279	0
50004.75420497777	50017.69122242193	0
50005.66435559645	50003.276707844845	0
49992.34798452613	50027.8751629872	0
49995.45944176766	50024.66749863028	0
49984.74545734642	50026.693621182414	0
49991.107740510946	50005.27986082665	0
50002.66515454976	50012.75072682848	0
49981.244047583124	50021.223953608634	0
50024.3612314805	50010.80504013063	0
49999.239320752036	49976.959525565035	0
49987.115787018316	50000.97386580161	0
50005.81254185144	49991.93259326773	0
50009.513775259125	50007.19859393015	0
50022.34214683989	50018.54227954308	0
50018.211643719034	49989.32904480352	0
50004.547079700096	49982.58527082029	0
49988.8456146988	49993.5372812326	0
49990.448020219235	50002.43383338751	0
49988.8883163795	50025.70348757823	0
49993.95605091015	49990.62298435866	0
49979.57349343251	50017.44743331287	0
49993.61998194337	49998.8335980756	0
50014.931316771435	49985.91142186888	0
49993.608343833825	49992.74728509485	0
49977.440538726456	50020.13597552961	0
50007.968850473684	50013.02057694987	0
50013.34750767807	50004.97356768187	0
50003.200530054564	50017.44372002275	0
49999.23305352258	50009.409663930746	0
49991.425046132455	50023.405105677804	0
49994.724523319564	50019.00029264135	0
49991.27881765631	50010.76046682384	0
50006.84586173645	49978.00618291794	0
50028.831314768526	50011.34911333689	0
50001.3612650346	49979.21196468529	0
50020.98863127538	50004.80596532164	0
49998.75093557429	49995.82732925432	0
49995.4441258003	49997.28253788326	0
49991.489081565116	50012.21829990068	0
50006.24099323281	50011.48454490207	0
50004.79866590971	49991.89932227533	0
50016.233772829895	50003.19904894724	0
50016.714459267714	50015.182749829175	0
50017.7315448403	50017.16734048088	0
50021.991572317085	50017.52189201108	0
50006.91518930322	49998.42962103721	0
50007.56048927315	49991.89347014625	0
49993.93809606977	49988.93913320493	0
49987.00664227186	50012.58033247648	0
49997.0858178483	50008.93395138812	0
49994.04919956522	50016.66461972759	0
50011.84285352973	50005.72617756539	0
50014.481944166946	50006.68362759123	0
50007.871174675056	49990.44715453634	0
49993.63386266311	50008.00409428245	0
50022.74306037996	50021.18141586944	0
50005.93254669708	49984.05523899566	0
49992.24889826113	50009.939607623324	0
50008.4427934885	49998.58463635654	0
50001.04290890485	50011.37214186102	0
49999.3052704781	49993.19977632991	0
50010.89753360852	50022.16578353757	0
49993.175524820836	50006.918569045156	0
50016.91622746796	49988.41137453173	0
50003.59408194109	50010.58844588422	0
49989.481770527505	49995.4861177332	0
49984.73585085144	49994.20070302458	0
50012.837114776354	49985.1365133406	0
50000.34305247011	50012.785151609714	0
49995.93687457166	50016.99500522154	0
50003.31097355637	49986.238309245724	0
50000.04605916713	50022.082498322925	0
49979.589436539696	50028.499326432466	0
49985.52414874005	50010.01286309389	0
50007.108907010544	50020.95847414887	0
49986.966473469394	49991.51938352491	0
49996.327747491756	49980.00227674999	0
49988.17212697217	49996.38698153703	0
50019.31313217457	50007.61923985611	0
49992.53588896353	50022.37133355393	0
49999.09466713823	50013.476121375024	0
50029.14446966455	50014.75448633938	0
50013.38928689112	50014.433837214296	0
49991.27886238349	50020.93796858425	0
49991.83480712943	49987.47643329798	0
50024.589045646135	50016.69583277622	0
49990.247207031265	50014.37724764673	0
50003.43966867959	49997.20275845644	0
49979.17630883298	50019.5881879999	0
50004.97473340724	50011.470830402024	0
50000.53356820436	50002.76897484182	0
50001.61653316917	50021.572832778234	0
50018.94424032681	49993.60663840168	0
50020.38047703234	50020.74765985587	0
50003.83350669472	50012.03122730116	0
49994.89504568151	50012.84439750901	0
49996.87682846905	50025.861913791916	0
49997.098711243336	49994.16967536577	0
50008.03526460013	50010.35644971345	0
50001.92318083519	50017.45295154525	0
50000.377491796935	49976.984220335165	0
50026.91338485968	50022.55672487124	0
50010.45322470468	49995.07446463879	0
50025.84685964897	50018.18498681671	0
49990.80211823522	49972.58716393453	0
49994.72272385651	50011.37120620343	0
50001.852378398005	50018.878474248006	0
49993.667654834906	49987.16892821146	0
50007.45552580738	50016.24722775261	0
50006.35128652182	50019.260102430024	0
50017.30387364059	50007.37394946992	0
49992.58703477916	49996.877168060775	0
50009.947620039384	50010.555094314834	0
49981.69947842373	50032.69512916941	0
49998.7770444248	50004.736977470784	0
49994.8396787193	50028.32619228644	0
49982.117999111564	50004.50644407321	0
50013.2587395598	49973.331376080634	0
50007.117533706994	50013.97330272922	0
49986.106936163014	50005.875429998	0
50001.72815943438	49991.6223069385	0
49998.46111792426	49998.329947724305	0
49993.05079443288	49995.51758079045	0
49989.09372078051	50029.30164552847	0
49992.520614717694	50005.040407713124	0
49983.052676738946	50016.443790599325	0
50009.99933301167	49987.13042252917	0
50015.98052851708	50019.71642252736	0
50016.21088632802	50021.48245778065	0
49998.70534882709	50006.917655615514	0
50009.12283055781	49982.086019546914	0
50019.024422535396	49979.180277617896	0
49990.26812337824	50030.2433063761	0
50003.491373859586	50026.35326489596	0
50014.994024579595	50017.72461282274	0
49999.503039100484	49979.993643984395	0
50016.59446989725	50011.704717480185	0
49987.5977680182	50016.2290938631	0
50006.390223561066	50006.65247227412	0
49981.80446184957	50026.90913270939	0
50031.93010862833	50017.21669287606	0
49987.002216492045	49994.37889454773	0
49985.92984921823	49988.95089163288	0
49987.43993140122	50031.405447704085	0
50013.74744611762	50012.43595942395	0
50018.7613895136	49998.645986736985	0
49976.04473665306	50022.98122919165	0
49987.940111189746	50038.4642042733	0
49998.49833424281	50015.34065276485	0
49994.770924699485	49982.39483626172	0
50000.81946056605	49989.27299020345	0
50016.92192325264	50018.480079521134	0
49995.77472700451	50009.82146876009	0
50025.69800720146	50020.491751462134	0
50013.55698775832	49971.58637274212	0
50011.00484594075	50005.00909070638	0
50026.67566909949	50012.980460931394	0
49997.33402353429	50017.842517393554	0
50004.40707653658	50000.68201633885	0
49990.062388632665	50021.873354042815	0
50007.94935946199	50000.55027054603	0
50021.52709422977	50008.28070517207	0
49974.42067889195	50019.43514323515	0
49993.46267817778	50033.181532471506	0
50011.86235055272	49996.41798817724	0
49987.663678211175	50043.84812144951	0
50007.67900232572	50007.70860501627	0
49994.15871647191	50038.08133593811	0
50007.33149770581	50022.79586273945	0
50012.948596504204	49999.23930996417	0
49994.60830319436	50003.57991862978	0
49983.259687413985	50006.67382320212	0
49987.767663779436	50025.748578925755	0
50000.377272225785	50031.02940101947	0
50006.200386445016	50001.51095319235	0
50025.26392312976	50023.16967630435	0
50013.22075925868	50006.565093937745	0
50016.585940684716	49986.990231434385	0
50010.34109688018	49983.7662747601	0
49986.57033639794	50020.426911942945	0
49995.74608418766	50014.093268935794	0
49979.820894012235	49999.83087349788	0
49992.848058799624	50018.606894891454	0
50009.49589345917	50004.08409166397	0
49995.445185531455	50015.34504338111	0
50012.65381958483	50021.704694713684	0
49996.32469968638	49986.25708256548	0
50015.35167753262	49996.81578074006	0
49986.545683340795	50011.15751195093	0
49999.01544000135	50031.23030123682	0
49984.04955694483	50033.704391224725	0
49996.34341982974	50016.06335658903	0
50003.28740459564	50033.504668726906	0
49991.228567853206	49998.994701024145	0
49998.48690694425	50034.82578726027	0
49978.796080530774	50029.228557862385	0
49972.68784987362	50023.40757561975	0
49979.767530607896	50006.443727209575	0
50003.901374846355	50022.071294366	0
50006.68412061943	49996.90955893893	0
49984.807419862154	50032.82916653138	0
49978.76889817724	50004.212907244015	0
50003.12234167268	49996.03595609164	0
50015.35949676402	49981.16546488212	0
50022.09116220106	50006.067597515845	0
49983.69614882663	49993.828876330015	0
49986.78398419033	50021.42345671076	0
49981.729597247	50017.71289487197	0
50005.12751088182	50026.85013294925	0
50006.22458721331	50010.28292114303	0
49996.483865586386	50007.00468741623	0
50009.52473506737	49992.39278211181	0
50014.49173332011	49995.93493838386	0
49994.50958438835	49996.90612479115	0
49987.59907203679	50009.38172949153	0
49984.960476002576	50031.0667794853	0
50008.74957161253	49994.92256567525	0
50010.46636301196	50003.077502344924	0
49984.148036034974	50017.19326230654	0
50004.971353289846	50029.65237519613	0
50012.70520670574	50000.99789815918	0
49989.42472028371	50007.06726861293	0
50027.670453407736	50018.20325321183	0
50011.440803861224	49968.8031552737	0
50037.945541020505	50011.155881581384	0
50001.96560497818	49985.14721363819	0
49991.94746759981	50013.46046976003	0
49999.00956378052	50025.146383235246	0
49982.77803511375	50003.13282277213	0
50014.11323694496	50000.20060613697	0
50023.13171616355	49987.58322604696	0
50004.21835121946	49971.40399318016	0
49990.15117831817	50013.05817990865	0
50008.16124251416	50039.635897582004	0
50007.9107866898	49997.54848848105	0
50000.976005797296	50001.37556251932	0
49996.1869171375	50012.1411597242	0
49981.777229712156	49995.12804494148	0
50010.25573551855	50024.995130932744	0
50002.20217308013	50029.874141640044	0
49990.618018822985	50036.4754032552	0
50022.654906278236	50014.17767062547	0
50000.18629733061	50004.775095715304	0
50025.70954018735	50015.05150700048	0
50028.39076938722	50013.5273054852	0
50004.52778030394	49989.54551679142	0
50016.11597760707	50023.63763528583	0
50012.06226017531	50002.80007589341	0
50015.57500712852	49976.59380574366	0
49994.04699387851	50036.766962947055	0
49994.23147591261	49994.86285691521	0
50014.20591833191	50001.96130031095	0
49991.086709624265	50026.4410707605	0
50011.53302681228	50007.14228004492	0
50017.28634181816	49997.76666689308	0
50009.97828130183	49998.98694511831	0
49998.42280858828	49997.16648699374	0
49981.63287193219	50012.98265475019	0
49991.38352638326	49994.802665766714	0
49998.19710648119	50026.74208698699	0
49989.2673735177	49992.100332574526	0
49983.60754580687	50026.18559871288	0
49994.711411941484	50029.90708723193	0
49985.614406423905	50041.25400036813	0
49989.39807355238	50009.12529163965	0
50001.85647537816	50002.18674254224	0
50007.411759296454	50011.884343995625	0
50012.52113279647	50010.93874121604	0
49995.30592486966	49991.43488924765	0
49979.11028741994	50021.34781520681	0
50011.93847514872	49994.777266105055	0
49997.2733219588	50022.30152669196	0
50003.09050523105	49994.98168183356	0
50023.58458192335	50010.008031241385	0
50024.400635161015	50015.63969515379	0
50009.31669316404	50000.960651664485	0
49988.547157255955	49986.54015875034	0
49987.42716531743	50019.481186598656	0
49984.02617602661	49992.260688525654	0
50006.996567558	50029.43673642438	0
50011.17538221257	50014.127750046806	0
49997.479248524534	50003.13788148927	0
50011.23886805816	49977.80876427163	0
49992.68056377014	50025.21909796744	0
50017.791785206966	50004.10504468356	0
49976.18799995448	50019.12711047864	0
50003.16269428631	50018.86082004992	0
50013.78688239874	50015.99415080916	0
50034.04869841953	50014.82994020081	0
50020.13939552426	49964.31969397732	0
49993.31683021726	50002.431098134926	0
49989.127824122916	50001.31052695597	0
49989.148691333205	50036.650567528675	0
49992.04054653573	50033.88130223572	0
49997.310770919445	50036.47767098101	0
50014.313896486216	50011.5437939993	0
49992.59109417176	50000.573211457	0
50003.566652880276	50030.50523785303	0
50008.267877108185	49989.07992392232	0
50003.849215893635	49983.772560070334	0
50027.92889428372	50020.7037335592	0
50021.73705097939	50009.564116499336	0
49979.67136981523	49996.9167302186	0
50023.68623823112	50004.8260394773	0
50008.60181165578	50003.29954302877	0
50007.03426341326	50002.78519483586	0
49994.34337435215	50032.255215823694	0
50008.65204366756	50021.587738195856	0
49991.824498461094	49968.903099107214	0
50018.683804969405	49969.64528418167	0
49994.911833902814	50002.06249770319	0
50016.093547154676	50001.04383182233	0
50014.49326475696	49993.41580814624	0
50010.70785577176	50012.68365077591	0
49992.09018308693	50030.92397957105	0
50009.82484592517	49966.31554819194	0
50009.86338540017	50029.15447883959	0
50017.04459773899	50009.42883168941	0
49975.05479511751	50020.48444939664	0
50018.814266957874	49976.935422037845	0
49972.86988915821	50011.1602949544	0
50018.73839936864	49964.38397057632	0
49986.31902075687	50007.88823209961	0
50037.84677869666	50013.49214320599	0
49986.7626497455	50022.57075428513	0
49991.27558686835	49997.38676047086	0
50021.65196854081	49986.9755175455	0
49991.72022925353	49991.05799227098	0
50014.31039277268	50003.195809406076	0
50006.33076488964	50021.85080608137	0
50002.45842725257	50020.733578880114	0
50011.95436890833	50032.05146346114	0
49976.475326719534	50026.32249645093	0
50004.463461898726	49974.22705170795	0
49979.26540775074	49998.92037446053	0
49985.75689271241	50024.974625693074	0
50016.455724572654	49985.246793367325	0
50017.17577699267	49991.01902038148	0
50000.601946745934	50034.29818728195	0
49992.16185760877	50007.363039662254	0
50008.80198918544	50016.70893323739	0
50008.86332272949	49997.23757014096	0
50005.45492158128	50004.812675392786	0
49969.349246922604	50022.47156029463	0
49976.08853392796	50028.32756045967	0
50002.331688862534	50006.25738942542	0
49985.74764509577	50012.984861611265	0
50002.02318493679	49998.08436648884	0
50001.91558525365	49975.034283284134	0
49999.095815587745	49982.605861267206	0
49978.35180052781	50017.54967237323	0
50012.38340044227	49979.87179005157	0
50023.600333695045	49993.823460517066	0
49990.4001842264	50016.861106052296	0
49996.075796262594	50028.875218757785	0
50009.63871960279	50009.357844056445	0
50014.32338329563	49980.620621059534	0
50004.370390024604	49999.55927239333	0
50009.933266449494	49981.04026973331	0
49998.279070073906	49989.14790118183	0
50000.09027862911	49985.965986953976	0
50007.58425433884	49982.493922115704	0
49993.48622997502	50027.222240225536	0
50017.4955434832	49965.03907990478	0
50010.51554905166	49989.16362642156	0
50017.824674773416	50002.22275061968	0
49990.75178922058	50034.86742795569	0
50021.88043196609	49961.175165641675	0
49996.64421145819	49998.7371607102	0
49991.75780021829	50019.4660592154	0
50027.913500418224	50017.15451996617	0
50013.81569746937	50019.689133858	0
50004.28831352451	50038.52084396365	0
49992.77931921248	49991.59900125161	0
49978.65701512325	50012.84377515613	0
50004.77482026446	49976.135135741635	0
49995.813684054854	50035.236614467474	0
49983.03468438865	50031.81985864512	0
50004.71734782377	49993.66931775265	0
50025.85747707013	50011.10938751277	0
49968.74387753086	50024.80184334084	0
49983.529336245294	50009.64252562868	0
49993.39848285341	50003.617739878144	0
50014.46718570509	49983.96089301351	0
50020.173441734536	50016.480228422304	0
50007.693507416174	50033.053834120445	0
49993.186312447346	50024.280714627246	0
49994.973836738965	50021.34108776201	0
49987.60408232425	50005.36708203352	0
50009.56722554615	49985.41140067304	0
50011.064823329914	50009.00448136461	0
49987.27549327144	50024.53233017405	0
50005.69923091442	49985.19514755773	0
49996.55414988045	49990.38935152011	0
49995.07237807018	50042.04749290123	0
49995.256284043724	50007.171566107325	0
50004.63754884523	50025.44366895706	0
49993.49255571869	49978.12434827637	0
49989.83621802233	50027.89987456958	0
50001.51715467434	50004.43497947403	0
50001.41748931328	50028.01783116377	0
49988.46472947548	50014.56638681003	0
49995.615601532205	49989.10904325816	0
49999.81186632161	50032.984149561446	0
50018.44718751919	50011.09523383245	0
50006.87791557796	49974.77446315902	0
49998.651631418616	50001.085531096855	0
49973.43281330659	50016.31538166456	0
49999.58320808095	50030.37685735507	0
49993.2894251306	50029.713716955564	0
49975.40500419498	50029.76201243983	0
50024.11542290242	50025.79299951493	0
49999.27756647585	49989.79791973968	0
49975.331603970415	50018.305052245814	0
49989.444688856944	50015.01093933485	0
49977.12504489644	49984.27347298042	0
49990.25690366514	49976.93831099457	0
50008.542487659186	50029.22940403769	0
50030.156146407935	50022.63532110915	0
49982.07322711716	50040.05289780173	0
50015.510839560164	49974.52445377229	0
49991.451148315326	50008.25060634001	0
50004.828070634074	50001.96933190945	0
50005.25330437662	49996.96558677492	0
49985.312292490395	50028.4759868639	0
50009.362837543355	50030.82482796203	0
50032.563228420164	50009.47854831758	0
49995.611104707394	50005.87596824924	0
50030.271117137454	50014.62710637189	0
49984.88558796916	50014.44361380154	0
49964.64000266914	50008.941933773196	0
49988.96237106808	50042.15384836116	0
50009.56366943694	49988.76303901595	0
50003.12119682203	50036.8696976103	0
49992.18350608743	49998.14283062459	0
49981.495117914346	49992.42868929224	0
49974.716587797215	50013.61636381599	0
50007.40338647013	50005.50670355559	0
50004.1132212756	50009.0422421293	0
50010.68776219184	50018.411945879954	0
50015.32555646248	49998.84607093262	0
50030.745394478356	50020.15587370813	0
50025.03173903792	49992.682176105074	0
49972.46927924088	49992.61330818193	0
49996.89332440772	50014.40214761091	0
50028.82168033592	50008.767927582856	0
50012.027869657475	49992.27122572834	0
49986.86969018716	50002.801212535116	0
50034.801909062	50011.167777959345	0
50022.083673384936	50010.63417620861	0
50009.30764203974	49972.31312632704	0
50001.71276444012	50011.048750016555	4
49997.2528824288	50003.25409650458	4
50013.00501572092	50011.80717583442	4
50005.194669244236	50019.30044614234	4
49994.860923603504	50015.57367906642	4
50017.28910823454	50016.86826777532	4
50009.39352872612	50003.97452851651	4
50002.81795526668	50024.59725930601	4
50005.92533599653	49991.99150350342	4
49994.09577028845	49992.05408209664	4
50005.604313105585	50007.77682749631	4
50002.80507401987	49997.569277267365	4
50014.08945792948	50025.09907481516	4
49991.61251477927	50022.49249853146	4
49993.048562808595	49997.54387970617	4
50018.76983057781	50022.73574320611	4
50021.686580433205	50012.11499469689	4
49982.99895327849	49999.67660616372	4
50015.57510052067	50034.872457291756	4
50032.392012649645	50013.37450178223	4
49995.92292805246	49986.14419410046	4
49975.65109383946	50003.931096993874	4
50025.47442319711	50043.73515811652	4
49988.6744294111	49988.26755713691	4
50016.12038896659	49994.60048085335	4
50018.83191581687	50003.97025186446	4
49974.813823135126	49996.85146390645	4
49983.43547981974	50024.101480330966	4
50004.119993565924	50033.69454930813	4
50033.38633215488	50007.418265536595	4
50008.47724452423	50025.53711747236	4
50026.164625203135	50021.591077300225	4
50031.1259539873	50024.241760411096	4
49993.489286577234	50007.38460469016	4
50008.50598829567	50014.23496434122	4
50034.47302456157	50029.57361215792	4
50005.6172188818	50047.149762241745	4
49986.85768849232	50008.218324864545	4
49975.7986332773	49991.45672251476	4
49980.68438835565	49986.36908219007	4
49982.75862889399	50012.59966365989	4
49976.17201267176	49980.602620680904	4
49986.61317172194	50018.14440690028	4
50036.828145560896	50034.19209985669	4
50013.644898149614	49989.55452715259	4
50008.56205317599	49980.82225610727	4
50020.73765251724	50047.25521146869	4
49969.115381683674	49992.302384377086	4
50027.21099703835	50016.02828334634	4
50003.67673661279	49983.315946495684	4
50019.0621172086	50027.806129977515	4
50011.64252348269	50038.48534059948	4
50019.35212421269	49990.4484139368	4
50039.632088855855	50039.632953767155	4
50040.501810297996	50046.32254489519	4
49985.44519836608	50029.298354128165	4
49970.40439863657	50006.77042194776	4
50027.45040144641	50037.36088341153	4
50040.37960161056	50020.30986715782	4
49958.736416830754	50001.48305278726	4
49985.54422151255	50035.64144489889	4
49971.72812463632	50013.157119638876	4
49978.26508838966	50038.00144410833	4
49958.98580582787	50009.271379077545	4
49998.67159146948	50019.79335055181	4
50043.84487851776	50025.702521182415	4
49970.47747125122	49983.305847992684	4
50014.22242293133	50053.45947102401	4
49972.60440117211	50039.6836927243	4
49994.06711346353	49975.86821337562	4
49987.479761213144	49976.48715029188	4
50042.47206980421	50031.8647447883	4
50015.25930552372	50045.8973110401	4
49997.00376567522	50053.53024527206	4
50038.97669772889	50013.663893308105	4
49990.20644666096	50012.5757213033	4
50034.568836045626	50046.88482573052	4
50002.35661489947	50040.41526770965	4
49996.096409433325	50042.394346595225	4
49964.98645713759	50004.943413869245	4
49994.62750548258	50048.75096074335	4
50046.587135013615	50016.73546208539	4
49977.218082541745	50026.6311318684	4
50029.14225655229	50001.38955393916	4
49980.740248632515	50031.17485761231	4
50010.44268957769	50020.5048395383	4
49961.888467647725	50043.14168938238	4
50049.56733884988	50043.00082128481	4
49988.32261168854	50048.0654607497	4
49972.34043597449	50020.831288220244	4
50042.72336007919	50051.0327961667	4
49957.56468409441	50014.902699553415	4
49990.026818527054	49982.229427822494	4
49997.848051067216	50027.76737873933	4
50000.38270637234	50047.53205703279	4
49961.18906698719	49991.83496982314	4
50025.82449094241	49989.008148876506	4
50056.22677818031	50035.150198854266	4
49989.13924097856	50058.384770742705	4
49965.125265583374	49987.47431154604	4
49955.1183654921	50055.358866474526	4
50006.028274130585	50059.86416099013	4
50018.881524780576	49984.3173539804	4
49952.08152204852	50000.431659553964	4
50049.21520510463	50037.30115415013	4
49989.0217712466	49970.42774438689	4
49987.71637017922	49994.90043836128	4
49980.52352315518	50007.509174569714	4
50036.74190867305	50056.02690486544	4
49992.137540444084	50038.66542851549	4
49983.36432388465	49969.7824254843	4
50062.81043016533	50036.96883857019	4
50037.70671360401	49991.655201645844	4
50044.804598640534	49995.063271458646	4
50053.779128576294	50017.95489043538	4
50013.454571619965	49978.72768618304	4
50007.65274802374	49986.713161323016	4
49984.52648821828	50041.30798814675	4
49967.53985014968	50024.70518971701	4
50026.868158198515	50007.5607092908	4
49946.8870633976	49998.75107104513	4
49969.980823191436	49974.7131038891	4
50019.19787649153	50040.8409560106	4
50036.4964847842	50000.40711401941	4
49979.65976797506	50050.696762482155	4
49973.49203559325	49967.23591424058	4
50040.48521425643	49985.97806990517	4
50001.06669534732	50062.690638043874	4
50052.719441491194	50028.54344356774	4
49961.79464491674	50023.07650508493	4
49968.519444704194	50058.504543520576	4
49951.743004958436	49988.75480573401	4
50043.96908582548	49977.81069144158	4
50023.947846945266	50030.123688667896	4
49962.72790632962	49996.69911043642	4
49957.93735170103	49986.411820795	4
49974.658338214336	49986.41221019819	4
49976.69080493016	50017.531420353764	4
50019.639557982475	50059.178306743524	4
49962.28407595498	49977.9090264084	4
49953.932427491236	50009.15963475716	4
49969.42278288384	50032.86262836083	4
50037.79526144251	50024.74022263746	4
49976.53931043226	50011.62237920677	4
50049.3635804841	49992.5468487318	4
49958.765058451376	50051.607585617814	4
49947.008218615985	50011.59337627578	4
50010.79334695257	50048.88784679742	4
49950.135758176024	50037.780798088235	4
49954.65398921247	50025.88673194525	4
49949.411087925	49982.53159172821	4
49961.28893886161	49970.48154681044	4
49989.031539671705	49964.43026302852	4
50008.57199390964	50064.26832896427	4
49969.341225316784	50000.020891861546	4
49950.266688571326	49994.38515343148	4
49992.49325403444	50027.910898325514	4
50048.86375574217	50012.08973062513	4
49944.71578712256	50020.44945758192	4
49974.728057137094	50055.565884328156	4
49937.863487820476	50027.25385696276	4
50008.768213794036	50042.890090225155	4
50058.5666188346	49988.17523902404	4
49963.25565859285	50016.87657325617	4
49942.015922194434	49992.46521310562	4
49942.46901095789	49982.1962057249	4
50024.50234575293	49979.29247363303	4
49974.271257528395	50034.58172015347	4
49952.45494267743	50032.932337976985	4
50004.40744911353	50002.75731317539	4
49969.77610949422	50048.36508425745	4
50051.68615885531	49982.267701630946	4
49968.34096571418	50017.72528982365	4
49951.86039915824	49972.47880440727	4
49955.84859052344	50046.607596016685	4
50054.17507925597	49994.54168145768	4
49960.122039467155	50028.85268778767	4
49965.514725620196	50053.55945182494	4
50021.766035395856	50072.525408075235	4
49938.61882627238	49997.189699863426	4
50005.887186736756	50069.7853491426	4
49946.19720479676	49975.657270471376	4
49973.64031007141	50062.74539046332	4
50054.78732489655	50041.154099010455	4
50046.137549686624	50000.59814798096	4
49976.18262343039	50045.816722681186	4
50034.14425166066	49988.137354448285	4
49931.840107548815	49989.817491412345	4
49989.318504998504	49958.19477331682	4
49926.35686997292	49991.70821796868	4
50022.54897527214	49998.682432559035	4
50066.163916365964	50048.992714213455	4
50002.5568807984	49955.34576229633	4
50031.01871020724	50052.55441527234	4
50037.62807557851	49971.66524049537	4
49965.89464721207	50067.47484892021	4
50004.884317247364	49974.30361265221	4
49977.5368471229	50070.41558297847	4
50012.24807981406	50059.14468717935	4
50004.04129938305	49966.79854226502	4
50021.431044733785	50036.24762152105	4
50058.926122296885	50024.36512857805	4
50049.49517102332	50059.184599543805	4
50047.93179984294	49973.94726860712	4
49996.46439016813	49963.309034112295	4
50075.56475303389	50034.95185142384	4
50032.61219206054	50039.951348878814	4
49992.630009089364	50064.51672628979	4
50009.29520765856	49996.635683580826	4
49995.68317622053	49953.688550830666	4
49989.95907584699	50002.601327438955	4
49935.91539167833	50016.63419405147	4
49981.130851387556	50062.55062241573	4
49947.71250002253	50030.45584510814	4
49933.796057628686	50008.96045647494	4
49953.17604751337	50041.9247749399	4
50053.32606644138	50048.319293833665	4
50003.88375256703	49945.6003692296	4
50073.33728527189	50044.039998173415	4
49935.33257603095	49986.1398105311	4
49987.0476561454	50069.07111831237	4
49984.16905724612	49960.29763500332	4
50022.02126376642	50066.83886646842	4
49949.43587700585	50056.510789751446	4
50000.8967332407	50067.76464431211	4
49998.6242087107	49972.315579888826	4
50015.180703492675	50073.094289576795	4
50059.0940364559	49982.25674720919	4
49993.4983602179	50033.62331130823	4
50060.628751197284	49973.0412843162	4
49937.77497004858	49974.200502370346	4
50005.76518647797	50080.45389774605	4
49930.87235009964	49983.11796290896	4
49936.76299137001	50058.610536200125	4
49958.89445121808	50064.571463069464	4
49942.30992051776	50003.08854558354	4
50009.81905510489	50073.322185543344	4
49957.07260811484	50035.75972301374	4
50059.67651336488	50030.78250975176	4
49932.22781857873	49978.19221657067	4
50029.09229187312	50067.935211331176	4
49954.8543465573	49979.07404743941	4
50027.907166814075	49994.728814919574	4
50085.05025362315	50042.70312136541	4
49922.048805578845	50003.71514527944	4
50027.94267199416	49963.37622698217	4
49932.50017634616	49995.82180565772	4
50083.013686440114	50030.841442599165	4
49927.98952587977	50015.73265800051	4
49962.733423638914	50037.55531752926	4
49923.14628750334	49995.92463433504	4
50053.24146825113	49964.71145779685	4
49998.724493488466	49980.26212257552	4
50053.29460984801	49972.442061533766	4
49970.46396855901	50069.5603476871	4
50016.55896510761	50063.76882851086	4
49960.813691697134	50057.50749369867	4
50054.717292363326	50059.8847068666	4
50003.67910708631	50074.997540246375	4
50012.95269114996	50080.80535501061	4
49999.56381476667	50083.67111356559	4
49975.054794176	49962.00362068806	4
50056.46034988565	49954.53857453567	4
49945.79846936798	49967.55374815025	4
50027.60410545626	50061.28948793437	4
50054.07062761009	50053.44746357107	4
50064.58976972761	49995.54465943128	4
49967.233280978864	49962.38884054	4
49948.004411482296	50043.320772642495	4
49962.867102656535	50076.68946953038	4
49934.246975853755	50001.34998226606	4
50026.217844491744	50050.712415246046	4
49947.81892234505	50062.04597522829	4
50068.14296749079	49976.84395168487	4
50021.30718115962	50080.78047215318	4
49994.95098291992	50085.90049781332	4
49921.205852764164	50011.238048669875	4
50052.422808074756	49999.774560650156	4
49953.8988152912	50086.31893265965	4
49941.771468352956	50054.695057831756	4
50047.93244786867	50031.33908651948	4
50058.12170753046	49998.202156370775	4
50037.195788068406	49966.247363752875	4
50021.35989013825	50053.27535583389	4
50062.15509726668	50020.24823990427	4
50037.43102432445	50079.10097606999	4
50036.49218647155	49978.50066251514	4
50069.14292517859	50029.76857738021	4
50064.37462984017	49960.71242247219	4
49930.153212723446	49967.55652594023	4
49956.4559659869	49962.33807910431	4
49996.10297271452	50099.365094937566	4
50048.978619859205	49967.937328954606	4
49926.01491658934	50007.116713551455	4
49986.770411023615	50074.8888674462	4
49981.03289278685	50056.91002006037	4
49986.568563900684	50063.716100481586	4
49988.50050932196	49946.42637980405	4
50010.56355460248	49966.063339746914	4
50044.163102138045	49963.05806363076	4
49981.72090967168	50084.78569106919	4
50073.26366163726	50023.77655567082	4
50060.06786296988	50042.25285223103	4
50059.30957468164	50015.81270764867	4
49955.33752940842	50068.58458498545	4
49940.60775427159	50047.88647870326	4
49937.161775908775	49964.678046766916	4
49979.05312358491	49966.21598363102	4
49911.28716620734	50008.82387853802	4
50054.885230764405	49959.89231506567	4
50023.89368157249	49958.84231850809	4
49946.14594407482	50068.80494654975	4
49989.71399110395	49952.326800585615	4
50066.91829618176	50018.472516794645	4
49998.302119644795	49945.8814753199	4
50051.77786753107	50006.86944672975	4
50018.29276513797	49963.20925158469	4
49937.263211568184	49980.72652319751	4
50023.43230540648	50090.06665973977	4
49951.40869766272	49956.03511707907	4
50033.86977043686	50060.46212195555	4
50048.70997811425	49951.055713256246	4
49938.95090504223	50042.1267914865	4
49967.03863611255	49970.536835234605	4
50021.13550392855	49975.40539175236	4
49964.96973064461	50084.44994035761	4
49919.92846942391	49991.438224810336	4
49942.81224237734	50031.7187590978	4
50030.89367365974	50075.428988992	4
49945.59348575425	50078.4988829948	4
50009.86366912835	50031.588613534164	4
49985.98844330555	50107.20878438418	4
49971.32316098028	50083.18557846132	4
50071.70685414611	49986.94774863215	4
49988.49758583421	50079.62205628051	4
50054.493035496576	50011.94566699497	4
49915.57196338874	50020.35372943121	4
49978.93076356629	50092.08797757349	4
49976.615456984684	49971.89605961653	4
49937.62012271282	50021.565956707724	4
49940.16551088731	50012.410195180586	4
49916.32477889866	49996.46683851218	4
50010.39603096471	50086.91263538142	4
49919.1240603384	50016.61828773372	4
50076.21140472281	49959.77447566421	4
49930.87976563663	50038.08468440618	4
50012.71322048931	50093.31227418046	4
49973.978930010715	50091.01479349767	4
49995.677005065074	49935.87132855007	4
49922.60009003336	49957.246340624755	4
50042.18099259668	50061.41891553994	4
49976.78468489467	50078.63981121487	4
50015.032149023624	49949.112265914446	4
49993.6085302521	50077.93302969419	4
49986.653636643685	49937.3253338017	4
50031.33854834888	49981.173793075446	4
49924.420358548334	50045.82419753819	4
49936.806441777626	49991.16628990945	4
50076.73265985535	49989.969064415825	4
50078.68691227843	49970.970944450666	4
49981.40661907646	49943.12689997195	4
49913.99727273754	49990.72348119244	4
49950.85824883968	49944.92966123741	4
50077.248133139095	49982.09397445874	4
49962.247370177975	49958.348963268094	4
49947.69981590147	50024.66767719997	4
50047.57107134986	49986.680022530236	4
50086.783739354025	50023.920776588515	4
49992.17276345689	50072.57935068369	4
49993.54102801369	50114.45736831251	4
49990.49464405041	49933.71740011426	4
49925.280005494125	49985.72252181779	4
50002.30944131608	50106.62316985986	4
50021.1303500811	49944.69044904713	4
50066.79730271922	49945.59114606533	4
50058.884559112594	50056.72501580968	4
49939.3096616883	50070.23059944838	4
50049.92418572675	49958.422693817825	4
49981.69897021635	50096.86974149419	4
49997.60877424027	50092.52604627644	4
50010.71422985732	49973.183986491815	4
49930.82231633662	50046.33775658164	4
49971.375206798686	50096.10234153591	4
50044.29036282243	50042.81635955463	4
50014.81315751255	49955.50836806875	4
50032.54878153323	49937.227037039745	4
50012.20509797002	49940.80687988775	4
49919.254442110905	49963.913035221645	4
49959.54050754128	50094.53026137873	4
49930.12441000169	50022.34729017275	4
50004.61229805323	50099.35869237182	4
49980.368837084614	49993.86015025476	4
49913.51197505965	49967.41349445185	4
49976.49756200126	50098.37165510584	4
49987.691802268	50095.571905175166	4
50084.820149968014	49972.78632613416	4
49911.70960320715	50016.091201214826	4
49923.493404144916	49946.36483855096	4
49907.578568959885	49992.42597459858	4
50041.32752112455	50007.52414747688	4
50080.32284109906	50023.36553547726	4
49981.81775455978	50104.06560577824	4
50055.782970026565	49939.41629357218	4
50075.608402914775	49966.80723024906	4
50030.986659855764	49969.513516121944	4
50032.54760019243	49955.245960873115	4
49975.4144922548	50113.557998103664	4
49970.63801081516	49942.429871854045	4
50022.43648924442	49953.19399599632	4
50067.704363614816	49983.66017442928	4
50059.61433212932	49944.29084341565	4
49988.35397773812	50087.216828119716	4
49942.23030577664	49953.201187000544	4
50067.01171035989	49970.06897072469	4
50047.77167491874	49937.85689197795	4
49961.2994214407	49943.96753862015	4
49961.47818363221	49965.35739539835	4
50043.26583265604	49968.48763110355	4
50069.933075594614	49956.873636108394	4
50048.21968527563	50023.2007136753	4
49908.96883457796	50000.811180481716	4
49981.88948242006	49933.96091236137	4
49953.16923036921	50019.836472605544	4
49976.6146907165	50084.88581867173	4
50019.70356930909	50085.78872024088	4
49988.576181248754	50101.54445774223	4
50034.6364789781	49947.74665391384	4
50026.73944547712	49983.93639666911	4
50073.89940868762	50055.76217856775	4
50040.17656190921	50074.784180604256	4
49902.51643742112	49985.655841978616	4
49918.73635676277	49939.069206014654	4
49969.69484457054	50104.32555161759	4
49942.02819234852	50060.9242439286	4
50064.044175426665	50025.385825723	4
50077.278026237094	50039.823058612295	4
49915.52007101814	50004.12365681307	4
49943.10583894961	49963.248730349864	4
50065.30196737667	50042.24840060651	4
50091.28046243995	50034.22889691248	4
50079.75778708055	50048.247872278196	4
50021.012201541744	49938.86777306337	4
50043.44051306025	49947.20533215168	4
50083.83303763122	49982.03767289159	4
49929.375475038	49973.119170276186	4
49915.75779910402	49985.119912598064	4
50004.193998400755	49961.784904630134	4
49922.96980367693	50025.3978551032	4
50104.12514068103	50030.23470088009	4
49944.62303502521	49987.37733641375	4
50108.4692288032	50034.89223492686	4
49966.98894148002	50093.53281794587	4
49945.439222636356	50050.799706778016	4
50065.350477994754	50004.128389635094	4
49984.60766603435	50052.227701758406	4
50066.04585929471	50056.55820962966	4
50026.83159724611	50085.608424373655	4
49978.67398635268	49950.78141717869	4
49928.98777331508	49955.227845272144	4
50039.55923679484	49956.68900531534	4
50048.99742073973	50065.312389151644	4
49913.03411226771	49951.31014049794	4
50007.82435168031	49956.30416596899	4
49975.97269236805	49935.70652383217	4
50045.48705367893	50073.437739723544	4
50015.52414728779	49928.95719949675	4
50084.15001367258	49967.14625850306	4
50071.015133935514	50006.334473517534	4
50039.69708402129	50067.837026709545	4
50045.833017097706	50079.74780094095	4
49924.069100165274	49941.01628411666	4
50074.678978162	49951.79812185528	4
50017.927669668214	49970.88029267284	4
49920.28386898291	49970.47972518383	4
50107.31163295347	50043.32755254053	4
49926.6409257491	50033.06318416799	4
50101.757613940754	50037.88475410452	4
49910.21271008976	49959.961322378214	4
49929.429149362266	49961.45023607195	4
50113.596075033296	50047.128872535905	4
50015.840291109955	50097.82367136818	4
49962.48448282501	50089.523135018244	4
50002.66075280983	50089.032518665816	4
50054.25542329801	50066.50940511946	4
49964.02597813111	49938.95235374493	4
50122.15568844177	50043.3008182759	4
50068.87516392241	50037.616864515825	4
50049.830640268534	49943.73908012656	4
49976.892917173565	49926.99356453865	4
49972.82109735702	49917.35503998421	4
50126.06910626851	50052.02670331754	4
50070.96279247907	50061.208663686506	4
50060.25810807666	50061.775959662395	4
49903.893534200186	49996.47383218047	4
49995.26313188451	50105.47674390433	4
50078.26625198258	49945.74233389069	4
49983.27268200576	49916.56591877867	4
50076.11946572556	50069.868067351155	4
49920.809040686574	50034.701819407965	4
50072.32485776287	49973.60369233987	4
