# Supplementary material for: Abundant Topological Outliers in Social Media Data and Their Effect on Spatial Analysis
Source: PLoS One. 2016 Sep 9;11(9):e0162360. doi: 10.1371/journal.pone.0162360 (PMC5017681; doi:10.1371/journal.pone.0162360)
Supplement: S5 Dataset — See the respective attached file. (ZIP) [file pone.0162360.s005.zip › S5_overlap_lws/clust_50_59.csv]

50000.0	50000.0	0
50005.617866136956	50000.0519731636	0
50002.52047643192	50004.876090250946	0
50002.689334711264	50003.13657812308	0
49993.82957819091	50000.67820598295	0
49999.02133034173	50002.74311771021	0
50000.62508924751	49997.57153556058	0
50003.12463782944	50000.09610427862	0
49997.57385027558	49999.84121669528	0
50000.7474054147	50010.00724846448	0
49994.4714122237	50008.6578664922	0
50009.65697956892	49993.518401903086	0
50006.21919399996	50005.54852243241	0
50001.095320914435	50006.51696888545	0
49997.76648551505	50011.80979805977	0
49992.871942356476	50015.39754370275	0
50012.74981278483	49986.73871695857	0
50018.58647191826	49990.55611261125	0
49993.479156172514	50013.71835514086	0
50015.96499319302	50006.705808788436	0
49989.3655601913	50011.220919868014	0
50020.12901804716	49990.64524344877	0
49997.53397774438	50013.28163175991	0
49992.02291687238	49993.22394946702	0
49993.70087287382	50012.49075380555	0
50014.038708603686	50009.481436982765	0
49990.5206090736	50010.10707474396	0
49995.815075999715	50002.757859915895	0
49988.57262477311	50018.87567586168	0
49985.205754429204	50018.991416067714	0
50000.753092597726	50008.92987510806	0
50007.12835689727	50004.5064469943	0
49988.18316939765	50021.965627571284	0
50023.00980510928	50012.84799172331	0
50015.303310407464	50002.549411548316	0
50003.71952171015	50003.70894044671	0
50008.88986368925	49979.077652611086	0
49996.81979534139	49995.34390749475	0
49998.94671960802	49990.96645783639	0
50007.58827520875	49972.71365685861	0
50008.876317257826	50005.85307888341	0
50000.8144250401	50013.706889942834	0
50003.714838425534	50007.820901458785	0
50001.588387733704	49976.2283774819	0
50016.100105237405	50010.206884821266	0
50001.35678820628	50015.50812547974	0
49986.21253594532	50016.916857276745	0
49996.35393901498	50000.28888942667	0
50006.46273709469	50012.86513056279	0
50004.75420497777	50017.69122242193	0
50005.66435559645	50003.276707844845	0
49992.34798452613	50027.8751629872	0
49995.45944176766	50024.66749863028	0
49984.74545734642	50026.693621182414	0
49991.107740510946	50005.27986082665	0
50002.66515454976	50012.75072682848	0
49981.244047583124	50021.223953608634	0
50024.3612314805	50010.80504013063	0
49999.239320752036	49976.959525565035	0
49987.115787018316	50000.97386580161	0
50005.81254185144	49991.93259326773	0
50009.513775259125	50007.19859393015	0
50022.34214683989	50018.54227954308	0
50018.211643719034	49989.32904480352	0
50004.547079700096	49982.58527082029	0
49988.8456146988	49993.5372812326	0
49990.448020219235	50002.43383338751	0
49988.8883163795	50025.70348757823	0
49993.95605091015	49990.62298435866	0
49979.57349343251	50017.44743331287	0
49993.61998194337	49998.8335980756	0
50014.931316771435	49985.91142186888	0
49993.608343833825	49992.74728509485	0
49977.440538726456	50020.13597552961	0
50007.968850473684	50013.02057694987	0
50013.34750767807	50004.97356768187	0
50003.200530054564	50017.44372002275	0
49999.23305352258	50009.409663930746	0
49991.425046132455	50023.405105677804	0
49994.724523319564	50019.00029264135	0
49991.27881765631	50010.76046682384	0
50006.84586173645	49978.00618291794	0
50028.831314768526	50011.34911333689	0
50001.3612650346	49979.21196468529	0
50020.98863127538	50004.80596532164	0
49998.75093557429	49995.82732925432	0
49995.4441258003	49997.28253788326	0
49991.489081565116	50012.21829990068	0
50006.24099323281	50011.48454490207	0
50004.79866590971	49991.89932227533	0
50016.233772829895	50003.19904894724	0
50016.714459267714	50015.182749829175	0
50017.7315448403	50017.16734048088	0
50021.991572317085	50017.52189201108	0
50006.91518930322	49998.42962103721	0
50007.56048927315	49991.89347014625	0
49993.93809606977	49988.93913320493	0
49987.00664227186	50012.58033247648	0
49997.0858178483	50008.93395138812	0
49994.04919956522	50016.66461972759	0
50011.84285352973	50005.72617756539	0
50014.481944166946	50006.68362759123	0
50007.871174675056	49990.44715453634	0
49993.63386266311	50008.00409428245	0
50022.74306037996	50021.18141586944	0
50005.93254669708	49984.05523899566	0
49992.24889826113	50009.939607623324	0
50008.4427934885	49998.58463635654	0
50001.04290890485	50011.37214186102	0
49999.3052704781	49993.19977632991	0
50010.89753360852	50022.16578353757	0
49993.175524820836	50006.918569045156	0
50016.91622746796	49988.41137453173	0
50003.59408194109	50010.58844588422	0
49989.481770527505	49995.4861177332	0
49984.73585085144	49994.20070302458	0
50012.837114776354	49985.1365133406	0
50000.34305247011	50012.785151609714	0
49995.93687457166	50016.99500522154	0
50003.31097355637	49986.238309245724	0
50000.04605916713	50022.082498322925	0
49979.589436539696	50028.499326432466	0
49985.52414874005	50010.01286309389	0
50007.108907010544	50020.95847414887	0
49986.966473469394	49991.51938352491	0
49996.327747491756	49980.00227674999	0
49988.17212697217	49996.38698153703	0
50019.31313217457	50007.61923985611	0
49992.53588896353	50022.37133355393	0
49999.09466713823	50013.476121375024	0
50029.14446966455	50014.75448633938	0
50013.38928689112	50014.433837214296	0
49991.27886238349	50020.93796858425	0
49991.83480712943	49987.47643329798	0
50024.589045646135	50016.69583277622	0
49990.247207031265	50014.37724764673	0
50003.43966867959	49997.20275845644	0
49979.17630883298	50019.5881879999	0
50004.97473340724	50011.470830402024	0
50000.53356820436	50002.76897484182	0
50001.61653316917	50021.572832778234	0
50018.94424032681	49993.60663840168	0
50020.38047703234	50020.74765985587	0
50003.83350669472	50012.03122730116	0
49994.89504568151	50012.84439750901	0
49996.87682846905	50025.861913791916	0
49997.098711243336	49994.16967536577	0
50008.03526460013	50010.35644971345	0
50001.92318083519	50017.45295154525	0
50000.377491796935	49976.984220335165	0
50026.91338485968	50022.55672487124	0
50010.45322470468	49995.07446463879	0
50025.84685964897	50018.18498681671	0
49990.80211823522	49972.58716393453	0
49994.72272385651	50011.37120620343	0
50001.852378398005	50018.878474248006	0
49993.667654834906	49987.16892821146	0
50007.45552580738	50016.24722775261	0
50006.35128652182	50019.260102430024	0
50017.30387364059	50007.37394946992	0
49992.58703477916	49996.877168060775	0
50009.947620039384	50010.555094314834	0
49981.69947842373	50032.69512916941	0
49998.7770444248	50004.736977470784	0
49994.8396787193	50028.32619228644	0
49982.117999111564	50004.50644407321	0
50013.2587395598	49973.331376080634	0
50007.117533706994	50013.97330272922	0
49986.106936163014	50005.875429998	0
50001.72815943438	49991.6223069385	0
49998.46111792426	49998.329947724305	0
49993.05079443288	49995.51758079045	0
49989.09372078051	50029.30164552847	0
49992.520614717694	50005.040407713124	0
49983.052676738946	50016.443790599325	0
50009.99933301167	49987.13042252917	0
50015.98052851708	50019.71642252736	0
50016.21088632802	50021.48245778065	0
49998.70534882709	50006.917655615514	0
50009.12283055781	49982.086019546914	0
50019.024422535396	49979.180277617896	0
49990.26812337824	50030.2433063761	0
50003.491373859586	50026.35326489596	0
50014.994024579595	50017.72461282274	0
49999.503039100484	49979.993643984395	0
50016.59446989725	50011.704717480185	0
49987.5977680182	50016.2290938631	0
50006.390223561066	50006.65247227412	0
49981.80446184957	50026.90913270939	0
50031.93010862833	50017.21669287606	0
49987.002216492045	49994.37889454773	0
49985.92984921823	49988.95089163288	0
49987.43993140122	50031.405447704085	0
50013.74744611762	50012.43595942395	0
50018.7613895136	49998.645986736985	0
49976.04473665306	50022.98122919165	0
49987.940111189746	50038.4642042733	0
49998.49833424281	50015.34065276485	0
49994.770924699485	49982.39483626172	0
50000.81946056605	49989.27299020345	0
50016.92192325264	50018.480079521134	0
49995.77472700451	50009.82146876009	0
50025.69800720146	50020.491751462134	0
50013.55698775832	49971.58637274212	0
50011.00484594075	50005.00909070638	0
50026.67566909949	50012.980460931394	0
49997.33402353429	50017.842517393554	0
50004.40707653658	50000.68201633885	0
49990.062388632665	50021.873354042815	0
50007.94935946199	50000.55027054603	0
50021.52709422977	50008.28070517207	0
49974.42067889195	50019.43514323515	0
49993.46267817778	50033.181532471506	0
50011.86235055272	49996.41798817724	0
49987.663678211175	50043.84812144951	0
50007.67900232572	50007.70860501627	0
49994.15871647191	50038.08133593811	0
50007.33149770581	50022.79586273945	0
50012.948596504204	49999.23930996417	0
49994.60830319436	50003.57991862978	0
49983.259687413985	50006.67382320212	0
49987.767663779436	50025.748578925755	0
50000.377272225785	50031.02940101947	0
50006.200386445016	50001.51095319235	0
50025.26392312976	50023.16967630435	0
50013.22075925868	50006.565093937745	0
50016.585940684716	49986.990231434385	0
50010.34109688018	49983.7662747601	0
49986.57033639794	50020.426911942945	0
49995.74608418766	50014.093268935794	0
49979.820894012235	49999.83087349788	0
49992.848058799624	50018.606894891454	0
50009.49589345917	50004.08409166397	0
49995.445185531455	50015.34504338111	0
50012.65381958483	50021.704694713684	0
49996.32469968638	49986.25708256548	0
50015.35167753262	49996.81578074006	0
49986.545683340795	50011.15751195093	0
49999.01544000135	50031.23030123682	0
49984.04955694483	50033.704391224725	0
49996.34341982974	50016.06335658903	0
50003.28740459564	50033.504668726906	0
49991.228567853206	49998.994701024145	0
49998.48690694425	50034.82578726027	0
49978.796080530774	50029.228557862385	0
49972.68784987362	50023.40757561975	0
49979.767530607896	50006.443727209575	0
50003.901374846355	50022.071294366	0
50006.68412061943	49996.90955893893	0
49984.807419862154	50032.82916653138	0
49978.76889817724	50004.212907244015	0
50003.12234167268	49996.03595609164	0
50015.35949676402	49981.16546488212	0
50022.09116220106	50006.067597515845	0
49983.69614882663	49993.828876330015	0
49986.78398419033	50021.42345671076	0
49981.729597247	50017.71289487197	0
50005.12751088182	50026.85013294925	0
50006.22458721331	50010.28292114303	0
49996.483865586386	50007.00468741623	0
50009.52473506737	49992.39278211181	0
50014.49173332011	49995.93493838386	0
49994.50958438835	49996.90612479115	0
49987.59907203679	50009.38172949153	0
49984.960476002576	50031.0667794853	0
50008.74957161253	49994.92256567525	0
50010.46636301196	50003.077502344924	0
49984.148036034974	50017.19326230654	0
50004.971353289846	50029.65237519613	0
50012.70520670574	50000.99789815918	0
49989.42472028371	50007.06726861293	0
50027.670453407736	50018.20325321183	0
50011.440803861224	49968.8031552737	0
50037.945541020505	50011.155881581384	0
50001.96560497818	49985.14721363819	0
49991.94746759981	50013.46046976003	0
49999.00956378052	50025.146383235246	0
49982.77803511375	50003.13282277213	0
50014.11323694496	50000.20060613697	0
50023.13171616355	49987.58322604696	0
50004.21835121946	49971.40399318016	0
49990.15117831817	50013.05817990865	0
50008.16124251416	50039.635897582004	0
50007.9107866898	49997.54848848105	0
50000.976005797296	50001.37556251932	0
49996.1869171375	50012.1411597242	0
49981.777229712156	49995.12804494148	0
50010.25573551855	50024.995130932744	0
50002.20217308013	50029.874141640044	0
49990.618018822985	50036.4754032552	0
50022.654906278236	50014.17767062547	0
50000.18629733061	50004.775095715304	0
50025.70954018735	50015.05150700048	0
50028.39076938722	50013.5273054852	0
50004.52778030394	49989.54551679142	0
50016.11597760707	50023.63763528583	0
50012.06226017531	50002.80007589341	0
50015.57500712852	49976.59380574366	0
49994.04699387851	50036.766962947055	0
49994.23147591261	49994.86285691521	0
50014.20591833191	50001.96130031095	0
49991.086709624265	50026.4410707605	0
50011.53302681228	50007.14228004492	0
50017.28634181816	49997.76666689308	0
50009.97828130183	49998.98694511831	0
49998.42280858828	49997.16648699374	0
49981.63287193219	50012.98265475019	0
49991.38352638326	49994.802665766714	0
49998.19710648119	50026.74208698699	0
49989.2673735177	49992.100332574526	0
49983.60754580687	50026.18559871288	0
49994.711411941484	50029.90708723193	0
49985.614406423905	50041.25400036813	0
49989.39807355238	50009.12529163965	0
50001.85647537816	50002.18674254224	0
50007.411759296454	50011.884343995625	0
50012.52113279647	50010.93874121604	0
49995.30592486966	49991.43488924765	0
49979.11028741994	50021.34781520681	0
50011.93847514872	49994.777266105055	0
49997.2733219588	50022.30152669196	0
50003.09050523105	49994.98168183356	0
50023.58458192335	50010.008031241385	0
50024.400635161015	50015.63969515379	0
50009.31669316404	50000.960651664485	0
49988.547157255955	49986.54015875034	0
49987.42716531743	50019.481186598656	0
49984.02617602661	49992.260688525654	0
50006.996567558	50029.43673642438	0
50011.17538221257	50014.127750046806	0
49997.479248524534	50003.13788148927	0
50011.23886805816	49977.80876427163	0
49992.68056377014	50025.21909796744	0
50017.791785206966	50004.10504468356	0
49976.18799995448	50019.12711047864	0
50003.16269428631	50018.86082004992	0
50013.78688239874	50015.99415080916	0
50034.04869841953	50014.82994020081	0
50020.13939552426	49964.31969397732	0
49993.31683021726	50002.431098134926	0
49989.127824122916	50001.31052695597	0
49989.148691333205	50036.650567528675	0
49992.04054653573	50033.88130223572	0
49997.310770919445	50036.47767098101	0
50014.313896486216	50011.5437939993	0
49992.59109417176	50000.573211457	0
50003.566652880276	50030.50523785303	0
50008.267877108185	49989.07992392232	0
50003.849215893635	49983.772560070334	0
50027.92889428372	50020.7037335592	0
50021.73705097939	50009.564116499336	0
49979.67136981523	49996.9167302186	0
50023.68623823112	50004.8260394773	0
50008.60181165578	50003.29954302877	0
50007.03426341326	50002.78519483586	0
49994.34337435215	50032.255215823694	0
50008.65204366756	50021.587738195856	0
49991.824498461094	49968.903099107214	0
50018.683804969405	49969.64528418167	0
49994.911833902814	50002.06249770319	0
50016.093547154676	50001.04383182233	0
50014.49326475696	49993.41580814624	0
50010.70785577176	50012.68365077591	0
49992.09018308693	50030.92397957105	0
50009.82484592517	49966.31554819194	0
50009.86338540017	50029.15447883959	0
50017.04459773899	50009.42883168941	0
49975.05479511751	50020.48444939664	0
50018.814266957874	49976.935422037845	0
49972.86988915821	50011.1602949544	0
50018.73839936864	49964.38397057632	0
49986.31902075687	50007.88823209961	0
50037.84677869666	50013.49214320599	0
49986.7626497455	50022.57075428513	0
49991.27558686835	49997.38676047086	0
50021.65196854081	49986.9755175455	0
49991.72022925353	49991.05799227098	0
50014.31039277268	50003.195809406076	0
50006.33076488964	50021.85080608137	0
50002.45842725257	50020.733578880114	0
50011.95436890833	50032.05146346114	0
49976.475326719534	50026.32249645093	0
50004.463461898726	49974.22705170795	0
49979.26540775074	49998.92037446053	0
49985.75689271241	50024.974625693074	0
50016.455724572654	49985.246793367325	0
50017.17577699267	49991.01902038148	0
50000.601946745934	50034.29818728195	0
49992.16185760877	50007.363039662254	0
50008.80198918544	50016.70893323739	0
50008.86332272949	49997.23757014096	0
50005.45492158128	50004.812675392786	0
49969.349246922604	50022.47156029463	0
49976.08853392796	50028.32756045967	0
50002.331688862534	50006.25738942542	0
49985.74764509577	50012.984861611265	0
50002.02318493679	49998.08436648884	0
50001.91558525365	49975.034283284134	0
49999.095815587745	49982.605861267206	0
49978.35180052781	50017.54967237323	0
50012.38340044227	49979.87179005157	0
50023.600333695045	49993.823460517066	0
49990.4001842264	50016.861106052296	0
49996.075796262594	50028.875218757785	0
50009.63871960279	50009.357844056445	0
50014.32338329563	49980.620621059534	0
50004.370390024604	49999.55927239333	0
50009.933266449494	49981.04026973331	0
49998.279070073906	49989.14790118183	0
50000.09027862911	49985.965986953976	0
50007.58425433884	49982.493922115704	0
49993.48622997502	50027.222240225536	0
50017.4955434832	49965.03907990478	0
50010.51554905166	49989.16362642156	0
50017.824674773416	50002.22275061968	0
49990.75178922058	50034.86742795569	0
50021.88043196609	49961.175165641675	0
49996.64421145819	49998.7371607102	0
49991.75780021829	50019.4660592154	0
50027.913500418224	50017.15451996617	0
50013.81569746937	50019.689133858	0
50004.28831352451	50038.52084396365	0
49992.77931921248	49991.59900125161	0
49978.65701512325	50012.84377515613	0
50004.77482026446	49976.135135741635	0
49995.813684054854	50035.236614467474	0
49983.03468438865	50031.81985864512	0
50004.71734782377	49993.66931775265	0
50025.85747707013	50011.10938751277	0
49968.74387753086	50024.80184334084	0
49983.529336245294	50009.64252562868	0
49993.39848285341	50003.617739878144	0
50014.46718570509	49983.96089301351	0
50020.173441734536	50016.480228422304	0
50007.693507416174	50033.053834120445	0
49993.186312447346	50024.280714627246	0
49994.973836738965	50021.34108776201	0
49987.60408232425	50005.36708203352	0
50009.56722554615	49985.41140067304	0
50011.064823329914	50009.00448136461	0
49987.27549327144	50024.53233017405	0
50005.69923091442	49985.19514755773	0
49996.55414988045	49990.38935152011	0
49995.07237807018	50042.04749290123	0
49995.256284043724	50007.171566107325	0
50004.63754884523	50025.44366895706	0
49993.49255571869	49978.12434827637	0
49989.83621802233	50027.89987456958	0
50001.51715467434	50004.43497947403	0
50001.41748931328	50028.01783116377	0
49988.46472947548	50014.56638681003	0
49995.615601532205	49989.10904325816	0
49999.81186632161	50032.984149561446	0
50018.44718751919	50011.09523383245	0
50006.87791557796	49974.77446315902	0
49998.651631418616	50001.085531096855	0
49973.43281330659	50016.31538166456	0
49999.58320808095	50030.37685735507	0
49993.2894251306	50029.713716955564	0
49975.40500419498	50029.76201243983	0
50024.11542290242	50025.79299951493	0
49999.27756647585	49989.79791973968	0
49975.331603970415	50018.305052245814	0
49989.444688856944	50015.01093933485	0
49977.12504489644	49984.27347298042	0
49990.25690366514	49976.93831099457	0
50008.542487659186	50029.22940403769	0
50030.156146407935	50022.63532110915	0
49982.07322711716	50040.05289780173	0
50015.510839560164	49974.52445377229	0
49991.451148315326	50008.25060634001	0
50004.828070634074	50001.96933190945	0
50005.25330437662	49996.96558677492	0
49985.312292490395	50028.4759868639	0
50009.362837543355	50030.82482796203	0
50032.563228420164	50009.47854831758	0
49995.611104707394	50005.87596824924	0
50030.271117137454	50014.62710637189	0
49984.88558796916	50014.44361380154	0
49964.64000266914	50008.941933773196	0
49988.96237106808	50042.15384836116	0
50009.56366943694	49988.76303901595	0
50003.12119682203	50036.8696976103	0
49992.18350608743	49998.14283062459	0
49981.495117914346	49992.42868929224	0
49974.716587797215	50013.61636381599	0
50007.40338647013	50005.50670355559	0
50004.1132212756	50009.0422421293	0
50010.68776219184	50018.411945879954	0
50015.32555646248	49998.84607093262	0
50030.745394478356	50020.15587370813	0
50025.03173903792	49992.682176105074	0
49972.46927924088	49992.61330818193	0
49996.89332440772	50014.40214761091	0
50028.82168033592	50008.767927582856	0
50012.027869657475	49992.27122572834	0
49986.86969018716	50002.801212535116	0
50034.801909062	50011.167777959345	0
50022.083673384936	50010.63417620861	0
50009.30764203974	49972.31312632704	0
50007.73609149101	50189.16287313609	49
49968.15090338498	50225.95654536462	49
50012.34093192822	50137.076741414094	49
49959.800349258956	50131.89487509166	49
50061.09078290465	50188.98048288324	49
50098.518427683404	50154.129060319734	49
50030.863619461765	50081.41608766791	49
50072.70024748125	50046.57928625914	49
49911.76857418468	50164.594239832186	49
49907.10448088001	50113.884776496845	49
50073.17819425035	50108.88833460058	49
50123.26544190486	50029.863568538436	49
50120.64370185122	49976.139199289755	49
50169.77509593373	49947.880336044516	49
49876.938575902794	50070.98596198805	49
49898.89546039609	50217.320811635735	49
49948.63677414914	50079.96840215114	49
50207.387265986465	49907.230570629596	49
50140.4882966718	50082.933114236206	49
50259.60020727575	49933.62227634545	49
49841.41486779138	50218.58690643958	49
50249.67557470945	49876.231551770354	49
49805.21478094254	50255.8037959364	49
50312.24330930166	49916.390129080624	49
50147.24601431556	50135.49888481037	49
49829.43386555653	50162.10980597261	49
49825.17978230482	50109.89998488236	49
50199.96550272692	50136.487809563536	49
50114.42388936986	49923.22818608574	49
50357.36121484941	49941.6920099191	49
50113.3375644189	50204.77531972636	49
50164.939926512154	49878.22784740271	49
49792.13504045441	50205.589389389	49
50172.91766617771	50001.67485759711	49
50246.91243531548	50102.573272427486	49
50234.14213600817	49824.26945042402	49
49827.104412671324	50047.40911395316	49
50391.65405859094	49982.73396713251	49
50113.16845047574	49868.50439707096	49
50067.90312434166	49959.34471877272	49
49786.62657479655	50306.425995079066	49
50221.548590107304	49967.099867922065	49
49847.06165304178	49999.8755268273	49
50163.1195615537	50196.25795699939	49
50213.37949413493	50209.41173715541	49
50269.4606259498	50191.21373144141	49
49876.068963722595	50269.92217713804	49
50398.79699451633	49910.38441482917	49
50039.129313770754	50002.09454860529	49
50187.75682949258	50252.68478963884	49
50302.1983391893	49965.6698737456	49
50263.48953536781	50242.786384208375	49
49926.5503393345	50266.778328250635	49
50289.870803726866	49824.45253432913	49
49990.178806064316	49970.92438805532	49
50261.741874084706	49774.92160645449	49
49815.773512968924	50356.24576321568	49
50317.190713066106	50226.512625792435	49
49856.64290030376	50317.30163084869	49
50065.14250647434	50241.1956005367	49
50004.48969309226	50266.535678829285	49
49915.93508109029	50038.587443009754	49
49743.14308091726	50175.16355079682	49
50289.436328224765	50014.293822186024	49
50257.602439947324	50295.70853979179	49
49807.90611507619	49968.05515532121	49
50056.13798904768	49859.72970770482	49
49855.8441226854	49947.397576844756	49
49913.89391967092	49988.06818232066	49
49991.37718666642	50044.598212433055	49
49743.16788052657	50279.877892279896	49
50071.70748488767	50299.22610931727	49
49866.69206983969	49896.55906019514	49
49785.278043638915	50075.356055992765	49
49692.02468406917	50272.46621349314	49
49766.4979807702	50000.16952262414	49
50365.67782746958	50256.00312501947	49
49944.88683837238	49946.2852947834	49
50200.24249261449	50075.48905337946	49
50250.687685350895	50047.855216251046	49
49811.876053490654	49911.463056472516	49
50004.90346312812	50319.25011470313	49
49896.65593663578	50355.82314675189	49
50003.93852209433	49871.83680380209	49
49755.96353043556	49893.54486403151	49
50213.386917907155	49749.13103434243	49
49710.75565430003	50222.702164085575	49
49918.80330801885	49892.106539466666	49
49954.44437646698	49845.49205749729	49
49968.349036893465	49791.285503077626	49
50297.40254799297	50097.074459091054	49
49744.21483234394	50335.99126670462	49
50053.377665833345	50347.21615639626	49
49697.47530574283	50148.2209553546	49
50210.44707443515	50313.41592633397	49
50382.01684495568	50307.11381668678	49
50415.717594358604	50234.16114650137	49
50434.36567192855	50285.085166919576	49
50293.26492798578	50146.9585940634	49
50476.46814118032	50248.4397844215	49
50363.30015324707	49869.92698717049	49
49712.59767589061	50382.61736074569	49
50329.41387289722	50308.02417729937	49
50309.61568063005	49746.51490662224	49
49658.68574729617	50316.55263022655	49
49784.89335837081	50396.116971008465	49
50023.24810347166	49811.592153467995	49
50359.798672221106	50024.94547416085	49
49999.54883515239	50374.465479099024	49
49909.36410639973	49813.96164963603	49
50312.920325237494	50358.58643642828	49
50381.22077148334	49814.082514242735	49
49619.916377847134	50284.96787969042	49
49961.85881397186	49736.49337167035	49
49863.979644973035	49780.8129650255	49
50027.794801576674	49761.5152214325	49
50423.63304704856	49842.27504287256	49
50528.281837859155	50259.54607791754	49
49952.70867436419	50320.99682159326	49
49728.3855231422	49941.984176237616	49
50008.133210761036	50427.01754020762	49
49989.11405994133	49686.09744348177	49
50377.899406978904	50080.77311556336	49
50160.72115025434	50302.019523099174	49
50419.632724789735	50027.94775284184	49
50058.126811132766	50457.62586121923	49
50403.20409652963	50126.27717476125	49
49641.563979428625	50147.93844261762	49
49712.785693103906	49989.62324201676	49
49733.69149383418	50041.42130734349	49
49684.66863935606	50071.88611272384	49
50579.24024353232	50245.818031029536	49
49779.67608937559	49846.60792254886	49
49724.50103536199	50432.23463212583	49
49858.01138159122	50391.597876672895	49
49901.853896288165	50419.876746652466	49
49608.79580201377	50334.688932424135	49
49638.768391232654	50383.1774620171	49
50469.51597471355	50048.43234037603	49
50044.52683886856	49690.63028831375	49
49839.14241945629	49854.11665805235	49
50394.3252755965	50181.0484206714	49
50169.07201714387	49821.78866649874	49
49603.32676473387	50189.01386529463	49
50472.50744485575	49830.5802991331	49
49826.94399886919	50434.98890713984	49
49871.64293667847	49730.42809243924	49
49760.620431925214	50127.277557125926	49
50446.10492799725	50188.843339888655	49
49902.80156561702	49690.232567939485	49
49588.83807571084	50239.74426992442	49
49624.0379074913	50432.32690806035	49
49535.3511725442	50251.192302213756	49
49730.66562503963	49817.510255869194	49
50023.13243983905	49638.877305954935	49
49662.20613852618	49983.41810553667	49
50460.13176153466	50336.01586141962	49
49991.03374169468	49592.4574299158	49
50368.33844243116	49758.50910241574	49
49477.79924603455	50245.05424337529	49
50441.300089271455	50092.35819769682	49
49783.83853238837	50467.80480649591	49
49731.941794915176	50488.01062214685	49
49718.53343373697	49767.2333139236	49
50021.725099035815	49930.214232402795	49
50485.95905543927	50124.11995687003	49
50031.320955503565	50508.96705445353	49
50039.74192564175	49563.68392448568	49
49811.958120913856	49763.973656300645	49
49661.45214754278	49930.46613900058	49
49563.39152479932	50372.117827299095	49
50128.969447181116	50259.85280976105	49
50504.11955568315	50371.35024781822	49
49850.642077943514	49667.56814476962	49
49603.10387092886	50109.922536001235	49
50553.54166965583	50388.98083276399	49
49882.92669067742	50468.64772650323	49
50081.815200376266	50406.55484179311	49
50505.615766732386	50172.58495673564	49
50442.65190288795	49970.188120891886	49
50494.516553107285	50421.27564777821	49
49492.585571881944	50302.166211220894	49
49555.22314864319	50131.99515193373	49
49667.630607077874	50468.6841569634	49
50108.36300591826	50456.30000096381	49
49949.4738548663	50394.335415455724	49
49525.33191918306	50199.95433580347	49
50512.71355971186	50020.41210623653	49
50434.91674938232	50380.242701118215	49
50521.42403878503	49842.01541704744	49
50065.98392876287	50549.12321209614	49
50108.951607750416	50355.77570635401	49
50583.853418713465	50437.19975651879	49
50449.93177978159	49905.99816654952	49
49689.4360041667	50522.68815226962	49
50287.84104633387	50404.32400036467	49
49974.65058251158	50500.71614398581	49
49633.9013367256	50053.38606346287	49
50490.234373304665	49781.37341041542	49
49941.5683616063	49609.51333395224	49
49735.97195685304	50549.410250955174	49
50202.38133642912	49693.819923384974	49
49700.46289794562	49892.83811037884	49
50246.04964624229	50442.16598925243	49
50152.47710411985	49718.16521519015	49
49641.60318543495	50550.90826500993	49
49952.4085730637	50446.25001228385	49
50494.84531471029	49960.0985382057	49
50542.50952476218	49760.21333270704	49
50105.41406972189	49750.3093747194	49
50147.18606053619	50391.044615996645	49
49514.40837355943	50354.931357912144	49
49997.10025786938	49532.34350878304	49
49787.1560909226	50526.643529229215	49
50233.841362406856	49650.27187135534	49
50572.41766074137	50338.477185019976	49
50503.12430917649	50474.27484597358	49
50155.81656118469	50483.31355706357	49
50556.027111998475	50194.675620043374	49
50004.02194834178	49481.11491708045	49
50642.11070285931	50439.530318594654	49
49659.08067152774	50205.596772496254	49
49889.56156863919	49632.42928420751	49
50253.34434849648	49697.14127098531	49
50354.302603453136	49701.2823297262	49
50424.5789263542	50430.678669613844	49
50010.78865168116	50554.70425739353	49
50593.989475714916	49748.84697558223	49
50556.722671745956	49708.58902215625	49
50326.90460315572	50446.346171140554	49
50538.29162594124	50134.570186845056	49
49963.70525702604	49446.169726549306	49
49595.44220789183	50526.590928854304	49
50559.90998503198	50490.395283968406	49
50378.77966931743	50392.68518599622	49
50627.28823346685	50494.14125559009	49
50615.88613901559	50547.33402594407	49
49485.65746796333	50404.81675918366	49
50006.375892420976	49413.95295603871	49
49942.900492650304	49392.0686019658	49
50519.16165317022	50085.98962352514	49
50051.23347364169	50597.132408790836	49
50307.31600232954	49674.10934172686	49
50591.33237740827	50154.46335249889	49
50340.80916766008	50124.739354743695	49
50524.90642744283	50313.65517119096	49
50208.902804690435	50398.751789549155	49
50534.86626827791	49929.4577379014	49
50486.28951834266	50527.372512413946	49
50070.60618187059	50646.93038418734	49
49674.20063141099	50418.99008282442	49
49730.43714436687	50602.67687782267	49
50034.81511055803	50688.054253798284	49
50173.400971707524	50539.31008609014	49
50132.21547520243	49668.66559943126	49
50094.305173020584	49559.809289336	49
50091.06679636071	49629.041926836406	49
50674.50220702581	50540.82265779586	49
50276.002944513486	49610.09717664948	49
50609.36794415791	49697.32227663596	49
49611.42415385471	50003.7396998545	49
49990.229035107215	49364.33729857373	49
50722.151122798015	50573.375936329016	49
49915.03329669737	49757.63145350223	49
49566.77606966732	50478.77520089185	49
50561.25370542023	49883.825634583256	49
50612.73217562663	50390.7792608695	49
50054.90904618807	49428.27434117356	49
50587.40011099249	49839.15916445078	49
50625.42378121232	49647.62864007217	49
50221.69631183526	50565.126117650536	49
50429.65649162396	49790.53843118016	49
49517.53992910714	50490.43002448429	49
50622.26301729252	49594.30079557287	49
49889.90218614019	49396.66347390182	49
49872.572519190166	49584.471241145446	49
50646.99824127494	49733.416526803005	49
49543.63361928702	50302.69167644555	49
50332.8766181066	49599.263587974594	49
50450.10518309323	49741.37337639458	49
49562.38971110391	50568.94375267916	49
50250.30692098117	50355.551214824474	49
49540.68978097556	50076.4494318635	49
49456.99020069609	50196.34087756957	49
50188.225295707365	50612.34101225469	49
50210.09138899376	50479.16082311604	49
50562.08052657177	49981.54282912912	49
49567.01726037237	49967.69427974761	49
49546.855562157405	50429.348742907285	49
50258.3818032004	50510.34632471984	49
49770.90188319468	50633.41559655122	49
49862.61044027195	49444.02693368796	49
49443.45336233639	50321.119189334706	49
50138.61187791443	49532.682545506876	49
49669.02639338819	49740.11576441221	49
50070.564805265894	49483.576127525	49
49844.19291209163	50510.63840906675	49
49400.41125563839	50354.70923915702	49
49431.586758759506	50397.45547913002	49
50114.30227860477	50512.20459554194	49
50074.84637281609	50727.123630224545	49
49399.805768777296	50187.33215000327	49
49420.3066892543	50243.56627887371	49
50517.341570859804	49669.06891152501	49
49470.15744356577	50464.99012219256	49
49457.442633277504	50522.062482266745	49
49905.183739884895	49473.37520337831	49
49814.54495035211	50664.9506597989	49
50620.202110891885	49980.60368748975	49
49646.1708797295	50601.49256083429	49
50686.40497271891	49765.21192812424	49
49686.844077659975	49843.96258525888	49
50153.8974633522	49768.22072194764	49
49487.3710911525	50061.59762444803	49
50078.497863620556	49795.171955004844	49
49950.54141565335	49322.87130747937	49
50054.80802099963	50777.92031241696	49
49352.25763976355	50339.936167321306	49
50308.89024085188	50493.925394163394	49
49497.28530227382	50132.15155649597	49
50689.651479793545	50459.49688684831	49
49728.18742571491	50671.44187434836	49
49865.42702600101	50647.974429765774	49
50196.27760919089	49607.77629054848	49
50738.94982220588	50435.83250800003	49
49433.72207602483	50085.548096953564	49
49801.16845920352	49685.48717606721	49
50288.18777610868	49561.60073997967	49
50500.42930243182	49731.454153825165	49
50721.75947409527	50624.63686693803	49
49415.36278394487	50563.10836059049	49
49522.04784344208	50013.9543586485	49
50693.26977766421	49704.42239914037	49
50667.17901744485	50636.41337279183	49
50107.01321904455	50590.192361187816	49
49598.25116599414	50635.60918113814	49
50775.5379144264	50573.944155312725	49
50478.334141065585	49629.95800280921	49
50783.58626553316	50464.38885547438	49
50176.74337493956	49494.44607984969	49
50466.94021516475	49691.89823363224	49
49465.7513104982	50010.09726995857	49
50211.0332956445	49453.79039747668	49
50635.93449519926	50183.40637428415	49
50402.641969195174	49685.31587893882	49
49979.2665905755	50671.26519991743	49
49525.970900610606	49937.74122635689	49
50786.04461018028	50412.8266777795	49
50149.655344590195	49585.91539447381	49
49761.085958195064	49642.35015473764	49
49345.27274431111	50174.736997432665	49
50571.93391221439	49618.72669274937	49
49758.09024267688	49733.635633249316	49
49818.62618388702	49599.94858243246	49
49420.42841767647	50614.2878893392	49
50817.7052913875	50608.212697380215	49
50605.11402886252	50293.20743673	49
49921.55021949086	49521.8654995059	49
50565.387533234534	50571.08407175209	49
50769.09946572512	50362.61488151783	49
50367.45295620654	49642.62651570034	49
49731.79224563134	49683.5626770976	49
50331.83462944923	49524.34633631014	49
50358.65179013788	50488.448608640225	49
50259.03951595993	49424.90476123304	49
50637.504237987174	49788.22130693238	49
49359.86939575761	50290.19112890452	49
49958.35924330477	50554.60671517923	49
49763.643251307425	49578.65132736389	49
50627.67338048305	50678.930710683286	49
49492.83015628471	50562.663142807454	49
50474.67674859039	49571.77514061092	49
50224.14383131523	49514.60741918152	49
50868.95307085913	50630.40067315852	49
50590.305867017916	50023.437227065704	49
50123.77314329237	50638.37197898436	49
49885.353394227895	49344.55693549574	49
49438.237223009906	50665.117612310474	49
50091.358707256746	49392.76627488186	49
50580.10644463417	50079.28176402109	49
49618.234876886505	49726.529904384515	49
49808.425771185044	50720.11845652756	49
50670.300613975065	49965.010986132686	49
50446.954086299964	50480.60162010457	49
50689.34107947098	50017.162025677935	49
49916.50736164131	50586.17888075735	49
50110.37483349135	49443.43635600187	49
50430.99145618071	49611.207630608675	49
50726.434840541435	49803.864108913505	49
50647.265599285296	50261.640674965565	49
49880.94285075813	50545.12860101813	49
50105.26776751585	50774.239294860534	49
49811.57353262197	50774.04113567684	49
50674.38649375095	50071.72502888248	49
49801.43352180067	50827.60550495737	49
50741.825369038386	50492.03387578911	49
50497.08194702886	49886.66321795439	49
50385.28912125496	49508.653761722766	49
50292.469147506185	50548.76666626792	49
49953.20837450289	50626.1592492644	49
50911.35309235987	50596.64382506616	49
50513.157058990604	50571.38711554326	49
50567.42081384507	49568.31424233227	49
49688.20215412857	50631.82983553093	49
49371.31251970381	50233.11258084735	49
50681.721302861544	50407.88488882862	49
50707.13385622056	50673.723338636446	49
49635.86839577889	49820.994261358064	49
49290.74658736181	50178.52059076634	49
49292.0982760709	50126.58115597844	49
49246.551898488426	50207.9736840647	49
50142.45826543115	49402.21124361322	49
49209.00117606624	50167.08701056796	49
50718.947018522435	49932.169902368536	49
49272.72603867002	50077.53321662202	49
50174.26370615807	50436.382112900166	49
50164.33278705713	49357.17464027925	49
50937.60661989256	50543.92615398004	49
49683.103696346865	50701.67476744994	49
50075.067166522735	50831.79291166263	49
49220.47118869118	50067.898348064096	49
49631.433403378716	50685.186798598676	49
49870.25456666267	50771.140197791094	49
49160.978923797076	50187.89618914592	49
50779.83328281925	49814.36071170966	49
50686.98479897353	50303.721666485544	49
50710.802197038334	50256.393542702615	49
49563.47676092063	49707.576809653285	49
50678.945631849725	49623.68956407431	49
49836.5216166375	49374.60708141145	49
49391.349143857304	50695.30381262842	49
50427.68668015383	49470.54488524699	49
50773.94395740004	50632.68394254959	49
50582.65099329841	49517.912676314394	49
49812.40892183197	49459.158304047305	49
49757.04531874375	50783.08689040512	49
49818.68174017552	50610.275395716315	49
50885.5379880251	50528.83112409913	49
50611.48468755214	49912.30755424054	49
50729.00663856828	49875.02979166822	49
49742.56448865472	50723.85890953012	49
49737.10556793421	49530.588678936874	49
49384.696323233184	50432.03189322185	49
49760.03012083552	49441.47527027925	49
50791.00980551814	50310.126512991905	49
49379.10082397934	50645.368285254284	49
49563.0253292384	49899.76674263903	49
49334.44280851437	50094.89650026698	49
50133.1914863648	49316.032796977306	49
49908.38372481914	49288.3348752415	49
50481.23653127931	49515.60021380653	49
49853.92574459082	50836.57105306425	49
50835.35350993742	50535.27771060711	49
49697.425914293584	49643.98189012134	49
50267.87768096944	49479.008877721084	49
49556.43154501785	50670.263827114904	49
49392.795675261405	50118.95078890929	49
49525.98219288716	49752.86745755162	49
50810.050100104636	50671.89523409799	49
49434.43762341681	50734.52673214859	49
49339.48316670686	50392.36298257573	49
50906.2183036449	50674.15107917888	49
50418.024769501804	49553.75325210141	49
50798.86336405647	49760.66877938631	49
49413.77497102012	50493.08527576187	49
50430.0547368503	50540.87563773527	49
50914.3370363428	50726.52345596948	49
50876.463221685735	50760.87312618045	49
50374.165815507266	50542.11308312645	49
49902.9550663572	50811.37190821998	49
49699.66562616184	50782.36780337396	49
49373.89352145645	50524.53442636309	49
49617.88950980782	49671.9710939162	49
50761.53522121364	50232.236327621205	49
49379.06458764658	50745.72534008657	49
50654.09836286961	50126.208731104896	49
50196.41286386456	49404.14761499711	49
50785.65184691942	49707.518090680685	49
49377.10662982529	50803.9880779059	49
49479.342413982195	50761.2068867962	49
49477.601418549544	49727.88905756497	49
49506.52529177318	50716.155390548905	49
50307.795237554805	50605.58215573429	49
50851.454003395156	50712.63535986738	49
50155.49990904619	50796.818966638406	49
50312.93563512166	49423.426649459485	49
49824.22160074732	49318.62718337359	49
50673.47297256147	49565.975506107985	49
50747.13000526239	49739.83265832184	49
50689.74919069645	50172.04111220823	49
50699.53714778592	49518.09160225164	49
50574.25006592387	50656.871183500705	49
50538.19350205176	49481.49247126091	49
50745.043243898865	49975.788842150985	49
49681.661645059445	49514.92223474696	49
50519.901816601385	50669.002731676046	49
49865.16118050621	49525.88437526846	49
50883.25466664076	50814.83613207766	49
49474.2608415681	50612.07559175751	49
50113.98100425568	49264.45223402694	49
