# Supplementary material for: Abundant Topological Outliers in Social Media Data and Their Effect on Spatial Analysis
Source: PLoS One. 2016 Sep 9;11(9):e0162360. doi: 10.1371/journal.pone.0162360 (PMC5017681; doi:10.1371/journal.pone.0162360)
Supplement: S5 Dataset — See the respective attached file. (ZIP) [file pone.0162360.s005.zip › S5_overlap_lws/clust_51_60.csv]

50000.0	50000.0	0
50005.617866136956	50000.0519731636	0
50002.52047643192	50004.876090250946	0
50002.689334711264	50003.13657812308	0
49993.82957819091	50000.67820598295	0
49999.02133034173	50002.74311771021	0
50000.62508924751	49997.57153556058	0
50003.12463782944	50000.09610427862	0
49997.57385027558	49999.84121669528	0
50000.7474054147	50010.00724846448	0
49994.4714122237	50008.6578664922	0
50009.65697956892	49993.518401903086	0
50006.21919399996	50005.54852243241	0
50001.095320914435	50006.51696888545	0
49997.76648551505	50011.80979805977	0
49992.871942356476	50015.39754370275	0
50012.74981278483	49986.73871695857	0
50018.58647191826	49990.55611261125	0
49993.479156172514	50013.71835514086	0
50015.96499319302	50006.705808788436	0
49989.3655601913	50011.220919868014	0
50020.12901804716	49990.64524344877	0
49997.53397774438	50013.28163175991	0
49992.02291687238	49993.22394946702	0
49993.70087287382	50012.49075380555	0
50014.038708603686	50009.481436982765	0
49990.5206090736	50010.10707474396	0
49995.815075999715	50002.757859915895	0
49988.57262477311	50018.87567586168	0
49985.205754429204	50018.991416067714	0
50000.753092597726	50008.92987510806	0
50007.12835689727	50004.5064469943	0
49988.18316939765	50021.965627571284	0
50023.00980510928	50012.84799172331	0
50015.303310407464	50002.549411548316	0
50003.71952171015	50003.70894044671	0
50008.88986368925	49979.077652611086	0
49996.81979534139	49995.34390749475	0
49998.94671960802	49990.96645783639	0
50007.58827520875	49972.71365685861	0
50008.876317257826	50005.85307888341	0
50000.8144250401	50013.706889942834	0
50003.714838425534	50007.820901458785	0
50001.588387733704	49976.2283774819	0
50016.100105237405	50010.206884821266	0
50001.35678820628	50015.50812547974	0
49986.21253594532	50016.916857276745	0
49996.35393901498	50000.28888942667	0
50006.46273709469	50012.86513056279	0
50004.75420497777	50017.69122242193	0
50005.66435559645	50003.276707844845	0
49992.34798452613	50027.8751629872	0
49995.45944176766	50024.66749863028	0
49984.74545734642	50026.693621182414	0
49991.107740510946	50005.27986082665	0
50002.66515454976	50012.75072682848	0
49981.244047583124	50021.223953608634	0
50024.3612314805	50010.80504013063	0
49999.239320752036	49976.959525565035	0
49987.115787018316	50000.97386580161	0
50005.81254185144	49991.93259326773	0
50009.513775259125	50007.19859393015	0
50022.34214683989	50018.54227954308	0
50018.211643719034	49989.32904480352	0
50004.547079700096	49982.58527082029	0
49988.8456146988	49993.5372812326	0
49990.448020219235	50002.43383338751	0
49988.8883163795	50025.70348757823	0
49993.95605091015	49990.62298435866	0
49979.57349343251	50017.44743331287	0
49993.61998194337	49998.8335980756	0
50014.931316771435	49985.91142186888	0
49993.608343833825	49992.74728509485	0
49977.440538726456	50020.13597552961	0
50007.968850473684	50013.02057694987	0
50013.34750767807	50004.97356768187	0
50003.200530054564	50017.44372002275	0
49999.23305352258	50009.409663930746	0
49991.425046132455	50023.405105677804	0
49994.724523319564	50019.00029264135	0
49991.27881765631	50010.76046682384	0
50006.84586173645	49978.00618291794	0
50028.831314768526	50011.34911333689	0
50001.3612650346	49979.21196468529	0
50020.98863127538	50004.80596532164	0
49998.75093557429	49995.82732925432	0
49995.4441258003	49997.28253788326	0
49991.489081565116	50012.21829990068	0
50006.24099323281	50011.48454490207	0
50004.79866590971	49991.89932227533	0
50016.233772829895	50003.19904894724	0
50016.714459267714	50015.182749829175	0
50017.7315448403	50017.16734048088	0
50021.991572317085	50017.52189201108	0
50006.91518930322	49998.42962103721	0
50007.56048927315	49991.89347014625	0
49993.93809606977	49988.93913320493	0
49987.00664227186	50012.58033247648	0
49997.0858178483	50008.93395138812	0
49994.04919956522	50016.66461972759	0
50011.84285352973	50005.72617756539	0
50014.481944166946	50006.68362759123	0
50007.871174675056	49990.44715453634	0
49993.63386266311	50008.00409428245	0
50022.74306037996	50021.18141586944	0
50005.93254669708	49984.05523899566	0
49992.24889826113	50009.939607623324	0
50008.4427934885	49998.58463635654	0
50001.04290890485	50011.37214186102	0
49999.3052704781	49993.19977632991	0
50010.89753360852	50022.16578353757	0
49993.175524820836	50006.918569045156	0
50016.91622746796	49988.41137453173	0
50003.59408194109	50010.58844588422	0
49989.481770527505	49995.4861177332	0
49984.73585085144	49994.20070302458	0
50012.837114776354	49985.1365133406	0
50000.34305247011	50012.785151609714	0
49995.93687457166	50016.99500522154	0
50003.31097355637	49986.238309245724	0
50000.04605916713	50022.082498322925	0
49979.589436539696	50028.499326432466	0
49985.52414874005	50010.01286309389	0
50007.108907010544	50020.95847414887	0
49986.966473469394	49991.51938352491	0
49996.327747491756	49980.00227674999	0
49988.17212697217	49996.38698153703	0
50019.31313217457	50007.61923985611	0
49992.53588896353	50022.37133355393	0
49999.09466713823	50013.476121375024	0
50029.14446966455	50014.75448633938	0
50013.38928689112	50014.433837214296	0
49991.27886238349	50020.93796858425	0
49991.83480712943	49987.47643329798	0
50024.589045646135	50016.69583277622	0
49990.247207031265	50014.37724764673	0
50003.43966867959	49997.20275845644	0
49979.17630883298	50019.5881879999	0
50004.97473340724	50011.470830402024	0
50000.53356820436	50002.76897484182	0
50001.61653316917	50021.572832778234	0
50018.94424032681	49993.60663840168	0
50020.38047703234	50020.74765985587	0
50003.83350669472	50012.03122730116	0
49994.89504568151	50012.84439750901	0
49996.87682846905	50025.861913791916	0
49997.098711243336	49994.16967536577	0
50008.03526460013	50010.35644971345	0
50001.92318083519	50017.45295154525	0
50000.377491796935	49976.984220335165	0
50026.91338485968	50022.55672487124	0
50010.45322470468	49995.07446463879	0
50025.84685964897	50018.18498681671	0
49990.80211823522	49972.58716393453	0
49994.72272385651	50011.37120620343	0
50001.852378398005	50018.878474248006	0
49993.667654834906	49987.16892821146	0
50007.45552580738	50016.24722775261	0
50006.35128652182	50019.260102430024	0
50017.30387364059	50007.37394946992	0
49992.58703477916	49996.877168060775	0
50009.947620039384	50010.555094314834	0
49981.69947842373	50032.69512916941	0
49998.7770444248	50004.736977470784	0
49994.8396787193	50028.32619228644	0
49982.117999111564	50004.50644407321	0
50013.2587395598	49973.331376080634	0
50007.117533706994	50013.97330272922	0
49986.106936163014	50005.875429998	0
50001.72815943438	49991.6223069385	0
49998.46111792426	49998.329947724305	0
49993.05079443288	49995.51758079045	0
49989.09372078051	50029.30164552847	0
49992.520614717694	50005.040407713124	0
49983.052676738946	50016.443790599325	0
50009.99933301167	49987.13042252917	0
50015.98052851708	50019.71642252736	0
50016.21088632802	50021.48245778065	0
49998.70534882709	50006.917655615514	0
50009.12283055781	49982.086019546914	0
50019.024422535396	49979.180277617896	0
49990.26812337824	50030.2433063761	0
50003.491373859586	50026.35326489596	0
50014.994024579595	50017.72461282274	0
49999.503039100484	49979.993643984395	0
50016.59446989725	50011.704717480185	0
49987.5977680182	50016.2290938631	0
50006.390223561066	50006.65247227412	0
49981.80446184957	50026.90913270939	0
50031.93010862833	50017.21669287606	0
49987.002216492045	49994.37889454773	0
49985.92984921823	49988.95089163288	0
49987.43993140122	50031.405447704085	0
50013.74744611762	50012.43595942395	0
50018.7613895136	49998.645986736985	0
49976.04473665306	50022.98122919165	0
49987.940111189746	50038.4642042733	0
49998.49833424281	50015.34065276485	0
49994.770924699485	49982.39483626172	0
50000.81946056605	49989.27299020345	0
50016.92192325264	50018.480079521134	0
49995.77472700451	50009.82146876009	0
50025.69800720146	50020.491751462134	0
50013.55698775832	49971.58637274212	0
50011.00484594075	50005.00909070638	0
50026.67566909949	50012.980460931394	0
49997.33402353429	50017.842517393554	0
50004.40707653658	50000.68201633885	0
49990.062388632665	50021.873354042815	0
50007.94935946199	50000.55027054603	0
50021.52709422977	50008.28070517207	0
49974.42067889195	50019.43514323515	0
49993.46267817778	50033.181532471506	0
50011.86235055272	49996.41798817724	0
49987.663678211175	50043.84812144951	0
50007.67900232572	50007.70860501627	0
49994.15871647191	50038.08133593811	0
50007.33149770581	50022.79586273945	0
50012.948596504204	49999.23930996417	0
49994.60830319436	50003.57991862978	0
49983.259687413985	50006.67382320212	0
49987.767663779436	50025.748578925755	0
50000.377272225785	50031.02940101947	0
50006.200386445016	50001.51095319235	0
50025.26392312976	50023.16967630435	0
50013.22075925868	50006.565093937745	0
50016.585940684716	49986.990231434385	0
50010.34109688018	49983.7662747601	0
49986.57033639794	50020.426911942945	0
49995.74608418766	50014.093268935794	0
49979.820894012235	49999.83087349788	0
49992.848058799624	50018.606894891454	0
50009.49589345917	50004.08409166397	0
49995.445185531455	50015.34504338111	0
50012.65381958483	50021.704694713684	0
49996.32469968638	49986.25708256548	0
50015.35167753262	49996.81578074006	0
49986.545683340795	50011.15751195093	0
49999.01544000135	50031.23030123682	0
49984.04955694483	50033.704391224725	0
49996.34341982974	50016.06335658903	0
50003.28740459564	50033.504668726906	0
49991.228567853206	49998.994701024145	0
49998.48690694425	50034.82578726027	0
49978.796080530774	50029.228557862385	0
49972.68784987362	50023.40757561975	0
49979.767530607896	50006.443727209575	0
50003.901374846355	50022.071294366	0
50006.68412061943	49996.90955893893	0
49984.807419862154	50032.82916653138	0
49978.76889817724	50004.212907244015	0
50003.12234167268	49996.03595609164	0
50015.35949676402	49981.16546488212	0
50022.09116220106	50006.067597515845	0
49983.69614882663	49993.828876330015	0
49986.78398419033	50021.42345671076	0
49981.729597247	50017.71289487197	0
50005.12751088182	50026.85013294925	0
50006.22458721331	50010.28292114303	0
49996.483865586386	50007.00468741623	0
50009.52473506737	49992.39278211181	0
50014.49173332011	49995.93493838386	0
49994.50958438835	49996.90612479115	0
49987.59907203679	50009.38172949153	0
49984.960476002576	50031.0667794853	0
50008.74957161253	49994.92256567525	0
50010.46636301196	50003.077502344924	0
49984.148036034974	50017.19326230654	0
50004.971353289846	50029.65237519613	0
50012.70520670574	50000.99789815918	0
49989.42472028371	50007.06726861293	0
50027.670453407736	50018.20325321183	0
50011.440803861224	49968.8031552737	0
50037.945541020505	50011.155881581384	0
50001.96560497818	49985.14721363819	0
49991.94746759981	50013.46046976003	0
49999.00956378052	50025.146383235246	0
49982.77803511375	50003.13282277213	0
50014.11323694496	50000.20060613697	0
50023.13171616355	49987.58322604696	0
50004.21835121946	49971.40399318016	0
49990.15117831817	50013.05817990865	0
50008.16124251416	50039.635897582004	0
50007.9107866898	49997.54848848105	0
50000.976005797296	50001.37556251932	0
49996.1869171375	50012.1411597242	0
49981.777229712156	49995.12804494148	0
50010.25573551855	50024.995130932744	0
50002.20217308013	50029.874141640044	0
49990.618018822985	50036.4754032552	0
50022.654906278236	50014.17767062547	0
50000.18629733061	50004.775095715304	0
50025.70954018735	50015.05150700048	0
50028.39076938722	50013.5273054852	0
50004.52778030394	49989.54551679142	0
50016.11597760707	50023.63763528583	0
50012.06226017531	50002.80007589341	0
50015.57500712852	49976.59380574366	0
49994.04699387851	50036.766962947055	0
49994.23147591261	49994.86285691521	0
50014.20591833191	50001.96130031095	0
49991.086709624265	50026.4410707605	0
50011.53302681228	50007.14228004492	0
50017.28634181816	49997.76666689308	0
50009.97828130183	49998.98694511831	0
49998.42280858828	49997.16648699374	0
49981.63287193219	50012.98265475019	0
49991.38352638326	49994.802665766714	0
49998.19710648119	50026.74208698699	0
49989.2673735177	49992.100332574526	0
49983.60754580687	50026.18559871288	0
49994.711411941484	50029.90708723193	0
49985.614406423905	50041.25400036813	0
49989.39807355238	50009.12529163965	0
50001.85647537816	50002.18674254224	0
50007.411759296454	50011.884343995625	0
50012.52113279647	50010.93874121604	0
49995.30592486966	49991.43488924765	0
49979.11028741994	50021.34781520681	0
50011.93847514872	49994.777266105055	0
49997.2733219588	50022.30152669196	0
50003.09050523105	49994.98168183356	0
50023.58458192335	50010.008031241385	0
50024.400635161015	50015.63969515379	0
50009.31669316404	50000.960651664485	0
49988.547157255955	49986.54015875034	0
49987.42716531743	50019.481186598656	0
49984.02617602661	49992.260688525654	0
50006.996567558	50029.43673642438	0
50011.17538221257	50014.127750046806	0
49997.479248524534	50003.13788148927	0
50011.23886805816	49977.80876427163	0
49992.68056377014	50025.21909796744	0
50017.791785206966	50004.10504468356	0
49976.18799995448	50019.12711047864	0
50003.16269428631	50018.86082004992	0
50013.78688239874	50015.99415080916	0
50034.04869841953	50014.82994020081	0
50020.13939552426	49964.31969397732	0
49993.31683021726	50002.431098134926	0
49989.127824122916	50001.31052695597	0
49989.148691333205	50036.650567528675	0
49992.04054653573	50033.88130223572	0
49997.310770919445	50036.47767098101	0
50014.313896486216	50011.5437939993	0
49992.59109417176	50000.573211457	0
50003.566652880276	50030.50523785303	0
50008.267877108185	49989.07992392232	0
50003.849215893635	49983.772560070334	0
50027.92889428372	50020.7037335592	0
50021.73705097939	50009.564116499336	0
49979.67136981523	49996.9167302186	0
50023.68623823112	50004.8260394773	0
50008.60181165578	50003.29954302877	0
50007.03426341326	50002.78519483586	0
49994.34337435215	50032.255215823694	0
50008.65204366756	50021.587738195856	0
49991.824498461094	49968.903099107214	0
50018.683804969405	49969.64528418167	0
49994.911833902814	50002.06249770319	0
50016.093547154676	50001.04383182233	0
50014.49326475696	49993.41580814624	0
50010.70785577176	50012.68365077591	0
49992.09018308693	50030.92397957105	0
50009.82484592517	49966.31554819194	0
50009.86338540017	50029.15447883959	0
50017.04459773899	50009.42883168941	0
49975.05479511751	50020.48444939664	0
50018.814266957874	49976.935422037845	0
49972.86988915821	50011.1602949544	0
50018.73839936864	49964.38397057632	0
49986.31902075687	50007.88823209961	0
50037.84677869666	50013.49214320599	0
49986.7626497455	50022.57075428513	0
49991.27558686835	49997.38676047086	0
50021.65196854081	49986.9755175455	0
49991.72022925353	49991.05799227098	0
50014.31039277268	50003.195809406076	0
50006.33076488964	50021.85080608137	0
50002.45842725257	50020.733578880114	0
50011.95436890833	50032.05146346114	0
49976.475326719534	50026.32249645093	0
50004.463461898726	49974.22705170795	0
49979.26540775074	49998.92037446053	0
49985.75689271241	50024.974625693074	0
50016.455724572654	49985.246793367325	0
50017.17577699267	49991.01902038148	0
50000.601946745934	50034.29818728195	0
49992.16185760877	50007.363039662254	0
50008.80198918544	50016.70893323739	0
50008.86332272949	49997.23757014096	0
50005.45492158128	50004.812675392786	0
49969.349246922604	50022.47156029463	0
49976.08853392796	50028.32756045967	0
50002.331688862534	50006.25738942542	0
49985.74764509577	50012.984861611265	0
50002.02318493679	49998.08436648884	0
50001.91558525365	49975.034283284134	0
49999.095815587745	49982.605861267206	0
49978.35180052781	50017.54967237323	0
50012.38340044227	49979.87179005157	0
50023.600333695045	49993.823460517066	0
49990.4001842264	50016.861106052296	0
49996.075796262594	50028.875218757785	0
50009.63871960279	50009.357844056445	0
50014.32338329563	49980.620621059534	0
50004.370390024604	49999.55927239333	0
50009.933266449494	49981.04026973331	0
49998.279070073906	49989.14790118183	0
50000.09027862911	49985.965986953976	0
50007.58425433884	49982.493922115704	0
49993.48622997502	50027.222240225536	0
50017.4955434832	49965.03907990478	0
50010.51554905166	49989.16362642156	0
50017.824674773416	50002.22275061968	0
49990.75178922058	50034.86742795569	0
50021.88043196609	49961.175165641675	0
49996.64421145819	49998.7371607102	0
49991.75780021829	50019.4660592154	0
50027.913500418224	50017.15451996617	0
50013.81569746937	50019.689133858	0
50004.28831352451	50038.52084396365	0
49992.77931921248	49991.59900125161	0
49978.65701512325	50012.84377515613	0
50004.77482026446	49976.135135741635	0
49995.813684054854	50035.236614467474	0
49983.03468438865	50031.81985864512	0
50004.71734782377	49993.66931775265	0
50025.85747707013	50011.10938751277	0
49968.74387753086	50024.80184334084	0
49983.529336245294	50009.64252562868	0
49993.39848285341	50003.617739878144	0
50014.46718570509	49983.96089301351	0
50020.173441734536	50016.480228422304	0
50007.693507416174	50033.053834120445	0
49993.186312447346	50024.280714627246	0
49994.973836738965	50021.34108776201	0
49987.60408232425	50005.36708203352	0
50009.56722554615	49985.41140067304	0
50011.064823329914	50009.00448136461	0
49987.27549327144	50024.53233017405	0
50005.69923091442	49985.19514755773	0
49996.55414988045	49990.38935152011	0
49995.07237807018	50042.04749290123	0
49995.256284043724	50007.171566107325	0
50004.63754884523	50025.44366895706	0
49993.49255571869	49978.12434827637	0
49989.83621802233	50027.89987456958	0
50001.51715467434	50004.43497947403	0
50001.41748931328	50028.01783116377	0
49988.46472947548	50014.56638681003	0
49995.615601532205	49989.10904325816	0
49999.81186632161	50032.984149561446	0
50018.44718751919	50011.09523383245	0
50006.87791557796	49974.77446315902	0
49998.651631418616	50001.085531096855	0
49973.43281330659	50016.31538166456	0
49999.58320808095	50030.37685735507	0
49993.2894251306	50029.713716955564	0
49975.40500419498	50029.76201243983	0
50024.11542290242	50025.79299951493	0
49999.27756647585	49989.79791973968	0
49975.331603970415	50018.305052245814	0
49989.444688856944	50015.01093933485	0
49977.12504489644	49984.27347298042	0
49990.25690366514	49976.93831099457	0
50008.542487659186	50029.22940403769	0
50030.156146407935	50022.63532110915	0
49982.07322711716	50040.05289780173	0
50015.510839560164	49974.52445377229	0
49991.451148315326	50008.25060634001	0
50004.828070634074	50001.96933190945	0
50005.25330437662	49996.96558677492	0
49985.312292490395	50028.4759868639	0
50009.362837543355	50030.82482796203	0
50032.563228420164	50009.47854831758	0
49995.611104707394	50005.87596824924	0
50030.271117137454	50014.62710637189	0
49984.88558796916	50014.44361380154	0
49964.64000266914	50008.941933773196	0
49988.96237106808	50042.15384836116	0
50009.56366943694	49988.76303901595	0
50003.12119682203	50036.8696976103	0
49992.18350608743	49998.14283062459	0
49981.495117914346	49992.42868929224	0
49974.716587797215	50013.61636381599	0
50007.40338647013	50005.50670355559	0
50004.1132212756	50009.0422421293	0
50010.68776219184	50018.411945879954	0
50015.32555646248	49998.84607093262	0
50030.745394478356	50020.15587370813	0
50025.03173903792	49992.682176105074	0
49972.46927924088	49992.61330818193	0
49996.89332440772	50014.40214761091	0
50028.82168033592	50008.767927582856	0
50012.027869657475	49992.27122572834	0
49986.86969018716	50002.801212535116	0
50034.801909062	50011.167777959345	0
50022.083673384936	50010.63417620861	0
50009.30764203974	49972.31312632704	0
50074.38720706478	50137.63869891676	50
50086.08953999224	50083.85544212583	50
50124.84456959207	50044.93739772762	50
50172.37687984509	50016.80159313819	50
50157.9352234918	49964.47972155839	50
50021.576645442554	50117.618125063294	50
50060.46015675144	50188.93733559547	50
49972.54348211764	50090.18212657996	50
49987.89895334356	50161.88027884205	50
50137.24706638482	50095.345425562635	50
50187.212225985924	50119.604343493644	50
50019.51069671384	50223.844912317036	50
50226.60177416756	50039.83422448852	50
50211.36595926515	49981.19429878377	50
50267.38362435092	49998.79319180753	50
50053.066983725286	50270.08352307101	50
50127.45693815002	50146.481974780305	50
50128.032769505895	49917.18375085721	50
50279.40423199025	50051.28271892419	50
50017.208685722	50065.363160180335	50
49988.834798275806	50015.08416498603	50
50204.805891611504	50175.28661645452	50
50120.48271438124	49865.56721391044	50
50005.52946396253	50301.56304301199	50
50332.5103235728	50062.032018630234	50
50295.362081727944	49948.14937401069	50
50073.13499778766	49841.08575754309	50
49958.358547964206	49964.058290640496	50
50270.56049349623	49896.43062829023	50
50079.533140356194	50006.3787114664	50
49932.06235413884	50183.73423528955	50
49900.78421185397	49957.927524073486	50
50312.050281546086	50114.740766768125	50
50122.06372920381	50203.73480416566	50
50214.82433490204	49895.87235546486	50
50285.19564904513	50165.27143007308	50
50366.44911584882	50134.943241566754	50
49879.52105866596	50156.091166039376	50
50238.71768006463	50092.62025493342	50
49984.64371860666	49919.05980198215	50
50126.86731213913	49812.621368817476	50
49847.081625261606	50113.62384789451	50
49932.92460036534	49894.49208467766	50
49879.57039458395	49871.53074426981	50
49849.275278818925	49983.40397278343	50
50323.00722999808	49891.23638379248	50
50351.41412233871	49957.18674453451	50
50261.27899580528	49845.517441142234	50
50021.65226327391	49811.12772274168	50
50054.052848806175	50325.496089151304	50
49890.90137453962	49821.21339810565	50
49866.25429505294	49769.988682483585	50
49965.17168599652	49821.71211975479	50
49868.896845199466	50062.58705823967	50
50171.69250894821	49866.79441526049	50
50391.29549358176	50086.74839454389	50
50019.376072742096	50369.7948666187	50
50373.302647726545	49905.90043204529	50
50163.9134721888	50241.56958810357	50
50217.202658831164	50238.0730170208	50
50043.747811909925	49916.25016596783	50
49957.426623717634	50336.66108617065	50
50107.879293231934	50280.30940541492	50
49935.07996539274	50014.35190145408	50
49817.2160976321	50066.671838175935	50
49772.75980162372	50031.0799423559	50
50084.69505582047	49946.91533739844	50
50058.539771664975	49774.81248636307	50
50312.30043185255	50217.052000862124	50
49797.196126110255	50144.498450778316	50
50295.19242880925	49798.31110030773	50
49829.287972446225	49897.280455978784	50
50055.43681304212	50417.475215301136	50
50189.98465296654	49812.64243762777	50
50010.136226184026	49867.45023626684	50
50349.88638100503	49804.42198325414	50
50094.84081337829	50456.55144985206	50
49933.74375664613	50129.63671627901	50
50101.440929295524	50389.58449814231	50
50042.87485224062	50472.42367425522	50
49720.58027352818	50045.129338050756	50
50387.501652613944	50027.91822569612	50
50340.82871357856	50259.47200158775	50
49958.84492950584	50276.90194747769	50
49899.063195526556	50339.77987882671	50
49926.15108944924	50234.8822653521	50
49810.95856675789	49789.76964264598	50
49997.55368284544	49761.97053521185	50
50137.663829532	50344.76094802238	50
49781.41880155876	49916.067783737555	50
50394.40994931345	50265.9937635202	50
49675.044567664285	50068.7187962571	50
50008.29883478217	49706.474075493585	50
49744.85573640515	49963.51529989377	50
50188.88066177181	50286.98525591181	50
49864.667136470685	50212.7590534658	50
50000.052818509124	50418.4742139744	50
50343.403934419715	49749.60623866584	50
50396.763813859085	49775.96022264437	50
49877.85997626934	50289.37269508514	50
49706.37318970067	50119.42621395857	50
50320.78062773336	50004.49779330506	50
49753.39965369189	49801.77186878294	50
50035.100962532895	49966.575592344285	50
50329.51802713261	49696.66953652722	50
49667.12322105642	50014.30873913581	50
49806.3137761987	50199.999484456865	50
49840.92529634113	49834.757267835375	50
50374.28512046765	50214.648055303296	50
49986.95522192433	49656.59394710022	50
49726.64628840965	49894.1462177578	50
49788.20211416385	49844.48677767862	50
49681.387876193476	49930.43937869685	50
49690.73359531437	50172.98410490792	50
50099.4282486991	50508.279209770124	50
50243.17448246251	50287.70277888602	50
49608.02467880926	50019.1592501198	50
49747.12705591952	50155.802305851	50
50301.47760782885	49646.548388575626	50
49622.56655951573	49965.30922220043	50
49935.68063319709	49664.988960458184	50
50375.480766604465	49852.51517601121	50
49758.61689949759	50231.353791924	50
50441.46034500989	50230.399998738045	50
50458.98500930547	50177.55301324712	50
49615.12208727995	50075.3090473005	50
49869.38640530404	50384.10175109422	50
49568.32497436957	50107.46228174826	50
50444.1635947591	50030.03645937274	50
49697.370331576494	50224.02775552396	50
49551.23470068259	50030.40452165376	50
50258.9959812896	49750.974236387585	50
50189.194638488574	50372.64207575074	50
50231.33648872749	50338.35288565036	50
49950.93267412779	50400.739952988624	50
49879.68980868078	50441.85255364234	50
50042.447569931086	49661.50534665585	50
50488.66590152843	50135.75470378157	50
50034.02299928162	49607.062187603806	50
49949.27013826114	49612.3667512861	50
49648.83167232809	50135.835769083766	50
50178.52262173556	49756.07182530832	50
49767.91280147185	50099.8687923711	50
50472.87368761916	50076.00242545231	50
49594.03926615157	49914.131895303566	50
50469.69355999651	49979.22756152808	50
49918.76385211631	50075.856261948815	50
49919.68616755585	49743.42067360253	50
50025.83280965252	50528.2384889659	50
49881.68239548109	49665.06391117116	50
50063.97581193296	49713.57771489551	50
50140.50621139364	49720.9543674469	50
50449.36744519857	49775.990857365265	50
49507.67613510935	50057.92218358049	50
50428.84209945342	49852.95172536099	50
50266.86317341887	49688.81949695609	50
49570.885552218715	49973.015618385936	50
49502.22885861806	50006.35940949147	50
50152.551950517125	49667.84479284169	50
49643.02867916385	50220.1753669913	50
50258.81633154036	50388.696403421025	50
50145.82026432531	50440.61644082766	50
49933.169591121834	50452.13086430235	50
49681.69158896829	49865.37143873105	50
50180.0086833265	49622.814823624634	50
50107.81020779824	50560.5855106866	50
50413.59665863952	49725.417304105984	50
50451.72803013623	50283.89694793052	50
50391.30362512548	50321.20783859574	50
50246.2592281183	50443.31541880051	50
50517.87697725024	50185.10715981308	50
50059.63804529347	49559.57905226079	50
49932.79086082696	49561.698255799834	50
49978.997786415224	50550.13292869188	50
50512.740425347445	49948.60560902706	50
50418.18886056844	50137.97786097773	50
50112.745688378585	49565.661691179455	50
49506.3634947933	49955.15756504888	50
49883.28600118693	49594.59460803368	50
50572.4517414873	49950.33527838711	50
50450.8936808541	49679.70043538727	50
50103.69411032651	50614.44930914127	50
50485.60700082143	49718.3466568254	50
49921.66709332953	50551.29898034773	50
49699.41105767838	49776.25830861196	50
49978.45420493745	50484.930147654035	50
50300.66412638444	50455.79413343148	50
49542.99233222552	49917.599155552365	50
50379.68044648098	49670.57659329055	50
49663.22657597548	50267.30716471497	50
50500.86350844051	50259.001794096745	50
49838.32431785335	49696.54752571678	50
50539.84333917914	50130.38069218005	50
50461.376059046815	49923.166348597915	50
49720.88765105789	50280.683402010334	50
49952.543494363505	50597.335375617884	50
49800.286373755116	49966.44891308149	50
50404.500934068485	49623.62276509265	50
50291.12125301121	50308.42374556987	50
49525.65334874243	50141.293167851414	50
50232.31433137641	49650.31639112391	50
49823.306244027335	50270.5276417642	50
49566.69670015804	49868.01660121598	50
50570.11897943992	50173.22843279013	50
50374.21353607043	50370.0277299615	50
50472.4381986415	50335.986028652194	50
49563.33643534687	49815.82799135919	50
49793.120326392156	49724.139153908516	50
50319.269527726035	49598.300043340765	50
50092.765194819185	49621.25741255504	50
50235.622052576095	50496.77469741612	50
50464.66285767919	50389.90859979357	50
50500.16680149805	49881.61276869061	50
50627.449595164595	49949.07005836577	50
49893.96221395132	49516.58851713539	50
50306.51459905928	50360.83446151431	50
50194.39853319589	49572.3293332627	50
50492.34228100374	50436.3635824525	50
50501.70903567841	50021.917503251185	50
50074.766744194916	50666.660973873695	50
49987.22331955107	49570.71972594207	50
49609.803971472174	49781.720511941734	50
49679.641349733785	49723.303008941075	50
49836.29732120134	49561.44090510563	50
49777.28621851458	49672.19778408313	50
50200.0855755045	49520.41776108754	50
50673.43463420099	49913.4032692935	50
49450.88571950232	49944.662237161516	50
50706.26488838336	49956.867484427974	50
50650.952429099176	49998.5309368037	50
49662.145171489865	50327.29336393637	50
50591.476808960266	49895.63614836355	50
50215.80661499997	49703.30345780963	50
50150.68178518063	50495.61979508535	50
50541.18009520635	50056.215784167834	50
49713.17172082474	50333.80019982056	50
50185.21787062505	50533.329005284715	50
50490.989677587924	49638.34049693279	50
50625.867963547724	50156.03919294763	50
50561.767840093016	50006.95551436402	50
49821.41094003055	49632.96554056594	50
49614.37258278754	50299.125240656685	50
50182.10159804715	50588.30770099662	50
50552.83352186078	50271.855248536376	50
50425.80132009407	49576.74263278472	50
49565.271997271404	50331.26163538488	50
49569.67416325667	50174.20900924783	50
50756.50396142806	49984.288840747606	50
49472.43612885285	50124.30816149827	50
49875.92522840865	50583.87334069789	50
50101.639674258586	49678.34132237083	50
49558.61072522654	49751.916100593204	50
49397.85144325308	49963.17630598072	50
49616.336235884235	49835.008803078206	50
50541.38151238206	49618.667527444755	50
50205.42441727641	49462.73928040891	50
50255.418286721564	49511.36806502275	50
49513.10315228086	49853.06384526386	50
50675.49683959577	50170.16064997134	50
50675.87997308597	50228.177402858346	50
49682.219260265294	50374.51468244982	50
49439.389556274546	50078.0987105818	50
49865.96672449399	50641.590839059056	50
50756.82318081715	49929.021909325806	50
49503.52822046114	49741.00684046696	50
50237.55323120923	49419.5939467999	50
50776.98048275679	49872.920205208466	50
50703.81948837395	50121.17439590227	50
49834.32247027478	50325.35221934595	50
50726.467825388776	50237.25956653618	50
50024.49679790049	50693.34642880541	50
49892.86085689717	50502.64591044384	50
50776.916886790816	50220.325674311774	50
49520.19868963978	50369.17558241602	50
49496.438370974785	50186.51557161127	50
50214.66275599083	50628.0962091431	50
50421.9359621754	50418.58706338513	50
50190.660544037535	49386.26531834923	50
50240.15301229603	50583.37560863297	50
50444.99404326195	50471.528530591124	50
49810.14986617301	50392.95237692363	50
49834.843576554646	49508.03988590212	50
50135.01713296759	49392.50962464058	50
50730.14256887983	50075.29557578107	50
49413.85576538526	49899.86501392886	50
50731.706636916155	50174.283582633994	50
49851.49286333781	50535.4896126096	50
50349.21657925264	50475.2779985879	50
50058.93878795846	50578.20636398458	50
50467.65610650422	49547.2932395895	50
50415.33140245995	49966.35504161765	50
49420.6226820602	50138.00824494702	50
50171.663965506945	50660.92854027737	50
49486.07625385908	49897.50768379621	50
50592.272832772636	50048.55146306233	50
50263.90971708685	49593.41833187463	50
50266.9548413217	50627.443531394936	50
49567.75125532692	50400.21767058453	50
49764.53852940708	50320.341881444576	50
49473.82303485838	50237.78987518496	50
50691.376354310974	50278.026182443245	50
50770.96816704633	50111.65418035019	50
49656.86260621087	50428.55489533213	50
50132.975678375034	49337.61506096638	50
50597.13310762595	49605.82816272976	50
49965.59905768814	49520.629170808774	50
50078.64910323496	49510.47798459261	50
50769.23148527486	49821.649834529504	50
50828.42343823132	50125.48291388392	50
50077.55289894558	49387.71230923713	50
49813.80859314171	50657.93188713823	50
49805.33267499652	50512.97219310657	50
49962.325481785425	50652.1025354059	50
49476.94169448875	50341.80416961918	50
50134.541155702245	50697.51961295714	50
49624.59019664659	50388.463879101546	50
49780.7602081577	49547.062989769845	50
50632.71095059171	49645.369364508864	50
49767.03223633938	50634.11522097243	50
50235.858931746865	50676.886442706666	50
50274.121365166706	50537.22925500888	50
50098.26604125292	50740.989471775785	50
50525.29721559863	50356.55225143939	50
50073.16515077687	49334.380823960055	50
49445.50802549386	50194.507918880794	50
50434.35528155777	50528.56554720835	50
50540.17968152151	49725.58401834274	50
49811.63053669341	50602.15866292125	50
49752.62941404705	50403.813112600685	50
49717.36637595435	50622.20768489568	50
50602.793588993256	50212.55522151857	50
50807.130578000586	49920.104630633854	50
50034.595975101	50624.120308684236	50
49456.489629429096	50289.40993323236	50
50516.89162613057	49526.83736145949	50
50817.42882643735	49794.36165532966	50
49964.22046974017	49465.695020385276	50
50807.14494152627	50001.722804289486	50
49658.16115046154	50613.50853591827	50
50293.3862532073	49473.75142427794	50
49747.010369735806	49499.61759475846	50
49763.29880216588	50456.83890260706	50
50757.239140036254	49771.82154863099	50
49588.771846117525	49710.66688516321	50
50528.56002379022	49675.62046506628	50
49817.0939832822	50712.89133585713	50
49756.67035440298	49617.392605580026	50
50632.58502606981	49561.580079638254	50
50497.9352701709	49808.93746118566	50
49397.20671247678	49842.35819941208	50
49637.70993162399	49688.303743092154	50
50314.77070332669	49424.51575899176	50
50854.52642182326	49897.068580274	50
49338.607339613685	49838.06744935639	50
49738.773171203946	49716.07718503265	50
50160.508354821824	50750.56009897372	50
50872.6676867578	49796.6255620917	50
49359.57415935626	49924.58501336873	50
49457.29356574236	49855.21450029354	50
49536.51936422035	50284.2783194611	50
50545.00284854568	49787.24185467762	50
50329.79634014129	49512.66854948332	50
49615.77090177813	50459.860460582	50
50359.231604170905	49451.52634672156	50
49497.43989343624	49681.57416477206	50
49768.3106472832	50685.191599730046	50
50636.459880888346	49698.707836469104	50
49746.906433034856	49440.98639936087	50
50650.55733275077	49750.08311021321	50
49323.13839860099	49962.1376065885	50
50048.600847205	50764.25054931085	50
50798.60462988209	49732.36261914534	50
49777.14867676246	50555.94933159477	50
50480.00681826787	50551.757500283245	50
50713.27176978994	49810.39976208537	50
50630.20281972973	50266.243782770354	50
50472.191122900076	49489.647834201176	50
49711.51701149844	50443.93180094366	50
49720.1585533391	50720.316871736715	50
49729.020480306914	49566.4130681778	50
50059.03008817325	50818.79253961034	50
50204.768884486875	50784.68796019152	50
50260.4127104737	50210.65366505124	50
49813.79905578759	50766.79130626174	50
49817.51503053715	50460.1083934971	50
50328.69417670066	50537.56551424047	50
49420.56881546063	50332.68082559705	50
49364.87512854293	50138.30882569459	50
50374.49865651894	49537.83615372954	50
50822.49628087433	50177.88356546184	50
49388.67218133195	50196.905080171404	50
49690.16630397119	50671.26871829336	50
50039.92161506686	49289.725434498985	50
50579.477734677166	49661.74235765134	50
49998.58291108655	50787.19614795254	50
49538.30938115769	50449.22016902618	50
50895.86289098407	49845.29840999176	50
50835.71599784712	49694.17355954451	50
49560.925020420545	49659.562838442886	50
50529.49991762202	50483.31836899992	50
50591.32381651006	49726.57011653368	50
50684.40100201173	49560.52106873581	50
50662.91455186033	49841.512836486654	50
49656.526154074134	50491.46448350891	50
49805.20296922789	49440.98518993271	50
50501.5853159964	50604.10236372638	50
50743.012467787594	50291.9269075348	50
49799.06467726686	49385.9459945277	50
49698.741379871055	49413.37063756811	50
49682.02796689793	49598.02697158508	50
50718.63186795768	49869.323425015646	50
50597.42710852003	49811.67716850117	50
50413.83168259709	49456.29957460797	50
50685.3166968159	49638.49844656777	50
49725.67980509635	50778.56821536151	50
49644.79000573485	49436.20949366644	50
50049.85506519113	50872.15063466656	50
49648.55901958701	50704.195936387405	50
50232.68397145203	50735.60912856775	50
50883.862810823644	49719.70414211564	50
50018.06077328384	49520.7536560568	50
50865.19435516329	49987.21080480693	50
50781.7919821924	50048.988718733184	50
50735.61879936737	49568.256111391514	50
50092.146052555814	49279.55117746921	50
49409.18792144473	50257.737136953285	50
50752.01270972323	50345.90309824899	50
49537.18636356017	50227.045684824814	50
50191.05282476091	50837.058330406195	50
50535.06326305412	50643.838292008186	50
50018.210472833984	49340.13785555972	50
50473.35282481227	50654.94271008482	50
49438.46986134983	49681.09068631617	50
49942.05125745964	50798.740722082955	50
49863.14745530036	50749.3585388239	50
50257.562583323765	50788.87443987603	50
49983.42954555861	49410.26101034694	50
49658.72665814232	50554.241606654046	50
50337.21114024042	50409.19175620375	50
50553.44791213706	50594.54867801394	50
50282.584289898725	49382.36409930447	50
50007.65583754637	50914.79921966813	50
49848.924655101866	49405.144389103756	50
50378.61035390558	50523.76894743488	50
49959.67993492643	50707.271651120594	50
50262.99600951067	50842.47970146996	50
50780.70805074152	49679.62551505029	50
50693.550745231456	49720.98940950126	50
50544.15502050809	49849.53207771116	50
49650.160211414055	49554.03518598267	50
49674.819600413284	50785.52702025147	50
50809.772860384546	50350.900048836294	50
50575.20222437863	50686.2261487817	50
49897.22527933006	49373.057735686896	50
50917.44714508864	49760.01572073632	50
49954.10567418559	50937.35697663378	50
50144.51472131208	49519.94516485565	50
50531.19546938691	50726.49569539192	50
49996.80600067628	50970.47807196293	50
49882.16694157505	50696.86912130307	50
50828.185681289266	50230.94789358567	50
50792.87545049451	49580.94721188824	50
50148.481124177015	49271.016699227956	50
50568.157724570185	50327.40014364681	50
50268.11824398362	49333.3905504147	50
49864.575107175166	49457.59189125475	50
50605.23916380859	50621.33678200841	50
50255.80923433385	50893.06306622916	50
50720.74572847632	49510.2518428355	50
50029.4514588783	49238.830784097045	50
50057.89690719333	50925.98171332517	50
50619.79388848902	50711.6199000779	50
50127.08044023534	50794.334714462115	50
49982.3516627586	51021.01270371009	50
49985.82578203662	49271.99871380115	50
50821.87438363377	49846.86093739017	50
49709.059581064386	49667.65953968578	50
49487.18912657213	50426.6841759323	50
50183.31126939749	49309.82332770812	50
49429.238042359306	50390.76686733976	50
49784.575452393125	49331.352612756564	50
49691.742730561986	49472.76554214629	50
50565.28700824569	50773.00965333042	50
50773.69269335087	49497.4466539773	50
49595.15100460668	50243.48295875844	50
50315.00778066863	50603.18419223726	50
49942.68818185791	50987.97455371479	50
49985.29893357229	50862.62068790421	50
50692.94639331329	50345.461306892066	50
50437.073825115585	50583.47520056042	50
50677.22196219733	50402.91177280727	50
50692.35900752634	50035.25304658327	50
49900.571450910604	50956.56585119524	50
50611.387389519754	50359.396900576925	50
50143.307950307695	49444.34336312259	50
50363.32602291995	50575.05313137192	50
50018.40425638454	49468.01647727435	50
50737.250078812234	49623.497297777394	50
49591.91034801269	49431.71898782588	50
49956.66271946285	49222.010583381096	50
