# Supplementary material for: Abundant Topological Outliers in Social Media Data and Their Effect on Spatial Analysis
Source: PLoS One. 2016 Sep 9;11(9):e0162360. doi: 10.1371/journal.pone.0162360 (PMC5017681; doi:10.1371/journal.pone.0162360)
Supplement: S5 Dataset — See the respective attached file. (ZIP) [file pone.0162360.s005.zip › S5_overlap_lws/clust_52_61.csv]

50000.0	50000.0	0
50005.617866136956	50000.0519731636	0
50002.52047643192	50004.876090250946	0
50002.689334711264	50003.13657812308	0
49993.82957819091	50000.67820598295	0
49999.02133034173	50002.74311771021	0
50000.62508924751	49997.57153556058	0
50003.12463782944	50000.09610427862	0
49997.57385027558	49999.84121669528	0
50000.7474054147	50010.00724846448	0
49994.4714122237	50008.6578664922	0
50009.65697956892	49993.518401903086	0
50006.21919399996	50005.54852243241	0
50001.095320914435	50006.51696888545	0
49997.76648551505	50011.80979805977	0
49992.871942356476	50015.39754370275	0
50012.74981278483	49986.73871695857	0
50018.58647191826	49990.55611261125	0
49993.479156172514	50013.71835514086	0
50015.96499319302	50006.705808788436	0
49989.3655601913	50011.220919868014	0
50020.12901804716	49990.64524344877	0
49997.53397774438	50013.28163175991	0
49992.02291687238	49993.22394946702	0
49993.70087287382	50012.49075380555	0
50014.038708603686	50009.481436982765	0
49990.5206090736	50010.10707474396	0
49995.815075999715	50002.757859915895	0
49988.57262477311	50018.87567586168	0
49985.205754429204	50018.991416067714	0
50000.753092597726	50008.92987510806	0
50007.12835689727	50004.5064469943	0
49988.18316939765	50021.965627571284	0
50023.00980510928	50012.84799172331	0
50015.303310407464	50002.549411548316	0
50003.71952171015	50003.70894044671	0
50008.88986368925	49979.077652611086	0
49996.81979534139	49995.34390749475	0
49998.94671960802	49990.96645783639	0
50007.58827520875	49972.71365685861	0
50008.876317257826	50005.85307888341	0
50000.8144250401	50013.706889942834	0
50003.714838425534	50007.820901458785	0
50001.588387733704	49976.2283774819	0
50016.100105237405	50010.206884821266	0
50001.35678820628	50015.50812547974	0
49986.21253594532	50016.916857276745	0
49996.35393901498	50000.28888942667	0
50006.46273709469	50012.86513056279	0
50004.75420497777	50017.69122242193	0
50005.66435559645	50003.276707844845	0
49992.34798452613	50027.8751629872	0
49995.45944176766	50024.66749863028	0
49984.74545734642	50026.693621182414	0
49991.107740510946	50005.27986082665	0
50002.66515454976	50012.75072682848	0
49981.244047583124	50021.223953608634	0
50024.3612314805	50010.80504013063	0
49999.239320752036	49976.959525565035	0
49987.115787018316	50000.97386580161	0
50005.81254185144	49991.93259326773	0
50009.513775259125	50007.19859393015	0
50022.34214683989	50018.54227954308	0
50018.211643719034	49989.32904480352	0
50004.547079700096	49982.58527082029	0
49988.8456146988	49993.5372812326	0
49990.448020219235	50002.43383338751	0
49988.8883163795	50025.70348757823	0
49993.95605091015	49990.62298435866	0
49979.57349343251	50017.44743331287	0
49993.61998194337	49998.8335980756	0
50014.931316771435	49985.91142186888	0
49993.608343833825	49992.74728509485	0
49977.440538726456	50020.13597552961	0
50007.968850473684	50013.02057694987	0
50013.34750767807	50004.97356768187	0
50003.200530054564	50017.44372002275	0
49999.23305352258	50009.409663930746	0
49991.425046132455	50023.405105677804	0
49994.724523319564	50019.00029264135	0
49991.27881765631	50010.76046682384	0
50006.84586173645	49978.00618291794	0
50028.831314768526	50011.34911333689	0
50001.3612650346	49979.21196468529	0
50020.98863127538	50004.80596532164	0
49998.75093557429	49995.82732925432	0
49995.4441258003	49997.28253788326	0
49991.489081565116	50012.21829990068	0
50006.24099323281	50011.48454490207	0
50004.79866590971	49991.89932227533	0
50016.233772829895	50003.19904894724	0
50016.714459267714	50015.182749829175	0
50017.7315448403	50017.16734048088	0
50021.991572317085	50017.52189201108	0
50006.91518930322	49998.42962103721	0
50007.56048927315	49991.89347014625	0
49993.93809606977	49988.93913320493	0
49987.00664227186	50012.58033247648	0
49997.0858178483	50008.93395138812	0
49994.04919956522	50016.66461972759	0
50011.84285352973	50005.72617756539	0
50014.481944166946	50006.68362759123	0
50007.871174675056	49990.44715453634	0
49993.63386266311	50008.00409428245	0
50022.74306037996	50021.18141586944	0
50005.93254669708	49984.05523899566	0
49992.24889826113	50009.939607623324	0
50008.4427934885	49998.58463635654	0
50001.04290890485	50011.37214186102	0
49999.3052704781	49993.19977632991	0
50010.89753360852	50022.16578353757	0
49993.175524820836	50006.918569045156	0
50016.91622746796	49988.41137453173	0
50003.59408194109	50010.58844588422	0
49989.481770527505	49995.4861177332	0
49984.73585085144	49994.20070302458	0
50012.837114776354	49985.1365133406	0
50000.34305247011	50012.785151609714	0
49995.93687457166	50016.99500522154	0
50003.31097355637	49986.238309245724	0
50000.04605916713	50022.082498322925	0
49979.589436539696	50028.499326432466	0
49985.52414874005	50010.01286309389	0
50007.108907010544	50020.95847414887	0
49986.966473469394	49991.51938352491	0
49996.327747491756	49980.00227674999	0
49988.17212697217	49996.38698153703	0
50019.31313217457	50007.61923985611	0
49992.53588896353	50022.37133355393	0
49999.09466713823	50013.476121375024	0
50029.14446966455	50014.75448633938	0
50013.38928689112	50014.433837214296	0
49991.27886238349	50020.93796858425	0
49991.83480712943	49987.47643329798	0
50024.589045646135	50016.69583277622	0
49990.247207031265	50014.37724764673	0
50003.43966867959	49997.20275845644	0
49979.17630883298	50019.5881879999	0
50004.97473340724	50011.470830402024	0
50000.53356820436	50002.76897484182	0
50001.61653316917	50021.572832778234	0
50018.94424032681	49993.60663840168	0
50020.38047703234	50020.74765985587	0
50003.83350669472	50012.03122730116	0
49994.89504568151	50012.84439750901	0
49996.87682846905	50025.861913791916	0
49997.098711243336	49994.16967536577	0
50008.03526460013	50010.35644971345	0
50001.92318083519	50017.45295154525	0
50000.377491796935	49976.984220335165	0
50026.91338485968	50022.55672487124	0
50010.45322470468	49995.07446463879	0
50025.84685964897	50018.18498681671	0
49990.80211823522	49972.58716393453	0
49994.72272385651	50011.37120620343	0
50001.852378398005	50018.878474248006	0
49993.667654834906	49987.16892821146	0
50007.45552580738	50016.24722775261	0
50006.35128652182	50019.260102430024	0
50017.30387364059	50007.37394946992	0
49992.58703477916	49996.877168060775	0
50009.947620039384	50010.555094314834	0
49981.69947842373	50032.69512916941	0
49998.7770444248	50004.736977470784	0
49994.8396787193	50028.32619228644	0
49982.117999111564	50004.50644407321	0
50013.2587395598	49973.331376080634	0
50007.117533706994	50013.97330272922	0
49986.106936163014	50005.875429998	0
50001.72815943438	49991.6223069385	0
49998.46111792426	49998.329947724305	0
49993.05079443288	49995.51758079045	0
49989.09372078051	50029.30164552847	0
49992.520614717694	50005.040407713124	0
49983.052676738946	50016.443790599325	0
50009.99933301167	49987.13042252917	0
50015.98052851708	50019.71642252736	0
50016.21088632802	50021.48245778065	0
49998.70534882709	50006.917655615514	0
50009.12283055781	49982.086019546914	0
50019.024422535396	49979.180277617896	0
49990.26812337824	50030.2433063761	0
50003.491373859586	50026.35326489596	0
50014.994024579595	50017.72461282274	0
49999.503039100484	49979.993643984395	0
50016.59446989725	50011.704717480185	0
49987.5977680182	50016.2290938631	0
50006.390223561066	50006.65247227412	0
49981.80446184957	50026.90913270939	0
50031.93010862833	50017.21669287606	0
49987.002216492045	49994.37889454773	0
49985.92984921823	49988.95089163288	0
49987.43993140122	50031.405447704085	0
50013.74744611762	50012.43595942395	0
50018.7613895136	49998.645986736985	0
49976.04473665306	50022.98122919165	0
49987.940111189746	50038.4642042733	0
49998.49833424281	50015.34065276485	0
49994.770924699485	49982.39483626172	0
50000.81946056605	49989.27299020345	0
50016.92192325264	50018.480079521134	0
49995.77472700451	50009.82146876009	0
50025.69800720146	50020.491751462134	0
50013.55698775832	49971.58637274212	0
50011.00484594075	50005.00909070638	0
50026.67566909949	50012.980460931394	0
49997.33402353429	50017.842517393554	0
50004.40707653658	50000.68201633885	0
49990.062388632665	50021.873354042815	0
50007.94935946199	50000.55027054603	0
50021.52709422977	50008.28070517207	0
49974.42067889195	50019.43514323515	0
49993.46267817778	50033.181532471506	0
50011.86235055272	49996.41798817724	0
49987.663678211175	50043.84812144951	0
50007.67900232572	50007.70860501627	0
49994.15871647191	50038.08133593811	0
50007.33149770581	50022.79586273945	0
50012.948596504204	49999.23930996417	0
49994.60830319436	50003.57991862978	0
49983.259687413985	50006.67382320212	0
49987.767663779436	50025.748578925755	0
50000.377272225785	50031.02940101947	0
50006.200386445016	50001.51095319235	0
50025.26392312976	50023.16967630435	0
50013.22075925868	50006.565093937745	0
50016.585940684716	49986.990231434385	0
50010.34109688018	49983.7662747601	0
49986.57033639794	50020.426911942945	0
49995.74608418766	50014.093268935794	0
49979.820894012235	49999.83087349788	0
49992.848058799624	50018.606894891454	0
50009.49589345917	50004.08409166397	0
49995.445185531455	50015.34504338111	0
50012.65381958483	50021.704694713684	0
49996.32469968638	49986.25708256548	0
50015.35167753262	49996.81578074006	0
49986.545683340795	50011.15751195093	0
49999.01544000135	50031.23030123682	0
49984.04955694483	50033.704391224725	0
49996.34341982974	50016.06335658903	0
50003.28740459564	50033.504668726906	0
49991.228567853206	49998.994701024145	0
49998.48690694425	50034.82578726027	0
49978.796080530774	50029.228557862385	0
49972.68784987362	50023.40757561975	0
49979.767530607896	50006.443727209575	0
50003.901374846355	50022.071294366	0
50006.68412061943	49996.90955893893	0
49984.807419862154	50032.82916653138	0
49978.76889817724	50004.212907244015	0
50003.12234167268	49996.03595609164	0
50015.35949676402	49981.16546488212	0
50022.09116220106	50006.067597515845	0
49983.69614882663	49993.828876330015	0
49986.78398419033	50021.42345671076	0
49981.729597247	50017.71289487197	0
50005.12751088182	50026.85013294925	0
50006.22458721331	50010.28292114303	0
49996.483865586386	50007.00468741623	0
50009.52473506737	49992.39278211181	0
50014.49173332011	49995.93493838386	0
49994.50958438835	49996.90612479115	0
49987.59907203679	50009.38172949153	0
49984.960476002576	50031.0667794853	0
50008.74957161253	49994.92256567525	0
50010.46636301196	50003.077502344924	0
49984.148036034974	50017.19326230654	0
50004.971353289846	50029.65237519613	0
50012.70520670574	50000.99789815918	0
49989.42472028371	50007.06726861293	0
50027.670453407736	50018.20325321183	0
50011.440803861224	49968.8031552737	0
50037.945541020505	50011.155881581384	0
50001.96560497818	49985.14721363819	0
49991.94746759981	50013.46046976003	0
49999.00956378052	50025.146383235246	0
49982.77803511375	50003.13282277213	0
50014.11323694496	50000.20060613697	0
50023.13171616355	49987.58322604696	0
50004.21835121946	49971.40399318016	0
49990.15117831817	50013.05817990865	0
50008.16124251416	50039.635897582004	0
50007.9107866898	49997.54848848105	0
50000.976005797296	50001.37556251932	0
49996.1869171375	50012.1411597242	0
49981.777229712156	49995.12804494148	0
50010.25573551855	50024.995130932744	0
50002.20217308013	50029.874141640044	0
49990.618018822985	50036.4754032552	0
50022.654906278236	50014.17767062547	0
50000.18629733061	50004.775095715304	0
50025.70954018735	50015.05150700048	0
50028.39076938722	50013.5273054852	0
50004.52778030394	49989.54551679142	0
50016.11597760707	50023.63763528583	0
50012.06226017531	50002.80007589341	0
50015.57500712852	49976.59380574366	0
49994.04699387851	50036.766962947055	0
49994.23147591261	49994.86285691521	0
50014.20591833191	50001.96130031095	0
49991.086709624265	50026.4410707605	0
50011.53302681228	50007.14228004492	0
50017.28634181816	49997.76666689308	0
50009.97828130183	49998.98694511831	0
49998.42280858828	49997.16648699374	0
49981.63287193219	50012.98265475019	0
49991.38352638326	49994.802665766714	0
49998.19710648119	50026.74208698699	0
49989.2673735177	49992.100332574526	0
49983.60754580687	50026.18559871288	0
49994.711411941484	50029.90708723193	0
49985.614406423905	50041.25400036813	0
49989.39807355238	50009.12529163965	0
50001.85647537816	50002.18674254224	0
50007.411759296454	50011.884343995625	0
50012.52113279647	50010.93874121604	0
49995.30592486966	49991.43488924765	0
49979.11028741994	50021.34781520681	0
50011.93847514872	49994.777266105055	0
49997.2733219588	50022.30152669196	0
50003.09050523105	49994.98168183356	0
50023.58458192335	50010.008031241385	0
50024.400635161015	50015.63969515379	0
50009.31669316404	50000.960651664485	0
49988.547157255955	49986.54015875034	0
49987.42716531743	50019.481186598656	0
49984.02617602661	49992.260688525654	0
50006.996567558	50029.43673642438	0
50011.17538221257	50014.127750046806	0
49997.479248524534	50003.13788148927	0
50011.23886805816	49977.80876427163	0
49992.68056377014	50025.21909796744	0
50017.791785206966	50004.10504468356	0
49976.18799995448	50019.12711047864	0
50003.16269428631	50018.86082004992	0
50013.78688239874	50015.99415080916	0
50034.04869841953	50014.82994020081	0
50020.13939552426	49964.31969397732	0
49993.31683021726	50002.431098134926	0
49989.127824122916	50001.31052695597	0
49989.148691333205	50036.650567528675	0
49992.04054653573	50033.88130223572	0
49997.310770919445	50036.47767098101	0
50014.313896486216	50011.5437939993	0
49992.59109417176	50000.573211457	0
50003.566652880276	50030.50523785303	0
50008.267877108185	49989.07992392232	0
50003.849215893635	49983.772560070334	0
50027.92889428372	50020.7037335592	0
50021.73705097939	50009.564116499336	0
49979.67136981523	49996.9167302186	0
50023.68623823112	50004.8260394773	0
50008.60181165578	50003.29954302877	0
50007.03426341326	50002.78519483586	0
49994.34337435215	50032.255215823694	0
50008.65204366756	50021.587738195856	0
49991.824498461094	49968.903099107214	0
50018.683804969405	49969.64528418167	0
49994.911833902814	50002.06249770319	0
50016.093547154676	50001.04383182233	0
50014.49326475696	49993.41580814624	0
50010.70785577176	50012.68365077591	0
49992.09018308693	50030.92397957105	0
50009.82484592517	49966.31554819194	0
50009.86338540017	50029.15447883959	0
50017.04459773899	50009.42883168941	0
49975.05479511751	50020.48444939664	0
50018.814266957874	49976.935422037845	0
49972.86988915821	50011.1602949544	0
50018.73839936864	49964.38397057632	0
49986.31902075687	50007.88823209961	0
50037.84677869666	50013.49214320599	0
49986.7626497455	50022.57075428513	0
49991.27558686835	49997.38676047086	0
50021.65196854081	49986.9755175455	0
49991.72022925353	49991.05799227098	0
50014.31039277268	50003.195809406076	0
50006.33076488964	50021.85080608137	0
50002.45842725257	50020.733578880114	0
50011.95436890833	50032.05146346114	0
49976.475326719534	50026.32249645093	0
50004.463461898726	49974.22705170795	0
49979.26540775074	49998.92037446053	0
49985.75689271241	50024.974625693074	0
50016.455724572654	49985.246793367325	0
50017.17577699267	49991.01902038148	0
50000.601946745934	50034.29818728195	0
49992.16185760877	50007.363039662254	0
50008.80198918544	50016.70893323739	0
50008.86332272949	49997.23757014096	0
50005.45492158128	50004.812675392786	0
49969.349246922604	50022.47156029463	0
49976.08853392796	50028.32756045967	0
50002.331688862534	50006.25738942542	0
49985.74764509577	50012.984861611265	0
50002.02318493679	49998.08436648884	0
50001.91558525365	49975.034283284134	0
49999.095815587745	49982.605861267206	0
49978.35180052781	50017.54967237323	0
50012.38340044227	49979.87179005157	0
50023.600333695045	49993.823460517066	0
49990.4001842264	50016.861106052296	0
49996.075796262594	50028.875218757785	0
50009.63871960279	50009.357844056445	0
50014.32338329563	49980.620621059534	0
50004.370390024604	49999.55927239333	0
50009.933266449494	49981.04026973331	0
49998.279070073906	49989.14790118183	0
50000.09027862911	49985.965986953976	0
50007.58425433884	49982.493922115704	0
49993.48622997502	50027.222240225536	0
50017.4955434832	49965.03907990478	0
50010.51554905166	49989.16362642156	0
50017.824674773416	50002.22275061968	0
49990.75178922058	50034.86742795569	0
50021.88043196609	49961.175165641675	0
49996.64421145819	49998.7371607102	0
49991.75780021829	50019.4660592154	0
50027.913500418224	50017.15451996617	0
50013.81569746937	50019.689133858	0
50004.28831352451	50038.52084396365	0
49992.77931921248	49991.59900125161	0
49978.65701512325	50012.84377515613	0
50004.77482026446	49976.135135741635	0
49995.813684054854	50035.236614467474	0
49983.03468438865	50031.81985864512	0
50004.71734782377	49993.66931775265	0
50025.85747707013	50011.10938751277	0
49968.74387753086	50024.80184334084	0
49983.529336245294	50009.64252562868	0
49993.39848285341	50003.617739878144	0
50014.46718570509	49983.96089301351	0
50020.173441734536	50016.480228422304	0
50007.693507416174	50033.053834120445	0
49993.186312447346	50024.280714627246	0
49994.973836738965	50021.34108776201	0
49987.60408232425	50005.36708203352	0
50009.56722554615	49985.41140067304	0
50011.064823329914	50009.00448136461	0
49987.27549327144	50024.53233017405	0
50005.69923091442	49985.19514755773	0
49996.55414988045	49990.38935152011	0
49995.07237807018	50042.04749290123	0
49995.256284043724	50007.171566107325	0
50004.63754884523	50025.44366895706	0
49993.49255571869	49978.12434827637	0
49989.83621802233	50027.89987456958	0
50001.51715467434	50004.43497947403	0
50001.41748931328	50028.01783116377	0
49988.46472947548	50014.56638681003	0
49995.615601532205	49989.10904325816	0
49999.81186632161	50032.984149561446	0
50018.44718751919	50011.09523383245	0
50006.87791557796	49974.77446315902	0
49998.651631418616	50001.085531096855	0
49973.43281330659	50016.31538166456	0
49999.58320808095	50030.37685735507	0
49993.2894251306	50029.713716955564	0
49975.40500419498	50029.76201243983	0
50024.11542290242	50025.79299951493	0
49999.27756647585	49989.79791973968	0
49975.331603970415	50018.305052245814	0
49989.444688856944	50015.01093933485	0
49977.12504489644	49984.27347298042	0
49990.25690366514	49976.93831099457	0
50008.542487659186	50029.22940403769	0
50030.156146407935	50022.63532110915	0
49982.07322711716	50040.05289780173	0
50015.510839560164	49974.52445377229	0
49991.451148315326	50008.25060634001	0
50004.828070634074	50001.96933190945	0
50005.25330437662	49996.96558677492	0
49985.312292490395	50028.4759868639	0
50009.362837543355	50030.82482796203	0
50032.563228420164	50009.47854831758	0
49995.611104707394	50005.87596824924	0
50030.271117137454	50014.62710637189	0
49984.88558796916	50014.44361380154	0
49964.64000266914	50008.941933773196	0
49988.96237106808	50042.15384836116	0
50009.56366943694	49988.76303901595	0
50003.12119682203	50036.8696976103	0
49992.18350608743	49998.14283062459	0
49981.495117914346	49992.42868929224	0
49974.716587797215	50013.61636381599	0
50007.40338647013	50005.50670355559	0
50004.1132212756	50009.0422421293	0
50010.68776219184	50018.411945879954	0
50015.32555646248	49998.84607093262	0
50030.745394478356	50020.15587370813	0
50025.03173903792	49992.682176105074	0
49972.46927924088	49992.61330818193	0
49996.89332440772	50014.40214761091	0
50028.82168033592	50008.767927582856	0
50012.027869657475	49992.27122572834	0
49986.86969018716	50002.801212535116	0
50034.801909062	50011.167777959345	0
50022.083673384936	50010.63417620861	0
50009.30764203974	49972.31312632704	0
50308.62939849803	50339.36111957347	51
50322.41899605417	50285.04664810515	51
50314.41828053636	50233.011539682615	51
50278.72830728011	50185.38428021435	51
50262.8630885196	50291.693696334194	51
50223.80520027878	50166.28074236344	51
50205.13844917066	50289.97120640368	51
50167.19749802754	50335.45634486106	51
50337.015810619	50177.298374119746	51
50233.63593421355	50241.77630326972	51
50172.97380426638	50196.28744966477	51
50160.381993497256	50387.21988285785	51
50308.228409825635	50131.34845449888	51
50354.405696139125	50365.79423039587	51
50395.37758241809	50173.77950699611	51
50368.12172605299	50310.94429722636	51
50367.718368718	50226.52663659787	51
50339.82131383957	50086.54293282698	51
50139.309984351676	50243.86636449209	51
50403.33131975277	50398.595751756475	51
50085.41270698829	50240.30282274182	51
50411.950976771106	50346.772059967225	51
50256.71932606907	50344.84775218297	51
50099.24150832206	50186.55768197003	51
50154.02965987817	50144.526669312014	51
50423.98319376069	50236.439811263	51
50241.034939758676	50397.625120253186	51
50180.63640083849	50097.93076433621	51
50476.766245138046	50262.79307292581	51
50429.00906711533	50290.34699339712	51
50175.26332368754	50039.4274919915	51
50168.80654411704	49986.54240594774	51
50046.0701507384	50276.35846116921	51
50231.27387436918	50023.197944952306	51
50048.83109796287	50153.94455980634	51
50397.988484879366	50459.092231993	51
50146.891794724375	50442.03027921278	51
50288.2778669274	50431.06112441228	51
50128.53933943289	50497.567717046724	51
50067.69093281222	50323.86318440918	51
50239.84241001802	50454.0175573199	51
50107.073961885246	50381.7932267933	51
50455.96716012101	50400.95944045142	51
50273.084754091884	50496.2168070758	51
50024.21997102826	50365.56776325987	51
50494.90352496864	50356.94469093465	51
50349.99931327073	50431.746663767255	51
50035.54964656428	50225.04806671994	51
50267.79445260377	50554.12935142185	51
50124.82255975713	50557.47025208368	51
50083.56223221919	50114.25985741959	51
50212.10322696709	50556.889475882606	51
50236.91020836627	50077.547466566	51
50448.99578238727	50165.07841157441	51
50202.78697464765	50495.570165323596	51
50324.10283872174	50478.79648408797	51
49968.6222562415	50359.17977066359	51
50262.01203316886	49974.65225847859	51
50454.08855891945	50468.94382950009	51
50092.105999088926	50054.60754646618	51
50311.872116072765	50042.61302748428	51
50058.0367032998	50406.840229067624	51
50549.70980108515	50360.817128813134	51
50037.87108695263	50060.247598779395	51
50458.211652213344	50522.74624856483	51
50303.39293274643	49933.876586524115	51
49992.24049529018	50407.20747215655	51
50111.05540424773	49977.96964698852	51
50152.073876431125	49933.137956445615	51
50322.0983564596	50565.83308232424	51
50404.29897103256	50528.35785534588	51
49934.69442682608	50404.8082507427	51
50523.264791249996	50311.74379299084	51
50500.37354532863	50438.71450277677	51
50062.62690422545	49947.62429296442	51
49927.96295855232	50321.314361584344	51
50416.32418905426	50121.80273400838	51
50074.564010340764	50505.1551558253	51
50326.36178377567	49880.30853371396	51
50553.565335226376	50426.45767444252	51
50369.53078249992	50594.9011711609	51
50276.258123309366	49856.97684345511	51
50231.629760957236	50613.975333045375	51
50276.93646904812	50646.95034433297	51
50002.116710413306	50118.5207600955	51
50211.104055604344	49924.44126457512	51
50596.243297986526	50332.030733547785	51
49900.25542337357	50451.67563542227	51
50381.09930253396	49889.983585017006	51
50365.354921394304	49839.15329707454	51
49885.0611324547	50380.94338248176	51
50416.25482436108	49821.17690241947	51
49954.12011450954	50081.41651137976	51
50530.43572863418	50257.23839854197	51
50467.33046171677	50107.310599095494	51
50370.95165681138	49785.04224967474	51
49836.65159797335	50361.296601064845	51
50434.22874791932	49914.8207519487	51
50062.765050735645	50010.34275796263	51
49857.45536910192	50493.1014454947	51
50012.75125542231	49917.14029131995	51
50461.244872769894	49866.52752638688	51
50442.54601712016	49775.6741751842	51
49915.05807740483	50121.02766409442	51
50016.0063112391	49977.43810902471	51
50418.180411882655	49722.28136122591	51
50116.69977756919	50292.49246325233	51
50270.09894282296	49802.61819219198	51
49905.702270868045	50050.51090388943	51
50483.04542943345	50576.832156430995	51
50167.90753191043	50597.865946988924	51
50216.88333466715	49822.13114178483	51
49953.727704914454	50270.811267620884	51
50522.98356743438	50093.80410206763	51
50552.368114471785	50041.75624221222	51
49861.75732841203	50114.68927091323	51
50630.14519034113	50379.65588030047	51
50385.692065091585	49680.16456954883	51
49808.990532469725	50113.368582006085	51
50186.73603499249	50648.07210568582	51
49800.1974511484	50059.53619806958	51
50020.527703572465	50504.177135436374	51
50508.84786916626	50002.80203139627	51
50434.87858639763	50065.38561907239	51
49991.77394001575	50309.079524350025	51
49842.62075727348	50171.003233318996	51
50090.997600665774	50450.2687159655	51
50054.89109001007	49875.37230990423	51
50567.217178327584	50483.18360706568	51
50565.32488996789	50215.06907777168	51
50585.123485849	50090.77633514347	51
49821.94734375712	50445.626431820594	51
50414.19355761031	49631.55674863889	51
49985.751963402836	50551.47630695095	51
50625.35512105201	50211.4151993031	51
50259.09843146308	49746.354928476656	51
50226.86638573695	49873.592866747145	51
49917.60100054623	50181.57313392732	51
49803.34842005144	50003.797617072814	51
49979.06815802899	50462.25436866348	51
49925.52969865411	49996.14056879358	51
50440.52514138592	50619.020940948765	51
50411.35129224367	49967.15276730521	51
50188.972309015444	49777.55989271847	51
49790.05499618428	50167.73897593276	51
49956.13791152177	49931.23940339935	51
50259.22718268103	50699.07012290137	51
50164.32887717116	49825.80703934252	51
50504.04886886483	50159.18266189616	51
50617.58483055974	50263.641644382886	51
49978.112023541195	50216.40805428114	51
50010.441049494504	49842.36427138953	51
50028.8609764603	49788.36361767344	51
50328.29676088493	50629.77856144481	51
49849.630072852844	50030.58908374767	51
49750.28024671242	50101.70550728965	51
50002.865782559915	49738.080579887224	51
50125.25775509627	49864.93964680666	51
50645.18879237182	50162.387735199205	51
50313.46393269843	49738.771419123565	51
50511.515340344566	50523.196931446946	51
50217.1661525607	50729.72810206227	51
50389.48679842883	49576.09819373328	51
50454.62759246133	50002.26960132704	51
50619.03227620387	50470.75764056767	51
50649.53362275122	50521.31943547809	51
50161.1039368779	50738.653745913456	51
50135.44212104513	50674.79397350006	51
50024.61204187139	49686.124712065226	51
50159.25716220504	49727.39613183264	51
50416.12606624171	49524.26818923203	51
50067.41725198164	49647.813903425325	51
50132.32736070177	50791.07706420419	51
50690.31285546737	50190.592085884164	51
50378.10605875729	50044.59423552907	51
50482.615797995226	49936.4102456311	51
50536.95601817256	49946.727732471925	51
50673.15570922082	50422.68623242086	51
50516.37159223158	49843.2229134268	51
50554.54062523177	49893.01467463793	51
50055.38402711441	49734.28836408628	51
50104.87364549262	49716.367441393384	51
50365.34973749957	49992.34196340273	51
50358.62156463818	50672.172040947546	51
50101.89530402959	50730.64482020501	51
50478.68964070246	49728.77276729639	51
49902.87687494603	49943.34059553928	51
49909.470025727314	50515.083142956995	51
50665.66158308141	50285.677557706105	51
50557.052321620366	49797.924835283266	51
50082.59539444453	50821.68994691004	51
50741.47264070685	50159.98542926456	51
50460.60835110338	49485.83684508186	51
50485.41658197422	50660.206019359364	51
50181.9251147099	50819.77019524555	51
50727.23072418064	50394.79916894608	51
49745.08500608623	50036.20301531792	51
50108.42304976796	49807.96274527197	51
49781.384270020164	50357.232190872804	51
50091.04218520144	50879.154314398016	51
50699.10802082005	50550.218377112615	51
49884.316717396985	50222.73172389837	51
50087.466366801	50934.15115633875	51
50141.559235961184	50904.672955779475	51
50777.28206173425	50375.06691317168	51
49753.54253453418	49972.979677298885	51
50039.97036405625	50907.714084275336	51
50041.37466399628	50962.33741114624	51
49771.37198754918	50217.89484391411	51
50553.20637917024	50138.45036146556	51
50233.200755063976	50848.73472588563	51
49725.05132241002	50248.92806624499	51
50067.055923536114	51009.41253801642	51
49902.87972895477	50567.65731875059	51
50767.96670184316	50208.33431453233	51
50563.70798001473	49745.94421238895	51
50671.76611830161	50342.140112708	51
49777.35511394326	50271.50571132308	51
50831.14586597742	50381.338355840984	51
50523.47652918624	50701.66484951367	51
50698.23936028015	50473.731639699945	51
49867.99540108994	49894.292289722594	51
49970.883544728684	50024.245673137186	51
50485.586328204	49673.69265027351	51
49922.630952835905	49887.3155438015	51
49726.54833527112	50301.46444515048	51
50361.32084506749	50727.07919406209	51
49831.35791272842	50226.62834712999	51
50220.901386003425	50904.45024063489	51
49725.97331255415	49919.68703547903	51
50569.87196256219	50668.25998534327	51
50504.09417410462	49780.83965299316	51
49698.34189593189	50072.930751203756	51
50248.61543880179	50956.70777895942	51
50746.52918174823	50576.93010686903	51
50460.3428720071	49427.20387618806	51
50268.13609027601	50753.603471168426	51
50537.534340441656	49664.812159245696	51
50510.515686180326	49515.35711752737	51
50608.92002906331	50632.08293265357	51
49989.32210034445	49642.57204563058	51
50299.89483990385	50943.27152455514	51
49943.869945254715	49734.651437923705	51
50018.289425896146	49597.73322678832	51
50053.959047286335	50701.5384715578	51
49994.41016302861	50875.064650500186	51
50799.7652453229	50432.4154478588	51
50000.47084961188	50604.1907561942	51
49940.86350565944	49671.18642806194	51
50505.27347426498	49387.04435529745	51
50198.82557755445	49684.58570946335	51
50358.54841891662	49523.436587978256	51
50334.53620721934	49475.037405872965	51
50357.80346436338	50951.33382615968	51
50369.30385646127	51008.19774733505	51
50025.04236848301	50828.872392764286	51
50767.43988850674	50261.61507198303	51
49856.35383911944	49978.66906712641	51
50255.95104059174	49674.01814742767	51
49843.578710096415	50309.1776932406	51
49758.87173131475	50406.70244813289	51
50593.52039419947	49654.380990978745	51
50072.96451626835	49577.62869067545	51
50556.90003482484	50741.85858610008	51
49689.64535856527	50200.367265325345	51
50363.39852537813	49939.404528512765	51
50006.11997606037	50731.419524471574	51
49646.24323480316	50243.042565933734	51
50888.993488082575	50377.26197311684	51
50624.85367667761	49696.674402221804	51
50562.07384775232	49380.24091670364	51
50066.64555446021	50771.63058854793	51
50140.87812418955	49676.17841481593	51
50653.066003287364	50668.2272244853	51
50522.00418379536	49573.06791166581	51
50775.87199972703	50318.60221697824	51
50516.33409949679	49458.59645849462	51
50771.05804049886	50527.345424986575	51
50061.196027948085	51064.13111642387	51
50044.089040615334	50554.00154737801	51
50347.48451037077	50782.52372707262	51
50595.957358991356	49331.52954063224	51
50608.91085058299	49779.390874632954	51
50704.28737210902	50636.12979955928	51
49995.6249429987	50783.83261361366	51
49970.525912913836	49800.62995970564	51
49724.717229700174	50160.96449069119	51
49897.07349831419	49759.630185620765	51
50687.94100775391	50124.13581396032	51
50415.13367447421	50747.99411574477	51
50408.103416478385	50920.47360353562	51
50439.73779191202	50873.85212159909	51
50012.69921990848	51084.06136723224	51
50599.1814544569	50534.39583545189	51
50444.65368672869	50695.11273548574	51
49777.38774642017	49902.732816590535	51
50132.293737015236	50844.27153081586	51
50536.48734906528	50797.39912883561	51
50077.9375571711	51114.043781953435	51
50802.24922840806	50595.36816370164	51
50464.65029527153	49565.51092676858	51
50479.621490228565	50210.135246918755	51
49643.08992212365	50050.19405153522	51
50488.13634451699	49618.978109858894	51
49674.97889165153	50311.55450848043	51
50910.22006825601	50324.93984536023	51
50634.08041840611	49611.69428909977	51
49826.274681724906	49933.207128344315	51
50547.76936591775	50618.24890300918	51
49938.741394609984	50769.49641147775	51
50582.883664844405	49600.63087984405	51
50717.96777878665	50694.5824361668	51
50349.86159654178	49420.713278573196	51
50278.37740416259	49456.77891116276	51
50481.52587434986	50742.60331970546	51
49921.56614631635	49826.52757665867	51
49711.00772977843	50352.378718100495	51
50520.83006464242	50850.94554627976	51
49627.15686089895	49994.82618188819	51
50724.61633554275	50086.27195691635	51
50056.24834705662	50613.66737101496	51
49589.30642616613	50244.68626422333	51
50814.67447439336	50485.83360807238	51
50009.28989571696	51016.84872627075	51
50206.963220190315	50992.923978226405	51
50187.87068539211	51046.643586421356	51
49972.801241507426	51122.45824178486	51
49913.662522950275	51109.684762554374	51
49660.768789371235	50147.879380093196	51
50821.72519606671	50280.43925883101	51
50079.45131063089	49521.8119213171	51
50720.56498692207	50749.89817124358	51
49680.74434954433	50011.68364226477	51
50760.399299889374	50653.782451429615	51
50796.19345977121	50163.747335442946	51
50113.17661088764	51033.51506304851	51
50820.93387128505	50211.55398848908	51
49963.451998703604	51178.06979113147	51
49677.859537136705	49955.85473630239	51
49622.77319242867	49935.841102997896	51
50273.369265383844	50806.16552758159	51
50606.45614498555	49879.089679349185	51
50710.41864051636	50028.81247939098	51
50630.71678152593	50055.675134568795	51
50283.033402310735	50883.743067906056	51
50400.69187347336	50833.85065494577	51
49899.267049983704	49703.70239344453	51
50613.9259696563	49274.42100462082	51
50658.35562433222	50594.08115904456	51
50684.251903714605	49683.76090197971	51
50720.447731969776	50809.81474398415	51
50611.16413599453	50705.59096907742	51
50231.68049752926	51076.3471662317	51
50776.83217506756	50073.52741425654	51
50619.74389061397	49215.734801596336	51
50147.74039808088	51082.489318142965	51
50824.217631346415	50111.90630101796	51
49674.43048640583	50392.92224954874	51
49898.15432330256	50725.55167084258	51
49974.906371275276	50975.20080699337	51
50644.67507696199	49922.04286122891	51
50700.041980937465	49737.84449906906	51
49957.20346885761	50918.83946168939	51
50882.13084757131	50094.63223495861	51
49903.0603090188	50807.61673704644	51
50588.82778140378	49938.53886827628	51
50934.513084112135	50065.007601046214	51
49628.6106322533	50432.04887749138	51
49920.22541819403	51218.89150402397	51
50016.954877578326	51153.53813474508	51
50232.382064264704	49426.5591603362	51
49882.672949440246	51160.13703951271	51
49924.20625785863	50867.86516375581	51
49896.713433220146	50274.817975763806	51
50648.12333656283	49333.98427923733	51
49940.56383299238	49617.037765153036	51
50250.89711101576	51025.50238902606	51
50471.519719535594	49346.90340439258	51
49563.90255615445	49943.75735076517	51
50537.95245431625	49325.03213157763	51
50700.63572134492	49361.71447276337	51
50680.0566924006	49966.87603845982	51
50740.06351476657	49972.09612054916	51
50269.29582049652	49623.20527935241	51
50929.689620665406	50117.03999992703	51
50475.74458526965	49286.7151679106	51
50849.100744937336	50048.88523366357	51
50638.54960499478	50000.025110967596	51
50417.33728819312	49322.71837302091	51
50753.66781543935	49344.91463955283	51
50128.45656513544	49593.02328353412	51
50866.28932683707	50250.147988073586	51
49714.81096768881	50438.36493235108	51
50423.58867513364	51005.765714394656	51
50309.26596814851	50719.73120908009	51
50713.20606277578	50259.51034562775	51
50215.58485639733	49630.14865165873	51
50934.927226037085	50006.68835020975	51
50616.764766939676	49380.25578004425	51
50412.36032606105	51060.66879406029	51
50315.83921170293	50842.71148804808	51
50875.748519925015	50001.34745230895	51
50662.870008065205	49415.38409935326	51
49618.813524663696	49880.59812640723	51
50574.90975297766	49444.22746994514	51
49538.196732814366	50270.48834266705	51
49517.24575824113	49910.88574117142	51
50673.749015970534	49273.30074785734	51
49908.577967754165	50938.362114089	51
49930.62702555402	49558.808435627834	51
50822.927093516664	50537.287126763156	51
50406.273471129	49423.67142816351	51
50261.95515862183	49507.87937519311	51
49935.82457424032	51015.50422995307	51
49570.33898075025	50009.09346231271	51
49880.30570091964	49578.505972853716	51
50668.06895211095	50722.233912961354	51
50361.434766262246	49336.60972380874	51
50738.284801868445	49674.89537249556	51
50760.49943445593	50473.93562356565	51
49473.99615255632	49878.622590159765	51
50106.77417988902	51157.91771106374	51
50580.22665463034	49547.53169958101	51
50305.26205981001	49581.16436761432	51
49513.45809933274	49843.750924224376	51
50789.61878703642	49938.902229805826	51
50585.57006364154	49999.63263165381	51
50490.397978125875	50053.218075837416	51
50820.41729896072	50645.07042814827	51
50692.30954585149	49891.8155909173	51
50183.752373162366	49456.08362244527	51
50794.76706918733	49665.12768860277	51
50125.41050783154	49442.33946486371	51
50479.09192476923	50809.645074487766	51
50087.650723091574	49395.393526073676	51
50596.71281029822	50794.29393257096	51
50435.046460210346	51114.0442618598	51
49984.98584944897	49533.042695818745	51
50779.48776809763	49880.83540421053	51
50768.12372948313	50716.827996146414	51
49657.29055988304	49842.71693083427	51
49531.25144454629	49785.7663943969	51
49863.353658489854	49812.964503737436	51
49847.52740793816	49734.61684260857	51
50842.29550513658	50329.61957756814	51
50836.00323472322	49704.65918750859	51
50898.86510818232	50166.859805259985	51
50002.94486017788	50671.62641964016	51
50540.459296467285	50905.83131261545	51
50238.62055131495	49557.075081213276	51
50960.8985802808	50312.14904045829	51
50648.74472910743	50783.67969641737	51
50465.90034304675	51062.39732111437	51
50852.39586617231	50435.87590530028	51
50491.47209452321	50937.62278192435	51
49864.30265953784	50614.336329441576	51
50014.27842522955	51214.1349890991	51
50356.783671322904	49621.589877826365	51
50833.73332226401	50698.244995702145	51
49578.62352065026	50456.64905542165	51
49839.78098097907	49538.8131825653	51
50139.94501604029	51205.561407899426	51
49713.954242098924	49857.779154980344	51
50771.71383592155	50829.93700985844	51
49956.928786749886	50632.86560457512	51
50670.16072199727	50837.91766176972	51
50784.71561912317	50889.505952005224	51
50971.68848408899	49958.92751530558	51
50180.06730541145	50946.290015594335	51
50172.576977276854	51249.066409857274	51
49644.261100370946	49791.92258473558	51
51000.58939113331	50348.67165546182	51
50640.21061753529	49539.89256826876	51
49829.53614038141	49609.782915307886	51
49520.23448342254	50444.85408172189	51
50315.77393857088	49655.2247840648	51
50728.40394662044	49264.86796479647	51
49621.620421791544	50306.953375246194	51
50139.822766427955	49364.914220843326	51
50868.913104626	49663.973912011985	51
49994.92727426446	51265.18665227725	51
49562.68074135348	49873.4536413782	51
50976.76613717725	50400.972858773195	51
50306.007655277266	51010.88719150749	51
49616.55857877296	50096.1519772097	51
49674.83080461238	49893.932003547714	51
49818.70809780709	49847.77747081804	51
50787.72600350998	50021.75965234505	51
49520.72019223295	50036.25557862758	51
50204.90328896049	49516.2316683156	51
50630.57162794119	49483.52639889433	51
49570.357676693115	50403.79410185353	51
50052.417157058	49345.78194109887	51
49682.55796615412	49749.14588875512	51
49630.20640283865	49741.61831149597	51
50146.23992511962	49503.036850820055	51
50751.47110150922	49211.83663481394	51
50064.53614139872	49290.00622594144	51
50962.627900537256	50457.797262354645	51
49860.78764074302	50770.77228297226	51
