# Supplementary material for: Abundant Topological Outliers in Social Media Data and Their Effect on Spatial Analysis
Source: PLoS One. 2016 Sep 9;11(9):e0162360. doi: 10.1371/journal.pone.0162360 (PMC5017681; doi:10.1371/journal.pone.0162360)
Supplement: S5 Dataset — See the respective attached file. (ZIP) [file pone.0162360.s005.zip › S5_overlap_lws/clust_53_62.csv]

50000.0	50000.0	0
50005.617866136956	50000.0519731636	0
50002.52047643192	50004.876090250946	0
50002.689334711264	50003.13657812308	0
49993.82957819091	50000.67820598295	0
49999.02133034173	50002.74311771021	0
50000.62508924751	49997.57153556058	0
50003.12463782944	50000.09610427862	0
49997.57385027558	49999.84121669528	0
50000.7474054147	50010.00724846448	0
49994.4714122237	50008.6578664922	0
50009.65697956892	49993.518401903086	0
50006.21919399996	50005.54852243241	0
50001.095320914435	50006.51696888545	0
49997.76648551505	50011.80979805977	0
49992.871942356476	50015.39754370275	0
50012.74981278483	49986.73871695857	0
50018.58647191826	49990.55611261125	0
49993.479156172514	50013.71835514086	0
50015.96499319302	50006.705808788436	0
49989.3655601913	50011.220919868014	0
50020.12901804716	49990.64524344877	0
49997.53397774438	50013.28163175991	0
49992.02291687238	49993.22394946702	0
49993.70087287382	50012.49075380555	0
50014.038708603686	50009.481436982765	0
49990.5206090736	50010.10707474396	0
49995.815075999715	50002.757859915895	0
49988.57262477311	50018.87567586168	0
49985.205754429204	50018.991416067714	0
50000.753092597726	50008.92987510806	0
50007.12835689727	50004.5064469943	0
49988.18316939765	50021.965627571284	0
50023.00980510928	50012.84799172331	0
50015.303310407464	50002.549411548316	0
50003.71952171015	50003.70894044671	0
50008.88986368925	49979.077652611086	0
49996.81979534139	49995.34390749475	0
49998.94671960802	49990.96645783639	0
50007.58827520875	49972.71365685861	0
50008.876317257826	50005.85307888341	0
50000.8144250401	50013.706889942834	0
50003.714838425534	50007.820901458785	0
50001.588387733704	49976.2283774819	0
50016.100105237405	50010.206884821266	0
50001.35678820628	50015.50812547974	0
49986.21253594532	50016.916857276745	0
49996.35393901498	50000.28888942667	0
50006.46273709469	50012.86513056279	0
50004.75420497777	50017.69122242193	0
50005.66435559645	50003.276707844845	0
49992.34798452613	50027.8751629872	0
49995.45944176766	50024.66749863028	0
49984.74545734642	50026.693621182414	0
49991.107740510946	50005.27986082665	0
50002.66515454976	50012.75072682848	0
49981.244047583124	50021.223953608634	0
50024.3612314805	50010.80504013063	0
49999.239320752036	49976.959525565035	0
49987.115787018316	50000.97386580161	0
50005.81254185144	49991.93259326773	0
50009.513775259125	50007.19859393015	0
50022.34214683989	50018.54227954308	0
50018.211643719034	49989.32904480352	0
50004.547079700096	49982.58527082029	0
49988.8456146988	49993.5372812326	0
49990.448020219235	50002.43383338751	0
49988.8883163795	50025.70348757823	0
49993.95605091015	49990.62298435866	0
49979.57349343251	50017.44743331287	0
49993.61998194337	49998.8335980756	0
50014.931316771435	49985.91142186888	0
49993.608343833825	49992.74728509485	0
49977.440538726456	50020.13597552961	0
50007.968850473684	50013.02057694987	0
50013.34750767807	50004.97356768187	0
50003.200530054564	50017.44372002275	0
49999.23305352258	50009.409663930746	0
49991.425046132455	50023.405105677804	0
49994.724523319564	50019.00029264135	0
49991.27881765631	50010.76046682384	0
50006.84586173645	49978.00618291794	0
50028.831314768526	50011.34911333689	0
50001.3612650346	49979.21196468529	0
50020.98863127538	50004.80596532164	0
49998.75093557429	49995.82732925432	0
49995.4441258003	49997.28253788326	0
49991.489081565116	50012.21829990068	0
50006.24099323281	50011.48454490207	0
50004.79866590971	49991.89932227533	0
50016.233772829895	50003.19904894724	0
50016.714459267714	50015.182749829175	0
50017.7315448403	50017.16734048088	0
50021.991572317085	50017.52189201108	0
50006.91518930322	49998.42962103721	0
50007.56048927315	49991.89347014625	0
49993.93809606977	49988.93913320493	0
49987.00664227186	50012.58033247648	0
49997.0858178483	50008.93395138812	0
49994.04919956522	50016.66461972759	0
50011.84285352973	50005.72617756539	0
50014.481944166946	50006.68362759123	0
50007.871174675056	49990.44715453634	0
49993.63386266311	50008.00409428245	0
50022.74306037996	50021.18141586944	0
50005.93254669708	49984.05523899566	0
49992.24889826113	50009.939607623324	0
50008.4427934885	49998.58463635654	0
50001.04290890485	50011.37214186102	0
49999.3052704781	49993.19977632991	0
50010.89753360852	50022.16578353757	0
49993.175524820836	50006.918569045156	0
50016.91622746796	49988.41137453173	0
50003.59408194109	50010.58844588422	0
49989.481770527505	49995.4861177332	0
49984.73585085144	49994.20070302458	0
50012.837114776354	49985.1365133406	0
50000.34305247011	50012.785151609714	0
49995.93687457166	50016.99500522154	0
50003.31097355637	49986.238309245724	0
50000.04605916713	50022.082498322925	0
49979.589436539696	50028.499326432466	0
49985.52414874005	50010.01286309389	0
50007.108907010544	50020.95847414887	0
49986.966473469394	49991.51938352491	0
49996.327747491756	49980.00227674999	0
49988.17212697217	49996.38698153703	0
50019.31313217457	50007.61923985611	0
49992.53588896353	50022.37133355393	0
49999.09466713823	50013.476121375024	0
50029.14446966455	50014.75448633938	0
50013.38928689112	50014.433837214296	0
49991.27886238349	50020.93796858425	0
49991.83480712943	49987.47643329798	0
50024.589045646135	50016.69583277622	0
49990.247207031265	50014.37724764673	0
50003.43966867959	49997.20275845644	0
49979.17630883298	50019.5881879999	0
50004.97473340724	50011.470830402024	0
50000.53356820436	50002.76897484182	0
50001.61653316917	50021.572832778234	0
50018.94424032681	49993.60663840168	0
50020.38047703234	50020.74765985587	0
50003.83350669472	50012.03122730116	0
49994.89504568151	50012.84439750901	0
49996.87682846905	50025.861913791916	0
49997.098711243336	49994.16967536577	0
50008.03526460013	50010.35644971345	0
50001.92318083519	50017.45295154525	0
50000.377491796935	49976.984220335165	0
50026.91338485968	50022.55672487124	0
50010.45322470468	49995.07446463879	0
50025.84685964897	50018.18498681671	0
49990.80211823522	49972.58716393453	0
49994.72272385651	50011.37120620343	0
50001.852378398005	50018.878474248006	0
49993.667654834906	49987.16892821146	0
50007.45552580738	50016.24722775261	0
50006.35128652182	50019.260102430024	0
50017.30387364059	50007.37394946992	0
49992.58703477916	49996.877168060775	0
50009.947620039384	50010.555094314834	0
49981.69947842373	50032.69512916941	0
49998.7770444248	50004.736977470784	0
49994.8396787193	50028.32619228644	0
49982.117999111564	50004.50644407321	0
50013.2587395598	49973.331376080634	0
50007.117533706994	50013.97330272922	0
49986.106936163014	50005.875429998	0
50001.72815943438	49991.6223069385	0
49998.46111792426	49998.329947724305	0
49993.05079443288	49995.51758079045	0
49989.09372078051	50029.30164552847	0
49992.520614717694	50005.040407713124	0
49983.052676738946	50016.443790599325	0
50009.99933301167	49987.13042252917	0
50015.98052851708	50019.71642252736	0
50016.21088632802	50021.48245778065	0
49998.70534882709	50006.917655615514	0
50009.12283055781	49982.086019546914	0
50019.024422535396	49979.180277617896	0
49990.26812337824	50030.2433063761	0
50003.491373859586	50026.35326489596	0
50014.994024579595	50017.72461282274	0
49999.503039100484	49979.993643984395	0
50016.59446989725	50011.704717480185	0
49987.5977680182	50016.2290938631	0
50006.390223561066	50006.65247227412	0
49981.80446184957	50026.90913270939	0
50031.93010862833	50017.21669287606	0
49987.002216492045	49994.37889454773	0
49985.92984921823	49988.95089163288	0
49987.43993140122	50031.405447704085	0
50013.74744611762	50012.43595942395	0
50018.7613895136	49998.645986736985	0
49976.04473665306	50022.98122919165	0
49987.940111189746	50038.4642042733	0
49998.49833424281	50015.34065276485	0
49994.770924699485	49982.39483626172	0
50000.81946056605	49989.27299020345	0
50016.92192325264	50018.480079521134	0
49995.77472700451	50009.82146876009	0
50025.69800720146	50020.491751462134	0
50013.55698775832	49971.58637274212	0
50011.00484594075	50005.00909070638	0
50026.67566909949	50012.980460931394	0
49997.33402353429	50017.842517393554	0
50004.40707653658	50000.68201633885	0
49990.062388632665	50021.873354042815	0
50007.94935946199	50000.55027054603	0
50021.52709422977	50008.28070517207	0
49974.42067889195	50019.43514323515	0
49993.46267817778	50033.181532471506	0
50011.86235055272	49996.41798817724	0
49987.663678211175	50043.84812144951	0
50007.67900232572	50007.70860501627	0
49994.15871647191	50038.08133593811	0
50007.33149770581	50022.79586273945	0
50012.948596504204	49999.23930996417	0
49994.60830319436	50003.57991862978	0
49983.259687413985	50006.67382320212	0
49987.767663779436	50025.748578925755	0
50000.377272225785	50031.02940101947	0
50006.200386445016	50001.51095319235	0
50025.26392312976	50023.16967630435	0
50013.22075925868	50006.565093937745	0
50016.585940684716	49986.990231434385	0
50010.34109688018	49983.7662747601	0
49986.57033639794	50020.426911942945	0
49995.74608418766	50014.093268935794	0
49979.820894012235	49999.83087349788	0
49992.848058799624	50018.606894891454	0
50009.49589345917	50004.08409166397	0
49995.445185531455	50015.34504338111	0
50012.65381958483	50021.704694713684	0
49996.32469968638	49986.25708256548	0
50015.35167753262	49996.81578074006	0
49986.545683340795	50011.15751195093	0
49999.01544000135	50031.23030123682	0
49984.04955694483	50033.704391224725	0
49996.34341982974	50016.06335658903	0
50003.28740459564	50033.504668726906	0
49991.228567853206	49998.994701024145	0
49998.48690694425	50034.82578726027	0
49978.796080530774	50029.228557862385	0
49972.68784987362	50023.40757561975	0
49979.767530607896	50006.443727209575	0
50003.901374846355	50022.071294366	0
50006.68412061943	49996.90955893893	0
49984.807419862154	50032.82916653138	0
49978.76889817724	50004.212907244015	0
50003.12234167268	49996.03595609164	0
50015.35949676402	49981.16546488212	0
50022.09116220106	50006.067597515845	0
49983.69614882663	49993.828876330015	0
49986.78398419033	50021.42345671076	0
49981.729597247	50017.71289487197	0
50005.12751088182	50026.85013294925	0
50006.22458721331	50010.28292114303	0
49996.483865586386	50007.00468741623	0
50009.52473506737	49992.39278211181	0
50014.49173332011	49995.93493838386	0
49994.50958438835	49996.90612479115	0
49987.59907203679	50009.38172949153	0
49984.960476002576	50031.0667794853	0
50008.74957161253	49994.92256567525	0
50010.46636301196	50003.077502344924	0
49984.148036034974	50017.19326230654	0
50004.971353289846	50029.65237519613	0
50012.70520670574	50000.99789815918	0
49989.42472028371	50007.06726861293	0
50027.670453407736	50018.20325321183	0
50011.440803861224	49968.8031552737	0
50037.945541020505	50011.155881581384	0
50001.96560497818	49985.14721363819	0
49991.94746759981	50013.46046976003	0
49999.00956378052	50025.146383235246	0
49982.77803511375	50003.13282277213	0
50014.11323694496	50000.20060613697	0
50023.13171616355	49987.58322604696	0
50004.21835121946	49971.40399318016	0
49990.15117831817	50013.05817990865	0
50008.16124251416	50039.635897582004	0
50007.9107866898	49997.54848848105	0
50000.976005797296	50001.37556251932	0
49996.1869171375	50012.1411597242	0
49981.777229712156	49995.12804494148	0
50010.25573551855	50024.995130932744	0
50002.20217308013	50029.874141640044	0
49990.618018822985	50036.4754032552	0
50022.654906278236	50014.17767062547	0
50000.18629733061	50004.775095715304	0
50025.70954018735	50015.05150700048	0
50028.39076938722	50013.5273054852	0
50004.52778030394	49989.54551679142	0
50016.11597760707	50023.63763528583	0
50012.06226017531	50002.80007589341	0
50015.57500712852	49976.59380574366	0
49994.04699387851	50036.766962947055	0
49994.23147591261	49994.86285691521	0
50014.20591833191	50001.96130031095	0
49991.086709624265	50026.4410707605	0
50011.53302681228	50007.14228004492	0
50017.28634181816	49997.76666689308	0
50009.97828130183	49998.98694511831	0
49998.42280858828	49997.16648699374	0
49981.63287193219	50012.98265475019	0
49991.38352638326	49994.802665766714	0
49998.19710648119	50026.74208698699	0
49989.2673735177	49992.100332574526	0
49983.60754580687	50026.18559871288	0
49994.711411941484	50029.90708723193	0
49985.614406423905	50041.25400036813	0
49989.39807355238	50009.12529163965	0
50001.85647537816	50002.18674254224	0
50007.411759296454	50011.884343995625	0
50012.52113279647	50010.93874121604	0
49995.30592486966	49991.43488924765	0
49979.11028741994	50021.34781520681	0
50011.93847514872	49994.777266105055	0
49997.2733219588	50022.30152669196	0
50003.09050523105	49994.98168183356	0
50023.58458192335	50010.008031241385	0
50024.400635161015	50015.63969515379	0
50009.31669316404	50000.960651664485	0
49988.547157255955	49986.54015875034	0
49987.42716531743	50019.481186598656	0
49984.02617602661	49992.260688525654	0
50006.996567558	50029.43673642438	0
50011.17538221257	50014.127750046806	0
49997.479248524534	50003.13788148927	0
50011.23886805816	49977.80876427163	0
49992.68056377014	50025.21909796744	0
50017.791785206966	50004.10504468356	0
49976.18799995448	50019.12711047864	0
50003.16269428631	50018.86082004992	0
50013.78688239874	50015.99415080916	0
50034.04869841953	50014.82994020081	0
50020.13939552426	49964.31969397732	0
49993.31683021726	50002.431098134926	0
49989.127824122916	50001.31052695597	0
49989.148691333205	50036.650567528675	0
49992.04054653573	50033.88130223572	0
49997.310770919445	50036.47767098101	0
50014.313896486216	50011.5437939993	0
49992.59109417176	50000.573211457	0
50003.566652880276	50030.50523785303	0
50008.267877108185	49989.07992392232	0
50003.849215893635	49983.772560070334	0
50027.92889428372	50020.7037335592	0
50021.73705097939	50009.564116499336	0
49979.67136981523	49996.9167302186	0
50023.68623823112	50004.8260394773	0
50008.60181165578	50003.29954302877	0
50007.03426341326	50002.78519483586	0
49994.34337435215	50032.255215823694	0
50008.65204366756	50021.587738195856	0
49991.824498461094	49968.903099107214	0
50018.683804969405	49969.64528418167	0
49994.911833902814	50002.06249770319	0
50016.093547154676	50001.04383182233	0
50014.49326475696	49993.41580814624	0
50010.70785577176	50012.68365077591	0
49992.09018308693	50030.92397957105	0
50009.82484592517	49966.31554819194	0
50009.86338540017	50029.15447883959	0
50017.04459773899	50009.42883168941	0
49975.05479511751	50020.48444939664	0
50018.814266957874	49976.935422037845	0
49972.86988915821	50011.1602949544	0
50018.73839936864	49964.38397057632	0
49986.31902075687	50007.88823209961	0
50037.84677869666	50013.49214320599	0
49986.7626497455	50022.57075428513	0
49991.27558686835	49997.38676047086	0
50021.65196854081	49986.9755175455	0
49991.72022925353	49991.05799227098	0
50014.31039277268	50003.195809406076	0
50006.33076488964	50021.85080608137	0
50002.45842725257	50020.733578880114	0
50011.95436890833	50032.05146346114	0
49976.475326719534	50026.32249645093	0
50004.463461898726	49974.22705170795	0
49979.26540775074	49998.92037446053	0
49985.75689271241	50024.974625693074	0
50016.455724572654	49985.246793367325	0
50017.17577699267	49991.01902038148	0
50000.601946745934	50034.29818728195	0
49992.16185760877	50007.363039662254	0
50008.80198918544	50016.70893323739	0
50008.86332272949	49997.23757014096	0
50005.45492158128	50004.812675392786	0
49969.349246922604	50022.47156029463	0
49976.08853392796	50028.32756045967	0
50002.331688862534	50006.25738942542	0
49985.74764509577	50012.984861611265	0
50002.02318493679	49998.08436648884	0
50001.91558525365	49975.034283284134	0
49999.095815587745	49982.605861267206	0
49978.35180052781	50017.54967237323	0
50012.38340044227	49979.87179005157	0
50023.600333695045	49993.823460517066	0
49990.4001842264	50016.861106052296	0
49996.075796262594	50028.875218757785	0
50009.63871960279	50009.357844056445	0
50014.32338329563	49980.620621059534	0
50004.370390024604	49999.55927239333	0
50009.933266449494	49981.04026973331	0
49998.279070073906	49989.14790118183	0
50000.09027862911	49985.965986953976	0
50007.58425433884	49982.493922115704	0
49993.48622997502	50027.222240225536	0
50017.4955434832	49965.03907990478	0
50010.51554905166	49989.16362642156	0
50017.824674773416	50002.22275061968	0
49990.75178922058	50034.86742795569	0
50021.88043196609	49961.175165641675	0
49996.64421145819	49998.7371607102	0
49991.75780021829	50019.4660592154	0
50027.913500418224	50017.15451996617	0
50013.81569746937	50019.689133858	0
50004.28831352451	50038.52084396365	0
49992.77931921248	49991.59900125161	0
49978.65701512325	50012.84377515613	0
50004.77482026446	49976.135135741635	0
49995.813684054854	50035.236614467474	0
49983.03468438865	50031.81985864512	0
50004.71734782377	49993.66931775265	0
50025.85747707013	50011.10938751277	0
49968.74387753086	50024.80184334084	0
49983.529336245294	50009.64252562868	0
49993.39848285341	50003.617739878144	0
50014.46718570509	49983.96089301351	0
50020.173441734536	50016.480228422304	0
50007.693507416174	50033.053834120445	0
49993.186312447346	50024.280714627246	0
49994.973836738965	50021.34108776201	0
49987.60408232425	50005.36708203352	0
50009.56722554615	49985.41140067304	0
50011.064823329914	50009.00448136461	0
49987.27549327144	50024.53233017405	0
50005.69923091442	49985.19514755773	0
49996.55414988045	49990.38935152011	0
49995.07237807018	50042.04749290123	0
49995.256284043724	50007.171566107325	0
50004.63754884523	50025.44366895706	0
49993.49255571869	49978.12434827637	0
49989.83621802233	50027.89987456958	0
50001.51715467434	50004.43497947403	0
50001.41748931328	50028.01783116377	0
49988.46472947548	50014.56638681003	0
49995.615601532205	49989.10904325816	0
49999.81186632161	50032.984149561446	0
50018.44718751919	50011.09523383245	0
50006.87791557796	49974.77446315902	0
49998.651631418616	50001.085531096855	0
49973.43281330659	50016.31538166456	0
49999.58320808095	50030.37685735507	0
49993.2894251306	50029.713716955564	0
49975.40500419498	50029.76201243983	0
50024.11542290242	50025.79299951493	0
49999.27756647585	49989.79791973968	0
49975.331603970415	50018.305052245814	0
49989.444688856944	50015.01093933485	0
49977.12504489644	49984.27347298042	0
49990.25690366514	49976.93831099457	0
50008.542487659186	50029.22940403769	0
50030.156146407935	50022.63532110915	0
49982.07322711716	50040.05289780173	0
50015.510839560164	49974.52445377229	0
49991.451148315326	50008.25060634001	0
50004.828070634074	50001.96933190945	0
50005.25330437662	49996.96558677492	0
49985.312292490395	50028.4759868639	0
50009.362837543355	50030.82482796203	0
50032.563228420164	50009.47854831758	0
49995.611104707394	50005.87596824924	0
50030.271117137454	50014.62710637189	0
49984.88558796916	50014.44361380154	0
49964.64000266914	50008.941933773196	0
49988.96237106808	50042.15384836116	0
50009.56366943694	49988.76303901595	0
50003.12119682203	50036.8696976103	0
49992.18350608743	49998.14283062459	0
49981.495117914346	49992.42868929224	0
49974.716587797215	50013.61636381599	0
50007.40338647013	50005.50670355559	0
50004.1132212756	50009.0422421293	0
50010.68776219184	50018.411945879954	0
50015.32555646248	49998.84607093262	0
50030.745394478356	50020.15587370813	0
50025.03173903792	49992.682176105074	0
49972.46927924088	49992.61330818193	0
49996.89332440772	50014.40214761091	0
50028.82168033592	50008.767927582856	0
50012.027869657475	49992.27122572834	0
49986.86969018716	50002.801212535116	0
50034.801909062	50011.167777959345	0
50022.083673384936	50010.63417620861	0
50009.30764203974	49972.31312632704	0
49920.858399583485	50047.144249417186	52
49977.85158077615	50044.97642625289	52
49994.516927219425	50104.513201132264	52
49944.24394891999	49992.58532932721	52
49994.220599026594	49965.67108321326	52
50021.33958924861	50159.65585832422	52
49859.98028712854	50043.1688394423	52
49877.57141979509	49990.83165004696	52
50030.67257126862	50034.38411780649	52
50074.19842013915	50140.83678816208	52
49908.13274582718	49942.603819075644	52
50015.05014427808	49915.96242130816	52
49937.67097489822	50105.01437546566	52
49809.0215592292	50064.952668501035	52
49968.87632269613	50187.83621830328	52
49851.48472591619	49939.34882247438	52
49816.74211869995	49990.365153335835	52
49913.56797510226	50175.19585522746	52
49949.93870336585	50243.707147419074	52
49935.53630953283	49887.35850632963	52
50048.28295566303	50214.2783007496	52
50086.60986398066	50084.63638153779	52
49831.80210821181	49883.18311106591	52
50055.66883566252	49950.090335851535	52
49901.42264469348	50276.60127567866	52
49848.00637987795	50282.05701862238	52
50050.05940832483	50268.883767417414	52
49748.93586259609	50073.3008029673	52
49886.17763668703	49859.02805237191	52
49789.57329229369	50120.55691167704	52
50131.87673272413	50051.9959194582	52
49845.23210972595	50116.017048023525	52
49931.783383042246	49825.650473425005	52
49740.04535658448	50020.68247547131	52
49789.2697138525	49934.78426857619	52
49872.22369797211	50229.13210413097	52
49903.04894110916	49774.102629866786	52
49985.39554338092	49859.57920386771	52
50114.245633947714	49958.621118879484	52
49995.5463193404	50279.80340488624	52
50027.67637471165	50326.661012845245	52
50151.141015823356	49997.36108639485	52
49811.89463099702	50321.16936741565	52
49874.786186154866	50332.01104047481	52
49852.23755166469	50175.457024514886	52
49908.50727565159	50374.70857976567	52
50110.03774065598	49903.51223246997	52
50092.636504804555	50304.87518234101	52
49962.90896373992	50375.580170874986	52
49949.75635835378	49739.37561221127	52
50104.25762766208	50244.76214396147	52
50120.51556154233	50187.7323802503	52
49737.01956267688	50140.42928311101	52
49964.71710978312	50431.65949910916	52
49801.21291917654	50245.10951004966	52
49833.69531848894	49823.61575433571	52
50168.25075792001	49892.1517209483	52
50173.75233181768	50160.83580086889	52
50157.3201545604	50228.64130842266	52
49993.888272040655	49703.99024613028	52
50211.5545128726	49930.673068434124	52
50169.13257127482	50104.26380363094	52
49696.85060847534	50186.04620578942	52
49826.861358887414	49763.65634993271	52
50186.969559679295	50041.43126462175	52
49773.51176491202	49876.13065933511	52
49724.038365741515	50232.04707260821	52
50145.98179541483	50301.520618441435	52
50197.6430786362	50332.32520276315	52
50028.525095514364	49749.01628817257	52
49951.16112313044	50487.161141868484	52
49906.15932613404	50456.3050781604	52
50089.68313819858	50012.38281953833	52
50225.26733481331	49982.706209776334	52
50263.987654415716	50025.78107516813	52
49691.7929194993	50071.78709008765	52
50139.91239625194	50362.50175438144	52
50012.9614294331	49808.03164502569	52
49672.33007833706	50247.66379096818	52
50083.83402180189	50357.67919487243	52
49833.493891139464	49709.68968333046	52
49723.75641039648	49857.71116632726	52
50304.37982335465	50069.611304494945	52
49645.280907605455	50102.817269426305	52
49723.446108937205	49968.64484860649	52
49667.77302220158	50021.93961820635	52
49700.88188548616	49918.79299513138	52
49617.74545417168	50218.55338737561	52
49565.15627480397	50238.69660455436	52
50254.98818453324	50346.84833816073	52
49774.6102244467	49784.4551597504	52
49600.76772027167	50138.27924856625	52
49733.424620776605	50288.91075574818	52
50239.866117915524	50292.84299710214	52
50126.39725329678	50414.58379410545	52
50311.46033051616	50343.93682862274	52
49661.344549820205	50306.89036452145	52
49873.41210467284	50505.24011982942	52
50322.192123312074	50012.32824267908	52
49703.95944975411	50345.02833878692	52
50320.900755759925	50128.58110938634	52
50120.43548138167	49851.02883097755	52
50364.52224797343	50338.71519019368	52
50337.99008113427	50288.120183813204	52
50419.546783488666	50343.92875602016	52
50037.870996151905	49666.54878127332	52
50071.97350872837	50426.24105809292	52
50427.77260351766	50285.56750727299	52
49569.35662380313	50180.97796409366	52
49851.8838160562	50557.42471654261	52
49745.26960217713	50385.274105367374	52
50232.34145892719	50178.20227658824	52
50446.30320188803	50397.51496484788	52
50310.49225429873	50184.116601443166	52
49830.79159428233	50611.7032377975	52
49642.78511883214	49899.05029908414	52
50038.40502095185	50474.09379524629	52
49645.10523296968	50169.10147131408	52
50378.92811847106	50028.50927766094	52
49881.29535131387	50645.18410531378	52
49607.0408065191	50300.48678605254	52
50282.077014358234	49969.592486591646	52
49913.7145099586	50550.97008853041	52
50066.70175445333	49852.628175184844	52
50333.67286166224	49951.40003133475	52
49657.953998892604	49847.799598200814	52
49842.556759383355	49654.56898490348	52
50171.68138380616	49834.45711846352	52
49717.20907555177	50430.76979246179	52
49934.265897901496	50668.78225920108	52
50234.16540984461	50116.26696445574	52
49982.78457702959	50697.54056017378	52
50002.70888088355	50515.53951198288	52
49961.68479372895	50747.89333702257	52
49878.516533904745	49604.45995947147	52
50219.87765059807	49864.91006471827	52
49863.68712962397	50418.07179026737	52
49773.7593150875	50434.461706733804	52
50253.640926857835	50230.500209891274	52
50365.46331559952	50201.56840136971	52
49554.673005847704	50105.28982037174	52
50031.00062807603	50564.15890349671	52
50384.72622358456	50083.610893848105	52
50023.74725458624	50400.540596552826	52
49794.032264916284	50562.14431744069	52
50291.557272095066	49916.378248333065	52
50480.15390589334	50257.911455971436	52
49646.31744601171	50364.03205893447	52
50189.96349536982	49776.903885678694	52
50433.41349163617	50229.43644849355	52
50425.88398046473	50128.13060975845	52
49932.30674842279	49685.08144845899	52
50027.9200183657	50617.98326309466	52
50110.99642163817	50470.62468298095	52
49911.32887554977	50729.45340277108	52
50447.752682483406	50455.26791218534	52
49834.78103843859	50372.083469673315	52
50073.66032575725	49705.98532379971	52
49548.37956973592	50315.29515459522	52
50089.549708509985	49644.150591429316	52
50393.94629523017	50472.27725003553	52
49839.00945510235	49556.858437178525	52
50433.744745315984	50022.83245976075	52
50487.714736905364	50498.654465302	52
49500.35706851518	50103.469503568514	52
49510.406211566115	50249.60185626378	52
49496.14772078532	50048.11715721157	52
49787.62769638087	49675.681635598434	52
50536.67827160049	50465.05692905988	52
50485.984342194846	50003.637522014695	52
49614.59866144679	50020.87009364706	52
50474.24628351725	50160.1638740115	52
49510.049377531876	50166.62259891343	52
50323.095580152534	50400.63706423089	52
49815.97256929353	50482.92618062932	52
49976.48450738191	50587.8811415537	52
49772.70432706708	49623.23577651483	52
50069.73282666336	49796.097457478536	52
49587.1826980209	50369.25262781807	52
49979.76238560647	49652.17145900696	52
49717.78959910614	49607.04278554436	52
49853.76269655151	49505.26678514869	52
49455.43375342554	50261.79227307925	52
49921.532844800415	50605.1497529986	52
49988.4301215139	50800.67480254431	52
49947.10280448281	50317.098425541306	52
50168.59581659666	49725.99263013792	52
50027.22556441732	49611.06257257026	52
49771.704524932	50614.98658917363	52
49762.79813526831	50672.033874983004	52
49405.73653909649	50281.220158823875	52
50339.324802301686	50454.81455893643	52
49919.1644281329	50790.36979411056	52
49759.50600159773	49570.81536554482	52
50438.11845561927	50521.113296487456	52
49426.362262578186	50209.474788197134	52
50084.79087419872	50584.87929012714	52
49737.58153254979	50568.2367014338	52
49607.693433613196	49818.67789503806	52
50281.34221988391	50443.39346017574	52
50489.61016127113	50061.19767025985	52
49767.07259589082	50516.1399131308	52
50382.19909556452	50413.26666211801	52
50134.834374182574	49781.54810424907	52
50040.924459547365	50709.4670015311	52
49453.3672066294	50133.868612668346	52
49903.988686872	49483.63655634157	52
50307.75452315673	50244.08307495878	52
50044.07924786826	50778.83600531928	52
50384.802038405636	49928.1128012513	52
50216.592964539384	49699.26349871067	52
50051.71259674716	49556.86721399928	52
49890.257387917474	49721.89504932422	52
50580.621023534004	50495.09447115269	52
50150.30046042801	50511.98724054126	52
49709.81448145164	50522.90426046239	52
50623.06850846226	50459.6126680465	52
50162.481338358775	50568.67186924326	52
50375.74378438006	50525.10753982564	52
50536.08682639507	50528.5223947149	52
50568.895105845564	50420.50382168597	52
49729.611888926505	49686.51683090508	52
50486.368819748015	49942.84155576509	52
50230.69888658339	50401.281864972276	52
50497.38591912329	50425.493546926824	52
49798.291203238005	49493.4203877949	52
49672.98886244744	49688.22073683417	52
49466.3456794771	50313.97697955192	52
50308.471970565995	49860.06292203979	52
49903.539886976694	49556.71784817015	52
50097.36094385957	50642.311781765486	52
50235.054458034305	49642.56840332764	52
49948.55395805361	49600.2096408404	52
49752.034806945405	49455.224757658325	52
49738.64101077544	50723.667631540746	52
50214.57670015564	50543.08995244003	52
50402.10886933669	49870.901643426085	52
49616.79487919798	50413.3746385704	52
50532.620290663726	50169.69103822949	52
50560.45298772291	50577.99003596139	52
50322.808593076275	50518.68059146552	52
49619.702418429624	49692.821146871844	52
50290.1921861303	49627.064278163	52
49939.57027712328	49434.61945185236	52
49854.59440638378	50698.14761801942	52
49745.312632963934	49400.68014558929	52
50252.130881388875	50489.9277803602	52
49721.90614267422	49528.72458841158	52
49567.20701366647	49774.422510456956	52
50193.976117771825	50621.50671622329	52
50588.072571850724	50190.37352543319	52
50173.986235361896	50446.23808025986	52
49510.36982154338	49770.07175125157	52
50542.44045428019	49979.806362849115	52
49634.3964142718	49638.104009430026	52
50550.72029794797	50633.094667739795	52
50537.002465627986	49925.36939617948	52
50111.23860799229	49559.88466730353	52
49658.60133210683	49957.118128065835	52
50638.986150057826	50166.08338334671	52
50511.21191762101	49876.39637123785	52
50340.43527644758	49648.18801354728	52
49459.43758528197	49747.56082010104	52
49666.04871114912	49513.21450202308	52
49884.88136313205	49417.61261198748	52
50248.6667733163	49787.613927048566	52
50547.59364430566	49836.980467704845	52
50383.762445612476	50253.39292115721	52
50562.81635236201	49783.98913814144	52
50156.64521899368	49593.41512896765	52
50352.3439852481	49592.95547424737	52
49616.7937089056	49490.271695147174	52
50270.37701960559	49692.51528528184	52
49851.00280231391	50753.91369699373	52
50301.536724723446	49568.07556608435	52
50556.10278215189	49727.23377527865	52
49831.81883880356	49412.046294163934	52
50486.99819097711	50558.70498141496	52
50610.260379401036	49715.11480462141	52
49388.51114076986	50332.776004342806	52
49521.03095844853	49830.75279794743	52
49582.645836517346	49616.410457758306	52
50526.534083826846	50102.67691084694	52
50408.497576211026	49580.33046634687	52
49433.91723152348	49796.47095378879	52
50231.340344145836	50662.07026430828	52
49337.65276481872	50350.18563831972	52
49659.20475032082	49583.082964675625	52
50663.71691473695	50501.22715198642	52
49697.6335740043	49432.611431444864	52
50462.29271041044	49585.75943033992	52
49627.785289965395	50470.15260199706	52
49955.36763682833	49377.6807670129	52
50628.60044389079	50401.57520905098	52
50590.0357940526	49902.17372475169	52
49601.34354195898	49563.03597825583	52
49926.43538681642	50843.661582872024	52
49714.67436710519	50616.882933456625	52
49961.784889441566	49484.346859410434	52
49683.3529410295	50711.07880441343	52
49797.98472915832	50190.48861520377	52
49699.747494813724	49805.38108194171	52
50175.203924396425	50672.73962855098	52
50335.32743687381	49808.05790742672	52
50322.36947874498	49711.03207454609	52
50536.087668938504	50261.61916899165	52
49647.99775546805	49778.32334461771	52
50103.18854292522	50792.35155188229	52
49536.91712775509	49721.65441902821	52
50179.58289874224	49648.36436909233	52
49595.848030643756	49936.98617130894	52
49980.140389949476	50863.101378361505	52
50188.21920563736	50725.18642177298	52
50126.38483007891	50840.28667520428	52
49539.61549870502	50393.74309588653	52
50462.10643606767	49848.935589517045	52
50614.58147767105	50535.85475228038	52
50682.716174042	50446.39604345958	52
50181.43051071134	49540.469674423264	52
50612.461200307785	49656.412558016236	52
50619.21184878121	49780.09071466039	52
49562.25469786642	49468.342094344756	52
49712.86049282121	49744.025510329295	52
50723.76292102815	50481.031177484976	52
49530.27914824681	49662.89889851052	52
50236.132607686865	49586.709248954336	52
49278.66182511703	50335.804295605034	52
49883.1661099888	50884.2733853965	52
50344.92244808648	49533.06265166658	52
49981.20664327874	49541.807562574635	52
50738.06146992864	50419.850631999594	52
49522.64855373107	49511.499192330295	52
49601.661798117144	50520.97427260927	52
50530.13147567745	50691.38224273618	52
50568.50009254484	50359.79992382731	52
49776.04353789325	49727.942856959045	52
50738.16618060427	50538.475781569265	52
49383.7361685266	49762.67957005778	52
49525.410645287746	49598.38047748181	52
49462.784863752924	49499.70400580274	52
50629.015696691626	49940.98123079321	52
50402.571255474315	50571.79600452914	52
50172.14896030141	50869.56313127166	52
50161.71819976255	50798.46133842288	52
49638.923052766426	50669.11901754141	52
50717.790527665995	50366.64309502689	52
50561.7873227806	49622.40054708345	52
50488.944770380396	50364.30762442019	52
50398.859249169276	49655.68416189345	52
50577.57710308413	50020.3586643201	52
49386.197825827585	49702.62483023093	52
50075.41237764633	50523.9493795471	52
49550.2021967237	50049.07242346894	52
50027.869669139785	50838.50274502903	52
49388.28045028679	50163.00413217559	52
50393.64123226969	49804.74378729395	52
49999.277426869616	49419.03352684084	52
50127.400791395354	49687.11875562261	52
50535.34487779365	50745.77240901637	52
49893.6929341262	49358.05402518871	52
49796.676547480296	50740.78961729978	52
50615.72081608899	49852.10724287835	52
50559.140009715644	50801.23524706854	52
49617.02385238918	49428.80899069236	52
49475.871533975194	49677.39091065776	52
50019.78057021716	49503.68553014328	52
49583.21437682719	50663.06970438777	52
50474.92991352452	50610.42617056686	52
50671.937821258725	49973.163886139366	52
50593.73229704519	50306.91672435392	52
49553.97982711906	50557.4432797184	52
50103.3149627959	50700.66028831656	52
50382.91197409798	49493.14508647431	52
49525.78900728403	50677.751834561124	52
50511.601243522346	49761.09258834899	52
49345.81155759006	50271.39466214755	52
49418.8619867774	50382.74309218344	52
49689.90681143016	49375.3923074208	52
49575.46815926258	50452.790069755814	52
50334.06230618203	49463.23420126355	52
50597.736842077415	50840.61432033112	52
50781.72573468446	50378.66307924745	52
49467.38778857488	49840.06587130531	52
49691.810537531775	49316.33667986556	52
50840.3575251044	50395.032225142306	52
50504.74324632353	50830.982933550506	52
50214.060142463946	50775.35727859561	52
49335.02681397083	49799.432871157864	52
49549.26340930785	49898.42535490778	52
49629.89591450664	49371.691733082465	52
49551.51697054358	49970.72230297578	52
50469.56173223134	49727.7968159021	52
49281.942948444776	49804.76405993752	52
49477.0576548076	49892.51722600752	52
49476.89475475607	50700.83759051541	52
49491.01178896792	50371.710852749165	52
49758.188307527686	50782.816844040884	52
50019.771326432165	50898.838867997365	52
50475.63999597363	50736.371452728315	52
49459.081200967295	50646.381093391705	52
49267.58982589205	50274.84765988048	52
50418.183229634145	50627.69140767657	52
49440.41198985685	50037.35940395579	52
50630.360276151885	50348.41356446982	52
49417.31464946491	49877.528928743945	52
50390.72671579226	50674.153675596586	52
49507.576370786104	50623.63516767032	52
50686.82169586875	50558.08215470228	52
50596.50038605488	50665.45775644864	52
50363.96499310545	49751.6216659026	52
50252.392190266335	49535.10231610414	52
50528.5231810971	49671.79359936657	52
50664.82927560819	49813.902327896045	52
50355.15394585391	50715.23575819111	52
50314.96842254676	50749.87296649013	52
49630.7189914787	50738.920577429235	52
50266.77351150831	50722.29447369405	52
50089.44798381752	50888.55056924973	52
49979.65146267672	49321.437001098115	52
50864.99571779759	50342.350446633296	52
50612.7758577526	50605.37484184012	52
50786.236430019715	50324.17445061207	52
50460.18931438494	49653.58002785517	52
50028.60224312646	50951.81733096987	52
49499.53773648978	49954.79905384795	52
50267.523630874755	50619.49090705596	52
49370.96666108844	49914.8974278894	52
50620.30925299404	50054.17077603588	52
50695.69824793494	49760.24991439152	52
50593.23027369565	50748.619485115756	52
50058.06744698404	49457.32515655469	52
49705.71318735085	50814.47583207539	52
50562.59137044426	49564.30213577857	52
49445.5776772465	49962.52785521663	52
50615.75749323783	50241.90749321631	52
49332.43831831784	49871.783240858815	52
50740.99551329252	49722.18065835507	52
49677.829652807464	50859.653230494	52
50028.592242701	49350.93653758206	52
50740.19449025779	49796.79099410401	52
49474.06300903092	49565.019757824935	52
49652.64102980634	49273.415319801796	52
49436.14792491848	50442.07421148115	52
50663.437763896494	50089.34821254195	52
50680.3388491324	49708.54228769589	52
49661.12479466601	50589.76623977753	52
49569.97987827636	50610.98390003192	52
50650.444935002866	50739.20096058777	52
50648.812163618946	50794.41806153755	52
50281.24482964692	49486.06911016274	52
50493.7730457465	50887.685765868184	52
50665.236331837325	50305.7005366038	52
49798.787474134304	49360.14135071874	52
50249.605154720935	49441.9240674135	52
49416.137226048835	49529.13784110766	52
50728.94808273177	49666.572909631366	52
50514.04805305551	49598.119998873415	52
50075.887434051845	49406.88237242612	52
49552.00340512995	50723.89168758591	52
50678.983747195176	50246.55226097484	52
49575.09214826607	50772.81238458469	52
50469.47297279976	49526.20032610869	52
50571.77646438399	50887.47185794383	52
49991.44502017965	49263.47660472221	52
49377.02206210801	50438.67960653991	52
50697.19173544966	50174.05482964517	52
50449.27837177754	49795.53466080466	52
49599.74420914273	49324.56387630908	52
49300.16621567383	50231.98730092456	52
49624.756255374974	49219.86980035547	52
49716.54056512492	50906.27287716011	52
50626.90171817679	50900.962434903464	52
49668.45023878474	49183.20595612132	52
50103.46566605641	49499.44506278671	52
49585.973646592174	49271.95775419884	52
49394.47160960793	49983.29933146866	52
49734.16525542387	49273.026552802585	52
50732.90727174368	50274.56431959955	52
50724.756610625074	50599.006547872305	52
50523.263093016445	49512.585120087606	52
50206.50923843154	49488.50084030712	52
49458.12562856804	49618.33528171523	52
49436.67608682832	50593.65875749339	52
50213.26846229032	49399.578925932576	52
50551.85147874209	49465.85500932995	52
50141.13068526564	49458.79300385466	52
50407.12279695731	50748.06618521933	52
50784.86488634307	50472.85199133337	52
49433.36249717261	50498.19093907871	52
50794.42390268147	49705.63895943433	52
50470.12052965204	50679.8471767944	52
50193.53115031923	49348.502205586505	52
49356.61030429751	49523.24116032604	52
49316.196956325744	49931.53306432075	52
50655.10648850009	50645.81398210483	52
49332.72415889345	50175.45184291141	52
49365.485973349416	50219.34775390965	52
50118.759202841444	50934.8587846258	52
50344.427957675514	50572.450566234744	52
50670.08800313502	49651.32048977851	52
