# Supplementary material for: Abundant Topological Outliers in Social Media Data and Their Effect on Spatial Analysis
Source: PLoS One. 2016 Sep 9;11(9):e0162360. doi: 10.1371/journal.pone.0162360 (PMC5017681; doi:10.1371/journal.pone.0162360)
Supplement: S5 Dataset — See the respective attached file. (ZIP) [file pone.0162360.s005.zip › S5_overlap_lws/clust_54_63.csv]

50000.0	50000.0	0
50005.617866136956	50000.0519731636	0
50002.52047643192	50004.876090250946	0
50002.689334711264	50003.13657812308	0
49993.82957819091	50000.67820598295	0
49999.02133034173	50002.74311771021	0
50000.62508924751	49997.57153556058	0
50003.12463782944	50000.09610427862	0
49997.57385027558	49999.84121669528	0
50000.7474054147	50010.00724846448	0
49994.4714122237	50008.6578664922	0
50009.65697956892	49993.518401903086	0
50006.21919399996	50005.54852243241	0
50001.095320914435	50006.51696888545	0
49997.76648551505	50011.80979805977	0
49992.871942356476	50015.39754370275	0
50012.74981278483	49986.73871695857	0
50018.58647191826	49990.55611261125	0
49993.479156172514	50013.71835514086	0
50015.96499319302	50006.705808788436	0
49989.3655601913	50011.220919868014	0
50020.12901804716	49990.64524344877	0
49997.53397774438	50013.28163175991	0
49992.02291687238	49993.22394946702	0
49993.70087287382	50012.49075380555	0
50014.038708603686	50009.481436982765	0
49990.5206090736	50010.10707474396	0
49995.815075999715	50002.757859915895	0
49988.57262477311	50018.87567586168	0
49985.205754429204	50018.991416067714	0
50000.753092597726	50008.92987510806	0
50007.12835689727	50004.5064469943	0
49988.18316939765	50021.965627571284	0
50023.00980510928	50012.84799172331	0
50015.303310407464	50002.549411548316	0
50003.71952171015	50003.70894044671	0
50008.88986368925	49979.077652611086	0
49996.81979534139	49995.34390749475	0
49998.94671960802	49990.96645783639	0
50007.58827520875	49972.71365685861	0
50008.876317257826	50005.85307888341	0
50000.8144250401	50013.706889942834	0
50003.714838425534	50007.820901458785	0
50001.588387733704	49976.2283774819	0
50016.100105237405	50010.206884821266	0
50001.35678820628	50015.50812547974	0
49986.21253594532	50016.916857276745	0
49996.35393901498	50000.28888942667	0
50006.46273709469	50012.86513056279	0
50004.75420497777	50017.69122242193	0
50005.66435559645	50003.276707844845	0
49992.34798452613	50027.8751629872	0
49995.45944176766	50024.66749863028	0
49984.74545734642	50026.693621182414	0
49991.107740510946	50005.27986082665	0
50002.66515454976	50012.75072682848	0
49981.244047583124	50021.223953608634	0
50024.3612314805	50010.80504013063	0
49999.239320752036	49976.959525565035	0
49987.115787018316	50000.97386580161	0
50005.81254185144	49991.93259326773	0
50009.513775259125	50007.19859393015	0
50022.34214683989	50018.54227954308	0
50018.211643719034	49989.32904480352	0
50004.547079700096	49982.58527082029	0
49988.8456146988	49993.5372812326	0
49990.448020219235	50002.43383338751	0
49988.8883163795	50025.70348757823	0
49993.95605091015	49990.62298435866	0
49979.57349343251	50017.44743331287	0
49993.61998194337	49998.8335980756	0
50014.931316771435	49985.91142186888	0
49993.608343833825	49992.74728509485	0
49977.440538726456	50020.13597552961	0
50007.968850473684	50013.02057694987	0
50013.34750767807	50004.97356768187	0
50003.200530054564	50017.44372002275	0
49999.23305352258	50009.409663930746	0
49991.425046132455	50023.405105677804	0
49994.724523319564	50019.00029264135	0
49991.27881765631	50010.76046682384	0
50006.84586173645	49978.00618291794	0
50028.831314768526	50011.34911333689	0
50001.3612650346	49979.21196468529	0
50020.98863127538	50004.80596532164	0
49998.75093557429	49995.82732925432	0
49995.4441258003	49997.28253788326	0
49991.489081565116	50012.21829990068	0
50006.24099323281	50011.48454490207	0
50004.79866590971	49991.89932227533	0
50016.233772829895	50003.19904894724	0
50016.714459267714	50015.182749829175	0
50017.7315448403	50017.16734048088	0
50021.991572317085	50017.52189201108	0
50006.91518930322	49998.42962103721	0
50007.56048927315	49991.89347014625	0
49993.93809606977	49988.93913320493	0
49987.00664227186	50012.58033247648	0
49997.0858178483	50008.93395138812	0
49994.04919956522	50016.66461972759	0
50011.84285352973	50005.72617756539	0
50014.481944166946	50006.68362759123	0
50007.871174675056	49990.44715453634	0
49993.63386266311	50008.00409428245	0
50022.74306037996	50021.18141586944	0
50005.93254669708	49984.05523899566	0
49992.24889826113	50009.939607623324	0
50008.4427934885	49998.58463635654	0
50001.04290890485	50011.37214186102	0
49999.3052704781	49993.19977632991	0
50010.89753360852	50022.16578353757	0
49993.175524820836	50006.918569045156	0
50016.91622746796	49988.41137453173	0
50003.59408194109	50010.58844588422	0
49989.481770527505	49995.4861177332	0
49984.73585085144	49994.20070302458	0
50012.837114776354	49985.1365133406	0
50000.34305247011	50012.785151609714	0
49995.93687457166	50016.99500522154	0
50003.31097355637	49986.238309245724	0
50000.04605916713	50022.082498322925	0
49979.589436539696	50028.499326432466	0
49985.52414874005	50010.01286309389	0
50007.108907010544	50020.95847414887	0
49986.966473469394	49991.51938352491	0
49996.327747491756	49980.00227674999	0
49988.17212697217	49996.38698153703	0
50019.31313217457	50007.61923985611	0
49992.53588896353	50022.37133355393	0
49999.09466713823	50013.476121375024	0
50029.14446966455	50014.75448633938	0
50013.38928689112	50014.433837214296	0
49991.27886238349	50020.93796858425	0
49991.83480712943	49987.47643329798	0
50024.589045646135	50016.69583277622	0
49990.247207031265	50014.37724764673	0
50003.43966867959	49997.20275845644	0
49979.17630883298	50019.5881879999	0
50004.97473340724	50011.470830402024	0
50000.53356820436	50002.76897484182	0
50001.61653316917	50021.572832778234	0
50018.94424032681	49993.60663840168	0
50020.38047703234	50020.74765985587	0
50003.83350669472	50012.03122730116	0
49994.89504568151	50012.84439750901	0
49996.87682846905	50025.861913791916	0
49997.098711243336	49994.16967536577	0
50008.03526460013	50010.35644971345	0
50001.92318083519	50017.45295154525	0
50000.377491796935	49976.984220335165	0
50026.91338485968	50022.55672487124	0
50010.45322470468	49995.07446463879	0
50025.84685964897	50018.18498681671	0
49990.80211823522	49972.58716393453	0
49994.72272385651	50011.37120620343	0
50001.852378398005	50018.878474248006	0
49993.667654834906	49987.16892821146	0
50007.45552580738	50016.24722775261	0
50006.35128652182	50019.260102430024	0
50017.30387364059	50007.37394946992	0
49992.58703477916	49996.877168060775	0
50009.947620039384	50010.555094314834	0
49981.69947842373	50032.69512916941	0
49998.7770444248	50004.736977470784	0
49994.8396787193	50028.32619228644	0
49982.117999111564	50004.50644407321	0
50013.2587395598	49973.331376080634	0
50007.117533706994	50013.97330272922	0
49986.106936163014	50005.875429998	0
50001.72815943438	49991.6223069385	0
49998.46111792426	49998.329947724305	0
49993.05079443288	49995.51758079045	0
49989.09372078051	50029.30164552847	0
49992.520614717694	50005.040407713124	0
49983.052676738946	50016.443790599325	0
50009.99933301167	49987.13042252917	0
50015.98052851708	50019.71642252736	0
50016.21088632802	50021.48245778065	0
49998.70534882709	50006.917655615514	0
50009.12283055781	49982.086019546914	0
50019.024422535396	49979.180277617896	0
49990.26812337824	50030.2433063761	0
50003.491373859586	50026.35326489596	0
50014.994024579595	50017.72461282274	0
49999.503039100484	49979.993643984395	0
50016.59446989725	50011.704717480185	0
49987.5977680182	50016.2290938631	0
50006.390223561066	50006.65247227412	0
49981.80446184957	50026.90913270939	0
50031.93010862833	50017.21669287606	0
49987.002216492045	49994.37889454773	0
49985.92984921823	49988.95089163288	0
49987.43993140122	50031.405447704085	0
50013.74744611762	50012.43595942395	0
50018.7613895136	49998.645986736985	0
49976.04473665306	50022.98122919165	0
49987.940111189746	50038.4642042733	0
49998.49833424281	50015.34065276485	0
49994.770924699485	49982.39483626172	0
50000.81946056605	49989.27299020345	0
50016.92192325264	50018.480079521134	0
49995.77472700451	50009.82146876009	0
50025.69800720146	50020.491751462134	0
50013.55698775832	49971.58637274212	0
50011.00484594075	50005.00909070638	0
50026.67566909949	50012.980460931394	0
49997.33402353429	50017.842517393554	0
50004.40707653658	50000.68201633885	0
49990.062388632665	50021.873354042815	0
50007.94935946199	50000.55027054603	0
50021.52709422977	50008.28070517207	0
49974.42067889195	50019.43514323515	0
49993.46267817778	50033.181532471506	0
50011.86235055272	49996.41798817724	0
49987.663678211175	50043.84812144951	0
50007.67900232572	50007.70860501627	0
49994.15871647191	50038.08133593811	0
50007.33149770581	50022.79586273945	0
50012.948596504204	49999.23930996417	0
49994.60830319436	50003.57991862978	0
49983.259687413985	50006.67382320212	0
49987.767663779436	50025.748578925755	0
50000.377272225785	50031.02940101947	0
50006.200386445016	50001.51095319235	0
50025.26392312976	50023.16967630435	0
50013.22075925868	50006.565093937745	0
50016.585940684716	49986.990231434385	0
50010.34109688018	49983.7662747601	0
49986.57033639794	50020.426911942945	0
49995.74608418766	50014.093268935794	0
49979.820894012235	49999.83087349788	0
49992.848058799624	50018.606894891454	0
50009.49589345917	50004.08409166397	0
49995.445185531455	50015.34504338111	0
50012.65381958483	50021.704694713684	0
49996.32469968638	49986.25708256548	0
50015.35167753262	49996.81578074006	0
49986.545683340795	50011.15751195093	0
49999.01544000135	50031.23030123682	0
49984.04955694483	50033.704391224725	0
49996.34341982974	50016.06335658903	0
50003.28740459564	50033.504668726906	0
49991.228567853206	49998.994701024145	0
49998.48690694425	50034.82578726027	0
49978.796080530774	50029.228557862385	0
49972.68784987362	50023.40757561975	0
49979.767530607896	50006.443727209575	0
50003.901374846355	50022.071294366	0
50006.68412061943	49996.90955893893	0
49984.807419862154	50032.82916653138	0
49978.76889817724	50004.212907244015	0
50003.12234167268	49996.03595609164	0
50015.35949676402	49981.16546488212	0
50022.09116220106	50006.067597515845	0
49983.69614882663	49993.828876330015	0
49986.78398419033	50021.42345671076	0
49981.729597247	50017.71289487197	0
50005.12751088182	50026.85013294925	0
50006.22458721331	50010.28292114303	0
49996.483865586386	50007.00468741623	0
50009.52473506737	49992.39278211181	0
50014.49173332011	49995.93493838386	0
49994.50958438835	49996.90612479115	0
49987.59907203679	50009.38172949153	0
49984.960476002576	50031.0667794853	0
50008.74957161253	49994.92256567525	0
50010.46636301196	50003.077502344924	0
49984.148036034974	50017.19326230654	0
50004.971353289846	50029.65237519613	0
50012.70520670574	50000.99789815918	0
49989.42472028371	50007.06726861293	0
50027.670453407736	50018.20325321183	0
50011.440803861224	49968.8031552737	0
50037.945541020505	50011.155881581384	0
50001.96560497818	49985.14721363819	0
49991.94746759981	50013.46046976003	0
49999.00956378052	50025.146383235246	0
49982.77803511375	50003.13282277213	0
50014.11323694496	50000.20060613697	0
50023.13171616355	49987.58322604696	0
50004.21835121946	49971.40399318016	0
49990.15117831817	50013.05817990865	0
50008.16124251416	50039.635897582004	0
50007.9107866898	49997.54848848105	0
50000.976005797296	50001.37556251932	0
49996.1869171375	50012.1411597242	0
49981.777229712156	49995.12804494148	0
50010.25573551855	50024.995130932744	0
50002.20217308013	50029.874141640044	0
49990.618018822985	50036.4754032552	0
50022.654906278236	50014.17767062547	0
50000.18629733061	50004.775095715304	0
50025.70954018735	50015.05150700048	0
50028.39076938722	50013.5273054852	0
50004.52778030394	49989.54551679142	0
50016.11597760707	50023.63763528583	0
50012.06226017531	50002.80007589341	0
50015.57500712852	49976.59380574366	0
49994.04699387851	50036.766962947055	0
49994.23147591261	49994.86285691521	0
50014.20591833191	50001.96130031095	0
49991.086709624265	50026.4410707605	0
50011.53302681228	50007.14228004492	0
50017.28634181816	49997.76666689308	0
50009.97828130183	49998.98694511831	0
49998.42280858828	49997.16648699374	0
49981.63287193219	50012.98265475019	0
49991.38352638326	49994.802665766714	0
49998.19710648119	50026.74208698699	0
49989.2673735177	49992.100332574526	0
49983.60754580687	50026.18559871288	0
49994.711411941484	50029.90708723193	0
49985.614406423905	50041.25400036813	0
49989.39807355238	50009.12529163965	0
50001.85647537816	50002.18674254224	0
50007.411759296454	50011.884343995625	0
50012.52113279647	50010.93874121604	0
49995.30592486966	49991.43488924765	0
49979.11028741994	50021.34781520681	0
50011.93847514872	49994.777266105055	0
49997.2733219588	50022.30152669196	0
50003.09050523105	49994.98168183356	0
50023.58458192335	50010.008031241385	0
50024.400635161015	50015.63969515379	0
50009.31669316404	50000.960651664485	0
49988.547157255955	49986.54015875034	0
49987.42716531743	50019.481186598656	0
49984.02617602661	49992.260688525654	0
50006.996567558	50029.43673642438	0
50011.17538221257	50014.127750046806	0
49997.479248524534	50003.13788148927	0
50011.23886805816	49977.80876427163	0
49992.68056377014	50025.21909796744	0
50017.791785206966	50004.10504468356	0
49976.18799995448	50019.12711047864	0
50003.16269428631	50018.86082004992	0
50013.78688239874	50015.99415080916	0
50034.04869841953	50014.82994020081	0
50020.13939552426	49964.31969397732	0
49993.31683021726	50002.431098134926	0
49989.127824122916	50001.31052695597	0
49989.148691333205	50036.650567528675	0
49992.04054653573	50033.88130223572	0
49997.310770919445	50036.47767098101	0
50014.313896486216	50011.5437939993	0
49992.59109417176	50000.573211457	0
50003.566652880276	50030.50523785303	0
50008.267877108185	49989.07992392232	0
50003.849215893635	49983.772560070334	0
50027.92889428372	50020.7037335592	0
50021.73705097939	50009.564116499336	0
49979.67136981523	49996.9167302186	0
50023.68623823112	50004.8260394773	0
50008.60181165578	50003.29954302877	0
50007.03426341326	50002.78519483586	0
49994.34337435215	50032.255215823694	0
50008.65204366756	50021.587738195856	0
49991.824498461094	49968.903099107214	0
50018.683804969405	49969.64528418167	0
49994.911833902814	50002.06249770319	0
50016.093547154676	50001.04383182233	0
50014.49326475696	49993.41580814624	0
50010.70785577176	50012.68365077591	0
49992.09018308693	50030.92397957105	0
50009.82484592517	49966.31554819194	0
50009.86338540017	50029.15447883959	0
50017.04459773899	50009.42883168941	0
49975.05479511751	50020.48444939664	0
50018.814266957874	49976.935422037845	0
49972.86988915821	50011.1602949544	0
50018.73839936864	49964.38397057632	0
49986.31902075687	50007.88823209961	0
50037.84677869666	50013.49214320599	0
49986.7626497455	50022.57075428513	0
49991.27558686835	49997.38676047086	0
50021.65196854081	49986.9755175455	0
49991.72022925353	49991.05799227098	0
50014.31039277268	50003.195809406076	0
50006.33076488964	50021.85080608137	0
50002.45842725257	50020.733578880114	0
50011.95436890833	50032.05146346114	0
49976.475326719534	50026.32249645093	0
50004.463461898726	49974.22705170795	0
49979.26540775074	49998.92037446053	0
49985.75689271241	50024.974625693074	0
50016.455724572654	49985.246793367325	0
50017.17577699267	49991.01902038148	0
50000.601946745934	50034.29818728195	0
49992.16185760877	50007.363039662254	0
50008.80198918544	50016.70893323739	0
50008.86332272949	49997.23757014096	0
50005.45492158128	50004.812675392786	0
49969.349246922604	50022.47156029463	0
49976.08853392796	50028.32756045967	0
50002.331688862534	50006.25738942542	0
49985.74764509577	50012.984861611265	0
50002.02318493679	49998.08436648884	0
50001.91558525365	49975.034283284134	0
49999.095815587745	49982.605861267206	0
49978.35180052781	50017.54967237323	0
50012.38340044227	49979.87179005157	0
50023.600333695045	49993.823460517066	0
49990.4001842264	50016.861106052296	0
49996.075796262594	50028.875218757785	0
50009.63871960279	50009.357844056445	0
50014.32338329563	49980.620621059534	0
50004.370390024604	49999.55927239333	0
50009.933266449494	49981.04026973331	0
49998.279070073906	49989.14790118183	0
50000.09027862911	49985.965986953976	0
50007.58425433884	49982.493922115704	0
49993.48622997502	50027.222240225536	0
50017.4955434832	49965.03907990478	0
50010.51554905166	49989.16362642156	0
50017.824674773416	50002.22275061968	0
49990.75178922058	50034.86742795569	0
50021.88043196609	49961.175165641675	0
49996.64421145819	49998.7371607102	0
49991.75780021829	50019.4660592154	0
50027.913500418224	50017.15451996617	0
50013.81569746937	50019.689133858	0
50004.28831352451	50038.52084396365	0
49992.77931921248	49991.59900125161	0
49978.65701512325	50012.84377515613	0
50004.77482026446	49976.135135741635	0
49995.813684054854	50035.236614467474	0
49983.03468438865	50031.81985864512	0
50004.71734782377	49993.66931775265	0
50025.85747707013	50011.10938751277	0
49968.74387753086	50024.80184334084	0
49983.529336245294	50009.64252562868	0
49993.39848285341	50003.617739878144	0
50014.46718570509	49983.96089301351	0
50020.173441734536	50016.480228422304	0
50007.693507416174	50033.053834120445	0
49993.186312447346	50024.280714627246	0
49994.973836738965	50021.34108776201	0
49987.60408232425	50005.36708203352	0
50009.56722554615	49985.41140067304	0
50011.064823329914	50009.00448136461	0
49987.27549327144	50024.53233017405	0
50005.69923091442	49985.19514755773	0
49996.55414988045	49990.38935152011	0
49995.07237807018	50042.04749290123	0
49995.256284043724	50007.171566107325	0
50004.63754884523	50025.44366895706	0
49993.49255571869	49978.12434827637	0
49989.83621802233	50027.89987456958	0
50001.51715467434	50004.43497947403	0
50001.41748931328	50028.01783116377	0
49988.46472947548	50014.56638681003	0
49995.615601532205	49989.10904325816	0
49999.81186632161	50032.984149561446	0
50018.44718751919	50011.09523383245	0
50006.87791557796	49974.77446315902	0
49998.651631418616	50001.085531096855	0
49973.43281330659	50016.31538166456	0
49999.58320808095	50030.37685735507	0
49993.2894251306	50029.713716955564	0
49975.40500419498	50029.76201243983	0
50024.11542290242	50025.79299951493	0
49999.27756647585	49989.79791973968	0
49975.331603970415	50018.305052245814	0
49989.444688856944	50015.01093933485	0
49977.12504489644	49984.27347298042	0
49990.25690366514	49976.93831099457	0
50008.542487659186	50029.22940403769	0
50030.156146407935	50022.63532110915	0
49982.07322711716	50040.05289780173	0
50015.510839560164	49974.52445377229	0
49991.451148315326	50008.25060634001	0
50004.828070634074	50001.96933190945	0
50005.25330437662	49996.96558677492	0
49985.312292490395	50028.4759868639	0
50009.362837543355	50030.82482796203	0
50032.563228420164	50009.47854831758	0
49995.611104707394	50005.87596824924	0
50030.271117137454	50014.62710637189	0
49984.88558796916	50014.44361380154	0
49964.64000266914	50008.941933773196	0
49988.96237106808	50042.15384836116	0
50009.56366943694	49988.76303901595	0
50003.12119682203	50036.8696976103	0
49992.18350608743	49998.14283062459	0
49981.495117914346	49992.42868929224	0
49974.716587797215	50013.61636381599	0
50007.40338647013	50005.50670355559	0
50004.1132212756	50009.0422421293	0
50010.68776219184	50018.411945879954	0
50015.32555646248	49998.84607093262	0
50030.745394478356	50020.15587370813	0
50025.03173903792	49992.682176105074	0
49972.46927924088	49992.61330818193	0
49996.89332440772	50014.40214761091	0
50028.82168033592	50008.767927582856	0
50012.027869657475	49992.27122572834	0
49986.86969018716	50002.801212535116	0
50034.801909062	50011.167777959345	0
50022.083673384936	50010.63417620861	0
50009.30764203974	49972.31312632704	0
50543.44547911614	50513.25249056762	53
50572.454729020305	50463.02215705848	53
50489.2831071891	50501.45125393711	53
50428.62835962461	50497.88735598744	53
50404.35112441318	50553.38648279391	53
50458.36280669935	50583.681915806555	53
50367.762195277064	50511.48598604434	53
50524.276124375116	50427.712885881134	53
50507.12081492524	50553.64803872344	53
50467.376641426876	50429.00469448791	53
50411.83038574806	50428.365166886804	53
50509.020437367566	50613.402498118805	53
50313.513750724334	50498.37939441133	53
50376.94183802916	50601.564657413925	53
50451.10426605259	50375.93506222183	53
50318.570839633154	50585.44945554336	53
50511.79236771596	50370.88468436955	53
50295.75781989395	50639.405077228585	53
50599.38345586125	50511.65838800302	53
50630.81965693649	50467.53411087788	53
50265.04509515297	50460.87413276602	53
50481.59853591063	50662.890840741806	53
50226.62664471972	50417.34897520184	53
50238.685747462405	50646.49354903618	53
50525.75307196502	50707.05816875814	53
50679.593835977925	50439.82347975236	53
50395.89305814894	50368.33933327941	53
50427.78722212563	50637.165991004906	53
50614.82618350377	50413.328707985245	53
50451.71552921307	50314.6219738536	53
50262.40284710655	50587.40851963333	53
50364.04328005184	50322.12207691366	53
50235.13658164951	50362.068182020615	53
50594.870252662644	50569.69352757298	53
50244.108047575435	50532.0201243894	53
50438.26352473727	50696.1326910298	53
50362.59131016022	50450.96915776348	53
50564.993708077476	50347.6263182034	53
50203.30701504394	50312.17918925632	53
50649.6771097473	50541.13980257282	53
50726.75151198778	50409.275137050776	53
50173.40082065705	50435.527976484234	53
50182.76900436454	50375.566352174166	53
50675.75119521393	50376.81644901966	53
50573.3304502158	50620.599964614914	53
50382.814811623546	50707.739126343215	53
50531.632967460915	50300.61658899077	53
50700.977040107675	50566.689308384455	53
50539.447064848806	50245.61096264457	53
50294.69017845627	50408.66154241978	53
50276.92359991397	50693.36720706407	53
50519.11262135907	50186.43208176834	53
50170.27947975744	50263.75488193078	53
50245.76638229805	50273.771628792194	53
50116.15966313581	50269.99497605568	53
50348.68538991932	50652.43230394716	53
50578.99038278264	50725.68103446637	53
50133.46449069675	50327.08224629249	53
50459.83855889698	50192.032056119126	53
50687.247795806165	50497.13360575842	53
50741.111936015426	50480.75498846413	53
50203.57315251162	50593.26860264081	53
50078.997688580544	50327.94283976551	53
50335.5119618909	50371.10008419415	53
50137.75506221059	50484.23382321089	53
50079.90342540629	50496.937166282565	53
50176.86002832232	50203.867036712385	53
50351.995840205615	50265.897838746496	53
50333.75338318195	50743.92746808161	53
50350.25840992973	50803.487624048925	53
50587.76397373481	50296.312068391184	53
50198.397930472485	50491.083480821624	53
50600.903663897865	50673.96626187683	53
50071.0542463981	50440.9693125036	53
50192.274521191095	50687.48120602877	53
50414.229630249196	50228.47880338992	53
50361.72611885471	50196.67165254515	53
50079.87478751574	50383.89290189725	53
50121.323222503925	50195.84334402976	53
50748.66783007415	50597.43318099995	53
50210.220939275205	50155.399963326774	53
50241.92458583981	50742.44591646566	53
50722.854814169856	50348.18337385256	53
50395.65274939182	50765.70845045198	53
50145.44783892592	50592.464633263306	53
50035.23414924455	50531.14335278352	53
50681.51956981321	50311.903632187285	53
50135.53480802636	50651.90106933424	53
50023.75079397073	50361.709289240294	53
50805.66488985057	50603.85792484958	53
50019.82542047548	50585.74703336034	53
49964.0570996126	50590.11559890508	53
50650.26111729408	50649.26454560287	53
50471.755371440835	50134.236779115316	53
50462.03558571956	50079.6797287898	53
50066.686835357155	50613.699900027255	53
50478.99802323834	50253.52274002813	53
50406.73325552012	50082.74393560116	53
50306.69147543645	50234.53975857926	53
50026.009568898204	50476.64050374828	53
50646.66055327849	50711.47568001742	53
49964.23768389096	50351.782124027864	53
50187.13455519923	50099.97019393825	53
50291.62810448815	50332.386364136444	53
50797.87687776553	50549.286374659125	53
50303.08734009949	50842.211735019715	53
50814.9485055496	50497.506125215725	53
50702.16605519248	50672.04239673412	53
50678.39947692317	50758.59604409744	53
49956.587737877664	50289.40483836081	53
50066.82597840878	50223.89129298049	53
50453.405095703805	50764.39427392738	53
49993.017855246224	50430.66621731539	53
50863.36784745509	50621.89997813159	53
49907.99166700243	50613.85873566034	53
50380.17008042416	50025.62711219174	53
50271.29374928055	50797.747113271	53
50787.53324188948	50659.64980632654	53
50643.9357142006	50266.86719715041	53
50345.17746121528	50073.48860340496	53
50125.40627200215	50138.04389696974	53
50486.061746083076	50814.74715985151	53
50584.05939139684	50203.09658147292	53
50135.58347908123	50071.23460764595	53
49956.68308374196	50529.45442153199	53
50130.12247794077	50712.23261930228	53
50348.708979989075	50873.51163945607	53
50729.092474056764	50735.956536925376	53
50079.64474268121	50740.74564633553	53
50082.42293941997	50099.957565471996	53
49903.60291489696	50313.48504572512	53
50080.09263239683	50043.15322374125	53
50526.00517215745	50124.83583053087	53
50404.02205750596	50283.442745327455	53
50012.88146911908	50268.08954875151	53
50326.701155504255	50133.53252455937	53
50270.96309123584	50144.61997298617	53
49872.592082801486	50264.33394880764	53
50025.54896952424	50075.466527718025	53
50771.59620736687	50313.61458061555	53
50123.831867494846	50011.05316154935	53
50428.1412458942	50833.302284778154	53
50825.0897601733	50323.936719962505	53
50844.721954334644	50681.75945408444	53
49937.55063154426	50448.897585672734	53
49978.86679277145	50109.92214282354	53
50173.5990823336	50754.250012151286	53
50074.770512141746	50674.80551625023	53
49909.7548803919	50556.987158249736	53
50879.447635753684	50328.11107192679	53
50112.677797860524	50787.06291997347	53
50689.28610529289	50224.439804474736	53
50513.0637445505	50761.18483498419	53
49894.21759342982	50374.52416398089	53
50064.0507412861	50824.80672643738	53
50569.351498115764	50788.831551096955	53
50649.4680397793	50178.22718691228	53
49931.93279394137	50140.95951181237	53
49952.429402551184	50657.089675568226	53
49879.83524699311	50433.5414502457	53
50379.29490606749	50920.32167536848	53
50316.71222289472	50921.50440294702	53
50432.83570276012	50892.9488227359	53
50798.40451260831	50717.74395756773	53
50847.78269071012	50274.03803615384	53
50412.02645741258	50163.888176724475	53
50915.61597150349	50375.36036352978	53
49833.31778399705	50304.1064200203	53
50168.60633756368	50810.64099280601	53
50600.83319475201	50146.40906990815	53
50021.886691988286	50647.55483144438	53
50351.81202960921	50972.16669400155	53
50726.49402232105	50794.20530896158	53
50489.6392919696	50879.75552164573	53
50826.484182370026	50221.338445702924	53
50876.28195178359	50494.29681554079	53
50382.20192090063	49970.272488401875	53
50327.22971037257	49962.85628158852	53
50021.1356216199	50015.91322280658	53
50696.73508717653	50144.30753715666	53
50245.12539846764	50092.9886570159	53
50004.1099088209	50809.78278853779	53
50776.63648073597	50772.72780590412	53
50844.826386246255	50746.69964247635	53
50854.646235664404	50377.064017583754	53
50008.259066335224	49956.84871288922	53
49971.96971996604	50052.10800986097	53
49926.22094787211	50244.452636506736	53
50976.6098592435	50361.1699994636	53
50881.73186599128	50555.31443677146	53
49959.092614554545	49926.17982846842	53
50674.1093476342	50086.772149600685	53
50772.3307872547	50372.845133049275	53
50744.89668583142	50229.40901249239	53
49875.70899331411	50138.69944752744	53
49904.43025897241	49917.633319993496	53
50724.752908632545	50849.36770873728	53
50179.26368510652	50032.93826641664	53
49882.658732186	50667.45151480121	53
50433.3158803997	50952.38798253816	53
50421.42378537157	51007.7351139743	53
49803.77335701873	50257.12408115459	53
50260.97304469217	50201.45952294324	53
50340.993103830595	49901.950463736415	53
50267.09038577593	49968.42356853196	53
49920.68291604067	50029.88944870253	53
50906.737104606254	50748.97559938681	53
50986.82393610022	50415.167398274396	53
50978.55138140467	50304.80600954626	53
50621.66786906702	50345.48610498244	53
49946.91793290172	49979.489029113276	53
50024.85410275523	50744.09166789339	53
50812.009308924884	50817.18531170333	53
50837.5668292832	50163.82511422269	53
50416.91792450096	49924.78114675508	53
49871.96511890617	50490.05043512987	53
50047.54215880322	49914.82913812374	53
49991.747912586405	50695.147000768375	53
49875.94725872683	50071.93649527367	53
50872.29058613948	50817.67930244456	53
50574.3128416273	50093.13402440419	53
50791.2375336243	50446.324572100755	53
50250.85992219411	50038.27805577568	53
50623.55950673332	50059.93303135198	53
50131.16116455001	50539.096364903344	53
50061.05917463468	50881.20516788869	53
49815.97270185405	50129.5976605658	53
49889.583030215595	50722.140256255225	53
50588.26356665625	50839.846316494775	53
50461.5893486574	49965.90076177891	53
51030.76099946977	50320.0332872931	53
50932.625474374196	50834.80631945617	53
50002.93924364151	50882.00257606747	53
50268.35595659155	50891.37885215313	53
50087.99059869352	49871.94832770616	53
50884.29905443492	50874.39156578243	53
51052.5782960882	50270.287955192514	53
49907.58196814524	49859.77152038662	53
49878.914130334815	50777.530292923526	53
50297.214370569214	50977.81140344642	53
50994.17761473357	50469.227787240256	53
50872.04492121473	50432.62572918653	53
49859.88740955729	50020.04172480085	53
50364.5858086808	49849.55759545818	53
51061.48083053484	50364.484011083594	53
50423.42434008923	49870.805033784454	53
49759.61414723252	50135.86007155757	53
50913.01454994231	50283.26979880872	53
50147.093637674145	49872.52214689801	53
50630.295451639715	50783.798931821664	53
51019.46106722076	50221.85020811012	53
50914.62824982533	50925.451064103094	53
50972.39543525784	50878.66046893862	53
51116.879505291196	50379.5037774666	53
51006.23003303497	50833.90249646113	53
50123.28515183607	50853.539944764714	53
49941.761129921746	50870.7678960957	53
50313.040500195864	49832.861200248335	53
50052.60036153966	49830.45671109666	53
50120.07911101071	49823.110561128065	53
50936.14863013485	50579.438941199674	53
50275.57998102279	49791.296191445275	53
50319.712836524646	50020.5170335697	53
49806.51574267133	49991.816951824025	53
50954.92327747351	50247.30143856825	53
49836.27561088969	50362.83812358947	53
50067.26448811055	49985.92041847957	53
50905.43824284134	50661.78876281333	53
50258.97999506384	51018.934613562706	53
50271.802952803424	49912.86107725859	53
49773.53517849628	50363.985254661195	53
50221.253789242146	49937.003058546754	53
50507.47136148188	49927.29056010379	53
49790.240118234826	50044.60840191724	53
50006.356527109834	49801.81241014713	53
49967.67639474268	49871.67178447051	53
50180.92313744504	50865.04511422252	53
50975.666663915385	50781.18861805833	53
50126.5152177708	50910.81915766045	53
51035.60517820856	50786.418843479405	53
49823.227600613565	50183.24861775596	53
49910.492045747786	49799.232813272065	53
50744.70288984335	50111.30336181911	53
49828.244011419956	50699.024307127685	53
50036.93709963369	50933.70580597951	53
49872.865764972565	49758.885941443536	53
49969.74814374581	50926.78582196224	53
50351.47421530307	51033.18242467224	53
51093.17667797441	50790.87552849513	53
50511.26163724494	50056.66165850621	53
51106.61992094469	50737.794213621666	53
49851.16832849235	49813.798037540655	53
50755.53225043602	50164.69334565771	53
50107.15463297577	49949.47846902953	53
51046.22164950788	50434.386483788134	53
50994.1217505338	50601.690855973284	53
51052.1699113634	50617.90782503202	53
50626.19498946046	50003.137719739825	53
51175.72356538306	50394.20155028667	53
50610.76734130542	49947.39455479916	53
50216.011436409804	50974.45071709572	53
49811.42811844032	49762.32493742622	53
50805.904013476546	50110.7595950683	53
51013.629350730705	50727.400411517054	53
51154.81064980374	50701.93714359972	53
50591.319089074226	50900.977504675284	53
50025.495430891955	50180.105496054704	53
49977.44359685292	50215.01115719234	53
49838.384835560966	49711.557644352986	53
50963.30668280213	50699.809527563564	53
49784.30943615731	49815.775510752144	53
51039.06855593558	50672.637886797835	53
49829.86709426816	50815.367634711714	53
49744.719372887375	50004.33167967641	53
49844.5159258583	49910.51157252592	53
51213.15547238983	50682.1922523425	53
50164.75420951883	49957.4429041064	53
49958.169262269024	50745.35362778147	53
50981.76691153303	50933.17554581119	53
49871.06957520266	50210.20717046998	53
49765.94419128863	50698.91799502392	53
50643.644807673314	50859.106129852844	53
50703.427943070805	50905.63559362761	53
51125.03847627979	50844.926178747664	53
51115.9037601623	50317.262868641694	53
51134.379885913855	50265.83186288427	53
50721.2056611322	50060.14115842695	53
49948.98955553453	49759.143613034015	53
50221.27349076783	50918.4277038324	53
50444.01558667176	51066.15019042863	53
50391.7139806721	51094.179252606795	53
50682.17606458604	49982.80502817203	53
50001.20817050031	50981.03801247674	53
50068.561275406355	50988.040226803096	53
51178.21470552074	50811.39357408822	53
51050.627372999545	50492.1222200223	53
50790.628553140254	50262.98347845011	53
50556.404710358394	49976.08730168345	53
51171.65248214707	50310.08332721466	53
51034.022638932875	50563.18944888141	53
51195.75802883307	50742.402852122985	53
49717.59660446444	50723.16741787214	53
51256.895641559255	50723.98063197095	53
49854.17502079812	50573.3431585532	53
50651.50340000066	50930.04127334007	53
51238.888039543286	50825.93219741953	53
51185.314704543955	50628.662861056604	53
50235.49771343581	51074.4016822875	53
51239.090469537005	50880.92291210026	53
50881.3318590998	50978.35228039659	53
50527.17617503367	50926.690555540925	53
51136.473424707096	50602.012050292506	53
49797.55400467813	50859.90352692974	53
49661.37839163094	50718.73981278632	53
50933.8683937411	50521.356437492555	53
50564.25137914181	49909.83103931857	53
50773.55096910406	50025.925566966645	53
50677.65864303187	50982.27299173006	53
50980.50745071112	50176.73681342584	53
50444.2895832971	49820.40285750369	53
49719.52464048127	50660.438834267276	53
49794.844868176886	49884.896816953056	53
49739.59910815503	50779.995618801775	53
50905.65257535197	50216.46666653543	53
50526.67202139871	49865.73095493299	53
49767.74191387321	50304.6754171573	53
49911.64552926471	50945.52857176751	53
50428.777662140434	51139.12527315993	53
50331.331109206665	49775.41627759204	53
50039.921548155886	49757.020121551235	53
51009.94907102473	50130.24741051196	53
51182.638012287855	50881.37232786356	53
51295.08333531972	50680.19401522467	53
50574.46384134929	50029.406760782535	53
50858.848874339514	51031.890228000746	53
51295.53662717299	50815.34122863567	53
50034.652107760245	51031.26936545421	53
50280.579081182936	49735.159426311715	53
50293.39126820774	51078.2489022685	53
49861.63062524511	49964.06351882814	53
50097.31820650852	49769.49896402275	53
49605.289414778	50722.24733222909	53
51006.47314123384	50988.11654129028	53
50186.60258600965	51041.59497097527	53
51118.437397897	50654.16123933559	53
51263.387406675705	50630.87166031833	53
50322.186776319366	51129.939022667764	53
49943.16837104688	50806.70284746856	53
51133.87503647425	50913.43764558289	53
49558.78189124672	50758.13428256947	53
50941.21951200898	50138.50489718611	53
49805.12431530847	50755.429610238454	53
50746.20441663874	49974.487873295555	53
50568.516676179606	49826.34495953517	53
50946.71609289944	50975.900573258004	53
50254.5973923648	49849.63272724769	53
50178.387211392845	51097.39338049953	53
50688.90185445629	51036.33468590438	53
49709.25739053907	49960.69581818046	53
51294.35890522974	50887.403948612795	53
51232.22358773986	50315.348946529135	53
51321.099401369414	50762.400927622984	53
51102.774176230065	50960.20883738636	53
49700.96378186034	50817.76928078348	53
50391.90082439898	49786.58264807329	53
51260.42030792295	50934.13272352838	53
49901.318156066656	49709.20065156846	53
50846.72006673057	50936.7375561424	53
49737.85210360918	50601.88777892279	53
49792.455174554976	50580.46950144005	53
51063.53486375074	50182.03881176515	53
50182.85677931006	49828.52876853415	53
49551.9084581762	50817.49865842951	53
49575.73457596158	50675.80209377166	53
50829.2589002939	49996.83129602477	53
51173.52802371346	50448.4170295921	53
51276.76153837292	50349.740978729744	53
51283.07474088736	50578.96872509341	53
49757.29250457533	49926.738575298514	53
50225.20401372373	50831.816389101165	53
51356.68320807824	50804.039067686375	53
50337.843659961814	51186.104813386846	53
51243.492092878805	50532.30272181859	53
50986.614523350574	50077.64595163674	53
50786.31683873228	50928.72702844829	53
50790.38174308259	50871.3725827389	53
49709.59649574467	50054.68977078122	53
50860.848628509935	50046.80143573214	53
49740.57568208769	50545.53796393669	53
49530.91579223441	50867.30472359857	53
51354.936101939194	50899.235246308315	53
51332.016429592826	50342.83751707528	53
50451.27760838924	50022.880060699514	53
49952.831262770436	51017.96280654478	53
49660.63185647492	50092.30860760139	53
51334.72723896664	50553.440661397515	53
50483.14510377966	51132.1840487885	53
49644.04595909243	50840.66176185628	53
51176.66068219282	50561.58388563145	53
50396.978206348984	51185.61367812414	53
50604.54535685736	49777.84309087774	53
49732.4029082291	50484.93500124628	53
49675.48915241298	49916.868245661804	53
49780.08411751433	50637.63804928376	53
49687.60913180488	50143.6715272735	53
50125.647881128985	51112.42133417691	53
51083.523966076566	50889.58691126789	53
49504.28955342186	50784.02510372782	53
50809.4306551604	50985.508038246204	53
50507.04641794693	50978.46665585336	53
51129.717024072386	50525.53743093003	53
50057.06529219425	49703.95889482913	53
49735.915300482455	50869.35694276226	53
50540.35189113316	51114.02974204635	53
51050.03355925023	50090.059304954106	53
50903.35256414574	50082.45995943909	53
49885.27057134164	50875.766480624756	53
51389.58673460771	50359.45910951147	53
49953.29733968217	49692.14582970983	53
49747.87556297353	50414.90284873328	53
50443.19677992463	49766.26752964309	53
51031.42972235428	51043.81354500579	53
50576.96298385216	51070.07168863033	53
50939.898293308775	50447.49042414532	53
50983.65028200428	51073.92703878576	53
51323.86365306484	50628.663838909226	53
49620.19899885375	50046.14506003764	53
50441.12576931666	51222.948863956735	53
49588.44935283335	50869.42025385935	53
50068.60750863742	51138.11725194499	53
51379.91211194046	50590.18675081249	53
50656.45569516088	49914.44958609503	53
49521.14577130329	50687.81328867925	53
50014.25082627738	51159.91685831741	53
51223.10887625587	50973.30970128965	53
50736.439403541095	50998.08051573039	53
49813.20490927175	50474.75153598442	53
51176.42815096842	50223.07845926397	53
50002.50824561541	51104.11668042779	53
51266.26817618787	51009.97461704359	53
49971.56119285503	49636.92453413081	53
50157.48038351484	50985.51155411525	53
50484.18543710291	51029.027228055376	53
51088.23253900178	51013.08182488771	53
49719.17445660799	50335.29758615911	53
51036.68202525173	50920.36175452241	53
50283.849580665395	49672.64741624588	53
51117.79917153436	50450.053361125734	53
50553.02947594401	49746.747220227	53
49920.374024434874	49618.07442313446	53
49689.81088904056	50424.144550468794	53
49856.90701443686	50928.072971282534	53
49808.84783428394	49665.13639874649	53
49642.0220131329	49959.638028494075	53
51171.933253779665	50996.32649042637	53
50573.10646746396	51008.87241870162	53
49448.99880908194	50792.49696837586	53
50621.57663088577	51032.73438479686	53
51104.960860779815	50106.667296355554	53
51031.885852070984	51102.06940560734	53
