# Supplementary material for: Abundant Topological Outliers in Social Media Data and Their Effect on Spatial Analysis
Source: PLoS One. 2016 Sep 9;11(9):e0162360. doi: 10.1371/journal.pone.0162360 (PMC5017681; doi:10.1371/journal.pone.0162360)
Supplement: S5 Dataset — See the respective attached file. (ZIP) [file pone.0162360.s005.zip › S5_overlap_lws/clust_55_64.csv]

50000.0	50000.0	0
50005.617866136956	50000.0519731636	0
50002.52047643192	50004.876090250946	0
50002.689334711264	50003.13657812308	0
49993.82957819091	50000.67820598295	0
49999.02133034173	50002.74311771021	0
50000.62508924751	49997.57153556058	0
50003.12463782944	50000.09610427862	0
49997.57385027558	49999.84121669528	0
50000.7474054147	50010.00724846448	0
49994.4714122237	50008.6578664922	0
50009.65697956892	49993.518401903086	0
50006.21919399996	50005.54852243241	0
50001.095320914435	50006.51696888545	0
49997.76648551505	50011.80979805977	0
49992.871942356476	50015.39754370275	0
50012.74981278483	49986.73871695857	0
50018.58647191826	49990.55611261125	0
49993.479156172514	50013.71835514086	0
50015.96499319302	50006.705808788436	0
49989.3655601913	50011.220919868014	0
50020.12901804716	49990.64524344877	0
49997.53397774438	50013.28163175991	0
49992.02291687238	49993.22394946702	0
49993.70087287382	50012.49075380555	0
50014.038708603686	50009.481436982765	0
49990.5206090736	50010.10707474396	0
49995.815075999715	50002.757859915895	0
49988.57262477311	50018.87567586168	0
49985.205754429204	50018.991416067714	0
50000.753092597726	50008.92987510806	0
50007.12835689727	50004.5064469943	0
49988.18316939765	50021.965627571284	0
50023.00980510928	50012.84799172331	0
50015.303310407464	50002.549411548316	0
50003.71952171015	50003.70894044671	0
50008.88986368925	49979.077652611086	0
49996.81979534139	49995.34390749475	0
49998.94671960802	49990.96645783639	0
50007.58827520875	49972.71365685861	0
50008.876317257826	50005.85307888341	0
50000.8144250401	50013.706889942834	0
50003.714838425534	50007.820901458785	0
50001.588387733704	49976.2283774819	0
50016.100105237405	50010.206884821266	0
50001.35678820628	50015.50812547974	0
49986.21253594532	50016.916857276745	0
49996.35393901498	50000.28888942667	0
50006.46273709469	50012.86513056279	0
50004.75420497777	50017.69122242193	0
50005.66435559645	50003.276707844845	0
49992.34798452613	50027.8751629872	0
49995.45944176766	50024.66749863028	0
49984.74545734642	50026.693621182414	0
49991.107740510946	50005.27986082665	0
50002.66515454976	50012.75072682848	0
49981.244047583124	50021.223953608634	0
50024.3612314805	50010.80504013063	0
49999.239320752036	49976.959525565035	0
49987.115787018316	50000.97386580161	0
50005.81254185144	49991.93259326773	0
50009.513775259125	50007.19859393015	0
50022.34214683989	50018.54227954308	0
50018.211643719034	49989.32904480352	0
50004.547079700096	49982.58527082029	0
49988.8456146988	49993.5372812326	0
49990.448020219235	50002.43383338751	0
49988.8883163795	50025.70348757823	0
49993.95605091015	49990.62298435866	0
49979.57349343251	50017.44743331287	0
49993.61998194337	49998.8335980756	0
50014.931316771435	49985.91142186888	0
49993.608343833825	49992.74728509485	0
49977.440538726456	50020.13597552961	0
50007.968850473684	50013.02057694987	0
50013.34750767807	50004.97356768187	0
50003.200530054564	50017.44372002275	0
49999.23305352258	50009.409663930746	0
49991.425046132455	50023.405105677804	0
49994.724523319564	50019.00029264135	0
49991.27881765631	50010.76046682384	0
50006.84586173645	49978.00618291794	0
50028.831314768526	50011.34911333689	0
50001.3612650346	49979.21196468529	0
50020.98863127538	50004.80596532164	0
49998.75093557429	49995.82732925432	0
49995.4441258003	49997.28253788326	0
49991.489081565116	50012.21829990068	0
50006.24099323281	50011.48454490207	0
50004.79866590971	49991.89932227533	0
50016.233772829895	50003.19904894724	0
50016.714459267714	50015.182749829175	0
50017.7315448403	50017.16734048088	0
50021.991572317085	50017.52189201108	0
50006.91518930322	49998.42962103721	0
50007.56048927315	49991.89347014625	0
49993.93809606977	49988.93913320493	0
49987.00664227186	50012.58033247648	0
49997.0858178483	50008.93395138812	0
49994.04919956522	50016.66461972759	0
50011.84285352973	50005.72617756539	0
50014.481944166946	50006.68362759123	0
50007.871174675056	49990.44715453634	0
49993.63386266311	50008.00409428245	0
50022.74306037996	50021.18141586944	0
50005.93254669708	49984.05523899566	0
49992.24889826113	50009.939607623324	0
50008.4427934885	49998.58463635654	0
50001.04290890485	50011.37214186102	0
49999.3052704781	49993.19977632991	0
50010.89753360852	50022.16578353757	0
49993.175524820836	50006.918569045156	0
50016.91622746796	49988.41137453173	0
50003.59408194109	50010.58844588422	0
49989.481770527505	49995.4861177332	0
49984.73585085144	49994.20070302458	0
50012.837114776354	49985.1365133406	0
50000.34305247011	50012.785151609714	0
49995.93687457166	50016.99500522154	0
50003.31097355637	49986.238309245724	0
50000.04605916713	50022.082498322925	0
49979.589436539696	50028.499326432466	0
49985.52414874005	50010.01286309389	0
50007.108907010544	50020.95847414887	0
49986.966473469394	49991.51938352491	0
49996.327747491756	49980.00227674999	0
49988.17212697217	49996.38698153703	0
50019.31313217457	50007.61923985611	0
49992.53588896353	50022.37133355393	0
49999.09466713823	50013.476121375024	0
50029.14446966455	50014.75448633938	0
50013.38928689112	50014.433837214296	0
49991.27886238349	50020.93796858425	0
49991.83480712943	49987.47643329798	0
50024.589045646135	50016.69583277622	0
49990.247207031265	50014.37724764673	0
50003.43966867959	49997.20275845644	0
49979.17630883298	50019.5881879999	0
50004.97473340724	50011.470830402024	0
50000.53356820436	50002.76897484182	0
50001.61653316917	50021.572832778234	0
50018.94424032681	49993.60663840168	0
50020.38047703234	50020.74765985587	0
50003.83350669472	50012.03122730116	0
49994.89504568151	50012.84439750901	0
49996.87682846905	50025.861913791916	0
49997.098711243336	49994.16967536577	0
50008.03526460013	50010.35644971345	0
50001.92318083519	50017.45295154525	0
50000.377491796935	49976.984220335165	0
50026.91338485968	50022.55672487124	0
50010.45322470468	49995.07446463879	0
50025.84685964897	50018.18498681671	0
49990.80211823522	49972.58716393453	0
49994.72272385651	50011.37120620343	0
50001.852378398005	50018.878474248006	0
49993.667654834906	49987.16892821146	0
50007.45552580738	50016.24722775261	0
50006.35128652182	50019.260102430024	0
50017.30387364059	50007.37394946992	0
49992.58703477916	49996.877168060775	0
50009.947620039384	50010.555094314834	0
49981.69947842373	50032.69512916941	0
49998.7770444248	50004.736977470784	0
49994.8396787193	50028.32619228644	0
49982.117999111564	50004.50644407321	0
50013.2587395598	49973.331376080634	0
50007.117533706994	50013.97330272922	0
49986.106936163014	50005.875429998	0
50001.72815943438	49991.6223069385	0
49998.46111792426	49998.329947724305	0
49993.05079443288	49995.51758079045	0
49989.09372078051	50029.30164552847	0
49992.520614717694	50005.040407713124	0
49983.052676738946	50016.443790599325	0
50009.99933301167	49987.13042252917	0
50015.98052851708	50019.71642252736	0
50016.21088632802	50021.48245778065	0
49998.70534882709	50006.917655615514	0
50009.12283055781	49982.086019546914	0
50019.024422535396	49979.180277617896	0
49990.26812337824	50030.2433063761	0
50003.491373859586	50026.35326489596	0
50014.994024579595	50017.72461282274	0
49999.503039100484	49979.993643984395	0
50016.59446989725	50011.704717480185	0
49987.5977680182	50016.2290938631	0
50006.390223561066	50006.65247227412	0
49981.80446184957	50026.90913270939	0
50031.93010862833	50017.21669287606	0
49987.002216492045	49994.37889454773	0
49985.92984921823	49988.95089163288	0
49987.43993140122	50031.405447704085	0
50013.74744611762	50012.43595942395	0
50018.7613895136	49998.645986736985	0
49976.04473665306	50022.98122919165	0
49987.940111189746	50038.4642042733	0
49998.49833424281	50015.34065276485	0
49994.770924699485	49982.39483626172	0
50000.81946056605	49989.27299020345	0
50016.92192325264	50018.480079521134	0
49995.77472700451	50009.82146876009	0
50025.69800720146	50020.491751462134	0
50013.55698775832	49971.58637274212	0
50011.00484594075	50005.00909070638	0
50026.67566909949	50012.980460931394	0
49997.33402353429	50017.842517393554	0
50004.40707653658	50000.68201633885	0
49990.062388632665	50021.873354042815	0
50007.94935946199	50000.55027054603	0
50021.52709422977	50008.28070517207	0
49974.42067889195	50019.43514323515	0
49993.46267817778	50033.181532471506	0
50011.86235055272	49996.41798817724	0
49987.663678211175	50043.84812144951	0
50007.67900232572	50007.70860501627	0
49994.15871647191	50038.08133593811	0
50007.33149770581	50022.79586273945	0
50012.948596504204	49999.23930996417	0
49994.60830319436	50003.57991862978	0
49983.259687413985	50006.67382320212	0
49987.767663779436	50025.748578925755	0
50000.377272225785	50031.02940101947	0
50006.200386445016	50001.51095319235	0
50025.26392312976	50023.16967630435	0
50013.22075925868	50006.565093937745	0
50016.585940684716	49986.990231434385	0
50010.34109688018	49983.7662747601	0
49986.57033639794	50020.426911942945	0
49995.74608418766	50014.093268935794	0
49979.820894012235	49999.83087349788	0
49992.848058799624	50018.606894891454	0
50009.49589345917	50004.08409166397	0
49995.445185531455	50015.34504338111	0
50012.65381958483	50021.704694713684	0
49996.32469968638	49986.25708256548	0
50015.35167753262	49996.81578074006	0
49986.545683340795	50011.15751195093	0
49999.01544000135	50031.23030123682	0
49984.04955694483	50033.704391224725	0
49996.34341982974	50016.06335658903	0
50003.28740459564	50033.504668726906	0
49991.228567853206	49998.994701024145	0
49998.48690694425	50034.82578726027	0
49978.796080530774	50029.228557862385	0
49972.68784987362	50023.40757561975	0
49979.767530607896	50006.443727209575	0
50003.901374846355	50022.071294366	0
50006.68412061943	49996.90955893893	0
49984.807419862154	50032.82916653138	0
49978.76889817724	50004.212907244015	0
50003.12234167268	49996.03595609164	0
50015.35949676402	49981.16546488212	0
50022.09116220106	50006.067597515845	0
49983.69614882663	49993.828876330015	0
49986.78398419033	50021.42345671076	0
49981.729597247	50017.71289487197	0
50005.12751088182	50026.85013294925	0
50006.22458721331	50010.28292114303	0
49996.483865586386	50007.00468741623	0
50009.52473506737	49992.39278211181	0
50014.49173332011	49995.93493838386	0
49994.50958438835	49996.90612479115	0
49987.59907203679	50009.38172949153	0
49984.960476002576	50031.0667794853	0
50008.74957161253	49994.92256567525	0
50010.46636301196	50003.077502344924	0
49984.148036034974	50017.19326230654	0
50004.971353289846	50029.65237519613	0
50012.70520670574	50000.99789815918	0
49989.42472028371	50007.06726861293	0
50027.670453407736	50018.20325321183	0
50011.440803861224	49968.8031552737	0
50037.945541020505	50011.155881581384	0
50001.96560497818	49985.14721363819	0
49991.94746759981	50013.46046976003	0
49999.00956378052	50025.146383235246	0
49982.77803511375	50003.13282277213	0
50014.11323694496	50000.20060613697	0
50023.13171616355	49987.58322604696	0
50004.21835121946	49971.40399318016	0
49990.15117831817	50013.05817990865	0
50008.16124251416	50039.635897582004	0
50007.9107866898	49997.54848848105	0
50000.976005797296	50001.37556251932	0
49996.1869171375	50012.1411597242	0
49981.777229712156	49995.12804494148	0
50010.25573551855	50024.995130932744	0
50002.20217308013	50029.874141640044	0
49990.618018822985	50036.4754032552	0
50022.654906278236	50014.17767062547	0
50000.18629733061	50004.775095715304	0
50025.70954018735	50015.05150700048	0
50028.39076938722	50013.5273054852	0
50004.52778030394	49989.54551679142	0
50016.11597760707	50023.63763528583	0
50012.06226017531	50002.80007589341	0
50015.57500712852	49976.59380574366	0
49994.04699387851	50036.766962947055	0
49994.23147591261	49994.86285691521	0
50014.20591833191	50001.96130031095	0
49991.086709624265	50026.4410707605	0
50011.53302681228	50007.14228004492	0
50017.28634181816	49997.76666689308	0
50009.97828130183	49998.98694511831	0
49998.42280858828	49997.16648699374	0
49981.63287193219	50012.98265475019	0
49991.38352638326	49994.802665766714	0
49998.19710648119	50026.74208698699	0
49989.2673735177	49992.100332574526	0
49983.60754580687	50026.18559871288	0
49994.711411941484	50029.90708723193	0
49985.614406423905	50041.25400036813	0
49989.39807355238	50009.12529163965	0
50001.85647537816	50002.18674254224	0
50007.411759296454	50011.884343995625	0
50012.52113279647	50010.93874121604	0
49995.30592486966	49991.43488924765	0
49979.11028741994	50021.34781520681	0
50011.93847514872	49994.777266105055	0
49997.2733219588	50022.30152669196	0
50003.09050523105	49994.98168183356	0
50023.58458192335	50010.008031241385	0
50024.400635161015	50015.63969515379	0
50009.31669316404	50000.960651664485	0
49988.547157255955	49986.54015875034	0
49987.42716531743	50019.481186598656	0
49984.02617602661	49992.260688525654	0
50006.996567558	50029.43673642438	0
50011.17538221257	50014.127750046806	0
49997.479248524534	50003.13788148927	0
50011.23886805816	49977.80876427163	0
49992.68056377014	50025.21909796744	0
50017.791785206966	50004.10504468356	0
49976.18799995448	50019.12711047864	0
50003.16269428631	50018.86082004992	0
50013.78688239874	50015.99415080916	0
50034.04869841953	50014.82994020081	0
50020.13939552426	49964.31969397732	0
49993.31683021726	50002.431098134926	0
49989.127824122916	50001.31052695597	0
49989.148691333205	50036.650567528675	0
49992.04054653573	50033.88130223572	0
49997.310770919445	50036.47767098101	0
50014.313896486216	50011.5437939993	0
49992.59109417176	50000.573211457	0
50003.566652880276	50030.50523785303	0
50008.267877108185	49989.07992392232	0
50003.849215893635	49983.772560070334	0
50027.92889428372	50020.7037335592	0
50021.73705097939	50009.564116499336	0
49979.67136981523	49996.9167302186	0
50023.68623823112	50004.8260394773	0
50008.60181165578	50003.29954302877	0
50007.03426341326	50002.78519483586	0
49994.34337435215	50032.255215823694	0
50008.65204366756	50021.587738195856	0
49991.824498461094	49968.903099107214	0
50018.683804969405	49969.64528418167	0
49994.911833902814	50002.06249770319	0
50016.093547154676	50001.04383182233	0
50014.49326475696	49993.41580814624	0
50010.70785577176	50012.68365077591	0
49992.09018308693	50030.92397957105	0
50009.82484592517	49966.31554819194	0
50009.86338540017	50029.15447883959	0
50017.04459773899	50009.42883168941	0
49975.05479511751	50020.48444939664	0
50018.814266957874	49976.935422037845	0
49972.86988915821	50011.1602949544	0
50018.73839936864	49964.38397057632	0
49986.31902075687	50007.88823209961	0
50037.84677869666	50013.49214320599	0
49986.7626497455	50022.57075428513	0
49991.27558686835	49997.38676047086	0
50021.65196854081	49986.9755175455	0
49991.72022925353	49991.05799227098	0
50014.31039277268	50003.195809406076	0
50006.33076488964	50021.85080608137	0
50002.45842725257	50020.733578880114	0
50011.95436890833	50032.05146346114	0
49976.475326719534	50026.32249645093	0
50004.463461898726	49974.22705170795	0
49979.26540775074	49998.92037446053	0
49985.75689271241	50024.974625693074	0
50016.455724572654	49985.246793367325	0
50017.17577699267	49991.01902038148	0
50000.601946745934	50034.29818728195	0
49992.16185760877	50007.363039662254	0
50008.80198918544	50016.70893323739	0
50008.86332272949	49997.23757014096	0
50005.45492158128	50004.812675392786	0
49969.349246922604	50022.47156029463	0
49976.08853392796	50028.32756045967	0
50002.331688862534	50006.25738942542	0
49985.74764509577	50012.984861611265	0
50002.02318493679	49998.08436648884	0
50001.91558525365	49975.034283284134	0
49999.095815587745	49982.605861267206	0
49978.35180052781	50017.54967237323	0
50012.38340044227	49979.87179005157	0
50023.600333695045	49993.823460517066	0
49990.4001842264	50016.861106052296	0
49996.075796262594	50028.875218757785	0
50009.63871960279	50009.357844056445	0
50014.32338329563	49980.620621059534	0
50004.370390024604	49999.55927239333	0
50009.933266449494	49981.04026973331	0
49998.279070073906	49989.14790118183	0
50000.09027862911	49985.965986953976	0
50007.58425433884	49982.493922115704	0
49993.48622997502	50027.222240225536	0
50017.4955434832	49965.03907990478	0
50010.51554905166	49989.16362642156	0
50017.824674773416	50002.22275061968	0
49990.75178922058	50034.86742795569	0
50021.88043196609	49961.175165641675	0
49996.64421145819	49998.7371607102	0
49991.75780021829	50019.4660592154	0
50027.913500418224	50017.15451996617	0
50013.81569746937	50019.689133858	0
50004.28831352451	50038.52084396365	0
49992.77931921248	49991.59900125161	0
49978.65701512325	50012.84377515613	0
50004.77482026446	49976.135135741635	0
49995.813684054854	50035.236614467474	0
49983.03468438865	50031.81985864512	0
50004.71734782377	49993.66931775265	0
50025.85747707013	50011.10938751277	0
49968.74387753086	50024.80184334084	0
49983.529336245294	50009.64252562868	0
49993.39848285341	50003.617739878144	0
50014.46718570509	49983.96089301351	0
50020.173441734536	50016.480228422304	0
50007.693507416174	50033.053834120445	0
49993.186312447346	50024.280714627246	0
49994.973836738965	50021.34108776201	0
49987.60408232425	50005.36708203352	0
50009.56722554615	49985.41140067304	0
50011.064823329914	50009.00448136461	0
49987.27549327144	50024.53233017405	0
50005.69923091442	49985.19514755773	0
49996.55414988045	49990.38935152011	0
49995.07237807018	50042.04749290123	0
49995.256284043724	50007.171566107325	0
50004.63754884523	50025.44366895706	0
49993.49255571869	49978.12434827637	0
49989.83621802233	50027.89987456958	0
50001.51715467434	50004.43497947403	0
50001.41748931328	50028.01783116377	0
49988.46472947548	50014.56638681003	0
49995.615601532205	49989.10904325816	0
49999.81186632161	50032.984149561446	0
50018.44718751919	50011.09523383245	0
50006.87791557796	49974.77446315902	0
49998.651631418616	50001.085531096855	0
49973.43281330659	50016.31538166456	0
49999.58320808095	50030.37685735507	0
49993.2894251306	50029.713716955564	0
49975.40500419498	50029.76201243983	0
50024.11542290242	50025.79299951493	0
49999.27756647585	49989.79791973968	0
49975.331603970415	50018.305052245814	0
49989.444688856944	50015.01093933485	0
49977.12504489644	49984.27347298042	0
49990.25690366514	49976.93831099457	0
50008.542487659186	50029.22940403769	0
50030.156146407935	50022.63532110915	0
49982.07322711716	50040.05289780173	0
50015.510839560164	49974.52445377229	0
49991.451148315326	50008.25060634001	0
50004.828070634074	50001.96933190945	0
50005.25330437662	49996.96558677492	0
49985.312292490395	50028.4759868639	0
50009.362837543355	50030.82482796203	0
50032.563228420164	50009.47854831758	0
49995.611104707394	50005.87596824924	0
50030.271117137454	50014.62710637189	0
49984.88558796916	50014.44361380154	0
49964.64000266914	50008.941933773196	0
49988.96237106808	50042.15384836116	0
50009.56366943694	49988.76303901595	0
50003.12119682203	50036.8696976103	0
49992.18350608743	49998.14283062459	0
49981.495117914346	49992.42868929224	0
49974.716587797215	50013.61636381599	0
50007.40338647013	50005.50670355559	0
50004.1132212756	50009.0422421293	0
50010.68776219184	50018.411945879954	0
50015.32555646248	49998.84607093262	0
50030.745394478356	50020.15587370813	0
50025.03173903792	49992.682176105074	0
49972.46927924088	49992.61330818193	0
49996.89332440772	50014.40214761091	0
50028.82168033592	50008.767927582856	0
50012.027869657475	49992.27122572834	0
49986.86969018716	50002.801212535116	0
50034.801909062	50011.167777959345	0
50022.083673384936	50010.63417620861	0
50009.30764203974	49972.31312632704	0
49991.55119343412	49875.49163530382	54
49952.3777056641	49831.367079361175	54
50004.32145126615	49795.75739616576	54
49969.81193656138	49928.959101844026	54
49973.558895299146	49742.837368080975	54
50015.65687213448	49698.440866185716	54
49967.04133595522	49662.08703934414	54
49899.14646911641	49845.96294956751	54
49970.623821299014	49992.94232191818	54
50069.07050507722	49684.33382088364	54
49981.39543978907	49606.517067413486	54
50102.16776530136	49635.22495113408	54
49917.07246500153	49630.15370686755	54
50129.62358986557	49583.76022276406	54
50071.75973206338	49747.09432303858	54
50033.26907452625	49626.102015383236	54
49911.934804220706	49995.65133188827	54
50044.00895956837	49839.753267507585	54
49949.22820697108	50044.7495022567	54
49915.15694218814	49940.55134784928	54
49870.46299603294	49798.91887108363	54
50143.32883167327	49678.26707688548	54
49966.56220967621	49547.7752855249	54
49856.66179792897	49926.37798937155	54
50000.373703795005	50067.95724711844	54
50098.63847097414	49801.92116486037	54
50196.60800935815	49654.7599081147	54
50010.06062813682	50122.31947682882	54
49830.233554947496	49760.965976191255	54
50157.05995650389	49736.41048725953	54
49858.907904041895	49607.16438549305	54
49916.26577008701	49687.49038042943	54
49770.0377459387	49782.56772187255	54
49779.49600375003	49843.97316879583	54
50004.35773742705	49507.49146876363	54
50218.944057158435	49723.24015631485	54
49722.96905929026	49820.29276618725	54
50036.1517373011	49569.31970641917	54
49833.85760581382	49701.71049378898	54
49847.159061156504	49865.29937362489	54
50267.4427112839	49690.3303364962	54
50276.541987185046	49748.980733797645	54
49906.43641075712	49572.19408866336	54
49920.25884342641	49504.17100935986	54
50012.35185941539	50178.11255433388	54
49976.96724424332	50221.07884082716	54
49750.65929180659	49726.27935480236	54
49952.56958625277	50150.372467675385	54
49775.15327985039	49901.01426129884	54
49981.83961620764	49450.85461219356	54
49812.125471225874	49568.2172928424	54
50021.212082358696	50014.630829377114	54
50326.416927009115	49694.09690524849	54
50036.060294653136	50232.41384770554	54
49701.768406538	49753.42098732544	54
49849.62872651365	49525.25883964363	54
49987.143432626275	50282.78954126332	54
49978.10315312241	50345.04942258602	54
50155.002339742074	49526.85182271056	54
49922.93217793433	50200.99623626203	54
49933.356069547204	50260.66920366417	54
50294.55366048035	49809.313133772725	54
49884.53821220676	50287.41434632074	54
49831.06377045331	50311.056086293494	54
49761.58103853616	49668.400380486666	54
49836.23543319874	49979.11725717488	54
50366.54199248137	49650.178109405744	54
49884.93554774553	49455.9374439168	54
49847.66816791823	49407.311808117694	54
49806.83858899512	49636.20112457461	54
49818.5188404458	50251.960603456224	54
50041.175426011694	50315.0123354394	54
50337.23484372806	49853.889849523526	54
50103.04514738836	50329.79713168519	54
49912.98607858677	50107.26948393218	54
50250.624061082635	49629.899720312096	54
50349.468643072374	49799.89390956602	54
49881.544654058554	50162.57549692695	54
49909.86979595201	49744.97932622138	54
49870.36476883845	50032.0281414856	54
50067.94599945462	50103.52597399185	54
50155.91756761048	50296.62168183444	54
50024.774843504245	50387.78996245142	54
49762.5511087135	49963.26452365778	54
50413.14919141183	49607.91713548152	54
50380.910842971745	49563.26719389084	54
49995.16170185717	50440.223949512605	54
49940.732310864165	50470.779635173865	54
50318.47683965435	49565.635322982955	54
50409.353413233956	49805.697306721966	54
50078.559100717284	50017.15092885047	54
50389.48993942658	49874.74801929809	54
49739.24341118659	50014.60065132415	54
50011.2348961023	49398.82557092337	54
49875.74826556118	50346.74992807664	54
49885.98084293554	50448.33741272778	54
49809.97196287213	50039.69194553379	54
49958.346660420924	49380.11939615052	54
50040.49864111562	50475.46274429752	54
50425.04581135509	49670.72703816646	54
50232.71193027467	49818.930143886224	54
49903.317132833734	49380.10122021872	54
49687.890327472596	49865.05427376628	54
50037.759282032064	49916.76009443177	54
49762.333387877705	49601.81920453612	54
50443.12259773448	49725.32243106604	54
49706.25038586533	49689.46048890506	54
50057.749922149334	49430.44588836568	54
49869.58567709679	50226.83949730248	54
49816.3644981826	49454.1603227165	54
50090.64533863459	49941.388101321936	54
50168.610785652796	50351.8524198525	54
50104.07686010189	49469.733642204126	54
50073.999747056354	50423.53546481312	54
49692.88397545614	49636.02305472463	54
50225.90408830845	50347.8634747412	54
49716.89157865602	49917.51047484925	54
50474.31186893498	49633.71908319115	54
50076.927235804025	50160.02460479998	54
50145.401730965976	49968.77130387764	54
49633.67812671197	49656.21410881103	54
50129.87067491778	49854.50246876437	54
50312.371248792726	49622.22187984082	54
49692.33447766725	49573.44139503458	54
49711.84863904791	50072.419533765424	54
50206.70902806287	49975.621686158425	54
50278.3437050776	50368.144611981326	54
49863.67459573664	50507.95560128665	54
49682.81002455417	49987.56985772094	54
49663.43944920693	49813.7727809961	54
49624.31874791804	49861.178517981796	54
49827.963617770256	50422.02039140741	54
50262.602020936734	49984.55570586646	54
49761.77596003809	49545.05439821203	54
49582.89718853296	49692.17079945424	54
50224.74400240729	50404.15909260974	54
49662.155326041	49523.345844999676	54
49934.57402085882	50529.75779148743	54
49637.9783769816	49949.97927091835	54
49810.37769927136	50474.70150075091	54
49547.65234275838	49736.25936535326	54
49910.31992747332	50586.41738259197	54
50421.99014614054	49515.25494469209	54
49768.23777537127	50320.149362097494	54
50130.06333765859	50400.12960393513	54
49949.55814607956	50397.26480203796	54
49712.93714111379	50344.77578718464	54
49822.40436121393	50166.775558223664	54
50313.59843184523	50413.35341784703	54
49632.90326629336	50015.043478806016	54
50175.85486440496	49792.274808051676	54
50126.42145046448	50455.19398548454	54
49754.16044557852	50468.34136514095	54
50112.16093156899	50515.76064807879	54
49495.57573970133	49760.29416608904	54
49500.66538006611	49815.61264279413	54
50466.730845445214	49789.835544441834	54
50082.164374648375	50563.95672285498	54
49780.389302405965	50209.3737257087	54
50280.011459830064	50312.383939310814	54
50208.57891765701	49917.28066747157	54
50026.40766847921	50567.57425672024	54
49830.11688344299	49351.924436599846	54
50498.36278747205	49839.51746363516	54
50115.69483416484	50205.83028382348	54
50274.32676753658	49528.09842395185	54
49758.6307689027	50525.895716001134	54
49605.72163762313	49500.44772516412	54
50354.80851601696	49511.83960886199	54
50457.11445823019	49568.765448408434	54
50279.87392255637	49864.388148263955	54
50386.51163126703	49738.579592443624	54
49685.063433083014	49471.118121709056	54
49448.4171822109	49851.00710981414	54
50304.9123137481	49479.10118268911	54
50124.86186123226	50079.39290530624	54
50176.641645658216	50047.04045471148	54
50080.0524941463	50625.37556054283	54
50019.26004819367	50644.46723274645	54
49753.89060825778	49460.75829099342	54
50255.11621690706	50455.81701174564	54
49800.66032526018	50366.96618874038	54
49812.85374267684	50538.22994294108	54
50280.62743751937	49429.52096511941	54
50138.656193192444	50137.96042744072	54
50478.9207677236	49512.31892077762	54
50220.43328744629	49432.74718912921	54
49573.038537692286	49446.86879598112	54
50066.9774219249	49373.87447548196	54
50164.96394795087	49470.910086188924	54
50516.895447200135	49470.35173537774	54
50320.33990039026	49974.85756868572	54
49660.68160339032	50099.28067905041	54
50072.463533398004	49310.17996820331	54
50443.398259008274	49461.66260703912	54
50170.02638972097	50502.501497982725	54
49732.44589379399	50579.30281500744	54
50209.54605429341	49373.268495514836	54
50097.65122194608	50680.65693482546	54
49808.70516129389	50099.82096123164	54
50157.61878083539	49345.95414914699	54
50162.793923853125	49282.40956658777	54
50144.279842175936	49413.22691074111	54
49703.32704199572	50524.378228527254	54
49651.92660818703	50552.77290623115	54
50369.99020512531	50004.11143840117	54
49620.81235497077	49563.669026690055	54
50103.53918998069	49264.48941645285	54
49580.24719356888	49607.94751417786	54
49595.05051006565	50537.34290860663	54
49732.74030943213	50238.2041306911	54
50446.0484720028	49891.10665530174	54
50137.03960030167	50724.9677701233	54
50075.954670712956	49521.13209898837	54
50548.29487070307	49419.82847981436	54
50419.12507877356	49970.18249119662	54
50229.05715199908	50510.580688844275	54
49586.517686053725	49909.04608715974	54
50015.7548746699	49318.38622129126	54
50157.704733549544	50776.30184142291	54
50510.83479369916	49756.36619171584	54
49862.38221540962	49305.508753000184	54
49389.315293141444	49852.977111878936	54
50530.63577134731	49360.85001919981	54
49811.7009501427	50601.52603100121	54
49974.52319192069	49280.34018986983	54
49578.24091571287	50040.768937706685	54
49767.61427658284	49339.47951301827	54
50325.255097163965	49383.96041433418	54
49609.24436675647	50593.277960055064	54
49698.03772438677	49416.42816392006	54
49815.63350972304	49276.29024118332	54
49617.55048656035	50652.12406806887	54
49586.27604086758	49784.93444816501	54
50314.18037939586	49918.00201630771	54
49639.07886489423	49413.204441051734	54
49977.14469673916	50597.32768873712	54
49437.97506559601	49760.72432737674	54
50513.17681154079	49587.985316562444	54
49678.40977039093	50158.07495226534	54
50043.046687726855	50712.910799316945	54
50339.33484900864	50050.8521995012	54
49776.69424576424	49236.201784545214	54
50422.34513129955	49402.16431140948	54
49561.40931860263	50093.173835652	54
49748.233096536445	50392.22051532722	54
49990.66744536697	50692.186792035645	54
49933.42575808565	50714.82969028549	54
49677.329161083486	50215.62383822322	54
50557.150774072965	49310.568185693985	54
49553.93480481395	50574.806266637395	54
49650.77387520591	50495.22912809984	54
49694.904488118766	50457.91498220311	54
50569.137153167445	49754.638784239876	54
49493.50381715028	50565.89502977287	54
49752.552926407574	49180.026558364945	54
49409.673200730285	49711.395350516694	54
49975.48788054834	50758.36813450782	54
50014.54145759628	49234.69939693175	54
49719.4859551321	49299.82320897864	54
50340.63512319367	50328.467101592214	54
49687.77350577359	49353.954100649986	54
50398.09048287717	50315.69669463502	54
50364.0918255052	50442.41314304304	54
50377.44429662825	50257.1764079736	54
50204.22848255808	50101.213456235	54
49903.05429114741	50760.815510186	54
49440.195323380816	50547.85893730698	54
50384.398160529294	50093.49585257405	54
50258.38458366695	50043.809375622535	54
49448.16131144864	49907.726909611476	54
49542.886745421485	49851.01738783711	54
49582.846503938046	49981.549263687244	54
50334.340479461884	50121.15812292129	54
49589.223610878136	49389.32144244653	54
49757.09616370182	49395.91443475576	54
50374.08378466419	49930.0825205143	54
50356.68611181601	49454.80514047395	54
49786.2933721333	50657.64555855813	54
50390.18832456354	50150.651446614625	54
50311.458749898295	49328.74273566075	54
50612.027352742334	49422.61620534969	54
50597.76263933496	49705.056018361276	54
50213.74161732819	49528.47892750547	54
50447.771468925625	49351.18527989981	54
49652.58622141022	50358.23715849355	54
49564.181382788636	50669.36617806282	54
49507.48421431324	49905.69504606428	54
49737.840773682685	50137.80780500813	54
50495.87918149356	49316.325483916684	54
50377.20903799072	50376.92309876395	54
49881.00873660726	50816.88781717811	54
50142.9368485756	50833.753603452846	54
49631.14629468942	49721.624467862544	54
50522.877174621215	49698.788289900396	54
50214.092347249534	50570.92082932428	54
49528.35880884324	49962.66418698748	54
50317.68602094082	49268.57546360917	54
49507.12589565253	49696.97567250852	54
49387.12718216071	49918.65802618444	54
50646.55364462732	49371.398049890384	54
49920.97438048274	50655.86581419986	54
49665.397949984654	50606.14210066768	54
49377.20865890133	49770.32777148609	54
50147.78113419601	50561.632854703035	54
49491.21846188421	49644.127209726066	54
50188.41865090863	50703.165596379775	54
49622.923965157184	50147.10163014022	54
49768.6610409899	49121.82377418233	54
50458.87924427635	50015.28250670154	54
50574.58516860203	49489.98640544035	54
50609.16416129847	49535.41988326362	54
50226.258798681934	50745.302584712714	54
50216.90755410014	50288.29908854742	54
50172.3935662545	50884.02814774278	54
50551.669629537464	49547.07755855942	54
50595.47691130249	49269.610137155825	54
50211.27791111674	50926.05048617603	54
50320.45133588447	50274.972552337254	54
49338.07394733574	49818.23803462121	54
49681.02715774958	50275.606063661326	54
50570.00000257107	49611.93677384188	54
49619.38433610577	49342.64831732638	54
49391.19840624723	50520.973142269446	54
50391.35178937934	49328.87175615566	54
50166.40302492939	50242.14086955577	54
49534.96626405125	50522.101870791754	54
49796.400705422224	49069.6354581371	54
50540.81118854672	49246.375831935584	54
50343.167133828756	49211.96322787754	54
49584.894843222086	50475.83978161701	54
49694.516093949	49244.78017135167	54
50212.701122319166	50805.99136907798	54
50352.84423274249	49149.48377955032	54
50406.80212142926	49210.59999544428	54
49481.762896137334	50502.86864439784	54
49464.088925352095	49967.017249802535	54
49663.28279824525	49290.437740327376	54
50465.36089303571	49224.65354693885	54
50286.37890459956	50749.8111570754	54
49829.45819218238	49120.91105743457	54
50447.720279503425	50278.395030395455	54
50184.81075608225	50983.919374174424	54
50422.38793192229	49265.625588927986	54
50270.08043692862	50905.00759448793	54
50629.01203632484	49769.83802367333	54
50661.06857144706	49311.916391810286	54
49873.12544659333	49248.20032271781	54
50082.217838829645	50757.73553457102	54
50129.25518595654	51004.92904035472	54
50107.02909343583	50268.47761420488	54
50585.88665165941	49359.64167993014	54
50326.43447760613	50705.48953915549	54
49780.576772140754	50718.98067932312	54
50631.183729729004	49596.86031710323	54
50290.10776379853	50806.94640351375	54
49924.24898929478	49309.700844961575	54
50454.91839020474	50220.58056807136	54
49416.21029600096	49652.97870839428	54
50368.2219522272	50660.84221796767	54
49936.59375719533	50813.37566407764	54
50200.67331151702	49239.36135234429	54
50148.39371905281	50937.89534733321	54
49503.726618288536	50448.22132476204	54
50270.08389999164	50678.104698757474	54
50258.499863745776	50130.311549001424	54
49530.29541626027	49409.72160100342	54
49984.835806801435	50504.64264924492	54
49367.33958987634	49972.95586574127	54
49462.920877928285	49587.11392025202	54
50451.931961882314	50145.664557208016	54
50719.57305867613	49328.552961635134	54
49849.52354455179	50744.18362518301	54
50258.65580223706	50607.50571360705	54
49361.015456502086	49681.036283206035	54
49534.67747594246	50142.302384215174	54
49547.567931610494	49514.52793484025	54
50675.29566023956	49805.882554430376	54
50117.033760948405	50882.76174154727	54
50732.79765576284	49797.18165056645	54
50219.52762135514	49313.578995245945	54
50291.34433427523	50224.83152216834	54
49743.21538264684	49035.45554367353	54
50147.57579208555	50648.930410080575	54
50331.435679905546	49097.817778518576	54
50206.78896161896	50627.28753883595	54
50066.76996645202	50921.306024153055	54
50628.96040216509	49655.22224608047	54
49683.12132991545	49036.25042011031	54
50402.09335564686	50617.50455233747	54
50672.37198992339	49693.19013518341	54
49505.47018386382	50646.57438313744	54
49586.57349187987	50416.852867087524	54
49447.597248911894	50455.08842071202	54
50689.269415900904	49622.326293880826	54
50111.20368448393	51060.10903341331	54
49625.01209196334	50709.5818784095	54
49614.67111112358	50223.341182312346	54
50491.9867662426	49400.06863698581	54
49822.80559239244	50834.869217234474	54
49601.55991468517	50764.79068663889	54
49660.6153949178	50773.05592886017	54
50376.35449951896	50501.03592455508	54
49846.7277663356	49197.36248325713	54
50706.892527289514	49387.142471315165	54
49967.547720968345	49195.96219366445	54
50341.81515815847	50763.17441869332	54
50372.21496574121	50564.409308990864	54
50265.23176062671	50966.46103763094	54
50415.724497429546	49147.0130406909	54
50068.38955169574	49205.538840652516	54
50266.56951509568	49370.80227324933	54
49605.67147663191	50278.466290943856	54
50561.9991532387	49193.91871621449	54
49604.7756254933	50823.00716676103	54
50446.61430531852	50082.58095176584	54
50070.753268865126	50812.238135760876	54
49934.5734919905	49150.53297363611	54
50325.67541282358	50175.80735037357	54
49299.95032424181	49698.66315604242	54
50404.00692985285	50755.31243101814	54
50439.52142679537	50498.95909130121	54
49568.29746968362	49311.02074148962	54
49716.4022760271	50763.35141354783	54
50167.715111650294	51047.57103831469	54
49483.37688978465	50396.7406130936	54
49285.43773585758	49639.215664940544	54
49845.05291004653	49038.949396338234	54
49404.80790412807	49575.73764067221	54
50281.21069409319	50537.66542077754	54
50556.640798801345	49865.29198068726	54
50747.815006554185	49598.90441575746	54
50273.39385727121	49088.81561385539	54
49765.37914204371	48976.17087036159	54
50428.15233773158	50681.7320447789	54
49642.781590294486	48994.8290983093	54
50315.77136026709	50988.540062728396	54
50226.649471248784	51061.19267077407	54
49899.54280559988	49049.1471991699	54
50773.022893876434	49547.397362904165	54
50230.2138944946	49050.24795535782	54
49854.88317075136	50635.613064400655	54
50231.37302562726	51122.852416729605	54
50494.77255251285	50499.81990747964	54
50372.225178612185	50996.56157722382	54
50012.74380886677	50808.91734635949	54
50189.34874586162	49179.55466518011	54
50239.17260938414	50200.578277420616	54
49732.481435013106	50680.2951312163	54
49470.71705771565	49399.31272558509	54
49358.42715276792	49607.0923563513	54
49937.57232905512	49095.090583783494	54
49469.36040454584	49530.13279071071	54
49345.42647036637	50032.82887951113	54
50430.360495375644	50554.18062641413	54
50675.751891758184	49564.45896888144	54
49368.80653187961	50572.428045875036	54
50494.48073782763	50313.275888104145	54
49645.27392220767	50423.57804917095	54
49508.180549322846	50195.96629920791	54
50649.877628789865	49253.192548595536	54
49854.59272717121	50882.95044941766	54
50778.75013367017	49761.75646784098	54
50180.93933178244	49078.66120689892	54
49290.59068111967	49851.924860653606	54
50321.895840638725	50856.01131422913	54
49334.42599890917	50617.60505995866	54
49445.90208237861	49471.367990605795	54
49607.352613231036	49266.157022654595	54
49545.56328802526	50743.28941466573	54
50410.70850411443	50956.300394695485	54
50371.79576277041	49059.77588978118	54
50799.52219984828	49628.136899507525	54
50454.99196817342	50443.62338576842	54
50363.912095638385	50918.34988891966	54
49480.98474719046	50130.06275325901	54
50827.338102816306	49801.912664997355	54
49506.918643399375	49311.43410904769	54
50189.148916389444	49862.35159655616	54
49508.63603323138	50058.40614220221	54
50751.96434913687	49710.96152128929	54
50821.694737686455	49507.726985750385	54
50517.001908535756	50553.710364676546	54
49246.832283822456	49588.45702174414	54
49895.5674254996	50920.01869417358	54
49515.027975563025	50789.42553496459	54
50849.753259867175	49603.662254364375	54
49554.29308530859	50243.170455371364	54
49448.05145866163	50076.32570199173	54
49948.820414694754	50868.0993416395	54
50504.46484383015	50196.18500365645	54
50603.7838234348	49905.361359417235	54
49863.54481460532	48981.18944366509	54
49302.082654868595	50077.804603563236	54
49798.29753684795	50886.35415700402	54
49436.41620957876	50357.40781099082	54
49917.47552821871	48994.74179841838	54
49464.069450793744	50753.04867301035	54
49409.5789966608	50614.56617462014	54
50245.00932121989	50850.853623605755	54
