# Supplementary material for: Abundant Topological Outliers in Social Media Data and Their Effect on Spatial Analysis
Source: PLoS One. 2016 Sep 9;11(9):e0162360. doi: 10.1371/journal.pone.0162360 (PMC5017681; doi:10.1371/journal.pone.0162360)
Supplement: S5 Dataset — See the respective attached file. (ZIP) [file pone.0162360.s005.zip › S5_overlap_lws/clust_56_65.csv]

50000.0	50000.0	0
50005.617866136956	50000.0519731636	0
50002.52047643192	50004.876090250946	0
50002.689334711264	50003.13657812308	0
49993.82957819091	50000.67820598295	0
49999.02133034173	50002.74311771021	0
50000.62508924751	49997.57153556058	0
50003.12463782944	50000.09610427862	0
49997.57385027558	49999.84121669528	0
50000.7474054147	50010.00724846448	0
49994.4714122237	50008.6578664922	0
50009.65697956892	49993.518401903086	0
50006.21919399996	50005.54852243241	0
50001.095320914435	50006.51696888545	0
49997.76648551505	50011.80979805977	0
49992.871942356476	50015.39754370275	0
50012.74981278483	49986.73871695857	0
50018.58647191826	49990.55611261125	0
49993.479156172514	50013.71835514086	0
50015.96499319302	50006.705808788436	0
49989.3655601913	50011.220919868014	0
50020.12901804716	49990.64524344877	0
49997.53397774438	50013.28163175991	0
49992.02291687238	49993.22394946702	0
49993.70087287382	50012.49075380555	0
50014.038708603686	50009.481436982765	0
49990.5206090736	50010.10707474396	0
49995.815075999715	50002.757859915895	0
49988.57262477311	50018.87567586168	0
49985.205754429204	50018.991416067714	0
50000.753092597726	50008.92987510806	0
50007.12835689727	50004.5064469943	0
49988.18316939765	50021.965627571284	0
50023.00980510928	50012.84799172331	0
50015.303310407464	50002.549411548316	0
50003.71952171015	50003.70894044671	0
50008.88986368925	49979.077652611086	0
49996.81979534139	49995.34390749475	0
49998.94671960802	49990.96645783639	0
50007.58827520875	49972.71365685861	0
50008.876317257826	50005.85307888341	0
50000.8144250401	50013.706889942834	0
50003.714838425534	50007.820901458785	0
50001.588387733704	49976.2283774819	0
50016.100105237405	50010.206884821266	0
50001.35678820628	50015.50812547974	0
49986.21253594532	50016.916857276745	0
49996.35393901498	50000.28888942667	0
50006.46273709469	50012.86513056279	0
50004.75420497777	50017.69122242193	0
50005.66435559645	50003.276707844845	0
49992.34798452613	50027.8751629872	0
49995.45944176766	50024.66749863028	0
49984.74545734642	50026.693621182414	0
49991.107740510946	50005.27986082665	0
50002.66515454976	50012.75072682848	0
49981.244047583124	50021.223953608634	0
50024.3612314805	50010.80504013063	0
49999.239320752036	49976.959525565035	0
49987.115787018316	50000.97386580161	0
50005.81254185144	49991.93259326773	0
50009.513775259125	50007.19859393015	0
50022.34214683989	50018.54227954308	0
50018.211643719034	49989.32904480352	0
50004.547079700096	49982.58527082029	0
49988.8456146988	49993.5372812326	0
49990.448020219235	50002.43383338751	0
49988.8883163795	50025.70348757823	0
49993.95605091015	49990.62298435866	0
49979.57349343251	50017.44743331287	0
49993.61998194337	49998.8335980756	0
50014.931316771435	49985.91142186888	0
49993.608343833825	49992.74728509485	0
49977.440538726456	50020.13597552961	0
50007.968850473684	50013.02057694987	0
50013.34750767807	50004.97356768187	0
50003.200530054564	50017.44372002275	0
49999.23305352258	50009.409663930746	0
49991.425046132455	50023.405105677804	0
49994.724523319564	50019.00029264135	0
49991.27881765631	50010.76046682384	0
50006.84586173645	49978.00618291794	0
50028.831314768526	50011.34911333689	0
50001.3612650346	49979.21196468529	0
50020.98863127538	50004.80596532164	0
49998.75093557429	49995.82732925432	0
49995.4441258003	49997.28253788326	0
49991.489081565116	50012.21829990068	0
50006.24099323281	50011.48454490207	0
50004.79866590971	49991.89932227533	0
50016.233772829895	50003.19904894724	0
50016.714459267714	50015.182749829175	0
50017.7315448403	50017.16734048088	0
50021.991572317085	50017.52189201108	0
50006.91518930322	49998.42962103721	0
50007.56048927315	49991.89347014625	0
49993.93809606977	49988.93913320493	0
49987.00664227186	50012.58033247648	0
49997.0858178483	50008.93395138812	0
49994.04919956522	50016.66461972759	0
50011.84285352973	50005.72617756539	0
50014.481944166946	50006.68362759123	0
50007.871174675056	49990.44715453634	0
49993.63386266311	50008.00409428245	0
50022.74306037996	50021.18141586944	0
50005.93254669708	49984.05523899566	0
49992.24889826113	50009.939607623324	0
50008.4427934885	49998.58463635654	0
50001.04290890485	50011.37214186102	0
49999.3052704781	49993.19977632991	0
50010.89753360852	50022.16578353757	0
49993.175524820836	50006.918569045156	0
50016.91622746796	49988.41137453173	0
50003.59408194109	50010.58844588422	0
49989.481770527505	49995.4861177332	0
49984.73585085144	49994.20070302458	0
50012.837114776354	49985.1365133406	0
50000.34305247011	50012.785151609714	0
49995.93687457166	50016.99500522154	0
50003.31097355637	49986.238309245724	0
50000.04605916713	50022.082498322925	0
49979.589436539696	50028.499326432466	0
49985.52414874005	50010.01286309389	0
50007.108907010544	50020.95847414887	0
49986.966473469394	49991.51938352491	0
49996.327747491756	49980.00227674999	0
49988.17212697217	49996.38698153703	0
50019.31313217457	50007.61923985611	0
49992.53588896353	50022.37133355393	0
49999.09466713823	50013.476121375024	0
50029.14446966455	50014.75448633938	0
50013.38928689112	50014.433837214296	0
49991.27886238349	50020.93796858425	0
49991.83480712943	49987.47643329798	0
50024.589045646135	50016.69583277622	0
49990.247207031265	50014.37724764673	0
50003.43966867959	49997.20275845644	0
49979.17630883298	50019.5881879999	0
50004.97473340724	50011.470830402024	0
50000.53356820436	50002.76897484182	0
50001.61653316917	50021.572832778234	0
50018.94424032681	49993.60663840168	0
50020.38047703234	50020.74765985587	0
50003.83350669472	50012.03122730116	0
49994.89504568151	50012.84439750901	0
49996.87682846905	50025.861913791916	0
49997.098711243336	49994.16967536577	0
50008.03526460013	50010.35644971345	0
50001.92318083519	50017.45295154525	0
50000.377491796935	49976.984220335165	0
50026.91338485968	50022.55672487124	0
50010.45322470468	49995.07446463879	0
50025.84685964897	50018.18498681671	0
49990.80211823522	49972.58716393453	0
49994.72272385651	50011.37120620343	0
50001.852378398005	50018.878474248006	0
49993.667654834906	49987.16892821146	0
50007.45552580738	50016.24722775261	0
50006.35128652182	50019.260102430024	0
50017.30387364059	50007.37394946992	0
49992.58703477916	49996.877168060775	0
50009.947620039384	50010.555094314834	0
49981.69947842373	50032.69512916941	0
49998.7770444248	50004.736977470784	0
49994.8396787193	50028.32619228644	0
49982.117999111564	50004.50644407321	0
50013.2587395598	49973.331376080634	0
50007.117533706994	50013.97330272922	0
49986.106936163014	50005.875429998	0
50001.72815943438	49991.6223069385	0
49998.46111792426	49998.329947724305	0
49993.05079443288	49995.51758079045	0
49989.09372078051	50029.30164552847	0
49992.520614717694	50005.040407713124	0
49983.052676738946	50016.443790599325	0
50009.99933301167	49987.13042252917	0
50015.98052851708	50019.71642252736	0
50016.21088632802	50021.48245778065	0
49998.70534882709	50006.917655615514	0
50009.12283055781	49982.086019546914	0
50019.024422535396	49979.180277617896	0
49990.26812337824	50030.2433063761	0
50003.491373859586	50026.35326489596	0
50014.994024579595	50017.72461282274	0
49999.503039100484	49979.993643984395	0
50016.59446989725	50011.704717480185	0
49987.5977680182	50016.2290938631	0
50006.390223561066	50006.65247227412	0
49981.80446184957	50026.90913270939	0
50031.93010862833	50017.21669287606	0
49987.002216492045	49994.37889454773	0
49985.92984921823	49988.95089163288	0
49987.43993140122	50031.405447704085	0
50013.74744611762	50012.43595942395	0
50018.7613895136	49998.645986736985	0
49976.04473665306	50022.98122919165	0
49987.940111189746	50038.4642042733	0
49998.49833424281	50015.34065276485	0
49994.770924699485	49982.39483626172	0
50000.81946056605	49989.27299020345	0
50016.92192325264	50018.480079521134	0
49995.77472700451	50009.82146876009	0
50025.69800720146	50020.491751462134	0
50013.55698775832	49971.58637274212	0
50011.00484594075	50005.00909070638	0
50026.67566909949	50012.980460931394	0
49997.33402353429	50017.842517393554	0
50004.40707653658	50000.68201633885	0
49990.062388632665	50021.873354042815	0
50007.94935946199	50000.55027054603	0
50021.52709422977	50008.28070517207	0
49974.42067889195	50019.43514323515	0
49993.46267817778	50033.181532471506	0
50011.86235055272	49996.41798817724	0
49987.663678211175	50043.84812144951	0
50007.67900232572	50007.70860501627	0
49994.15871647191	50038.08133593811	0
50007.33149770581	50022.79586273945	0
50012.948596504204	49999.23930996417	0
49994.60830319436	50003.57991862978	0
49983.259687413985	50006.67382320212	0
49987.767663779436	50025.748578925755	0
50000.377272225785	50031.02940101947	0
50006.200386445016	50001.51095319235	0
50025.26392312976	50023.16967630435	0
50013.22075925868	50006.565093937745	0
50016.585940684716	49986.990231434385	0
50010.34109688018	49983.7662747601	0
49986.57033639794	50020.426911942945	0
49995.74608418766	50014.093268935794	0
49979.820894012235	49999.83087349788	0
49992.848058799624	50018.606894891454	0
50009.49589345917	50004.08409166397	0
49995.445185531455	50015.34504338111	0
50012.65381958483	50021.704694713684	0
49996.32469968638	49986.25708256548	0
50015.35167753262	49996.81578074006	0
49986.545683340795	50011.15751195093	0
49999.01544000135	50031.23030123682	0
49984.04955694483	50033.704391224725	0
49996.34341982974	50016.06335658903	0
50003.28740459564	50033.504668726906	0
49991.228567853206	49998.994701024145	0
49998.48690694425	50034.82578726027	0
49978.796080530774	50029.228557862385	0
49972.68784987362	50023.40757561975	0
49979.767530607896	50006.443727209575	0
50003.901374846355	50022.071294366	0
50006.68412061943	49996.90955893893	0
49984.807419862154	50032.82916653138	0
49978.76889817724	50004.212907244015	0
50003.12234167268	49996.03595609164	0
50015.35949676402	49981.16546488212	0
50022.09116220106	50006.067597515845	0
49983.69614882663	49993.828876330015	0
49986.78398419033	50021.42345671076	0
49981.729597247	50017.71289487197	0
50005.12751088182	50026.85013294925	0
50006.22458721331	50010.28292114303	0
49996.483865586386	50007.00468741623	0
50009.52473506737	49992.39278211181	0
50014.49173332011	49995.93493838386	0
49994.50958438835	49996.90612479115	0
49987.59907203679	50009.38172949153	0
49984.960476002576	50031.0667794853	0
50008.74957161253	49994.92256567525	0
50010.46636301196	50003.077502344924	0
49984.148036034974	50017.19326230654	0
50004.971353289846	50029.65237519613	0
50012.70520670574	50000.99789815918	0
49989.42472028371	50007.06726861293	0
50027.670453407736	50018.20325321183	0
50011.440803861224	49968.8031552737	0
50037.945541020505	50011.155881581384	0
50001.96560497818	49985.14721363819	0
49991.94746759981	50013.46046976003	0
49999.00956378052	50025.146383235246	0
49982.77803511375	50003.13282277213	0
50014.11323694496	50000.20060613697	0
50023.13171616355	49987.58322604696	0
50004.21835121946	49971.40399318016	0
49990.15117831817	50013.05817990865	0
50008.16124251416	50039.635897582004	0
50007.9107866898	49997.54848848105	0
50000.976005797296	50001.37556251932	0
49996.1869171375	50012.1411597242	0
49981.777229712156	49995.12804494148	0
50010.25573551855	50024.995130932744	0
50002.20217308013	50029.874141640044	0
49990.618018822985	50036.4754032552	0
50022.654906278236	50014.17767062547	0
50000.18629733061	50004.775095715304	0
50025.70954018735	50015.05150700048	0
50028.39076938722	50013.5273054852	0
50004.52778030394	49989.54551679142	0
50016.11597760707	50023.63763528583	0
50012.06226017531	50002.80007589341	0
50015.57500712852	49976.59380574366	0
49994.04699387851	50036.766962947055	0
49994.23147591261	49994.86285691521	0
50014.20591833191	50001.96130031095	0
49991.086709624265	50026.4410707605	0
50011.53302681228	50007.14228004492	0
50017.28634181816	49997.76666689308	0
50009.97828130183	49998.98694511831	0
49998.42280858828	49997.16648699374	0
49981.63287193219	50012.98265475019	0
49991.38352638326	49994.802665766714	0
49998.19710648119	50026.74208698699	0
49989.2673735177	49992.100332574526	0
49983.60754580687	50026.18559871288	0
49994.711411941484	50029.90708723193	0
49985.614406423905	50041.25400036813	0
49989.39807355238	50009.12529163965	0
50001.85647537816	50002.18674254224	0
50007.411759296454	50011.884343995625	0
50012.52113279647	50010.93874121604	0
49995.30592486966	49991.43488924765	0
49979.11028741994	50021.34781520681	0
50011.93847514872	49994.777266105055	0
49997.2733219588	50022.30152669196	0
50003.09050523105	49994.98168183356	0
50023.58458192335	50010.008031241385	0
50024.400635161015	50015.63969515379	0
50009.31669316404	50000.960651664485	0
49988.547157255955	49986.54015875034	0
49987.42716531743	50019.481186598656	0
49984.02617602661	49992.260688525654	0
50006.996567558	50029.43673642438	0
50011.17538221257	50014.127750046806	0
49997.479248524534	50003.13788148927	0
50011.23886805816	49977.80876427163	0
49992.68056377014	50025.21909796744	0
50017.791785206966	50004.10504468356	0
49976.18799995448	50019.12711047864	0
50003.16269428631	50018.86082004992	0
50013.78688239874	50015.99415080916	0
50034.04869841953	50014.82994020081	0
50020.13939552426	49964.31969397732	0
49993.31683021726	50002.431098134926	0
49989.127824122916	50001.31052695597	0
49989.148691333205	50036.650567528675	0
49992.04054653573	50033.88130223572	0
49997.310770919445	50036.47767098101	0
50014.313896486216	50011.5437939993	0
49992.59109417176	50000.573211457	0
50003.566652880276	50030.50523785303	0
50008.267877108185	49989.07992392232	0
50003.849215893635	49983.772560070334	0
50027.92889428372	50020.7037335592	0
50021.73705097939	50009.564116499336	0
49979.67136981523	49996.9167302186	0
50023.68623823112	50004.8260394773	0
50008.60181165578	50003.29954302877	0
50007.03426341326	50002.78519483586	0
49994.34337435215	50032.255215823694	0
50008.65204366756	50021.587738195856	0
49991.824498461094	49968.903099107214	0
50018.683804969405	49969.64528418167	0
49994.911833902814	50002.06249770319	0
50016.093547154676	50001.04383182233	0
50014.49326475696	49993.41580814624	0
50010.70785577176	50012.68365077591	0
49992.09018308693	50030.92397957105	0
50009.82484592517	49966.31554819194	0
50009.86338540017	50029.15447883959	0
50017.04459773899	50009.42883168941	0
49975.05479511751	50020.48444939664	0
50018.814266957874	49976.935422037845	0
49972.86988915821	50011.1602949544	0
50018.73839936864	49964.38397057632	0
49986.31902075687	50007.88823209961	0
50037.84677869666	50013.49214320599	0
49986.7626497455	50022.57075428513	0
49991.27558686835	49997.38676047086	0
50021.65196854081	49986.9755175455	0
49991.72022925353	49991.05799227098	0
50014.31039277268	50003.195809406076	0
50006.33076488964	50021.85080608137	0
50002.45842725257	50020.733578880114	0
50011.95436890833	50032.05146346114	0
49976.475326719534	50026.32249645093	0
50004.463461898726	49974.22705170795	0
49979.26540775074	49998.92037446053	0
49985.75689271241	50024.974625693074	0
50016.455724572654	49985.246793367325	0
50017.17577699267	49991.01902038148	0
50000.601946745934	50034.29818728195	0
49992.16185760877	50007.363039662254	0
50008.80198918544	50016.70893323739	0
50008.86332272949	49997.23757014096	0
50005.45492158128	50004.812675392786	0
49969.349246922604	50022.47156029463	0
49976.08853392796	50028.32756045967	0
50002.331688862534	50006.25738942542	0
49985.74764509577	50012.984861611265	0
50002.02318493679	49998.08436648884	0
50001.91558525365	49975.034283284134	0
49999.095815587745	49982.605861267206	0
49978.35180052781	50017.54967237323	0
50012.38340044227	49979.87179005157	0
50023.600333695045	49993.823460517066	0
49990.4001842264	50016.861106052296	0
49996.075796262594	50028.875218757785	0
50009.63871960279	50009.357844056445	0
50014.32338329563	49980.620621059534	0
50004.370390024604	49999.55927239333	0
50009.933266449494	49981.04026973331	0
49998.279070073906	49989.14790118183	0
50000.09027862911	49985.965986953976	0
50007.58425433884	49982.493922115704	0
49993.48622997502	50027.222240225536	0
50017.4955434832	49965.03907990478	0
50010.51554905166	49989.16362642156	0
50017.824674773416	50002.22275061968	0
49990.75178922058	50034.86742795569	0
50021.88043196609	49961.175165641675	0
49996.64421145819	49998.7371607102	0
49991.75780021829	50019.4660592154	0
50027.913500418224	50017.15451996617	0
50013.81569746937	50019.689133858	0
50004.28831352451	50038.52084396365	0
49992.77931921248	49991.59900125161	0
49978.65701512325	50012.84377515613	0
50004.77482026446	49976.135135741635	0
49995.813684054854	50035.236614467474	0
49983.03468438865	50031.81985864512	0
50004.71734782377	49993.66931775265	0
50025.85747707013	50011.10938751277	0
49968.74387753086	50024.80184334084	0
49983.529336245294	50009.64252562868	0
49993.39848285341	50003.617739878144	0
50014.46718570509	49983.96089301351	0
50020.173441734536	50016.480228422304	0
50007.693507416174	50033.053834120445	0
49993.186312447346	50024.280714627246	0
49994.973836738965	50021.34108776201	0
49987.60408232425	50005.36708203352	0
50009.56722554615	49985.41140067304	0
50011.064823329914	50009.00448136461	0
49987.27549327144	50024.53233017405	0
50005.69923091442	49985.19514755773	0
49996.55414988045	49990.38935152011	0
49995.07237807018	50042.04749290123	0
49995.256284043724	50007.171566107325	0
50004.63754884523	50025.44366895706	0
49993.49255571869	49978.12434827637	0
49989.83621802233	50027.89987456958	0
50001.51715467434	50004.43497947403	0
50001.41748931328	50028.01783116377	0
49988.46472947548	50014.56638681003	0
49995.615601532205	49989.10904325816	0
49999.81186632161	50032.984149561446	0
50018.44718751919	50011.09523383245	0
50006.87791557796	49974.77446315902	0
49998.651631418616	50001.085531096855	0
49973.43281330659	50016.31538166456	0
49999.58320808095	50030.37685735507	0
49993.2894251306	50029.713716955564	0
49975.40500419498	50029.76201243983	0
50024.11542290242	50025.79299951493	0
49999.27756647585	49989.79791973968	0
49975.331603970415	50018.305052245814	0
49989.444688856944	50015.01093933485	0
49977.12504489644	49984.27347298042	0
49990.25690366514	49976.93831099457	0
50008.542487659186	50029.22940403769	0
50030.156146407935	50022.63532110915	0
49982.07322711716	50040.05289780173	0
50015.510839560164	49974.52445377229	0
49991.451148315326	50008.25060634001	0
50004.828070634074	50001.96933190945	0
50005.25330437662	49996.96558677492	0
49985.312292490395	50028.4759868639	0
50009.362837543355	50030.82482796203	0
50032.563228420164	50009.47854831758	0
49995.611104707394	50005.87596824924	0
50030.271117137454	50014.62710637189	0
49984.88558796916	50014.44361380154	0
49964.64000266914	50008.941933773196	0
49988.96237106808	50042.15384836116	0
50009.56366943694	49988.76303901595	0
50003.12119682203	50036.8696976103	0
49992.18350608743	49998.14283062459	0
49981.495117914346	49992.42868929224	0
49974.716587797215	50013.61636381599	0
50007.40338647013	50005.50670355559	0
50004.1132212756	50009.0422421293	0
50010.68776219184	50018.411945879954	0
50015.32555646248	49998.84607093262	0
50030.745394478356	50020.15587370813	0
50025.03173903792	49992.682176105074	0
49972.46927924088	49992.61330818193	0
49996.89332440772	50014.40214761091	0
50028.82168033592	50008.767927582856	0
50012.027869657475	49992.27122572834	0
49986.86969018716	50002.801212535116	0
50034.801909062	50011.167777959345	0
50022.083673384936	50010.63417620861	0
50009.30764203974	49972.31312632704	0
49982.88094211629	49986.10919044257	55
50014.6570325159	49935.21281768504	55
49965.859982269125	50044.98111043951	55
50042.9337768317	49885.01801222942	55
50072.822096069656	49938.19501643867	55
50083.62703194077	49835.66417543052	55
50003.41273074936	50095.98958449816	55
50119.661180531766	49976.141774143274	55
49912.86811556344	50074.68640280848	55
50067.62959433259	50001.70125222444	55
49870.14611779096	50115.4097656636	55
49859.52419314003	50056.091147818704	55
49836.12396746983	50001.6108696447	55
49928.788944092485	50134.49431931001	55
49801.93623862399	50082.32286394075	55
50105.416667558704	50049.47906472591	55
49742.71209821429	50084.143580737225	55
49894.400018864726	50002.80467553068	55
50161.08601775669	50033.66554699581	55
50062.29969305966	50100.273415915275	55
50144.88368508784	50090.570357678946	55
49812.524510364725	50140.74006608305	55
49941.71634770092	49941.24749733025	55
49960.0730657554	50186.27948830332	55
49913.393324039265	50226.30964312421	55
49685.68427247586	50110.71183843511	55
50005.02712105205	49833.01109087274	55
50023.22434762616	49771.96992607404	55
49981.783470938775	49724.59308594085	55
49950.50856717949	49677.53459951113	55
50003.05054300881	49648.427256048126	55
49905.95082013871	49719.9656944841	55
49822.22489199846	50197.56123839049	55
49973.24308585549	50246.15219534364	55
49965.59673997452	49782.142922648985	55
50032.355782153325	49700.31479178084	55
49896.60243390605	49906.88224112654	55
50196.719495595025	49987.418320153025	55
50018.515546630864	50207.357731611264	55
49924.56105148868	50288.561133422336	55
49920.67689036644	49850.483480419374	55
50042.72905604096	50152.98194463897	55
49838.25840742957	49914.55081176322	55
49842.39061634702	50252.09618812236	55
49976.62657470152	50312.972808901846	55
49977.64905713732	49891.425451104406	55
50072.81920934684	49745.91783056596	55
50134.04156776455	49919.23485423955	55
49699.471012985654	50038.50284347825	55
49740.517433185145	49994.74652934163	55
49664.69566705146	50165.70957130642	55
49755.37559902176	50140.62415992033	55
49879.69733975818	50176.54528486143	55
49719.592455161204	50190.53233192926	55
50224.428183326985	50047.116042871065	55
50191.68404752606	50128.785103552356	55
49903.92024336958	49792.5533235235	55
50115.613667331985	49785.149460433015	55
50254.897321996636	50123.74656385628	55
50063.62474678208	49625.96629650482	55
49807.68992516547	50298.93987847896	55
49734.46822690708	50244.604486067474	55
50310.62457784863	50140.01338662073	55
49990.8232323569	49586.59232978311	55
50170.46048427595	50185.101932022684	55
50189.891515238836	49928.40335155753	55
49856.181631298714	49831.597792055385	55
50138.99826027583	50240.47109912214	55
49647.128441995876	50063.979437159265	55
50102.40265734025	49690.77257905686	55
50092.112912624034	50200.05603090618	55
50028.669524022036	50265.00176827232	55
50197.158181693645	50236.66356163223	55
50129.48957361687	49641.660671214646	55
50022.65239337781	50039.61234065913	55
49973.3553323377	50370.864065741924	55
50022.27331546292	49533.35768818634	55
49958.53384659886	49538.65138580533	55
50259.96507508291	50001.612170546665	55
50085.61178041831	49540.3207314504	55
49904.24384190505	49522.61134322714	55
49594.24516229213	50029.3805100977	55
49537.46755112026	50003.89240509538	55
50342.48291333566	50086.20738156517	55
49942.836614093256	49479.98890735075	55
50299.043202809524	50201.70664787971	55
50248.51039156686	49943.018086883596	55
49850.291177032625	49733.87564849671	55
49637.872731822135	50221.51431898722	55
49798.088834335525	49756.75338327145	55
50360.26824092756	50215.65718872709	55
50039.161295911224	49470.667835683606	55
50171.002043953275	50289.82486834976	55
49727.46937420335	50301.04670034779	55
50084.18363450977	50297.03699769516	55
50304.82054412598	50264.35182898964	55
49608.76368026172	50116.138270443116	55
49784.44581866007	49816.11229249097	55
50378.80509836847	50156.198088986064	55
50388.306522267325	50048.72483735147	55
50431.61732805434	50187.345103829095	55
50289.840618048824	50062.76649905223	55
49736.15382095319	49769.26308161758	55
50434.58797823559	50017.055808813304	55
50056.68651105449	50350.52578758909	55
50486.06431225341	50218.845075720754	55
50102.47800934935	49485.08872815211	55
50308.203160375495	50320.81814648848	55
50345.086379714325	50366.24901083529	55
49692.69981010253	49732.7844921857	55
50544.45409354844	50207.137358023734	55
49721.59307160565	49826.50609224871	55
50318.823230195936	49991.92065682312	55
49630.574918103564	49977.70775603528	55
49780.564879664584	49953.951364314096	55
49864.82809685882	50308.07992519699	55
50114.92523316277	50365.43850756033	55
50114.32538673876	49425.37531306147	55
50261.54775168353	50355.165280960326	55
50473.44031443334	49966.88585106058	55
49713.883387078975	49677.00097037651	55
50289.562518343104	50412.055562740046	55
49737.581387311344	50356.85409023014	55
49697.668715990905	50401.15321901528	55
49884.85836515137	49463.83793482953	55
50355.55715303368	49940.12829520636	55
49661.01870608561	49824.544893719416	55
50406.221824529835	50352.78791520524	55
50421.12027938309	50112.11762552821	55
50373.08137872533	50419.50478706818	55
49550.00502788719	49947.64458005458	55
49699.37504173463	50464.21310111522	55
50243.81723518507	50277.14862726354	55
49611.68542692589	49916.84611558234	55
50458.07771714664	50328.805301624394	55
50172.293151317346	49446.765550162745	55
49755.726278651746	49894.88742918804	55
49975.59241562849	50432.0710534374	55
50366.313844839126	50480.82170272933	55
49630.227671342596	49719.730686802446	55
49825.94257335385	49446.95814801802	55
50409.32497828788	50522.883543003285	55
49828.10588408618	50359.296613328836	55
50453.51812539689	50558.38230570078	55
49845.598895280564	49529.721908813066	55
49659.05630384368	49663.07881182543	55
49868.192273527864	49401.09188226242	55
50530.04886494286	49980.62189087227	55
50607.130085845776	50203.46859156242	55
49680.76095093618	50260.62527494929	55
49768.79551893076	50409.761217053325	55
50119.1760782159	50148.546054646664	55
50469.788644092536	50502.73291357356	55
49916.20456899657	50395.91688889295	55
50308.39746135301	50488.75370771492	55
50184.37369465627	49864.829497642306	55
49578.93073434786	50240.94018817285	55
50463.383476432224	50072.93961578049	55
50414.117027907116	50605.37809730961	55
50021.05252911369	49410.96409338261	55
50460.00923428811	50650.71683661513	55
50515.87898891986	50660.483109709705	55
49673.80683512047	49934.74953952928	55
49939.26502029345	50475.18112598576	55
49519.40429568872	50262.93299967505	55
50484.74838240098	50276.360038928586	55
50230.90431479047	49423.2363423084	55
49820.2254414617	49685.14635945258	55
49768.82046939202	49659.99944433222	55
50401.006383693675	50673.15373891843	55
50368.56442373062	49876.448940700204	55
50532.556432405	50491.27070586438	55
50556.784426732724	50146.95822644747	55
50286.470836604865	49393.23038887922	55
50532.91692694883	50317.49546460084	55
49787.0969206942	49548.65767140429	55
49755.81063338911	49492.81559487777	55
50573.823610244304	50273.012059939836	55
49890.60500369483	49346.99694459904	55
50358.5265301981	50284.76283369595	55
49496.67129569027	49926.45094602734	55
49985.82577591069	49364.93641484023	55
50238.985594645186	50444.95262338745	55
49648.55823536325	50432.06064512677	55
50231.43778855677	49359.321774174714	55
49927.21571983507	49403.56398351682	55
50238.72292504973	49884.98519303096	55
50154.42024707978	49521.34693956724	55
50285.718852296646	49841.52169251023	55
49544.92699422458	50105.79822232202	55
50510.50931188265	50436.78303106143	55
50577.72934264723	50452.99788020794	55
49830.62300492446	50424.22603917975	55
49478.71616789637	50219.17882863994	55
50256.838936461056	49308.49110440628	55
49532.4154424117	50193.83589659777	55
49744.28093997071	49604.04656086783	55
50431.603645053576	50441.695344955035	55
49823.76055077673	50480.58012233828	55
49820.74679316625	49626.50802097198	55
49900.05479011637	49285.614030241566	55
49468.36618377759	50163.49659288413	55
50489.310464473645	50154.66389116981	55
50557.524556148426	50616.68100880567	55
49727.2483175891	50515.17974052702	55
50315.06501227403	49341.45785588121	55
49998.260878823705	50499.97357727333	55
50566.31385198746	50391.42671815435	55
50323.15994218178	49442.55942919145	55
49515.119688255785	50321.921431412	55
50426.166304566425	49846.811884242125	55
49764.91610325448	50471.455318156935	55
50378.412543183	49420.47749471837	55
50660.22569409484	50166.83442160309	55
49901.769637813	50527.01881900401	55
49541.11599785174	49890.13216176964	55
50596.72501051472	50659.05894290908	55
50429.93298117897	49393.75976778527	55
49815.14478326661	49380.26342282646	55
50174.55089081551	49600.458156947905	55
50413.97520388827	49960.68327916361	55
49814.01996665054	49317.33916346198	55
49602.55643741738	50468.8622050853	55
49774.196910696526	49273.399720490765	55
50635.643419470995	50453.59849548709	55
49575.02805596782	50326.17171502404	55
50215.827971068575	49536.971759755776	55
50358.495753582174	50718.21162218102	55
49595.643361595095	49675.28749743852	55
49597.53442277561	49856.88788795941	55
49475.734267878644	50022.36038949112	55
50656.68118823465	50104.69467788779	55
49835.71339117927	49257.586263111574	55
50464.28262952281	49888.352494227234	55
49884.364931567194	50458.61613201347	55
49700.414495331555	49882.555128086984	55
50633.902724407526	50515.992582997846	55
49721.25424313426	50578.16592094173	55
50604.03253555963	50078.55814677663	55
49958.85789091135	50554.7243009751	55
50444.94703441512	49333.50524532274	55
49944.3268711868	49321.113016163734	55
50693.81158722313	50460.336516271076	55
50055.822340483384	50472.48175695985	55
50554.829527594135	50557.10456566855	55
49668.488907977364	50556.2167842501	55
49457.21116911975	50304.673282821735	55
49431.918157495	49929.02962979538	55
50023.87736008521	50397.47163345176	55
49702.88300315478	49515.54876094017	55
50088.97962465737	50425.69685647086	55
49491.15030226478	49862.51475607812	55
50485.830361162116	49417.12678599775	55
50382.181576126255	49348.619613299496	55
49425.40066793697	49989.008061652785	55
50699.18992728648	50066.22619807356	55
49610.883831324034	50526.34561880046	55
50671.492679174866	50565.811586498916	55
49689.884589852605	50633.99853007403	55
49556.29819623596	50431.01927156266	55
49420.51972326989	50354.277288431025	55
50271.9170025881	49249.9292661815	55
50435.38275629713	50246.293954482986	55
50503.514024653734	49355.79513823817	55
49680.470569554534	50340.17504480643	55
50711.28821482533	50126.32955296463	55
50501.08928495209	50588.86102210255	55
50607.67885222433	50590.572753792	55
50487.099788737556	50713.70472017622	55
50114.07391932784	50478.904410455354	55
50729.445723117075	50509.743430994546	55
50716.870160306935	50195.429027150276	55
50354.75767976641	49498.90010460266	55
49369.15244988828	50005.11832643854	55
49820.734275121154	49198.21530554068	55
49779.572359931524	49159.62806451677	55
49461.33481339809	50104.5521080116	55
49504.826193438574	50382.43684566738	55
50628.58041266579	50293.11600581005	55
50509.318473369596	49474.10917222453	55
50063.692140624924	49372.49465387503	55
49382.78509670472	50067.85863865228	55
50175.541722142305	49379.50990668098	55
49553.31213830849	50544.651645526814	55
49375.3439275377	50312.617096494265	55
50224.889729816234	49820.17271559663	55
49702.499338931	49457.1340767518	55
49633.637885279095	50607.00009916033	55
50674.29828071526	50626.4463189146	55
50231.99048747742	50508.670238766426	55
50542.97524810727	50059.47305771015	55
50636.95270592689	50356.58811994578	55
50511.70021987529	50375.23016883038	55
49427.46943140827	50248.41375358853	55
49572.29009041431	49799.05739160019	55
50549.67536641046	49432.57039243716	55
49541.75709145836	49744.225753838145	55
50686.79127971543	50383.52089598433	55
49316.24730313433	50028.92674222892	55
49629.95258342944	50313.17470755126	55
50185.231869321135	49660.90669359974	55
50524.54153338396	49918.305689119814	55
49589.13258468055	50185.839259205124	55
49650.466179802395	49436.19739535285	55
49615.29061395487	49387.10104436363	55
50328.663551772406	49552.268066420766	55
49744.1275207004	49328.0662166517	55
49838.133445729865	49137.08112584871	55
49724.840481737985	49237.72300520235	55
49411.3108015881	50190.9200954581	55
50349.847225260324	50600.70002673075	55
49986.36390385136	49273.92553721587	55
50678.47076590552	50258.414108522586	55
50332.222973875134	49801.826219247254	55
49359.033282417186	49948.01753114394	55
49678.87242833032	50690.28323224926	55
50276.535054246975	50544.43988809573	55
50295.573642828786	50721.069021332034	55
49643.2922149643	49496.75601721991	55
49603.812782591776	49331.890761907234	55
49691.6053010634	49360.51587857684	55
49601.08089792317	50654.4219895191	55
50639.571664202944	50698.69866689832	55
49768.84238526887	49427.82998334132	55
50189.56234934916	49316.23637999523	55
50293.057401299375	49597.10011414163	55
49266.78590829622	50057.92441313922	55
50271.223393814915	50779.703867620796	55
49983.96667613316	50611.87370070617	55
50055.76282578031	50529.91055371035	55
50606.00310136267	49409.80788438346	55
50313.555382758095	49201.652385937436	55
49224.940538842995	50016.738625699574	55
49370.18514718687	50239.5442333897	55
50599.89229353799	49472.240375056776	55
49605.64621403676	49549.194376066094	55
49539.48356243216	50673.652217384755	55
50144.86820893051	50413.6400671715	55
49663.389241599805	49560.43777504632	55
50540.509989464976	49530.91728829154	55
49735.91614604047	50678.75153509152	55
49714.79797447915	49158.956013892115	55
49931.11606261961	49603.01424209977	55
49414.71053326656	49871.842421980036	55
49356.799750827304	49847.669403987755	55
50604.63712838336	50021.78919362968	55
50382.69557952125	49576.95706277672	55
49664.54263379935	49226.870028057034	55
49913.0167862278	50598.7150431607	55
50255.84290226133	49488.035120071814	55
50505.379545845186	49575.30971452859	55
49597.13616853015	50381.96711909141	55
50065.75496025865	49310.02942592999	55
50304.24648067846	49909.76897141624	55
49554.5412321666	49395.467625609475	55
50772.17518561503	50464.164478431696	55
50251.491847313926	50674.03948799414	55
50577.27556337364	50712.62717892876	55
50269.87875399384	50612.90865213974	55
50361.296918439984	49295.886436403256	55
49777.31230256991	50545.41476807947	55
49483.16666528593	50675.513140222116	55
50657.41592089964	49435.23331739184	55
50493.60550887349	49296.437678839095	55
49729.108034437966	49100.21213448456	55
50656.35612458721	49992.73022210389	55
49341.10910122323	50116.3655581189	55
49652.649643589706	49171.38380170258	55
50281.726535236136	49654.92273580395	55
50700.31138582836	50312.25526329351	55
50703.23267278148	49469.808524477594	55
49433.8813658162	50715.61333634589	55
49552.819696631246	50605.95127917577	55
50739.25273647129	50248.52185290256	55
49469.13721147753	50428.786855827755	55
50256.16712761373	49192.44711148221	55
49893.75601599792	49648.78274636709	55
50204.17676780987	50630.29364055918	55
50564.712766886245	50770.48610902573	55
49437.21661387237	50483.26958767146	55
50383.46000397756	49635.702688969635	55
50410.65957550683	49268.89343553705	55
50124.225793051606	49332.26986933184	55
49401.73932955481	50765.847623989706	55
50620.72059503814	49352.926560659405	55
50763.35131244049	49451.60493500593	55
49597.32132794868	49268.23158909984	55
49778.6253495606	50638.97865197137	55
50694.97569341608	49950.07787653609	55
50508.92343593515	49631.66740218953	55
49574.429000781165	49450.86778882055	55
49876.513854754114	49211.73065356222	55
49447.91993238738	49822.07500787361	55
50727.48582568668	50005.22581414824	55
50184.44335059537	49779.08690150493	55
50533.69498673249	50821.120683419846	55
49543.11449094296	49532.79717873495	55
50632.70040087434	49932.340923251046	55
49194.037339003604	49963.27520988245	55
50185.69594343197	50365.40561652615	55
50374.635402580716	49694.99853928185	55
49507.51139274204	49481.181525411994	55
50212.11419281709	49247.245280314695	55
50415.66825069681	49485.459738606696	55
49592.82825685673	49615.329671005595	55
50227.896837620945	49620.2515929578	55
50824.58619260269	50438.363574641946	55
50675.38728483547	49523.57877691434	55
50796.43400481506	49500.453821622876	55
49790.72988475623	50695.63780288325	55
49858.53098889333	50630.1979283838	55
50559.03285253087	49369.16041275578	55
49179.443615224234	50054.369340883495	55
49225.2712732051	49908.58486206981	55
49168.36950429123	49912.453001067675	55
49438.45835847169	50817.680007178795	55
49618.21600868496	49124.004547580196	55
50471.59802815758	50823.28717228781	55
50663.25645802608	49583.3604556182	55
49423.762074187674	50873.94954416774	55
49642.39431356248	50734.51141666993	55
50152.817140095	49270.105031153114	55
49195.14921764956	49859.700609310756	55
50333.78884842674	49739.291844128515	55
50210.09482290856	50759.15930242818	55
50172.27986234498	50494.3781557989	55
50008.53199532149	50665.1055771343	55
50789.99326244086	50390.44253611266	55
49483.830825563724	50616.33350500778	55
49664.062505501715	50787.08587309002	55
50291.182674730204	49146.810866765874	55
50348.334040642	49149.92936811771	55
49774.00856063084	50751.772258895144	55
49345.62494041902	49791.755898592404	55
50585.86081460437	49901.63412939583	55
49912.262803215235	49165.08841186583	55
50622.78313642711	50789.124985618924	55
50458.03511629247	49238.48937856721	55
50149.08930309938	50753.398885792834	55
50619.3233465759	49853.91623618018	55
49626.31813485603	49778.987446040854	55
50329.09428004582	50771.409422724704	55
50812.46269569828	49557.9192421557	55
49297.55570926807	49832.35130179541	55
50768.441233171994	50155.056848915454	55
50444.90994143557	50754.20585938806	55
49971.12040352482	49144.62647901514	55
49484.9533649279	50892.38089105617	55
50739.771871535755	50352.13106631608	55
49412.01586956091	50410.18224540672	55
49249.48765469745	49791.19286919517	55
50041.56259135462	50619.70353022749	55
49407.475987111706	50935.95626305029	55
50860.301914932876	49587.166773838224	55
49355.46760628774	50429.91205512739	55
49816.40250439705	49081.067024040894	55
49432.734381516755	49763.7775434196	55
50853.82047129031	50388.91707451632	55
50106.7541249308	50708.92131950885	55
50702.80195992782	49623.682791457104	55
50394.24746810151	49750.707865398464	55
50767.653179013454	49961.12457408861	55
50571.675471816634	50862.68164780768	55
49587.323646031786	50710.67146248194	55
50792.69572829745	50013.09812019254	55
50092.9539784707	50650.284654303774	55
49261.42351044687	49958.750716853814	55
49105.3549796121	49925.18056487836	55
49867.1765450159	49582.79816090635	55
50355.28474986084	50544.0638840211	55
50270.87331764388	49779.50814688228	55
50198.242832799886	49718.95086308977	55
49533.087727797894	50482.53609186865	55
50746.658283691744	49669.48187858495	55
50027.06347484412	50721.30352566211	55
50581.97668859964	49958.086162150124	55
50323.24054356002	50650.066315903925	55
50886.6635860405	50438.1845675499	55
49487.37144355865	50777.877837708176	55
49533.55352717852	49681.28264364815	55
49595.48358200081	50772.76543376521	55
50710.948539152836	49413.200238039026	55
50674.21066126471	49325.30038704424	55
50616.27533153979	49294.64562623497	55
49664.35277007225	49309.22069644003	55
50909.230564077545	49618.329236730315	55
49965.11763083999	49085.447802493756	55
49833.36217318555	50737.73255608028	55
49843.05926748956	50538.719633128996	55
49322.200539931924	50205.96736798643	55
50480.11768447585	49180.722842322626	55
50189.45864954042	50576.16268536985	55
49473.69219158725	49685.451771249835	55
50227.919078150015	49140.525988268564	55
50771.69588186477	50092.61025478979	55
50269.16251869417	50840.08208522833	55
49230.51155026706	49732.080289072095	55
50814.39682716553	50336.140270495875	55
49323.06696329523	50341.03916128607	55
50688.63404884717	49682.08830721403	55
