# Supplementary material for: Abundant Topological Outliers in Social Media Data and Their Effect on Spatial Analysis
Source: PLoS One. 2016 Sep 9;11(9):e0162360. doi: 10.1371/journal.pone.0162360 (PMC5017681; doi:10.1371/journal.pone.0162360)
Supplement: S5 Dataset — See the respective attached file. (ZIP) [file pone.0162360.s005.zip › S5_overlap_lws/clust_57_66.csv]

50000.0	50000.0	0
50005.617866136956	50000.0519731636	0
50002.52047643192	50004.876090250946	0
50002.689334711264	50003.13657812308	0
49993.82957819091	50000.67820598295	0
49999.02133034173	50002.74311771021	0
50000.62508924751	49997.57153556058	0
50003.12463782944	50000.09610427862	0
49997.57385027558	49999.84121669528	0
50000.7474054147	50010.00724846448	0
49994.4714122237	50008.6578664922	0
50009.65697956892	49993.518401903086	0
50006.21919399996	50005.54852243241	0
50001.095320914435	50006.51696888545	0
49997.76648551505	50011.80979805977	0
49992.871942356476	50015.39754370275	0
50012.74981278483	49986.73871695857	0
50018.58647191826	49990.55611261125	0
49993.479156172514	50013.71835514086	0
50015.96499319302	50006.705808788436	0
49989.3655601913	50011.220919868014	0
50020.12901804716	49990.64524344877	0
49997.53397774438	50013.28163175991	0
49992.02291687238	49993.22394946702	0
49993.70087287382	50012.49075380555	0
50014.038708603686	50009.481436982765	0
49990.5206090736	50010.10707474396	0
49995.815075999715	50002.757859915895	0
49988.57262477311	50018.87567586168	0
49985.205754429204	50018.991416067714	0
50000.753092597726	50008.92987510806	0
50007.12835689727	50004.5064469943	0
49988.18316939765	50021.965627571284	0
50023.00980510928	50012.84799172331	0
50015.303310407464	50002.549411548316	0
50003.71952171015	50003.70894044671	0
50008.88986368925	49979.077652611086	0
49996.81979534139	49995.34390749475	0
49998.94671960802	49990.96645783639	0
50007.58827520875	49972.71365685861	0
50008.876317257826	50005.85307888341	0
50000.8144250401	50013.706889942834	0
50003.714838425534	50007.820901458785	0
50001.588387733704	49976.2283774819	0
50016.100105237405	50010.206884821266	0
50001.35678820628	50015.50812547974	0
49986.21253594532	50016.916857276745	0
49996.35393901498	50000.28888942667	0
50006.46273709469	50012.86513056279	0
50004.75420497777	50017.69122242193	0
50005.66435559645	50003.276707844845	0
49992.34798452613	50027.8751629872	0
49995.45944176766	50024.66749863028	0
49984.74545734642	50026.693621182414	0
49991.107740510946	50005.27986082665	0
50002.66515454976	50012.75072682848	0
49981.244047583124	50021.223953608634	0
50024.3612314805	50010.80504013063	0
49999.239320752036	49976.959525565035	0
49987.115787018316	50000.97386580161	0
50005.81254185144	49991.93259326773	0
50009.513775259125	50007.19859393015	0
50022.34214683989	50018.54227954308	0
50018.211643719034	49989.32904480352	0
50004.547079700096	49982.58527082029	0
49988.8456146988	49993.5372812326	0
49990.448020219235	50002.43383338751	0
49988.8883163795	50025.70348757823	0
49993.95605091015	49990.62298435866	0
49979.57349343251	50017.44743331287	0
49993.61998194337	49998.8335980756	0
50014.931316771435	49985.91142186888	0
49993.608343833825	49992.74728509485	0
49977.440538726456	50020.13597552961	0
50007.968850473684	50013.02057694987	0
50013.34750767807	50004.97356768187	0
50003.200530054564	50017.44372002275	0
49999.23305352258	50009.409663930746	0
49991.425046132455	50023.405105677804	0
49994.724523319564	50019.00029264135	0
49991.27881765631	50010.76046682384	0
50006.84586173645	49978.00618291794	0
50028.831314768526	50011.34911333689	0
50001.3612650346	49979.21196468529	0
50020.98863127538	50004.80596532164	0
49998.75093557429	49995.82732925432	0
49995.4441258003	49997.28253788326	0
49991.489081565116	50012.21829990068	0
50006.24099323281	50011.48454490207	0
50004.79866590971	49991.89932227533	0
50016.233772829895	50003.19904894724	0
50016.714459267714	50015.182749829175	0
50017.7315448403	50017.16734048088	0
50021.991572317085	50017.52189201108	0
50006.91518930322	49998.42962103721	0
50007.56048927315	49991.89347014625	0
49993.93809606977	49988.93913320493	0
49987.00664227186	50012.58033247648	0
49997.0858178483	50008.93395138812	0
49994.04919956522	50016.66461972759	0
50011.84285352973	50005.72617756539	0
50014.481944166946	50006.68362759123	0
50007.871174675056	49990.44715453634	0
49993.63386266311	50008.00409428245	0
50022.74306037996	50021.18141586944	0
50005.93254669708	49984.05523899566	0
49992.24889826113	50009.939607623324	0
50008.4427934885	49998.58463635654	0
50001.04290890485	50011.37214186102	0
49999.3052704781	49993.19977632991	0
50010.89753360852	50022.16578353757	0
49993.175524820836	50006.918569045156	0
50016.91622746796	49988.41137453173	0
50003.59408194109	50010.58844588422	0
49989.481770527505	49995.4861177332	0
49984.73585085144	49994.20070302458	0
50012.837114776354	49985.1365133406	0
50000.34305247011	50012.785151609714	0
49995.93687457166	50016.99500522154	0
50003.31097355637	49986.238309245724	0
50000.04605916713	50022.082498322925	0
49979.589436539696	50028.499326432466	0
49985.52414874005	50010.01286309389	0
50007.108907010544	50020.95847414887	0
49986.966473469394	49991.51938352491	0
49996.327747491756	49980.00227674999	0
49988.17212697217	49996.38698153703	0
50019.31313217457	50007.61923985611	0
49992.53588896353	50022.37133355393	0
49999.09466713823	50013.476121375024	0
50029.14446966455	50014.75448633938	0
50013.38928689112	50014.433837214296	0
49991.27886238349	50020.93796858425	0
49991.83480712943	49987.47643329798	0
50024.589045646135	50016.69583277622	0
49990.247207031265	50014.37724764673	0
50003.43966867959	49997.20275845644	0
49979.17630883298	50019.5881879999	0
50004.97473340724	50011.470830402024	0
50000.53356820436	50002.76897484182	0
50001.61653316917	50021.572832778234	0
50018.94424032681	49993.60663840168	0
50020.38047703234	50020.74765985587	0
50003.83350669472	50012.03122730116	0
49994.89504568151	50012.84439750901	0
49996.87682846905	50025.861913791916	0
49997.098711243336	49994.16967536577	0
50008.03526460013	50010.35644971345	0
50001.92318083519	50017.45295154525	0
50000.377491796935	49976.984220335165	0
50026.91338485968	50022.55672487124	0
50010.45322470468	49995.07446463879	0
50025.84685964897	50018.18498681671	0
49990.80211823522	49972.58716393453	0
49994.72272385651	50011.37120620343	0
50001.852378398005	50018.878474248006	0
49993.667654834906	49987.16892821146	0
50007.45552580738	50016.24722775261	0
50006.35128652182	50019.260102430024	0
50017.30387364059	50007.37394946992	0
49992.58703477916	49996.877168060775	0
50009.947620039384	50010.555094314834	0
49981.69947842373	50032.69512916941	0
49998.7770444248	50004.736977470784	0
49994.8396787193	50028.32619228644	0
49982.117999111564	50004.50644407321	0
50013.2587395598	49973.331376080634	0
50007.117533706994	50013.97330272922	0
49986.106936163014	50005.875429998	0
50001.72815943438	49991.6223069385	0
49998.46111792426	49998.329947724305	0
49993.05079443288	49995.51758079045	0
49989.09372078051	50029.30164552847	0
49992.520614717694	50005.040407713124	0
49983.052676738946	50016.443790599325	0
50009.99933301167	49987.13042252917	0
50015.98052851708	50019.71642252736	0
50016.21088632802	50021.48245778065	0
49998.70534882709	50006.917655615514	0
50009.12283055781	49982.086019546914	0
50019.024422535396	49979.180277617896	0
49990.26812337824	50030.2433063761	0
50003.491373859586	50026.35326489596	0
50014.994024579595	50017.72461282274	0
49999.503039100484	49979.993643984395	0
50016.59446989725	50011.704717480185	0
49987.5977680182	50016.2290938631	0
50006.390223561066	50006.65247227412	0
49981.80446184957	50026.90913270939	0
50031.93010862833	50017.21669287606	0
49987.002216492045	49994.37889454773	0
49985.92984921823	49988.95089163288	0
49987.43993140122	50031.405447704085	0
50013.74744611762	50012.43595942395	0
50018.7613895136	49998.645986736985	0
49976.04473665306	50022.98122919165	0
49987.940111189746	50038.4642042733	0
49998.49833424281	50015.34065276485	0
49994.770924699485	49982.39483626172	0
50000.81946056605	49989.27299020345	0
50016.92192325264	50018.480079521134	0
49995.77472700451	50009.82146876009	0
50025.69800720146	50020.491751462134	0
50013.55698775832	49971.58637274212	0
50011.00484594075	50005.00909070638	0
50026.67566909949	50012.980460931394	0
49997.33402353429	50017.842517393554	0
50004.40707653658	50000.68201633885	0
49990.062388632665	50021.873354042815	0
50007.94935946199	50000.55027054603	0
50021.52709422977	50008.28070517207	0
49974.42067889195	50019.43514323515	0
49993.46267817778	50033.181532471506	0
50011.86235055272	49996.41798817724	0
49987.663678211175	50043.84812144951	0
50007.67900232572	50007.70860501627	0
49994.15871647191	50038.08133593811	0
50007.33149770581	50022.79586273945	0
50012.948596504204	49999.23930996417	0
49994.60830319436	50003.57991862978	0
49983.259687413985	50006.67382320212	0
49987.767663779436	50025.748578925755	0
50000.377272225785	50031.02940101947	0
50006.200386445016	50001.51095319235	0
50025.26392312976	50023.16967630435	0
50013.22075925868	50006.565093937745	0
50016.585940684716	49986.990231434385	0
50010.34109688018	49983.7662747601	0
49986.57033639794	50020.426911942945	0
49995.74608418766	50014.093268935794	0
49979.820894012235	49999.83087349788	0
49992.848058799624	50018.606894891454	0
50009.49589345917	50004.08409166397	0
49995.445185531455	50015.34504338111	0
50012.65381958483	50021.704694713684	0
49996.32469968638	49986.25708256548	0
50015.35167753262	49996.81578074006	0
49986.545683340795	50011.15751195093	0
49999.01544000135	50031.23030123682	0
49984.04955694483	50033.704391224725	0
49996.34341982974	50016.06335658903	0
50003.28740459564	50033.504668726906	0
49991.228567853206	49998.994701024145	0
49998.48690694425	50034.82578726027	0
49978.796080530774	50029.228557862385	0
49972.68784987362	50023.40757561975	0
49979.767530607896	50006.443727209575	0
50003.901374846355	50022.071294366	0
50006.68412061943	49996.90955893893	0
49984.807419862154	50032.82916653138	0
49978.76889817724	50004.212907244015	0
50003.12234167268	49996.03595609164	0
50015.35949676402	49981.16546488212	0
50022.09116220106	50006.067597515845	0
49983.69614882663	49993.828876330015	0
49986.78398419033	50021.42345671076	0
49981.729597247	50017.71289487197	0
50005.12751088182	50026.85013294925	0
50006.22458721331	50010.28292114303	0
49996.483865586386	50007.00468741623	0
50009.52473506737	49992.39278211181	0
50014.49173332011	49995.93493838386	0
49994.50958438835	49996.90612479115	0
49987.59907203679	50009.38172949153	0
49984.960476002576	50031.0667794853	0
50008.74957161253	49994.92256567525	0
50010.46636301196	50003.077502344924	0
49984.148036034974	50017.19326230654	0
50004.971353289846	50029.65237519613	0
50012.70520670574	50000.99789815918	0
49989.42472028371	50007.06726861293	0
50027.670453407736	50018.20325321183	0
50011.440803861224	49968.8031552737	0
50037.945541020505	50011.155881581384	0
50001.96560497818	49985.14721363819	0
49991.94746759981	50013.46046976003	0
49999.00956378052	50025.146383235246	0
49982.77803511375	50003.13282277213	0
50014.11323694496	50000.20060613697	0
50023.13171616355	49987.58322604696	0
50004.21835121946	49971.40399318016	0
49990.15117831817	50013.05817990865	0
50008.16124251416	50039.635897582004	0
50007.9107866898	49997.54848848105	0
50000.976005797296	50001.37556251932	0
49996.1869171375	50012.1411597242	0
49981.777229712156	49995.12804494148	0
50010.25573551855	50024.995130932744	0
50002.20217308013	50029.874141640044	0
49990.618018822985	50036.4754032552	0
50022.654906278236	50014.17767062547	0
50000.18629733061	50004.775095715304	0
50025.70954018735	50015.05150700048	0
50028.39076938722	50013.5273054852	0
50004.52778030394	49989.54551679142	0
50016.11597760707	50023.63763528583	0
50012.06226017531	50002.80007589341	0
50015.57500712852	49976.59380574366	0
49994.04699387851	50036.766962947055	0
49994.23147591261	49994.86285691521	0
50014.20591833191	50001.96130031095	0
49991.086709624265	50026.4410707605	0
50011.53302681228	50007.14228004492	0
50017.28634181816	49997.76666689308	0
50009.97828130183	49998.98694511831	0
49998.42280858828	49997.16648699374	0
49981.63287193219	50012.98265475019	0
49991.38352638326	49994.802665766714	0
49998.19710648119	50026.74208698699	0
49989.2673735177	49992.100332574526	0
49983.60754580687	50026.18559871288	0
49994.711411941484	50029.90708723193	0
49985.614406423905	50041.25400036813	0
49989.39807355238	50009.12529163965	0
50001.85647537816	50002.18674254224	0
50007.411759296454	50011.884343995625	0
50012.52113279647	50010.93874121604	0
49995.30592486966	49991.43488924765	0
49979.11028741994	50021.34781520681	0
50011.93847514872	49994.777266105055	0
49997.2733219588	50022.30152669196	0
50003.09050523105	49994.98168183356	0
50023.58458192335	50010.008031241385	0
50024.400635161015	50015.63969515379	0
50009.31669316404	50000.960651664485	0
49988.547157255955	49986.54015875034	0
49987.42716531743	50019.481186598656	0
49984.02617602661	49992.260688525654	0
50006.996567558	50029.43673642438	0
50011.17538221257	50014.127750046806	0
49997.479248524534	50003.13788148927	0
50011.23886805816	49977.80876427163	0
49992.68056377014	50025.21909796744	0
50017.791785206966	50004.10504468356	0
49976.18799995448	50019.12711047864	0
50003.16269428631	50018.86082004992	0
50013.78688239874	50015.99415080916	0
50034.04869841953	50014.82994020081	0
50020.13939552426	49964.31969397732	0
49993.31683021726	50002.431098134926	0
49989.127824122916	50001.31052695597	0
49989.148691333205	50036.650567528675	0
49992.04054653573	50033.88130223572	0
49997.310770919445	50036.47767098101	0
50014.313896486216	50011.5437939993	0
49992.59109417176	50000.573211457	0
50003.566652880276	50030.50523785303	0
50008.267877108185	49989.07992392232	0
50003.849215893635	49983.772560070334	0
50027.92889428372	50020.7037335592	0
50021.73705097939	50009.564116499336	0
49979.67136981523	49996.9167302186	0
50023.68623823112	50004.8260394773	0
50008.60181165578	50003.29954302877	0
50007.03426341326	50002.78519483586	0
49994.34337435215	50032.255215823694	0
50008.65204366756	50021.587738195856	0
49991.824498461094	49968.903099107214	0
50018.683804969405	49969.64528418167	0
49994.911833902814	50002.06249770319	0
50016.093547154676	50001.04383182233	0
50014.49326475696	49993.41580814624	0
50010.70785577176	50012.68365077591	0
49992.09018308693	50030.92397957105	0
50009.82484592517	49966.31554819194	0
50009.86338540017	50029.15447883959	0
50017.04459773899	50009.42883168941	0
49975.05479511751	50020.48444939664	0
50018.814266957874	49976.935422037845	0
49972.86988915821	50011.1602949544	0
50018.73839936864	49964.38397057632	0
49986.31902075687	50007.88823209961	0
50037.84677869666	50013.49214320599	0
49986.7626497455	50022.57075428513	0
49991.27558686835	49997.38676047086	0
50021.65196854081	49986.9755175455	0
49991.72022925353	49991.05799227098	0
50014.31039277268	50003.195809406076	0
50006.33076488964	50021.85080608137	0
50002.45842725257	50020.733578880114	0
50011.95436890833	50032.05146346114	0
49976.475326719534	50026.32249645093	0
50004.463461898726	49974.22705170795	0
49979.26540775074	49998.92037446053	0
49985.75689271241	50024.974625693074	0
50016.455724572654	49985.246793367325	0
50017.17577699267	49991.01902038148	0
50000.601946745934	50034.29818728195	0
49992.16185760877	50007.363039662254	0
50008.80198918544	50016.70893323739	0
50008.86332272949	49997.23757014096	0
50005.45492158128	50004.812675392786	0
49969.349246922604	50022.47156029463	0
49976.08853392796	50028.32756045967	0
50002.331688862534	50006.25738942542	0
49985.74764509577	50012.984861611265	0
50002.02318493679	49998.08436648884	0
50001.91558525365	49975.034283284134	0
49999.095815587745	49982.605861267206	0
49978.35180052781	50017.54967237323	0
50012.38340044227	49979.87179005157	0
50023.600333695045	49993.823460517066	0
49990.4001842264	50016.861106052296	0
49996.075796262594	50028.875218757785	0
50009.63871960279	50009.357844056445	0
50014.32338329563	49980.620621059534	0
50004.370390024604	49999.55927239333	0
50009.933266449494	49981.04026973331	0
49998.279070073906	49989.14790118183	0
50000.09027862911	49985.965986953976	0
50007.58425433884	49982.493922115704	0
49993.48622997502	50027.222240225536	0
50017.4955434832	49965.03907990478	0
50010.51554905166	49989.16362642156	0
50017.824674773416	50002.22275061968	0
49990.75178922058	50034.86742795569	0
50021.88043196609	49961.175165641675	0
49996.64421145819	49998.7371607102	0
49991.75780021829	50019.4660592154	0
50027.913500418224	50017.15451996617	0
50013.81569746937	50019.689133858	0
50004.28831352451	50038.52084396365	0
49992.77931921248	49991.59900125161	0
49978.65701512325	50012.84377515613	0
50004.77482026446	49976.135135741635	0
49995.813684054854	50035.236614467474	0
49983.03468438865	50031.81985864512	0
50004.71734782377	49993.66931775265	0
50025.85747707013	50011.10938751277	0
49968.74387753086	50024.80184334084	0
49983.529336245294	50009.64252562868	0
49993.39848285341	50003.617739878144	0
50014.46718570509	49983.96089301351	0
50020.173441734536	50016.480228422304	0
50007.693507416174	50033.053834120445	0
49993.186312447346	50024.280714627246	0
49994.973836738965	50021.34108776201	0
49987.60408232425	50005.36708203352	0
50009.56722554615	49985.41140067304	0
50011.064823329914	50009.00448136461	0
49987.27549327144	50024.53233017405	0
50005.69923091442	49985.19514755773	0
49996.55414988045	49990.38935152011	0
49995.07237807018	50042.04749290123	0
49995.256284043724	50007.171566107325	0
50004.63754884523	50025.44366895706	0
49993.49255571869	49978.12434827637	0
49989.83621802233	50027.89987456958	0
50001.51715467434	50004.43497947403	0
50001.41748931328	50028.01783116377	0
49988.46472947548	50014.56638681003	0
49995.615601532205	49989.10904325816	0
49999.81186632161	50032.984149561446	0
50018.44718751919	50011.09523383245	0
50006.87791557796	49974.77446315902	0
49998.651631418616	50001.085531096855	0
49973.43281330659	50016.31538166456	0
49999.58320808095	50030.37685735507	0
49993.2894251306	50029.713716955564	0
49975.40500419498	50029.76201243983	0
50024.11542290242	50025.79299951493	0
49999.27756647585	49989.79791973968	0
49975.331603970415	50018.305052245814	0
49989.444688856944	50015.01093933485	0
49977.12504489644	49984.27347298042	0
49990.25690366514	49976.93831099457	0
50008.542487659186	50029.22940403769	0
50030.156146407935	50022.63532110915	0
49982.07322711716	50040.05289780173	0
50015.510839560164	49974.52445377229	0
49991.451148315326	50008.25060634001	0
50004.828070634074	50001.96933190945	0
50005.25330437662	49996.96558677492	0
49985.312292490395	50028.4759868639	0
50009.362837543355	50030.82482796203	0
50032.563228420164	50009.47854831758	0
49995.611104707394	50005.87596824924	0
50030.271117137454	50014.62710637189	0
49984.88558796916	50014.44361380154	0
49964.64000266914	50008.941933773196	0
49988.96237106808	50042.15384836116	0
50009.56366943694	49988.76303901595	0
50003.12119682203	50036.8696976103	0
49992.18350608743	49998.14283062459	0
49981.495117914346	49992.42868929224	0
49974.716587797215	50013.61636381599	0
50007.40338647013	50005.50670355559	0
50004.1132212756	50009.0422421293	0
50010.68776219184	50018.411945879954	0
50015.32555646248	49998.84607093262	0
50030.745394478356	50020.15587370813	0
50025.03173903792	49992.682176105074	0
49972.46927924088	49992.61330818193	0
49996.89332440772	50014.40214761091	0
50028.82168033592	50008.767927582856	0
50012.027869657475	49992.27122572834	0
49986.86969018716	50002.801212535116	0
50034.801909062	50011.167777959345	0
50022.083673384936	50010.63417620861	0
50009.30764203974	49972.31312632704	0
50144.03135786169	50079.29138038353	56
50086.45087885533	50099.4150804394	56
50137.9280388613	50141.26357087937	56
50171.57054335993	50189.51511392186	56
50028.047186564654	50078.662067165795	56
50167.65814837911	50251.283511704285	56
50190.32013282485	50118.12819351504	56
50226.42743502003	50252.00584514868	56
50274.9089019951	50294.23519819465	56
50136.77641443243	50306.00485506894	56
50323.272386349716	50258.9135167654	56
50323.982098010114	50194.50546301036	56
49965.00690675965	50091.89260480565	56
50333.6086873009	50323.60164025837	56
50113.64281863408	50206.20003558776	56
50245.99811777923	50091.862051977216	56
50036.92626338466	50136.32811083252	56
50291.59950978799	50137.224033730396	56
49948.48740338235	50152.03131753104	56
49895.885273309665	50116.34063020457	56
50070.36204236517	50037.619949232365	56
50394.716365375825	50300.59437653375	56
49919.1004864194	50048.243921060726	56
50385.56620999658	50196.474684341614	56
50190.10246636782	50333.11686819938	56
50277.13282042666	50352.60423146034	56
50088.51538864638	50265.686761342324	56
50437.05241166501	50164.147285857056	56
50387.24955605511	50132.74745891243	56
49914.062151458944	49983.1178030355	56
50225.76673335537	50384.858184090976	56
50114.35169647747	50360.39799472555	56
50099.79211434979	50422.96789222665	56
50099.0096695244	50479.986151548525	56
50016.847410787166	50016.120138714905	56
50052.93089236293	50390.41653081169	56
49864.616416409604	50017.92442320509	56
50252.151241424006	50200.88921808807	56
50423.069296989794	50358.86161362669	56
50070.222472556015	49979.24760876344	56
50410.09195790288	50079.762352029116	56
49896.21518498739	49928.441665080325	56
50222.8498754176	50037.663833627914	56
50445.7352991329	50032.02646137567	56
49834.5928500352	50123.42370133926	56
49944.5219198626	50212.984032678556	56
50447.85409423442	50278.70984184723	56
50050.24367950297	50217.82167527694	56
50310.83273982917	50402.97487355945	56
50388.82430741892	50020.08011390043	56
49800.39532152805	50003.26449252719	56
50497.035774853815	49995.2292526517	56
50491.308425294505	50072.154642284186	56
49989.05030759319	50391.31154008695	56
50077.14253179672	50532.85052365229	56
50478.52012482757	50372.43725129225	56
50349.41064725118	50061.354888944545	56
50162.08785989582	50395.16326900975	56
50128.08103654344	49990.87111910864	56
50380.489187634426	49958.303630923736	56
49979.458939218915	50334.842160712586	56
49995.63878087857	50242.6341048053	56
50265.935096591245	49997.48243514488	56
50034.085290693176	50285.4074508616	56
49785.946530471396	49939.890969383465	56
50370.60521391445	50391.23281220586	56
50200.354976497394	50445.82356432716	56
50556.84509469603	49976.867032415495	56
50510.868382820634	50130.433483870416	56
49867.255966592274	49872.22703181319	56
50176.93346658519	49958.27996121294	56
50127.658083739334	50569.372428300776	56
49931.19429596381	50377.580522400414	56
50186.62361739139	50573.75499304629	56
49777.151613482965	49883.30720871413	56
50095.28549985061	49918.24699698866	56
50507.240845024	50258.54756801342	56
50398.679476517114	50445.557952900315	56
49911.58465804272	49833.300200268946	56
50440.346068213374	50221.93038604206	56
50039.034917038465	49928.580732913004	56
49822.08362509401	50184.41208604786	56
49721.23076935176	49927.52570664356	56
50541.23210458756	50036.51035083894	56
49662.08964113016	49945.7224900134	56
49645.35047555228	50001.38954987346	56
50323.434519385635	50000.9889867843	56
50157.68006259822	50519.54882262304	56
49946.9008082456	50272.371606808876	56
50507.20808950992	50193.124290206986	56
49972.17510837382	49834.0077405452	56
49969.02067742418	49959.17689586822	56
50219.435419740206	50499.72432490625	56
50027.86238557483	50568.00769761301	56
50281.54627955978	50454.1681516923	56
49997.13146950783	50514.3617840257	56
50217.44799902335	50622.34758871063	56
49697.765340168065	50033.986100324306	56
50004.313135460165	50451.57852123262	56
50028.00769391573	49818.358190929684	56
50031.46158023309	50628.37228536128	56
49773.90389143722	50143.78859113055	56
50569.12502076214	50142.13245680475	56
49890.647309518245	50302.674686009406	56
50456.81483870202	50445.4174936426	56
50298.33642310978	49945.228052050334	56
49883.439623524944	50172.8422684211	56
49607.34117478636	49920.58966529802	56
49653.724023653245	49886.04767996471	56
49960.75956549265	49896.9710920713	56
49971.5471156915	49773.35486634424	56
50002.42466591316	49724.111023477555	56
49795.257246730136	49822.02402978726	56
49745.84594968723	50070.58419105888	56
50215.62186022852	50687.3891800175	56
50005.87094771319	49665.55943197454	56
50424.69811447741	50497.27111699386	56
50565.392781337025	50216.96911472849	56
50595.20401562743	49926.047648126994	56
49714.0965133451	49862.541852926006	56
50611.75245386149	49867.97633839423	56
50590.92087372504	49809.27176426945	56
50323.352423708064	50495.007365573816	56
49878.023886362236	49786.39945746985	56
50070.34467581485	50680.78249752783	56
50433.365750335266	50559.308771817276	56
49852.963357404034	49734.62784501039	56
50115.106843006215	50625.31933855161	56
50393.8527867064	50604.88183276703	56
49953.55931887023	49627.93845957266	56
49894.82159685907	49623.10937754698	56
50618.90946496868	50101.7703496349	56
50061.99572375717	49768.22335045096	56
50671.79523678208	49888.482101817186	56
50484.85358689078	49938.1969430671	56
49739.811530006744	49807.82945557525	56
49845.31029645646	50244.392232109494	56
50100.14846164408	49820.21054377952	56
49726.860483324956	50187.28836297161	56
50352.33816356341	50553.946477129604	56
50625.90816673508	50039.827184819034	56
50601.419001265174	49749.375308990464	56
50594.18043350963	49689.913343579334	56
50369.737298399785	50658.581070601365	56
50651.815572446605	49949.62162249526	56
49843.34517942841	49950.38825360789	56
50497.24819727817	49880.42709706507	56
49715.0879243342	50121.02555483287	56
50200.950291755835	50744.85923871005	56
49791.96991142807	49725.732708531075	56
50141.737120895355	50749.97104602527	56
49658.31258722434	50146.97005731892	56
50442.19851389075	50640.32916104057	56
50285.17501223341	50539.90017280849	56
50153.05130832971	50679.76442852938	56
49847.10825368326	49670.15889318653	56
49688.663640812614	49769.16576341154	56
50477.97459560122	50695.45412745399	56
50700.434589640085	49988.31968187933	56
49913.59383327061	49736.58214379204	56
50286.39203695246	50600.44514006585	56
50445.84733708531	50742.789086961086	56
50497.85188286555	50564.58036821206	56
49736.59032212032	50252.00919178622	56
50653.27154236351	49675.51089279146	56
49992.02267802037	49575.69910388611	56
50673.481144166246	50077.329008536	56
49938.95136424259	49543.84148442858	56
49947.08043638777	49690.22020887586	56
50319.18943968335	50690.77124837359	56
50388.5365150612	50739.78002242659	56
50061.93170248959	49864.87587849415	56
49965.29610561015	50577.28814855894	56
49874.40370901968	49555.098730979305	56
49825.130403636256	50300.88160088824	56
50612.563955701946	50184.02191324885	56
50538.288722419114	49749.70628202676	56
50556.43812165597	50558.0111962244	56
50082.682601162305	50748.77968292037	56
49583.654470447334	49983.42125783061	56
50237.417129209374	49933.110589169126	56
49665.52727304558	50208.77871089864	56
50478.04765076023	49749.61009571588	56
50187.876602783035	49892.611839212186	56
50041.644157848095	49535.25119859105	56
50467.62634263528	49685.71166594766	56
50266.729903404696	50655.32579912671	56
49870.554512913935	50368.19730184537	56
50565.800979644875	50283.567841371434	56
49943.488810797055	50441.747005503676	56
50660.15796753857	50151.434507184196	56
50658.139592017644	49763.58176335296	56
49602.29369880312	49857.69424457213	56
49924.62287727457	50617.80536650708	56
49731.80153818002	49731.64234264395	56
50118.5195788883	49755.202299593	56
50516.720203228775	50507.36248930888	56
49806.86334149668	50367.56406850248	56
49680.02909744657	49700.35302160414	56
49814.33187952352	49618.89729207778	56
50619.023200805845	50251.78023920578	56
50602.81795342806	49631.08434668116	56
50405.07860748861	49702.899301767306	56
50562.741564101365	50619.81940754786	56
49537.87917004599	49852.95678935512	56
50093.45647978401	50811.99251851441	56
50058.02511689052	49694.262752980554	56
50524.51717093302	49690.18712205514	56
49672.96511958692	49640.147401460046	56
50491.00187023502	49808.10375844128	56
50698.5482597586	49833.4559742827	56
50724.291725344214	50048.073783774285	56
50431.67840393551	49789.63317777171	56
49883.73368273322	50463.90872645596	56
50101.399606095656	49511.485097103556	56
50598.020318943665	50671.06823215719	56
49732.84217802567	49656.2405696701	56
50703.493678830324	50193.14335171037	56
50579.216128735854	49569.80773812296	56
49895.74637970754	50563.270079616115	56
49850.24684296463	49499.10420261847	56
49527.24417317298	49974.58604737955	56
50718.04328190326	49755.00490567391	56
49666.66712735646	50087.69624550485	56
49843.70718420217	50420.52945115871	56
50435.44028842208	49861.43383377176	56
50444.727026397624	50801.67692152239	56
50610.43768779666	49511.90230215095	56
50389.69476474589	50824.1722824529	56
50158.52178889739	49827.50979814412	56
50513.60181122163	50433.425968336924	56
50656.81978069585	49557.488959453556	56
50759.02435627974	50211.47789643523	56
50481.464309583964	49621.97577628909	56
49766.2417259159	50316.202901001554	56
50288.35161246036	50051.52741408289	56
50766.66226604772	49788.21691003461	56
49815.42001717191	49549.81509481279	56
50116.002033570556	49674.210753245614	56
49995.948798271755	50184.51565201617	56
50773.03877472082	50267.69616442119	56
49505.50865530003	50033.128653868866	56
50656.271913173885	50666.5643561947	56
50715.33290094549	49544.30362157744	56
49755.03940499723	49548.63215578797	56
50092.9517438903	49575.89614023875	56
50461.08224191938	50860.87669722481	56
50617.50658163945	50579.60824920665	56
50521.71617272625	49538.30491417809	56
50653.307978692115	49473.883204687336	56
50048.60003092179	49469.62764032104	56
50820.447823844355	49769.0099365487	56
50665.26296057261	50542.01836307039	56
50724.8374308835	50541.468129158195	56
49939.374708797055	50520.596474580256	56
49974.711250187254	50656.63643947635	56
50825.10437480477	50307.50891763569	56
49615.21230217509	49609.403044662715	56
50012.765749420396	50700.43116276501	56
49802.82852887044	50067.34992992887	56
50839.322766730875	50368.575715968596	56
50652.62772110593	50481.00789194573	56
50463.12502005609	49524.70043685936	56
49618.08653658679	50053.12181456585	56
50779.75131804698	49725.67413823803	56
49478.214699496886	49854.593593496225	56
50436.016800948375	49574.88531781937	56
49842.32056989066	50593.11669406297	56
50051.36165932479	49622.859362875766	56
49717.86934617309	49596.380101592236	56
50891.17355837311	50335.53130524679	56
50693.745536573624	50596.94966175623	56
49829.98253324236	49443.78047925655	56
50782.91226245562	50053.88451463331	56
50165.73592280353	49501.058069960454	56
49470.09606919087	49919.62608014469	56
49679.37779645091	50280.04495873513	56
50889.92582894717	50399.99714722658	56
50373.98961067434	49789.0721211061	56
50512.60962038996	50325.16369907384	56
49811.75318088481	50538.35423812043	56
50733.753485445195	50639.26443136674	56
49431.18984891198	49818.830407655354	56
50532.626635647466	50671.7718466634	56
50808.95590783009	49672.723833805554	56
49597.06019204204	49665.644731019216	56
49994.19082451014	49448.39604165928	56
50692.050596025525	49428.71021263266	56
49904.384679898845	49478.12115663874	56
50388.66917345298	49641.90060518198	56
50590.017152479326	50480.24094722742	56
50542.188737692886	49625.895149603246	56
49512.339410292785	50090.23444118754	56
49883.68979674439	50659.806131235615	56
50413.71843199643	50895.09106480385	56
50776.60070355553	49545.44421657279	56
50783.88405048004	50403.40451152234	56
49570.94852887487	49561.860190465035	56
50714.63831415673	50133.61218689024	56
50360.6667656473	50925.47545133566	56
49621.53722845602	50288.65247989842	56
50036.78613400702	50839.34907836632	56
50310.67287739546	49781.28221467376	56
49987.63676903297	49507.99668136265	56
50867.72884346111	49654.76202479274	56
50723.36822793386	49919.02007376075	56
49564.29823050728	50292.86418843103	56
50165.15154181401	49712.14636786268	56
49448.96910055228	50074.67194338719	56
50311.82612235484	49884.265578532955	56
50858.70979374257	50450.61073213854	56
50254.74934656884	50778.90017646665	56
50833.668115490174	50021.14119470471	56
50153.14093245043	50834.88257916674	56
50715.96787679095	49678.483888481176	56
49420.46470718818	49881.83746717487	56
49509.162032455286	50258.30211606956	56
50625.279067249015	50423.524169122305	56
50736.74023974487	50696.473248876275	56
50302.09484813491	49716.8761530402	56
50210.476677576684	50846.49303168026	56
50372.466061790416	49855.91429819156	56
50878.80103657954	50511.665965430264	56
50110.9384522497	50875.37066143397	56
50254.680427904874	49873.75784032827	56
49400.01850897854	50106.60995387989	56
49782.43473627255	50420.24837440955	56
50929.33016048624	50484.948122168054	56
49803.97140007212	50475.85094623564	56
50670.32845162553	50726.63473897184	56
50256.567879238166	49807.25476287433	56
50313.11309980581	50801.342804874446	56
49721.83618149985	50364.273298039	56
50926.77881900048	49672.506496432885	56
50850.454314527684	49820.827000839214	56
50075.608952998686	50923.2751125662	56
50727.90908443618	49375.6870298545	56
49435.578194670736	50012.784457009504	56
50164.031389729615	49563.82246816262	56
50754.667119003716	50485.96444857149	56
50748.95307533665	49439.399134398096	56
50301.392750780185	50931.37743099867	56
50789.01893723406	50546.33937664524	56
50795.27543517572	50702.4161873616	56
50225.86104838528	49511.1081429782	56
50945.20232650419	50545.21623570862	56
50810.651086472426	49609.66313958547	56
50514.52863726988	50892.749164955385	56
49486.77168845087	49790.77657491518	56
50616.340445626694	49428.11029577941	56
50877.83730018937	49982.0030370279	56
50909.763348005115	49823.924483683135	56
49544.09532531494	49761.042619246095	56
50757.92841036758	49972.33379983764	56
50543.197092791444	50373.32768775257	56
50723.73561204777	50752.922934227645	56
49669.541175714796	50393.10723127708	56
49439.84386796994	49751.90620929438	56
50869.51015675073	49595.99548077661	56
49587.51069415497	50233.9284567635	56
49534.90878191893	49697.187791107346	56
49545.829268048314	49625.017195190485	56
50256.929591382795	49562.504136200536	56
49748.32922960637	50530.58050404402	56
49783.1867175863	49495.80024441341	56
50897.13619528573	49763.86336390943	56
49544.2894069439	49913.970347160444	56
50708.31321474006	50452.3502145292	56
50028.57225352095	50776.441266805436	56
50771.693211661135	50147.973583825755	56
49720.884324134655	50422.31931822991	56
49482.64684411882	50316.85625549461	56
49609.65035469467	50397.32578114824	56
50956.99392969373	49722.53436171991	56
50940.09401045582	49611.797078268566	56
50956.68229210729	49549.38655588625	56
49350.728875198234	50073.86778012616	56
49556.28771595909	50362.43841464289	56
49612.19692619963	50456.30898135791	56
49716.2105807387	50580.02056327456	56
49347.41999601139	50135.15606988183	56
49839.63082440092	49384.53758027317	56
50754.06916376817	49601.92171393287	56
49969.619694147215	50739.60216294907	56
49929.66069691932	50780.64440537044	56
49377.81686657817	50001.07556736537	56
49937.21639207658	49425.01579079809	56
50256.00213421641	50973.2619172721	56
50313.70063904566	50993.24182715352	56
50722.73196458946	50395.4537179817	56
49470.3612456291	50373.53491680473	56
49662.55288326854	50334.561576690925	56
50815.122311818326	49502.733451326865	56
50634.17021029692	50362.43851469047	56
49784.456253700155	50594.56029456748	56
49424.24835822639	50320.11774019915	56
50331.87945851999	49630.36313062522	56
50262.58810772858	50870.64869254833	56
50518.652449587775	50956.61965159205	56
49288.77203247341	50087.85383113334	56
50838.33005044893	50085.00323116584	56
50944.764051503415	50372.18226357448	56
50605.027776285184	49368.95395148776	56
50610.136310964015	50729.36500462634	56
50697.32203317041	49622.735972087256	56
49554.64401578325	50139.436208254236	56
49863.90150212872	49330.13943314528	56
49743.03148838531	49980.65300757986	56
49472.60836553157	50205.55711525245	56
49391.16480677418	50263.87166831921	56
49693.449319867395	50636.610799111164	56
49999.15930135605	49384.23764411199	56
50516.38175629996	50830.27372010701	56
50501.4207579524	50774.27688002061	56
49597.40047248743	49506.477548342904	56
50680.62217082956	50248.44183901473	56
50661.54913205502	49378.08369457049	56
49381.62394617744	49935.97909862251	56
50896.9154086811	49542.0387232885	56
50980.502699967845	50443.871124036115	56
49472.01842146371	49695.214309741044	56
49775.373551706805	49414.05293741396	56
50926.26338246608	50013.38263174171	56
49708.610129119945	50480.36928640167	56
50815.300740104576	50488.75509028465	56
50820.2183306385	50600.71493440522	56
49335.26183667571	50283.1436098582	56
50244.41642579288	49727.11039683563	56
50384.57750026045	49546.480571275955	56
50102.934911554476	49448.70485151444	56
49486.14266647522	49597.74580724829	56
50269.018107455246	49637.315191204354	56
50966.90303306822	50318.51833302511	56
50874.65076950657	50635.06627123791	56
50722.1924788905	50813.270978416906	56
50912.33953236279	49936.132804477595	56
49437.782678941345	49643.2790432882	56
50559.90270197853	49409.88011814637	56
50323.94063944919	49523.392414254646	56
49927.18348870153	49345.64049205249	56
50843.263568129485	50251.525884117305	56
50929.659287753464	50664.96892684875	56
50699.553504271375	49325.38777416185	56
50466.65904436338	49465.54494144269	56
50554.52373232647	49861.91937955036	56
51017.22893009731	49731.24282618458	56
50955.669135652424	49869.78838363682	56
50585.432854788996	50783.21240491751	56
50909.56475946101	50071.22245923517	56
49317.55920474141	50186.93404334979	56
50057.169136089135	49363.08859146266	56
50213.972125749526	50906.67023503248	56
50888.89306774572	50576.50590113626	56
50176.55566454594	49442.717045985606	56
50750.60019746446	49868.938395071906	56
49666.30601937389	50542.929472822456	56
49407.21166083938	50206.427547400606	56
49457.911873849254	50135.340724841204	56
50205.49031817846	49773.312114817476	56
49367.19520293603	49825.08814453643	56
51078.682563716204	49732.774866301464	56
51001.74423896426	50380.50664645304	56
50816.49741663729	50193.182818084715	56
50824.570726644386	49877.69131039877	56
49521.554614340064	49522.10413138938	56
50765.86166973416	50342.45157510697	56
50375.04843770339	50994.333476578686	56
49729.04342740245	50683.76949419489	56
50639.63112125887	49314.6898105125	56
49629.77820959812	49742.836879428876	56
50060.758997465426	50981.42119070034	56
51000.444792084905	49596.34905440129	56
49645.72742467374	50599.76881102328	56
49227.90297997344	50097.88536346269	56
49913.450798619415	50719.07974250086	56
50855.014697484636	50700.11986247165	56
49588.57647578905	50582.10339127165	56
49383.899597979645	49670.393882913006	56
50190.52609999259	49619.75052158739	56
51025.201625310394	49795.30572733692	56
50968.91622238925	49811.15675744633	56
50889.3128731688	49879.970321438224	56
50966.698199684644	50062.32681947601	56
49634.52002920152	49463.071716118975	56
50461.31362906886	50930.47755861929	56
50995.1570815124	50268.04095595982	56
51032.14404177061	50068.21211157024	56
49805.273959125814	49328.35829294066	56
50009.75751734604	50955.87046951249	56
50570.887704289395	49469.415579272165	56
51027.27073423461	50316.98674344671	56
49635.8836624449	50656.177496129494	56
51056.148541765324	50260.27746212118	56
50843.917445317464	49933.05067817109	56
50416.324035451675	49429.26720543622	56
50663.274744881535	50304.390437606744	56
49304.71158188757	49812.79594409357	56
50296.21810019684	49472.401186090916	56
50303.36116450761	49410.74487173895	56
49532.89776142551	50200.30888365501	56
