# Supplementary material for: Abundant Topological Outliers in Social Media Data and Their Effect on Spatial Analysis
Source: PLoS One. 2016 Sep 9;11(9):e0162360. doi: 10.1371/journal.pone.0162360 (PMC5017681; doi:10.1371/journal.pone.0162360)
Supplement: S5 Dataset — See the respective attached file. (ZIP) [file pone.0162360.s005.zip › S5_overlap_lws/clust_58_67.csv]

50000.0	50000.0	0
50005.617866136956	50000.0519731636	0
50002.52047643192	50004.876090250946	0
50002.689334711264	50003.13657812308	0
49993.82957819091	50000.67820598295	0
49999.02133034173	50002.74311771021	0
50000.62508924751	49997.57153556058	0
50003.12463782944	50000.09610427862	0
49997.57385027558	49999.84121669528	0
50000.7474054147	50010.00724846448	0
49994.4714122237	50008.6578664922	0
50009.65697956892	49993.518401903086	0
50006.21919399996	50005.54852243241	0
50001.095320914435	50006.51696888545	0
49997.76648551505	50011.80979805977	0
49992.871942356476	50015.39754370275	0
50012.74981278483	49986.73871695857	0
50018.58647191826	49990.55611261125	0
49993.479156172514	50013.71835514086	0
50015.96499319302	50006.705808788436	0
49989.3655601913	50011.220919868014	0
50020.12901804716	49990.64524344877	0
49997.53397774438	50013.28163175991	0
49992.02291687238	49993.22394946702	0
49993.70087287382	50012.49075380555	0
50014.038708603686	50009.481436982765	0
49990.5206090736	50010.10707474396	0
49995.815075999715	50002.757859915895	0
49988.57262477311	50018.87567586168	0
49985.205754429204	50018.991416067714	0
50000.753092597726	50008.92987510806	0
50007.12835689727	50004.5064469943	0
49988.18316939765	50021.965627571284	0
50023.00980510928	50012.84799172331	0
50015.303310407464	50002.549411548316	0
50003.71952171015	50003.70894044671	0
50008.88986368925	49979.077652611086	0
49996.81979534139	49995.34390749475	0
49998.94671960802	49990.96645783639	0
50007.58827520875	49972.71365685861	0
50008.876317257826	50005.85307888341	0
50000.8144250401	50013.706889942834	0
50003.714838425534	50007.820901458785	0
50001.588387733704	49976.2283774819	0
50016.100105237405	50010.206884821266	0
50001.35678820628	50015.50812547974	0
49986.21253594532	50016.916857276745	0
49996.35393901498	50000.28888942667	0
50006.46273709469	50012.86513056279	0
50004.75420497777	50017.69122242193	0
50005.66435559645	50003.276707844845	0
49992.34798452613	50027.8751629872	0
49995.45944176766	50024.66749863028	0
49984.74545734642	50026.693621182414	0
49991.107740510946	50005.27986082665	0
50002.66515454976	50012.75072682848	0
49981.244047583124	50021.223953608634	0
50024.3612314805	50010.80504013063	0
49999.239320752036	49976.959525565035	0
49987.115787018316	50000.97386580161	0
50005.81254185144	49991.93259326773	0
50009.513775259125	50007.19859393015	0
50022.34214683989	50018.54227954308	0
50018.211643719034	49989.32904480352	0
50004.547079700096	49982.58527082029	0
49988.8456146988	49993.5372812326	0
49990.448020219235	50002.43383338751	0
49988.8883163795	50025.70348757823	0
49993.95605091015	49990.62298435866	0
49979.57349343251	50017.44743331287	0
49993.61998194337	49998.8335980756	0
50014.931316771435	49985.91142186888	0
49993.608343833825	49992.74728509485	0
49977.440538726456	50020.13597552961	0
50007.968850473684	50013.02057694987	0
50013.34750767807	50004.97356768187	0
50003.200530054564	50017.44372002275	0
49999.23305352258	50009.409663930746	0
49991.425046132455	50023.405105677804	0
49994.724523319564	50019.00029264135	0
49991.27881765631	50010.76046682384	0
50006.84586173645	49978.00618291794	0
50028.831314768526	50011.34911333689	0
50001.3612650346	49979.21196468529	0
50020.98863127538	50004.80596532164	0
49998.75093557429	49995.82732925432	0
49995.4441258003	49997.28253788326	0
49991.489081565116	50012.21829990068	0
50006.24099323281	50011.48454490207	0
50004.79866590971	49991.89932227533	0
50016.233772829895	50003.19904894724	0
50016.714459267714	50015.182749829175	0
50017.7315448403	50017.16734048088	0
50021.991572317085	50017.52189201108	0
50006.91518930322	49998.42962103721	0
50007.56048927315	49991.89347014625	0
49993.93809606977	49988.93913320493	0
49987.00664227186	50012.58033247648	0
49997.0858178483	50008.93395138812	0
49994.04919956522	50016.66461972759	0
50011.84285352973	50005.72617756539	0
50014.481944166946	50006.68362759123	0
50007.871174675056	49990.44715453634	0
49993.63386266311	50008.00409428245	0
50022.74306037996	50021.18141586944	0
50005.93254669708	49984.05523899566	0
49992.24889826113	50009.939607623324	0
50008.4427934885	49998.58463635654	0
50001.04290890485	50011.37214186102	0
49999.3052704781	49993.19977632991	0
50010.89753360852	50022.16578353757	0
49993.175524820836	50006.918569045156	0
50016.91622746796	49988.41137453173	0
50003.59408194109	50010.58844588422	0
49989.481770527505	49995.4861177332	0
49984.73585085144	49994.20070302458	0
50012.837114776354	49985.1365133406	0
50000.34305247011	50012.785151609714	0
49995.93687457166	50016.99500522154	0
50003.31097355637	49986.238309245724	0
50000.04605916713	50022.082498322925	0
49979.589436539696	50028.499326432466	0
49985.52414874005	50010.01286309389	0
50007.108907010544	50020.95847414887	0
49986.966473469394	49991.51938352491	0
49996.327747491756	49980.00227674999	0
49988.17212697217	49996.38698153703	0
50019.31313217457	50007.61923985611	0
49992.53588896353	50022.37133355393	0
49999.09466713823	50013.476121375024	0
50029.14446966455	50014.75448633938	0
50013.38928689112	50014.433837214296	0
49991.27886238349	50020.93796858425	0
49991.83480712943	49987.47643329798	0
50024.589045646135	50016.69583277622	0
49990.247207031265	50014.37724764673	0
50003.43966867959	49997.20275845644	0
49979.17630883298	50019.5881879999	0
50004.97473340724	50011.470830402024	0
50000.53356820436	50002.76897484182	0
50001.61653316917	50021.572832778234	0
50018.94424032681	49993.60663840168	0
50020.38047703234	50020.74765985587	0
50003.83350669472	50012.03122730116	0
49994.89504568151	50012.84439750901	0
49996.87682846905	50025.861913791916	0
49997.098711243336	49994.16967536577	0
50008.03526460013	50010.35644971345	0
50001.92318083519	50017.45295154525	0
50000.377491796935	49976.984220335165	0
50026.91338485968	50022.55672487124	0
50010.45322470468	49995.07446463879	0
50025.84685964897	50018.18498681671	0
49990.80211823522	49972.58716393453	0
49994.72272385651	50011.37120620343	0
50001.852378398005	50018.878474248006	0
49993.667654834906	49987.16892821146	0
50007.45552580738	50016.24722775261	0
50006.35128652182	50019.260102430024	0
50017.30387364059	50007.37394946992	0
49992.58703477916	49996.877168060775	0
50009.947620039384	50010.555094314834	0
49981.69947842373	50032.69512916941	0
49998.7770444248	50004.736977470784	0
49994.8396787193	50028.32619228644	0
49982.117999111564	50004.50644407321	0
50013.2587395598	49973.331376080634	0
50007.117533706994	50013.97330272922	0
49986.106936163014	50005.875429998	0
50001.72815943438	49991.6223069385	0
49998.46111792426	49998.329947724305	0
49993.05079443288	49995.51758079045	0
49989.09372078051	50029.30164552847	0
49992.520614717694	50005.040407713124	0
49983.052676738946	50016.443790599325	0
50009.99933301167	49987.13042252917	0
50015.98052851708	50019.71642252736	0
50016.21088632802	50021.48245778065	0
49998.70534882709	50006.917655615514	0
50009.12283055781	49982.086019546914	0
50019.024422535396	49979.180277617896	0
49990.26812337824	50030.2433063761	0
50003.491373859586	50026.35326489596	0
50014.994024579595	50017.72461282274	0
49999.503039100484	49979.993643984395	0
50016.59446989725	50011.704717480185	0
49987.5977680182	50016.2290938631	0
50006.390223561066	50006.65247227412	0
49981.80446184957	50026.90913270939	0
50031.93010862833	50017.21669287606	0
49987.002216492045	49994.37889454773	0
49985.92984921823	49988.95089163288	0
49987.43993140122	50031.405447704085	0
50013.74744611762	50012.43595942395	0
50018.7613895136	49998.645986736985	0
49976.04473665306	50022.98122919165	0
49987.940111189746	50038.4642042733	0
49998.49833424281	50015.34065276485	0
49994.770924699485	49982.39483626172	0
50000.81946056605	49989.27299020345	0
50016.92192325264	50018.480079521134	0
49995.77472700451	50009.82146876009	0
50025.69800720146	50020.491751462134	0
50013.55698775832	49971.58637274212	0
50011.00484594075	50005.00909070638	0
50026.67566909949	50012.980460931394	0
49997.33402353429	50017.842517393554	0
50004.40707653658	50000.68201633885	0
49990.062388632665	50021.873354042815	0
50007.94935946199	50000.55027054603	0
50021.52709422977	50008.28070517207	0
49974.42067889195	50019.43514323515	0
49993.46267817778	50033.181532471506	0
50011.86235055272	49996.41798817724	0
49987.663678211175	50043.84812144951	0
50007.67900232572	50007.70860501627	0
49994.15871647191	50038.08133593811	0
50007.33149770581	50022.79586273945	0
50012.948596504204	49999.23930996417	0
49994.60830319436	50003.57991862978	0
49983.259687413985	50006.67382320212	0
49987.767663779436	50025.748578925755	0
50000.377272225785	50031.02940101947	0
50006.200386445016	50001.51095319235	0
50025.26392312976	50023.16967630435	0
50013.22075925868	50006.565093937745	0
50016.585940684716	49986.990231434385	0
50010.34109688018	49983.7662747601	0
49986.57033639794	50020.426911942945	0
49995.74608418766	50014.093268935794	0
49979.820894012235	49999.83087349788	0
49992.848058799624	50018.606894891454	0
50009.49589345917	50004.08409166397	0
49995.445185531455	50015.34504338111	0
50012.65381958483	50021.704694713684	0
49996.32469968638	49986.25708256548	0
50015.35167753262	49996.81578074006	0
49986.545683340795	50011.15751195093	0
49999.01544000135	50031.23030123682	0
49984.04955694483	50033.704391224725	0
49996.34341982974	50016.06335658903	0
50003.28740459564	50033.504668726906	0
49991.228567853206	49998.994701024145	0
49998.48690694425	50034.82578726027	0
49978.796080530774	50029.228557862385	0
49972.68784987362	50023.40757561975	0
49979.767530607896	50006.443727209575	0
50003.901374846355	50022.071294366	0
50006.68412061943	49996.90955893893	0
49984.807419862154	50032.82916653138	0
49978.76889817724	50004.212907244015	0
50003.12234167268	49996.03595609164	0
50015.35949676402	49981.16546488212	0
50022.09116220106	50006.067597515845	0
49983.69614882663	49993.828876330015	0
49986.78398419033	50021.42345671076	0
49981.729597247	50017.71289487197	0
50005.12751088182	50026.85013294925	0
50006.22458721331	50010.28292114303	0
49996.483865586386	50007.00468741623	0
50009.52473506737	49992.39278211181	0
50014.49173332011	49995.93493838386	0
49994.50958438835	49996.90612479115	0
49987.59907203679	50009.38172949153	0
49984.960476002576	50031.0667794853	0
50008.74957161253	49994.92256567525	0
50010.46636301196	50003.077502344924	0
49984.148036034974	50017.19326230654	0
50004.971353289846	50029.65237519613	0
50012.70520670574	50000.99789815918	0
49989.42472028371	50007.06726861293	0
50027.670453407736	50018.20325321183	0
50011.440803861224	49968.8031552737	0
50037.945541020505	50011.155881581384	0
50001.96560497818	49985.14721363819	0
49991.94746759981	50013.46046976003	0
49999.00956378052	50025.146383235246	0
49982.77803511375	50003.13282277213	0
50014.11323694496	50000.20060613697	0
50023.13171616355	49987.58322604696	0
50004.21835121946	49971.40399318016	0
49990.15117831817	50013.05817990865	0
50008.16124251416	50039.635897582004	0
50007.9107866898	49997.54848848105	0
50000.976005797296	50001.37556251932	0
49996.1869171375	50012.1411597242	0
49981.777229712156	49995.12804494148	0
50010.25573551855	50024.995130932744	0
50002.20217308013	50029.874141640044	0
49990.618018822985	50036.4754032552	0
50022.654906278236	50014.17767062547	0
50000.18629733061	50004.775095715304	0
50025.70954018735	50015.05150700048	0
50028.39076938722	50013.5273054852	0
50004.52778030394	49989.54551679142	0
50016.11597760707	50023.63763528583	0
50012.06226017531	50002.80007589341	0
50015.57500712852	49976.59380574366	0
49994.04699387851	50036.766962947055	0
49994.23147591261	49994.86285691521	0
50014.20591833191	50001.96130031095	0
49991.086709624265	50026.4410707605	0
50011.53302681228	50007.14228004492	0
50017.28634181816	49997.76666689308	0
50009.97828130183	49998.98694511831	0
49998.42280858828	49997.16648699374	0
49981.63287193219	50012.98265475019	0
49991.38352638326	49994.802665766714	0
49998.19710648119	50026.74208698699	0
49989.2673735177	49992.100332574526	0
49983.60754580687	50026.18559871288	0
49994.711411941484	50029.90708723193	0
49985.614406423905	50041.25400036813	0
49989.39807355238	50009.12529163965	0
50001.85647537816	50002.18674254224	0
50007.411759296454	50011.884343995625	0
50012.52113279647	50010.93874121604	0
49995.30592486966	49991.43488924765	0
49979.11028741994	50021.34781520681	0
50011.93847514872	49994.777266105055	0
49997.2733219588	50022.30152669196	0
50003.09050523105	49994.98168183356	0
50023.58458192335	50010.008031241385	0
50024.400635161015	50015.63969515379	0
50009.31669316404	50000.960651664485	0
49988.547157255955	49986.54015875034	0
49987.42716531743	50019.481186598656	0
49984.02617602661	49992.260688525654	0
50006.996567558	50029.43673642438	0
50011.17538221257	50014.127750046806	0
49997.479248524534	50003.13788148927	0
50011.23886805816	49977.80876427163	0
49992.68056377014	50025.21909796744	0
50017.791785206966	50004.10504468356	0
49976.18799995448	50019.12711047864	0
50003.16269428631	50018.86082004992	0
50013.78688239874	50015.99415080916	0
50034.04869841953	50014.82994020081	0
50020.13939552426	49964.31969397732	0
49993.31683021726	50002.431098134926	0
49989.127824122916	50001.31052695597	0
49989.148691333205	50036.650567528675	0
49992.04054653573	50033.88130223572	0
49997.310770919445	50036.47767098101	0
50014.313896486216	50011.5437939993	0
49992.59109417176	50000.573211457	0
50003.566652880276	50030.50523785303	0
50008.267877108185	49989.07992392232	0
50003.849215893635	49983.772560070334	0
50027.92889428372	50020.7037335592	0
50021.73705097939	50009.564116499336	0
49979.67136981523	49996.9167302186	0
50023.68623823112	50004.8260394773	0
50008.60181165578	50003.29954302877	0
50007.03426341326	50002.78519483586	0
49994.34337435215	50032.255215823694	0
50008.65204366756	50021.587738195856	0
49991.824498461094	49968.903099107214	0
50018.683804969405	49969.64528418167	0
49994.911833902814	50002.06249770319	0
50016.093547154676	50001.04383182233	0
50014.49326475696	49993.41580814624	0
50010.70785577176	50012.68365077591	0
49992.09018308693	50030.92397957105	0
50009.82484592517	49966.31554819194	0
50009.86338540017	50029.15447883959	0
50017.04459773899	50009.42883168941	0
49975.05479511751	50020.48444939664	0
50018.814266957874	49976.935422037845	0
49972.86988915821	50011.1602949544	0
50018.73839936864	49964.38397057632	0
49986.31902075687	50007.88823209961	0
50037.84677869666	50013.49214320599	0
49986.7626497455	50022.57075428513	0
49991.27558686835	49997.38676047086	0
50021.65196854081	49986.9755175455	0
49991.72022925353	49991.05799227098	0
50014.31039277268	50003.195809406076	0
50006.33076488964	50021.85080608137	0
50002.45842725257	50020.733578880114	0
50011.95436890833	50032.05146346114	0
49976.475326719534	50026.32249645093	0
50004.463461898726	49974.22705170795	0
49979.26540775074	49998.92037446053	0
49985.75689271241	50024.974625693074	0
50016.455724572654	49985.246793367325	0
50017.17577699267	49991.01902038148	0
50000.601946745934	50034.29818728195	0
49992.16185760877	50007.363039662254	0
50008.80198918544	50016.70893323739	0
50008.86332272949	49997.23757014096	0
50005.45492158128	50004.812675392786	0
49969.349246922604	50022.47156029463	0
49976.08853392796	50028.32756045967	0
50002.331688862534	50006.25738942542	0
49985.74764509577	50012.984861611265	0
50002.02318493679	49998.08436648884	0
50001.91558525365	49975.034283284134	0
49999.095815587745	49982.605861267206	0
49978.35180052781	50017.54967237323	0
50012.38340044227	49979.87179005157	0
50023.600333695045	49993.823460517066	0
49990.4001842264	50016.861106052296	0
49996.075796262594	50028.875218757785	0
50009.63871960279	50009.357844056445	0
50014.32338329563	49980.620621059534	0
50004.370390024604	49999.55927239333	0
50009.933266449494	49981.04026973331	0
49998.279070073906	49989.14790118183	0
50000.09027862911	49985.965986953976	0
50007.58425433884	49982.493922115704	0
49993.48622997502	50027.222240225536	0
50017.4955434832	49965.03907990478	0
50010.51554905166	49989.16362642156	0
50017.824674773416	50002.22275061968	0
49990.75178922058	50034.86742795569	0
50021.88043196609	49961.175165641675	0
49996.64421145819	49998.7371607102	0
49991.75780021829	50019.4660592154	0
50027.913500418224	50017.15451996617	0
50013.81569746937	50019.689133858	0
50004.28831352451	50038.52084396365	0
49992.77931921248	49991.59900125161	0
49978.65701512325	50012.84377515613	0
50004.77482026446	49976.135135741635	0
49995.813684054854	50035.236614467474	0
49983.03468438865	50031.81985864512	0
50004.71734782377	49993.66931775265	0
50025.85747707013	50011.10938751277	0
49968.74387753086	50024.80184334084	0
49983.529336245294	50009.64252562868	0
49993.39848285341	50003.617739878144	0
50014.46718570509	49983.96089301351	0
50020.173441734536	50016.480228422304	0
50007.693507416174	50033.053834120445	0
49993.186312447346	50024.280714627246	0
49994.973836738965	50021.34108776201	0
49987.60408232425	50005.36708203352	0
50009.56722554615	49985.41140067304	0
50011.064823329914	50009.00448136461	0
49987.27549327144	50024.53233017405	0
50005.69923091442	49985.19514755773	0
49996.55414988045	49990.38935152011	0
49995.07237807018	50042.04749290123	0
49995.256284043724	50007.171566107325	0
50004.63754884523	50025.44366895706	0
49993.49255571869	49978.12434827637	0
49989.83621802233	50027.89987456958	0
50001.51715467434	50004.43497947403	0
50001.41748931328	50028.01783116377	0
49988.46472947548	50014.56638681003	0
49995.615601532205	49989.10904325816	0
49999.81186632161	50032.984149561446	0
50018.44718751919	50011.09523383245	0
50006.87791557796	49974.77446315902	0
49998.651631418616	50001.085531096855	0
49973.43281330659	50016.31538166456	0
49999.58320808095	50030.37685735507	0
49993.2894251306	50029.713716955564	0
49975.40500419498	50029.76201243983	0
50024.11542290242	50025.79299951493	0
49999.27756647585	49989.79791973968	0
49975.331603970415	50018.305052245814	0
49989.444688856944	50015.01093933485	0
49977.12504489644	49984.27347298042	0
49990.25690366514	49976.93831099457	0
50008.542487659186	50029.22940403769	0
50030.156146407935	50022.63532110915	0
49982.07322711716	50040.05289780173	0
50015.510839560164	49974.52445377229	0
49991.451148315326	50008.25060634001	0
50004.828070634074	50001.96933190945	0
50005.25330437662	49996.96558677492	0
49985.312292490395	50028.4759868639	0
50009.362837543355	50030.82482796203	0
50032.563228420164	50009.47854831758	0
49995.611104707394	50005.87596824924	0
50030.271117137454	50014.62710637189	0
49984.88558796916	50014.44361380154	0
49964.64000266914	50008.941933773196	0
49988.96237106808	50042.15384836116	0
50009.56366943694	49988.76303901595	0
50003.12119682203	50036.8696976103	0
49992.18350608743	49998.14283062459	0
49981.495117914346	49992.42868929224	0
49974.716587797215	50013.61636381599	0
50007.40338647013	50005.50670355559	0
50004.1132212756	50009.0422421293	0
50010.68776219184	50018.411945879954	0
50015.32555646248	49998.84607093262	0
50030.745394478356	50020.15587370813	0
50025.03173903792	49992.682176105074	0
49972.46927924088	49992.61330818193	0
49996.89332440772	50014.40214761091	0
50028.82168033592	50008.767927582856	0
50012.027869657475	49992.27122572834	0
49986.86969018716	50002.801212535116	0
50034.801909062	50011.167777959345	0
50022.083673384936	50010.63417620861	0
50009.30764203974	49972.31312632704	0
50175.872282652344	50097.10698998074	57
50128.72583207704	50056.81086089251	57
50067.641331419036	50056.75629296766	57
50123.85726514627	50137.557657613106	57
50160.643255020594	50005.75442784184	57
50060.30558272069	50134.74124563934	57
50240.96352806098	50094.28533214108	57
50134.22151780644	50201.870665227856	57
50194.12829931513	50180.744145514094	57
50212.846556860226	50043.19682267068	57
50234.397475228	50225.099829199644	57
50180.676792926286	50261.4711451464	57
50099.29149930183	49981.23712634568	57
50306.45143624552	50097.30549428089	57
50010.199716415125	50090.173792386515	57
50252.553268541546	50156.243694547215	57
50076.23267303197	50209.888991725755	57
50271.030776322994	50044.588672289676	57
50363.01755087322	50064.44440257086	57
50094.535289436884	50268.01199098788	57
50323.99427019128	50018.05768419611	57
50121.96252720174	50320.09414855364	57
50180.83459643662	50329.83143761042	57
50014.26826118472	50023.582208474916	57
50158.563650730495	49947.29332895659	57
50239.64443752104	50286.382593776856	57
50061.90181026466	49926.22771541769	57
50375.443061493475	50121.34751856178	57
50057.90134232958	50320.337444775796	57
49994.64475308696	50330.440747487286	57
50026.637465610176	50253.716255725936	57
50197.81217520435	49894.41802904026	57
50270.49927019222	49980.304526427055	57
50222.90145636103	49839.87898897606	57
49952.66794218567	50059.85896708427	57
50008.120694787336	50390.004453214366	57
50341.14389429477	50174.70695243237	57
50038.020897589784	50446.58013313844	57
50336.38553489138	49959.14894154141	57
50262.70118290578	49917.805146978455	57
50389.17666341358	49985.853604627664	57
50002.51585597728	49906.643678749744	57
49925.57068141455	50003.9301346276	57
50429.8537079815	50036.07827741815	57
49976.054697480904	49973.33812404467	57
50293.01999946774	50230.04437553331	57
50438.76401688187	50139.489505542646	57
49940.72682641342	49925.61730239931	57
50482.95740632609	50183.69253064926	57
50024.54339862248	50180.78907163915	57
49947.03017708839	50394.6646787826	57
50200.21580692154	50384.89280506044	57
49900.928132265006	49872.724077640545	57
50286.9566872044	49843.90761801749	57
50444.4616773992	50227.51872644469	57
50080.40135186527	50404.598833998454	57
49860.61508031711	49922.15671711406	57
50232.21821931104	50442.30897095491	57
49886.24368032629	50053.680412813526	57
49894.68929745307	50421.73698794795	57
50016.436023965296	49848.894719680546	57
49865.17553263159	49818.42521982401	57
50000.13206573347	50500.2020380226	57
49959.15426849615	49831.46734719178	57
49798.5177674972	49899.72046446473	57
50141.661079077174	49868.01713529338	57
50081.56408662891	49842.986982407514	57
49935.831198980624	50123.98947920457	57
49845.74921072113	50096.54289479478	57
50352.837314263	49901.617507535026	57
50427.46452168595	49935.87759966406	57
50293.03081556001	50448.93801624714	57
49824.82032716364	49765.59310028799	57
49970.04230339672	50235.582517699855	57
50492.02384536498	49919.88123137615	57
50148.091126546526	50418.278893987335	57
50330.76264752706	50395.681470316566	57
50502.04682645591	50125.4287798627	57
50514.50789667092	50064.68605215098	57
50117.863406018485	50470.310726808326	57
49932.88910950551	50465.85548839698	57
49880.934720866644	49743.21362301035	57
50361.622252755886	50237.303475066394	57
50509.49537244096	49981.85347178734	57
49984.71244459354	50564.35328105768	57
49778.05201734507	49845.12349652165	57
49793.04104325581	50131.72187819664	57
49860.628977063105	49983.72539129291	57
50191.54679157908	49783.06950863539	57
50433.401287700035	49870.93519423452	57
49795.6693470771	49981.36873640552	57
50367.47578399684	50443.836378341235	57
50536.20712178781	49874.92326049708	57
50350.7273103508	49841.98917910414	57
49718.43978605045	49817.05409777649	57
50045.04767629578	50585.91880992186	57
49907.35663495209	50348.97133523667	57
50097.295778065825	50554.6134845147	57
50162.415794663044	50512.565769658504	57
49939.82891486152	49742.20397649559	57
49767.64838013518	49740.733538082095	57
49906.74983581815	50226.551909260335	57
50544.27612478429	49812.63042108939	57
50423.74953342244	50287.53090965708	57
49780.45627745435	50069.01527906168	57
50598.90799159884	49846.121927834654	57
50454.940554988134	49810.898032734956	57
50220.89913029133	49729.5741602188	57
50203.965700798355	49667.733392643306	57
50373.933765951646	50504.563210169355	57
50280.69519917136	50364.01722030675	57
50386.32400082607	50565.17722081332	57
50428.911054035154	50468.08415394092	57
50091.08601276717	49783.446644980635	57
50204.773418084085	50556.524309689616	57
50007.75338378848	50636.24764633154	57
49731.394262843445	50106.56117258403	57
50126.339235198255	50608.845823290896	57
49714.09642603851	49709.66388748925	57
50555.43579948465	50022.35082412994	57
50279.577186584625	49732.08103278075	57
49852.21953832884	50323.230284711564	57
50238.6904618346	50504.59494257507	57
50596.43632926551	49779.54141416417	57
49698.01190307731	50048.76646634498	57
50135.181962633025	49740.56037344319	57
49843.244882596315	50169.67895936218	57
50096.2935150641	50665.47826573498	57
50321.294060480315	50545.786755085865	57
50468.0414746264	50325.38403357851	57
49695.52348965505	49872.2550514647	57
50554.418500820044	49933.65598606067	57
49813.21829546357	49703.77140147948	57
50439.88731897054	50384.29654985721	57
49801.33558877971	50288.356279137355	57
49947.7574685082	50628.264605262106	57
49979.566775153915	49697.42867838299	57
50495.0875279874	50472.82668646454	57
50221.77085399797	50613.47717883616	57
49766.917677457845	49659.14212297093	57
50494.61983276519	50410.77619729586	57
50122.6070642275	49681.827133175284	57
49817.297023056366	50377.43128586758	57
49649.69662484296	49709.05658018872	57
49862.54563751765	50265.604329432485	57
49805.203451744324	50224.74747352535	57
50442.05854414466	50590.79680612042	57
50547.869876630364	50381.07417147104	57
50659.4203562588	49824.64081784194	57
50504.28161753884	50590.66203353356	57
50215.20776004784	50673.5818034764	57
49607.00257266434	49663.73789068624	57
50232.89868041209	50732.358065860455	57
49694.142600871695	50155.13255348332	57
49684.07967084429	49988.21769776469	57
49736.60197890061	49953.542460747696	57
50018.678755183304	50696.068137509115	57
50396.80349467229	49794.83444735091	57
50266.54302063889	49666.99876063868	57
50557.65489319744	50481.24496332695	57
49550.129818038295	49684.480509095956	57
49875.86805307353	50485.608945775166	57
49897.45643211167	50669.37258598017	57
50721.78849819073	49813.087231780715	57
49643.400231919244	50078.9546548149	57
49739.71542291547	50289.347750759276	57
49942.869059176905	50710.97264660938	57
50062.85084730489	49731.43277177858	57
49622.986984501054	49983.013090954955	57
49583.22384194427	50032.827287174	57
50313.95346458173	49624.31427347582	57
49628.63292439086	50164.679687214586	57
50052.44123636715	49674.051800885325	57
49655.69468490074	49630.65811084699	57
50217.5370450675	49609.63876952412	57
49846.20266015645	50633.168582082995	57
49684.75960467656	49578.9311699334	57
50379.79227216573	49631.115589493784	57
49690.018517477845	50253.54278233627	57
50408.492632771544	49578.08065161119	57
50324.476543742996	50286.640441586314	57
50403.43342094641	49519.30249691963	57
49897.93366726582	49685.60155846924	57
50495.879569209596	50255.24962773286	57
49996.613130215606	49768.740909745364	57
50364.77342965263	50340.117416049856	57
50342.81157200878	49541.077406669705	57
49631.23591860311	49770.37979582563	57
50342.99550951491	49760.82349455656	57
49787.3046276034	50640.61944630942	57
50683.7642118469	49766.54747875747	57
49683.94612993271	50316.55351349108	57
50392.69917861804	49729.05023496639	57
50437.79715994677	50657.0470840138	57
49933.09505760281	50529.1833136444	57
50504.782733140986	49768.08053985333	57
50537.13224000024	49710.32471104321	57
49557.40973918731	49624.233587334194	57
50157.694194340125	49596.46338863769	57
49843.53843935089	50709.090145206	57
49788.523755082395	50732.66508560234	57
49759.02580816944	50379.14855067671	57
50618.8611648643	49921.00223679862	57
50500.22099437511	50674.292208941755	57
50593.40042377	49681.056421209054	57
49720.40275717134	50641.71933566933	57
50478.38639239217	49686.88370647901	57
50605.16512942557	49619.20884975778	57
50456.97253350855	49491.12502341069	57
49774.96977092802	50440.64474505098	57
49941.15637971045	50291.72785183955	57
50520.57981095011	49637.45479806155	57
50279.98132811928	50637.08565517552	57
50404.36305497515	49452.060576964344	57
50253.11651089782	50789.617515105674	57
50526.78437761976	50326.549538365936	57
50546.41802809159	50213.17928875812	57
49513.72731532625	49584.44085457097	57
49748.29409541468	49597.18922224203	57
50787.33114973236	49800.6221855527	57
50676.42308670829	49702.59011185253	57
50608.75241165673	50202.40073057453	57
49620.77050356106	49567.42056598252	57
50719.80391236782	49879.555774928616	57
50174.49818786441	50718.15906666895	57
49975.0356236652	49631.966460015465	57
50338.53270701293	49445.26597630625	57
49895.75602972326	50751.70675787043	57
49456.16199053403	49575.235891783836	57
49491.45694200366	49688.23633995712	57
50465.27121430072	49604.10741413584	57
50185.26566036093	50777.49484292563	57
50323.063584951495	49685.78655808813	57
49733.48272440651	50702.04174570046	57
49691.60918112099	50751.67487705759	57
50763.76954239596	49739.7052976924	57
50372.495148822956	50650.83772383262	57
49445.034404513004	49510.139498404744	57
49716.49218221633	50583.81410077231	57
50588.98932324774	50147.81981070459	57
49892.116550223676	50596.91181780383	57
50586.38589852514	50426.86736034908	57
50580.823743310284	49559.48836511212	57
50212.17926201508	49975.03138477086	57
49668.190859873284	49932.12880968374	57
49502.148677659534	49497.844504411034	57
50067.31061353567	50501.49320647279	57
49432.378067797086	49693.85026960117	57
49407.568754333886	49461.522349716266	57
49446.00672846642	49634.23013727176	57
49457.47787404737	49429.54472953273	57
49419.6333834385	49377.743402487125	57
50519.74919024334	49572.4401746602	57
49628.90089485126	50764.42531152197	57
49739.43283882297	49539.44811418802	57
50727.665873873	49669.24200051783	57
50602.22235898501	50090.03285016479	57
49575.60038677202	49740.54673855422	57
50093.31967722154	50725.08424375972	57
49720.021927644084	49480.665095691256	57
49781.40413314443	50580.54628968373	57
49808.601684032314	49610.098181050555	57
50706.64322343866	49614.62349688621	57
50521.995591940635	50730.3441949217	57
50285.321032259904	49411.14224211353	57
49368.6310004783	49345.63559718921	57
49803.16451140349	49527.15647240293	57
50282.85876851428	49470.41247974481	57
50057.44875131928	50774.57809646099	57
49770.96128885721	50523.27422150488	57
50737.59901774163	49940.33931168329	57
50254.98945160113	49558.67414484296	57
49840.98083325101	50773.39834331559	57
50623.651136115484	49517.44141357133	57
49792.15770864559	49469.95352705585	57
50081.02191517437	50828.70779844079	57
49967.21753966011	50766.20372488892	57
49751.538577652726	50185.70564541895	57
50563.27438061259	50616.45783225076	57
49833.060212860044	50529.91096612095	57
50015.472521892494	49588.97595956402	57
49939.30231529021	50819.29501884836	57
50468.30026777309	49429.61559494194	57
49672.44738385	50690.68205889078	57
49761.79395658681	49420.33239562009	57
49964.22456274183	50876.11892713417	57
49916.515713777066	49629.96648780044	57
50584.249422471046	50718.07675581389	57
50671.51810814264	49956.19126316567	57
49862.71992916859	49577.252620537154	57
49660.25595193087	49494.61036170498	57
50558.89927096926	50539.92067870553	57
50779.14938366252	49992.36016474296	57
50291.41304210873	50745.66967268788	57
50231.57519659594	50846.44203535569	57
50469.1303855822	49365.67847148586	57
49564.41737711936	49962.862005167146	57
49477.74911923352	49369.971886819556	57
50105.271723846905	49563.903133686494	57
49344.54937148718	49398.94600791572	57
50530.07189515744	49450.72264896613	57
49571.14947355631	50177.73795913986	57
50821.19033291788	50039.56602810925	57
49751.79083994004	49356.13148419934	57
50629.630528832524	50610.580250933315	57
50616.648788210594	50007.72401537719	57
50673.25006196103	50020.67422501501	57
50419.54937731862	49322.01343078191	57
49461.33541467666	49748.58419681228	57
49527.06348975227	49777.121485668984	57
49848.700617648006	49482.90381530997	57
49524.860038917875	49437.252762801836	57
50662.22993050016	50171.71467005698	57
49526.61780708649	49917.2319253353	57
49368.08173677294	49281.23897311344	57
49642.39509777848	50634.03786798564	57
50656.76541663218	50557.846472176825	57
50641.845273377345	50499.10103664399	57
50803.19390560361	50102.33420717741	57
50722.428775906556	50191.67758267858	57
49716.89218628217	50466.37647479049	57
50687.32801088733	49528.17574103036	57
49531.42662265953	49839.24429119877	57
50580.603590652245	50261.57732381611	57
50584.259961898	49424.84814732169	57
49384.255784461406	49644.80313552316	57
50584.13892933863	50783.19544387266	57
49308.20945413968	49285.67396388548	57
49433.06915624605	49297.46076766584	57
49880.09854916333	50816.66547374991	57
49349.10864128618	49691.291113013096	57
50440.86595398051	50526.64447234274	57
50028.604799205204	50868.98265888825	57
50413.37642166855	49257.04867756007	57
50614.91321549483	50315.485634839424	57
49567.12567408411	50110.874495015385	57
49786.028020680315	49301.14412272348	57
49438.821323136064	49807.76107981018	57
49673.455913982856	49433.457993662	57
49659.51478948077	50813.88664109679	57
50193.57610805978	49549.5045187975	57
50630.91776769079	50672.65279478137	57
49605.27480870022	50846.444435848076	57
49549.035905237375	49382.99557334963	57
49484.219372545835	49873.426571274256	57
50598.02262930893	50841.77254793567	57
49814.491787695486	49355.72393458237	57
50780.46501648782	49864.728828439336	57
49497.25108034961	49299.19629742885	57
50654.30633923937	49587.892846586765	57
49779.717941325056	49241.96036037647	57
50285.323838124605	50879.112476972085	57
50324.14056244449	49363.07165743466	57
50642.978296382316	50249.401283241736	57
50222.383816424655	49390.2939252711	57
49840.182562496986	49257.61961280358	57
50431.58120849693	49198.608606220776	57
50632.4869836802	50895.36330947226	57
50868.49384172472	49996.60041440416	57
50706.00069754089	50497.012224494014	57
50093.83856810321	49630.57730397633	57
49993.074381423874	49534.761641238336	57
50785.31827299125	49656.65371053776	57
49336.2812396453	49462.71075478421	57
49590.398746807026	50603.189742919	57
49266.28583976097	49238.77006895525	57
49594.70202568931	49505.867594681644	57
50810.58809582587	49603.97488653791	57
49693.52137885565	50374.579784405694	57
49667.090104587216	50503.65564521299	57
50224.92866677901	49496.6531433848	57
50232.316126702375	49327.61269464139	57
49391.32897544395	49736.54325874756	57
50598.641796481184	49363.04903598488	57
50763.3275254152	50235.3278026329	57
50178.83496941974	49304.08769871614	57
50344.748045400695	50905.22256487651	57
49911.74703857717	49489.14850696628	57
50692.62017473807	50605.5527672861	57
49524.59340328082	50012.352227433934	57
49562.86072967979	50663.09940968741	57
50702.653528478164	50124.86122585785	57
49322.839751425716	49745.95804314261	57
49719.48094059914	50820.13843086455	57
50327.37943597267	50698.89734223013	57
50262.795642377074	50935.35968230864	57
49997.551184684184	49474.573095138	57
49349.13134394896	49225.85506212822	57
49276.81185158378	49450.09821532113	57
50347.109346631885	49305.04141266542	57
49361.00726019408	49793.67979259385	57
49855.69563834147	49417.601716387784	57
50056.44959141981	49483.48163994085	57
49461.43304359808	50000.73467098249	57
49519.224468521585	50213.083373340574	57
49942.952391452935	49432.82603409142	57
50638.44967866317	49320.754202351556	57
50381.26560510775	49158.8100664285	57
49611.76047354715	50698.66990618159	57
49291.373334323274	49369.69919844863	57
50769.05077586808	50301.74743883716	57
50170.21518722107	50856.599350171324	57
50853.851942023015	49565.111889206666	57
49541.26447704673	49256.04218637414	57
50121.40684209854	49281.43564195031	57
50709.473744361065	50292.04118598985	57
50257.18334038873	49789.90474046654	57
50822.06043490341	49952.025466222156	57
50418.165144342325	49111.460862594926	57
50148.633195166265	49355.06588979846	57
50880.164619250194	49930.166977810826	57
50121.522500624655	49407.36449340597	57
50401.31002780575	50187.34831597088	57
50178.40866583103	49437.33188137946	57
50742.21310861443	49548.78823520192	57
49270.19815966288	49715.437682156204	57
49625.02368629048	50313.00392249837	57
49831.745983252025	49193.323247521825	57
50535.501771790856	50820.9587733613	57
50715.1973847191	50065.21951597473	57
50350.01853923522	49241.07639904489	57
50283.39141065224	49238.940940306624	57
50384.39533984741	50713.01524631935	57
50866.03956457559	50119.53841589678	57
49301.08658612317	49817.61485689801	57
50061.30895892502	49407.99459473731	57
50844.40088985216	49783.276347328494	57
50060.98429498485	49305.45610530166	57
50523.99631843821	49510.183900256015	57
50826.921245358775	50246.793907418956	57
49996.77783067332	49316.75395306737	57
50692.15230936435	50865.2878717457	57
50145.7458161708	50911.35606940192	57
50784.1720835508	50363.063937937644	57
49594.64677189908	50255.17774577637	57
49899.13755278589	49238.51764994833	57
49599.540988907436	49911.16419843462	57
49292.449419566234	49508.855085054594	57
49760.63846780387	50865.511245346665	57
49442.24738912264	49920.61038011721	57
50165.34960427691	50971.73375826342	57
49511.619044025036	50147.99055500003	57
49246.65349188936	49779.46663191834	57
50823.4383975202	49724.83062583754	57
49514.96013263659	50277.313074798585	57
49852.88699700324	49131.82953848035	57
50646.56851945624	50782.39112141576	57
50483.714265674535	49168.55054379813	57
50892.16792682449	49619.715642731666	57
50660.59266985798	49464.62488990389	57
50344.545776572	50780.54507196592	57
49602.64412859522	49276.948227510555	57
49597.8255646961	49818.62555952848	57
50898.691169625294	50048.15485379606	57
50309.93067869651	50978.45966309262	57
50684.954683837765	50698.602238126725	57
49492.55158017813	50331.38996111762	57
49598.506803815246	49350.20953827565	57
49949.41417258404	49353.5842972205	57
50746.981710557244	50721.68476460503	57
49387.06665672102	49516.3824247243	57
49810.27148807145	50830.400137456905	57
50404.1130238652	50881.33464447915	57
50833.68230272795	49888.193599421014	57
49183.16879057191	49800.75251275835	57
50453.21990536931	50715.85535692038	57
49179.76063933893	49864.22838105021	57
50501.710717541864	50878.32641956227	57
50909.94242024576	49683.47213946814	57
49656.34370471972	49323.74385157406	57
50751.27014025526	50543.29798958193	57
49728.048959051346	49295.52868342296	57
50026.35329357369	49257.209351431346	57
49728.296570843035	49205.70090010972	57
50287.66910549743	49179.54468098641	57
49455.459102028566	50208.90983779596	57
50420.57624226298	49050.56362399856	57
49794.848361867866	49118.04607925028	57
49957.03076798784	49209.6173486038	57
50747.476645326824	50786.22566417417	57
50419.68721570657	50772.54149113476	57
49252.50760875986	49318.008148830144	57
50384.257678365466	49392.48458572571	57
49517.764351326805	50702.867640238335	57
50697.96533154751	49302.31744842023	57
50754.98170752159	49313.21034677508	57
49737.42952639958	49108.644690132314	57
50365.92232416961	49080.70852249674	57
49469.16712003718	50669.96683421826	57
50694.24935148492	49363.351255848174	57
50713.830146170454	50922.65257605975	57
49606.65852457434	50520.53747160262	57
49116.64312344388	49884.805464387755	57
49458.067654131744	50733.724764532875	57
49236.714312201664	49188.41541243838	57
49230.757043477664	49492.29147961833	57
49298.7661105993	49189.53891323199	57
50882.89804506962	50226.53059391364	57
49497.85684255244	49208.61643093519	57
50265.93321817408	50564.416660143914	57
