# Supplementary material for: Abundant Topological Outliers in Social Media Data and Their Effect on Spatial Analysis
Source: PLoS One. 2016 Sep 9;11(9):e0162360. doi: 10.1371/journal.pone.0162360 (PMC5017681; doi:10.1371/journal.pone.0162360)
Supplement: S5 Dataset — See the respective attached file. (ZIP) [file pone.0162360.s005.zip › S5_overlap_lws/clust_59_68.csv]

50000.0	50000.0	0
50005.617866136956	50000.0519731636	0
50002.52047643192	50004.876090250946	0
50002.689334711264	50003.13657812308	0
49993.82957819091	50000.67820598295	0
49999.02133034173	50002.74311771021	0
50000.62508924751	49997.57153556058	0
50003.12463782944	50000.09610427862	0
49997.57385027558	49999.84121669528	0
50000.7474054147	50010.00724846448	0
49994.4714122237	50008.6578664922	0
50009.65697956892	49993.518401903086	0
50006.21919399996	50005.54852243241	0
50001.095320914435	50006.51696888545	0
49997.76648551505	50011.80979805977	0
49992.871942356476	50015.39754370275	0
50012.74981278483	49986.73871695857	0
50018.58647191826	49990.55611261125	0
49993.479156172514	50013.71835514086	0
50015.96499319302	50006.705808788436	0
49989.3655601913	50011.220919868014	0
50020.12901804716	49990.64524344877	0
49997.53397774438	50013.28163175991	0
49992.02291687238	49993.22394946702	0
49993.70087287382	50012.49075380555	0
50014.038708603686	50009.481436982765	0
49990.5206090736	50010.10707474396	0
49995.815075999715	50002.757859915895	0
49988.57262477311	50018.87567586168	0
49985.205754429204	50018.991416067714	0
50000.753092597726	50008.92987510806	0
50007.12835689727	50004.5064469943	0
49988.18316939765	50021.965627571284	0
50023.00980510928	50012.84799172331	0
50015.303310407464	50002.549411548316	0
50003.71952171015	50003.70894044671	0
50008.88986368925	49979.077652611086	0
49996.81979534139	49995.34390749475	0
49998.94671960802	49990.96645783639	0
50007.58827520875	49972.71365685861	0
50008.876317257826	50005.85307888341	0
50000.8144250401	50013.706889942834	0
50003.714838425534	50007.820901458785	0
50001.588387733704	49976.2283774819	0
50016.100105237405	50010.206884821266	0
50001.35678820628	50015.50812547974	0
49986.21253594532	50016.916857276745	0
49996.35393901498	50000.28888942667	0
50006.46273709469	50012.86513056279	0
50004.75420497777	50017.69122242193	0
50005.66435559645	50003.276707844845	0
49992.34798452613	50027.8751629872	0
49995.45944176766	50024.66749863028	0
49984.74545734642	50026.693621182414	0
49991.107740510946	50005.27986082665	0
50002.66515454976	50012.75072682848	0
49981.244047583124	50021.223953608634	0
50024.3612314805	50010.80504013063	0
49999.239320752036	49976.959525565035	0
49987.115787018316	50000.97386580161	0
50005.81254185144	49991.93259326773	0
50009.513775259125	50007.19859393015	0
50022.34214683989	50018.54227954308	0
50018.211643719034	49989.32904480352	0
50004.547079700096	49982.58527082029	0
49988.8456146988	49993.5372812326	0
49990.448020219235	50002.43383338751	0
49988.8883163795	50025.70348757823	0
49993.95605091015	49990.62298435866	0
49979.57349343251	50017.44743331287	0
49993.61998194337	49998.8335980756	0
50014.931316771435	49985.91142186888	0
49993.608343833825	49992.74728509485	0
49977.440538726456	50020.13597552961	0
50007.968850473684	50013.02057694987	0
50013.34750767807	50004.97356768187	0
50003.200530054564	50017.44372002275	0
49999.23305352258	50009.409663930746	0
49991.425046132455	50023.405105677804	0
49994.724523319564	50019.00029264135	0
49991.27881765631	50010.76046682384	0
50006.84586173645	49978.00618291794	0
50028.831314768526	50011.34911333689	0
50001.3612650346	49979.21196468529	0
50020.98863127538	50004.80596532164	0
49998.75093557429	49995.82732925432	0
49995.4441258003	49997.28253788326	0
49991.489081565116	50012.21829990068	0
50006.24099323281	50011.48454490207	0
50004.79866590971	49991.89932227533	0
50016.233772829895	50003.19904894724	0
50016.714459267714	50015.182749829175	0
50017.7315448403	50017.16734048088	0
50021.991572317085	50017.52189201108	0
50006.91518930322	49998.42962103721	0
50007.56048927315	49991.89347014625	0
49993.93809606977	49988.93913320493	0
49987.00664227186	50012.58033247648	0
49997.0858178483	50008.93395138812	0
49994.04919956522	50016.66461972759	0
50011.84285352973	50005.72617756539	0
50014.481944166946	50006.68362759123	0
50007.871174675056	49990.44715453634	0
49993.63386266311	50008.00409428245	0
50022.74306037996	50021.18141586944	0
50005.93254669708	49984.05523899566	0
49992.24889826113	50009.939607623324	0
50008.4427934885	49998.58463635654	0
50001.04290890485	50011.37214186102	0
49999.3052704781	49993.19977632991	0
50010.89753360852	50022.16578353757	0
49993.175524820836	50006.918569045156	0
50016.91622746796	49988.41137453173	0
50003.59408194109	50010.58844588422	0
49989.481770527505	49995.4861177332	0
49984.73585085144	49994.20070302458	0
50012.837114776354	49985.1365133406	0
50000.34305247011	50012.785151609714	0
49995.93687457166	50016.99500522154	0
50003.31097355637	49986.238309245724	0
50000.04605916713	50022.082498322925	0
49979.589436539696	50028.499326432466	0
49985.52414874005	50010.01286309389	0
50007.108907010544	50020.95847414887	0
49986.966473469394	49991.51938352491	0
49996.327747491756	49980.00227674999	0
49988.17212697217	49996.38698153703	0
50019.31313217457	50007.61923985611	0
49992.53588896353	50022.37133355393	0
49999.09466713823	50013.476121375024	0
50029.14446966455	50014.75448633938	0
50013.38928689112	50014.433837214296	0
49991.27886238349	50020.93796858425	0
49991.83480712943	49987.47643329798	0
50024.589045646135	50016.69583277622	0
49990.247207031265	50014.37724764673	0
50003.43966867959	49997.20275845644	0
49979.17630883298	50019.5881879999	0
50004.97473340724	50011.470830402024	0
50000.53356820436	50002.76897484182	0
50001.61653316917	50021.572832778234	0
50018.94424032681	49993.60663840168	0
50020.38047703234	50020.74765985587	0
50003.83350669472	50012.03122730116	0
49994.89504568151	50012.84439750901	0
49996.87682846905	50025.861913791916	0
49997.098711243336	49994.16967536577	0
50008.03526460013	50010.35644971345	0
50001.92318083519	50017.45295154525	0
50000.377491796935	49976.984220335165	0
50026.91338485968	50022.55672487124	0
50010.45322470468	49995.07446463879	0
50025.84685964897	50018.18498681671	0
49990.80211823522	49972.58716393453	0
49994.72272385651	50011.37120620343	0
50001.852378398005	50018.878474248006	0
49993.667654834906	49987.16892821146	0
50007.45552580738	50016.24722775261	0
50006.35128652182	50019.260102430024	0
50017.30387364059	50007.37394946992	0
49992.58703477916	49996.877168060775	0
50009.947620039384	50010.555094314834	0
49981.69947842373	50032.69512916941	0
49998.7770444248	50004.736977470784	0
49994.8396787193	50028.32619228644	0
49982.117999111564	50004.50644407321	0
50013.2587395598	49973.331376080634	0
50007.117533706994	50013.97330272922	0
49986.106936163014	50005.875429998	0
50001.72815943438	49991.6223069385	0
49998.46111792426	49998.329947724305	0
49993.05079443288	49995.51758079045	0
49989.09372078051	50029.30164552847	0
49992.520614717694	50005.040407713124	0
49983.052676738946	50016.443790599325	0
50009.99933301167	49987.13042252917	0
50015.98052851708	50019.71642252736	0
50016.21088632802	50021.48245778065	0
49998.70534882709	50006.917655615514	0
50009.12283055781	49982.086019546914	0
50019.024422535396	49979.180277617896	0
49990.26812337824	50030.2433063761	0
50003.491373859586	50026.35326489596	0
50014.994024579595	50017.72461282274	0
49999.503039100484	49979.993643984395	0
50016.59446989725	50011.704717480185	0
49987.5977680182	50016.2290938631	0
50006.390223561066	50006.65247227412	0
49981.80446184957	50026.90913270939	0
50031.93010862833	50017.21669287606	0
49987.002216492045	49994.37889454773	0
49985.92984921823	49988.95089163288	0
49987.43993140122	50031.405447704085	0
50013.74744611762	50012.43595942395	0
50018.7613895136	49998.645986736985	0
49976.04473665306	50022.98122919165	0
49987.940111189746	50038.4642042733	0
49998.49833424281	50015.34065276485	0
49994.770924699485	49982.39483626172	0
50000.81946056605	49989.27299020345	0
50016.92192325264	50018.480079521134	0
49995.77472700451	50009.82146876009	0
50025.69800720146	50020.491751462134	0
50013.55698775832	49971.58637274212	0
50011.00484594075	50005.00909070638	0
50026.67566909949	50012.980460931394	0
49997.33402353429	50017.842517393554	0
50004.40707653658	50000.68201633885	0
49990.062388632665	50021.873354042815	0
50007.94935946199	50000.55027054603	0
50021.52709422977	50008.28070517207	0
49974.42067889195	50019.43514323515	0
49993.46267817778	50033.181532471506	0
50011.86235055272	49996.41798817724	0
49987.663678211175	50043.84812144951	0
50007.67900232572	50007.70860501627	0
49994.15871647191	50038.08133593811	0
50007.33149770581	50022.79586273945	0
50012.948596504204	49999.23930996417	0
49994.60830319436	50003.57991862978	0
49983.259687413985	50006.67382320212	0
49987.767663779436	50025.748578925755	0
50000.377272225785	50031.02940101947	0
50006.200386445016	50001.51095319235	0
50025.26392312976	50023.16967630435	0
50013.22075925868	50006.565093937745	0
50016.585940684716	49986.990231434385	0
50010.34109688018	49983.7662747601	0
49986.57033639794	50020.426911942945	0
49995.74608418766	50014.093268935794	0
49979.820894012235	49999.83087349788	0
49992.848058799624	50018.606894891454	0
50009.49589345917	50004.08409166397	0
49995.445185531455	50015.34504338111	0
50012.65381958483	50021.704694713684	0
49996.32469968638	49986.25708256548	0
50015.35167753262	49996.81578074006	0
49986.545683340795	50011.15751195093	0
49999.01544000135	50031.23030123682	0
49984.04955694483	50033.704391224725	0
49996.34341982974	50016.06335658903	0
50003.28740459564	50033.504668726906	0
49991.228567853206	49998.994701024145	0
49998.48690694425	50034.82578726027	0
49978.796080530774	50029.228557862385	0
49972.68784987362	50023.40757561975	0
49979.767530607896	50006.443727209575	0
50003.901374846355	50022.071294366	0
50006.68412061943	49996.90955893893	0
49984.807419862154	50032.82916653138	0
49978.76889817724	50004.212907244015	0
50003.12234167268	49996.03595609164	0
50015.35949676402	49981.16546488212	0
50022.09116220106	50006.067597515845	0
49983.69614882663	49993.828876330015	0
49986.78398419033	50021.42345671076	0
49981.729597247	50017.71289487197	0
50005.12751088182	50026.85013294925	0
50006.22458721331	50010.28292114303	0
49996.483865586386	50007.00468741623	0
50009.52473506737	49992.39278211181	0
50014.49173332011	49995.93493838386	0
49994.50958438835	49996.90612479115	0
49987.59907203679	50009.38172949153	0
49984.960476002576	50031.0667794853	0
50008.74957161253	49994.92256567525	0
50010.46636301196	50003.077502344924	0
49984.148036034974	50017.19326230654	0
50004.971353289846	50029.65237519613	0
50012.70520670574	50000.99789815918	0
49989.42472028371	50007.06726861293	0
50027.670453407736	50018.20325321183	0
50011.440803861224	49968.8031552737	0
50037.945541020505	50011.155881581384	0
50001.96560497818	49985.14721363819	0
49991.94746759981	50013.46046976003	0
49999.00956378052	50025.146383235246	0
49982.77803511375	50003.13282277213	0
50014.11323694496	50000.20060613697	0
50023.13171616355	49987.58322604696	0
50004.21835121946	49971.40399318016	0
49990.15117831817	50013.05817990865	0
50008.16124251416	50039.635897582004	0
50007.9107866898	49997.54848848105	0
50000.976005797296	50001.37556251932	0
49996.1869171375	50012.1411597242	0
49981.777229712156	49995.12804494148	0
50010.25573551855	50024.995130932744	0
50002.20217308013	50029.874141640044	0
49990.618018822985	50036.4754032552	0
50022.654906278236	50014.17767062547	0
50000.18629733061	50004.775095715304	0
50025.70954018735	50015.05150700048	0
50028.39076938722	50013.5273054852	0
50004.52778030394	49989.54551679142	0
50016.11597760707	50023.63763528583	0
50012.06226017531	50002.80007589341	0
50015.57500712852	49976.59380574366	0
49994.04699387851	50036.766962947055	0
49994.23147591261	49994.86285691521	0
50014.20591833191	50001.96130031095	0
49991.086709624265	50026.4410707605	0
50011.53302681228	50007.14228004492	0
50017.28634181816	49997.76666689308	0
50009.97828130183	49998.98694511831	0
49998.42280858828	49997.16648699374	0
49981.63287193219	50012.98265475019	0
49991.38352638326	49994.802665766714	0
49998.19710648119	50026.74208698699	0
49989.2673735177	49992.100332574526	0
49983.60754580687	50026.18559871288	0
49994.711411941484	50029.90708723193	0
49985.614406423905	50041.25400036813	0
49989.39807355238	50009.12529163965	0
50001.85647537816	50002.18674254224	0
50007.411759296454	50011.884343995625	0
50012.52113279647	50010.93874121604	0
49995.30592486966	49991.43488924765	0
49979.11028741994	50021.34781520681	0
50011.93847514872	49994.777266105055	0
49997.2733219588	50022.30152669196	0
50003.09050523105	49994.98168183356	0
50023.58458192335	50010.008031241385	0
50024.400635161015	50015.63969515379	0
50009.31669316404	50000.960651664485	0
49988.547157255955	49986.54015875034	0
49987.42716531743	50019.481186598656	0
49984.02617602661	49992.260688525654	0
50006.996567558	50029.43673642438	0
50011.17538221257	50014.127750046806	0
49997.479248524534	50003.13788148927	0
50011.23886805816	49977.80876427163	0
49992.68056377014	50025.21909796744	0
50017.791785206966	50004.10504468356	0
49976.18799995448	50019.12711047864	0
50003.16269428631	50018.86082004992	0
50013.78688239874	50015.99415080916	0
50034.04869841953	50014.82994020081	0
50020.13939552426	49964.31969397732	0
49993.31683021726	50002.431098134926	0
49989.127824122916	50001.31052695597	0
49989.148691333205	50036.650567528675	0
49992.04054653573	50033.88130223572	0
49997.310770919445	50036.47767098101	0
50014.313896486216	50011.5437939993	0
49992.59109417176	50000.573211457	0
50003.566652880276	50030.50523785303	0
50008.267877108185	49989.07992392232	0
50003.849215893635	49983.772560070334	0
50027.92889428372	50020.7037335592	0
50021.73705097939	50009.564116499336	0
49979.67136981523	49996.9167302186	0
50023.68623823112	50004.8260394773	0
50008.60181165578	50003.29954302877	0
50007.03426341326	50002.78519483586	0
49994.34337435215	50032.255215823694	0
50008.65204366756	50021.587738195856	0
49991.824498461094	49968.903099107214	0
50018.683804969405	49969.64528418167	0
49994.911833902814	50002.06249770319	0
50016.093547154676	50001.04383182233	0
50014.49326475696	49993.41580814624	0
50010.70785577176	50012.68365077591	0
49992.09018308693	50030.92397957105	0
50009.82484592517	49966.31554819194	0
50009.86338540017	50029.15447883959	0
50017.04459773899	50009.42883168941	0
49975.05479511751	50020.48444939664	0
50018.814266957874	49976.935422037845	0
49972.86988915821	50011.1602949544	0
50018.73839936864	49964.38397057632	0
49986.31902075687	50007.88823209961	0
50037.84677869666	50013.49214320599	0
49986.7626497455	50022.57075428513	0
49991.27558686835	49997.38676047086	0
50021.65196854081	49986.9755175455	0
49991.72022925353	49991.05799227098	0
50014.31039277268	50003.195809406076	0
50006.33076488964	50021.85080608137	0
50002.45842725257	50020.733578880114	0
50011.95436890833	50032.05146346114	0
49976.475326719534	50026.32249645093	0
50004.463461898726	49974.22705170795	0
49979.26540775074	49998.92037446053	0
49985.75689271241	50024.974625693074	0
50016.455724572654	49985.246793367325	0
50017.17577699267	49991.01902038148	0
50000.601946745934	50034.29818728195	0
49992.16185760877	50007.363039662254	0
50008.80198918544	50016.70893323739	0
50008.86332272949	49997.23757014096	0
50005.45492158128	50004.812675392786	0
49969.349246922604	50022.47156029463	0
49976.08853392796	50028.32756045967	0
50002.331688862534	50006.25738942542	0
49985.74764509577	50012.984861611265	0
50002.02318493679	49998.08436648884	0
50001.91558525365	49975.034283284134	0
49999.095815587745	49982.605861267206	0
49978.35180052781	50017.54967237323	0
50012.38340044227	49979.87179005157	0
50023.600333695045	49993.823460517066	0
49990.4001842264	50016.861106052296	0
49996.075796262594	50028.875218757785	0
50009.63871960279	50009.357844056445	0
50014.32338329563	49980.620621059534	0
50004.370390024604	49999.55927239333	0
50009.933266449494	49981.04026973331	0
49998.279070073906	49989.14790118183	0
50000.09027862911	49985.965986953976	0
50007.58425433884	49982.493922115704	0
49993.48622997502	50027.222240225536	0
50017.4955434832	49965.03907990478	0
50010.51554905166	49989.16362642156	0
50017.824674773416	50002.22275061968	0
49990.75178922058	50034.86742795569	0
50021.88043196609	49961.175165641675	0
49996.64421145819	49998.7371607102	0
49991.75780021829	50019.4660592154	0
50027.913500418224	50017.15451996617	0
50013.81569746937	50019.689133858	0
50004.28831352451	50038.52084396365	0
49992.77931921248	49991.59900125161	0
49978.65701512325	50012.84377515613	0
50004.77482026446	49976.135135741635	0
49995.813684054854	50035.236614467474	0
49983.03468438865	50031.81985864512	0
50004.71734782377	49993.66931775265	0
50025.85747707013	50011.10938751277	0
49968.74387753086	50024.80184334084	0
49983.529336245294	50009.64252562868	0
49993.39848285341	50003.617739878144	0
50014.46718570509	49983.96089301351	0
50020.173441734536	50016.480228422304	0
50007.693507416174	50033.053834120445	0
49993.186312447346	50024.280714627246	0
49994.973836738965	50021.34108776201	0
49987.60408232425	50005.36708203352	0
50009.56722554615	49985.41140067304	0
50011.064823329914	50009.00448136461	0
49987.27549327144	50024.53233017405	0
50005.69923091442	49985.19514755773	0
49996.55414988045	49990.38935152011	0
49995.07237807018	50042.04749290123	0
49995.256284043724	50007.171566107325	0
50004.63754884523	50025.44366895706	0
49993.49255571869	49978.12434827637	0
49989.83621802233	50027.89987456958	0
50001.51715467434	50004.43497947403	0
50001.41748931328	50028.01783116377	0
49988.46472947548	50014.56638681003	0
49995.615601532205	49989.10904325816	0
49999.81186632161	50032.984149561446	0
50018.44718751919	50011.09523383245	0
50006.87791557796	49974.77446315902	0
49998.651631418616	50001.085531096855	0
49973.43281330659	50016.31538166456	0
49999.58320808095	50030.37685735507	0
49993.2894251306	50029.713716955564	0
49975.40500419498	50029.76201243983	0
50024.11542290242	50025.79299951493	0
49999.27756647585	49989.79791973968	0
49975.331603970415	50018.305052245814	0
49989.444688856944	50015.01093933485	0
49977.12504489644	49984.27347298042	0
49990.25690366514	49976.93831099457	0
50008.542487659186	50029.22940403769	0
50030.156146407935	50022.63532110915	0
49982.07322711716	50040.05289780173	0
50015.510839560164	49974.52445377229	0
49991.451148315326	50008.25060634001	0
50004.828070634074	50001.96933190945	0
50005.25330437662	49996.96558677492	0
49985.312292490395	50028.4759868639	0
50009.362837543355	50030.82482796203	0
50032.563228420164	50009.47854831758	0
49995.611104707394	50005.87596824924	0
50030.271117137454	50014.62710637189	0
49984.88558796916	50014.44361380154	0
49964.64000266914	50008.941933773196	0
49988.96237106808	50042.15384836116	0
50009.56366943694	49988.76303901595	0
50003.12119682203	50036.8696976103	0
49992.18350608743	49998.14283062459	0
49981.495117914346	49992.42868929224	0
49974.716587797215	50013.61636381599	0
50007.40338647013	50005.50670355559	0
50004.1132212756	50009.0422421293	0
50010.68776219184	50018.411945879954	0
50015.32555646248	49998.84607093262	0
50030.745394478356	50020.15587370813	0
50025.03173903792	49992.682176105074	0
49972.46927924088	49992.61330818193	0
49996.89332440772	50014.40214761091	0
50028.82168033592	50008.767927582856	0
50012.027869657475	49992.27122572834	0
49986.86969018716	50002.801212535116	0
50034.801909062	50011.167777959345	0
50022.083673384936	50010.63417620861	0
50009.30764203974	49972.31312632704	0
49889.43897925672	49934.43002846657	58
49915.16767076557	49876.90407635849	58
49950.26542119976	49927.12790572697	58
50015.852535284444	49928.931292431495	58
50060.53665977549	49879.812308622335	58
50045.94094972601	49819.8884462433	58
49919.525706552115	49992.438099672465	58
49871.76467992457	49829.555644018554	58
49965.71528502666	49832.58252542609	58
49947.95966965446	50053.032111909306	58
50106.35158061521	49927.140649035595	58
49933.473666186735	50114.186613469	58
49854.82801510857	49995.17763434953	58
49892.05869986361	50167.673775180316	58
49806.08771720293	49948.23097131195	58
49938.76200908953	50213.385308748766	58
49881.194532125286	50238.34777808444	58
49922.2683873954	50281.90901632423	58
49839.29897580054	50286.25771086658	58
50007.282513689075	50032.236176442166	58
49919.0843721883	49785.88204039082	58
49827.45452559686	49786.22927994498	58
50112.440306566365	49830.77509942119	58
50152.248918260135	49975.822105631414	58
49818.4664938456	49726.55627011917	58
49985.68443338048	49774.407100402765	58
49999.601381185435	49710.56618192354	58
49783.57646374053	50259.146164164966	58
50172.640981417164	49838.543586932225	58
50070.54143797131	50030.81091452763	58
49851.27183910316	49670.35261117185	58
50224.77643127727	49801.883148662295	58
49847.00888113999	50129.21941927079	58
49946.69996094184	50338.860689101115	58
50275.13561295954	49766.066924028186	58
49781.3234395159	49827.00530126204	58
50084.998728283535	50096.771577202315	58
50028.70650080505	49650.27636744087	58
49991.283281189106	50290.13644054731	58
50027.69685234493	50345.52524843191	58
50326.86214765233	49809.11130206632	58
49856.559609942866	49611.16864768254	58
49892.436809570085	49713.402554742504	58
49740.4883293542	49930.449121145124	58
50270.191513455866	49842.87371117004	58
50121.261556866346	49764.34978214693	58
50082.49175402673	49622.7605693247	58
49714.42604227025	49871.81141486041	58
50391.44950778275	49826.928411300854	58
50334.50906054453	49748.375209351005	58
49886.675795662675	50046.07859465497	58
50269.42787968953	49909.425201544254	58
50056.18941176642	50398.09923689613	58
49760.67267999132	49992.27561568142	58
50394.478080813395	49887.592201956184	58
49790.38845590092	50094.13759587866	58
50097.176884256616	50445.14622726851	58
49837.31914463331	50194.967507066875	58
49729.64935143202	50083.73728616007	58
49869.18915859859	49544.97615031818	58
50133.168759273	50037.13505463947	58
49748.678082802384	50207.5187162381	58
49991.511826342175	50093.69568756659	58
50058.73035164915	49731.72688947539	58
49794.30348258382	49606.77271671404	58
49967.66809872977	49656.282736246554	58
49769.40544110279	50319.01070079392	58
49738.606811753896	49570.67231222549	58
49764.89105903082	50147.588481648694	58
49667.941425488665	50069.87743667269	58
49681.269448892854	50134.58679920969	58
49782.44653201715	49671.616387282476	58
49701.78449350061	49624.745539641655	58
50213.78949738109	49962.588714916266	58
49720.84733175789	49687.877262148104	58
50035.45848784198	50455.59301646356	58
49843.096324384605	49892.745372907564	58
50021.255104727396	49583.88346498986	58
50143.91443696365	50101.03208721044	58
50051.460302449166	50516.51583099469	58
50207.641974057464	50028.64989622702	58
50343.3595469316	49925.230893175896	58
49707.465720028216	50325.888257192775	58
49615.15701202503	50143.24923137954	58
49909.08073876315	49644.33606672782	58
50049.20218938278	50150.876186157235	58
49666.59584123406	49827.09186383485	58
49907.401712775216	50384.183106881355	58
49655.29138830576	49768.11302622142	58
50206.04340193173	49904.08280573004	58
50001.5619969106	50199.117079182404	58
49899.24464045023	50445.660901469084	58
49869.684488250794	50338.700655830544	58
50064.47236532397	50582.58421065102	58
49722.382757076586	50260.44800200362	58
50088.008274042506	50315.490549441376	58
49686.97412345602	50386.162188134105	58
50453.16628851525	49919.82276582255	58
50286.319462388405	49967.81196631326	58
50056.703626930605	50225.50797764554	58
49745.7286155386	50378.69119158169	58
49843.45897960968	50410.05960205751	58
49701.32459178538	50013.32137366879	58
50440.80972577408	49981.74354096808	58
49863.8992408807	49482.97647423497	58
49680.81550382553	49536.7101998348	58
50509.24877010818	49952.0524985912	58
50115.20765912384	50376.98005411824	58
50370.90180212059	49977.47394130655	58
49999.07229771265	50573.95669987769	58
49620.24235566643	49539.148788503924	58
49883.846865378764	50511.255636321315	58
50059.69218069662	49531.044647394716	58
49983.01345194594	50413.057043105466	58
49976.74595141936	50518.91203559447	58
49692.19995872368	50452.537440767956	58
49621.359839713805	50370.55884389198	58
50113.096955113644	50532.270506648725	58
49625.06889923474	49605.48730858968	58
50113.60453843894	50199.48836157958	58
49924.262944372844	49481.69921641914	58
50332.49583534687	49680.6183257776	58
50162.68144970521	50571.2384756863	58
50124.32307550003	50625.9090377236	58
50027.82448888227	50638.87093444749	58
49556.706740047885	50110.34771255928	58
50214.26831622542	50090.759811007716	58
49561.861736762745	50366.74581279808	58
49505.41567557281	50078.58057352289	58
49798.49662804059	49484.107457586535	58
50339.01513387956	49619.741242869815	58
50201.575932236214	49738.94358405081	58
50280.0500913144	50081.26121949742	58
49669.858698298915	49963.32046568571	58
49727.612716651915	50501.258153516836	58
50260.62856226696	49702.68015159293	58
49735.315432148425	49501.967527978515	58
50137.87046037416	50690.60137199108	58
50120.9613440969	50752.867144964446	58
49901.301312380696	49426.11012924309	58
50401.6531540878	50028.2509466324	58
49677.16670894818	50221.08860427656	58
50404.38013170316	49608.38573330654	58
50442.43327365936	50076.95298684385	58
49651.513925122614	49483.91121861421	58
49794.12101606124	50503.44147597767	58
49560.32485868795	50045.99450261181	58
50135.569480897335	49582.615956448644	58
49572.9568778032	49638.7762612667	58
50079.16982204212	50680.66422282208	58
49960.248886688154	49395.822502255774	58
49602.088053529835	49963.3029326001	58
50341.83939012551	50038.516095733496	58
50467.80013414921	50135.81713642512	58
50518.852975916445	50173.2532114225	58
50213.77937774035	50603.781746610926	58
49927.94389814021	50553.076436912095	58
49536.73072389592	50427.0523320399	58
49517.616334249054	50322.25849066809	58
49677.073058628026	50546.03966373885	58
49628.8126258115	50593.30827652292	58
50268.46944309422	50642.20185082625	58
50131.47979478508	49518.608459293886	58
49646.84091265089	49885.2827650243	58
50336.58880025965	49558.2788077538	58
49581.85110610895	49699.795670499036	58
50191.02142841795	49489.51269287768	58
50526.55026746726	50239.74763066229	58
50011.48852389719	50696.87833907607	58
50281.86571044896	49581.47434170573	58
50401.41302195135	50129.72005541623	58
50348.91049318363	50102.32725800813	58
49557.685255284196	49535.87827483718	58
49474.29215493498	50429.07198243901	58
50540.998364925035	49898.44180825025	58
49587.7313574316	49899.89522874801	58
50025.91269064954	49478.57605410317	58
49727.82503055237	50589.22992883811	58
50578.98909467102	50164.24524816497	58
50391.963064688534	49669.10840717379	58
49641.54803137133	50311.72662043519	58
50251.98897086661	49459.736301003846	58
50197.99774271446	50674.0105662077	58
50202.56768489476	50520.22566946381	58
50177.253006027786	49632.16558520835	58
49524.45222938869	49996.35086271602	58
50501.82894548162	50019.44594248984	58
50064.16868229022	49428.93596606585	58
50408.92364883846	50191.166516632984	58
49618.778472768856	50526.88275117993	58
50587.769415267736	50254.76358270043	58
49601.79379542704	50441.98262373333	58
50278.53600760158	50701.1916970247	58
50147.05906841563	49709.16923902893	58
49623.72887311069	50659.90215255186	58
49832.269641155915	49432.03662323179	58
50231.407988189785	49538.97555608035	58
50123.86250537231	50268.575361015086	58
50463.59597750464	50219.09801352983	58
50283.05059043066	49403.2431966824	58
50176.75841247771	49428.34276574079	58
49772.978120457505	49427.692924083494	58
50072.37145692928	49369.477792611186	58
49666.68667862801	50701.06853886762	58
49619.46316102037	50026.054596194874	58
50625.15075936652	50122.77487545613	58
49619.163202850104	50245.2620628498	58
50458.199346370006	49634.50465292151	58
50584.73923260459	49847.68177261065	58
49875.461072972445	49363.76147877403	58
49784.292280143716	50611.299796285755	58
49601.99908069772	49833.470212181084	58
49846.235798140304	50567.327394862616	58
49718.598759056964	50653.23938655601	58
50346.8336901321	50202.30870125674	58
50396.81651046542	49760.17132791385	58
50163.52724413006	50798.8477538522	58
49952.58373215903	50716.56399059757	58
49580.14927170012	49764.958275225916	58
50201.06677114684	50747.70098687096	58
50187.082650192366	50853.65051337416	58
49824.157473125306	50665.40054154604	58
50000.43721022763	50761.15941444192	58
50191.61440401238	50456.7406848972	58
49929.07832204869	49337.00739025606	58
49434.68329698296	50379.58965308748	58
49656.348049657674	49669.5102147753	58
49983.79363011327	49524.03177994702	58
50212.30694357851	50398.05647955611	58
50462.44185589583	50283.99939738641	58
49727.772268534114	50719.33273589816	58
49968.261182279886	50814.74218966472	58
50183.78775786671	50238.982501228944	58
49949.21469763464	49594.55693130102	58
50239.78991495302	50257.73361525753	58
49526.33372807688	50260.58525632261	58
50565.12656114384	50314.16681083764	58
50301.47422233791	50138.37783991624	58
50260.978439807295	49637.41290433405	58
49887.066687927596	50646.92446921638	58
49505.89785450925	49567.746824211055	58
50195.125830603145	50301.39951982686	58
50249.79859417031	50332.48584660295	58
50060.11542346921	50763.46340966379	58
49498.72204500032	49628.127149147556	58
50123.76556702844	50854.02064741811	58
49715.16123581751	49755.1968677094	58
49370.845873106045	50386.35772643952	58
49410.244526016584	50438.380420640984	58
50565.67896041539	49788.426661938574	58
49901.785953329796	50813.12956821955	58
50255.78720161673	49342.47066986423	58
49986.338226871885	49311.26058919616	58
50268.886542329106	50520.47883656256	58
50519.37955127899	49743.49361297071	58
50588.866035686246	49731.60103491198	58
50618.51409797231	50355.416342989316	58
50333.46006195207	49491.024345961814	58
49318.13752812723	50352.35335868797	58
49441.38602568595	50080.37602782777	58
49439.37285615123	50015.07014242928	58
50280.296432766394	50579.18597362049	58
50225.077380883355	50196.42612924968	58
49386.78093764386	50495.72378134481	58
50504.2034850247	50087.465597201386	58
49605.560630151245	49434.198120746	58
49934.234773697164	49272.88486906737	58
50216.336922014576	49290.175446204965	58
50563.55818613623	50076.25192389038	58
50622.16774789186	50050.627960737715	58
50287.7809134329	49286.45530439862	58
49834.176190684404	50820.2671330784	58
50639.53804122698	49809.02788379831	58
50078.748559747146	49305.820141252574	58
49279.78117054027	50298.93848587509	58
50516.37886414588	49827.86324125837	58
49547.38524950315	49855.86636625454	58
50136.0490181386	49381.54531207756	58
50441.69819811503	49560.89322494108	58
50450.50823016502	49833.848409994534	58
50569.49503908029	49961.59813553689	58
49892.09884553341	50718.60813609428	58
49466.58508179089	49959.87113792903	58
49349.0400270608	50450.29548819756	58
50157.41723500751	49315.235135690724	58
49525.42632144547	49932.72313001605	58
50324.36897440558	50488.64093725521	58
50351.93821017558	49294.162598612165	58
49593.74599099893	50711.82344552815	58
49392.81963277253	49967.0074315072	58
49346.48737212354	50293.48594382446	58
50687.655800314824	50044.01032087558	58
50631.666827621244	49687.19052428686	58
49877.7188835529	50870.80943496319	58
49773.97075932919	50830.72000933083	58
50331.78989409655	50673.88336236652	58
50058.35713709232	50858.789459520485	58
50519.6432133742	50360.080898681605	58
50726.979421624885	50090.42807224536	58
49546.343835464766	49465.25591404051	58
50452.903333754635	49696.899294368115	58
49361.84100861852	50552.91605445208	58
50163.953249861646	50159.05473805311	58
49289.99657555039	50458.198354581706	58
50379.97768060233	49453.77121986553	58
50668.68595224643	50170.04988073886	58
49345.31681869319	49924.37236722044	58
49298.640395093906	50543.82761528861	58
50244.27314039157	49232.06591702919	58
50329.287379835994	50735.08382005787	58
50295.37365190542	50429.219590047775	58
49785.59763143543	50427.43014829972	58
50647.671625524614	50284.07772998924	58
49925.00195419003	49210.69275158695	58
49281.25441448225	49941.86639988162	58
49863.42485323077	49217.98754050107	58
50142.28429549764	49252.49125492282	58
50666.091856578765	49632.85350373331	58
50370.67681022505	50624.475156917564	58
50769.85284586353	50041.21427007238	58
50265.618009635575	50762.32464910212	58
50723.136427144076	49606.86147949157	58
50298.3580990515	50244.58931375538	58
50321.14858266376	50304.866528351085	58
49480.257483546106	50221.937450014746	58
49309.337235311934	50237.13590027455	58
50170.117741171634	49198.75100948753	58
50367.46712017131	50440.43761973317	58
50388.068861164495	49515.70998153695	58
50677.95652212009	50384.94542648312	58
49565.925923381714	50647.15793957218	58
50193.00957231541	50914.646559366985	58
50388.3248417265	50500.51189524263	58
49327.88999351165	50173.2105938573	58
49568.72657135556	50186.943220186935	58
50362.32874365634	50381.43588309842	58
49823.25400783356	49270.73139703724	58
49333.95427609679	49863.17567072297	58
50677.0722478196	49730.87008571188	58
49508.59158930988	49690.388901893886	58
49493.86187816161	49435.261602592574	58
50602.1680836372	49910.03062612988	58
50067.558575970346	49240.22185931498	58
49617.39553376903	49375.11706035638	58
50350.75413666431	49234.30403275468	58
50407.14541366972	50567.696819390214	58
50005.833830630516	49225.54847273978	58
50643.56383349996	49986.35417724786	58
49390.43565455373	50155.95160588521	58
49510.91667949973	50481.00389574773	58
49523.660115036306	50692.476450834845	58
49432.58772444902	50260.05888878656	58
49826.053606799855	49329.88077041049	58
49777.66615926649	50762.77162951002	58
49536.69497567215	50536.03701813206	58
50405.90967488208	49267.60087193617	58
49386.84085172862	50048.69475067033	58
50694.09439998168	49835.12582354141	58
49516.135570010985	49773.07462778808	58
50771.47613230067	50139.885138007936	58
49979.29924072049	49979.18986540586	58
50249.65163125736	50873.21200158834	58
50686.720310658166	49936.65278039175	58
50065.33938736155	49970.57562274929	58
49421.64055524447	50546.05437960189	58
50724.514537353185	49886.398135509226	58
49392.57691523449	50330.52559102126	58
49271.21270762287	50392.94701943059	58
49220.247545258135	50277.37577302432	58
50518.34697891948	49640.402037465035	58
50710.64597482562	50292.32231325724	58
49506.71716985867	50143.9053728891	58
49365.19452717418	50614.236110275124	58
50638.36926803585	49578.44922787271	58
50417.7799305463	49405.12197612334	58
49669.94846452227	50760.67263896502	58
49643.132446397365	50818.02443780563	58
49858.1128834566	49152.5547101025	58
49232.688825729834	50340.290143967264	58
50308.89484839902	49185.969703456656	58
49212.83322175866	50210.104377903146	58
49474.82904452862	49888.45783672527	58
50581.92215751291	49651.51585653405	58
50177.26649509535	49138.41097059945	58
50713.33528386241	49778.911588128525	58
49674.097222594086	49347.443961820805	58
49434.755628644154	49456.92317408535	58
50799.47145707045	50195.07056194785	58
49999.10915937763	50875.33502254314	58
49250.8298630779	50503.618115064855	58
50431.18997060825	50428.840681632384	58
49486.55877300908	50744.92020135182	58
50318.415145985105	49346.52735737568	58
50772.423980291474	49812.47645547867	58
49213.789818480254	50448.59748260527	58
49458.105607563746	50691.97689030037	58
49460.15999204299	49730.89606094182	58
49944.45618740733	50629.369035359574	58
49662.279306634584	49283.26812205001	58
50739.69929074192	49987.707771314956	58
50359.159123218255	49394.672515395185	58
50635.35811242642	50433.43373360769	58
50382.29376160194	50278.773022064	58
49804.06313510015	49210.2095027405	58
49218.711559266754	49947.58923514319	58
50742.843058301885	50346.12083633543	58
49446.10474747377	49587.400909330114	58
49488.945715330214	49827.83666341876	58
50491.85028669563	50428.48704039312	58
50454.24404520216	49499.123809216086	58
50441.50222249453	49350.2219284705	58
50499.4591420924	49324.35093929918	58
49767.28520881033	49303.2008460654	58
50574.71181705492	49570.51089738826	58
50243.21777873486	49123.59011764446	58
49263.204482179746	50005.66797371786	58
50640.98909825167	50493.12988268609	58
49878.04586247509	49297.886121469455	58
50474.911763611875	49264.18467955395	58
49538.00234214522	50774.62882877696	58
49324.850235070655	50009.04024212564	58
50415.334057045	50350.89525933197	58
49703.25923314086	50840.46854715823	58
49421.86501856208	50638.246030363654	58
50111.741746668806	49134.43889447561	58
49221.33803790179	50056.625806207645	58
50068.61665702139	50923.5444814604	58
49936.62513661322	50886.329089981286	58
49634.78096000367	49222.17791324057	58
50608.25040810502	49518.89669960745	58
49395.66986573402	49746.89807010172	58
49625.205066910254	49160.97074503187	58
50023.10511987774	50965.447973458	58
49375.17265218863	50218.07255602644	58
50389.800216295196	50744.862608056486	58
49268.08982992326	50163.23150858437	58
50794.45623050631	50257.722035917875	58
49570.24183733256	49227.98610252321	58
49392.12177962738	49808.72518335609	58
50832.82887092895	49786.17977905964	58
49692.3389487495	49208.68365371629	58
49783.18329810008	49148.79898447296	58
50462.82419274345	49763.11211819748	58
50726.25490710208	49670.703638784216	58
49423.35932981632	49650.26495951223	58
50262.732308762505	50938.21954747539	58
50527.82599641858	49384.49657426652	58
50050.84050844248	49115.86202488105	58
49329.860567635405	50071.888841456355	58
50348.171666519396	50549.3648949029	58
50828.65683604596	50122.829503271685	58
50876.487275515436	50080.80927302289	58
50797.15303084166	49959.291814003336	58
50783.954773879115	49874.85092924179	58
50457.20834725293	50608.83884188687	58
50492.36675609629	50558.57671634076	58
49154.75375294387	49949.36927389539	58
49170.6058485398	50347.63450197055	58
50780.62453947519	49631.22458739998	58
50842.18159521963	50029.33132523066	58
49257.288602627086	50587.11929701996	58
49570.21500124606	49132.74903578836	58
49893.24182085572	49101.69306973855	58
49324.974213937094	49803.777935413906	58
49508.88809663066	49225.16656499036	58
49468.367076947216	49516.557491055784	58
50656.356545222414	49475.5299998509	58
50666.643697532556	50553.902721318496	58
50233.75400445436	49056.50607531876	58
49153.054142356	50270.67591231567	58
49379.45560690066	49602.77445693213	58
50195.94984330078	50978.629382173014	58
49320.955815053356	49591.754017552455	58
50192.999219701174	51037.678795530315	58
50898.02055216491	49787.88142439224	58
49624.29854169306	49095.63904363529	58
50842.265799652276	49851.69471742953	58
49257.19090566373	49607.39511135554	58
49287.618465128406	49751.1773021589	58
49833.873372341775	49091.03313561903	58
50913.53140133363	50137.00548810306	58
49973.44886795983	51008.971076559785	58
50051.521392000155	51020.68437118117	58
50845.82634545408	49638.59071678193	58
49529.59234784281	49284.25764156173	58
50743.24264296737	49548.87662461498	58
50581.43394201341	50513.562788888514	58
50141.06104066115	49082.727280886604	58
50485.033312660475	49202.68291571102	58
49579.18025334827	50306.945500498514	58
49611.66976139753	49031.34449156086	58
49452.510654819496	49200.76469541692	58
49187.30346759657	50005.351446575325	58
49507.02008885897	49122.1001337813	58
50346.84957492462	49139.95890301792	58
49186.60012855956	50150.68273365328	58
49162.689149640355	50093.58825895808	58
50026.506000570764	49060.87177843673	58
49504.958796941966	49375.51440708376	58
50129.0409588018	50926.58192611828	58
