# Supplementary material for: Abundant Topological Outliers in Social Media Data and Their Effect on Spatial Analysis
Source: PLoS One. 2016 Sep 9;11(9):e0162360. doi: 10.1371/journal.pone.0162360 (PMC5017681; doi:10.1371/journal.pone.0162360)
Supplement: S5 Dataset — See the respective attached file. (ZIP) [file pone.0162360.s005.zip › S5_overlap_lws/clust_6_15.csv]

50000.0	50000.0	0
50005.617866136956	50000.0519731636	0
50002.52047643192	50004.876090250946	0
50002.689334711264	50003.13657812308	0
49993.82957819091	50000.67820598295	0
49999.02133034173	50002.74311771021	0
50000.62508924751	49997.57153556058	0
50003.12463782944	50000.09610427862	0
49997.57385027558	49999.84121669528	0
50000.7474054147	50010.00724846448	0
49994.4714122237	50008.6578664922	0
50009.65697956892	49993.518401903086	0
50006.21919399996	50005.54852243241	0
50001.095320914435	50006.51696888545	0
49997.76648551505	50011.80979805977	0
49992.871942356476	50015.39754370275	0
50012.74981278483	49986.73871695857	0
50018.58647191826	49990.55611261125	0
49993.479156172514	50013.71835514086	0
50015.96499319302	50006.705808788436	0
49989.3655601913	50011.220919868014	0
50020.12901804716	49990.64524344877	0
49997.53397774438	50013.28163175991	0
49992.02291687238	49993.22394946702	0
49993.70087287382	50012.49075380555	0
50014.038708603686	50009.481436982765	0
49990.5206090736	50010.10707474396	0
49995.815075999715	50002.757859915895	0
49988.57262477311	50018.87567586168	0
49985.205754429204	50018.991416067714	0
50000.753092597726	50008.92987510806	0
50007.12835689727	50004.5064469943	0
49988.18316939765	50021.965627571284	0
50023.00980510928	50012.84799172331	0
50015.303310407464	50002.549411548316	0
50003.71952171015	50003.70894044671	0
50008.88986368925	49979.077652611086	0
49996.81979534139	49995.34390749475	0
49998.94671960802	49990.96645783639	0
50007.58827520875	49972.71365685861	0
50008.876317257826	50005.85307888341	0
50000.8144250401	50013.706889942834	0
50003.714838425534	50007.820901458785	0
50001.588387733704	49976.2283774819	0
50016.100105237405	50010.206884821266	0
50001.35678820628	50015.50812547974	0
49986.21253594532	50016.916857276745	0
49996.35393901498	50000.28888942667	0
50006.46273709469	50012.86513056279	0
50004.75420497777	50017.69122242193	0
50005.66435559645	50003.276707844845	0
49992.34798452613	50027.8751629872	0
49995.45944176766	50024.66749863028	0
49984.74545734642	50026.693621182414	0
49991.107740510946	50005.27986082665	0
50002.66515454976	50012.75072682848	0
49981.244047583124	50021.223953608634	0
50024.3612314805	50010.80504013063	0
49999.239320752036	49976.959525565035	0
49987.115787018316	50000.97386580161	0
50005.81254185144	49991.93259326773	0
50009.513775259125	50007.19859393015	0
50022.34214683989	50018.54227954308	0
50018.211643719034	49989.32904480352	0
50004.547079700096	49982.58527082029	0
49988.8456146988	49993.5372812326	0
49990.448020219235	50002.43383338751	0
49988.8883163795	50025.70348757823	0
49993.95605091015	49990.62298435866	0
49979.57349343251	50017.44743331287	0
49993.61998194337	49998.8335980756	0
50014.931316771435	49985.91142186888	0
49993.608343833825	49992.74728509485	0
49977.440538726456	50020.13597552961	0
50007.968850473684	50013.02057694987	0
50013.34750767807	50004.97356768187	0
50003.200530054564	50017.44372002275	0
49999.23305352258	50009.409663930746	0
49991.425046132455	50023.405105677804	0
49994.724523319564	50019.00029264135	0
49991.27881765631	50010.76046682384	0
50006.84586173645	49978.00618291794	0
50028.831314768526	50011.34911333689	0
50001.3612650346	49979.21196468529	0
50020.98863127538	50004.80596532164	0
49998.75093557429	49995.82732925432	0
49995.4441258003	49997.28253788326	0
49991.489081565116	50012.21829990068	0
50006.24099323281	50011.48454490207	0
50004.79866590971	49991.89932227533	0
50016.233772829895	50003.19904894724	0
50016.714459267714	50015.182749829175	0
50017.7315448403	50017.16734048088	0
50021.991572317085	50017.52189201108	0
50006.91518930322	49998.42962103721	0
50007.56048927315	49991.89347014625	0
49993.93809606977	49988.93913320493	0
49987.00664227186	50012.58033247648	0
49997.0858178483	50008.93395138812	0
49994.04919956522	50016.66461972759	0
50011.84285352973	50005.72617756539	0
50014.481944166946	50006.68362759123	0
50007.871174675056	49990.44715453634	0
49993.63386266311	50008.00409428245	0
50022.74306037996	50021.18141586944	0
50005.93254669708	49984.05523899566	0
49992.24889826113	50009.939607623324	0
50008.4427934885	49998.58463635654	0
50001.04290890485	50011.37214186102	0
49999.3052704781	49993.19977632991	0
50010.89753360852	50022.16578353757	0
49993.175524820836	50006.918569045156	0
50016.91622746796	49988.41137453173	0
50003.59408194109	50010.58844588422	0
49989.481770527505	49995.4861177332	0
49984.73585085144	49994.20070302458	0
50012.837114776354	49985.1365133406	0
50000.34305247011	50012.785151609714	0
49995.93687457166	50016.99500522154	0
50003.31097355637	49986.238309245724	0
50000.04605916713	50022.082498322925	0
49979.589436539696	50028.499326432466	0
49985.52414874005	50010.01286309389	0
50007.108907010544	50020.95847414887	0
49986.966473469394	49991.51938352491	0
49996.327747491756	49980.00227674999	0
49988.17212697217	49996.38698153703	0
50019.31313217457	50007.61923985611	0
49992.53588896353	50022.37133355393	0
49999.09466713823	50013.476121375024	0
50029.14446966455	50014.75448633938	0
50013.38928689112	50014.433837214296	0
49991.27886238349	50020.93796858425	0
49991.83480712943	49987.47643329798	0
50024.589045646135	50016.69583277622	0
49990.247207031265	50014.37724764673	0
50003.43966867959	49997.20275845644	0
49979.17630883298	50019.5881879999	0
50004.97473340724	50011.470830402024	0
50000.53356820436	50002.76897484182	0
50001.61653316917	50021.572832778234	0
50018.94424032681	49993.60663840168	0
50020.38047703234	50020.74765985587	0
50003.83350669472	50012.03122730116	0
49994.89504568151	50012.84439750901	0
49996.87682846905	50025.861913791916	0
49997.098711243336	49994.16967536577	0
50008.03526460013	50010.35644971345	0
50001.92318083519	50017.45295154525	0
50000.377491796935	49976.984220335165	0
50026.91338485968	50022.55672487124	0
50010.45322470468	49995.07446463879	0
50025.84685964897	50018.18498681671	0
49990.80211823522	49972.58716393453	0
49994.72272385651	50011.37120620343	0
50001.852378398005	50018.878474248006	0
49993.667654834906	49987.16892821146	0
50007.45552580738	50016.24722775261	0
50006.35128652182	50019.260102430024	0
50017.30387364059	50007.37394946992	0
49992.58703477916	49996.877168060775	0
50009.947620039384	50010.555094314834	0
49981.69947842373	50032.69512916941	0
49998.7770444248	50004.736977470784	0
49994.8396787193	50028.32619228644	0
49982.117999111564	50004.50644407321	0
50013.2587395598	49973.331376080634	0
50007.117533706994	50013.97330272922	0
49986.106936163014	50005.875429998	0
50001.72815943438	49991.6223069385	0
49998.46111792426	49998.329947724305	0
49993.05079443288	49995.51758079045	0
49989.09372078051	50029.30164552847	0
49992.520614717694	50005.040407713124	0
49983.052676738946	50016.443790599325	0
50009.99933301167	49987.13042252917	0
50015.98052851708	50019.71642252736	0
50016.21088632802	50021.48245778065	0
49998.70534882709	50006.917655615514	0
50009.12283055781	49982.086019546914	0
50019.024422535396	49979.180277617896	0
49990.26812337824	50030.2433063761	0
50003.491373859586	50026.35326489596	0
50014.994024579595	50017.72461282274	0
49999.503039100484	49979.993643984395	0
50016.59446989725	50011.704717480185	0
49987.5977680182	50016.2290938631	0
50006.390223561066	50006.65247227412	0
49981.80446184957	50026.90913270939	0
50031.93010862833	50017.21669287606	0
49987.002216492045	49994.37889454773	0
49985.92984921823	49988.95089163288	0
49987.43993140122	50031.405447704085	0
50013.74744611762	50012.43595942395	0
50018.7613895136	49998.645986736985	0
49976.04473665306	50022.98122919165	0
49987.940111189746	50038.4642042733	0
49998.49833424281	50015.34065276485	0
49994.770924699485	49982.39483626172	0
50000.81946056605	49989.27299020345	0
50016.92192325264	50018.480079521134	0
49995.77472700451	50009.82146876009	0
50025.69800720146	50020.491751462134	0
50013.55698775832	49971.58637274212	0
50011.00484594075	50005.00909070638	0
50026.67566909949	50012.980460931394	0
49997.33402353429	50017.842517393554	0
50004.40707653658	50000.68201633885	0
49990.062388632665	50021.873354042815	0
50007.94935946199	50000.55027054603	0
50021.52709422977	50008.28070517207	0
49974.42067889195	50019.43514323515	0
49993.46267817778	50033.181532471506	0
50011.86235055272	49996.41798817724	0
49987.663678211175	50043.84812144951	0
50007.67900232572	50007.70860501627	0
49994.15871647191	50038.08133593811	0
50007.33149770581	50022.79586273945	0
50012.948596504204	49999.23930996417	0
49994.60830319436	50003.57991862978	0
49983.259687413985	50006.67382320212	0
49987.767663779436	50025.748578925755	0
50000.377272225785	50031.02940101947	0
50006.200386445016	50001.51095319235	0
50025.26392312976	50023.16967630435	0
50013.22075925868	50006.565093937745	0
50016.585940684716	49986.990231434385	0
50010.34109688018	49983.7662747601	0
49986.57033639794	50020.426911942945	0
49995.74608418766	50014.093268935794	0
49979.820894012235	49999.83087349788	0
49992.848058799624	50018.606894891454	0
50009.49589345917	50004.08409166397	0
49995.445185531455	50015.34504338111	0
50012.65381958483	50021.704694713684	0
49996.32469968638	49986.25708256548	0
50015.35167753262	49996.81578074006	0
49986.545683340795	50011.15751195093	0
49999.01544000135	50031.23030123682	0
49984.04955694483	50033.704391224725	0
49996.34341982974	50016.06335658903	0
50003.28740459564	50033.504668726906	0
49991.228567853206	49998.994701024145	0
49998.48690694425	50034.82578726027	0
49978.796080530774	50029.228557862385	0
49972.68784987362	50023.40757561975	0
49979.767530607896	50006.443727209575	0
50003.901374846355	50022.071294366	0
50006.68412061943	49996.90955893893	0
49984.807419862154	50032.82916653138	0
49978.76889817724	50004.212907244015	0
50003.12234167268	49996.03595609164	0
50015.35949676402	49981.16546488212	0
50022.09116220106	50006.067597515845	0
49983.69614882663	49993.828876330015	0
49986.78398419033	50021.42345671076	0
49981.729597247	50017.71289487197	0
50005.12751088182	50026.85013294925	0
50006.22458721331	50010.28292114303	0
49996.483865586386	50007.00468741623	0
50009.52473506737	49992.39278211181	0
50014.49173332011	49995.93493838386	0
49994.50958438835	49996.90612479115	0
49987.59907203679	50009.38172949153	0
49984.960476002576	50031.0667794853	0
50008.74957161253	49994.92256567525	0
50010.46636301196	50003.077502344924	0
49984.148036034974	50017.19326230654	0
50004.971353289846	50029.65237519613	0
50012.70520670574	50000.99789815918	0
49989.42472028371	50007.06726861293	0
50027.670453407736	50018.20325321183	0
50011.440803861224	49968.8031552737	0
50037.945541020505	50011.155881581384	0
50001.96560497818	49985.14721363819	0
49991.94746759981	50013.46046976003	0
49999.00956378052	50025.146383235246	0
49982.77803511375	50003.13282277213	0
50014.11323694496	50000.20060613697	0
50023.13171616355	49987.58322604696	0
50004.21835121946	49971.40399318016	0
49990.15117831817	50013.05817990865	0
50008.16124251416	50039.635897582004	0
50007.9107866898	49997.54848848105	0
50000.976005797296	50001.37556251932	0
49996.1869171375	50012.1411597242	0
49981.777229712156	49995.12804494148	0
50010.25573551855	50024.995130932744	0
50002.20217308013	50029.874141640044	0
49990.618018822985	50036.4754032552	0
50022.654906278236	50014.17767062547	0
50000.18629733061	50004.775095715304	0
50025.70954018735	50015.05150700048	0
50028.39076938722	50013.5273054852	0
50004.52778030394	49989.54551679142	0
50016.11597760707	50023.63763528583	0
50012.06226017531	50002.80007589341	0
50015.57500712852	49976.59380574366	0
49994.04699387851	50036.766962947055	0
49994.23147591261	49994.86285691521	0
50014.20591833191	50001.96130031095	0
49991.086709624265	50026.4410707605	0
50011.53302681228	50007.14228004492	0
50017.28634181816	49997.76666689308	0
50009.97828130183	49998.98694511831	0
49998.42280858828	49997.16648699374	0
49981.63287193219	50012.98265475019	0
49991.38352638326	49994.802665766714	0
49998.19710648119	50026.74208698699	0
49989.2673735177	49992.100332574526	0
49983.60754580687	50026.18559871288	0
49994.711411941484	50029.90708723193	0
49985.614406423905	50041.25400036813	0
49989.39807355238	50009.12529163965	0
50001.85647537816	50002.18674254224	0
50007.411759296454	50011.884343995625	0
50012.52113279647	50010.93874121604	0
49995.30592486966	49991.43488924765	0
49979.11028741994	50021.34781520681	0
50011.93847514872	49994.777266105055	0
49997.2733219588	50022.30152669196	0
50003.09050523105	49994.98168183356	0
50023.58458192335	50010.008031241385	0
50024.400635161015	50015.63969515379	0
50009.31669316404	50000.960651664485	0
49988.547157255955	49986.54015875034	0
49987.42716531743	50019.481186598656	0
49984.02617602661	49992.260688525654	0
50006.996567558	50029.43673642438	0
50011.17538221257	50014.127750046806	0
49997.479248524534	50003.13788148927	0
50011.23886805816	49977.80876427163	0
49992.68056377014	50025.21909796744	0
50017.791785206966	50004.10504468356	0
49976.18799995448	50019.12711047864	0
50003.16269428631	50018.86082004992	0
50013.78688239874	50015.99415080916	0
50034.04869841953	50014.82994020081	0
50020.13939552426	49964.31969397732	0
49993.31683021726	50002.431098134926	0
49989.127824122916	50001.31052695597	0
49989.148691333205	50036.650567528675	0
49992.04054653573	50033.88130223572	0
49997.310770919445	50036.47767098101	0
50014.313896486216	50011.5437939993	0
49992.59109417176	50000.573211457	0
50003.566652880276	50030.50523785303	0
50008.267877108185	49989.07992392232	0
50003.849215893635	49983.772560070334	0
50027.92889428372	50020.7037335592	0
50021.73705097939	50009.564116499336	0
49979.67136981523	49996.9167302186	0
50023.68623823112	50004.8260394773	0
50008.60181165578	50003.29954302877	0
50007.03426341326	50002.78519483586	0
49994.34337435215	50032.255215823694	0
50008.65204366756	50021.587738195856	0
49991.824498461094	49968.903099107214	0
50018.683804969405	49969.64528418167	0
49994.911833902814	50002.06249770319	0
50016.093547154676	50001.04383182233	0
50014.49326475696	49993.41580814624	0
50010.70785577176	50012.68365077591	0
49992.09018308693	50030.92397957105	0
50009.82484592517	49966.31554819194	0
50009.86338540017	50029.15447883959	0
50017.04459773899	50009.42883168941	0
49975.05479511751	50020.48444939664	0
50018.814266957874	49976.935422037845	0
49972.86988915821	50011.1602949544	0
50018.73839936864	49964.38397057632	0
49986.31902075687	50007.88823209961	0
50037.84677869666	50013.49214320599	0
49986.7626497455	50022.57075428513	0
49991.27558686835	49997.38676047086	0
50021.65196854081	49986.9755175455	0
49991.72022925353	49991.05799227098	0
50014.31039277268	50003.195809406076	0
50006.33076488964	50021.85080608137	0
50002.45842725257	50020.733578880114	0
50011.95436890833	50032.05146346114	0
49976.475326719534	50026.32249645093	0
50004.463461898726	49974.22705170795	0
49979.26540775074	49998.92037446053	0
49985.75689271241	50024.974625693074	0
50016.455724572654	49985.246793367325	0
50017.17577699267	49991.01902038148	0
50000.601946745934	50034.29818728195	0
49992.16185760877	50007.363039662254	0
50008.80198918544	50016.70893323739	0
50008.86332272949	49997.23757014096	0
50005.45492158128	50004.812675392786	0
49969.349246922604	50022.47156029463	0
49976.08853392796	50028.32756045967	0
50002.331688862534	50006.25738942542	0
49985.74764509577	50012.984861611265	0
50002.02318493679	49998.08436648884	0
50001.91558525365	49975.034283284134	0
49999.095815587745	49982.605861267206	0
49978.35180052781	50017.54967237323	0
50012.38340044227	49979.87179005157	0
50023.600333695045	49993.823460517066	0
49990.4001842264	50016.861106052296	0
49996.075796262594	50028.875218757785	0
50009.63871960279	50009.357844056445	0
50014.32338329563	49980.620621059534	0
50004.370390024604	49999.55927239333	0
50009.933266449494	49981.04026973331	0
49998.279070073906	49989.14790118183	0
50000.09027862911	49985.965986953976	0
50007.58425433884	49982.493922115704	0
49993.48622997502	50027.222240225536	0
50017.4955434832	49965.03907990478	0
50010.51554905166	49989.16362642156	0
50017.824674773416	50002.22275061968	0
49990.75178922058	50034.86742795569	0
50021.88043196609	49961.175165641675	0
49996.64421145819	49998.7371607102	0
49991.75780021829	50019.4660592154	0
50027.913500418224	50017.15451996617	0
50013.81569746937	50019.689133858	0
50004.28831352451	50038.52084396365	0
49992.77931921248	49991.59900125161	0
49978.65701512325	50012.84377515613	0
50004.77482026446	49976.135135741635	0
49995.813684054854	50035.236614467474	0
49983.03468438865	50031.81985864512	0
50004.71734782377	49993.66931775265	0
50025.85747707013	50011.10938751277	0
49968.74387753086	50024.80184334084	0
49983.529336245294	50009.64252562868	0
49993.39848285341	50003.617739878144	0
50014.46718570509	49983.96089301351	0
50020.173441734536	50016.480228422304	0
50007.693507416174	50033.053834120445	0
49993.186312447346	50024.280714627246	0
49994.973836738965	50021.34108776201	0
49987.60408232425	50005.36708203352	0
50009.56722554615	49985.41140067304	0
50011.064823329914	50009.00448136461	0
49987.27549327144	50024.53233017405	0
50005.69923091442	49985.19514755773	0
49996.55414988045	49990.38935152011	0
49995.07237807018	50042.04749290123	0
49995.256284043724	50007.171566107325	0
50004.63754884523	50025.44366895706	0
49993.49255571869	49978.12434827637	0
49989.83621802233	50027.89987456958	0
50001.51715467434	50004.43497947403	0
50001.41748931328	50028.01783116377	0
49988.46472947548	50014.56638681003	0
49995.615601532205	49989.10904325816	0
49999.81186632161	50032.984149561446	0
50018.44718751919	50011.09523383245	0
50006.87791557796	49974.77446315902	0
49998.651631418616	50001.085531096855	0
49973.43281330659	50016.31538166456	0
49999.58320808095	50030.37685735507	0
49993.2894251306	50029.713716955564	0
49975.40500419498	50029.76201243983	0
50024.11542290242	50025.79299951493	0
49999.27756647585	49989.79791973968	0
49975.331603970415	50018.305052245814	0
49989.444688856944	50015.01093933485	0
49977.12504489644	49984.27347298042	0
49990.25690366514	49976.93831099457	0
50008.542487659186	50029.22940403769	0
50030.156146407935	50022.63532110915	0
49982.07322711716	50040.05289780173	0
50015.510839560164	49974.52445377229	0
49991.451148315326	50008.25060634001	0
50004.828070634074	50001.96933190945	0
50005.25330437662	49996.96558677492	0
49985.312292490395	50028.4759868639	0
50009.362837543355	50030.82482796203	0
50032.563228420164	50009.47854831758	0
49995.611104707394	50005.87596824924	0
50030.271117137454	50014.62710637189	0
49984.88558796916	50014.44361380154	0
49964.64000266914	50008.941933773196	0
49988.96237106808	50042.15384836116	0
50009.56366943694	49988.76303901595	0
50003.12119682203	50036.8696976103	0
49992.18350608743	49998.14283062459	0
49981.495117914346	49992.42868929224	0
49974.716587797215	50013.61636381599	0
50007.40338647013	50005.50670355559	0
50004.1132212756	50009.0422421293	0
50010.68776219184	50018.411945879954	0
50015.32555646248	49998.84607093262	0
50030.745394478356	50020.15587370813	0
50025.03173903792	49992.682176105074	0
49972.46927924088	49992.61330818193	0
49996.89332440772	50014.40214761091	0
50028.82168033592	50008.767927582856	0
50012.027869657475	49992.27122572834	0
49986.86969018716	50002.801212535116	0
50034.801909062	50011.167777959345	0
50022.083673384936	50010.63417620861	0
50009.30764203974	49972.31312632704	0
49998.250583866116	50029.203221255986	5
50004.90712740193	50021.76585280525	5
49995.523578506996	50010.35570899424	5
49992.19151687146	50023.81077672621	5
49989.58965315796	50014.71338361968	5
50007.150345400136	50015.169966322086	5
49986.49348375103	50020.6674021616	5
50008.33623307987	50031.34279483003	5
50020.540915213554	50033.97880199667	5
50035.09611957427	50032.67617274981	5
50025.86070088339	50037.45218623146	5
50004.994244589216	50009.269161248245	5
50046.253816666875	50027.95493696931	5
50014.23315342964	50020.742395837144	5
50059.13115724299	50028.539567608736	5
50046.51219401083	50019.7867301997	5
50018.17368178929	50026.23205036214	5
50025.037670823745	50022.73852330906	5
49979.65796608669	50013.735287986354	5
50020.805683340994	50048.520108375014	5
49988.08116094438	50032.86487308154	5
50037.03473172442	50039.94101407435	5
50013.56394166578	50042.60484129273	5
50016.007453848906	50013.34742881957	5
50033.824416430776	50014.70599669992	5
50048.655688511615	50010.06832514468	5
49994.76905987938	50018.03732384433	5
50030.6330972818	50049.37857857175	5
50040.19509397684	50023.64698060815	5
50043.34023545841	50035.858261210575	5
50053.153550913	50037.26390041555	5
50053.023041632165	50019.299770892874	5
50050.26149033741	50046.98741161709	5
50008.11657415778	50052.84945106971	5
50045.969347632294	50054.266551989334	5
49982.47847168334	50005.4945858653	5
50058.1971979736	50012.75447251295	5
50027.30475862467	50061.71583030771	5
49972.99840293519	50002.76047017579	5
49977.855010631036	50043.45062127201	5
49980.72983259002	50026.753710409044	5
49975.00590582384	50024.92995497405	5
49990.91519858466	50048.61263339625	5
49974.77061845169	50054.864513606524	5
50034.85603159631	50005.25449511465	5
50040.96285649075	50016.95870353873	5
50039.63313563197	50048.91520980393	5
50018.610628117574	50058.911721101525	5
50036.17284794068	50058.1819040893	5
50037.18718324766	49999.355123326306	5
50015.059174787595	50006.688950933014	5
49984.89295679278	49999.79446076923	5
50017.379343712986	49994.67855985332	5
49959.97809187669	50003.39738865309	5
49997.145567716056	50039.43150557518	5
50062.29962376168	50005.70417072251	5
49966.431828443456	50008.147320372234	5
50006.43074997048	50060.49099136258	5
49952.60589766703	50003.277204030295	5
50069.676073343675	50020.459246410224	5
49983.93127467547	50048.382129455815	5
49976.94394285012	49997.58197095239	5
50062.6599656706	50041.07351503552	5
50014.24478551098	49989.00785570576	5
50036.279498879776	50064.88986246538	5
49960.3895179961	50011.07075872618	5
50023.54679812464	50016.61516757076	5
50056.78475293052	50003.16467904376	5
50028.75887257939	50074.306155895385	5
50031.56165933984	50024.055477000395	5
50066.38347774047	50027.053016003236	5
50051.953365858535	49995.88611438857	5
50042.18952826897	50070.48788866074	5
50026.80535084708	50029.26142370937	5
49989.19085585733	50040.859246622764	5
50040.494395800306	50010.88621843537	5
49971.191592067	50018.25766065661	5
50031.43102450649	49991.59174212168	5
50012.703801885524	49982.941358490105	5
50027.04207605243	50010.356624848784	5
49991.566160005474	49996.020025215796	5
50059.50263539142	49996.64899943387	5
49971.89964935681	50011.89570770145	5
50068.77514346165	49998.23516178879	5
50014.49018911839	50053.30148137259	5
49991.75638698282	49987.98383544284	5
49966.66495752523	49992.16876319196	5
50026.72928428304	50003.65380651842	5
50029.953031318546	50042.575044236844	5
49966.529882573304	50039.44784951886	5
50025.33721795209	49993.14826064159	5
50009.704034238755	50066.789159394786	5
50052.418500412066	50070.95226914283	5
50042.460679105134	49990.762241382225	5
50019.20541972192	50065.660711819364	5
50059.47406264208	50052.80858439628	5
50007.290639553445	50039.8188286527	5
50036.53298322188	49987.57172363779	5
50005.64061836573	49987.36275717402	5
49954.002431091394	49994.26631411573	5
49982.58964183405	50037.50496391285	5
49971.91242012504	49986.06901132302	5
50046.17194685153	49984.13400137032	5
50053.411292398065	50052.95735871621	5
49965.67916026687	50020.734388364785	5
49998.75091475896	50005.29117936816	5
50003.553901886735	49997.773314123595	5
50026.60342869481	49978.87909386223	5
50076.22021789042	50024.50750227732	5
49959.42031990686	50018.94877230466	5
50075.14482561127	50010.57100202487	5
49969.635144284715	50050.23048162308	5
50043.557877112275	49996.69553301273	5
49999.135348435244	50048.83285701316	5
49985.08635559226	50055.41731961362	5
50061.6864331095	50020.40616997147	5
49964.65612435029	50027.16158392422	5
49967.43040390061	49979.03428048235	5
49953.342482037115	50016.27289106977	5
50052.837876839585	50028.506367396745	5
50057.654601211216	50046.44712800981	5
50033.16891821638	49981.79488476931	5
50075.54382617999	50038.38549462339	5
49953.77006078593	50024.33757208203	5
50035.194891025065	50077.25160137413	5
50044.02915656028	50064.56739630361	5
50031.183356600464	49998.534624297725	5
50078.43871527532	49992.42912463804	5
49997.52855073177	50057.41280555671	5
49960.59184482874	49990.47045396291	5
50000.842007897496	49983.707642791596	5
49969.0343763211	50032.4537923759	5
50064.24548481185	50047.639188021974	5
50026.16308229579	50053.54043015619	5
50022.29609443088	49998.93421539942	5
50018.870435668316	49977.762391142336	5
50046.62008923507	50002.43313544583	5
49977.178768766804	50031.809489933694	5
49949.51012490766	49981.004761018085	5
50017.689865474735	50075.8208301308	5
49997.75125118897	49996.160526658714	5
50008.725120364	49992.79763283126	5
49981.2351339669	49986.18278276517	5
49991.97111984658	50004.619716830304	5
50027.99173900091	49985.44717330455	5
49998.38998580233	50023.057090356146	5
49957.289105137505	50037.36777479621	5
49987.81765404669	50062.20214228502	5
50032.7268030749	50083.42408886616	5
50057.76358505597	50059.12075676168	5
50082.6980613957	50032.58906256336	5
50025.73192577875	50081.04102083398	5
50007.73835725215	49971.00681391604	5
50025.26527384534	50067.895527936395	5
49965.119361100245	49971.981362580416	5
50066.238544454456	50035.73897992555	5
50044.501210557115	50042.74136618747	5
49944.76877412625	49976.90040952484	5
50092.931180475265	50031.570309162	5
50044.65129608904	50077.69137812543	5
50082.53775485036	49999.504562122056	5
50090.42401800634	50045.768929931786	5
50062.12562658144	49984.86338725233	5
49946.17863149889	50006.32704425327	5
50073.076750640976	50046.29296085987	5
50090.98077000786	49994.220829638856	5
50067.27095760842	50014.50675037269	5
49945.309306738316	50020.294865346645	5
49996.08921551228	49977.923165164946	5
50070.23777107033	50052.590440834014	5
50072.23944454169	49985.559461269564	5
49954.39857702528	49987.60217984912	5
49964.523773180714	50046.94761707727	5
50079.59985791681	49985.51647122491	5
50015.301248431424	50083.180605387905	5
50097.742069187654	50004.18527015763	5
49943.91249944387	49996.10658356197	5
49940.32222352281	50011.51496061854	5
49982.72330126123	49975.89705315874	5
50070.25884706195	49974.7004381894	5
49945.89873459257	50026.45671235683	5
50021.52977200873	50006.700076459856	5
50100.75865493301	50037.04533774379	5
49933.71193428096	49997.5742310035	5
50082.53081079024	50011.72203142376	5
50012.568067679495	49963.46596199171	5
49979.91181679804	50061.57603454333	5
50050.59058047913	50062.07749562983	5
50033.132003649815	49966.82771374024	5
49995.405168290315	49968.06049294149	5
50073.19130763927	49964.211958042695	5
50070.06318891076	50006.56965052988	5
49939.60815991369	49980.81726748132	5
49973.921512970985	50064.610879591324	5
50061.3490744166	50064.87210255591	5
50003.64281267397	49976.74411166449	5
50044.12509761623	50087.930980364494	5
49941.220930077085	49988.163814678584	5
50067.058059163195	49979.962414058224	5
50091.102938025026	49985.91976910253	5
49999.641570823085	49959.72196132515	5
49965.7261771351	49986.05601201361	5
50008.758467944695	50073.60318582657	5
49933.19638539153	49976.96156003706	5
50098.82956383996	50042.790489325445	5
50064.24992715757	49972.12030412725	5
49933.608978278244	50004.52782963622	5
50057.96835077247	49974.72152119759	5
50044.894296896295	49975.4796723851	5
50081.742543968874	50048.19079210547	5
49965.876146722985	50069.160263691636	5
50064.18414062824	50059.07073856332	5
49986.117158302724	49962.823332163935	5
50053.36072940963	50086.9107456798	5
49968.54291774901	50060.13375143017	5
50035.69755152469	50097.18475601241	5
50095.84794918993	49975.558507705035	5
50063.61460763692	49991.76386761078	5
50094.00403763277	50015.29056799319	5
49989.57831316777	49974.890033475094	5
50057.04830391606	49989.259419970294	5
50012.46103043855	49975.64963659148	5
49984.81162842369	50073.46345186573	5
49966.91543526375	49961.41409784018	5
50076.26447702638	49999.270722930974	5
50068.811732644754	49957.9679618862	5
49950.23086834136	50033.403186584714	5
49993.41584320375	49960.73305016119	5
49976.10480793715	49990.541426464035	5
50051.36169315808	50078.49542872651	5
50076.03170722008	49971.926963197104	5
50085.406699271945	50041.78008908258	5
50043.92134493312	49966.16431941498	5
49972.43964920557	49968.53221726915	5
49946.67383599486	50042.5666553062	5
50037.24882451843	50111.92812779505	5
49963.04096208921	50054.86744174037	5
49986.67242257156	49983.394589875636	5
49940.49646924418	49968.565848006714	5
49958.615591197224	49950.03726535689	5
49938.6861934256	50029.66794043751	5
49974.18893013193	50073.16069542869	5
50085.75144723311	50056.403053594	5
50104.75468025746	50016.93225787562	5
50113.98014118582	50014.864366002694	5
49958.71535636808	49978.099100001156	5
49996.790848652956	50069.225889816174	5
49934.69891713006	50042.52586324422	5
49975.13374288668	49978.62095150035	5
49944.50519299849	50036.882796276586	5
50019.989077182465	49952.03153497413	5
50079.884180920446	50006.32635600888	5
50051.58640244194	49956.59631405947	5
50124.97245196573	50010.68142828575	5
50008.221364200384	50001.993344371425	5
50069.64848697221	50074.607740231455	5
50070.75185622717	49991.76717933861	5
50052.244273330405	49972.35633996087	5
50093.87445116101	49963.50947665046	5
50133.69677148478	50005.45991267592	5
50127.18898749942	50002.05825698991	5
50006.03530463123	49958.611118402616	5
50096.03582345558	49981.97404897803	5
50087.272780443374	50028.5292679878	5
50003.01677851823	50075.345368806826	5
50100.49647273825	50051.18682116726	5
50080.97478700684	49977.495117653096	5
50033.29191162658	49974.18962407802	5
50002.66251975875	50034.623877882004	5
50093.80917551281	50056.15081859069	5
49992.516624354634	49949.90790662227	5
50124.24296289886	50020.6889486638	5
49983.36028415532	49991.88617264754	5
49969.083821752196	50078.11977119057	5
49927.779708456255	50011.50247855473	5
49948.94698168446	50056.584226763116	5
49933.71991312482	49984.75526861799	5
49925.03753961499	50038.18767057592	5
50136.14792859703	50024.89612515877	5
50001.57552760738	50064.887553226785	5
49957.249430260585	50049.16986717409	5
50045.72456206645	50093.995974018646	5
49924.606876106685	49993.65056033024	5
50020.57577812687	49967.5441871734	5
50131.62105968913	50011.51777728112	5
49982.65433723046	50082.3859237255	5
50026.16386577508	50089.16259984359	5
50021.030579531136	49987.05047579517	5
50072.06988587737	50029.5604977001	5
50098.97133908253	50025.03549209997	5
49963.08806459446	49956.23333510312	5
49997.32590184428	50084.33495483474	5
50013.05481056822	49945.39773007974	5
50120.82007434581	50004.851977773855	5
50010.05546868625	50092.74565929253	5
50078.3429390434	50055.58943433879	5
49998.51494713448	49937.22381769166	5
49932.51802782944	49991.18730714176	5
50142.957376925624	50004.24591783883	5
50136.009180298104	50036.07368636667	5
49956.74684770849	49958.64114085449	5
50090.01514259911	50022.08444598928	5
50051.56862978187	49979.56455647421	5
49979.25900199362	49970.37999972178	5
50063.348367162755	50072.62339644805	5
49959.871417571136	50062.28714490001	5
50150.67816872996	49999.62716178706	5
50106.45428156871	49982.159284274756	5
50083.50376311455	49969.46654463004	5
50113.45223546623	50051.61737734282	5
49932.73947980874	50050.23709680333	5
49923.66810685877	49980.56978856504	5
50006.04876359829	50085.79525193065	5
49955.183956850364	50071.8161417428	5
49984.85490440793	49954.666656487156	5
49955.73746087902	49969.699986639695	5
50078.39382570191	50016.073285222476	5
49990.52818387912	50095.584899831694	5
49995.94937085921	49925.43521527723	5
50028.50141842696	49957.94656780948	5
49979.46407245363	50020.74334972119	5
50074.31927623387	49948.45852424953	5
49942.595573116836	50053.85585097817	5
49986.067632844264	50088.08820276196	5
49948.270892206805	49965.84696603963	5
49994.83589305931	49916.92605999117	5
50129.98541061966	49991.7462921861	5
50123.25624985014	50026.79785850056	5
49993.586717976556	50076.153504472044	5
50051.84690038164	50097.610221682786	5
49939.752579477565	49954.656426718895	5
50150.87830599994	50007.728372154925	5
50051.31476930004	49963.3473070612	5
49986.037901308366	49922.26044868306	5
49911.46734015077	49998.45051213208	5
50122.34605758082	49979.26073113658	5
50023.84433695801	50097.540926973656	5
50026.59567149313	49944.96505938803	5
49916.01851272133	50048.88128227586	5
50029.19728853352	49951.61841438522	5
50017.5253571563	49934.762357933825	5
49927.54678351416	49963.741267828904	5
50134.167085240864	50017.18982938879	5
50033.30836048085	49938.8990402885	5
50069.92392451499	50063.61406690965	5
50089.5398214202	50010.24220333858	5
49927.582555454195	50024.483205978104	5
49934.3118799925	50023.576765192825	5
49964.3047621218	50082.95305828689	5
49999.69922725788	49949.72246568232	5
49979.22363143478	50068.955531920554	5
50142.45608883034	50037.26111285432	5
49924.867501543624	50053.50385152932	5
50014.82074936722	50096.88764421063	5
50088.997902701325	49976.962148860366	5
49964.35511757501	50094.638442968804	5
50025.297961888245	49971.87731071371	5
49965.273242850366	50109.52361344727	5
49961.44900064494	50100.280133553424	5
49962.83253694483	50075.847888414115	5
49978.651088131526	49915.55936744452	5
50047.92435984648	50106.85204635792	5
49978.9713970699	49960.01274404945	5
50030.2590497407	50121.78018316299	5
49928.0273755045	49949.94512700612	5
49992.25491920008	50089.71772882953	5
50043.19582574956	49956.55852659025	5
50025.53260710663	49931.26045321453	5
49904.36823874242	50046.865301326776	5
50154.6787304154	50019.630469169264	5
50032.17418298098	50129.956586192544	5
49954.98988021027	50102.9418161216	5
49945.37351699293	49943.68493124487	5
50144.17998651186	50018.101148762944	5
49938.83059153058	49945.89294176894	5
50162.621060997575	50008.50694356192	5
49994.91911682177	50103.019004563736	5
50110.892230532365	50063.86516400643	5
50082.36656957099	49952.2157837934	5
49985.84617684593	49935.70360087379	5
50111.11659630781	50033.01210727046	5
49922.844279682315	49957.26886022478	5
49917.9145716414	50027.24762507031	5
50150.14944854431	50015.376833108574	5
50058.059335289916	50080.403841898646	5
50124.23462979722	50040.495445574445	5
50058.63243140899	49967.062367005296	5
50091.66390719858	50001.147325641374	5
49990.710781038775	50068.49178803303	5
50006.92997065546	49950.83413477917	5
50038.15660929826	50137.847960239065	5
49971.52268823587	50084.03045996196	5
49926.481315548226	50030.8736039428	5
50050.74483672362	50140.52422455662	5
50079.990242219894	49962.56210687474	5
50061.277636644925	50087.81200011685	5
50058.438723320534	50104.43606526996	5
50044.03257973749	50146.48183034078	5
50129.85812349018	50024.273403502586	5
50020.457974447054	50087.150810867366	5
50108.63669979649	50026.78568704056	5
50151.62565177584	50037.611631036154	5
49975.52949290492	50114.688643725036	5
50102.29111638808	49960.8993297906	5
49999.18315195725	50094.75095296353	5
50064.13120153973	49952.19442474126	5
50112.53551355108	50005.5860374955	5
50074.33096207154	49942.358620283696	5
50103.08561401201	50030.403154699685	5
50038.0451521353	50123.065483493614	5
49940.41524253471	50004.2511735192	5
50067.34770074667	49966.69680075741	5
49955.76516672784	50057.35059258101	5
50037.70425394243	50090.78976615631	5
50143.05587651799	50027.11532369778	5
50159.79256227525	50000.373786263124	5
50063.51142982033	50135.38403603964	5
50051.8118369195	50129.98413400929	5
50092.382173558195	50063.23044265517	5
49980.28019093264	49926.06583470012	5
49946.313568496684	50012.54803147632	5
50012.359008717685	50036.37434319144	5
50128.26168707871	49983.395657121095	5
49953.32945628379	50065.17607782598	5
50161.91378204895	50016.31306718288	5
50037.93447808695	50103.445247247946	5
49913.87417052809	50013.37138040027	5
50050.519948710484	50113.139530414104	5
50061.795056258125	49940.05005119556	5
49902.18197212562	50055.20602353711	5
49920.311746793275	50020.30542104327	5
50085.75313386142	49958.28604674903	5
50061.70063291402	49960.07962978903	5
50103.75150765136	50005.269721792065	5
49964.6988453092	49946.9894144147	5
50075.06047730091	49957.790858511566	5
50106.13549274749	50054.33344035865	5
50153.16112252918	50030.50861846939	5
50117.69003952912	49987.1553398245	5
50120.43440020148	50014.99633357401	5
50099.76350302939	50064.41616752427	5
50044.51404584235	50157.46391964667	5
50116.90920408247	50035.67834886038	5
50138.4099671016	50012.7542536535	5
50168.40357156401	50012.08138830792	5
50058.479085353494	50124.43449540189	5
50018.83249945557	49942.6872360749	5
50029.04911701177	49917.01199888899	5
49945.672837388745	49956.016688477204	5
50111.56565636808	50044.6389478655	5
50101.986388712605	49948.486263226725	5
50111.547422293865	49991.60020589624	5
50159.43666761984	50027.91645061332	5
50076.435323043996	50073.44682765491	5
50075.487053449906	50137.87606701544	5
49948.24831489242	50076.86059407299	5
50062.9130328233	50112.29499383226	5
49936.60785673625	50057.40381434288	5
50068.60338122787	50094.74825800589	5
50003.577414399304	49926.37126126293	5
50129.62149313884	50035.449405239975	5
50050.40490704289	50146.87947050736	5
50001.95621875418	49942.19176867514	5
49924.763335255775	49941.071603373704	5
49976.63910250983	50078.74631379724	5
50092.343265137766	50038.43592706082	5
50008.02477600449	49940.93015938973	5
50106.326561682035	50040.054028616054	5
49955.57795519187	50093.578885583374	5
50022.512850703155	50124.97976199537	5
50090.97888693992	49954.10569049038	5
50070.77412281617	50133.975992150044	5
49928.004673271076	49986.90547908222	5
50059.329254361364	50036.00428261758	5
49916.50372577692	49941.98563581768	5
49963.251960650734	49997.73884855211	5
50124.83069964677	50061.59967834611	5
50017.24551800253	50114.110787926984	5
49916.80284515244	50056.08953209045	5
49923.16325051074	50044.54229110021	5
49910.333937148214	50039.179968466924	5
49934.73451388593	49970.96678522508	5
50008.28089713456	50122.26113863895	5
50065.08544986008	50099.887871539315	5
50092.57761165964	50069.63453134167	5
49920.334028762314	50013.150839074486	5
50029.68104338986	50107.968439011136	5
49946.3719493467	49950.02702160478	5
50163.38965719859	49991.829637686635	5
50112.39577685608	49975.83348570181	5
50001.643254092625	49966.96249823541	5
50068.52296210118	50084.13619696128	5
50116.05462978276	50021.65409709807	5
50015.84342877651	49928.37523255289	5
50113.268443068235	49946.70356031148	5
50057.740562083934	49945.51118731077	5
49909.98012492138	50006.26839223039	5
50033.974950796044	49960.67586731671	5
49903.45685728965	50009.17219598362	5
49936.03750949994	49963.28670630637	5
