# Supplementary material for: Abundant Topological Outliers in Social Media Data and Their Effect on Spatial Analysis
Source: PLoS One. 2016 Sep 9;11(9):e0162360. doi: 10.1371/journal.pone.0162360 (PMC5017681; doi:10.1371/journal.pone.0162360)
Supplement: S5 Dataset — See the respective attached file. (ZIP) [file pone.0162360.s005.zip › S5_overlap_lws/clust_60_69.csv]

50000.0	50000.0	0
50005.617866136956	50000.0519731636	0
50002.52047643192	50004.876090250946	0
50002.689334711264	50003.13657812308	0
49993.82957819091	50000.67820598295	0
49999.02133034173	50002.74311771021	0
50000.62508924751	49997.57153556058	0
50003.12463782944	50000.09610427862	0
49997.57385027558	49999.84121669528	0
50000.7474054147	50010.00724846448	0
49994.4714122237	50008.6578664922	0
50009.65697956892	49993.518401903086	0
50006.21919399996	50005.54852243241	0
50001.095320914435	50006.51696888545	0
49997.76648551505	50011.80979805977	0
49992.871942356476	50015.39754370275	0
50012.74981278483	49986.73871695857	0
50018.58647191826	49990.55611261125	0
49993.479156172514	50013.71835514086	0
50015.96499319302	50006.705808788436	0
49989.3655601913	50011.220919868014	0
50020.12901804716	49990.64524344877	0
49997.53397774438	50013.28163175991	0
49992.02291687238	49993.22394946702	0
49993.70087287382	50012.49075380555	0
50014.038708603686	50009.481436982765	0
49990.5206090736	50010.10707474396	0
49995.815075999715	50002.757859915895	0
49988.57262477311	50018.87567586168	0
49985.205754429204	50018.991416067714	0
50000.753092597726	50008.92987510806	0
50007.12835689727	50004.5064469943	0
49988.18316939765	50021.965627571284	0
50023.00980510928	50012.84799172331	0
50015.303310407464	50002.549411548316	0
50003.71952171015	50003.70894044671	0
50008.88986368925	49979.077652611086	0
49996.81979534139	49995.34390749475	0
49998.94671960802	49990.96645783639	0
50007.58827520875	49972.71365685861	0
50008.876317257826	50005.85307888341	0
50000.8144250401	50013.706889942834	0
50003.714838425534	50007.820901458785	0
50001.588387733704	49976.2283774819	0
50016.100105237405	50010.206884821266	0
50001.35678820628	50015.50812547974	0
49986.21253594532	50016.916857276745	0
49996.35393901498	50000.28888942667	0
50006.46273709469	50012.86513056279	0
50004.75420497777	50017.69122242193	0
50005.66435559645	50003.276707844845	0
49992.34798452613	50027.8751629872	0
49995.45944176766	50024.66749863028	0
49984.74545734642	50026.693621182414	0
49991.107740510946	50005.27986082665	0
50002.66515454976	50012.75072682848	0
49981.244047583124	50021.223953608634	0
50024.3612314805	50010.80504013063	0
49999.239320752036	49976.959525565035	0
49987.115787018316	50000.97386580161	0
50005.81254185144	49991.93259326773	0
50009.513775259125	50007.19859393015	0
50022.34214683989	50018.54227954308	0
50018.211643719034	49989.32904480352	0
50004.547079700096	49982.58527082029	0
49988.8456146988	49993.5372812326	0
49990.448020219235	50002.43383338751	0
49988.8883163795	50025.70348757823	0
49993.95605091015	49990.62298435866	0
49979.57349343251	50017.44743331287	0
49993.61998194337	49998.8335980756	0
50014.931316771435	49985.91142186888	0
49993.608343833825	49992.74728509485	0
49977.440538726456	50020.13597552961	0
50007.968850473684	50013.02057694987	0
50013.34750767807	50004.97356768187	0
50003.200530054564	50017.44372002275	0
49999.23305352258	50009.409663930746	0
49991.425046132455	50023.405105677804	0
49994.724523319564	50019.00029264135	0
49991.27881765631	50010.76046682384	0
50006.84586173645	49978.00618291794	0
50028.831314768526	50011.34911333689	0
50001.3612650346	49979.21196468529	0
50020.98863127538	50004.80596532164	0
49998.75093557429	49995.82732925432	0
49995.4441258003	49997.28253788326	0
49991.489081565116	50012.21829990068	0
50006.24099323281	50011.48454490207	0
50004.79866590971	49991.89932227533	0
50016.233772829895	50003.19904894724	0
50016.714459267714	50015.182749829175	0
50017.7315448403	50017.16734048088	0
50021.991572317085	50017.52189201108	0
50006.91518930322	49998.42962103721	0
50007.56048927315	49991.89347014625	0
49993.93809606977	49988.93913320493	0
49987.00664227186	50012.58033247648	0
49997.0858178483	50008.93395138812	0
49994.04919956522	50016.66461972759	0
50011.84285352973	50005.72617756539	0
50014.481944166946	50006.68362759123	0
50007.871174675056	49990.44715453634	0
49993.63386266311	50008.00409428245	0
50022.74306037996	50021.18141586944	0
50005.93254669708	49984.05523899566	0
49992.24889826113	50009.939607623324	0
50008.4427934885	49998.58463635654	0
50001.04290890485	50011.37214186102	0
49999.3052704781	49993.19977632991	0
50010.89753360852	50022.16578353757	0
49993.175524820836	50006.918569045156	0
50016.91622746796	49988.41137453173	0
50003.59408194109	50010.58844588422	0
49989.481770527505	49995.4861177332	0
49984.73585085144	49994.20070302458	0
50012.837114776354	49985.1365133406	0
50000.34305247011	50012.785151609714	0
49995.93687457166	50016.99500522154	0
50003.31097355637	49986.238309245724	0
50000.04605916713	50022.082498322925	0
49979.589436539696	50028.499326432466	0
49985.52414874005	50010.01286309389	0
50007.108907010544	50020.95847414887	0
49986.966473469394	49991.51938352491	0
49996.327747491756	49980.00227674999	0
49988.17212697217	49996.38698153703	0
50019.31313217457	50007.61923985611	0
49992.53588896353	50022.37133355393	0
49999.09466713823	50013.476121375024	0
50029.14446966455	50014.75448633938	0
50013.38928689112	50014.433837214296	0
49991.27886238349	50020.93796858425	0
49991.83480712943	49987.47643329798	0
50024.589045646135	50016.69583277622	0
49990.247207031265	50014.37724764673	0
50003.43966867959	49997.20275845644	0
49979.17630883298	50019.5881879999	0
50004.97473340724	50011.470830402024	0
50000.53356820436	50002.76897484182	0
50001.61653316917	50021.572832778234	0
50018.94424032681	49993.60663840168	0
50020.38047703234	50020.74765985587	0
50003.83350669472	50012.03122730116	0
49994.89504568151	50012.84439750901	0
49996.87682846905	50025.861913791916	0
49997.098711243336	49994.16967536577	0
50008.03526460013	50010.35644971345	0
50001.92318083519	50017.45295154525	0
50000.377491796935	49976.984220335165	0
50026.91338485968	50022.55672487124	0
50010.45322470468	49995.07446463879	0
50025.84685964897	50018.18498681671	0
49990.80211823522	49972.58716393453	0
49994.72272385651	50011.37120620343	0
50001.852378398005	50018.878474248006	0
49993.667654834906	49987.16892821146	0
50007.45552580738	50016.24722775261	0
50006.35128652182	50019.260102430024	0
50017.30387364059	50007.37394946992	0
49992.58703477916	49996.877168060775	0
50009.947620039384	50010.555094314834	0
49981.69947842373	50032.69512916941	0
49998.7770444248	50004.736977470784	0
49994.8396787193	50028.32619228644	0
49982.117999111564	50004.50644407321	0
50013.2587395598	49973.331376080634	0
50007.117533706994	50013.97330272922	0
49986.106936163014	50005.875429998	0
50001.72815943438	49991.6223069385	0
49998.46111792426	49998.329947724305	0
49993.05079443288	49995.51758079045	0
49989.09372078051	50029.30164552847	0
49992.520614717694	50005.040407713124	0
49983.052676738946	50016.443790599325	0
50009.99933301167	49987.13042252917	0
50015.98052851708	50019.71642252736	0
50016.21088632802	50021.48245778065	0
49998.70534882709	50006.917655615514	0
50009.12283055781	49982.086019546914	0
50019.024422535396	49979.180277617896	0
49990.26812337824	50030.2433063761	0
50003.491373859586	50026.35326489596	0
50014.994024579595	50017.72461282274	0
49999.503039100484	49979.993643984395	0
50016.59446989725	50011.704717480185	0
49987.5977680182	50016.2290938631	0
50006.390223561066	50006.65247227412	0
49981.80446184957	50026.90913270939	0
50031.93010862833	50017.21669287606	0
49987.002216492045	49994.37889454773	0
49985.92984921823	49988.95089163288	0
49987.43993140122	50031.405447704085	0
50013.74744611762	50012.43595942395	0
50018.7613895136	49998.645986736985	0
49976.04473665306	50022.98122919165	0
49987.940111189746	50038.4642042733	0
49998.49833424281	50015.34065276485	0
49994.770924699485	49982.39483626172	0
50000.81946056605	49989.27299020345	0
50016.92192325264	50018.480079521134	0
49995.77472700451	50009.82146876009	0
50025.69800720146	50020.491751462134	0
50013.55698775832	49971.58637274212	0
50011.00484594075	50005.00909070638	0
50026.67566909949	50012.980460931394	0
49997.33402353429	50017.842517393554	0
50004.40707653658	50000.68201633885	0
49990.062388632665	50021.873354042815	0
50007.94935946199	50000.55027054603	0
50021.52709422977	50008.28070517207	0
49974.42067889195	50019.43514323515	0
49993.46267817778	50033.181532471506	0
50011.86235055272	49996.41798817724	0
49987.663678211175	50043.84812144951	0
50007.67900232572	50007.70860501627	0
49994.15871647191	50038.08133593811	0
50007.33149770581	50022.79586273945	0
50012.948596504204	49999.23930996417	0
49994.60830319436	50003.57991862978	0
49983.259687413985	50006.67382320212	0
49987.767663779436	50025.748578925755	0
50000.377272225785	50031.02940101947	0
50006.200386445016	50001.51095319235	0
50025.26392312976	50023.16967630435	0
50013.22075925868	50006.565093937745	0
50016.585940684716	49986.990231434385	0
50010.34109688018	49983.7662747601	0
49986.57033639794	50020.426911942945	0
49995.74608418766	50014.093268935794	0
49979.820894012235	49999.83087349788	0
49992.848058799624	50018.606894891454	0
50009.49589345917	50004.08409166397	0
49995.445185531455	50015.34504338111	0
50012.65381958483	50021.704694713684	0
49996.32469968638	49986.25708256548	0
50015.35167753262	49996.81578074006	0
49986.545683340795	50011.15751195093	0
49999.01544000135	50031.23030123682	0
49984.04955694483	50033.704391224725	0
49996.34341982974	50016.06335658903	0
50003.28740459564	50033.504668726906	0
49991.228567853206	49998.994701024145	0
49998.48690694425	50034.82578726027	0
49978.796080530774	50029.228557862385	0
49972.68784987362	50023.40757561975	0
49979.767530607896	50006.443727209575	0
50003.901374846355	50022.071294366	0
50006.68412061943	49996.90955893893	0
49984.807419862154	50032.82916653138	0
49978.76889817724	50004.212907244015	0
50003.12234167268	49996.03595609164	0
50015.35949676402	49981.16546488212	0
50022.09116220106	50006.067597515845	0
49983.69614882663	49993.828876330015	0
49986.78398419033	50021.42345671076	0
49981.729597247	50017.71289487197	0
50005.12751088182	50026.85013294925	0
50006.22458721331	50010.28292114303	0
49996.483865586386	50007.00468741623	0
50009.52473506737	49992.39278211181	0
50014.49173332011	49995.93493838386	0
49994.50958438835	49996.90612479115	0
49987.59907203679	50009.38172949153	0
49984.960476002576	50031.0667794853	0
50008.74957161253	49994.92256567525	0
50010.46636301196	50003.077502344924	0
49984.148036034974	50017.19326230654	0
50004.971353289846	50029.65237519613	0
50012.70520670574	50000.99789815918	0
49989.42472028371	50007.06726861293	0
50027.670453407736	50018.20325321183	0
50011.440803861224	49968.8031552737	0
50037.945541020505	50011.155881581384	0
50001.96560497818	49985.14721363819	0
49991.94746759981	50013.46046976003	0
49999.00956378052	50025.146383235246	0
49982.77803511375	50003.13282277213	0
50014.11323694496	50000.20060613697	0
50023.13171616355	49987.58322604696	0
50004.21835121946	49971.40399318016	0
49990.15117831817	50013.05817990865	0
50008.16124251416	50039.635897582004	0
50007.9107866898	49997.54848848105	0
50000.976005797296	50001.37556251932	0
49996.1869171375	50012.1411597242	0
49981.777229712156	49995.12804494148	0
50010.25573551855	50024.995130932744	0
50002.20217308013	50029.874141640044	0
49990.618018822985	50036.4754032552	0
50022.654906278236	50014.17767062547	0
50000.18629733061	50004.775095715304	0
50025.70954018735	50015.05150700048	0
50028.39076938722	50013.5273054852	0
50004.52778030394	49989.54551679142	0
50016.11597760707	50023.63763528583	0
50012.06226017531	50002.80007589341	0
50015.57500712852	49976.59380574366	0
49994.04699387851	50036.766962947055	0
49994.23147591261	49994.86285691521	0
50014.20591833191	50001.96130031095	0
49991.086709624265	50026.4410707605	0
50011.53302681228	50007.14228004492	0
50017.28634181816	49997.76666689308	0
50009.97828130183	49998.98694511831	0
49998.42280858828	49997.16648699374	0
49981.63287193219	50012.98265475019	0
49991.38352638326	49994.802665766714	0
49998.19710648119	50026.74208698699	0
49989.2673735177	49992.100332574526	0
49983.60754580687	50026.18559871288	0
49994.711411941484	50029.90708723193	0
49985.614406423905	50041.25400036813	0
49989.39807355238	50009.12529163965	0
50001.85647537816	50002.18674254224	0
50007.411759296454	50011.884343995625	0
50012.52113279647	50010.93874121604	0
49995.30592486966	49991.43488924765	0
49979.11028741994	50021.34781520681	0
50011.93847514872	49994.777266105055	0
49997.2733219588	50022.30152669196	0
50003.09050523105	49994.98168183356	0
50023.58458192335	50010.008031241385	0
50024.400635161015	50015.63969515379	0
50009.31669316404	50000.960651664485	0
49988.547157255955	49986.54015875034	0
49987.42716531743	50019.481186598656	0
49984.02617602661	49992.260688525654	0
50006.996567558	50029.43673642438	0
50011.17538221257	50014.127750046806	0
49997.479248524534	50003.13788148927	0
50011.23886805816	49977.80876427163	0
49992.68056377014	50025.21909796744	0
50017.791785206966	50004.10504468356	0
49976.18799995448	50019.12711047864	0
50003.16269428631	50018.86082004992	0
50013.78688239874	50015.99415080916	0
50034.04869841953	50014.82994020081	0
50020.13939552426	49964.31969397732	0
49993.31683021726	50002.431098134926	0
49989.127824122916	50001.31052695597	0
49989.148691333205	50036.650567528675	0
49992.04054653573	50033.88130223572	0
49997.310770919445	50036.47767098101	0
50014.313896486216	50011.5437939993	0
49992.59109417176	50000.573211457	0
50003.566652880276	50030.50523785303	0
50008.267877108185	49989.07992392232	0
50003.849215893635	49983.772560070334	0
50027.92889428372	50020.7037335592	0
50021.73705097939	50009.564116499336	0
49979.67136981523	49996.9167302186	0
50023.68623823112	50004.8260394773	0
50008.60181165578	50003.29954302877	0
50007.03426341326	50002.78519483586	0
49994.34337435215	50032.255215823694	0
50008.65204366756	50021.587738195856	0
49991.824498461094	49968.903099107214	0
50018.683804969405	49969.64528418167	0
49994.911833902814	50002.06249770319	0
50016.093547154676	50001.04383182233	0
50014.49326475696	49993.41580814624	0
50010.70785577176	50012.68365077591	0
49992.09018308693	50030.92397957105	0
50009.82484592517	49966.31554819194	0
50009.86338540017	50029.15447883959	0
50017.04459773899	50009.42883168941	0
49975.05479511751	50020.48444939664	0
50018.814266957874	49976.935422037845	0
49972.86988915821	50011.1602949544	0
50018.73839936864	49964.38397057632	0
49986.31902075687	50007.88823209961	0
50037.84677869666	50013.49214320599	0
49986.7626497455	50022.57075428513	0
49991.27558686835	49997.38676047086	0
50021.65196854081	49986.9755175455	0
49991.72022925353	49991.05799227098	0
50014.31039277268	50003.195809406076	0
50006.33076488964	50021.85080608137	0
50002.45842725257	50020.733578880114	0
50011.95436890833	50032.05146346114	0
49976.475326719534	50026.32249645093	0
50004.463461898726	49974.22705170795	0
49979.26540775074	49998.92037446053	0
49985.75689271241	50024.974625693074	0
50016.455724572654	49985.246793367325	0
50017.17577699267	49991.01902038148	0
50000.601946745934	50034.29818728195	0
49992.16185760877	50007.363039662254	0
50008.80198918544	50016.70893323739	0
50008.86332272949	49997.23757014096	0
50005.45492158128	50004.812675392786	0
49969.349246922604	50022.47156029463	0
49976.08853392796	50028.32756045967	0
50002.331688862534	50006.25738942542	0
49985.74764509577	50012.984861611265	0
50002.02318493679	49998.08436648884	0
50001.91558525365	49975.034283284134	0
49999.095815587745	49982.605861267206	0
49978.35180052781	50017.54967237323	0
50012.38340044227	49979.87179005157	0
50023.600333695045	49993.823460517066	0
49990.4001842264	50016.861106052296	0
49996.075796262594	50028.875218757785	0
50009.63871960279	50009.357844056445	0
50014.32338329563	49980.620621059534	0
50004.370390024604	49999.55927239333	0
50009.933266449494	49981.04026973331	0
49998.279070073906	49989.14790118183	0
50000.09027862911	49985.965986953976	0
50007.58425433884	49982.493922115704	0
49993.48622997502	50027.222240225536	0
50017.4955434832	49965.03907990478	0
50010.51554905166	49989.16362642156	0
50017.824674773416	50002.22275061968	0
49990.75178922058	50034.86742795569	0
50021.88043196609	49961.175165641675	0
49996.64421145819	49998.7371607102	0
49991.75780021829	50019.4660592154	0
50027.913500418224	50017.15451996617	0
50013.81569746937	50019.689133858	0
50004.28831352451	50038.52084396365	0
49992.77931921248	49991.59900125161	0
49978.65701512325	50012.84377515613	0
50004.77482026446	49976.135135741635	0
49995.813684054854	50035.236614467474	0
49983.03468438865	50031.81985864512	0
50004.71734782377	49993.66931775265	0
50025.85747707013	50011.10938751277	0
49968.74387753086	50024.80184334084	0
49983.529336245294	50009.64252562868	0
49993.39848285341	50003.617739878144	0
50014.46718570509	49983.96089301351	0
50020.173441734536	50016.480228422304	0
50007.693507416174	50033.053834120445	0
49993.186312447346	50024.280714627246	0
49994.973836738965	50021.34108776201	0
49987.60408232425	50005.36708203352	0
50009.56722554615	49985.41140067304	0
50011.064823329914	50009.00448136461	0
49987.27549327144	50024.53233017405	0
50005.69923091442	49985.19514755773	0
49996.55414988045	49990.38935152011	0
49995.07237807018	50042.04749290123	0
49995.256284043724	50007.171566107325	0
50004.63754884523	50025.44366895706	0
49993.49255571869	49978.12434827637	0
49989.83621802233	50027.89987456958	0
50001.51715467434	50004.43497947403	0
50001.41748931328	50028.01783116377	0
49988.46472947548	50014.56638681003	0
49995.615601532205	49989.10904325816	0
49999.81186632161	50032.984149561446	0
50018.44718751919	50011.09523383245	0
50006.87791557796	49974.77446315902	0
49998.651631418616	50001.085531096855	0
49973.43281330659	50016.31538166456	0
49999.58320808095	50030.37685735507	0
49993.2894251306	50029.713716955564	0
49975.40500419498	50029.76201243983	0
50024.11542290242	50025.79299951493	0
49999.27756647585	49989.79791973968	0
49975.331603970415	50018.305052245814	0
49989.444688856944	50015.01093933485	0
49977.12504489644	49984.27347298042	0
49990.25690366514	49976.93831099457	0
50008.542487659186	50029.22940403769	0
50030.156146407935	50022.63532110915	0
49982.07322711716	50040.05289780173	0
50015.510839560164	49974.52445377229	0
49991.451148315326	50008.25060634001	0
50004.828070634074	50001.96933190945	0
50005.25330437662	49996.96558677492	0
49985.312292490395	50028.4759868639	0
50009.362837543355	50030.82482796203	0
50032.563228420164	50009.47854831758	0
49995.611104707394	50005.87596824924	0
50030.271117137454	50014.62710637189	0
49984.88558796916	50014.44361380154	0
49964.64000266914	50008.941933773196	0
49988.96237106808	50042.15384836116	0
50009.56366943694	49988.76303901595	0
50003.12119682203	50036.8696976103	0
49992.18350608743	49998.14283062459	0
49981.495117914346	49992.42868929224	0
49974.716587797215	50013.61636381599	0
50007.40338647013	50005.50670355559	0
50004.1132212756	50009.0422421293	0
50010.68776219184	50018.411945879954	0
50015.32555646248	49998.84607093262	0
50030.745394478356	50020.15587370813	0
50025.03173903792	49992.682176105074	0
49972.46927924088	49992.61330818193	0
49996.89332440772	50014.40214761091	0
50028.82168033592	50008.767927582856	0
50012.027869657475	49992.27122572834	0
49986.86969018716	50002.801212535116	0
50034.801909062	50011.167777959345	0
50022.083673384936	50010.63417620861	0
50009.30764203974	49972.31312632704	0
50119.86432076838	49937.16952621005	59
50183.30539789191	49945.71660164455	59
50060.18130201019	49951.76527775431	59
50018.91911726781	50000.71765747172	59
50012.89109137435	50060.73134519915	59
50140.88202144709	50001.00746392769	59
49986.41763433455	49944.300966755094	59
50161.9788965171	50060.26426235909	59
50026.362399081714	49898.506918720916	59
50208.54532027132	50110.576282006135	59
50230.63109458886	50170.294715491465	59
50248.726279915936	50063.00654991768	59
50295.217062285075	50020.51641857607	59
50362.989140511614	50009.58841999016	59
50224.6418357482	50236.64171343583	59
50249.70664440084	49969.23918749071	59
49954.65300611415	50088.56757574041	59
50075.549752845494	50054.81960565273	59
49973.90438985927	50146.97450552054	59
50164.92688512463	50160.809093593416	59
50287.25422924811	50211.30168778338	59
50311.935510694755	50081.89067809863	59
50334.388084186394	50139.42175158493	59
50215.29818786447	50297.99483494582	59
50202.90706914415	49886.92444127196	59
50350.75215542627	50205.45524131291	59
50074.740845969754	49855.347050592834	59
50379.83745779656	50071.186178959615	59
50294.97668884492	50278.54672011799	59
50402.897115728454	49954.76030794539	59
49982.50892729203	50213.54101869301	59
50394.603197774675	50152.17665525681	59
50044.854083745515	50112.46126753827	59
50418.33616559477	50209.56342708344	59
50253.52194650065	49840.82583362225	59
50352.32385342174	49916.11202214678	59
49920.45056470905	50232.470945030305	59
50439.818281134794	50044.312282933126	59
49906.916850446614	50125.68546360624	59
50104.33938004217	50170.235545588475	59
49939.15320613385	49902.379238218295	59
50154.722562725416	50329.93005953219	59
50068.1462280525	50228.93674585754	59
49875.3321510443	49914.27235222925	59
50090.823378092966	50330.99819038379	59
50271.041139345536	49905.59212027149	59
50495.89014886958	50065.71839139837	59
50089.67959008246	49795.29489820205	59
50115.315407566966	50102.97414461213	59
50111.061525817095	50273.49867493564	59
49841.25636306112	50124.00551112327	59
49819.327855402546	49881.18774691554	59
49779.21278893383	49930.56648870312	59
50220.01488288811	49786.03137309051	59
50139.96282200316	49865.53443205952	59
50476.931895143825	50194.246335185235	59
49796.516447120346	50081.9913275999	59
50290.61783428626	50342.360365032335	59
49922.276423234354	49959.99946653246	59
49960.93556221197	50021.77556215499	59
50201.418397983485	50370.11841001155	59
49711.75046385639	49934.09115948812	59
50546.78148557831	50101.04414242677	59
50469.454172712874	50125.33506741667	59
50375.2377867383	49855.36177291883	59
50052.58854340613	49737.47797232978	59
49911.26086016236	49840.320816568856	59
50210.436011695856	49720.76986905742	59
50158.11440604329	50416.83130465165	59
50426.48671510492	49894.32885824948	59
49788.895102897564	49998.29793688684	59
50117.54869081661	49722.71087524523	59
50576.80499624265	50045.05227769463	59
49874.82623937843	50003.168028075015	59
49947.565960305365	50294.500104344	59
50028.063479648496	50336.19044940156	59
50204.20111594696	49653.40895226524	59
50482.70239005106	49922.66967445164	59
50158.785125557915	50230.69059815211	59
50024.74567498523	49794.20941704821	59
49862.96802234275	50181.69620526507	59
49831.307004236376	50238.625037714344	59
49921.38589629315	49774.82006805417	59
50138.03865346228	49660.278011075214	59
49982.11324934331	49745.63853875549	59
50265.34811896632	49665.745575148234	59
50621.93375251146	50090.4067218018	59
49885.75805586486	50068.358001646724	59
50064.623344208136	50388.96984333134	59
50476.887656611005	49990.494882480365	59
49858.89856931835	49786.84087614102	59
50116.68674541952	49599.02007296052	59
50173.091093791976	49559.89036425568	59
49736.60267455673	50036.580269865735	59
49682.37007741226	49878.853330984326	59
49677.13496184631	50024.4658371405	59
49973.164265069594	49825.34566947552	59
49812.913984679835	49744.94280102458	59
49900.328641115586	49712.585459645205	59
50675.165450294066	50131.69694027915	59
49873.24622889793	49654.24881682023	59
49724.533718482875	50095.853474581105	59
50384.66372670365	49793.48864326804	59
50266.474840091156	50399.77075576547	59
50261.53425685077	50466.83143202013	59
50001.06297071894	49680.20022711569	59
49775.180886803406	49795.45066791707	59
50057.079926594495	49570.640700085016	59
49658.01387157273	49963.03097829901	59
50322.53747125188	50454.80596777393	59
50217.162163840374	49518.288617060265	59
49941.122498533194	50358.66368491066	59
49872.400693104806	50282.6427956831	59
50273.28551765171	49483.13026342927	59
50166.80097844085	49484.78010795548	59
49617.05411431004	50007.18310654165	59
49767.65421299418	49701.52256842194	59
49712.10877771312	49783.03740436698	59
50321.491074482896	49815.4043637109	59
50271.46347544273	49743.43330457774	59
50086.73915676548	49510.52320442042	59
50733.74687499848	50148.738672535605	59
50538.61056908485	49883.46361586796	59
49742.932124649495	49849.85732989513	59
50251.1319657687	49603.82687298972	59
50154.957747800014	49789.26526303606	59
49649.55736489424	49796.351241879325	59
50177.422871633215	49419.608811543505	59
50700.48889343451	50200.325318756135	59
49630.08069032246	50074.26662317155	59
50353.71384222444	50342.886964632315	59
50408.579819651146	50313.629727110005	59
49931.91492958688	49633.39501360314	59
50728.44022549285	50256.35312981853	59
50229.748385251994	49390.177503787585	59
49569.0428693222	50043.76818574051	59
50327.23964623397	49637.79434093231	59
49501.832186361295	50050.29369121628	59
50611.35193260652	50152.008508835424	59
50338.60451004871	50515.27366846627	59
50405.23888254252	50388.48080169821	59
50332.590057334404	49463.567323745825	59
50273.966003673864	50532.278266414156	59
49805.339663833234	50298.69019094981	59
50433.33870538917	49754.02092435337	59
50681.1234720756	50069.195869394134	59
50376.398857305314	49507.464605244124	59
50390.28620201296	49568.21861711836	59
50626.92552608028	50009.47294239394	59
50615.06365920571	50220.40613278378	59
50095.462493849256	49447.14156057917	59
50340.626361015515	50584.229703627076	59
50654.01656756399	49950.3321092433	59
50710.83215700278	50013.86439842755	59
50358.415996865784	49690.56055926322	59
50509.16442684276	49829.91310994041	59
50155.04085091821	50481.674848490904	59
50396.31100694242	50617.878579311844	59
50797.58457871669	50122.63277201495	59
50490.122111242585	49715.299685097096	59
50305.20911966369	49409.89209815025	59
50706.74555124278	50314.92596202755	59
50276.30283270178	49548.87011353653	59
50797.16412960146	50258.214929917	59
49913.18875160044	49569.1987497909	59
50239.95134574915	49327.704900433935	59
49599.19214890565	49758.53668974369	59
49785.35429560567	50194.47990572507	59
49732.84398438282	50156.994498073036	59
50738.34168240562	50375.44194237174	59
50047.6596822655	49403.45690232383	59
50041.64448973425	49342.486148855714	59
50212.88060544649	50547.441529576376	59
50793.03122246144	50339.41353095639	59
49936.28668794976	49512.471140588714	59
50408.37410763515	50455.69014075742	59
50364.672838859085	50269.99704554933	59
49550.42346196775	49980.22800596439	59
50087.13019343637	50451.48081842909	59
50652.23047757031	50278.33598845252	59
50863.42038887266	50137.367428383994	59
50022.63533350413	50441.72001755075	59
50437.51185339716	49515.133420839855	59
50107.92873739789	49384.13317266807	59
50620.94935681425	50339.6553382311	59
49993.45484678787	50494.61843855372	59
50559.60450865703	50188.510503384365	59
50178.42028340484	49351.89976419347	59
49450.78557675547	50085.43010184209	59
49449.84881362313	50006.38235950501	59
50238.816624109895	50605.162127777214	59
49579.60504691632	49922.263301380604	59
50565.54467610046	50364.76353796373	59
50073.641268961714	49641.00943803658	59
49829.92808490613	49602.46516340707	59
49540.22660221497	49745.85732079309	59
49872.93994537926	49492.92286953566	59
49388.471034818554	50107.16868132089	59
49743.76878123082	50313.47670520968	59
50550.46573639883	49741.642281256165	59
50789.46443003494	50410.40451858152	59
50150.71143146553	50554.44844329197	59
50572.99641874891	49974.827377850364	59
50517.58967761532	50322.66381486585	59
50398.618065762814	50554.54108961925	59
49487.87869573752	49702.68067556511	59
49724.7179603879	50226.52937865308	59
49570.917431408445	49816.88546907127	59
49992.54809861515	49619.10717348072	59
50099.65296689677	50590.48866284889	59
49482.45197621723	49768.69735328169	59
50921.53360430385	50116.26060100903	59
49756.73499700661	50375.71507003817	59
49814.77952001214	49469.28416849557	59
50554.33746732001	50250.02198341859	59
50454.4240884018	49572.799569805844	59
50464.86507492329	50492.918553518866	59
50291.789754522746	50642.111431222445	59
50499.167527165526	49648.19228901698	59
50384.907522010944	50677.33556543877	59
50012.558135082705	50553.52166804623	59
49696.32380300112	50354.37197568651	59
50943.26338029587	50175.07425454107	59
49449.57229285316	50149.119488867465	59
50679.2732256042	50395.52216488731	59
49646.21784779553	49716.0764232709	59
50219.730288704035	50667.915759423246	59
50333.22738141322	49753.0395280739	59
49648.21025560185	50313.51869897044	59
50301.108417089206	49304.9216407517	59
49334.95206491474	50140.957706535046	59
50371.204540794424	49406.64720289572	59
50446.909512102895	50652.32909874911	59
50854.25185456142	50360.41303271253	59
50511.88792350576	49536.66934576053	59
50281.08113118589	49246.528602539875	59
49968.718165005535	49459.66725165512	59
50411.914986070624	49458.13956445887	59
50547.29996917943	49478.19789673337	59
50606.768285256636	49780.62581394464	59
50098.65009100318	49308.860840053	59
49488.475143279305	49956.954299207	59
50613.350647114334	49461.56198921107	59
50012.240962773576	50618.78705257187	59
50841.276252688825	50442.810627392915	59
49431.27894815564	49723.191227727635	59
50452.31960752994	50261.76861789888	59
50446.17929220358	49827.02031165572	59
49294.982461351705	50195.4270578262	59
49764.02556043611	49616.81372879409	59
50175.07632817812	50620.48427381616	59
50741.592991359954	50072.34403826497	59
50889.17822507649	50305.171634420374	59
49829.79081600556	49536.64468652509	59
49580.20261988678	50304.947551275975	59
50862.52264538802	50248.52643129156	59
49547.67914388239	49686.08159808974	59
50702.54622461469	50452.02175931807	59
50786.35433683499	50183.52010204045	59
50155.48129993646	49279.57205876396	59
50510.63074231246	50532.51388362494	59
49513.94002271706	50306.30806281531	59
49503.97262336845	49641.150843740135	59
50019.51299480207	49505.5168105601	59
49572.21892435909	50244.37935196933	59
50616.31293831855	50403.94210781321	59
50630.8993886501	49401.72997796855	59
49240.47002174605	50222.39166124338	59
49757.26672368117	49501.99436832193	59
50217.734252852504	49258.11683940906	59
50465.07644196912	50575.915954685384	59
50567.16187846376	50562.704850259826	59
49594.34171512674	49639.52417349936	59
50242.95396140124	49199.36515099066	59
50760.81289265254	50469.078338338244	59
50414.47549215288	50732.64434197369	59
49709.012596680244	49714.28790670376	59
50194.95754527641	50724.746514145576	59
50505.42263216387	50665.767805769996	59
49437.80216069981	49648.299311511735	59
50621.55802052585	49717.422121223964	59
50318.7942167634	49193.05165929831	59
49517.90933458645	50155.513966599836	59
49659.33055227376	50221.84627893117	59
50149.36772182475	50679.39475630604	59
49671.439113716864	50129.8031968842	59
50568.4823035154	49681.19686037996	59
50524.67248178747	50473.601755219825	59
50129.3269417148	50744.45673960222	59
49399.63258124172	49601.412813392846	59
49578.3145917358	50127.9257683423	59
49819.33589799924	50369.14659861561	59
50902.21464846997	50471.70104516983	59
50596.063773450966	50468.772601335455	59
50669.120022406685	49759.336089673474	59
49513.91238774327	49835.64621294445	59
49968.90003323918	50663.40175688337	59
50906.59853300645	50535.39094426177	59
50827.50504683322	50505.71929043947	59
50204.79921064646	50018.0005180152	59
49880.068206945994	50350.63547501287	59
49239.665686384054	50285.9504325971	59
49509.53494859398	50238.55824233883	59
50650.39220860485	49661.526138757064	59
49951.382854253774	50557.43285837328	59
49449.016470196286	49839.10751883489	59
49551.19315573261	50360.32643193193	59
50593.25904583655	50620.70825949835	59
49221.85946869345	50156.530083629885	59
50578.87143740441	49835.235086868044	59
49694.32370717385	50421.22250635164	59
50574.28221822774	49368.25760832249	59
50605.55589071481	49313.22193838457	59
50650.25163020457	49600.3586773332	59
49479.59831533501	50359.11802232985	59
49224.956978121954	50096.50485253001	59
50709.9416620908	50511.70050123939	59
50653.296379423555	50641.02406614012	59
49513.99638826132	49899.41945975472	59
50718.3215973163	49938.11282761576	59
49987.960486087664	49557.419497039045	59
50404.30207460018	49641.53665864285	59
49529.06714706061	49582.50943398463	59
49952.53439352514	50419.632960141374	59
50794.90674361083	50030.91206238906	59
49759.12063857475	49440.43084144306	59
49440.88326605509	49914.63651354145	59
49386.086958842774	49770.120802726975	59
49323.33599062727	49797.960935733434	59
50949.75333780582	50426.853166288434	59
50444.99461157494	50784.94338944573	59
50491.311396682824	50421.711818360905	59
50500.98299931701	50810.13463681034	59
50355.10138140049	49336.11695992977	59
50695.03421675305	49404.16864103878	59
49813.59491484855	49408.17796395121	59
50638.72572940148	49524.99567376309	59
50924.688500157725	50256.59269535496	59
49339.30789897559	49576.58329072437	59
50546.072913081116	49303.047870522285	59
50518.56600832647	50871.219783938344	59
50396.9444523649	49291.00036966328	59
49870.226867209545	49384.139575264104	59
50045.59601390096	50676.37391141295	59
50699.00018566692	49506.3779556633	59
49905.964853214406	50679.900236307076	59
50644.355576727576	49256.179172629796	59
49382.88783873327	49894.53332746851	59
50627.976690909134	49874.21335529865	59
50886.06977315343	50057.85028062135	59
49614.72455203181	49862.43578447455	59
50466.46603666503	50362.74256233069	59
49445.469318635514	50230.51567111119	59
49276.5992596053	49589.637144158965	59
49744.06464485423	50465.48334094215	59
49395.01606161399	49535.622626674725	59
49217.55623682735	49615.51397156945	59
50413.26815958523	49226.35835732744	59
49395.83052377623	50184.67312755457	59
49604.46411653917	50394.03924652463	59
50663.704481846595	49346.17219225225	59
49448.898486027734	50293.11492894833	59
49507.2728233573	49518.36760713848	59
50516.86004329495	49402.42472313413	59
49154.26084811704	49633.25148000681	59
50546.019903625885	49236.777969995535	59
49603.997970446195	50183.5333259474	59
49321.03339747028	50080.64739569346	59
49881.23472766687	49320.11664686568	59
49804.95388138457	50462.464271842444	59
49374.82184204308	50038.97330642371	59
49930.7953761831	50482.08580158538	59
49467.288194141605	49590.567741148014	59
50484.18159750397	49299.6497382744	59
49461.14300498559	49479.23073650166	59
49221.72197907524	49684.05505997166	59
49802.77722547443	50526.03187248957	59
50768.71388025904	50532.23873886746	59
49655.57765301277	49655.2181414827	59
49719.69825000513	50520.8111159656	59
49511.66900219749	50414.39735485769	59
50067.70334901191	50524.77056532214	59
49388.22096329926	49975.419845162745	59
49157.585995196234	50172.66826965007	59
49321.90555384605	49858.57772713306	59
50026.11174600109	50742.144688770684	59
49982.047026207176	49375.75603043929	59
49854.431726917486	50557.345800815856	59
50751.422228574374	49426.069770923	59
50527.457076869556	50754.04088535407	59
50731.51505257485	49747.92224778693	59
49727.8054880727	50588.93326525002	59
50287.5434385196	49134.60387044442	59
49165.61149550933	50106.92871170233	59
49099.377815275286	50151.03696332784	59
49398.2471310282	50330.769617195474	59
50712.09637655873	49595.11827613759	59
49184.062920334596	50319.98657229473	59
50086.739944559784	50786.9486335757	59
50737.70974602225	50592.25591473184	59
50310.13100359711	49959.99536869378	59
49954.29174901762	49321.37142113456	59
49825.83240624188	49292.76066651373	59
50484.248666234635	49227.441129505336	59
50702.223898354256	49296.66070633541	59
50794.193312079165	49768.85037786622	59
49130.9875813099	50284.62853191785	59
49270.209484954634	49896.816218449414	59
49385.95653142407	49475.24349846268	59
50310.07535477711	49078.23917143114	59
50384.99881790085	50791.61866013039	59
50586.71630692735	49584.7802523429	59
49246.193371433554	50039.90300866779	59
49659.948450210206	50480.52673185821	59
50322.69414751301	50775.869005348475	59
50762.7942438834	49292.13888363575	59
49151.56139827381	49701.29031658171	59
49320.47625643295	49460.42124594401	59
49039.77744078032	50133.787968244455	59
50763.83075479435	50655.85999794243	59
50596.94639462138	49198.25740450746	59
49091.35431040938	49713.106220982954	59
50731.965044039665	49815.347218579474	59
50978.44489629345	50488.781917006265	59
50276.96289965862	50817.581109035775	59
49656.63790101643	50547.12775638204	59
50950.73042584721	50041.48305671469	59
50032.818817580985	50173.799076331816	59
49284.48567055602	49989.55269700329	59
50741.05804779728	49357.392475527224	59
50858.763379658165	50572.544233770175	59
50152.45445072449	50801.64581008306	59
49867.85428568418	50497.36938740904	59
49779.18342374107	49342.675838178715	59
49932.647781750245	49258.893353460735	59
50041.798387102426	49275.064603372804	59
50010.18958334559	50803.15371508937	59
50578.91620485431	50683.60203018024	59
50785.273285171694	49227.188094205776	59
50261.18339140255	50712.780915474985	59
49191.91061024465	49750.83187368931	59
49220.58626233003	49806.36689892973	59
49868.35089752365	49242.511979776296	59
49681.58404260117	49597.63930338172	59
49919.41911114554	49200.18281156197	59
50833.68649750184	49187.24077412697	59
49669.04131280492	50614.19472508547	59
50591.791644135374	50758.88564382861	59
49334.2251882343	50341.55177897971	59
49849.586149887524	50619.61237761613	59
50768.395431619465	49891.244689016035	59
49090.37639646349	49649.83030075144	59
49921.84677990365	49418.16294013933	59
50331.093437255535	50853.34325023763	59
50648.392226725846	50498.41663254843	59
49629.275806385485	50660.34520063986	59
49198.794212508794	50382.92871910737	59
49446.83166510777	50427.495580354946	59
49180.851539639836	50244.24485650682	59
50460.79808793775	49360.79289185629	59
49576.1497014223	50692.25519433159	59
49593.94269008704	50461.22623853307	59
50927.90200535224	50595.722376279344	59
49790.52866298038	49235.126486460824	59
50208.01887986546	49148.97204533448	59
49839.03069673492	50685.09526960964	59
50759.96968701278	49686.34548932818	59
49276.17609633989	49504.06295904134	59
49337.887477846896	49726.21294511827	59
49558.384893506205	50512.83889426204	59
50110.819721204774	49228.14549401984	59
49134.79537780459	50047.520375130094	59
49141.53341923479	49982.14128917484	59
49121.42721853951	50225.03831005669	59
50814.62886452509	49410.95045388704	59
49510.53719101166	50681.878203508255	59
49256.11518826721	49737.157832865	59
50855.78251265128	49783.59140691514	59
49992.214547895885	49234.78145334991	59
49160.61435026888	49823.00701581004	59
50225.661826039046	50861.637500497694	59
49295.83072493846	50391.098865086395	59
50815.065480782876	49474.33313890331	59
50513.45558711665	50936.784115660055	59
49128.997852077955	49770.14948207249	59
49787.65822471782	50593.33028987467	59
49061.0107151922	50253.369851268064	59
49427.669328396936	50487.32567218707	59
50447.94694460485	49174.35156734536	59
49563.893144065405	50626.56887728604	59
49376.8045154103	50245.22833338336	59
50986.279993947435	50129.03246038733	59
50841.39839611008	49538.00216206248	59
49817.80983921568	49173.732063726195	59
50068.660146334376	50848.869131969564	59
49339.11905176254	49638.39569428877	59
49026.3055497422	49720.30657858399	59
49915.15297042536	50613.09825157239	59
50694.10614675435	49876.44112844293	59
50174.88739582635	49208.551489831894	59
