# Supplementary material for: Abundant Topological Outliers in Social Media Data and Their Effect on Spatial Analysis
Source: PLoS One. 2016 Sep 9;11(9):e0162360. doi: 10.1371/journal.pone.0162360 (PMC5017681; doi:10.1371/journal.pone.0162360)
Supplement: S5 Dataset — See the respective attached file. (ZIP) [file pone.0162360.s005.zip › S5_overlap_lws/clust_61_70.csv]

50000.0	50000.0	0
50005.617866136956	50000.0519731636	0
50002.52047643192	50004.876090250946	0
50002.689334711264	50003.13657812308	0
49993.82957819091	50000.67820598295	0
49999.02133034173	50002.74311771021	0
50000.62508924751	49997.57153556058	0
50003.12463782944	50000.09610427862	0
49997.57385027558	49999.84121669528	0
50000.7474054147	50010.00724846448	0
49994.4714122237	50008.6578664922	0
50009.65697956892	49993.518401903086	0
50006.21919399996	50005.54852243241	0
50001.095320914435	50006.51696888545	0
49997.76648551505	50011.80979805977	0
49992.871942356476	50015.39754370275	0
50012.74981278483	49986.73871695857	0
50018.58647191826	49990.55611261125	0
49993.479156172514	50013.71835514086	0
50015.96499319302	50006.705808788436	0
49989.3655601913	50011.220919868014	0
50020.12901804716	49990.64524344877	0
49997.53397774438	50013.28163175991	0
49992.02291687238	49993.22394946702	0
49993.70087287382	50012.49075380555	0
50014.038708603686	50009.481436982765	0
49990.5206090736	50010.10707474396	0
49995.815075999715	50002.757859915895	0
49988.57262477311	50018.87567586168	0
49985.205754429204	50018.991416067714	0
50000.753092597726	50008.92987510806	0
50007.12835689727	50004.5064469943	0
49988.18316939765	50021.965627571284	0
50023.00980510928	50012.84799172331	0
50015.303310407464	50002.549411548316	0
50003.71952171015	50003.70894044671	0
50008.88986368925	49979.077652611086	0
49996.81979534139	49995.34390749475	0
49998.94671960802	49990.96645783639	0
50007.58827520875	49972.71365685861	0
50008.876317257826	50005.85307888341	0
50000.8144250401	50013.706889942834	0
50003.714838425534	50007.820901458785	0
50001.588387733704	49976.2283774819	0
50016.100105237405	50010.206884821266	0
50001.35678820628	50015.50812547974	0
49986.21253594532	50016.916857276745	0
49996.35393901498	50000.28888942667	0
50006.46273709469	50012.86513056279	0
50004.75420497777	50017.69122242193	0
50005.66435559645	50003.276707844845	0
49992.34798452613	50027.8751629872	0
49995.45944176766	50024.66749863028	0
49984.74545734642	50026.693621182414	0
49991.107740510946	50005.27986082665	0
50002.66515454976	50012.75072682848	0
49981.244047583124	50021.223953608634	0
50024.3612314805	50010.80504013063	0
49999.239320752036	49976.959525565035	0
49987.115787018316	50000.97386580161	0
50005.81254185144	49991.93259326773	0
50009.513775259125	50007.19859393015	0
50022.34214683989	50018.54227954308	0
50018.211643719034	49989.32904480352	0
50004.547079700096	49982.58527082029	0
49988.8456146988	49993.5372812326	0
49990.448020219235	50002.43383338751	0
49988.8883163795	50025.70348757823	0
49993.95605091015	49990.62298435866	0
49979.57349343251	50017.44743331287	0
49993.61998194337	49998.8335980756	0
50014.931316771435	49985.91142186888	0
49993.608343833825	49992.74728509485	0
49977.440538726456	50020.13597552961	0
50007.968850473684	50013.02057694987	0
50013.34750767807	50004.97356768187	0
50003.200530054564	50017.44372002275	0
49999.23305352258	50009.409663930746	0
49991.425046132455	50023.405105677804	0
49994.724523319564	50019.00029264135	0
49991.27881765631	50010.76046682384	0
50006.84586173645	49978.00618291794	0
50028.831314768526	50011.34911333689	0
50001.3612650346	49979.21196468529	0
50020.98863127538	50004.80596532164	0
49998.75093557429	49995.82732925432	0
49995.4441258003	49997.28253788326	0
49991.489081565116	50012.21829990068	0
50006.24099323281	50011.48454490207	0
50004.79866590971	49991.89932227533	0
50016.233772829895	50003.19904894724	0
50016.714459267714	50015.182749829175	0
50017.7315448403	50017.16734048088	0
50021.991572317085	50017.52189201108	0
50006.91518930322	49998.42962103721	0
50007.56048927315	49991.89347014625	0
49993.93809606977	49988.93913320493	0
49987.00664227186	50012.58033247648	0
49997.0858178483	50008.93395138812	0
49994.04919956522	50016.66461972759	0
50011.84285352973	50005.72617756539	0
50014.481944166946	50006.68362759123	0
50007.871174675056	49990.44715453634	0
49993.63386266311	50008.00409428245	0
50022.74306037996	50021.18141586944	0
50005.93254669708	49984.05523899566	0
49992.24889826113	50009.939607623324	0
50008.4427934885	49998.58463635654	0
50001.04290890485	50011.37214186102	0
49999.3052704781	49993.19977632991	0
50010.89753360852	50022.16578353757	0
49993.175524820836	50006.918569045156	0
50016.91622746796	49988.41137453173	0
50003.59408194109	50010.58844588422	0
49989.481770527505	49995.4861177332	0
49984.73585085144	49994.20070302458	0
50012.837114776354	49985.1365133406	0
50000.34305247011	50012.785151609714	0
49995.93687457166	50016.99500522154	0
50003.31097355637	49986.238309245724	0
50000.04605916713	50022.082498322925	0
49979.589436539696	50028.499326432466	0
49985.52414874005	50010.01286309389	0
50007.108907010544	50020.95847414887	0
49986.966473469394	49991.51938352491	0
49996.327747491756	49980.00227674999	0
49988.17212697217	49996.38698153703	0
50019.31313217457	50007.61923985611	0
49992.53588896353	50022.37133355393	0
49999.09466713823	50013.476121375024	0
50029.14446966455	50014.75448633938	0
50013.38928689112	50014.433837214296	0
49991.27886238349	50020.93796858425	0
49991.83480712943	49987.47643329798	0
50024.589045646135	50016.69583277622	0
49990.247207031265	50014.37724764673	0
50003.43966867959	49997.20275845644	0
49979.17630883298	50019.5881879999	0
50004.97473340724	50011.470830402024	0
50000.53356820436	50002.76897484182	0
50001.61653316917	50021.572832778234	0
50018.94424032681	49993.60663840168	0
50020.38047703234	50020.74765985587	0
50003.83350669472	50012.03122730116	0
49994.89504568151	50012.84439750901	0
49996.87682846905	50025.861913791916	0
49997.098711243336	49994.16967536577	0
50008.03526460013	50010.35644971345	0
50001.92318083519	50017.45295154525	0
50000.377491796935	49976.984220335165	0
50026.91338485968	50022.55672487124	0
50010.45322470468	49995.07446463879	0
50025.84685964897	50018.18498681671	0
49990.80211823522	49972.58716393453	0
49994.72272385651	50011.37120620343	0
50001.852378398005	50018.878474248006	0
49993.667654834906	49987.16892821146	0
50007.45552580738	50016.24722775261	0
50006.35128652182	50019.260102430024	0
50017.30387364059	50007.37394946992	0
49992.58703477916	49996.877168060775	0
50009.947620039384	50010.555094314834	0
49981.69947842373	50032.69512916941	0
49998.7770444248	50004.736977470784	0
49994.8396787193	50028.32619228644	0
49982.117999111564	50004.50644407321	0
50013.2587395598	49973.331376080634	0
50007.117533706994	50013.97330272922	0
49986.106936163014	50005.875429998	0
50001.72815943438	49991.6223069385	0
49998.46111792426	49998.329947724305	0
49993.05079443288	49995.51758079045	0
49989.09372078051	50029.30164552847	0
49992.520614717694	50005.040407713124	0
49983.052676738946	50016.443790599325	0
50009.99933301167	49987.13042252917	0
50015.98052851708	50019.71642252736	0
50016.21088632802	50021.48245778065	0
49998.70534882709	50006.917655615514	0
50009.12283055781	49982.086019546914	0
50019.024422535396	49979.180277617896	0
49990.26812337824	50030.2433063761	0
50003.491373859586	50026.35326489596	0
50014.994024579595	50017.72461282274	0
49999.503039100484	49979.993643984395	0
50016.59446989725	50011.704717480185	0
49987.5977680182	50016.2290938631	0
50006.390223561066	50006.65247227412	0
49981.80446184957	50026.90913270939	0
50031.93010862833	50017.21669287606	0
49987.002216492045	49994.37889454773	0
49985.92984921823	49988.95089163288	0
49987.43993140122	50031.405447704085	0
50013.74744611762	50012.43595942395	0
50018.7613895136	49998.645986736985	0
49976.04473665306	50022.98122919165	0
49987.940111189746	50038.4642042733	0
49998.49833424281	50015.34065276485	0
49994.770924699485	49982.39483626172	0
50000.81946056605	49989.27299020345	0
50016.92192325264	50018.480079521134	0
49995.77472700451	50009.82146876009	0
50025.69800720146	50020.491751462134	0
50013.55698775832	49971.58637274212	0
50011.00484594075	50005.00909070638	0
50026.67566909949	50012.980460931394	0
49997.33402353429	50017.842517393554	0
50004.40707653658	50000.68201633885	0
49990.062388632665	50021.873354042815	0
50007.94935946199	50000.55027054603	0
50021.52709422977	50008.28070517207	0
49974.42067889195	50019.43514323515	0
49993.46267817778	50033.181532471506	0
50011.86235055272	49996.41798817724	0
49987.663678211175	50043.84812144951	0
50007.67900232572	50007.70860501627	0
49994.15871647191	50038.08133593811	0
50007.33149770581	50022.79586273945	0
50012.948596504204	49999.23930996417	0
49994.60830319436	50003.57991862978	0
49983.259687413985	50006.67382320212	0
49987.767663779436	50025.748578925755	0
50000.377272225785	50031.02940101947	0
50006.200386445016	50001.51095319235	0
50025.26392312976	50023.16967630435	0
50013.22075925868	50006.565093937745	0
50016.585940684716	49986.990231434385	0
50010.34109688018	49983.7662747601	0
49986.57033639794	50020.426911942945	0
49995.74608418766	50014.093268935794	0
49979.820894012235	49999.83087349788	0
49992.848058799624	50018.606894891454	0
50009.49589345917	50004.08409166397	0
49995.445185531455	50015.34504338111	0
50012.65381958483	50021.704694713684	0
49996.32469968638	49986.25708256548	0
50015.35167753262	49996.81578074006	0
49986.545683340795	50011.15751195093	0
49999.01544000135	50031.23030123682	0
49984.04955694483	50033.704391224725	0
49996.34341982974	50016.06335658903	0
50003.28740459564	50033.504668726906	0
49991.228567853206	49998.994701024145	0
49998.48690694425	50034.82578726027	0
49978.796080530774	50029.228557862385	0
49972.68784987362	50023.40757561975	0
49979.767530607896	50006.443727209575	0
50003.901374846355	50022.071294366	0
50006.68412061943	49996.90955893893	0
49984.807419862154	50032.82916653138	0
49978.76889817724	50004.212907244015	0
50003.12234167268	49996.03595609164	0
50015.35949676402	49981.16546488212	0
50022.09116220106	50006.067597515845	0
49983.69614882663	49993.828876330015	0
49986.78398419033	50021.42345671076	0
49981.729597247	50017.71289487197	0
50005.12751088182	50026.85013294925	0
50006.22458721331	50010.28292114303	0
49996.483865586386	50007.00468741623	0
50009.52473506737	49992.39278211181	0
50014.49173332011	49995.93493838386	0
49994.50958438835	49996.90612479115	0
49987.59907203679	50009.38172949153	0
49984.960476002576	50031.0667794853	0
50008.74957161253	49994.92256567525	0
50010.46636301196	50003.077502344924	0
49984.148036034974	50017.19326230654	0
50004.971353289846	50029.65237519613	0
50012.70520670574	50000.99789815918	0
49989.42472028371	50007.06726861293	0
50027.670453407736	50018.20325321183	0
50011.440803861224	49968.8031552737	0
50037.945541020505	50011.155881581384	0
50001.96560497818	49985.14721363819	0
49991.94746759981	50013.46046976003	0
49999.00956378052	50025.146383235246	0
49982.77803511375	50003.13282277213	0
50014.11323694496	50000.20060613697	0
50023.13171616355	49987.58322604696	0
50004.21835121946	49971.40399318016	0
49990.15117831817	50013.05817990865	0
50008.16124251416	50039.635897582004	0
50007.9107866898	49997.54848848105	0
50000.976005797296	50001.37556251932	0
49996.1869171375	50012.1411597242	0
49981.777229712156	49995.12804494148	0
50010.25573551855	50024.995130932744	0
50002.20217308013	50029.874141640044	0
49990.618018822985	50036.4754032552	0
50022.654906278236	50014.17767062547	0
50000.18629733061	50004.775095715304	0
50025.70954018735	50015.05150700048	0
50028.39076938722	50013.5273054852	0
50004.52778030394	49989.54551679142	0
50016.11597760707	50023.63763528583	0
50012.06226017531	50002.80007589341	0
50015.57500712852	49976.59380574366	0
49994.04699387851	50036.766962947055	0
49994.23147591261	49994.86285691521	0
50014.20591833191	50001.96130031095	0
49991.086709624265	50026.4410707605	0
50011.53302681228	50007.14228004492	0
50017.28634181816	49997.76666689308	0
50009.97828130183	49998.98694511831	0
49998.42280858828	49997.16648699374	0
49981.63287193219	50012.98265475019	0
49991.38352638326	49994.802665766714	0
49998.19710648119	50026.74208698699	0
49989.2673735177	49992.100332574526	0
49983.60754580687	50026.18559871288	0
49994.711411941484	50029.90708723193	0
49985.614406423905	50041.25400036813	0
49989.39807355238	50009.12529163965	0
50001.85647537816	50002.18674254224	0
50007.411759296454	50011.884343995625	0
50012.52113279647	50010.93874121604	0
49995.30592486966	49991.43488924765	0
49979.11028741994	50021.34781520681	0
50011.93847514872	49994.777266105055	0
49997.2733219588	50022.30152669196	0
50003.09050523105	49994.98168183356	0
50023.58458192335	50010.008031241385	0
50024.400635161015	50015.63969515379	0
50009.31669316404	50000.960651664485	0
49988.547157255955	49986.54015875034	0
49987.42716531743	50019.481186598656	0
49984.02617602661	49992.260688525654	0
50006.996567558	50029.43673642438	0
50011.17538221257	50014.127750046806	0
49997.479248524534	50003.13788148927	0
50011.23886805816	49977.80876427163	0
49992.68056377014	50025.21909796744	0
50017.791785206966	50004.10504468356	0
49976.18799995448	50019.12711047864	0
50003.16269428631	50018.86082004992	0
50013.78688239874	50015.99415080916	0
50034.04869841953	50014.82994020081	0
50020.13939552426	49964.31969397732	0
49993.31683021726	50002.431098134926	0
49989.127824122916	50001.31052695597	0
49989.148691333205	50036.650567528675	0
49992.04054653573	50033.88130223572	0
49997.310770919445	50036.47767098101	0
50014.313896486216	50011.5437939993	0
49992.59109417176	50000.573211457	0
50003.566652880276	50030.50523785303	0
50008.267877108185	49989.07992392232	0
50003.849215893635	49983.772560070334	0
50027.92889428372	50020.7037335592	0
50021.73705097939	50009.564116499336	0
49979.67136981523	49996.9167302186	0
50023.68623823112	50004.8260394773	0
50008.60181165578	50003.29954302877	0
50007.03426341326	50002.78519483586	0
49994.34337435215	50032.255215823694	0
50008.65204366756	50021.587738195856	0
49991.824498461094	49968.903099107214	0
50018.683804969405	49969.64528418167	0
49994.911833902814	50002.06249770319	0
50016.093547154676	50001.04383182233	0
50014.49326475696	49993.41580814624	0
50010.70785577176	50012.68365077591	0
49992.09018308693	50030.92397957105	0
50009.82484592517	49966.31554819194	0
50009.86338540017	50029.15447883959	0
50017.04459773899	50009.42883168941	0
49975.05479511751	50020.48444939664	0
50018.814266957874	49976.935422037845	0
49972.86988915821	50011.1602949544	0
50018.73839936864	49964.38397057632	0
49986.31902075687	50007.88823209961	0
50037.84677869666	50013.49214320599	0
49986.7626497455	50022.57075428513	0
49991.27558686835	49997.38676047086	0
50021.65196854081	49986.9755175455	0
49991.72022925353	49991.05799227098	0
50014.31039277268	50003.195809406076	0
50006.33076488964	50021.85080608137	0
50002.45842725257	50020.733578880114	0
50011.95436890833	50032.05146346114	0
49976.475326719534	50026.32249645093	0
50004.463461898726	49974.22705170795	0
49979.26540775074	49998.92037446053	0
49985.75689271241	50024.974625693074	0
50016.455724572654	49985.246793367325	0
50017.17577699267	49991.01902038148	0
50000.601946745934	50034.29818728195	0
49992.16185760877	50007.363039662254	0
50008.80198918544	50016.70893323739	0
50008.86332272949	49997.23757014096	0
50005.45492158128	50004.812675392786	0
49969.349246922604	50022.47156029463	0
49976.08853392796	50028.32756045967	0
50002.331688862534	50006.25738942542	0
49985.74764509577	50012.984861611265	0
50002.02318493679	49998.08436648884	0
50001.91558525365	49975.034283284134	0
49999.095815587745	49982.605861267206	0
49978.35180052781	50017.54967237323	0
50012.38340044227	49979.87179005157	0
50023.600333695045	49993.823460517066	0
49990.4001842264	50016.861106052296	0
49996.075796262594	50028.875218757785	0
50009.63871960279	50009.357844056445	0
50014.32338329563	49980.620621059534	0
50004.370390024604	49999.55927239333	0
50009.933266449494	49981.04026973331	0
49998.279070073906	49989.14790118183	0
50000.09027862911	49985.965986953976	0
50007.58425433884	49982.493922115704	0
49993.48622997502	50027.222240225536	0
50017.4955434832	49965.03907990478	0
50010.51554905166	49989.16362642156	0
50017.824674773416	50002.22275061968	0
49990.75178922058	50034.86742795569	0
50021.88043196609	49961.175165641675	0
49996.64421145819	49998.7371607102	0
49991.75780021829	50019.4660592154	0
50027.913500418224	50017.15451996617	0
50013.81569746937	50019.689133858	0
50004.28831352451	50038.52084396365	0
49992.77931921248	49991.59900125161	0
49978.65701512325	50012.84377515613	0
50004.77482026446	49976.135135741635	0
49995.813684054854	50035.236614467474	0
49983.03468438865	50031.81985864512	0
50004.71734782377	49993.66931775265	0
50025.85747707013	50011.10938751277	0
49968.74387753086	50024.80184334084	0
49983.529336245294	50009.64252562868	0
49993.39848285341	50003.617739878144	0
50014.46718570509	49983.96089301351	0
50020.173441734536	50016.480228422304	0
50007.693507416174	50033.053834120445	0
49993.186312447346	50024.280714627246	0
49994.973836738965	50021.34108776201	0
49987.60408232425	50005.36708203352	0
50009.56722554615	49985.41140067304	0
50011.064823329914	50009.00448136461	0
49987.27549327144	50024.53233017405	0
50005.69923091442	49985.19514755773	0
49996.55414988045	49990.38935152011	0
49995.07237807018	50042.04749290123	0
49995.256284043724	50007.171566107325	0
50004.63754884523	50025.44366895706	0
49993.49255571869	49978.12434827637	0
49989.83621802233	50027.89987456958	0
50001.51715467434	50004.43497947403	0
50001.41748931328	50028.01783116377	0
49988.46472947548	50014.56638681003	0
49995.615601532205	49989.10904325816	0
49999.81186632161	50032.984149561446	0
50018.44718751919	50011.09523383245	0
50006.87791557796	49974.77446315902	0
49998.651631418616	50001.085531096855	0
49973.43281330659	50016.31538166456	0
49999.58320808095	50030.37685735507	0
49993.2894251306	50029.713716955564	0
49975.40500419498	50029.76201243983	0
50024.11542290242	50025.79299951493	0
49999.27756647585	49989.79791973968	0
49975.331603970415	50018.305052245814	0
49989.444688856944	50015.01093933485	0
49977.12504489644	49984.27347298042	0
49990.25690366514	49976.93831099457	0
50008.542487659186	50029.22940403769	0
50030.156146407935	50022.63532110915	0
49982.07322711716	50040.05289780173	0
50015.510839560164	49974.52445377229	0
49991.451148315326	50008.25060634001	0
50004.828070634074	50001.96933190945	0
50005.25330437662	49996.96558677492	0
49985.312292490395	50028.4759868639	0
50009.362837543355	50030.82482796203	0
50032.563228420164	50009.47854831758	0
49995.611104707394	50005.87596824924	0
50030.271117137454	50014.62710637189	0
49984.88558796916	50014.44361380154	0
49964.64000266914	50008.941933773196	0
49988.96237106808	50042.15384836116	0
50009.56366943694	49988.76303901595	0
50003.12119682203	50036.8696976103	0
49992.18350608743	49998.14283062459	0
49981.495117914346	49992.42868929224	0
49974.716587797215	50013.61636381599	0
50007.40338647013	50005.50670355559	0
50004.1132212756	50009.0422421293	0
50010.68776219184	50018.411945879954	0
50015.32555646248	49998.84607093262	0
50030.745394478356	50020.15587370813	0
50025.03173903792	49992.682176105074	0
49972.46927924088	49992.61330818193	0
49996.89332440772	50014.40214761091	0
50028.82168033592	50008.767927582856	0
50012.027869657475	49992.27122572834	0
49986.86969018716	50002.801212535116	0
50034.801909062	50011.167777959345	0
50022.083673384936	50010.63417620861	0
50009.30764203974	49972.31312632704	0
49930.701558238616	50202.56755877261	60
49994.793173681726	50213.4575505353	60
49904.46548487943	50265.481435705755	60
49952.40603290077	50314.42593478912	60
50047.57613169107	50178.54967613903	60
49980.83283792465	50145.05005141583	60
49888.424840848274	50150.154144039174	60
49969.27826598762	50080.05278745193	60
50113.277835717694	50184.342979483816	60
50138.262483595965	50119.62302236295	60
50034.706649606305	50265.485475918045	60
50078.04293544744	50094.72336885712	60
50195.52073162799	50079.92315709994	60
50042.90617019321	50034.183509205235	60
50179.272512367155	50207.50432493182	60
49909.69454456436	50363.53595904765	60
50089.61473989518	49986.403473027945	60
50142.20973879649	50043.89393332031	60
49971.072288710755	50375.16285986374	60
50166.600470466066	49982.776355628084	60
50193.47882439351	50271.249799057696	60
50220.409478262336	50139.228005145495	60
49863.63664128289	50090.97394774105	60
50241.30820742294	50204.31220332913	60
50143.65014870988	49925.82699699075	60
50232.726268574115	49968.23671606808	60
50134.016313978515	50249.72507500635	60
49984.354168633545	50443.44631371512	60
50299.589866611095	49949.03966334221	60
49901.55329367088	50431.882911957415	60
50294.14644948988	49879.52265722146	60
50354.763589964045	49889.98361591523	60
50298.58013445663	50010.48067060999	60
50043.98294193934	50422.34741201772	60
49826.07361529544	50150.377938086	60
49972.940679221785	50015.759261344065	60
50367.87910423856	50007.18255001759	60
50226.52250024063	49869.06124073109	60
50282.387233673246	50154.402911844925	60
49783.34375959063	50099.94317046186	60
50150.12233835075	50318.47604027918	60
50354.92252722913	50075.86251823741	60
49966.06906673088	49948.03357707956	60
50398.85830096716	49945.27278973859	60
50425.48355362283	50029.64732999564	60
50249.68154174553	50048.389153068245	60
50207.06192067484	50347.49765220704	60
50398.84317873858	49845.39285228902	60
50095.907239556764	50469.091033060475	60
50028.49203516687	50486.86442517278	60
50399.20787121313	49779.596764089205	60
49769.64507797929	50187.16671936988	60
50064.62559268733	50323.4032528363	60
50075.505901501834	49921.51053537663	60
49820.62659260932	50226.92479745945	60
50291.49429029874	50245.5074315514	60
50420.53622278929	50095.063255253124	60
49751.37833197008	50040.171138955884	60
50147.01024179308	50432.992087549756	60
49910.924303795095	50040.39348642828	60
50337.11690441661	49768.33724505878	60
50462.405341860875	49857.58776654335	60
50264.553663373255	50378.84215991752	60
49922.176660368554	49900.42899636954	60
50028.7602418927	49974.278001206476	60
49712.20090459198	50211.96603053498	60
49740.902649294134	50268.14946660987	60
50296.81661183899	50312.930694126444	60
50136.543108532576	50517.86257090851	60
49834.54795050779	50036.28035376731	60
49839.35077935809	49972.46240631664	60
50376.627862542104	50139.128281553305	60
49955.11294746515	49845.077284098	60
50019.7492636765	49838.45761882336	60
49896.486061730306	50499.17496160407	60
50324.406774420764	50391.176409648724	60
50443.337940932746	50156.63300246527	60
50484.32367180375	50011.398292304904	60
49932.82912695952	50551.555050797266	60
49852.94015193557	50312.76579576169	60
50361.82498075272	50199.42530695139	60
49856.33645283861	49882.81503912186	60
50237.631949072376	50440.43227728908	60
49888.13668550959	50597.93430481102	60
50204.78871828172	50495.78637932948	60
49820.76183386608	50580.7716514355	60
49730.28775494837	49982.85353244765	60
50550.54001631408	50029.359145690556	60
50617.13905965792	50019.575366405035	60
50485.416031484594	50105.790603994414	60
50293.604234286926	49811.83281094455	60
50458.11807457305	50220.613060186115	60
49808.61297316259	49835.34588805791	60
50679.94234994582	50047.93680708539	60
49834.91811856991	50643.07755632592	60
49765.68501314723	49787.67197173254	60
50118.829826351626	50375.919021046124	60
49669.22715428253	50160.41189719544	60
49890.34455240549	50674.23346243007	60
49848.85724340597	50729.42902232513	60
50557.47453768132	50097.642606224836	60
49673.4923098931	49952.326835925065	60
49922.44859431821	50730.12009915603	60
49868.63665347027	49820.519653303476	60
49757.1858412454	49927.37756987807	60
49987.86734506178	49779.021323343404	60
50474.363445025985	49925.66095195997	60
49680.27408965327	50018.77767401863	60
50537.830073807454	49932.80243957853	60
50037.333247689996	49742.959785551	60
50245.757228336115	50549.42878881437	60
50734.14404783824	50086.13611427676	60
49788.210225539086	50308.746844123656	60
49974.110619187275	50602.76810446234	60
50686.57374263483	50129.84326056551	60
50286.478216215066	50497.98382516822	60
50300.51470973333	49709.36928813904	60
50456.80995858013	49758.34372453964	60
50077.25660227742	49815.684793612	60
50629.796164018844	50157.7207359987	60
50313.87764823895	49648.24022234535	60
50302.695819499764	49583.39276772464	60
50255.845544833624	49756.38958568186	60
50342.07932796127	49535.39616105978	60
50337.61085576946	50545.59737636253	60
49773.21507609213	49726.12255376882	60
50395.03928024849	50584.396981894766	60
50376.62987002044	49676.5106775628	60
50236.54996781415	49697.57325930248	60
49828.731038854356	49689.30753608288	60
49769.062983381235	50632.98046911467	60
49744.79239974975	50362.4671554907	60
49707.89230693638	49730.28279689479	60
49702.80101265681	50642.735552537575	60
49781.116188540356	49650.42727848862	60
50726.68411623523	49999.87136142205	60
50352.116561482355	49467.44246752488	60
50082.84111776038	50552.01376821305	60
49694.485906474554	50401.66825673429	60
50451.232520238074	50281.23859123723	60
49686.79347684351	50334.19771730931	60
49928.152784921105	49745.39809305549	60
49725.87801267848	50132.94044268841	60
49890.232659885514	49691.45486246279	60
50753.52442473827	50146.395552037946	60
50372.3474048794	50487.22586609871	60
50083.97910715823	49698.3922855289	60
49866.415297499465	49758.862223308475	60
50190.803644071995	49759.25677548278	60
49758.57757380315	49590.05326198892	60
49664.04282966471	50458.078348239105	60
50523.49902973723	49779.08370129058	60
49856.212727317696	49632.270907616876	60
49767.466150887376	49523.42575309216	60
50046.464345276596	50602.310325795544	60
49670.88082094857	49677.442042047864	60
49825.031888334895	49483.74047626433	60
49639.99430840386	49737.62119293746	60
49670.98524456513	50588.25772441062	60
50299.38403690265	49421.445333178344	60
49859.65479785254	50795.24459451927	60
50402.794622282396	49553.55795017343	60
49620.70243394476	50042.01643104662	60
49944.16691595773	49648.092627457016	60
49638.057022281886	50288.18226463612	60
49706.86856369969	49808.70873869381	60
50359.96794239074	50338.10598467379	60
49607.38647578596	49663.21857025199	60
50789.0203517011	50049.52212341724	60
49937.02357184205	49579.957763436854	60
49582.168817379505	50261.59791326688	60
50362.195236628286	49601.42351887845	60
50459.2273521141	49514.66172371512	60
49601.37857912114	50339.38245720922	60
49694.27461011503	49592.94576567086	60
49594.795630413966	49601.86434069551	60
50291.14407486374	49483.6760535682	60
50435.20776797398	50485.96272061635	60
50145.55936712958	49800.441499868044	60
49553.90488008103	50054.333260122105	60
49714.754216444024	49876.237564877156	60
49955.84649516095	50669.40128894217	60
50000.962085947234	49607.45056347822	60
49610.60692517212	49958.74880880114	60
49539.594222839354	50365.90244395961	60
49517.99948618279	50283.01929562267	60
50014.95897562427	50689.11851693453	60
50294.92920984805	50600.10368927712	60
49620.08723967721	50115.39208462984	60
50485.27692198844	50531.26505595209	60
50600.23155609733	49911.67378556144	60
49987.83072064081	50749.1520929462	60
50009.19014903622	49682.59611759272	60
50523.10103669776	49514.37067410995	60
50669.021729094675	49975.62388117264	60
49637.17269202713	49556.50977206836	60
50449.12033513393	50350.1302852552	60
49657.85660480004	50527.22878571059	60
49543.49358681834	49675.2250524166	60
50358.620590521205	49403.06782719307	60
49636.44836604897	50658.343246174045	60
50163.172216967396	49865.62219649292	60
49558.43205616721	49990.44899726941	60
50325.92089415629	50657.76705775931	60
49587.17535408029	49513.36224570755	60
50480.878184786525	49580.699436401825	60
50847.41190349935	50019.091051516196	60
50878.236796328645	49960.02880242866	60
50527.88465239113	49841.347925671434	60
49582.309538691006	49897.614348410825	60
49565.17180399193	49836.324822181545	60
49518.48463945624	49519.85849907762	60
49458.93144464413	50304.92569388299	60
49875.23095985281	49443.28535558223	60
50075.77924228807	49630.46752075445	60
49692.96683116486	50709.984210935036	60
49995.90015821421	50543.89231580911	60
50549.03505883609	50545.59808627072	60
49802.676330560585	49426.663329249335	60
50437.98115654295	50418.617992441934	60
49649.82120434795	50223.60378033447	60
49849.966578136686	50392.36112708041	60
49945.15636597498	50795.91991930424	60
50868.30103575073	50077.19492802151	60
50086.47649612719	50656.65985878605	60
49703.02353304189	50772.00780237539	60
50256.1213657377	49538.98603780379	60
50177.67617678854	50564.46365824474	60
50584.91314794643	50605.4102906852	60
50148.85620052357	50634.15611755756	60
49583.83474051954	50199.513339296034	60
49812.18423575929	50845.75164250213	60
50295.93986294343	50716.46598017572	60
50509.73258756071	50301.636435499204	60
50210.05318359325	50658.51735100484	60
49416.54102392043	50356.41282117477	60
49649.32311983666	49893.380809162816	60
49507.358035825346	50218.91780756375	60
50235.12096806528	50722.17396843682	60
50547.57444998207	49717.9687783536	60
49841.10654356104	50453.368584467884	60
50194.87482977756	49528.60122430573	60
50550.05868156759	49577.886711326166	60
49775.54063186902	50537.137406107286	60
49761.211111211014	50426.50202143934	60
50615.98608225256	49706.63251431164	60
50012.34804407856	49542.59634230978	60
50141.72856765313	50696.41246543084	60
50654.60902700195	50215.262368870324	60
50745.29222650215	50208.27308253907	60
49604.44708163631	50405.8193657232	60
50727.62487425567	50273.15744110329	60
49916.006395712895	49388.302926046694	60
49469.68812402014	49476.578181599034	60
50539.06975877069	50160.414624810575	60
49430.67658250945	49531.50061126247	60
49909.43372586315	49495.56255095651	60
50480.92987634733	49448.2693287388	60
49702.04088038551	49503.483491976294	60
50595.78281127676	50234.1948664395	60
50493.87620207935	50464.882739394394	60
49640.01463575003	49472.92872229989	60
50142.32926566336	49564.98580711255	60
49773.428845365524	50892.89389850788	60
49476.2197090254	50393.85578105915	60
50095.979473352745	49524.02370280024	60
50046.343187644714	50783.930997360294	60
49970.654349204284	50859.03846990944	60
49817.834637207634	49575.33571448931	60
49488.77504873754	49707.37928046173	60
50424.50035776972	49615.10473885007	60
50174.73327277098	50753.998472964224	60
50120.421292025654	50793.64119824227	60
50431.330971799325	50638.24780119974	60
50472.39811069368	49665.05842572774	60
50611.0350639001	50299.986165341914	60
50134.049514363614	49649.1934817445	60
49380.9771047125	49484.12509716226	60
50670.190247154045	49748.09143044981	60
50485.210725767494	50604.40779867574	60
49871.26747155707	50870.23484761311	60
50785.01075254748	50300.63466057171	60
50739.83394294458	50350.660942174356	60
49781.10223600828	50694.13265174402	60
49481.39653004511	49774.95149153647	60
50159.98395233056	49472.307582995636	60
50462.18955755114	50696.566403189485	60
50528.405280109706	50238.13716130554	60
50595.19232052892	49849.535423867965	60
49766.490737046115	50767.626255549265	60
50622.11355361144	50095.0857875537	60
50612.991138595506	50542.61804095865	60
50835.68926988739	50344.94538534225	60
50679.401060172466	50374.912683355935	60
49989.47367484377	49478.82014571054	60
50833.08054023303	49908.38003178514	60
50531.205956025544	49640.9064594069	60
49637.26313801746	49805.966036662176	60
49904.294580294474	50931.67449377691	60
49488.72344104317	49835.68558662603	60
50888.138591905714	50143.0893087968	60
50929.18118744434	50086.72571798125	60
50892.11604985506	50305.86182172121	60
50737.4843277663	49755.03653733603	60
50396.13237345438	50709.84554748597	60
49720.54264362386	50506.17283363136	60
50578.58115173423	50489.96606210608	60
50232.57717758496	50789.21611468735	60
49313.22341063538	49470.82389193399	60
49665.84198410977	49412.73612975368	60
50191.96696544909	49610.61865509521	60
49596.92838803546	50498.549538878135	60
50942.506778955394	49977.35304042408	60
50659.62528933052	49853.30202845703	60
50649.18679928048	50617.570244951494	60
50695.60296584768	50669.51101194124	60
50769.61237523436	49887.31537443227	60
50729.14313799092	49933.060683188494	60
49729.11894759745	49400.48812210358	60
49485.04464527408	50060.947993391484	60
49837.94801636826	50517.66143287633	60
49453.88301586452	50116.36783889605	60
50794.87559010708	49779.40542553036	60
49632.76721453931	49360.30177742334	60
50033.64517494413	50846.647806793684	60
49392.76365375666	50282.20061721686	60
50547.52987270768	49454.76897679873	60
50688.01651982735	50560.51572600342	60
49784.64801101516	50958.56088949579	60
50647.222125995264	50717.13613891451	60
50704.976165079104	50500.33379395636	60
49839.45433558664	51000.67201251172	60
49395.02221136572	50213.847325696275	60
50143.52272618417	50853.60672727917	60
50938.612120049685	50184.93315419757	60
50624.27903259455	49638.457668615374	60
50132.018404432805	49736.89731494927	60
50605.17497114512	49422.12088989559	60
49350.70967677895	50351.96394317208	60
50731.314097136325	50414.15868974321	60
50475.22226638844	50758.949314231744	60
50016.12715543954	49900.845954409495	60
49489.955459007724	49582.62719409748	60
49310.38379902008	50401.23210398976	60
51001.69817164072	50211.84959829554	60
50315.87138067329	49348.58230158837	60
50597.688623782306	49781.14855344188	60
49669.780022170315	49306.458168705765	60
50923.87460701439	49916.28226179455	60
50818.92094818845	50169.017730426334	60
50041.06075603883	50911.774273322066	60
49254.08632878191	49496.305436195245	60
49348.809096948266	49413.3490922162	60
49734.58382650373	49327.85867022674	60
50584.336433196324	50670.51085331411	60
50676.065338913875	49598.5072233562	60
49532.96963151961	50113.02310947294	60
49527.971662672404	49443.65177892673	60
49408.339264798	49588.58696751854	60
49428.07278941127	49422.1313141646	60
49191.31717678227	49512.210015827746	60
50787.100159902846	50445.374039869865	60
49674.432663190855	50828.82947509877	60
49342.13549673291	49531.79727740431	60
49681.326249547565	50080.62493024928	60
49434.91367228086	50449.882839994934	60
50878.70371055487	49863.31560202732	60
50374.564618960634	49329.06169885792	60
49414.304241643586	50516.474684270914	60
49371.37738074924	49355.18317525972	60
50140.104931368835	49408.29593672122	60
50614.30130491004	50361.29944739213	60
50093.056533225914	50950.727372670786	60
50149.67362993621	50987.5210177724	60
49854.508084013534	49385.0348783572	60
49379.56494900801	50572.580119654536	60
49496.253117795655	50456.05945314447	60
50206.74463318869	49387.25628031311	60
49751.34697097621	50833.94100273307	60
49162.92393470674	49457.74831056371	60
50993.305602316505	50061.99809189253	60
49348.46135323523	49603.10676326939	60
50084.772701958485	50719.789862439684	60
49509.522007864325	50519.095416880824	60
50713.078607987634	49544.223472836435	60
50755.9265386699	50680.43727597341	60
49335.502092237	49670.641178618454	60
50937.89830001129	49832.924754902	60
50743.39423835052	50619.16791039288	60
50926.45311085988	50249.18434008698	60
50739.83462864846	49606.54621794298	60
49975.74853703365	49409.75332186861	60
49664.42607617883	50895.633500271055	60
49416.93915833335	50046.67138343073	60
50192.67726587207	49327.13654765381	60
49438.69447785511	49983.68651374575	60
49773.64874537113	49279.40701559339	60
49324.94910468145	50296.4995610971	60
50749.881063723304	49687.40727609127	60
49208.5403956834	49411.023656445475	60
50827.51831370591	50254.3827783566	60
51008.78133577525	50144.359791043986	60
49778.980692306955	51034.82115752718	60
49294.092080666545	49573.11376150855	60
49640.812092274726	50758.77663510646	60
50737.683436534295	49821.2859600172	60
49399.374853973015	50144.69537147206	60
49881.747285858124	51049.719664394644	60
49515.47041336611	49893.64819539872	60
50667.51183198339	49914.4056611446	60
49486.71964056095	49391.69933101252	60
49375.236114236424	49725.659275887636	60
50184.83622799904	49261.29422289319	60
49322.43176977601	50234.034085499836	60
49276.85565092598	49643.08363773377	60
50055.22781135893	49468.67848320887	60
50738.25103546862	49483.88504016987	60
50329.14443665135	50776.85319227885	60
49308.49479863152	49730.69594097785	60
50895.91439328339	50370.914399897425	60
49221.11362359204	49677.80615393791	60
49606.33644029506	50814.53634144573	60
50875.32545299221	50204.63041655393	60
50809.84532604375	50717.58619637984	60
50044.601030441096	50992.47682038276	60
49822.36516503406	49232.11382592871	60
49450.58127475651	50244.371107854415	60
49970.270161193104	50934.35498964922	60
50964.606245564646	49774.116889322475	60
50415.49718156846	49458.658589007	60
50347.70249342505	50277.75422613259	60
50541.54084597041	50421.83556023412	60
51058.127666444714	50047.453719548575	60
49595.39593905416	49416.934629170864	60
49844.777294383304	49318.7505370743	60
50647.26168340724	49534.93508315387	60
50753.428050815455	50539.95062906727	60
50806.09273743307	50631.680113985836	60
50598.379191484804	49493.204526696645	60
50040.50873012204	49403.69092654213	60
51030.396560269786	49774.31628123394	60
49891.20465362431	49229.6777685696	60
49935.45484458063	51090.34132705773	60
49942.438415615914	49266.729232094774	60
49302.552035538654	49366.58074584416	60
49183.36723279724	49728.5420740216	60
50006.496982150544	49240.535943115596	60
49472.869805443144	50577.98303496258	60
50869.69918264388	50684.40410251301	60
49503.25101890853	49961.41311079172	60
50840.637725860004	49732.28823072523	60
50813.007292201124	50780.89849111054	60
49430.228559676245	49866.49020284267	60
49107.29276304738	49421.19694860306	60
50655.44624028806	49381.151445766765	60
49420.23474642994	49767.73886288501	60
49605.81506033767	50600.25822304541	60
50615.33617210192	50425.72649936565	60
49987.69051177696	49309.18069554755	60
51115.29278064226	50011.577789463714	60
49267.340358675705	50329.699736872055	60
49816.43824555111	51091.622240578996	60
49600.08816559794	49302.00987544582	60
50743.33462000874	49417.27474054189	60
50235.84390786103	49442.95069198554	60
50258.745746994246	50844.63566587496	60
50464.969694092244	50820.34379250421	60
50753.53654215942	50757.90797352871	60
50887.7929474006	49683.93789703002	60
49319.45601646482	50544.128929479324	60
50956.740198600484	50318.87765268427	60
50907.54951822258	49741.74745994595	60
49426.1683591796	49324.837216835964	60
49343.70933077585	50486.58833799944	60
49424.726532286666	49683.17886257617	60
49998.22976161764	51088.62989637958	60
50194.023341275264	49193.75039499538	60
50683.71406311581	49669.24146549229	60
49644.792977538265	49248.99502737249	60
49355.97744921552	50050.88874636536	60
50111.44968975724	49346.92592600899	60
49456.967445659524	49263.42350920528	60
49314.34283515394	50607.72626030772	60
50314.47127823382	49279.58088909889	60
50338.394806678196	50842.971627579784	60
50118.27256787687	49281.94615512822	60
49511.53875493006	49230.166416584805	60
49723.66342573108	50966.46219634012	60
49596.99201334411	50883.510169599824	60
49255.06102473004	50428.00589274187	60
49920.40001230896	49175.610601456676	60
51076.0190080509	50151.94201577696	60
50286.045380744516	49223.51859247458	60
51095.55166808694	49759.63242699647	60
49246.83500333321	50493.23002758163	60
49870.208012167954	49133.40104651218	60
50805.25851862101	49432.828080769155	60
49132.92013874488	49546.49486274791	60
51010.987777972965	49972.39867709901	60
50948.58205913401	49662.138439100316	60
