# Supplementary material for: Abundant Topological Outliers in Social Media Data and Their Effect on Spatial Analysis
Source: PLoS One. 2016 Sep 9;11(9):e0162360. doi: 10.1371/journal.pone.0162360 (PMC5017681; doi:10.1371/journal.pone.0162360)
Supplement: S5 Dataset — See the respective attached file. (ZIP) [file pone.0162360.s005.zip › S5_overlap_lws/clust_62_71.csv]

50000.0	50000.0	0
50005.617866136956	50000.0519731636	0
50002.52047643192	50004.876090250946	0
50002.689334711264	50003.13657812308	0
49993.82957819091	50000.67820598295	0
49999.02133034173	50002.74311771021	0
50000.62508924751	49997.57153556058	0
50003.12463782944	50000.09610427862	0
49997.57385027558	49999.84121669528	0
50000.7474054147	50010.00724846448	0
49994.4714122237	50008.6578664922	0
50009.65697956892	49993.518401903086	0
50006.21919399996	50005.54852243241	0
50001.095320914435	50006.51696888545	0
49997.76648551505	50011.80979805977	0
49992.871942356476	50015.39754370275	0
50012.74981278483	49986.73871695857	0
50018.58647191826	49990.55611261125	0
49993.479156172514	50013.71835514086	0
50015.96499319302	50006.705808788436	0
49989.3655601913	50011.220919868014	0
50020.12901804716	49990.64524344877	0
49997.53397774438	50013.28163175991	0
49992.02291687238	49993.22394946702	0
49993.70087287382	50012.49075380555	0
50014.038708603686	50009.481436982765	0
49990.5206090736	50010.10707474396	0
49995.815075999715	50002.757859915895	0
49988.57262477311	50018.87567586168	0
49985.205754429204	50018.991416067714	0
50000.753092597726	50008.92987510806	0
50007.12835689727	50004.5064469943	0
49988.18316939765	50021.965627571284	0
50023.00980510928	50012.84799172331	0
50015.303310407464	50002.549411548316	0
50003.71952171015	50003.70894044671	0
50008.88986368925	49979.077652611086	0
49996.81979534139	49995.34390749475	0
49998.94671960802	49990.96645783639	0
50007.58827520875	49972.71365685861	0
50008.876317257826	50005.85307888341	0
50000.8144250401	50013.706889942834	0
50003.714838425534	50007.820901458785	0
50001.588387733704	49976.2283774819	0
50016.100105237405	50010.206884821266	0
50001.35678820628	50015.50812547974	0
49986.21253594532	50016.916857276745	0
49996.35393901498	50000.28888942667	0
50006.46273709469	50012.86513056279	0
50004.75420497777	50017.69122242193	0
50005.66435559645	50003.276707844845	0
49992.34798452613	50027.8751629872	0
49995.45944176766	50024.66749863028	0
49984.74545734642	50026.693621182414	0
49991.107740510946	50005.27986082665	0
50002.66515454976	50012.75072682848	0
49981.244047583124	50021.223953608634	0
50024.3612314805	50010.80504013063	0
49999.239320752036	49976.959525565035	0
49987.115787018316	50000.97386580161	0
50005.81254185144	49991.93259326773	0
50009.513775259125	50007.19859393015	0
50022.34214683989	50018.54227954308	0
50018.211643719034	49989.32904480352	0
50004.547079700096	49982.58527082029	0
49988.8456146988	49993.5372812326	0
49990.448020219235	50002.43383338751	0
49988.8883163795	50025.70348757823	0
49993.95605091015	49990.62298435866	0
49979.57349343251	50017.44743331287	0
49993.61998194337	49998.8335980756	0
50014.931316771435	49985.91142186888	0
49993.608343833825	49992.74728509485	0
49977.440538726456	50020.13597552961	0
50007.968850473684	50013.02057694987	0
50013.34750767807	50004.97356768187	0
50003.200530054564	50017.44372002275	0
49999.23305352258	50009.409663930746	0
49991.425046132455	50023.405105677804	0
49994.724523319564	50019.00029264135	0
49991.27881765631	50010.76046682384	0
50006.84586173645	49978.00618291794	0
50028.831314768526	50011.34911333689	0
50001.3612650346	49979.21196468529	0
50020.98863127538	50004.80596532164	0
49998.75093557429	49995.82732925432	0
49995.4441258003	49997.28253788326	0
49991.489081565116	50012.21829990068	0
50006.24099323281	50011.48454490207	0
50004.79866590971	49991.89932227533	0
50016.233772829895	50003.19904894724	0
50016.714459267714	50015.182749829175	0
50017.7315448403	50017.16734048088	0
50021.991572317085	50017.52189201108	0
50006.91518930322	49998.42962103721	0
50007.56048927315	49991.89347014625	0
49993.93809606977	49988.93913320493	0
49987.00664227186	50012.58033247648	0
49997.0858178483	50008.93395138812	0
49994.04919956522	50016.66461972759	0
50011.84285352973	50005.72617756539	0
50014.481944166946	50006.68362759123	0
50007.871174675056	49990.44715453634	0
49993.63386266311	50008.00409428245	0
50022.74306037996	50021.18141586944	0
50005.93254669708	49984.05523899566	0
49992.24889826113	50009.939607623324	0
50008.4427934885	49998.58463635654	0
50001.04290890485	50011.37214186102	0
49999.3052704781	49993.19977632991	0
50010.89753360852	50022.16578353757	0
49993.175524820836	50006.918569045156	0
50016.91622746796	49988.41137453173	0
50003.59408194109	50010.58844588422	0
49989.481770527505	49995.4861177332	0
49984.73585085144	49994.20070302458	0
50012.837114776354	49985.1365133406	0
50000.34305247011	50012.785151609714	0
49995.93687457166	50016.99500522154	0
50003.31097355637	49986.238309245724	0
50000.04605916713	50022.082498322925	0
49979.589436539696	50028.499326432466	0
49985.52414874005	50010.01286309389	0
50007.108907010544	50020.95847414887	0
49986.966473469394	49991.51938352491	0
49996.327747491756	49980.00227674999	0
49988.17212697217	49996.38698153703	0
50019.31313217457	50007.61923985611	0
49992.53588896353	50022.37133355393	0
49999.09466713823	50013.476121375024	0
50029.14446966455	50014.75448633938	0
50013.38928689112	50014.433837214296	0
49991.27886238349	50020.93796858425	0
49991.83480712943	49987.47643329798	0
50024.589045646135	50016.69583277622	0
49990.247207031265	50014.37724764673	0
50003.43966867959	49997.20275845644	0
49979.17630883298	50019.5881879999	0
50004.97473340724	50011.470830402024	0
50000.53356820436	50002.76897484182	0
50001.61653316917	50021.572832778234	0
50018.94424032681	49993.60663840168	0
50020.38047703234	50020.74765985587	0
50003.83350669472	50012.03122730116	0
49994.89504568151	50012.84439750901	0
49996.87682846905	50025.861913791916	0
49997.098711243336	49994.16967536577	0
50008.03526460013	50010.35644971345	0
50001.92318083519	50017.45295154525	0
50000.377491796935	49976.984220335165	0
50026.91338485968	50022.55672487124	0
50010.45322470468	49995.07446463879	0
50025.84685964897	50018.18498681671	0
49990.80211823522	49972.58716393453	0
49994.72272385651	50011.37120620343	0
50001.852378398005	50018.878474248006	0
49993.667654834906	49987.16892821146	0
50007.45552580738	50016.24722775261	0
50006.35128652182	50019.260102430024	0
50017.30387364059	50007.37394946992	0
49992.58703477916	49996.877168060775	0
50009.947620039384	50010.555094314834	0
49981.69947842373	50032.69512916941	0
49998.7770444248	50004.736977470784	0
49994.8396787193	50028.32619228644	0
49982.117999111564	50004.50644407321	0
50013.2587395598	49973.331376080634	0
50007.117533706994	50013.97330272922	0
49986.106936163014	50005.875429998	0
50001.72815943438	49991.6223069385	0
49998.46111792426	49998.329947724305	0
49993.05079443288	49995.51758079045	0
49989.09372078051	50029.30164552847	0
49992.520614717694	50005.040407713124	0
49983.052676738946	50016.443790599325	0
50009.99933301167	49987.13042252917	0
50015.98052851708	50019.71642252736	0
50016.21088632802	50021.48245778065	0
49998.70534882709	50006.917655615514	0
50009.12283055781	49982.086019546914	0
50019.024422535396	49979.180277617896	0
49990.26812337824	50030.2433063761	0
50003.491373859586	50026.35326489596	0
50014.994024579595	50017.72461282274	0
49999.503039100484	49979.993643984395	0
50016.59446989725	50011.704717480185	0
49987.5977680182	50016.2290938631	0
50006.390223561066	50006.65247227412	0
49981.80446184957	50026.90913270939	0
50031.93010862833	50017.21669287606	0
49987.002216492045	49994.37889454773	0
49985.92984921823	49988.95089163288	0
49987.43993140122	50031.405447704085	0
50013.74744611762	50012.43595942395	0
50018.7613895136	49998.645986736985	0
49976.04473665306	50022.98122919165	0
49987.940111189746	50038.4642042733	0
49998.49833424281	50015.34065276485	0
49994.770924699485	49982.39483626172	0
50000.81946056605	49989.27299020345	0
50016.92192325264	50018.480079521134	0
49995.77472700451	50009.82146876009	0
50025.69800720146	50020.491751462134	0
50013.55698775832	49971.58637274212	0
50011.00484594075	50005.00909070638	0
50026.67566909949	50012.980460931394	0
49997.33402353429	50017.842517393554	0
50004.40707653658	50000.68201633885	0
49990.062388632665	50021.873354042815	0
50007.94935946199	50000.55027054603	0
50021.52709422977	50008.28070517207	0
49974.42067889195	50019.43514323515	0
49993.46267817778	50033.181532471506	0
50011.86235055272	49996.41798817724	0
49987.663678211175	50043.84812144951	0
50007.67900232572	50007.70860501627	0
49994.15871647191	50038.08133593811	0
50007.33149770581	50022.79586273945	0
50012.948596504204	49999.23930996417	0
49994.60830319436	50003.57991862978	0
49983.259687413985	50006.67382320212	0
49987.767663779436	50025.748578925755	0
50000.377272225785	50031.02940101947	0
50006.200386445016	50001.51095319235	0
50025.26392312976	50023.16967630435	0
50013.22075925868	50006.565093937745	0
50016.585940684716	49986.990231434385	0
50010.34109688018	49983.7662747601	0
49986.57033639794	50020.426911942945	0
49995.74608418766	50014.093268935794	0
49979.820894012235	49999.83087349788	0
49992.848058799624	50018.606894891454	0
50009.49589345917	50004.08409166397	0
49995.445185531455	50015.34504338111	0
50012.65381958483	50021.704694713684	0
49996.32469968638	49986.25708256548	0
50015.35167753262	49996.81578074006	0
49986.545683340795	50011.15751195093	0
49999.01544000135	50031.23030123682	0
49984.04955694483	50033.704391224725	0
49996.34341982974	50016.06335658903	0
50003.28740459564	50033.504668726906	0
49991.228567853206	49998.994701024145	0
49998.48690694425	50034.82578726027	0
49978.796080530774	50029.228557862385	0
49972.68784987362	50023.40757561975	0
49979.767530607896	50006.443727209575	0
50003.901374846355	50022.071294366	0
50006.68412061943	49996.90955893893	0
49984.807419862154	50032.82916653138	0
49978.76889817724	50004.212907244015	0
50003.12234167268	49996.03595609164	0
50015.35949676402	49981.16546488212	0
50022.09116220106	50006.067597515845	0
49983.69614882663	49993.828876330015	0
49986.78398419033	50021.42345671076	0
49981.729597247	50017.71289487197	0
50005.12751088182	50026.85013294925	0
50006.22458721331	50010.28292114303	0
49996.483865586386	50007.00468741623	0
50009.52473506737	49992.39278211181	0
50014.49173332011	49995.93493838386	0
49994.50958438835	49996.90612479115	0
49987.59907203679	50009.38172949153	0
49984.960476002576	50031.0667794853	0
50008.74957161253	49994.92256567525	0
50010.46636301196	50003.077502344924	0
49984.148036034974	50017.19326230654	0
50004.971353289846	50029.65237519613	0
50012.70520670574	50000.99789815918	0
49989.42472028371	50007.06726861293	0
50027.670453407736	50018.20325321183	0
50011.440803861224	49968.8031552737	0
50037.945541020505	50011.155881581384	0
50001.96560497818	49985.14721363819	0
49991.94746759981	50013.46046976003	0
49999.00956378052	50025.146383235246	0
49982.77803511375	50003.13282277213	0
50014.11323694496	50000.20060613697	0
50023.13171616355	49987.58322604696	0
50004.21835121946	49971.40399318016	0
49990.15117831817	50013.05817990865	0
50008.16124251416	50039.635897582004	0
50007.9107866898	49997.54848848105	0
50000.976005797296	50001.37556251932	0
49996.1869171375	50012.1411597242	0
49981.777229712156	49995.12804494148	0
50010.25573551855	50024.995130932744	0
50002.20217308013	50029.874141640044	0
49990.618018822985	50036.4754032552	0
50022.654906278236	50014.17767062547	0
50000.18629733061	50004.775095715304	0
50025.70954018735	50015.05150700048	0
50028.39076938722	50013.5273054852	0
50004.52778030394	49989.54551679142	0
50016.11597760707	50023.63763528583	0
50012.06226017531	50002.80007589341	0
50015.57500712852	49976.59380574366	0
49994.04699387851	50036.766962947055	0
49994.23147591261	49994.86285691521	0
50014.20591833191	50001.96130031095	0
49991.086709624265	50026.4410707605	0
50011.53302681228	50007.14228004492	0
50017.28634181816	49997.76666689308	0
50009.97828130183	49998.98694511831	0
49998.42280858828	49997.16648699374	0
49981.63287193219	50012.98265475019	0
49991.38352638326	49994.802665766714	0
49998.19710648119	50026.74208698699	0
49989.2673735177	49992.100332574526	0
49983.60754580687	50026.18559871288	0
49994.711411941484	50029.90708723193	0
49985.614406423905	50041.25400036813	0
49989.39807355238	50009.12529163965	0
50001.85647537816	50002.18674254224	0
50007.411759296454	50011.884343995625	0
50012.52113279647	50010.93874121604	0
49995.30592486966	49991.43488924765	0
49979.11028741994	50021.34781520681	0
50011.93847514872	49994.777266105055	0
49997.2733219588	50022.30152669196	0
50003.09050523105	49994.98168183356	0
50023.58458192335	50010.008031241385	0
50024.400635161015	50015.63969515379	0
50009.31669316404	50000.960651664485	0
49988.547157255955	49986.54015875034	0
49987.42716531743	50019.481186598656	0
49984.02617602661	49992.260688525654	0
50006.996567558	50029.43673642438	0
50011.17538221257	50014.127750046806	0
49997.479248524534	50003.13788148927	0
50011.23886805816	49977.80876427163	0
49992.68056377014	50025.21909796744	0
50017.791785206966	50004.10504468356	0
49976.18799995448	50019.12711047864	0
50003.16269428631	50018.86082004992	0
50013.78688239874	50015.99415080916	0
50034.04869841953	50014.82994020081	0
50020.13939552426	49964.31969397732	0
49993.31683021726	50002.431098134926	0
49989.127824122916	50001.31052695597	0
49989.148691333205	50036.650567528675	0
49992.04054653573	50033.88130223572	0
49997.310770919445	50036.47767098101	0
50014.313896486216	50011.5437939993	0
49992.59109417176	50000.573211457	0
50003.566652880276	50030.50523785303	0
50008.267877108185	49989.07992392232	0
50003.849215893635	49983.772560070334	0
50027.92889428372	50020.7037335592	0
50021.73705097939	50009.564116499336	0
49979.67136981523	49996.9167302186	0
50023.68623823112	50004.8260394773	0
50008.60181165578	50003.29954302877	0
50007.03426341326	50002.78519483586	0
49994.34337435215	50032.255215823694	0
50008.65204366756	50021.587738195856	0
49991.824498461094	49968.903099107214	0
50018.683804969405	49969.64528418167	0
49994.911833902814	50002.06249770319	0
50016.093547154676	50001.04383182233	0
50014.49326475696	49993.41580814624	0
50010.70785577176	50012.68365077591	0
49992.09018308693	50030.92397957105	0
50009.82484592517	49966.31554819194	0
50009.86338540017	50029.15447883959	0
50017.04459773899	50009.42883168941	0
49975.05479511751	50020.48444939664	0
50018.814266957874	49976.935422037845	0
49972.86988915821	50011.1602949544	0
50018.73839936864	49964.38397057632	0
49986.31902075687	50007.88823209961	0
50037.84677869666	50013.49214320599	0
49986.7626497455	50022.57075428513	0
49991.27558686835	49997.38676047086	0
50021.65196854081	49986.9755175455	0
49991.72022925353	49991.05799227098	0
50014.31039277268	50003.195809406076	0
50006.33076488964	50021.85080608137	0
50002.45842725257	50020.733578880114	0
50011.95436890833	50032.05146346114	0
49976.475326719534	50026.32249645093	0
50004.463461898726	49974.22705170795	0
49979.26540775074	49998.92037446053	0
49985.75689271241	50024.974625693074	0
50016.455724572654	49985.246793367325	0
50017.17577699267	49991.01902038148	0
50000.601946745934	50034.29818728195	0
49992.16185760877	50007.363039662254	0
50008.80198918544	50016.70893323739	0
50008.86332272949	49997.23757014096	0
50005.45492158128	50004.812675392786	0
49969.349246922604	50022.47156029463	0
49976.08853392796	50028.32756045967	0
50002.331688862534	50006.25738942542	0
49985.74764509577	50012.984861611265	0
50002.02318493679	49998.08436648884	0
50001.91558525365	49975.034283284134	0
49999.095815587745	49982.605861267206	0
49978.35180052781	50017.54967237323	0
50012.38340044227	49979.87179005157	0
50023.600333695045	49993.823460517066	0
49990.4001842264	50016.861106052296	0
49996.075796262594	50028.875218757785	0
50009.63871960279	50009.357844056445	0
50014.32338329563	49980.620621059534	0
50004.370390024604	49999.55927239333	0
50009.933266449494	49981.04026973331	0
49998.279070073906	49989.14790118183	0
50000.09027862911	49985.965986953976	0
50007.58425433884	49982.493922115704	0
49993.48622997502	50027.222240225536	0
50017.4955434832	49965.03907990478	0
50010.51554905166	49989.16362642156	0
50017.824674773416	50002.22275061968	0
49990.75178922058	50034.86742795569	0
50021.88043196609	49961.175165641675	0
49996.64421145819	49998.7371607102	0
49991.75780021829	50019.4660592154	0
50027.913500418224	50017.15451996617	0
50013.81569746937	50019.689133858	0
50004.28831352451	50038.52084396365	0
49992.77931921248	49991.59900125161	0
49978.65701512325	50012.84377515613	0
50004.77482026446	49976.135135741635	0
49995.813684054854	50035.236614467474	0
49983.03468438865	50031.81985864512	0
50004.71734782377	49993.66931775265	0
50025.85747707013	50011.10938751277	0
49968.74387753086	50024.80184334084	0
49983.529336245294	50009.64252562868	0
49993.39848285341	50003.617739878144	0
50014.46718570509	49983.96089301351	0
50020.173441734536	50016.480228422304	0
50007.693507416174	50033.053834120445	0
49993.186312447346	50024.280714627246	0
49994.973836738965	50021.34108776201	0
49987.60408232425	50005.36708203352	0
50009.56722554615	49985.41140067304	0
50011.064823329914	50009.00448136461	0
49987.27549327144	50024.53233017405	0
50005.69923091442	49985.19514755773	0
49996.55414988045	49990.38935152011	0
49995.07237807018	50042.04749290123	0
49995.256284043724	50007.171566107325	0
50004.63754884523	50025.44366895706	0
49993.49255571869	49978.12434827637	0
49989.83621802233	50027.89987456958	0
50001.51715467434	50004.43497947403	0
50001.41748931328	50028.01783116377	0
49988.46472947548	50014.56638681003	0
49995.615601532205	49989.10904325816	0
49999.81186632161	50032.984149561446	0
50018.44718751919	50011.09523383245	0
50006.87791557796	49974.77446315902	0
49998.651631418616	50001.085531096855	0
49973.43281330659	50016.31538166456	0
49999.58320808095	50030.37685735507	0
49993.2894251306	50029.713716955564	0
49975.40500419498	50029.76201243983	0
50024.11542290242	50025.79299951493	0
49999.27756647585	49989.79791973968	0
49975.331603970415	50018.305052245814	0
49989.444688856944	50015.01093933485	0
49977.12504489644	49984.27347298042	0
49990.25690366514	49976.93831099457	0
50008.542487659186	50029.22940403769	0
50030.156146407935	50022.63532110915	0
49982.07322711716	50040.05289780173	0
50015.510839560164	49974.52445377229	0
49991.451148315326	50008.25060634001	0
50004.828070634074	50001.96933190945	0
50005.25330437662	49996.96558677492	0
49985.312292490395	50028.4759868639	0
50009.362837543355	50030.82482796203	0
50032.563228420164	50009.47854831758	0
49995.611104707394	50005.87596824924	0
50030.271117137454	50014.62710637189	0
49984.88558796916	50014.44361380154	0
49964.64000266914	50008.941933773196	0
49988.96237106808	50042.15384836116	0
50009.56366943694	49988.76303901595	0
50003.12119682203	50036.8696976103	0
49992.18350608743	49998.14283062459	0
49981.495117914346	49992.42868929224	0
49974.716587797215	50013.61636381599	0
50007.40338647013	50005.50670355559	0
50004.1132212756	50009.0422421293	0
50010.68776219184	50018.411945879954	0
50015.32555646248	49998.84607093262	0
50030.745394478356	50020.15587370813	0
50025.03173903792	49992.682176105074	0
49972.46927924088	49992.61330818193	0
49996.89332440772	50014.40214761091	0
50028.82168033592	50008.767927582856	0
50012.027869657475	49992.27122572834	0
49986.86969018716	50002.801212535116	0
50034.801909062	50011.167777959345	0
50022.083673384936	50010.63417620861	0
50009.30764203974	49972.31312632704	0
50114.73146215289	49947.73421728661	61
50180.621551089345	49941.457396481324	61
50051.95358149709	49949.18107855151	61
49993.69456443797	49970.4708177096	61
50176.090934184955	50003.80023074177	61
50085.75496612629	50003.263174881184	61
50114.537383556715	49880.708132571126	61
50207.11906244909	50057.57922400709	61
50074.50463587881	50064.50936578102	61
50158.68691641298	49836.3264317392	61
49928.40526260382	49970.01495303222	61
49963.575508519025	49914.73224192023	61
50202.993450085036	49880.41836273984	61
50230.92902474932	49818.59612585926	61
50045.565154168224	49864.74136879062	61
50140.921465233274	50082.607668772296	61
50238.51122089179	49985.47667027518	61
50006.53595652978	50032.080712927396	61
50092.54573161036	50128.965027059225	61
50293.012552816355	49833.82318461633	61
50127.81557784266	50186.04318831835	61
50309.08279486461	49980.75050339054	61
50090.55777169323	50244.87255167204	61
50272.74160744678	50037.812703188094	61
49944.14754946276	50051.56694460664	61
49905.06202697673	49888.24237881665	61
50187.07032568131	50158.37925893261	61
50121.45142982456	49781.79481930815	61
50183.024720718975	49765.84245788064	61
50230.470413706156	49715.04558709569	61
50273.17417296358	49766.99219994069	61
50011.617592371345	49805.03188122129	61
50059.434734973634	50304.12927525963	61
50336.724750404974	49884.81539540042	61
50183.4648158575	50225.26915526833	61
50326.72492686791	49733.5896117448	61
50004.41619604385	50265.501658962436	61
49959.14932479223	50318.66513141285	61
50051.923891576596	50182.552242260914	61
50095.79685687988	50359.06106981114	61
50053.575706457574	49750.96145954371	61
50044.91528359809	50400.69754825791	61
49901.489530276674	50107.18137947554	61
49861.315979211045	49983.53023498783	61
50137.627236510154	50310.32780411681	61
50185.1343490463	50355.51557814354	61
49952.58509632726	49833.91218706205	61
49910.438540579016	50174.104061591526	61
50148.372154184566	49712.863904526486	61
49878.55899397551	50228.554590732354	61
50272.922391502056	49668.026641420474	61
50383.44077017518	49930.928329012706	61
50340.58769766075	49668.979131111046	61
50264.82635221767	50104.13391615277	61
49987.914635979774	49725.248287757415	61
50332.282571329575	50102.61621175969	61
50008.8057800116	50096.01025438291	61
49890.47004371224	50296.52530205027	61
50245.04177477196	50383.951128988025	61
50397.04619066591	49870.34138347779	61
49887.78643912539	49808.0738312081	61
49832.786734088055	50272.3552964572	61
50206.5002868522	50290.32318273307	61
49842.107981650006	50338.75817112498	61
49963.28521921732	49664.28022567829	61
50084.98366270927	49687.19876552254	61
49868.25321492248	50395.4520520412	61
50392.97768946451	50000.56958127487	61
50457.196236082455	49886.504664192384	61
50394.313905504256	50082.949049576586	61
50412.69484814666	49809.2725103859	61
50390.74548721449	49717.371068583416	61
50333.92370533957	49603.07762750943	61
50250.62969732229	50203.845706837135	61
50377.221146056385	50146.275189611995	61
50444.52234203695	50131.37981992046	61
49855.8050098993	49748.8571437531	61
49886.48367390883	49689.075743553396	61
49807.52950767946	50419.0127026144	61
49842.772268132634	49921.03874915261	61
50454.115388752114	49967.93255469992	61
49937.923985728	50247.56068281474	61
49809.08626634711	50022.069229474015	61
50337.33651017697	50202.63202791856	61
49846.575478507955	50167.85700692227	61
49934.169464643026	49762.27321563425	61
49984.26207998265	50183.904646219074	61
49737.17523376111	50422.559852646446	61
50507.54799730905	49842.463317736685	61
50471.731589066905	50035.22610256981	61
50128.06139435743	49637.15977030934	61
49811.47069967109	50106.26558355787	61
49825.3722716887	49658.30429477803	61
49829.978779054676	49852.005127099874	61
50377.801325676875	50253.203167792766	61
50261.08210866077	49915.912511356866	61
50100.04250848851	50441.20472303089	61
50302.24073730688	49547.71149659337	61
50146.436201756864	49573.78294345284	61
49982.52915710984	50397.94181527189	61
50441.60666735341	50280.94737523492	61
50145.18243681417	49503.44024619578	61
49793.1262565905	49801.75007523656	61
50092.743317047316	49464.86550936949	61
50446.096130366735	49753.225509623575	61
49926.17330986048	50426.57846093757	61
49796.44599975938	50220.87522641995	61
50198.844491047	50432.868958727246	61
50307.433248037465	50407.1321279836	61
50546.98465278243	49786.02378223475	61
49754.26235246304	50064.42310878183	61
49879.00062744117	50476.084323744784	61
49688.80616286745	50371.19465675346	61
50314.69878990785	49478.29684762567	61
50152.73326993388	50475.64502638864	61
50612.18157353739	49804.169521652206	61
49759.66772743339	49864.33167881784	61
50319.89737397809	50343.01076095821	61
49693.76773199497	50091.07347220873	61
49674.88283538347	50153.15383365658	61
50504.848301826474	49927.33946126052	61
50673.759531631214	49791.83657969653	61
50536.03813416646	50034.419346613875	61
49756.92416851599	50164.989651544645	61
50044.87511856018	49507.062147466575	61
49626.24733446181	50096.721419183195	61
50681.428154706344	49857.993055739746	61
50569.416625690086	49851.95655016829	61
50021.02960404066	49573.62439205492	61
49785.48136492944	49710.63030183051	61
49726.60797722316	50008.51272333622	61
49767.387509146894	50279.61556985715	61
50200.71565970775	49531.290992978116	61
50372.31590694407	49443.44750220896	61
49610.23285840964	50181.659241618385	61
49726.89386532724	49674.88779863141	61
50378.3906138507	49377.72602685696	61
49732.070887749265	49785.94870208373	61
50395.84149575236	49612.7155233929	61
50013.08536991884	50454.9620769697	61
49869.23800908695	50046.31621448788	61
50257.8027990352	50455.453933161574	61
49945.39270585737	49599.25427653775	61
50490.017862588815	49699.65329593864	61
49860.351622861315	49602.67419449572	61
50509.52996897497	50295.14577452129	61
49948.396652282594	50487.6569111102	61
50687.73921996312	49924.408096349136	61
50444.965482504595	50215.7915011618	61
50197.29788491612	49659.16621623171	61
50048.7600114764	50512.13822351654	61
50023.90117631124	50576.53212485314	61
49705.00807214767	50302.10947951508	61
49764.197152555935	50364.60168162795	61
50106.15321421459	50541.53473257171	61
50448.96136540229	49578.70238430855	61
50513.71723415937	50199.66915697947	61
50276.066440087205	50278.70651087567	61
50540.864644118774	50137.67645237771	61
49675.019902910135	49758.10342626203	61
50083.29524992794	49565.024835193144	61
50746.781063955896	49888.62074053434	61
50804.321978775224	49857.81184881995	61
49951.81017758254	49532.6603962975	61
49705.02641565104	50209.05981574684	61
49639.69976667689	49697.54612841949	61
50819.30852055832	49796.914754730526	61
49640.89109334024	50301.99789584879	61
49665.51197896229	49993.68282277877	61
50199.16322946561	49466.898386535875	61
50397.27283808177	49543.66727916549	61
50569.190611036334	49956.77679460845	61
50404.29157378783	50340.73461799119	61
50350.71071408532	49320.76811796395	61
50032.052910905375	50643.81843039855	61
50217.51778253364	50510.75264633449	61
50595.35215514367	50071.08737780743	61
50507.8538433013	49605.81580765515	61
49818.528739528825	50506.488453525795	61
50439.497304033204	49438.33332900087	61
49587.12923561946	50248.280745357195	61
50457.307534276406	49508.78310712541	61
50042.87241742299	50711.4010264291	61
50214.81544371808	49597.50786082387	61
49601.81252285651	49992.61648762476	61
50150.74096384583	50595.68973214169	61
49737.81314742882	49604.80843020645	61
49727.53509016843	50489.36513906131	61
49544.366460294084	50200.524977079716	61
49573.24198928388	49700.99559846343	61
49681.51778767292	50538.31236704206	61
49567.766525267136	49637.86272765284	61
50439.50174839999	50393.482069593025	61
50283.278288529684	49301.0398896868	61
50034.28594078916	49640.140758123365	61
50232.14626803308	49348.38649720878	61
49962.423823368044	50653.861718934975	61
50187.52499346795	49302.547963228535	61
49535.08572245379	49755.447394437826	61
49919.92855588129	50605.698281052886	61
49560.869721310155	49816.1603984462	61
50559.721882558	49705.549086360224	61
50376.459819197924	50407.6674367242	61
50290.917077347425	50517.50080507676	61
49554.19183100318	50306.805430615976	61
49620.05887770808	50568.959878020156	61
49792.55523738833	49959.238362894175	61
50624.913583882735	49894.46278656874	61
50422.79173960799	50455.38515845263	61
49615.37298621175	50634.99506456207	61
50126.93216156722	50658.08116577009	61
49553.58835515128	50623.00144765229	61
49623.61035381496	49803.71827516796	61
50111.77707095913	50722.18985939389	61
49533.84603976871	49983.71917646715	61
49506.44484252936	49664.45557673811	61
50486.20111270331	49397.20254565516	61
49711.892208557954	49907.36079805997	61
49979.81891007651	50737.43317920092	61
49472.33248801642	49742.07235298469	61
49876.76154226826	50553.404502530735	61
50479.49566229599	49327.84002088181	61
50125.712138805575	49274.81418320705	61
50740.835962538076	49962.62603696445	61
49678.66794089386	49845.845761968936	61
50617.561272548606	50003.75824713727	61
50620.50099027226	49686.09542766872	61
49779.48107895265	49557.344327112165	61
50448.50009907731	49647.0883498396	61
50203.25985053877	49404.85195661275	61
50524.504572993814	50363.103865683595	61
49731.193034015065	49516.65581333445	61
49863.56729636867	49537.370703547065	61
49508.333334126146	50579.19055209701	61
50215.256563870804	50617.78581166135	61
50306.4268069832	49368.376950441605	61
50276.35190675396	50605.51962680918	61
49745.50499451017	50549.807605349335	61
49409.56974121172	49729.85946055386	61
49488.21884703396	50514.77934019878	61
50117.58296842302	49402.868128465096	61
50750.47303520206	49783.32068538079	61
50583.616541096686	50392.20615395896	61
49917.34389543098	49472.80021505715	61
49764.96939150608	49454.34065560887	61
50848.16546099682	49733.65014818848	61
50322.35639702098	50649.747245411454	61
49672.0332702434	49597.41681180088	61
50266.55443016902	49423.31863922728	61
50885.4731881026	49792.6254720727	61
49497.23729235673	49805.36832583324	61
49647.63596723768	49536.904587117184	61
49844.36931593485	49470.11454365464	61
49637.13777478684	49934.016818927725	61
50084.45256146016	49221.606504341	61
49673.86802783457	50431.434522559364	61
50217.79923173066	50683.668414689535	61
49930.25453279557	49409.58646254045	61
49831.32413237995	49404.10963966905	61
49798.42329555884	50587.13618087189	61
50347.606904054	49801.15051685538	61
49547.56452750536	50481.281329332654	61
50329.80559256863	50571.74848914829	61
50299.76239231966	50708.698383674404	61
50104.754056195205	49342.16070915701	61
49871.199453720554	50647.20905730522	61
50136.04394959243	50785.15840578714	61
50174.39701903425	50840.85988307891	61
49572.81610111907	50683.09349505286	61
49596.822168750194	49495.587656027004	61
50654.96534314844	49628.00894712794	61
50570.17612248895	50314.62988362023	61
49524.665110946364	49868.23321843232	61
49487.58803709576	49596.18194651736	61
50378.366246960395	50676.917241155	61
49433.919414631	50470.04012217514	61
50910.80220934824	49733.12771462653	61
50269.60411508912	50766.78816997451	61
50600.248937986864	50161.97835814721	61
49913.4766062979	50696.882070118576	61
49705.708394261215	50606.39998976015	61
50618.63493261149	50444.97083270365	61
49999.06369670396	49411.26746761266	61
49466.48503096198	49963.20040367502	61
50799.3601775172	49991.793029558	61
50028.774978758345	50779.65479826935	61
50396.6848086474	50569.86615436573	61
50248.65720811831	50828.49005468778	61
50541.85521212938	49425.29677694654	61
49542.264289691186	50047.05359207584	61
50364.62967032822	50495.66036198539	61
49698.79923525018	49453.48436836789	61
50186.24523570054	50902.89499751171	61
49617.93577456722	50368.422252584896	61
49987.868501243174	49474.95994038943	61
49548.04662900627	49534.21144517967	61
49427.39704614843	49906.24795825816	61
50526.14123334609	49485.30722736668	61
50833.08894880055	50053.135054465536	61
50817.47075102005	49928.61453068296	61
49672.97846295556	50667.32765922842	61
49680.48852370635	50736.515720408286	61
50425.57627269775	50626.16333061585	61
50574.28379847542	49584.014023504205	61
50191.89376230528	50965.42753794509	61
50389.91631884549	50744.44272332393	61
50464.54496222438	49259.78167187043	61
50398.91075646352	49276.75183578348	61
49422.19258356211	49597.05489460977	61
50208.16461260467	49237.655051053254	61
50663.69749711436	50071.010160733866	61
50447.43478948056	50521.50248648106	61
49623.12536171947	50505.61394681438	61
49940.45205277269	50787.42757905504	61
50182.22931129633	50738.08525995617	61
49537.410089870544	50112.2697552894	61
50032.81339213181	49357.41769763794	61
50509.77414883196	50519.74752063141	61
50979.94659810216	49737.86304443723	61
50944.33491792191	49812.22587062711	61
50385.732164672416	50815.1335584955	61
49650.42047926262	50797.91574079809	61
49505.9876015403	50262.6163025106	61
49602.66690647875	50440.00043343414	61
50348.74242375224	49235.74545334284	61
49460.178850650205	50618.62381168147	61
49597.3637380498	49576.60295408712	61
50684.62274493621	49710.14236244107	61
49465.3114106613	50411.696328034275	61
50544.67946421059	49358.85574567514	61
50871.9256860715	50003.52407741684	61
50632.20865911333	49543.70929540183	61
50431.14149480342	50859.23394604902	61
49523.69614045882	50732.336321185285	61
50940.70464185121	49876.874623794545	61
49429.92622375648	49792.52557919622	61
49607.174142432494	50843.92675024955	61
49482.205607503776	50071.10112910356	61
49440.28906699546	50126.26844240934	61
49450.45660986024	50687.23413396666	61
50105.936494317706	49162.8383838641	61
49365.35772370785	49894.20892452516	61
50098.592921457086	49093.36370978293	61
50335.483478818474	50855.13647235978	61
50886.55239841022	49936.681144689945	61
49398.09170496624	50594.63445839307	61
49303.22609316994	49866.92760915136	61
49482.92233053193	50345.24663096944	61
50209.76112595836	49170.83917079481	61
50480.19299174351	50657.33534017784	61
50883.4176227503	50096.60275339988	61
49297.51724309157	49935.82410661571	61
50483.685779767075	50439.251249254245	61
50288.92367112047	49207.47500402983	61
50555.1043389501	49294.57631266035	61
50119.784227676646	50890.30540355733	61
50538.31895230596	50685.90343284518	61
50253.15623686572	49498.14918418577	61
49491.91586292194	50166.67283091331	61
50589.38827834648	49238.19472064039	61
50587.8695447191	49492.07116487461	61
49328.88193972147	50598.90094829892	61
50470.007965130026	50808.55249732232	61
49380.20852833165	50659.8882932757	61
49571.935164068025	50771.7037176962	61
49438.16755714364	49531.917620754466	61
50005.97143868436	49299.47733203181	61
49889.995970259544	49358.910178125014	61
50260.04463874895	50979.284802518596	61
49431.85279804632	50015.01376894665	61
50081.51766438398	50840.424675537026	61
50722.0669622026	49610.998394958224	61
49740.498227366785	50678.756745212624	61
50405.667601185174	49195.03309107455	61
50980.22743575925	49927.37974529117	61
49798.81303223044	50714.44297678222	61
49239.24833321328	49908.11623186098	61
49600.96319725267	49881.75933287365	61
50858.43776795992	49666.353870632694	61
49217.37226610595	49967.036633032476	61
49341.30995389539	49731.50294527879	61
50612.5797797401	49368.106125054335	61
50115.500345139946	49028.788473993234	61
50058.52578864909	50907.41494378598	61
50866.52551343438	49858.52190249609	61
49739.172679383824	49395.71817028277	61
49490.822229804835	49485.22852387823	61
49700.73921127576	49342.64726505883	61
49323.95836943671	49671.243877337445	61
49413.26813532427	50371.078217980095	61
49173.296468038265	49907.563999124235	61
50134.163633542186	50991.43327267668	61
49530.41091383498	50419.60104902758	61
50676.9516646409	49393.47527129337	61
49996.31511319459	50907.92223040723	61
49368.39483333801	50420.16461374913	61
49397.73907992704	49479.39070412506	61
49878.91311104168	50759.48864236787	61
50780.993959329084	49717.52431155729	61
49513.704291859896	50797.769740645694	61
50682.82576121646	49325.52277243203	61
50550.2039175667	50569.44187530762	61
49424.468094098695	50748.38919066659	61
50633.84691377868	50355.08772900713	61
50678.6300784656	50134.25053571934	61
50815.27234733521	49614.23792676062	61
49964.36307319114	49348.90466718255	61
49593.21518190616	49432.2712559372	61
50132.72228676391	51054.34599900538	61
50341.93834576413	50920.24855870716	61
50603.186192197485	50682.20241761717	61
50478.74856003502	50582.49028835551	61
49249.04457990522	49824.19514750533	61
49356.76731301773	50535.71183892941	61
49763.87080022456	49325.08778220402	61
49302.52579941758	50433.29768824758	61
49111.01355721999	49897.88876855583	61
49357.25612526284	49959.34047096484	61
50067.77324648622	51078.38098347374	61
49450.474014060295	50817.86818796253	61
50603.31601280888	50228.31629535788	61
50840.467268151486	49547.8871284825	61
50742.1778241962	50025.16322036236	61
49332.92542169179	49804.93543937546	61
50545.1316047254	49185.72104047981	61
50097.46798749437	51133.22380048893	61
50011.953140173806	50843.33725382892	61
49915.18396668079	49301.13712133264	61
49249.44193142009	50469.12255219003	61
49727.34131181099	50789.8406426975	61
49361.38182779336	50772.07175769704	61
50650.86749275731	50268.25867247871	61
50047.47725164026	50974.40328016863	61
51004.6764823196	49677.320996661176	61
50620.69843556852	50571.24178025355	61
50562.68920875428	49123.64545160723	61
50689.75068643388	50218.79535146759	61
50124.04870011433	51198.56904058458	61
51033.57938357224	49969.43161906104	61
50146.974869716716	49213.79423465391	61
49983.932766157915	50978.927346240926	61
50620.912138541375	49303.37627689782	61
49446.62304415632	50288.01321129099	61
50173.81922479422	49119.52095161332	61
49407.29585697723	50868.3906793462	61
49074.392858103696	49957.488290147536	61
50672.26978299703	49492.735323473935	61
50659.62845211427	49238.4931931874	61
50567.51655567049	50745.119045210835	61
50934.90776163083	49989.62751326386	61
50943.96692584776	49647.27402960663	61
50403.32519109481	49127.069152802476	61
49284.21379065508	50647.46642078255	61
49155.21025623845	49978.76360052058	61
50746.07939287276	49385.061773998445	61
49332.6363340194	49452.38989273028	61
50050.784961467114	49005.49679883437	61
49887.42144123174	49236.29677105194	61
51073.983148453	49667.03267050842	61
49919.30578767631	50992.00197216977	61
50281.99433504156	49142.65175254327	61
49385.5031110297	49663.127709713364	61
49268.65561862438	49635.33241086189	61
50331.551858793195	50779.318400404096	61
50774.56834056206	49561.8118004682	61
50821.89574729042	50128.90366725502	61
50006.355612306485	51053.567580148854	61
50892.09433711339	49608.22262955415	61
50948.40033115001	49581.61850993449	61
49653.78006913232	49385.26390994707	61
49539.9915750994	50859.39829037362	61
50059.86011172591	51196.72475498611	61
49263.33105923021	50573.43068762638	61
49207.15994013916	49606.07213686062	61
49716.24961636688	50859.902574449006	61
50339.65210630142	49115.443312716496	61
49721.08512827447	50923.62620421718	61
50759.64960134474	50089.130853956056	61
49880.16469722193	51050.62571065256	61
50510.34133937237	49077.10330642216	61
49153.16954676683	49574.230063954245	61
49244.036481322684	49547.77322431092	61
51055.31649295753	49726.78660512774	61
49786.73646967565	50823.1147996918	61
51008.898136375275	49566.86111100494	61
50065.037776372825	51265.45401759632	61
50403.95307618219	50936.636643646416	61
51142.192685585935	49674.93520045987	61
49193.31758324995	49787.835701847245	61
49331.114061662	50714.912162488865	61
51126.02178862842	49740.65489413643	61
50809.04783687359	49401.65880240204	61
50672.42793794962	50406.02181493231	61
50504.65921269985	50867.67059728283	61
49276.90457365036	49728.76664236352	61
50006.16637467902	48953.56926949486	61
49295.24025093	50512.970946526984	61
50014.84020454745	49220.655415759946	61
49652.27554298259	50924.462086516905	61
50319.77836333082	49053.12617838276	61
