# Supplementary material for: Abundant Topological Outliers in Social Media Data and Their Effect on Spatial Analysis
Source: PLoS One. 2016 Sep 9;11(9):e0162360. doi: 10.1371/journal.pone.0162360 (PMC5017681; doi:10.1371/journal.pone.0162360)
Supplement: S5 Dataset — See the respective attached file. (ZIP) [file pone.0162360.s005.zip › S5_overlap_lws/clust_63_72.csv]

50000.0	50000.0	0
50005.617866136956	50000.0519731636	0
50002.52047643192	50004.876090250946	0
50002.689334711264	50003.13657812308	0
49993.82957819091	50000.67820598295	0
49999.02133034173	50002.74311771021	0
50000.62508924751	49997.57153556058	0
50003.12463782944	50000.09610427862	0
49997.57385027558	49999.84121669528	0
50000.7474054147	50010.00724846448	0
49994.4714122237	50008.6578664922	0
50009.65697956892	49993.518401903086	0
50006.21919399996	50005.54852243241	0
50001.095320914435	50006.51696888545	0
49997.76648551505	50011.80979805977	0
49992.871942356476	50015.39754370275	0
50012.74981278483	49986.73871695857	0
50018.58647191826	49990.55611261125	0
49993.479156172514	50013.71835514086	0
50015.96499319302	50006.705808788436	0
49989.3655601913	50011.220919868014	0
50020.12901804716	49990.64524344877	0
49997.53397774438	50013.28163175991	0
49992.02291687238	49993.22394946702	0
49993.70087287382	50012.49075380555	0
50014.038708603686	50009.481436982765	0
49990.5206090736	50010.10707474396	0
49995.815075999715	50002.757859915895	0
49988.57262477311	50018.87567586168	0
49985.205754429204	50018.991416067714	0
50000.753092597726	50008.92987510806	0
50007.12835689727	50004.5064469943	0
49988.18316939765	50021.965627571284	0
50023.00980510928	50012.84799172331	0
50015.303310407464	50002.549411548316	0
50003.71952171015	50003.70894044671	0
50008.88986368925	49979.077652611086	0
49996.81979534139	49995.34390749475	0
49998.94671960802	49990.96645783639	0
50007.58827520875	49972.71365685861	0
50008.876317257826	50005.85307888341	0
50000.8144250401	50013.706889942834	0
50003.714838425534	50007.820901458785	0
50001.588387733704	49976.2283774819	0
50016.100105237405	50010.206884821266	0
50001.35678820628	50015.50812547974	0
49986.21253594532	50016.916857276745	0
49996.35393901498	50000.28888942667	0
50006.46273709469	50012.86513056279	0
50004.75420497777	50017.69122242193	0
50005.66435559645	50003.276707844845	0
49992.34798452613	50027.8751629872	0
49995.45944176766	50024.66749863028	0
49984.74545734642	50026.693621182414	0
49991.107740510946	50005.27986082665	0
50002.66515454976	50012.75072682848	0
49981.244047583124	50021.223953608634	0
50024.3612314805	50010.80504013063	0
49999.239320752036	49976.959525565035	0
49987.115787018316	50000.97386580161	0
50005.81254185144	49991.93259326773	0
50009.513775259125	50007.19859393015	0
50022.34214683989	50018.54227954308	0
50018.211643719034	49989.32904480352	0
50004.547079700096	49982.58527082029	0
49988.8456146988	49993.5372812326	0
49990.448020219235	50002.43383338751	0
49988.8883163795	50025.70348757823	0
49993.95605091015	49990.62298435866	0
49979.57349343251	50017.44743331287	0
49993.61998194337	49998.8335980756	0
50014.931316771435	49985.91142186888	0
49993.608343833825	49992.74728509485	0
49977.440538726456	50020.13597552961	0
50007.968850473684	50013.02057694987	0
50013.34750767807	50004.97356768187	0
50003.200530054564	50017.44372002275	0
49999.23305352258	50009.409663930746	0
49991.425046132455	50023.405105677804	0
49994.724523319564	50019.00029264135	0
49991.27881765631	50010.76046682384	0
50006.84586173645	49978.00618291794	0
50028.831314768526	50011.34911333689	0
50001.3612650346	49979.21196468529	0
50020.98863127538	50004.80596532164	0
49998.75093557429	49995.82732925432	0
49995.4441258003	49997.28253788326	0
49991.489081565116	50012.21829990068	0
50006.24099323281	50011.48454490207	0
50004.79866590971	49991.89932227533	0
50016.233772829895	50003.19904894724	0
50016.714459267714	50015.182749829175	0
50017.7315448403	50017.16734048088	0
50021.991572317085	50017.52189201108	0
50006.91518930322	49998.42962103721	0
50007.56048927315	49991.89347014625	0
49993.93809606977	49988.93913320493	0
49987.00664227186	50012.58033247648	0
49997.0858178483	50008.93395138812	0
49994.04919956522	50016.66461972759	0
50011.84285352973	50005.72617756539	0
50014.481944166946	50006.68362759123	0
50007.871174675056	49990.44715453634	0
49993.63386266311	50008.00409428245	0
50022.74306037996	50021.18141586944	0
50005.93254669708	49984.05523899566	0
49992.24889826113	50009.939607623324	0
50008.4427934885	49998.58463635654	0
50001.04290890485	50011.37214186102	0
49999.3052704781	49993.19977632991	0
50010.89753360852	50022.16578353757	0
49993.175524820836	50006.918569045156	0
50016.91622746796	49988.41137453173	0
50003.59408194109	50010.58844588422	0
49989.481770527505	49995.4861177332	0
49984.73585085144	49994.20070302458	0
50012.837114776354	49985.1365133406	0
50000.34305247011	50012.785151609714	0
49995.93687457166	50016.99500522154	0
50003.31097355637	49986.238309245724	0
50000.04605916713	50022.082498322925	0
49979.589436539696	50028.499326432466	0
49985.52414874005	50010.01286309389	0
50007.108907010544	50020.95847414887	0
49986.966473469394	49991.51938352491	0
49996.327747491756	49980.00227674999	0
49988.17212697217	49996.38698153703	0
50019.31313217457	50007.61923985611	0
49992.53588896353	50022.37133355393	0
49999.09466713823	50013.476121375024	0
50029.14446966455	50014.75448633938	0
50013.38928689112	50014.433837214296	0
49991.27886238349	50020.93796858425	0
49991.83480712943	49987.47643329798	0
50024.589045646135	50016.69583277622	0
49990.247207031265	50014.37724764673	0
50003.43966867959	49997.20275845644	0
49979.17630883298	50019.5881879999	0
50004.97473340724	50011.470830402024	0
50000.53356820436	50002.76897484182	0
50001.61653316917	50021.572832778234	0
50018.94424032681	49993.60663840168	0
50020.38047703234	50020.74765985587	0
50003.83350669472	50012.03122730116	0
49994.89504568151	50012.84439750901	0
49996.87682846905	50025.861913791916	0
49997.098711243336	49994.16967536577	0
50008.03526460013	50010.35644971345	0
50001.92318083519	50017.45295154525	0
50000.377491796935	49976.984220335165	0
50026.91338485968	50022.55672487124	0
50010.45322470468	49995.07446463879	0
50025.84685964897	50018.18498681671	0
49990.80211823522	49972.58716393453	0
49994.72272385651	50011.37120620343	0
50001.852378398005	50018.878474248006	0
49993.667654834906	49987.16892821146	0
50007.45552580738	50016.24722775261	0
50006.35128652182	50019.260102430024	0
50017.30387364059	50007.37394946992	0
49992.58703477916	49996.877168060775	0
50009.947620039384	50010.555094314834	0
49981.69947842373	50032.69512916941	0
49998.7770444248	50004.736977470784	0
49994.8396787193	50028.32619228644	0
49982.117999111564	50004.50644407321	0
50013.2587395598	49973.331376080634	0
50007.117533706994	50013.97330272922	0
49986.106936163014	50005.875429998	0
50001.72815943438	49991.6223069385	0
49998.46111792426	49998.329947724305	0
49993.05079443288	49995.51758079045	0
49989.09372078051	50029.30164552847	0
49992.520614717694	50005.040407713124	0
49983.052676738946	50016.443790599325	0
50009.99933301167	49987.13042252917	0
50015.98052851708	50019.71642252736	0
50016.21088632802	50021.48245778065	0
49998.70534882709	50006.917655615514	0
50009.12283055781	49982.086019546914	0
50019.024422535396	49979.180277617896	0
49990.26812337824	50030.2433063761	0
50003.491373859586	50026.35326489596	0
50014.994024579595	50017.72461282274	0
49999.503039100484	49979.993643984395	0
50016.59446989725	50011.704717480185	0
49987.5977680182	50016.2290938631	0
50006.390223561066	50006.65247227412	0
49981.80446184957	50026.90913270939	0
50031.93010862833	50017.21669287606	0
49987.002216492045	49994.37889454773	0
49985.92984921823	49988.95089163288	0
49987.43993140122	50031.405447704085	0
50013.74744611762	50012.43595942395	0
50018.7613895136	49998.645986736985	0
49976.04473665306	50022.98122919165	0
49987.940111189746	50038.4642042733	0
49998.49833424281	50015.34065276485	0
49994.770924699485	49982.39483626172	0
50000.81946056605	49989.27299020345	0
50016.92192325264	50018.480079521134	0
49995.77472700451	50009.82146876009	0
50025.69800720146	50020.491751462134	0
50013.55698775832	49971.58637274212	0
50011.00484594075	50005.00909070638	0
50026.67566909949	50012.980460931394	0
49997.33402353429	50017.842517393554	0
50004.40707653658	50000.68201633885	0
49990.062388632665	50021.873354042815	0
50007.94935946199	50000.55027054603	0
50021.52709422977	50008.28070517207	0
49974.42067889195	50019.43514323515	0
49993.46267817778	50033.181532471506	0
50011.86235055272	49996.41798817724	0
49987.663678211175	50043.84812144951	0
50007.67900232572	50007.70860501627	0
49994.15871647191	50038.08133593811	0
50007.33149770581	50022.79586273945	0
50012.948596504204	49999.23930996417	0
49994.60830319436	50003.57991862978	0
49983.259687413985	50006.67382320212	0
49987.767663779436	50025.748578925755	0
50000.377272225785	50031.02940101947	0
50006.200386445016	50001.51095319235	0
50025.26392312976	50023.16967630435	0
50013.22075925868	50006.565093937745	0
50016.585940684716	49986.990231434385	0
50010.34109688018	49983.7662747601	0
49986.57033639794	50020.426911942945	0
49995.74608418766	50014.093268935794	0
49979.820894012235	49999.83087349788	0
49992.848058799624	50018.606894891454	0
50009.49589345917	50004.08409166397	0
49995.445185531455	50015.34504338111	0
50012.65381958483	50021.704694713684	0
49996.32469968638	49986.25708256548	0
50015.35167753262	49996.81578074006	0
49986.545683340795	50011.15751195093	0
49999.01544000135	50031.23030123682	0
49984.04955694483	50033.704391224725	0
49996.34341982974	50016.06335658903	0
50003.28740459564	50033.504668726906	0
49991.228567853206	49998.994701024145	0
49998.48690694425	50034.82578726027	0
49978.796080530774	50029.228557862385	0
49972.68784987362	50023.40757561975	0
49979.767530607896	50006.443727209575	0
50003.901374846355	50022.071294366	0
50006.68412061943	49996.90955893893	0
49984.807419862154	50032.82916653138	0
49978.76889817724	50004.212907244015	0
50003.12234167268	49996.03595609164	0
50015.35949676402	49981.16546488212	0
50022.09116220106	50006.067597515845	0
49983.69614882663	49993.828876330015	0
49986.78398419033	50021.42345671076	0
49981.729597247	50017.71289487197	0
50005.12751088182	50026.85013294925	0
50006.22458721331	50010.28292114303	0
49996.483865586386	50007.00468741623	0
50009.52473506737	49992.39278211181	0
50014.49173332011	49995.93493838386	0
49994.50958438835	49996.90612479115	0
49987.59907203679	50009.38172949153	0
49984.960476002576	50031.0667794853	0
50008.74957161253	49994.92256567525	0
50010.46636301196	50003.077502344924	0
49984.148036034974	50017.19326230654	0
50004.971353289846	50029.65237519613	0
50012.70520670574	50000.99789815918	0
49989.42472028371	50007.06726861293	0
50027.670453407736	50018.20325321183	0
50011.440803861224	49968.8031552737	0
50037.945541020505	50011.155881581384	0
50001.96560497818	49985.14721363819	0
49991.94746759981	50013.46046976003	0
49999.00956378052	50025.146383235246	0
49982.77803511375	50003.13282277213	0
50014.11323694496	50000.20060613697	0
50023.13171616355	49987.58322604696	0
50004.21835121946	49971.40399318016	0
49990.15117831817	50013.05817990865	0
50008.16124251416	50039.635897582004	0
50007.9107866898	49997.54848848105	0
50000.976005797296	50001.37556251932	0
49996.1869171375	50012.1411597242	0
49981.777229712156	49995.12804494148	0
50010.25573551855	50024.995130932744	0
50002.20217308013	50029.874141640044	0
49990.618018822985	50036.4754032552	0
50022.654906278236	50014.17767062547	0
50000.18629733061	50004.775095715304	0
50025.70954018735	50015.05150700048	0
50028.39076938722	50013.5273054852	0
50004.52778030394	49989.54551679142	0
50016.11597760707	50023.63763528583	0
50012.06226017531	50002.80007589341	0
50015.57500712852	49976.59380574366	0
49994.04699387851	50036.766962947055	0
49994.23147591261	49994.86285691521	0
50014.20591833191	50001.96130031095	0
49991.086709624265	50026.4410707605	0
50011.53302681228	50007.14228004492	0
50017.28634181816	49997.76666689308	0
50009.97828130183	49998.98694511831	0
49998.42280858828	49997.16648699374	0
49981.63287193219	50012.98265475019	0
49991.38352638326	49994.802665766714	0
49998.19710648119	50026.74208698699	0
49989.2673735177	49992.100332574526	0
49983.60754580687	50026.18559871288	0
49994.711411941484	50029.90708723193	0
49985.614406423905	50041.25400036813	0
49989.39807355238	50009.12529163965	0
50001.85647537816	50002.18674254224	0
50007.411759296454	50011.884343995625	0
50012.52113279647	50010.93874121604	0
49995.30592486966	49991.43488924765	0
49979.11028741994	50021.34781520681	0
50011.93847514872	49994.777266105055	0
49997.2733219588	50022.30152669196	0
50003.09050523105	49994.98168183356	0
50023.58458192335	50010.008031241385	0
50024.400635161015	50015.63969515379	0
50009.31669316404	50000.960651664485	0
49988.547157255955	49986.54015875034	0
49987.42716531743	50019.481186598656	0
49984.02617602661	49992.260688525654	0
50006.996567558	50029.43673642438	0
50011.17538221257	50014.127750046806	0
49997.479248524534	50003.13788148927	0
50011.23886805816	49977.80876427163	0
49992.68056377014	50025.21909796744	0
50017.791785206966	50004.10504468356	0
49976.18799995448	50019.12711047864	0
50003.16269428631	50018.86082004992	0
50013.78688239874	50015.99415080916	0
50034.04869841953	50014.82994020081	0
50020.13939552426	49964.31969397732	0
49993.31683021726	50002.431098134926	0
49989.127824122916	50001.31052695597	0
49989.148691333205	50036.650567528675	0
49992.04054653573	50033.88130223572	0
49997.310770919445	50036.47767098101	0
50014.313896486216	50011.5437939993	0
49992.59109417176	50000.573211457	0
50003.566652880276	50030.50523785303	0
50008.267877108185	49989.07992392232	0
50003.849215893635	49983.772560070334	0
50027.92889428372	50020.7037335592	0
50021.73705097939	50009.564116499336	0
49979.67136981523	49996.9167302186	0
50023.68623823112	50004.8260394773	0
50008.60181165578	50003.29954302877	0
50007.03426341326	50002.78519483586	0
49994.34337435215	50032.255215823694	0
50008.65204366756	50021.587738195856	0
49991.824498461094	49968.903099107214	0
50018.683804969405	49969.64528418167	0
49994.911833902814	50002.06249770319	0
50016.093547154676	50001.04383182233	0
50014.49326475696	49993.41580814624	0
50010.70785577176	50012.68365077591	0
49992.09018308693	50030.92397957105	0
50009.82484592517	49966.31554819194	0
50009.86338540017	50029.15447883959	0
50017.04459773899	50009.42883168941	0
49975.05479511751	50020.48444939664	0
50018.814266957874	49976.935422037845	0
49972.86988915821	50011.1602949544	0
50018.73839936864	49964.38397057632	0
49986.31902075687	50007.88823209961	0
50037.84677869666	50013.49214320599	0
49986.7626497455	50022.57075428513	0
49991.27558686835	49997.38676047086	0
50021.65196854081	49986.9755175455	0
49991.72022925353	49991.05799227098	0
50014.31039277268	50003.195809406076	0
50006.33076488964	50021.85080608137	0
50002.45842725257	50020.733578880114	0
50011.95436890833	50032.05146346114	0
49976.475326719534	50026.32249645093	0
50004.463461898726	49974.22705170795	0
49979.26540775074	49998.92037446053	0
49985.75689271241	50024.974625693074	0
50016.455724572654	49985.246793367325	0
50017.17577699267	49991.01902038148	0
50000.601946745934	50034.29818728195	0
49992.16185760877	50007.363039662254	0
50008.80198918544	50016.70893323739	0
50008.86332272949	49997.23757014096	0
50005.45492158128	50004.812675392786	0
49969.349246922604	50022.47156029463	0
49976.08853392796	50028.32756045967	0
50002.331688862534	50006.25738942542	0
49985.74764509577	50012.984861611265	0
50002.02318493679	49998.08436648884	0
50001.91558525365	49975.034283284134	0
49999.095815587745	49982.605861267206	0
49978.35180052781	50017.54967237323	0
50012.38340044227	49979.87179005157	0
50023.600333695045	49993.823460517066	0
49990.4001842264	50016.861106052296	0
49996.075796262594	50028.875218757785	0
50009.63871960279	50009.357844056445	0
50014.32338329563	49980.620621059534	0
50004.370390024604	49999.55927239333	0
50009.933266449494	49981.04026973331	0
49998.279070073906	49989.14790118183	0
50000.09027862911	49985.965986953976	0
50007.58425433884	49982.493922115704	0
49993.48622997502	50027.222240225536	0
50017.4955434832	49965.03907990478	0
50010.51554905166	49989.16362642156	0
50017.824674773416	50002.22275061968	0
49990.75178922058	50034.86742795569	0
50021.88043196609	49961.175165641675	0
49996.64421145819	49998.7371607102	0
49991.75780021829	50019.4660592154	0
50027.913500418224	50017.15451996617	0
50013.81569746937	50019.689133858	0
50004.28831352451	50038.52084396365	0
49992.77931921248	49991.59900125161	0
49978.65701512325	50012.84377515613	0
50004.77482026446	49976.135135741635	0
49995.813684054854	50035.236614467474	0
49983.03468438865	50031.81985864512	0
50004.71734782377	49993.66931775265	0
50025.85747707013	50011.10938751277	0
49968.74387753086	50024.80184334084	0
49983.529336245294	50009.64252562868	0
49993.39848285341	50003.617739878144	0
50014.46718570509	49983.96089301351	0
50020.173441734536	50016.480228422304	0
50007.693507416174	50033.053834120445	0
49993.186312447346	50024.280714627246	0
49994.973836738965	50021.34108776201	0
49987.60408232425	50005.36708203352	0
50009.56722554615	49985.41140067304	0
50011.064823329914	50009.00448136461	0
49987.27549327144	50024.53233017405	0
50005.69923091442	49985.19514755773	0
49996.55414988045	49990.38935152011	0
49995.07237807018	50042.04749290123	0
49995.256284043724	50007.171566107325	0
50004.63754884523	50025.44366895706	0
49993.49255571869	49978.12434827637	0
49989.83621802233	50027.89987456958	0
50001.51715467434	50004.43497947403	0
50001.41748931328	50028.01783116377	0
49988.46472947548	50014.56638681003	0
49995.615601532205	49989.10904325816	0
49999.81186632161	50032.984149561446	0
50018.44718751919	50011.09523383245	0
50006.87791557796	49974.77446315902	0
49998.651631418616	50001.085531096855	0
49973.43281330659	50016.31538166456	0
49999.58320808095	50030.37685735507	0
49993.2894251306	50029.713716955564	0
49975.40500419498	50029.76201243983	0
50024.11542290242	50025.79299951493	0
49999.27756647585	49989.79791973968	0
49975.331603970415	50018.305052245814	0
49989.444688856944	50015.01093933485	0
49977.12504489644	49984.27347298042	0
49990.25690366514	49976.93831099457	0
50008.542487659186	50029.22940403769	0
50030.156146407935	50022.63532110915	0
49982.07322711716	50040.05289780173	0
50015.510839560164	49974.52445377229	0
49991.451148315326	50008.25060634001	0
50004.828070634074	50001.96933190945	0
50005.25330437662	49996.96558677492	0
49985.312292490395	50028.4759868639	0
50009.362837543355	50030.82482796203	0
50032.563228420164	50009.47854831758	0
49995.611104707394	50005.87596824924	0
50030.271117137454	50014.62710637189	0
49984.88558796916	50014.44361380154	0
49964.64000266914	50008.941933773196	0
49988.96237106808	50042.15384836116	0
50009.56366943694	49988.76303901595	0
50003.12119682203	50036.8696976103	0
49992.18350608743	49998.14283062459	0
49981.495117914346	49992.42868929224	0
49974.716587797215	50013.61636381599	0
50007.40338647013	50005.50670355559	0
50004.1132212756	50009.0422421293	0
50010.68776219184	50018.411945879954	0
50015.32555646248	49998.84607093262	0
50030.745394478356	50020.15587370813	0
50025.03173903792	49992.682176105074	0
49972.46927924088	49992.61330818193	0
49996.89332440772	50014.40214761091	0
50028.82168033592	50008.767927582856	0
50012.027869657475	49992.27122572834	0
49986.86969018716	50002.801212535116	0
50034.801909062	50011.167777959345	0
50022.083673384936	50010.63417620861	0
50009.30764203974	49972.31312632704	0
50085.792331588615	50148.48139308872	62
50152.85340868166	50144.413306586255	62
50182.23011218226	50203.85828239248	62
50186.38422971411	50274.950636782916	62
50210.20601785991	50337.48213610721	62
50254.235480031166	50254.72831377283	62
50112.811101131585	50208.75762359724	62
50148.766768760004	50369.15612306478	62
50271.67754486509	50322.41953029643	62
50088.512472364375	50343.786452090506	62
50242.172031032576	50171.707834348505	62
50134.05917448493	50431.918286745364	62
50020.626999002314	50338.90404049986	62
50336.65157151248	50334.15550069683	62
50369.87159949133	50275.78368107764	62
50414.65972587767	50320.85648845138	62
50116.074476273454	50276.82802723122	62
50048.81269997998	50204.38819193635	62
49984.50045416809	50234.60094564191	62
50204.28169790891	50405.84951362724	62
50141.813428152556	50077.5679775937	62
50206.87087468576	50092.227459118796	62
49939.96532382594	50186.74707959426	62
49981.10167033073	50137.674708766535	62
49868.80602009773	50193.38673513179	62
50166.42386363204	50486.71024253327	62
50414.705996132885	50390.99771004344	62
50071.49133081818	50066.9012628653	62
50065.71793575968	50407.08249851429	62
50484.75324685099	50337.17488853688	62
49924.488481468594	50263.02045740404	62
50131.24515131491	50548.11565900502	62
49934.61759840864	50331.14811164346	62
50298.39257672698	50207.362386843786	62
50139.98404651518	50014.541164563445	62
49808.13181941875	50224.6233781596	62
50223.69371833513	50518.92155460456	62
49869.90527155086	50301.97480843958	62
50206.31920447136	50018.241155825526	62
49936.64377057311	50082.21243501643	62
50232.43111896137	49960.373746555895	62
49902.9915642679	50019.20491533454	62
50250.736078382295	50453.258656636914	62
49941.91283501754	49967.81739016729	62
50046.27894653735	50280.61182342072	62
49780.55862040853	50286.77845080878	62
50001.238063737765	49937.34783475276	62
50508.98771947163	50400.34492299465	62
50039.70072457421	50465.885687304515	62
49907.57889951445	50397.72024325127	62
49873.4070222357	49959.43214053219	62
49713.062689050836	50299.2481558807	62
50272.75345971273	50014.79363700686	62
50063.067559756484	49967.76166909837	62
49854.6166175363	50444.10360535927	62
50380.268856839495	50454.14273553258	62
50197.54440990369	49905.24972096455	62
50431.17947161442	50249.829588535555	62
50357.733695112875	50170.74541021779	62
49871.4061279164	50075.00906926208	62
50410.44038510548	50132.82007469673	62
49983.93201404288	50425.117771647594	62
50513.85774758745	50470.64130314677	62
49736.61050746536	50236.97966410912	62
49822.19442912149	50117.28067274904	62
49888.665353829165	49890.273860106965	62
50483.52402447915	50211.190682477376	62
50129.228078722335	50616.60638092931	62
49856.46253569775	49835.742262373016	62
49802.7670175831	49798.1841922422	62
50547.269779799666	50199.594801842286	62
49812.14849666813	50040.535327115846	62
49696.64494779558	50186.665699596124	62
50017.34985749141	50014.04551097529	62
50286.66429532579	50541.41850654022	62
49755.042434628864	50138.818605553955	62
50043.31393326405	49887.15131297805	62
50445.90070391403	50454.23179065637	62
49753.14809565028	49848.92295040362	62
49944.83137400363	50477.992277371384	62
49703.33857103799	50100.39335411131	62
49762.31089723057	50349.86680094577	62
50320.3388009784	50400.19337213339	62
50035.6002473219	49816.52173293749	62
49796.38196597021	50407.90229667656	62
49659.354227473654	50240.07003641708	62
50274.62135922721	50112.01415041049	62
49637.79030995299	50110.28137458951	62
49806.258782980054	49975.94290321379	62
49772.26154458174	49918.50593896397	62
50104.296982468055	49853.46676369189	62
49787.354739858834	49735.2067302582	62
49733.4836389711	50433.895363882206	62
50321.694867311126	50057.79187560134	62
50470.13343963327	50111.9757427462	62
50525.80492192045	50074.13662045213	62
49742.012291524654	49975.693107895335	62
49772.796286058554	49670.88018734518	62
49687.95167050002	50022.07793199644	62
50471.56196953448	50520.00904482601	62
50063.4725302922	49751.49048676075	62
50206.13101233664	49840.20360697365	62
49984.20033154039	49863.656663423724	62
49912.817385826085	50534.46526309427	62
50355.6648324844	50512.77607254486	62
50502.275578037035	50276.24451244748	62
49696.868107758826	49806.14257720484	62
49851.667314191654	49727.02841224241	62
50086.342559489494	50672.58452936614	62
50563.647152997684	50368.55812848532	62
50565.179654848864	50509.003404785384	62
49701.93810807212	49739.15884700626	62
50594.09811767324	50242.14157953992	62
50463.484564581755	50584.8786825803	62
49688.84005241343	49674.62628327211	62
50534.06173201394	50137.159363881416	62
50420.61825469731	50633.21938343475	62
50270.71764349603	49855.577444585	62
50579.21524285382	50306.64834880477	62
50190.69748886954	50582.2257418063	62
49624.79666534285	49672.480170061106	62
50255.29803170501	50598.685063139535	62
49747.946889005136	50044.65162856478	62
49604.596280864935	50203.543160546054	62
50014.11994996946	49700.34819222155	62
49945.65844076584	49692.80409975011	62
50549.99120892315	50578.71698487215	62
50648.151218353814	50324.83836158027	62
49608.24516340492	50278.0935357146	62
49883.253409199504	49663.811581453956	62
49538.12821506785	50197.82143710839	62
50471.28491512666	50683.38370653224	62
50467.414215339326	50040.14470149355	62
50657.869451584455	50223.950807629975	62
49637.58040520888	49766.0294253249	62
49548.243978194085	50307.96320786424	62
49931.087825243834	49760.66425677069	62
50613.72569385812	50416.58268928552	62
49767.4288902785	50492.2419479999	62
49573.98529264562	49732.46167365522	62
49666.543408688645	50446.02983094037	62
50586.399512195116	50048.602621319835	62
50633.9040023705	50491.6495571831	62
50394.9751914402	50691.4158903509	62
50068.62760599046	50569.47372856241	62
50536.76260027986	50669.36185238961	62
49560.8875460784	49660.31215178905	62
50720.7627001066	50249.886978077084	62
50117.321515278796	49709.67803540311	62
50598.54923027425	50114.466553125836	62
50005.014502542545	50547.6373284973	62
50054.48360213155	49650.733654850585	62
50321.769621112886	50595.17854497114	62
50673.12921916602	50385.47618980372	62
49602.652874248284	50415.68619823889	62
49620.14021591799	50011.1592338029	62
50103.272497555445	50489.778254253346	62
49573.85022746593	50065.83576874662	62
49619.72152582356	50352.958332842245	62
50182.9719302362	49734.656306953075	62
50160.79987916605	50681.237701999	62
50004.30029330172	50076.1638569395	62
49986.687774646954	49633.58357207246	62
49510.5270672952	49725.77455416365	62
49669.18508746692	50514.054673800856	62
50165.77805407136	50748.0667736536	62
50440.42424051635	50743.016444919354	62
50384.667427564156	50072.25363534714	62
49609.47870875445	50480.373026261565	62
50661.71302800185	50120.61604370139	62
50291.84454407516	49922.20439940388	62
50724.057636445286	50435.30240297607	62
49915.59725803031	49602.459742582745	62
49852.57151268147	49599.46976043773	62
50613.59684827107	50589.67407742012	62
50717.9025277016	50499.630052382585	62
50310.65408725874	49802.68207612808	62
50711.670111992215	50184.45906913612	62
50749.65769679079	50134.02336531656	62
50504.00557056323	50744.77655902332	62
50121.28704104992	49636.52536443408	62
50725.21486650271	50343.56714040815	62
49565.25777093171	49970.70239965197	62
50358.37214202339	49945.949633897995	62
49952.668009338115	49546.36787457426	62
50564.454123529846	50782.00730675421	62
49909.73668814568	49489.64544407004	62
49977.89571780265	49480.566501205896	62
49823.9675764101	50529.27966300402	62
49554.94505918493	49900.52091036038	62
49685.30528482935	49606.96393738081	62
50778.10369864211	50471.9011412704	62
49518.164070573075	50137.39849843106	62
49511.22783397996	50038.708132068656	62
50646.9170302874	50018.451590213925	62
50350.758115265795	49861.40842093546	62
50231.51140433699	50737.44874910058	62
49686.20072354225	49871.9752954243	62
50088.365470878394	50741.24111270064	62
50255.65240142677	49770.11788957381	62
50377.66689356337	49786.64414382606	62
50165.0842424426	50818.83006882408	62
50335.294089598116	49735.52621603034	62
49444.598989007114	50013.13646709845	62
49520.03726878311	49846.40041336216	62
49489.251834855735	49660.24961336876	62
49398.79718464754	49964.06420335747	62
50191.576834190186	49627.524229594164	62
49498.14623326539	50261.086483477935	62
50770.07475759415	50542.78742996338	62
50813.433436285915	50153.23148343896	62
50231.178191621635	50805.32089205665	62
49495.948419034015	49973.18705176565	62
49330.86186565323	49963.25978733295	62
50835.275802043114	50214.074404394014	62
50614.58356269726	50730.56226348902	62
50030.73807951589	49586.182811550476	62
50022.88185520107	50621.499565450176	62
49631.803131002765	49837.781295015	62
50623.175183656094	50822.43665276562	62
50784.525775485075	50078.73833081237	62
49525.46910178788	49603.53056060543	62
50840.25835079538	50484.71217407178	62
50552.48045336253	50850.96353806945	62
50125.77038141348	49773.008311464575	62
49570.69961295041	49801.363156415995	62
50591.46754550079	49982.58003867232	62
50480.14110224947	49977.35726991376	62
49886.971383063574	50601.312527216476	62
50307.04734288972	50664.57686871958	62
50903.609686993	50215.60215872272	62
50370.94729017723	50753.933624538826	62
49486.48981883619	49904.586687445415	62
49459.962919532765	50167.68070244659	62
50689.0981543112	50818.33156879944	62
50415.36518331176	49993.470119374106	62
49918.19309941526	49822.53590413011	62
50821.9378761527	50581.88589945301	62
50840.3440998762	50642.88724581684	62
50715.984410141085	50023.94831882658	62
49392.63501739436	49898.93657347379	62
50633.366385264744	49934.64689881665	62
49724.450978919056	50545.767115401875	62
50430.068533281716	50814.036188740916	62
50310.835155532266	50730.6923861903	62
50832.90362519356	50416.90555218537	62
50214.52927147702	49567.76647252643	62
49540.83015385679	50471.382926614235	62
49533.142570822216	50370.00851866347	62
50378.76067252631	49688.67164717791	62
49744.94005981924	49584.96677467533	62
49896.41277170407	50670.50262921771	62
49696.307596830404	50365.41053746181	62
49458.372493048984	50084.627885270944	62
50210.96805941442	50872.09203123464	62
49441.45860448853	49702.13930075966	62
50769.992701859526	50626.568832095996	62
49434.28601467991	49768.68016927869	62
50543.28157595472	49941.162164010755	62
50431.943874949655	49750.0101322823	62
49957.367857433426	50592.934377686215	62
49760.345476215036	49523.24678767104	62
50422.1194675588	49864.23757516368	62
49994.645516149154	49764.67829260548	62
50229.17505391226	49501.15981124297	62
49634.98680506033	50576.738985913944	62
49597.4931892897	49607.85325965999	62
50566.038178680086	50920.87398901782	62
50551.23225697896	49870.82126291401	62
49395.09561426	50108.655370862834	62
50671.23549309558	50616.68126762667	62
49427.941956564166	50247.25455856972	62
49572.85255867113	50551.20956405585	62
50794.096444584626	50351.31032633094	62
50135.97796091636	49936.62335602048	62
50421.32370126581	49928.49040798089	62
49329.02903459119	50104.634061755205	62
50952.54869564156	50173.21679430859	62
50385.118116850106	50869.67856840806	62
50102.40304823168	49574.27368958837	62
49287.984246488566	50161.46905925134	62
50784.721933698	50263.90149602845	62
50964.6326638709	50246.35349467698	62
50678.27716169991	49889.820280361404	62
49379.36915153875	50174.53908318195	62
49485.87723301239	50323.583416989946	62
49642.71792432573	49950.85524817948	62
49519.63105157059	49535.075032356865	62
50619.452478816514	50656.00880991694	62
50713.415682768864	49828.09097160417	62
49931.09032719391	50728.17172042951	62
50487.35676710445	49878.28090999726	62
50319.678840294604	50866.88657582479	62
49496.03953276114	50424.0445675269	62
49667.46300453857	50640.347647441435	62
50805.49582480504	50705.30004673719	62
49338.56906767924	49852.229702049706	62
50737.86762409498	50681.79006335871	62
49969.75185661361	50662.19152814143	62
50412.03007974005	49633.06301899715	62
49851.22664665098	49514.45952977447	62
50176.35278546775	49464.05647290141	62
50851.35470554733	50070.80166399157	62
50243.57235250983	49701.32006641454	62
50509.71858288162	49814.641456614765	62
49581.48658427827	50139.63485703285	62
50971.77770165036	50317.13647389054	62
50313.107337589136	50462.89157071778	62
49870.85954342352	49431.18398563042	62
50491.94186348518	50827.61575820157	62
49738.71831230177	50615.46858542198	62
50856.103597245085	50333.910078688124	62
49268.47379866531	50071.95737099085	62
50617.98212032024	49852.89893902596	62
49598.68294233021	49544.07414069896	62
50119.48221866507	49419.92793477861	62
49725.14606756505	50678.421871312356	62
49442.82708177675	50380.80794626258	62
49607.055819764966	50658.68399099955	62
49937.034388356515	50795.15029209868	62
49282.28873843553	50004.652013192754	62
50116.30810284254	49493.80314360598	62
50814.02257168448	50770.224076479775	62
50303.22203779895	49669.19614192022	62
50102.16328037955	50822.891250713976	62
50335.89714824033	49611.30413515488	62
49369.155988836945	49752.3496250402	62
50499.592020231146	50896.82031512862	62
50429.96790984572	50925.560148682394	62
50204.952306731466	49399.68877577009	62
49394.93615958125	50431.835453735	62
50794.639832150395	50010.2477442793	62
50279.9387475866	49455.34173572923	62
51015.86693815896	50156.38206659375	62
49757.66437842398	49456.465881484284	62
50001.5349538644	50808.83805139931	62
49826.43374384616	50667.08750904956	62
50907.6301796847	50648.12487656751	62
49857.399008984845	50726.43056450267	62
49336.20442684119	50392.06607437327	62
50230.40407448546	49334.27040123996	62
49290.46280669319	50435.40891292176	62
50925.73140212711	50715.44729642316	62
50279.91618008136	49548.890836498525	62
50724.313143059975	50749.15371055244	62
50766.876952193204	49785.15600515211	62
50605.27130989289	49790.85601399585	62
50271.09414189329	49384.05421665661	62
50876.75418509351	50148.80166995367	62
50670.54331188498	49775.59016672693	62
49620.083769847784	50722.74994029756	62
49392.87691003445	50502.53768701328	62
49912.98619991788	49375.28853581965	62
50138.68830270614	49358.10719707658	62
49829.81012624951	49379.29893301443	62
49326.98467271072	50498.69011944793	62
49660.20061138959	49525.549071414454	62
49479.755312208035	50501.002412979105	62
50963.265613427946	50110.583917569056	62
50713.05521932507	50883.1934983333	62
50344.33781777457	49455.1871373044	62
49944.31256304541	49314.625865302376	62
50055.45840436461	49469.857376484775	62
50995.70221322463	50699.70328626753	62
50163.48091229123	49294.69049107559	62
50888.88133139129	50010.26828367059	62
50937.37397506673	50050.729006818234	62
49764.110290457465	49388.26524396823	62
50890.90782395734	50772.89443924375	62
49270.35190988525	50370.78222115865	62
50764.47811658486	49872.67825368934	62
50969.43684185296	50621.650353572375	62
49274.6490425043	50231.531813997964	62
49221.70741930263	50412.795897907534	62
51029.80308040591	50352.90197265291	62
50666.28241453985	50937.7264073537	62
50386.00456411983	50972.55595081512	62
49454.70908808804	49844.22965186897	62
51026.00015280841	50219.060398079746	62
49312.89204074847	49791.38755336136	62
49542.34770760228	50688.628057258786	62
51096.66781254774	50220.00777387515	62
49217.13232026318	49974.88513721675	62
51068.79924701237	50280.33461386404	62
50901.83618953565	50468.472868981095	62
50866.924628794455	50268.722139777485	62
51151.179906830104	50256.65171491173	62
49203.19413070249	50236.02329617572	62
49516.99986451849	50751.487170447006	62
50009.06548006171	49335.66182538258	62
50319.72547063113	49341.565949835036	62
50739.48562137134	49963.85978185579	62
49332.68078512414	49700.417258014284	62
50459.3798570204	50983.88346122218	62
51092.50529555182	50364.1142114074	62
50723.081084205296	49731.30579081878	62
50015.03934215022	49272.8725246486	62
50907.93741940569	50539.94780875319	62
50267.20094109596	49614.56620405763	62
50801.81809930982	49929.187235402685	62
49460.80828223212	49594.153247896254	62
50221.493606691205	50658.91951325333	62
50677.11072944904	49684.64653000372	62
50482.18567970139	49621.068070769965	62
49367.80733030972	50024.87693933602	62
49309.38287606244	50567.83407932192	62
49541.87340362917	50809.829573128736	62
50530.53144789251	49746.798068046184	62
49385.0869116077	50346.32709892674	62
50549.6976976687	50987.09771989548	62
49310.69751178132	50320.68959432521	62
50398.84368735776	50569.07209590568	62
49528.43955466283	50620.42111283747	62
50027.20177791282	49397.68783928664	62
50973.71188259852	50554.59539968438	62
49222.28488464974	50140.212481812436	62
50910.306442857014	50403.339467538004	62
50536.78430563495	49574.771296576175	62
49157.85374794074	50400.80375681147	62
49476.80204294695	50804.88558563515	62
49911.316415459994	49251.56120567405	62
49202.44790343117	50044.604104313	62
49695.10126537051	49385.80000385811	62
49112.917045131304	50345.97868386036	62
50071.867989246864	49348.28092337377	62
50540.55067158947	49506.66835823786	62
50483.65896566779	49465.402571580846	62
49406.10902102246	49630.42472738578	62
49189.20078888753	50474.89005629911	62
50905.693951841815	49949.41319787499	62
50406.05748782337	49442.470722561484	62
50694.23765255684	50995.25535724952	62
49805.273583077025	50606.77281584273	62
49964.54455229824	49215.715897877315	62
49466.85428512999	50636.760192983435	62
50969.97165148697	50436.406755804426	62
49276.56898216345	49929.3650578706	62
49680.78883375024	49316.46354587785	62
50367.03889578789	51038.4696123875	62
50685.27486083968	51058.85785693801	62
49120.31499232336	50458.37883691033	62
49972.13106977471	49148.43609793952	62
49055.66973927613	50378.319050134865	62
49286.20571957063	49656.02040444967	62
49262.790188860774	50501.52441062561	62
49745.208106492326	49323.40856287836	62
50622.77732048886	50985.05134345302	62
51210.305468313374	50292.84346551716	62
50712.83214211105	51123.180852901336	62
50305.21724181416	51002.96896173308	62
49343.82535896616	50622.40790496248	62
50495.101719964594	49690.320010573465	62
49455.01616042965	50573.78650253228	62
49257.484967622724	49835.01583635863	62
50773.18562801077	50861.98262152549	62
49663.39462362889	49440.786928731424	62
50245.59236203437	51039.698937359375	62
49031.5282603477	50313.59307760666	62
49914.98490063584	50855.09942244578	62
50597.208940056604	49541.784149778614	62
49949.48540866754	50917.36066083103	62
49340.00217590516	50241.42818260093	62
51002.564034731804	50025.76258556882	62
49201.69897019689	50302.91017179117	62
50375.185740103356	49553.837329654154	62
50614.47258610742	51047.6700140125	62
49237.719322845114	49603.278351160894	62
49014.73021055613	50248.93997862543	62
49212.48872786394	50541.015222977105	62
51147.452997972985	50327.41604750915	62
50737.96965804243	49655.91499314695	62
51199.492323558625	50210.16074801833	62
51039.5097552113	50454.67223800564	62
49210.91931185287	49908.91123409569	62
50296.76232226361	50800.22240676694	62
50965.410059608424	49921.29948432574	62
49514.66448718854	49466.90743554722	62
49246.579214110716	49771.53651042395	62
50035.43782780135	49121.84243418985	62
49146.07828571513	50538.75993377168	62
50329.83383589529	50933.56252253085	62
50263.199471746215	50913.98981167948	62
50588.4851801072	51107.764129764	62
49780.45576727715	49266.968972114926	62
49789.81568778929	50747.51401114207	62
49445.204361774	49475.60425662514	62
49258.88012763743	50617.578900636814	62
49627.855569700616	49367.02851337767	62
49419.131332906465	50764.15946852171	62
51273.35492599726	50263.7610638874	62
50015.44321035032	50896.839732782806	62
49596.98010230276	49441.484006575665	62
49386.9793472066	49569.004375430384	62
50542.25031665613	49643.243987896174	62
50853.94038659309	49888.01592609955	62
50217.39517168054	49250.48504346366	62
49163.93295059076	50179.11464693456	62
48969.23061769239	50293.5782705601	62
49466.353271047934	50701.663917570244	62
50675.19899715001	50700.048663747984	62
