# Supplementary material for: Abundant Topological Outliers in Social Media Data and Their Effect on Spatial Analysis
Source: PLoS One. 2016 Sep 9;11(9):e0162360. doi: 10.1371/journal.pone.0162360 (PMC5017681; doi:10.1371/journal.pone.0162360)
Supplement: S5 Dataset — See the respective attached file. (ZIP) [file pone.0162360.s005.zip › S5_overlap_lws/clust_64_73.csv]

50000.0	50000.0	0
50005.617866136956	50000.0519731636	0
50002.52047643192	50004.876090250946	0
50002.689334711264	50003.13657812308	0
49993.82957819091	50000.67820598295	0
49999.02133034173	50002.74311771021	0
50000.62508924751	49997.57153556058	0
50003.12463782944	50000.09610427862	0
49997.57385027558	49999.84121669528	0
50000.7474054147	50010.00724846448	0
49994.4714122237	50008.6578664922	0
50009.65697956892	49993.518401903086	0
50006.21919399996	50005.54852243241	0
50001.095320914435	50006.51696888545	0
49997.76648551505	50011.80979805977	0
49992.871942356476	50015.39754370275	0
50012.74981278483	49986.73871695857	0
50018.58647191826	49990.55611261125	0
49993.479156172514	50013.71835514086	0
50015.96499319302	50006.705808788436	0
49989.3655601913	50011.220919868014	0
50020.12901804716	49990.64524344877	0
49997.53397774438	50013.28163175991	0
49992.02291687238	49993.22394946702	0
49993.70087287382	50012.49075380555	0
50014.038708603686	50009.481436982765	0
49990.5206090736	50010.10707474396	0
49995.815075999715	50002.757859915895	0
49988.57262477311	50018.87567586168	0
49985.205754429204	50018.991416067714	0
50000.753092597726	50008.92987510806	0
50007.12835689727	50004.5064469943	0
49988.18316939765	50021.965627571284	0
50023.00980510928	50012.84799172331	0
50015.303310407464	50002.549411548316	0
50003.71952171015	50003.70894044671	0
50008.88986368925	49979.077652611086	0
49996.81979534139	49995.34390749475	0
49998.94671960802	49990.96645783639	0
50007.58827520875	49972.71365685861	0
50008.876317257826	50005.85307888341	0
50000.8144250401	50013.706889942834	0
50003.714838425534	50007.820901458785	0
50001.588387733704	49976.2283774819	0
50016.100105237405	50010.206884821266	0
50001.35678820628	50015.50812547974	0
49986.21253594532	50016.916857276745	0
49996.35393901498	50000.28888942667	0
50006.46273709469	50012.86513056279	0
50004.75420497777	50017.69122242193	0
50005.66435559645	50003.276707844845	0
49992.34798452613	50027.8751629872	0
49995.45944176766	50024.66749863028	0
49984.74545734642	50026.693621182414	0
49991.107740510946	50005.27986082665	0
50002.66515454976	50012.75072682848	0
49981.244047583124	50021.223953608634	0
50024.3612314805	50010.80504013063	0
49999.239320752036	49976.959525565035	0
49987.115787018316	50000.97386580161	0
50005.81254185144	49991.93259326773	0
50009.513775259125	50007.19859393015	0
50022.34214683989	50018.54227954308	0
50018.211643719034	49989.32904480352	0
50004.547079700096	49982.58527082029	0
49988.8456146988	49993.5372812326	0
49990.448020219235	50002.43383338751	0
49988.8883163795	50025.70348757823	0
49993.95605091015	49990.62298435866	0
49979.57349343251	50017.44743331287	0
49993.61998194337	49998.8335980756	0
50014.931316771435	49985.91142186888	0
49993.608343833825	49992.74728509485	0
49977.440538726456	50020.13597552961	0
50007.968850473684	50013.02057694987	0
50013.34750767807	50004.97356768187	0
50003.200530054564	50017.44372002275	0
49999.23305352258	50009.409663930746	0
49991.425046132455	50023.405105677804	0
49994.724523319564	50019.00029264135	0
49991.27881765631	50010.76046682384	0
50006.84586173645	49978.00618291794	0
50028.831314768526	50011.34911333689	0
50001.3612650346	49979.21196468529	0
50020.98863127538	50004.80596532164	0
49998.75093557429	49995.82732925432	0
49995.4441258003	49997.28253788326	0
49991.489081565116	50012.21829990068	0
50006.24099323281	50011.48454490207	0
50004.79866590971	49991.89932227533	0
50016.233772829895	50003.19904894724	0
50016.714459267714	50015.182749829175	0
50017.7315448403	50017.16734048088	0
50021.991572317085	50017.52189201108	0
50006.91518930322	49998.42962103721	0
50007.56048927315	49991.89347014625	0
49993.93809606977	49988.93913320493	0
49987.00664227186	50012.58033247648	0
49997.0858178483	50008.93395138812	0
49994.04919956522	50016.66461972759	0
50011.84285352973	50005.72617756539	0
50014.481944166946	50006.68362759123	0
50007.871174675056	49990.44715453634	0
49993.63386266311	50008.00409428245	0
50022.74306037996	50021.18141586944	0
50005.93254669708	49984.05523899566	0
49992.24889826113	50009.939607623324	0
50008.4427934885	49998.58463635654	0
50001.04290890485	50011.37214186102	0
49999.3052704781	49993.19977632991	0
50010.89753360852	50022.16578353757	0
49993.175524820836	50006.918569045156	0
50016.91622746796	49988.41137453173	0
50003.59408194109	50010.58844588422	0
49989.481770527505	49995.4861177332	0
49984.73585085144	49994.20070302458	0
50012.837114776354	49985.1365133406	0
50000.34305247011	50012.785151609714	0
49995.93687457166	50016.99500522154	0
50003.31097355637	49986.238309245724	0
50000.04605916713	50022.082498322925	0
49979.589436539696	50028.499326432466	0
49985.52414874005	50010.01286309389	0
50007.108907010544	50020.95847414887	0
49986.966473469394	49991.51938352491	0
49996.327747491756	49980.00227674999	0
49988.17212697217	49996.38698153703	0
50019.31313217457	50007.61923985611	0
49992.53588896353	50022.37133355393	0
49999.09466713823	50013.476121375024	0
50029.14446966455	50014.75448633938	0
50013.38928689112	50014.433837214296	0
49991.27886238349	50020.93796858425	0
49991.83480712943	49987.47643329798	0
50024.589045646135	50016.69583277622	0
49990.247207031265	50014.37724764673	0
50003.43966867959	49997.20275845644	0
49979.17630883298	50019.5881879999	0
50004.97473340724	50011.470830402024	0
50000.53356820436	50002.76897484182	0
50001.61653316917	50021.572832778234	0
50018.94424032681	49993.60663840168	0
50020.38047703234	50020.74765985587	0
50003.83350669472	50012.03122730116	0
49994.89504568151	50012.84439750901	0
49996.87682846905	50025.861913791916	0
49997.098711243336	49994.16967536577	0
50008.03526460013	50010.35644971345	0
50001.92318083519	50017.45295154525	0
50000.377491796935	49976.984220335165	0
50026.91338485968	50022.55672487124	0
50010.45322470468	49995.07446463879	0
50025.84685964897	50018.18498681671	0
49990.80211823522	49972.58716393453	0
49994.72272385651	50011.37120620343	0
50001.852378398005	50018.878474248006	0
49993.667654834906	49987.16892821146	0
50007.45552580738	50016.24722775261	0
50006.35128652182	50019.260102430024	0
50017.30387364059	50007.37394946992	0
49992.58703477916	49996.877168060775	0
50009.947620039384	50010.555094314834	0
49981.69947842373	50032.69512916941	0
49998.7770444248	50004.736977470784	0
49994.8396787193	50028.32619228644	0
49982.117999111564	50004.50644407321	0
50013.2587395598	49973.331376080634	0
50007.117533706994	50013.97330272922	0
49986.106936163014	50005.875429998	0
50001.72815943438	49991.6223069385	0
49998.46111792426	49998.329947724305	0
49993.05079443288	49995.51758079045	0
49989.09372078051	50029.30164552847	0
49992.520614717694	50005.040407713124	0
49983.052676738946	50016.443790599325	0
50009.99933301167	49987.13042252917	0
50015.98052851708	50019.71642252736	0
50016.21088632802	50021.48245778065	0
49998.70534882709	50006.917655615514	0
50009.12283055781	49982.086019546914	0
50019.024422535396	49979.180277617896	0
49990.26812337824	50030.2433063761	0
50003.491373859586	50026.35326489596	0
50014.994024579595	50017.72461282274	0
49999.503039100484	49979.993643984395	0
50016.59446989725	50011.704717480185	0
49987.5977680182	50016.2290938631	0
50006.390223561066	50006.65247227412	0
49981.80446184957	50026.90913270939	0
50031.93010862833	50017.21669287606	0
49987.002216492045	49994.37889454773	0
49985.92984921823	49988.95089163288	0
49987.43993140122	50031.405447704085	0
50013.74744611762	50012.43595942395	0
50018.7613895136	49998.645986736985	0
49976.04473665306	50022.98122919165	0
49987.940111189746	50038.4642042733	0
49998.49833424281	50015.34065276485	0
49994.770924699485	49982.39483626172	0
50000.81946056605	49989.27299020345	0
50016.92192325264	50018.480079521134	0
49995.77472700451	50009.82146876009	0
50025.69800720146	50020.491751462134	0
50013.55698775832	49971.58637274212	0
50011.00484594075	50005.00909070638	0
50026.67566909949	50012.980460931394	0
49997.33402353429	50017.842517393554	0
50004.40707653658	50000.68201633885	0
49990.062388632665	50021.873354042815	0
50007.94935946199	50000.55027054603	0
50021.52709422977	50008.28070517207	0
49974.42067889195	50019.43514323515	0
49993.46267817778	50033.181532471506	0
50011.86235055272	49996.41798817724	0
49987.663678211175	50043.84812144951	0
50007.67900232572	50007.70860501627	0
49994.15871647191	50038.08133593811	0
50007.33149770581	50022.79586273945	0
50012.948596504204	49999.23930996417	0
49994.60830319436	50003.57991862978	0
49983.259687413985	50006.67382320212	0
49987.767663779436	50025.748578925755	0
50000.377272225785	50031.02940101947	0
50006.200386445016	50001.51095319235	0
50025.26392312976	50023.16967630435	0
50013.22075925868	50006.565093937745	0
50016.585940684716	49986.990231434385	0
50010.34109688018	49983.7662747601	0
49986.57033639794	50020.426911942945	0
49995.74608418766	50014.093268935794	0
49979.820894012235	49999.83087349788	0
49992.848058799624	50018.606894891454	0
50009.49589345917	50004.08409166397	0
49995.445185531455	50015.34504338111	0
50012.65381958483	50021.704694713684	0
49996.32469968638	49986.25708256548	0
50015.35167753262	49996.81578074006	0
49986.545683340795	50011.15751195093	0
49999.01544000135	50031.23030123682	0
49984.04955694483	50033.704391224725	0
49996.34341982974	50016.06335658903	0
50003.28740459564	50033.504668726906	0
49991.228567853206	49998.994701024145	0
49998.48690694425	50034.82578726027	0
49978.796080530774	50029.228557862385	0
49972.68784987362	50023.40757561975	0
49979.767530607896	50006.443727209575	0
50003.901374846355	50022.071294366	0
50006.68412061943	49996.90955893893	0
49984.807419862154	50032.82916653138	0
49978.76889817724	50004.212907244015	0
50003.12234167268	49996.03595609164	0
50015.35949676402	49981.16546488212	0
50022.09116220106	50006.067597515845	0
49983.69614882663	49993.828876330015	0
49986.78398419033	50021.42345671076	0
49981.729597247	50017.71289487197	0
50005.12751088182	50026.85013294925	0
50006.22458721331	50010.28292114303	0
49996.483865586386	50007.00468741623	0
50009.52473506737	49992.39278211181	0
50014.49173332011	49995.93493838386	0
49994.50958438835	49996.90612479115	0
49987.59907203679	50009.38172949153	0
49984.960476002576	50031.0667794853	0
50008.74957161253	49994.92256567525	0
50010.46636301196	50003.077502344924	0
49984.148036034974	50017.19326230654	0
50004.971353289846	50029.65237519613	0
50012.70520670574	50000.99789815918	0
49989.42472028371	50007.06726861293	0
50027.670453407736	50018.20325321183	0
50011.440803861224	49968.8031552737	0
50037.945541020505	50011.155881581384	0
50001.96560497818	49985.14721363819	0
49991.94746759981	50013.46046976003	0
49999.00956378052	50025.146383235246	0
49982.77803511375	50003.13282277213	0
50014.11323694496	50000.20060613697	0
50023.13171616355	49987.58322604696	0
50004.21835121946	49971.40399318016	0
49990.15117831817	50013.05817990865	0
50008.16124251416	50039.635897582004	0
50007.9107866898	49997.54848848105	0
50000.976005797296	50001.37556251932	0
49996.1869171375	50012.1411597242	0
49981.777229712156	49995.12804494148	0
50010.25573551855	50024.995130932744	0
50002.20217308013	50029.874141640044	0
49990.618018822985	50036.4754032552	0
50022.654906278236	50014.17767062547	0
50000.18629733061	50004.775095715304	0
50025.70954018735	50015.05150700048	0
50028.39076938722	50013.5273054852	0
50004.52778030394	49989.54551679142	0
50016.11597760707	50023.63763528583	0
50012.06226017531	50002.80007589341	0
50015.57500712852	49976.59380574366	0
49994.04699387851	50036.766962947055	0
49994.23147591261	49994.86285691521	0
50014.20591833191	50001.96130031095	0
49991.086709624265	50026.4410707605	0
50011.53302681228	50007.14228004492	0
50017.28634181816	49997.76666689308	0
50009.97828130183	49998.98694511831	0
49998.42280858828	49997.16648699374	0
49981.63287193219	50012.98265475019	0
49991.38352638326	49994.802665766714	0
49998.19710648119	50026.74208698699	0
49989.2673735177	49992.100332574526	0
49983.60754580687	50026.18559871288	0
49994.711411941484	50029.90708723193	0
49985.614406423905	50041.25400036813	0
49989.39807355238	50009.12529163965	0
50001.85647537816	50002.18674254224	0
50007.411759296454	50011.884343995625	0
50012.52113279647	50010.93874121604	0
49995.30592486966	49991.43488924765	0
49979.11028741994	50021.34781520681	0
50011.93847514872	49994.777266105055	0
49997.2733219588	50022.30152669196	0
50003.09050523105	49994.98168183356	0
50023.58458192335	50010.008031241385	0
50024.400635161015	50015.63969515379	0
50009.31669316404	50000.960651664485	0
49988.547157255955	49986.54015875034	0
49987.42716531743	50019.481186598656	0
49984.02617602661	49992.260688525654	0
50006.996567558	50029.43673642438	0
50011.17538221257	50014.127750046806	0
49997.479248524534	50003.13788148927	0
50011.23886805816	49977.80876427163	0
49992.68056377014	50025.21909796744	0
50017.791785206966	50004.10504468356	0
49976.18799995448	50019.12711047864	0
50003.16269428631	50018.86082004992	0
50013.78688239874	50015.99415080916	0
50034.04869841953	50014.82994020081	0
50020.13939552426	49964.31969397732	0
49993.31683021726	50002.431098134926	0
49989.127824122916	50001.31052695597	0
49989.148691333205	50036.650567528675	0
49992.04054653573	50033.88130223572	0
49997.310770919445	50036.47767098101	0
50014.313896486216	50011.5437939993	0
49992.59109417176	50000.573211457	0
50003.566652880276	50030.50523785303	0
50008.267877108185	49989.07992392232	0
50003.849215893635	49983.772560070334	0
50027.92889428372	50020.7037335592	0
50021.73705097939	50009.564116499336	0
49979.67136981523	49996.9167302186	0
50023.68623823112	50004.8260394773	0
50008.60181165578	50003.29954302877	0
50007.03426341326	50002.78519483586	0
49994.34337435215	50032.255215823694	0
50008.65204366756	50021.587738195856	0
49991.824498461094	49968.903099107214	0
50018.683804969405	49969.64528418167	0
49994.911833902814	50002.06249770319	0
50016.093547154676	50001.04383182233	0
50014.49326475696	49993.41580814624	0
50010.70785577176	50012.68365077591	0
49992.09018308693	50030.92397957105	0
50009.82484592517	49966.31554819194	0
50009.86338540017	50029.15447883959	0
50017.04459773899	50009.42883168941	0
49975.05479511751	50020.48444939664	0
50018.814266957874	49976.935422037845	0
49972.86988915821	50011.1602949544	0
50018.73839936864	49964.38397057632	0
49986.31902075687	50007.88823209961	0
50037.84677869666	50013.49214320599	0
49986.7626497455	50022.57075428513	0
49991.27558686835	49997.38676047086	0
50021.65196854081	49986.9755175455	0
49991.72022925353	49991.05799227098	0
50014.31039277268	50003.195809406076	0
50006.33076488964	50021.85080608137	0
50002.45842725257	50020.733578880114	0
50011.95436890833	50032.05146346114	0
49976.475326719534	50026.32249645093	0
50004.463461898726	49974.22705170795	0
49979.26540775074	49998.92037446053	0
49985.75689271241	50024.974625693074	0
50016.455724572654	49985.246793367325	0
50017.17577699267	49991.01902038148	0
50000.601946745934	50034.29818728195	0
49992.16185760877	50007.363039662254	0
50008.80198918544	50016.70893323739	0
50008.86332272949	49997.23757014096	0
50005.45492158128	50004.812675392786	0
49969.349246922604	50022.47156029463	0
49976.08853392796	50028.32756045967	0
50002.331688862534	50006.25738942542	0
49985.74764509577	50012.984861611265	0
50002.02318493679	49998.08436648884	0
50001.91558525365	49975.034283284134	0
49999.095815587745	49982.605861267206	0
49978.35180052781	50017.54967237323	0
50012.38340044227	49979.87179005157	0
50023.600333695045	49993.823460517066	0
49990.4001842264	50016.861106052296	0
49996.075796262594	50028.875218757785	0
50009.63871960279	50009.357844056445	0
50014.32338329563	49980.620621059534	0
50004.370390024604	49999.55927239333	0
50009.933266449494	49981.04026973331	0
49998.279070073906	49989.14790118183	0
50000.09027862911	49985.965986953976	0
50007.58425433884	49982.493922115704	0
49993.48622997502	50027.222240225536	0
50017.4955434832	49965.03907990478	0
50010.51554905166	49989.16362642156	0
50017.824674773416	50002.22275061968	0
49990.75178922058	50034.86742795569	0
50021.88043196609	49961.175165641675	0
49996.64421145819	49998.7371607102	0
49991.75780021829	50019.4660592154	0
50027.913500418224	50017.15451996617	0
50013.81569746937	50019.689133858	0
50004.28831352451	50038.52084396365	0
49992.77931921248	49991.59900125161	0
49978.65701512325	50012.84377515613	0
50004.77482026446	49976.135135741635	0
49995.813684054854	50035.236614467474	0
49983.03468438865	50031.81985864512	0
50004.71734782377	49993.66931775265	0
50025.85747707013	50011.10938751277	0
49968.74387753086	50024.80184334084	0
49983.529336245294	50009.64252562868	0
49993.39848285341	50003.617739878144	0
50014.46718570509	49983.96089301351	0
50020.173441734536	50016.480228422304	0
50007.693507416174	50033.053834120445	0
49993.186312447346	50024.280714627246	0
49994.973836738965	50021.34108776201	0
49987.60408232425	50005.36708203352	0
50009.56722554615	49985.41140067304	0
50011.064823329914	50009.00448136461	0
49987.27549327144	50024.53233017405	0
50005.69923091442	49985.19514755773	0
49996.55414988045	49990.38935152011	0
49995.07237807018	50042.04749290123	0
49995.256284043724	50007.171566107325	0
50004.63754884523	50025.44366895706	0
49993.49255571869	49978.12434827637	0
49989.83621802233	50027.89987456958	0
50001.51715467434	50004.43497947403	0
50001.41748931328	50028.01783116377	0
49988.46472947548	50014.56638681003	0
49995.615601532205	49989.10904325816	0
49999.81186632161	50032.984149561446	0
50018.44718751919	50011.09523383245	0
50006.87791557796	49974.77446315902	0
49998.651631418616	50001.085531096855	0
49973.43281330659	50016.31538166456	0
49999.58320808095	50030.37685735507	0
49993.2894251306	50029.713716955564	0
49975.40500419498	50029.76201243983	0
50024.11542290242	50025.79299951493	0
49999.27756647585	49989.79791973968	0
49975.331603970415	50018.305052245814	0
49989.444688856944	50015.01093933485	0
49977.12504489644	49984.27347298042	0
49990.25690366514	49976.93831099457	0
50008.542487659186	50029.22940403769	0
50030.156146407935	50022.63532110915	0
49982.07322711716	50040.05289780173	0
50015.510839560164	49974.52445377229	0
49991.451148315326	50008.25060634001	0
50004.828070634074	50001.96933190945	0
50005.25330437662	49996.96558677492	0
49985.312292490395	50028.4759868639	0
50009.362837543355	50030.82482796203	0
50032.563228420164	50009.47854831758	0
49995.611104707394	50005.87596824924	0
50030.271117137454	50014.62710637189	0
49984.88558796916	50014.44361380154	0
49964.64000266914	50008.941933773196	0
49988.96237106808	50042.15384836116	0
50009.56366943694	49988.76303901595	0
50003.12119682203	50036.8696976103	0
49992.18350608743	49998.14283062459	0
49981.495117914346	49992.42868929224	0
49974.716587797215	50013.61636381599	0
50007.40338647013	50005.50670355559	0
50004.1132212756	50009.0422421293	0
50010.68776219184	50018.411945879954	0
50015.32555646248	49998.84607093262	0
50030.745394478356	50020.15587370813	0
50025.03173903792	49992.682176105074	0
49972.46927924088	49992.61330818193	0
49996.89332440772	50014.40214761091	0
50028.82168033592	50008.767927582856	0
50012.027869657475	49992.27122572834	0
49986.86969018716	50002.801212535116	0
50034.801909062	50011.167777959345	0
50022.083673384936	50010.63417620861	0
50009.30764203974	49972.31312632704	0
50202.32747862871	50283.664340364245	63
50225.529624010094	50347.77617044703	63
50235.22202231111	50222.21880264641	63
50183.428724064135	50396.68307879461	63
50138.20506702182	50453.11288570319	63
50300.52093213094	50217.63224680888	63
50169.73576183114	50227.36972297066	63
50106.98687063225	50202.017374328454	63
50365.907095138726	50207.77693625723	63
50346.42171037671	50272.21327685383	63
50432.18393371647	50194.99980683535	63
50311.065041226706	50334.48242549848	63
50227.56087564571	50152.646588082316	63
50483.07934779581	50151.284351821494	63
50328.05730180376	50153.4731524091	63
50188.61340193071	50094.25402998535	63
50120.06360754888	50138.77816849651	63
50404.38481580202	50300.41288024145	63
50278.06698466828	50391.197976748306	63
50117.6202981963	50378.796701953914	63
50228.4743655573	50039.859605132704	63
50267.94610302269	50278.19478804723	63
50295.57257452482	50036.859462914224	63
50460.55077280342	50260.20688046416	63
50204.08461356023	49972.222121966886	63
50065.501866431914	50329.13176696574	63
50139.78960853689	50309.955202274956	63
50275.44903497964	50105.334448401496	63
50477.07079570176	50083.12045190344	63
50409.275204871796	50056.57496146392	63
50004.23190291646	50309.83972151156	63
50040.62509309285	50254.43281207259	63
50444.540025328475	49995.07831882005	63
49960.024135329055	50255.176325763445	63
50201.89238616576	50473.65623880654	63
50323.42617117671	49970.1855382471	63
50496.49665950282	50318.76508705242	63
50153.784583743654	49930.52887125725	63
50217.23475338441	50541.45621291872	63
50050.86781256462	50164.21082337998	63
50526.12003359679	50382.854500503454	63
50039.14938467397	50094.57048762535	63
50469.91673422077	50419.509532971104	63
50374.07266062997	50358.476875343316	63
50091.39544397456	49914.766434306446	63
49917.034348414876	50311.88395895364	63
50510.80236978732	50212.05941220311	63
50564.56913372216	50316.83686855676	63
50510.060014459974	50017.05799166038	63
50216.000899045684	49909.311624462476	63
50005.46539065454	50036.75450639854	63
49984.30295410955	49975.29728276898	63
50383.79831268833	50115.629166388826	63
50490.41735049644	49948.97379204014	63
49909.70191750533	50206.63103332202	63
50028.04952571243	50381.49837286874	63
50604.51905578881	50258.26979222343	63
50155.74482433053	50033.479894474214	63
50558.350898995646	50161.555553829436	63
49960.30460515045	50363.82843290056	63
50634.157482141	50334.79914629081	63
50528.441385056845	50451.80407199842	63
50467.657556678096	50490.791314085196	63
49975.80261350153	50189.316495560495	63
50056.607199710634	49973.43523654621	63
49863.98353851327	50266.06478211427	63
49912.878260700934	49971.57285868013	63
50442.35638184449	50355.80020219916	63
50679.917663356166	50383.214624157794	63
50549.9156618682	50080.83696880991	63
49792.76417766293	50281.89721517497	63
50172.65848552704	49859.86950872507	63
50396.153707837955	50481.401550567694	63
50271.95954696936	50457.20047944036	63
50728.124467927075	50427.40507715756	63
49732.89887296795	50256.431669455465	63
49878.6886459887	50030.36495631089	63
50588.542667970345	50025.23669047793	63
50591.874588679544	50470.07051860089	63
50029.05130576117	49897.92285009725	63
50293.03907855453	50520.08270253723	63
49770.92208048733	50196.179203727355	63
50108.683607397325	49849.917530984814	63
50395.255546723856	49954.00154657836	63
50083.878110274185	50043.277778753894	63
49966.39117621667	50098.7314076998	63
50657.905765821895	50447.277934663434	63
49718.783151206044	50151.2766488412	63
50286.86720137577	49911.32586584894	63
50061.81586496103	49795.1093102944	63
49666.394120045275	50105.96446531902	63
49614.51046807483	50155.62122502384	63
50471.94946195895	50563.26231173472	63
49647.852441614166	50218.57305734399	63
50092.95609623805	49737.006529964834	63
50614.304794615266	50395.729066991385	63
49897.09328011405	50118.03875644672	63
50535.01282978335	49896.64240876077	63
50570.65867082783	49955.32485712856	63
50791.68113987371	50398.12061655346	63
50401.94095190575	50553.42464325691	63
50630.599728099645	50168.3000755078	63
49889.48883007324	49907.72947537901	63
50498.033877378424	50624.07136905244	63
50151.932998194054	49694.36085068197	63
50206.20151348605	49657.71281070233	63
49847.540686577144	50178.437076802045	63
50749.928718110015	50489.95555066802	63
49855.04948843781	49851.5655161888	63
49823.56721374483	50069.31450056941	63
50853.78594796307	50432.844012597474	63
49715.242510451055	50319.912339225186	63
50569.685927951235	50616.71321404631	63
50065.76193927143	50436.44721093292	63
50053.8494603607	49678.83060913992	63
49979.007752316866	49857.127190811116	63
49547.81776103056	50165.99598761141	63
49650.202760203414	50344.67223518906	63
50564.130448765245	49834.78625367066	63
49798.51805953859	50133.14154666535	63
50760.40481605012	50333.84823164701	63
50272.58317811571	50587.07440302398	63
50231.13587112218	49825.65308842154	63
49477.059670305316	50180.60622970261	63
50010.653126884165	49744.90497953144	63
49604.91505122681	50276.624601862444	63
50279.20938987175	50652.717142372094	63
50163.797487623495	49761.29144621886	63
50470.907848821	50689.015546775416	63
49805.09097374169	50002.89191354947	63
50066.02486600593	50505.65468258576	63
49701.94952920884	50386.832285685385	63
49884.45326459263	50370.98145368642	63
50831.1795932259	50319.75772508597	63
50885.98329188305	50373.769285402035	63
49575.419569316095	50100.85427132109	63
50267.004807427606	49685.49188003648	63
49470.72398594	50245.79089327927	63
49996.8128199865	50489.720962635365	63
49486.42642435435	50116.72116594177	63
50809.24571308109	50519.99433982797	63
50704.56446453492	50545.41719551184	63
50313.524462374015	50707.98727836191	63
50563.19677181379	50687.09341663267	63
50423.070561881075	49890.86741558351	63
50436.12838572043	49828.02759114113	63
50171.599482230566	50589.49776708521	63
50224.84853131044	50693.64419698286	63
50575.30793657483	50534.12652014177	63
49933.10998434129	49801.28664598571	63
49428.702951128944	50082.177499551086	63
50333.28474891593	49682.48597637561	63
50150.01005126363	50651.43868072967	63
49970.045862549756	50548.58863512272	63
50339.09224283875	49871.75935511518	63
50210.7107916388	49591.16817656901	63
50199.24898394497	50752.911833652994	63
50863.34336565893	50559.387811553774	63
50602.51806496371	50747.00095969125	63
50112.294165345884	50712.26711422053	63
50343.48950511647	50648.55529299965	63
49600.125547077805	50038.74608774576	63
50301.55970096913	49741.893746989896	63
50363.61290338419	50423.638127480735	63
49541.09282982577	50010.29891435537	63
49473.46966393273	50023.64746066138	63
49814.65649896951	50376.34138970061	63
49538.161897942	50252.0909803854	63
50272.58610450107	49616.957381927146	63
50184.88139648777	50816.17096608005	63
50749.32505831393	50261.832288645535	63
50764.429463853	50194.48012497857	63
50411.55615826188	50723.157661829864	63
49460.96055463833	49960.48484557972	63
50359.04453348509	49778.91559220727	63
50537.253295952956	50754.06343479285	63
49673.993743516636	50451.56404981988	63
50391.7649380893	49655.15217014471	63
49756.52809665163	50429.69919362996	63
50786.278020067955	50582.92476177556	63
50669.12529167005	50115.920893211194	63
50005.71883095764	50605.71507967413	63
50779.529408959126	50647.519091760245	63
49430.677935614665	50296.50060459129	63
50044.79520808007	49611.689987864214	63
49825.05504702997	49790.343616222424	63
50887.296576354674	50274.01019467228	63
50048.92993742545	50676.811310069774	63
49811.729700482356	49719.33456602663	63
50280.277751066504	50765.71441971082	63
49919.22593771501	50497.52404790481	63
49825.98793783967	49928.43998630727	63
49904.339018605766	49737.29643104526	63
50239.32566217516	49759.65732329346	63
50130.40350611777	50858.07742888385	63
50102.5619275091	49583.790364523506	63
49939.487207732345	50615.641201273655	63
50677.26954993707	50255.53088303857	63
50939.25012581576	50312.11273356281	63
50651.12844375906	49989.13247446428	63
50251.332210265	50829.689173718856	63
50758.83429471822	50126.90231610382	63
50448.673584592354	49612.48215116713	63
50175.074396119555	50911.598349726155	63
50849.00191054447	50664.25567270581	63
50919.98724786022	50654.22766832915	63
49406.08279987233	50164.11623735246	63
49337.171023030554	50156.45294224777	63
49375.272470183525	50044.7885925375	63
49327.27451300413	50225.55405439226	63
50060.35918220277	50758.90596284874	63
50697.85332840205	50177.361605586935	63
49855.478447074645	50475.79772920291	63
50432.456371781875	50615.62481854281	63
49985.16326401973	50705.35575480907	63
49484.5392733077	50343.996680405646	63
49404.92446724252	50237.431146033574	63
50063.873194552354	50831.454219995474	63
49779.1802998398	50496.4507065526	63
50814.25889567333	50252.84151187781	63
50929.22384525748	50725.818576872276	63
50715.26849093939	50678.9942242681	63
50603.514472821334	49896.027873856874	63
50486.91323369874	49787.90963991278	63
49762.07826815958	49946.88415191985	63
50667.37076705977	49924.734007725434	63
49615.90425494824	50479.509196196486	63
50607.169534988905	49782.04541585332	63
50063.891658659464	50897.71914147091	63
50129.50892294551	50533.53231079212	63
49558.78602997249	50511.88911365724	63
49308.58457974505	50294.39694283209	63
50466.917892674646	50761.75844372778	63
49913.30718556192	50717.73218710011	63
50391.62843253013	49722.61622149356	63
50975.64444775019	50779.63075486842	63
50624.83714019225	50652.3345722895	63
50287.886033303315	49546.75645866798	63
50353.954701621056	49598.878682716466	63
50662.22271458481	50717.87129533112	63
50649.5733401578	49843.8684697523	63
50313.96561978729	49481.124771885734	63
49278.245480253616	50357.031306395584	63
50624.99591789675	50581.47702625689	63
50240.33383326815	50926.11640891778	63
49746.49190752828	50093.27960168595	63
49880.87815090878	50774.04313896924	63
49305.04444204331	50091.848092240616	63
50121.80561810712	49520.24075975001	63
49259.2756547533	50236.01241169435	63
49701.96072505974	49914.19998153908	63
50911.32072203688	50795.36695191222	63
49907.11766367696	50434.162075219356	63
50345.094335868765	50584.55602418872	63
50462.1295359058	50830.11338136708	63
50551.519699375895	49740.22714850209	63
50338.05917758108	49419.15381100829	63
50890.83738354874	50492.86539190641	63
49837.86817071013	50725.27777068455	63
49522.89368332522	49935.057585504794	63
50237.4414466024	50995.535620021474	63
49604.26065662794	50560.14026838443	63
49495.413055231176	50477.32805799461	63
51003.11014058794	50334.351626218384	63
50573.47976492552	49679.47986698595	63
50452.705574099455	49679.315723711195	63
50280.51376229124	49380.71808266231	63
49713.435963716416	49994.36988094141	63
49946.5898559028	50774.98089313085	63
49635.81872676361	50622.60408263842	63
50686.403921857345	49782.454059181815	63
49238.55111114477	50092.83014010955	63
50133.613735653074	50777.54066753751	63
50772.28101029249	50717.251212985604	63
49877.17251559978	50589.332760121746	63
50757.3457086108	50786.15056549343	63
50736.37595797281	49926.354618910555	63
50628.923355786006	49637.64271220332	63
50839.92045419765	50798.2328902504	63
50803.86587146912	49938.71917687278	63
50339.39327374291	49340.447286899434	63
49324.97937934684	50408.54203808096	63
49828.45391670793	50638.09611728177	63
49538.25786295184	50578.56584456612	63
50115.386484402545	49448.949907518174	63
50003.14376590249	50807.70576879159	63
50712.60970854034	49720.602345906744	63
50221.137702782675	49416.18765495382	63
49482.46374383212	50546.267588365	63
50295.306981876856	51032.021388995425	63
49352.670463913346	50341.311449878966	63
50645.96253021893	49718.19874829387	63
49593.21447316736	49930.00160758927	63
49341.09771667972	50471.841474841545	63
50483.235930397444	49551.9721281577	63
50719.88633675062	49859.59725267417	63
50077.73541913013	50617.17022325781	63
50180.9255238509	49491.37029808179	63
49671.2914694641	50565.38253089149	63
50763.03113018662	49988.611089014354	63
50408.41537421506	49358.67640908665	63
50054.22866700408	49536.533537994335	63
50581.04503899679	50812.298000780575	63
49208.770103273266	50185.98194472772	63
49986.47329052745	49682.48154190798	63
49743.48878033146	49721.800579896226	63
50549.58794999523	49579.60124971723	63
50531.35184009064	49501.702980076756	63
49933.18522489994	49637.71194155065	63
49773.379567023505	50563.92930072775	63
49149.435187042836	50218.031505337385	63
50931.16307720048	50857.75313915059	63
49997.931375347594	50925.875563381254	63
49441.72224450827	49894.22852112904	63
49555.42256909404	50440.385378644576	63
49413.51245778641	50373.885602913564	63
49986.45107900284	49530.788269799355	63
50436.878005838844	49496.13437159222	63
50977.06256594736	50398.24936548976	63
50359.09820868314	50761.43488112608	63
49565.73514901623	50644.3558628438	63
49460.469836364675	50610.96779397496	63
49456.14318488732	49829.03725369566	63
50505.55922820869	49436.973891247784	63
50755.28859810909	49800.77472729505	63
50145.00894115197	50975.29520208896	63
50689.081043554346	50786.53848002949	63
50859.62675364107	50864.64144014988	63
50926.2145101802	50930.02622320712	63
50668.52472426308	49585.93599397834	63
50318.66039512484	50829.19564330817	63
50806.532053126335	50042.82329815317	63
50993.5407416271	50912.363253760064	63
50042.419002144954	49447.69311710596	63
51054.12714378302	50383.074407805216	63
49806.988290645786	50787.487181058954	63
49397.95062244193	50636.18642177239	63
50422.785281894205	49294.52183956804	63
50102.34055057239	49380.603486856715	63
49305.670981412826	50528.24132484835	63
50374.24406891468	49523.487988691915	63
50245.844683773576	51081.677412297744	63
49945.88888434739	50839.33635439742	63
49705.54045763863	50635.603248445455	63
50560.93212984995	50873.08450241562	63
49345.00074568725	50588.61816637007	63
49089.234392716025	50179.88689658253	63
50385.59898669013	50853.072549186116	63
51019.75485049968	50971.06350161907	63
50872.56188705506	50042.023998319826	63
50353.04470978511	49275.03419470586	63
49273.344216965445	50449.50135401342	63
50344.332351781275	50903.42668397455	63
49812.75806233448	50860.03495318137	63
50739.8031383151	49658.23841826971	63
49753.5157457465	50894.09744003294	63
49978.71459523084	49464.28841462176	63
50725.72925708631	49543.479026910994	63
50919.85606026769	50096.202814668584	63
50687.50647375729	50857.08266536122	63
49444.01727943716	50432.33604274446	63
49586.04112703765	50356.689617364216	63
50904.99698056239	50164.154420045445	63
49521.10348667813	49817.33915889748	63
50944.59616716399	50454.69222529159	63
50454.28608837054	49232.139524189464	63
49905.70660731811	50895.774784212765	63
50778.726829140935	49597.690046685726	63
50946.91918927866	50233.593779999326	63
50425.633922482026	49171.55392460184	63
50645.98916237452	50510.93922257848	63
49585.28380506809	49849.70892748393	63
50739.70274453432	50054.47752273229	63
49106.66135048562	50115.99261760192	63
50682.42066313942	50611.99192475266	63
49282.86683608356	50023.33708470654	63
49173.044615666004	50097.698217329176	63
49590.65813174505	50709.713361313334	63
49951.06145228794	50974.242951395034	63
49687.308300804056	50920.61448785816	63
49322.69046920775	50649.33369095045	63
49945.14701218855	51043.10272434307	63
51051.96686630745	50449.964104627914	63
50969.21350580261	50513.8374865485	63
50329.16064492394	50971.43637959043	63
49685.88298423679	49681.58900443884	63
49758.13322126758	49879.11682493429	63
50507.62165978156	50911.427432002834	63
50738.5450594068	50907.63944464805	63
49704.5844969888	49842.89800583435	63
51119.20279281378	50449.932288678116	63
49557.06385974206	50768.3129192138	63
49845.15344013913	50923.60218291576	63
50484.233128121334	49314.94866275015	63
51190.880301051715	50453.83484081042	63
49484.75955213667	50775.457200447716	63
49469.20346360187	50710.168248260416	63
49771.752524850715	50729.163792469524	63
49376.71927739483	49886.08526645556	63
50596.68553994068	49535.7979608948	63
49230.84389198097	50306.94198969981	63
50970.352871794894	50143.38264569716	63
49512.33923972224	49748.488316463896	63
49615.221060157455	50807.75287951845	63
50998.11956997551	50717.707035602	63
49710.89670727193	49776.90451129097	63
50854.174894268035	50106.12514387582	63
50026.68914079082	49378.52639294484	63
50536.752005424474	49373.05474991084	63
50111.92217096853	49316.082369906915	63
49736.94545401751	50825.843806088	63
50577.611510142444	49442.83853931747	63
50775.93682998372	49502.87790132551	63
49164.1096609291	50282.05355769903	63
50359.35246064804	49159.646287335476	63
50866.089592155295	49901.870388959374	63
49580.89927825655	49781.221426990356	63
50178.59138881583	49310.132046537874	63
49047.705242637916	50076.70246316524	63
49416.22117512629	50752.4703736703	63
49653.32045777923	49965.24421162482	63
51060.36739983713	50911.38387268006	63
49444.680049114395	49734.84471783658	63
49862.925358489134	49680.46431521821	63
49791.43391763748	49655.622943275324	63
51085.55380859943	50981.714907546484	63
50421.41608306855	50907.43639372065	63
49312.228131639764	50721.111088964426	63
49101.24121266209	50302.56458499868	63
49376.056464446214	49710.03584752407	63
49828.54068139576	50992.07092349161	63
50745.51261813528	49442.368888457015	63
49446.23915862917	49666.37018749653	63
51047.594326604434	50778.068527254545	63
49504.074490204934	50840.040280417496	63
51091.965149713826	50724.44748652146	63
51117.362064755675	50358.16005220249	63
49094.134743709845	50373.499039603266	63
50294.137987301976	49157.07217279629	63
49507.212292146425	50909.423756917335	63
49212.57467286669	50409.1624647089	63
49250.46544572814	50684.36970529591	63
50635.6169868646	50904.96484495837	63
51001.709826500904	50087.5807773749	63
51060.30201768667	50289.52692256251	63
50284.525764390375	49276.56195708797	63
51070.482938247	51051.28541201693	63
50924.149061546224	50588.582410639814	63
49125.473091851956	50430.0132363984	63
49920.61874307177	49574.4285884071	63
49269.44720444531	50163.247923890995	63
50664.8372058199	50963.01893486497	63
50569.75364808233	50943.71034262411	63
49367.511439730464	49640.164792184514	63
50789.431788965085	49745.10143065539	63
50334.234537617296	51086.80675362516	63
50243.4461123892	49203.86216052338	63
49668.173517177784	50845.50837843559	63
50011.691861796746	50999.9693097471	63
50919.66473173449	49989.865371258515	63
49058.23509194625	50248.48963493326	63
49872.9333770104	51043.51969824764	63
49245.87374665919	50565.11932136959	63
49624.027393633645	50902.658343558694	63
49638.70863576184	50965.54015721498	63
49402.3200343701	49581.2245791781	63
49315.23241091638	49590.58053030893	63
50338.434284514355	51152.94294590295	63
50808.01375507519	49428.06875977709	63
49342.3685754336	50785.769449243744	63
51041.7274502015	50516.18067724838	63
49604.072428354135	51022.582241338816	63
49647.224114119555	49808.500603327775	63
51012.735330485266	50243.31340554973	63
50823.70404000289	49360.72647746601	63
50934.318425013895	49924.011982602504	63
51066.04959592357	50079.16519747729	63
50435.042741496014	49426.256493590416	63
49782.988923448196	49586.81533476355	63
50642.868249533036	49431.7636112411	63
50870.505006966494	49454.5846039771	63
50821.1387766567	49801.061782442564	63
49459.38161088685	50953.898043422196	63
49855.34836867224	49544.75316912758	63
50887.649693333486	50988.342295105074	63
50001.97575514567	51080.87034713168	63
51125.594029440435	51087.61788807073	63
49862.35726989157	49611.02200994418	63
49646.11508333481	49880.80904960075	63
50936.29706133252	49859.318688343505	63
49178.92154598267	50353.157898997255	63
49607.96373517143	51086.49183120735	63
50838.68975675912	49557.95629725297	63
51090.25915725512	51150.228752845775	63
49395.3884285284	49800.58292151889	63
50985.73740459537	50653.829539324455	63
49252.264039356494	49611.562087738675	63
50399.46662937739	51074.861451018005	63
50301.761940111945	49088.08034118823	63
51057.57799548689	50643.69491581434	63
