# Supplementary material for: Abundant Topological Outliers in Social Media Data and Their Effect on Spatial Analysis
Source: PLoS One. 2016 Sep 9;11(9):e0162360. doi: 10.1371/journal.pone.0162360 (PMC5017681; doi:10.1371/journal.pone.0162360)
Supplement: S5 Dataset — See the respective attached file. (ZIP) [file pone.0162360.s005.zip › S5_overlap_lws/clust_65_74.csv]

50000.0	50000.0	0
50005.617866136956	50000.0519731636	0
50002.52047643192	50004.876090250946	0
50002.689334711264	50003.13657812308	0
49993.82957819091	50000.67820598295	0
49999.02133034173	50002.74311771021	0
50000.62508924751	49997.57153556058	0
50003.12463782944	50000.09610427862	0
49997.57385027558	49999.84121669528	0
50000.7474054147	50010.00724846448	0
49994.4714122237	50008.6578664922	0
50009.65697956892	49993.518401903086	0
50006.21919399996	50005.54852243241	0
50001.095320914435	50006.51696888545	0
49997.76648551505	50011.80979805977	0
49992.871942356476	50015.39754370275	0
50012.74981278483	49986.73871695857	0
50018.58647191826	49990.55611261125	0
49993.479156172514	50013.71835514086	0
50015.96499319302	50006.705808788436	0
49989.3655601913	50011.220919868014	0
50020.12901804716	49990.64524344877	0
49997.53397774438	50013.28163175991	0
49992.02291687238	49993.22394946702	0
49993.70087287382	50012.49075380555	0
50014.038708603686	50009.481436982765	0
49990.5206090736	50010.10707474396	0
49995.815075999715	50002.757859915895	0
49988.57262477311	50018.87567586168	0
49985.205754429204	50018.991416067714	0
50000.753092597726	50008.92987510806	0
50007.12835689727	50004.5064469943	0
49988.18316939765	50021.965627571284	0
50023.00980510928	50012.84799172331	0
50015.303310407464	50002.549411548316	0
50003.71952171015	50003.70894044671	0
50008.88986368925	49979.077652611086	0
49996.81979534139	49995.34390749475	0
49998.94671960802	49990.96645783639	0
50007.58827520875	49972.71365685861	0
50008.876317257826	50005.85307888341	0
50000.8144250401	50013.706889942834	0
50003.714838425534	50007.820901458785	0
50001.588387733704	49976.2283774819	0
50016.100105237405	50010.206884821266	0
50001.35678820628	50015.50812547974	0
49986.21253594532	50016.916857276745	0
49996.35393901498	50000.28888942667	0
50006.46273709469	50012.86513056279	0
50004.75420497777	50017.69122242193	0
50005.66435559645	50003.276707844845	0
49992.34798452613	50027.8751629872	0
49995.45944176766	50024.66749863028	0
49984.74545734642	50026.693621182414	0
49991.107740510946	50005.27986082665	0
50002.66515454976	50012.75072682848	0
49981.244047583124	50021.223953608634	0
50024.3612314805	50010.80504013063	0
49999.239320752036	49976.959525565035	0
49987.115787018316	50000.97386580161	0
50005.81254185144	49991.93259326773	0
50009.513775259125	50007.19859393015	0
50022.34214683989	50018.54227954308	0
50018.211643719034	49989.32904480352	0
50004.547079700096	49982.58527082029	0
49988.8456146988	49993.5372812326	0
49990.448020219235	50002.43383338751	0
49988.8883163795	50025.70348757823	0
49993.95605091015	49990.62298435866	0
49979.57349343251	50017.44743331287	0
49993.61998194337	49998.8335980756	0
50014.931316771435	49985.91142186888	0
49993.608343833825	49992.74728509485	0
49977.440538726456	50020.13597552961	0
50007.968850473684	50013.02057694987	0
50013.34750767807	50004.97356768187	0
50003.200530054564	50017.44372002275	0
49999.23305352258	50009.409663930746	0
49991.425046132455	50023.405105677804	0
49994.724523319564	50019.00029264135	0
49991.27881765631	50010.76046682384	0
50006.84586173645	49978.00618291794	0
50028.831314768526	50011.34911333689	0
50001.3612650346	49979.21196468529	0
50020.98863127538	50004.80596532164	0
49998.75093557429	49995.82732925432	0
49995.4441258003	49997.28253788326	0
49991.489081565116	50012.21829990068	0
50006.24099323281	50011.48454490207	0
50004.79866590971	49991.89932227533	0
50016.233772829895	50003.19904894724	0
50016.714459267714	50015.182749829175	0
50017.7315448403	50017.16734048088	0
50021.991572317085	50017.52189201108	0
50006.91518930322	49998.42962103721	0
50007.56048927315	49991.89347014625	0
49993.93809606977	49988.93913320493	0
49987.00664227186	50012.58033247648	0
49997.0858178483	50008.93395138812	0
49994.04919956522	50016.66461972759	0
50011.84285352973	50005.72617756539	0
50014.481944166946	50006.68362759123	0
50007.871174675056	49990.44715453634	0
49993.63386266311	50008.00409428245	0
50022.74306037996	50021.18141586944	0
50005.93254669708	49984.05523899566	0
49992.24889826113	50009.939607623324	0
50008.4427934885	49998.58463635654	0
50001.04290890485	50011.37214186102	0
49999.3052704781	49993.19977632991	0
50010.89753360852	50022.16578353757	0
49993.175524820836	50006.918569045156	0
50016.91622746796	49988.41137453173	0
50003.59408194109	50010.58844588422	0
49989.481770527505	49995.4861177332	0
49984.73585085144	49994.20070302458	0
50012.837114776354	49985.1365133406	0
50000.34305247011	50012.785151609714	0
49995.93687457166	50016.99500522154	0
50003.31097355637	49986.238309245724	0
50000.04605916713	50022.082498322925	0
49979.589436539696	50028.499326432466	0
49985.52414874005	50010.01286309389	0
50007.108907010544	50020.95847414887	0
49986.966473469394	49991.51938352491	0
49996.327747491756	49980.00227674999	0
49988.17212697217	49996.38698153703	0
50019.31313217457	50007.61923985611	0
49992.53588896353	50022.37133355393	0
49999.09466713823	50013.476121375024	0
50029.14446966455	50014.75448633938	0
50013.38928689112	50014.433837214296	0
49991.27886238349	50020.93796858425	0
49991.83480712943	49987.47643329798	0
50024.589045646135	50016.69583277622	0
49990.247207031265	50014.37724764673	0
50003.43966867959	49997.20275845644	0
49979.17630883298	50019.5881879999	0
50004.97473340724	50011.470830402024	0
50000.53356820436	50002.76897484182	0
50001.61653316917	50021.572832778234	0
50018.94424032681	49993.60663840168	0
50020.38047703234	50020.74765985587	0
50003.83350669472	50012.03122730116	0
49994.89504568151	50012.84439750901	0
49996.87682846905	50025.861913791916	0
49997.098711243336	49994.16967536577	0
50008.03526460013	50010.35644971345	0
50001.92318083519	50017.45295154525	0
50000.377491796935	49976.984220335165	0
50026.91338485968	50022.55672487124	0
50010.45322470468	49995.07446463879	0
50025.84685964897	50018.18498681671	0
49990.80211823522	49972.58716393453	0
49994.72272385651	50011.37120620343	0
50001.852378398005	50018.878474248006	0
49993.667654834906	49987.16892821146	0
50007.45552580738	50016.24722775261	0
50006.35128652182	50019.260102430024	0
50017.30387364059	50007.37394946992	0
49992.58703477916	49996.877168060775	0
50009.947620039384	50010.555094314834	0
49981.69947842373	50032.69512916941	0
49998.7770444248	50004.736977470784	0
49994.8396787193	50028.32619228644	0
49982.117999111564	50004.50644407321	0
50013.2587395598	49973.331376080634	0
50007.117533706994	50013.97330272922	0
49986.106936163014	50005.875429998	0
50001.72815943438	49991.6223069385	0
49998.46111792426	49998.329947724305	0
49993.05079443288	49995.51758079045	0
49989.09372078051	50029.30164552847	0
49992.520614717694	50005.040407713124	0
49983.052676738946	50016.443790599325	0
50009.99933301167	49987.13042252917	0
50015.98052851708	50019.71642252736	0
50016.21088632802	50021.48245778065	0
49998.70534882709	50006.917655615514	0
50009.12283055781	49982.086019546914	0
50019.024422535396	49979.180277617896	0
49990.26812337824	50030.2433063761	0
50003.491373859586	50026.35326489596	0
50014.994024579595	50017.72461282274	0
49999.503039100484	49979.993643984395	0
50016.59446989725	50011.704717480185	0
49987.5977680182	50016.2290938631	0
50006.390223561066	50006.65247227412	0
49981.80446184957	50026.90913270939	0
50031.93010862833	50017.21669287606	0
49987.002216492045	49994.37889454773	0
49985.92984921823	49988.95089163288	0
49987.43993140122	50031.405447704085	0
50013.74744611762	50012.43595942395	0
50018.7613895136	49998.645986736985	0
49976.04473665306	50022.98122919165	0
49987.940111189746	50038.4642042733	0
49998.49833424281	50015.34065276485	0
49994.770924699485	49982.39483626172	0
50000.81946056605	49989.27299020345	0
50016.92192325264	50018.480079521134	0
49995.77472700451	50009.82146876009	0
50025.69800720146	50020.491751462134	0
50013.55698775832	49971.58637274212	0
50011.00484594075	50005.00909070638	0
50026.67566909949	50012.980460931394	0
49997.33402353429	50017.842517393554	0
50004.40707653658	50000.68201633885	0
49990.062388632665	50021.873354042815	0
50007.94935946199	50000.55027054603	0
50021.52709422977	50008.28070517207	0
49974.42067889195	50019.43514323515	0
49993.46267817778	50033.181532471506	0
50011.86235055272	49996.41798817724	0
49987.663678211175	50043.84812144951	0
50007.67900232572	50007.70860501627	0
49994.15871647191	50038.08133593811	0
50007.33149770581	50022.79586273945	0
50012.948596504204	49999.23930996417	0
49994.60830319436	50003.57991862978	0
49983.259687413985	50006.67382320212	0
49987.767663779436	50025.748578925755	0
50000.377272225785	50031.02940101947	0
50006.200386445016	50001.51095319235	0
50025.26392312976	50023.16967630435	0
50013.22075925868	50006.565093937745	0
50016.585940684716	49986.990231434385	0
50010.34109688018	49983.7662747601	0
49986.57033639794	50020.426911942945	0
49995.74608418766	50014.093268935794	0
49979.820894012235	49999.83087349788	0
49992.848058799624	50018.606894891454	0
50009.49589345917	50004.08409166397	0
49995.445185531455	50015.34504338111	0
50012.65381958483	50021.704694713684	0
49996.32469968638	49986.25708256548	0
50015.35167753262	49996.81578074006	0
49986.545683340795	50011.15751195093	0
49999.01544000135	50031.23030123682	0
49984.04955694483	50033.704391224725	0
49996.34341982974	50016.06335658903	0
50003.28740459564	50033.504668726906	0
49991.228567853206	49998.994701024145	0
49998.48690694425	50034.82578726027	0
49978.796080530774	50029.228557862385	0
49972.68784987362	50023.40757561975	0
49979.767530607896	50006.443727209575	0
50003.901374846355	50022.071294366	0
50006.68412061943	49996.90955893893	0
49984.807419862154	50032.82916653138	0
49978.76889817724	50004.212907244015	0
50003.12234167268	49996.03595609164	0
50015.35949676402	49981.16546488212	0
50022.09116220106	50006.067597515845	0
49983.69614882663	49993.828876330015	0
49986.78398419033	50021.42345671076	0
49981.729597247	50017.71289487197	0
50005.12751088182	50026.85013294925	0
50006.22458721331	50010.28292114303	0
49996.483865586386	50007.00468741623	0
50009.52473506737	49992.39278211181	0
50014.49173332011	49995.93493838386	0
49994.50958438835	49996.90612479115	0
49987.59907203679	50009.38172949153	0
49984.960476002576	50031.0667794853	0
50008.74957161253	49994.92256567525	0
50010.46636301196	50003.077502344924	0
49984.148036034974	50017.19326230654	0
50004.971353289846	50029.65237519613	0
50012.70520670574	50000.99789815918	0
49989.42472028371	50007.06726861293	0
50027.670453407736	50018.20325321183	0
50011.440803861224	49968.8031552737	0
50037.945541020505	50011.155881581384	0
50001.96560497818	49985.14721363819	0
49991.94746759981	50013.46046976003	0
49999.00956378052	50025.146383235246	0
49982.77803511375	50003.13282277213	0
50014.11323694496	50000.20060613697	0
50023.13171616355	49987.58322604696	0
50004.21835121946	49971.40399318016	0
49990.15117831817	50013.05817990865	0
50008.16124251416	50039.635897582004	0
50007.9107866898	49997.54848848105	0
50000.976005797296	50001.37556251932	0
49996.1869171375	50012.1411597242	0
49981.777229712156	49995.12804494148	0
50010.25573551855	50024.995130932744	0
50002.20217308013	50029.874141640044	0
49990.618018822985	50036.4754032552	0
50022.654906278236	50014.17767062547	0
50000.18629733061	50004.775095715304	0
50025.70954018735	50015.05150700048	0
50028.39076938722	50013.5273054852	0
50004.52778030394	49989.54551679142	0
50016.11597760707	50023.63763528583	0
50012.06226017531	50002.80007589341	0
50015.57500712852	49976.59380574366	0
49994.04699387851	50036.766962947055	0
49994.23147591261	49994.86285691521	0
50014.20591833191	50001.96130031095	0
49991.086709624265	50026.4410707605	0
50011.53302681228	50007.14228004492	0
50017.28634181816	49997.76666689308	0
50009.97828130183	49998.98694511831	0
49998.42280858828	49997.16648699374	0
49981.63287193219	50012.98265475019	0
49991.38352638326	49994.802665766714	0
49998.19710648119	50026.74208698699	0
49989.2673735177	49992.100332574526	0
49983.60754580687	50026.18559871288	0
49994.711411941484	50029.90708723193	0
49985.614406423905	50041.25400036813	0
49989.39807355238	50009.12529163965	0
50001.85647537816	50002.18674254224	0
50007.411759296454	50011.884343995625	0
50012.52113279647	50010.93874121604	0
49995.30592486966	49991.43488924765	0
49979.11028741994	50021.34781520681	0
50011.93847514872	49994.777266105055	0
49997.2733219588	50022.30152669196	0
50003.09050523105	49994.98168183356	0
50023.58458192335	50010.008031241385	0
50024.400635161015	50015.63969515379	0
50009.31669316404	50000.960651664485	0
49988.547157255955	49986.54015875034	0
49987.42716531743	50019.481186598656	0
49984.02617602661	49992.260688525654	0
50006.996567558	50029.43673642438	0
50011.17538221257	50014.127750046806	0
49997.479248524534	50003.13788148927	0
50011.23886805816	49977.80876427163	0
49992.68056377014	50025.21909796744	0
50017.791785206966	50004.10504468356	0
49976.18799995448	50019.12711047864	0
50003.16269428631	50018.86082004992	0
50013.78688239874	50015.99415080916	0
50034.04869841953	50014.82994020081	0
50020.13939552426	49964.31969397732	0
49993.31683021726	50002.431098134926	0
49989.127824122916	50001.31052695597	0
49989.148691333205	50036.650567528675	0
49992.04054653573	50033.88130223572	0
49997.310770919445	50036.47767098101	0
50014.313896486216	50011.5437939993	0
49992.59109417176	50000.573211457	0
50003.566652880276	50030.50523785303	0
50008.267877108185	49989.07992392232	0
50003.849215893635	49983.772560070334	0
50027.92889428372	50020.7037335592	0
50021.73705097939	50009.564116499336	0
49979.67136981523	49996.9167302186	0
50023.68623823112	50004.8260394773	0
50008.60181165578	50003.29954302877	0
50007.03426341326	50002.78519483586	0
49994.34337435215	50032.255215823694	0
50008.65204366756	50021.587738195856	0
49991.824498461094	49968.903099107214	0
50018.683804969405	49969.64528418167	0
49994.911833902814	50002.06249770319	0
50016.093547154676	50001.04383182233	0
50014.49326475696	49993.41580814624	0
50010.70785577176	50012.68365077591	0
49992.09018308693	50030.92397957105	0
50009.82484592517	49966.31554819194	0
50009.86338540017	50029.15447883959	0
50017.04459773899	50009.42883168941	0
49975.05479511751	50020.48444939664	0
50018.814266957874	49976.935422037845	0
49972.86988915821	50011.1602949544	0
50018.73839936864	49964.38397057632	0
49986.31902075687	50007.88823209961	0
50037.84677869666	50013.49214320599	0
49986.7626497455	50022.57075428513	0
49991.27558686835	49997.38676047086	0
50021.65196854081	49986.9755175455	0
49991.72022925353	49991.05799227098	0
50014.31039277268	50003.195809406076	0
50006.33076488964	50021.85080608137	0
50002.45842725257	50020.733578880114	0
50011.95436890833	50032.05146346114	0
49976.475326719534	50026.32249645093	0
50004.463461898726	49974.22705170795	0
49979.26540775074	49998.92037446053	0
49985.75689271241	50024.974625693074	0
50016.455724572654	49985.246793367325	0
50017.17577699267	49991.01902038148	0
50000.601946745934	50034.29818728195	0
49992.16185760877	50007.363039662254	0
50008.80198918544	50016.70893323739	0
50008.86332272949	49997.23757014096	0
50005.45492158128	50004.812675392786	0
49969.349246922604	50022.47156029463	0
49976.08853392796	50028.32756045967	0
50002.331688862534	50006.25738942542	0
49985.74764509577	50012.984861611265	0
50002.02318493679	49998.08436648884	0
50001.91558525365	49975.034283284134	0
49999.095815587745	49982.605861267206	0
49978.35180052781	50017.54967237323	0
50012.38340044227	49979.87179005157	0
50023.600333695045	49993.823460517066	0
49990.4001842264	50016.861106052296	0
49996.075796262594	50028.875218757785	0
50009.63871960279	50009.357844056445	0
50014.32338329563	49980.620621059534	0
50004.370390024604	49999.55927239333	0
50009.933266449494	49981.04026973331	0
49998.279070073906	49989.14790118183	0
50000.09027862911	49985.965986953976	0
50007.58425433884	49982.493922115704	0
49993.48622997502	50027.222240225536	0
50017.4955434832	49965.03907990478	0
50010.51554905166	49989.16362642156	0
50017.824674773416	50002.22275061968	0
49990.75178922058	50034.86742795569	0
50021.88043196609	49961.175165641675	0
49996.64421145819	49998.7371607102	0
49991.75780021829	50019.4660592154	0
50027.913500418224	50017.15451996617	0
50013.81569746937	50019.689133858	0
50004.28831352451	50038.52084396365	0
49992.77931921248	49991.59900125161	0
49978.65701512325	50012.84377515613	0
50004.77482026446	49976.135135741635	0
49995.813684054854	50035.236614467474	0
49983.03468438865	50031.81985864512	0
50004.71734782377	49993.66931775265	0
50025.85747707013	50011.10938751277	0
49968.74387753086	50024.80184334084	0
49983.529336245294	50009.64252562868	0
49993.39848285341	50003.617739878144	0
50014.46718570509	49983.96089301351	0
50020.173441734536	50016.480228422304	0
50007.693507416174	50033.053834120445	0
49993.186312447346	50024.280714627246	0
49994.973836738965	50021.34108776201	0
49987.60408232425	50005.36708203352	0
50009.56722554615	49985.41140067304	0
50011.064823329914	50009.00448136461	0
49987.27549327144	50024.53233017405	0
50005.69923091442	49985.19514755773	0
49996.55414988045	49990.38935152011	0
49995.07237807018	50042.04749290123	0
49995.256284043724	50007.171566107325	0
50004.63754884523	50025.44366895706	0
49993.49255571869	49978.12434827637	0
49989.83621802233	50027.89987456958	0
50001.51715467434	50004.43497947403	0
50001.41748931328	50028.01783116377	0
49988.46472947548	50014.56638681003	0
49995.615601532205	49989.10904325816	0
49999.81186632161	50032.984149561446	0
50018.44718751919	50011.09523383245	0
50006.87791557796	49974.77446315902	0
49998.651631418616	50001.085531096855	0
49973.43281330659	50016.31538166456	0
49999.58320808095	50030.37685735507	0
49993.2894251306	50029.713716955564	0
49975.40500419498	50029.76201243983	0
50024.11542290242	50025.79299951493	0
49999.27756647585	49989.79791973968	0
49975.331603970415	50018.305052245814	0
49989.444688856944	50015.01093933485	0
49977.12504489644	49984.27347298042	0
49990.25690366514	49976.93831099457	0
50008.542487659186	50029.22940403769	0
50030.156146407935	50022.63532110915	0
49982.07322711716	50040.05289780173	0
50015.510839560164	49974.52445377229	0
49991.451148315326	50008.25060634001	0
50004.828070634074	50001.96933190945	0
50005.25330437662	49996.96558677492	0
49985.312292490395	50028.4759868639	0
50009.362837543355	50030.82482796203	0
50032.563228420164	50009.47854831758	0
49995.611104707394	50005.87596824924	0
50030.271117137454	50014.62710637189	0
49984.88558796916	50014.44361380154	0
49964.64000266914	50008.941933773196	0
49988.96237106808	50042.15384836116	0
50009.56366943694	49988.76303901595	0
50003.12119682203	50036.8696976103	0
49992.18350608743	49998.14283062459	0
49981.495117914346	49992.42868929224	0
49974.716587797215	50013.61636381599	0
50007.40338647013	50005.50670355559	0
50004.1132212756	50009.0422421293	0
50010.68776219184	50018.411945879954	0
50015.32555646248	49998.84607093262	0
50030.745394478356	50020.15587370813	0
50025.03173903792	49992.682176105074	0
49972.46927924088	49992.61330818193	0
49996.89332440772	50014.40214761091	0
50028.82168033592	50008.767927582856	0
50012.027869657475	49992.27122572834	0
49986.86969018716	50002.801212535116	0
50034.801909062	50011.167777959345	0
50022.083673384936	50010.63417620861	0
50009.30764203974	49972.31312632704	0
50040.578084858236	49995.31114142578	64
49984.8392763046	50036.28390803579	64
50003.19001120574	50103.155546089176	64
49918.3213042879	50033.055526635966	64
50044.648488616855	50157.656648969045	64
50056.338106182644	49930.78285141858	64
49877.94508391895	50090.938153529125	64
49927.37617515385	50139.01603801807	64
50120.3961536862	49955.82939597908	64
50121.24002810616	49885.63704051236	64
49989.979096251955	49939.7595550608	64
50187.94323907363	49978.33003223441	64
49843.53300259486	50150.340620790375	64
50095.59550005597	50042.82842362824	64
50135.3123219947	50098.45007439323	64
49914.599471057474	49965.12289653381	64
49957.33099634069	50205.46545898296	64
50114.93800270628	50160.93879530444	64
49886.717680646216	50201.93026125028	64
49908.48687941269	50263.65006489111	64
50195.04670579226	50057.66008028994	64
49830.44143657756	50043.106932051436	64
50200.67005301295	50127.72585096555	64
50066.30486240066	50221.71817449083	64
50208.90068359832	50194.57011301828	64
49912.65738065101	49893.36037991815	64
49855.40119003633	49929.43537767992	64
49896.39959347376	50336.00631308952	64
49906.84369640229	49821.79714761416	64
49840.23795619764	50375.2871754907	64
49995.54212649206	49873.358191328036	64
50131.88748943751	50242.86382392302	64
49944.13116185017	50380.814948287436	64
49977.369728166064	50288.16585441089	64
50142.55635433148	49818.21522650263	64
49969.55467413069	49791.334790460794	64
50088.29194969524	49775.724011985505	64
49850.289707593525	50440.495593814674	64
50265.78629206234	50041.39729724527	64
49807.32491602471	49979.14633700942	64
50008.90424955892	50371.326141318576	64
50067.27495835756	50403.15726121916	64
49773.90541915607	50166.12423127561	64
49916.03749918674	50456.812343429876	64
50270.608667585504	50170.807396621196	64
50191.54029292736	49774.17643869249	64
49814.27359344513	50224.20630519604	64
49992.74204653513	50436.32525337344	64
49850.619643138074	49864.3954369869	64
49756.37250137999	49937.56754521308	64
50087.404717522695	50472.58995719383	64
50336.004577736	50180.170416538684	64
49845.11678803172	50506.35572527272	64
50144.87470312023	50439.41755509044	64
49940.582562736185	50517.61892514184	64
50195.68209324819	49911.13288355036	64
50185.933568473156	50283.93313875562	64
50039.865087824925	50307.493195470284	64
49682.87372562905	49940.17572288954	64
49880.98598740679	49753.97098532896	64
49659.774729034296	50007.60861029304	64
50242.47282698111	49858.89742992533	64
50248.98431102738	50318.18687960923	64
50402.61600082372	50199.97852876429	64
50469.9303846778	50200.47200806018	64
49949.69942665267	50589.751056476736	64
49781.69264875018	50469.67976270154	64
50065.51941574528	50542.17072721672	64
50329.587162936834	50064.008776296054	64
50109.73076645423	50319.607477821395	64
49832.92174422694	49700.058313046255	64
49906.21891508562	49688.81529809299	64
50226.09445964479	50383.80819577603	64
49766.54818499777	49869.870592085674	64
49704.741309763835	50058.14356158821	64
50132.2604255953	50521.01027575474	64
50415.87576495134	50267.39509310926	64
50414.96062416393	50129.853913429906	64
49828.3282959227	49798.75156575967	64
50540.684486079816	50195.78372290063	64
49709.07304441601	49832.857374291336	64
50321.77025267707	50327.948442825225	64
50048.09393637791	49834.82030720991	64
49807.625026341724	50296.18458324444	64
50272.2100326389	50429.88561902239	64
49748.84787468201	50233.05483499989	64
50560.93910873862	50262.6425476775	64
50496.83187701837	50140.30347523187	64
50596.72511283077	50324.34474627027	64
49748.34150637376	50338.50698277359	64
50105.770247480184	50594.24584292578	64
49642.722830849154	49865.53220812452	64
50164.65714327819	49709.48148886632	64
49724.97282445623	50514.94035075617	64
50347.06376598406	50258.84968092321	64
49972.521098541	49711.08606777695	64
50199.90820669854	50549.84880944102	64
50247.6015767763	50502.73539418791	64
50590.02296867875	50149.19118015783	64
50560.305099082136	50385.41456195791	64
49880.7698054975	50568.68753696903	64
50037.75989027992	50617.32403476473	64
50508.58953423408	50432.08955264109	64
49914.43471829722	50650.12168378348	64
49783.15620768527	50544.71443336537	64
50095.89050768521	49702.20633399886	64
50568.516286728474	50470.958582833184	64
50455.872799907236	50072.487605074086	64
50609.16566847703	50217.868309638514	64
49595.948440880595	50031.734471308875	64
49979.12444769166	50684.36906133338	64
49721.63855773446	50124.81821928194	64
49787.56104717321	50609.579580722806	64
50154.18672045546	49644.43319439645	64
50186.27747988232	50616.04312296272	64
50536.100352620335	50535.15453013114	64
50252.63129619073	49945.19277861065	64
49651.537495027405	50507.105365160845	64
49788.992569230235	49650.134325490944	64
49530.93619509329	50063.91588213645	64
49692.87344349241	50382.59529456455	64
50605.02853151492	50548.57715995043	64
50203.99007404793	50687.53227951264	64
50653.118823868375	50281.3302364334	64
49465.96863362342	50086.35116129583	64
49581.52515328608	49893.140904674416	64
50715.44233510976	50318.778581129314	64
49677.25280168999	50220.02504655264	64
50042.50122501157	50710.449315937185	64
50780.716223497475	50322.17707244031	64
50457.75148057916	50381.270769236486	64
49736.716451587	50651.087830785815	64
49661.7224851514	50321.099819526135	64
49473.61199019235	50154.420328500564	64
49592.604752026135	50100.96267177955	64
49614.045981706266	50565.172939176315	64
49737.32519642241	49694.42041720321	64
49729.08840792299	50715.69562887854	64
50623.022106118646	50413.331978182774	64
50479.02740888446	50009.25376523786	64
49843.91104778848	49610.151676938716	64
49857.637707859954	49542.06268394642	64
50097.27193515096	50751.95925074897	64
49774.73122013427	50398.30511357473	64
50650.50011625292	50473.53408520223	64
49651.53683481226	50137.64046536679	64
50472.24799675652	50487.163573159116	64
49706.3347394401	49756.783555809634	64
49684.674091169596	50599.67178283263	64
50337.426549441174	50419.411371919035	64
50252.04215872512	50245.58841148379	64
49396.42447892812	50089.549583699656	64
49579.915450064094	49826.99425042616	64
50682.20644392991	50211.14687679973	64
49469.5840465593	50015.49165091079	64
50317.96821731343	50524.120498059805	64
49634.75815591796	49747.07844813517	64
49795.58464091672	50726.081017548655	64
49539.77069609016	49766.16991937738	64
49935.89825634587	50739.41207189323	64
49542.870262998076	50146.517142885314	64
50162.45189290659	50750.12607960438	64
50745.991818701994	50197.62071237921	64
49886.63507424243	49477.242347229905	64
49638.159460351744	50418.22645893206	64
50391.07959530185	50332.67866347307	64
50557.26471888698	50603.02209661597	64
49787.252469985455	49539.072588169314	64
50640.43361782565	50103.166086483405	64
50811.776475117906	50174.92044358702	64
49547.44181295727	49976.327733312086	64
50095.67140289622	49611.40118078605	64
50092.542355434736	50667.89003282358	64
49358.66024869824	50031.296623256945	64
50731.41393102349	50387.859910280116	64
49289.2340191195	50046.79536820138	64
50487.600220281674	49944.10027829439	64
50540.27974366942	49901.12956238483	64
50841.43246749395	50112.76322952309	64
49750.04277656594	50783.22304215816	64
50392.65446156444	50030.87272837671	64
50431.45372613843	50547.8663421083	64
49237.11959175095	50097.84539963126	64
50322.09087365968	49944.36654774146	64
50495.5261764662	49848.685477994186	64
49292.32848444684	50146.22964724904	64
50699.47023467211	50141.17886426056	64
49720.51986021896	49507.97241353542	64
50262.01064314812	49782.53386120088	64
50765.0471956069	50113.77397393006	64
49666.29316925028	50663.28671287651	64
50766.89131457367	50447.7276611287	64
50566.94741543406	49832.99509774467	64
50229.92268422316	49714.84885484414	64
49909.74093778798	49615.99464386604	64
50416.05831197205	50433.343452797504	64
49723.41316418774	49576.54910240041	64
50533.9908681557	50045.00534280153	64
49607.34203501045	50188.00713116998	64
50262.350208614545	50642.98168069248	64
49602.12893834733	50697.8219144719	64
50703.62352966492	50513.671233316156	64
49779.164272113245	49755.39671879595	64
50761.325669463404	50548.84834197633	64
50914.52536319306	50121.90564390868	64
49958.06193376103	49480.93974054237	64
50972.48765464407	50090.65804375403	64
49675.9994828345	49631.61863864172	64
49597.31915225002	50631.9875088223	64
50189.22672728258	49583.97880392131	64
50326.36598122622	50621.087834656835	64
50489.18110051766	50267.91060885891	64
49432.40042609032	50211.0664862745	64
49867.69899420685	50740.244835895246	64
50632.1066654005	49817.674602283514	64
50825.91610455305	50526.36220691032	64
50176.5157935266	50816.47029187705	64
49841.637525848135	50647.96547115544	64
50877.213542917016	50479.4330404933	64
50599.34042910836	50048.71634219522	64
50313.01844558625	49873.4865898235	64
49474.42856182667	49790.195883916684	64
49815.857868443294	49457.09130838763	64
49178.73246909722	50056.90033379148	64
49176.08731659215	50127.53740735112	64
50104.39318030911	50825.05347208626	64
49892.70998523373	49412.24232269211	64
49573.293187526084	50408.52714128736	64
50178.97946238749	50884.75100578781	64
50394.620615418455	50605.67846459591	64
50024.14118063655	49456.347736573225	64
49406.53981060153	49986.005265073836	64
50980.235171928514	50025.399948247024	64
49831.87088119907	50803.88982531543	64
50395.413958201236	49935.244986054066	64
50036.32273421246	49654.891645544914	64
50804.90169622003	50389.01479475923	64
49835.61953439172	50871.88087249699	64
49499.21176384935	49850.731244724295	64
49699.366441524704	49446.19392623966	64
49779.58212781951	49402.544071670425	64
50028.340966646545	49390.594307765656	64
50519.899983704556	50661.794343308204	64
49954.321669838144	49376.99893187415	64
50037.62225645209	50779.91382572854	64
49897.349089396674	50899.04368080715	64
49635.87252711141	49416.32298381938	64
49517.01639775934	50366.78784594562	64
50606.63932513059	50656.57231727718	64
49927.78281211005	49314.607431391145	64
49364.529719460814	50187.904485323575	64
50209.17606093016	49520.63331857373	64
49392.55593337954	50273.40667485076	64
50237.79927881384	50744.816400696596	64
50315.28517081806	49741.161037039026	64
49866.64510442505	49346.64943437808	64
49540.13327569953	50300.05436158988	64
49252.132320144694	49993.09744080873	64
49339.781840102696	49961.26870147109	64
49246.898223869095	50201.61466937111	64
50233.07637323485	50927.687746080235	64
49898.17808786318	50813.59067611763	64
49606.25552326695	49620.72950700047	64
50014.12038251059	50845.23239709995	64
50455.25828480695	50695.54337143306	64
50141.784251600664	49505.55369078496	64
49524.39141833304	49696.08680888507	64
49407.46468865516	49812.4621818244	64
49662.083155947636	49545.99267011172	64
50658.69140396848	50354.780421971496	64
50830.61722120214	50244.76113208923	64
49751.849717829515	49337.30835931852	64
50589.07473218655	49945.90159444626	64
50345.22714423822	49799.28159307422	64
50256.74202468033	49608.964761602125	64
49855.21203272143	50949.15653821606	64
50809.94644490894	50055.51499847174	64
49923.7888914085	50975.4447067224	64
49487.24935199865	50255.860761394026	64
49367.6825794038	49898.94288234535	64
49965.72575209179	49256.22374353138	64
50254.91751535202	49471.8080593479	64
50536.06835344859	50729.17053972207	64
50276.84639451519	50804.796335232924	64
49996.92161836115	49325.231640529986	64
49472.44791270055	50425.734779282495	64
50005.342862541176	50502.36899936656	64
50313.0744872605	50743.231488838814	64
50479.13286259094	50773.282144612385	64
50268.42232830988	50569.71093136368	64
50273.027920939676	49536.31410333432	64
49471.436908371026	49656.864682868014	64
49682.16395881563	49359.02290391684	64
49965.939258423175	49548.14265776851	64
50603.91727250692	50744.449531366394	64
50111.40143575716	50894.853676321705	64
50383.69039192812	49734.001781651205	64
49589.866706003486	49360.40255133913	64
49469.83992486403	49911.809679709295	64
49322.782316801735	50247.99312328496	64
50814.71306429184	50590.90936299317	64
50408.788207574165	50754.21170505332	64
49639.415365755725	49309.34573062977	64
50937.90815319946	50455.595948981754	64
49757.40527368934	50856.72001283947	64
49291.003909185725	50312.93836270863	64
50332.94823174673	49502.58277578259	64
49682.34353100175	50762.9838909272	64
49200.32174403904	49941.48430810561	64
50669.752455166774	50570.27142590083	64
49452.20197198453	50312.06005843095	64
50502.68420878126	50836.937423839874	64
49915.378984582145	49214.26999824996	64
50344.065258069306	49438.12396262765	64
49849.579230169686	49202.600107837345	64
50365.51936624676	49374.42248231235	64
50089.285437168124	49364.53723481633	64
50178.57217798947	49447.477712859065	64
50354.69835738351	49670.67826457649	64
49410.920487219155	49615.75478171449	64
49579.76185364661	49457.940596471926	64
50882.67088806904	50414.42377609672	64
50568.77471681599	50825.7910443542	64
49951.52372450296	51040.96907975268	64
50382.332293165826	50677.20547447566	64
49336.66719772213	49797.351639143584	64
49443.317415700236	49724.9922400204	64
50699.99545001333	49826.58819519421	64
49109.715848444284	50032.51562058436	64
50045.96541766309	50911.2181239045	64
49790.83263256941	50924.846017085976	64
50362.18126086118	49306.727322263156	64
50878.78204031077	50055.96489322421	64
49381.14072951093	49677.55745399215	64
50031.951563056165	49741.881453101814	64
49276.8645546015	49926.176062228275	64
49597.891418905514	50339.09761199221	64
50413.19911698072	49825.399932163986	64
49394.657794148305	50344.09935360957	64
49868.06936292394	51015.146211445266	64
49499.76777201803	49588.5106856367	64
49276.181941175266	49768.62830530979	64
51039.96134037476	50102.591754877285	64
50290.19849959851	50895.38614030795	64
49953.557964545565	51106.189073107955	64
50060.28633858381	49294.34277833021	64
49257.88092189619	49858.411788220044	64
50659.31085368505	50706.386873583535	64
49160.95885560292	49880.187942776814	64
50853.74799694307	50324.161542663445	64
49693.510257367365	49268.99462600318	64
49813.29916160711	51052.00269824828	64
49989.820721941134	50986.18405915589	64
49877.48327425363	49140.28413843513	64
49091.65073630027	49857.41793826413	64
51074.027443086015	50037.785098626686	64
49316.47390251353	49651.63307326854	64
50695.12926040076	50651.47803962805	64
49399.6582643252	50416.18565981468	64
50828.34227459001	49992.57744084846	64
50657.103328899444	50007.206586859174	64
49765.160174360986	49272.434519636736	64
50427.81724634318	49393.462295968835	64
50770.10573459182	49832.07763186675	64
49502.6764339795	49521.58969486338	64
49816.12787171774	49109.956243221946	64
51005.46281396667	49959.42517294535	64
50031.35537827024	49542.08693085048	64
50420.30834828518	49673.461616192144	64
50935.62918295542	49976.17581687493	64
50985.56327873913	50154.96617813045	64
49786.43354157292	49050.613885672676	64
49718.20289688536	49047.04212004599	64
49247.27399238572	49646.32476911982	64
49201.52118853465	49825.25338523157	64
49058.28424438635	50072.84181002879	64
50298.12315404812	49324.14537426764	64
49969.152355108345	49643.6903883731	64
49109.882899102755	50138.47952967831	64
49044.5072246609	50157.70245627927	64
50453.81576129613	49770.27179852106	64
50155.06986697419	49386.778176089785	64
50986.80322646633	50509.223595675285	64
50502.03716424674	50910.86568214194	64
50008.711126267815	49203.848340328805	64
50888.48634982825	50188.37377344553	64
48983.052082342976	50118.10439538879	64
50938.03639555614	50559.72115133807	64
49334.48494857344	49728.72353960881	64
50948.00361712891	50387.36778833321	64
49782.3162435066	48980.925799369346	64
50740.420556797544	50705.286670443704	64
51053.23529665348	50516.458948802465	64
50092.15360570624	50966.68515350249	64
49430.88331526697	49505.135631378995	64
50885.39058969402	50598.25580834694	64
49046.015712680164	50228.025939768515	64
51099.16910740729	50139.19701684056	64
49780.7924699945	49198.030363710604	64
50637.08156262405	50805.8316800226	64
49967.16086588093	50892.000031035444	64
49791.458969455445	50101.820690477536	64
49741.130630783206	50003.63665803257	64
49147.05985246818	49784.641433786805	64
50489.458014609365	49660.37059108336	64
49369.7726616641	49558.21818408478	64
49868.67685112693	51094.38973617723	64
49530.27848491381	50655.83210432721	64
50325.013606263245	50950.68742785605	64
49594.94089808866	49538.22379258244	64
49304.47938547088	49533.056263311264	64
49541.826709425804	50213.22395822723	64
50703.84301097016	50829.80742329059	64
49093.0502292302	50284.70428510209	64
50018.794373067714	49139.54306498234	64
51025.05005746603	49890.11701934779	64
50386.95240431292	50817.70841472421	64
49485.04630635223	50491.93989153906	64
49654.28157914624	50822.23947629123	64
49505.241764897524	49456.13734152359	64
49512.85186626073	50591.13223269533	64
51032.19920392551	49825.368646313924	64
50972.74350371925	50320.6910773309	64
48916.22612810669	50141.66622739668	64
49678.60612072855	49107.432698441626	64
50909.00218274103	50663.51756542229	64
50709.85430282677	49755.13458106487	64
49236.24766185057	49710.50561123612	64
50714.6870840509	50071.85422473054	64
50398.03262671716	49534.69110716396	64
50469.91886297136	49543.15871143023	64
49947.54635610073	49131.313547070735	64
50147.43947752779	51014.640694868416	64
51094.984026834245	50569.09683204811	64
49748.750791006954	48920.289399335874	64
49414.873908508845	49434.126640271286	64
50804.59268163486	50684.447464184916	64
49762.5176834134	51100.846775580976	64
50779.74276014227	49942.850013874544	64
48928.286240733694	50075.8301391216	64
49144.798467058645	50244.28477795981	64
51103.49693613274	50468.06752399481	64
50522.78150373072	49491.80638449731	64
49832.799242304885	48929.210163681535	64
49348.46767172251	49423.32415714083	64
49035.61062787173	49813.13211810347	64
50821.486374481574	49883.72602456686	64
50757.817948040225	50011.87623222837	64
51120.183980577436	49983.59573716632	64
51115.1042470959	50400.48802866081	64
50224.417088546084	49384.30009745575	64
49457.8645051766	50646.987499310795	64
51014.60815687263	50395.076705097345	64
51126.81771854428	50077.643534799434	64
50452.844358467686	49479.401166657895	64
50773.85553375299	50823.86481651948	64
48948.11490473298	50206.31658257009	64
50966.51943917191	50709.03172117515	64
50710.065712707314	49939.36552255018	64
49623.990711218874	49237.349129891954	64
49755.83293368251	50981.836688845244	64
50905.91939442922	50745.148778434814	64
50159.41643726441	51079.94291490101	64
50072.739160388206	49223.63597829596	64
49546.616755635565	50525.97133205301	64
50843.799223362395	50831.95256060892	64
50425.19792196409	50877.085541756125	64
51063.11272433701	49767.228040458096	64
49139.02470454707	50337.495051477636	64
50799.34981571356	49769.038121370315	64
49334.86851066174	50382.185900037875	64
50893.89159325489	49872.819962449	64
49076.14475263849	50358.71912937368	64
50507.72191691939	50334.39176681868	64
50159.517487301186	50367.196373115774	64
51090.79394211578	49923.42858466167	64
50867.39723253022	49770.72483009497	64
50950.50767284151	50220.42470457977	64
49288.395997034844	50437.94061212733	64
49415.77828362743	50482.06854044338	64
50474.47956012364	50971.196525205385	64
49270.27580478602	49468.6591043007	64
49716.79227800174	51156.17807769491	64
49603.41760847059	50779.28001662888	64
50459.70327060662	50612.02010542807	64
49325.29987979535	49358.9412600429	64
49233.39865621102	49525.570982169964	64
51165.16026907709	50575.919102852014	64
49845.26767072691	49014.68097290427	64
50391.40885072212	50974.95867253002	64
49495.71210069583	50719.15515232803	64
50983.30203898642	50641.82697821172	64
51188.35941558294	50643.50363652781	64
49274.617193557875	49402.56843400307	64
49408.727162580704	50597.803588567745	64
49775.982284199374	51186.73388775532	64
49712.00481838242	49168.402329741424	64
50203.20141650283	49321.294574148094	64
49040.48366389129	50413.5404592139	64
50559.40750212807	49548.13178445826	64
