# Supplementary material for: Abundant Topological Outliers in Social Media Data and Their Effect on Spatial Analysis
Source: PLoS One. 2016 Sep 9;11(9):e0162360. doi: 10.1371/journal.pone.0162360 (PMC5017681; doi:10.1371/journal.pone.0162360)
Supplement: S5 Dataset — See the respective attached file. (ZIP) [file pone.0162360.s005.zip › S5_overlap_lws/clust_66_75.csv]

50000.0	50000.0	0
50005.617866136956	50000.0519731636	0
50002.52047643192	50004.876090250946	0
50002.689334711264	50003.13657812308	0
49993.82957819091	50000.67820598295	0
49999.02133034173	50002.74311771021	0
50000.62508924751	49997.57153556058	0
50003.12463782944	50000.09610427862	0
49997.57385027558	49999.84121669528	0
50000.7474054147	50010.00724846448	0
49994.4714122237	50008.6578664922	0
50009.65697956892	49993.518401903086	0
50006.21919399996	50005.54852243241	0
50001.095320914435	50006.51696888545	0
49997.76648551505	50011.80979805977	0
49992.871942356476	50015.39754370275	0
50012.74981278483	49986.73871695857	0
50018.58647191826	49990.55611261125	0
49993.479156172514	50013.71835514086	0
50015.96499319302	50006.705808788436	0
49989.3655601913	50011.220919868014	0
50020.12901804716	49990.64524344877	0
49997.53397774438	50013.28163175991	0
49992.02291687238	49993.22394946702	0
49993.70087287382	50012.49075380555	0
50014.038708603686	50009.481436982765	0
49990.5206090736	50010.10707474396	0
49995.815075999715	50002.757859915895	0
49988.57262477311	50018.87567586168	0
49985.205754429204	50018.991416067714	0
50000.753092597726	50008.92987510806	0
50007.12835689727	50004.5064469943	0
49988.18316939765	50021.965627571284	0
50023.00980510928	50012.84799172331	0
50015.303310407464	50002.549411548316	0
50003.71952171015	50003.70894044671	0
50008.88986368925	49979.077652611086	0
49996.81979534139	49995.34390749475	0
49998.94671960802	49990.96645783639	0
50007.58827520875	49972.71365685861	0
50008.876317257826	50005.85307888341	0
50000.8144250401	50013.706889942834	0
50003.714838425534	50007.820901458785	0
50001.588387733704	49976.2283774819	0
50016.100105237405	50010.206884821266	0
50001.35678820628	50015.50812547974	0
49986.21253594532	50016.916857276745	0
49996.35393901498	50000.28888942667	0
50006.46273709469	50012.86513056279	0
50004.75420497777	50017.69122242193	0
50005.66435559645	50003.276707844845	0
49992.34798452613	50027.8751629872	0
49995.45944176766	50024.66749863028	0
49984.74545734642	50026.693621182414	0
49991.107740510946	50005.27986082665	0
50002.66515454976	50012.75072682848	0
49981.244047583124	50021.223953608634	0
50024.3612314805	50010.80504013063	0
49999.239320752036	49976.959525565035	0
49987.115787018316	50000.97386580161	0
50005.81254185144	49991.93259326773	0
50009.513775259125	50007.19859393015	0
50022.34214683989	50018.54227954308	0
50018.211643719034	49989.32904480352	0
50004.547079700096	49982.58527082029	0
49988.8456146988	49993.5372812326	0
49990.448020219235	50002.43383338751	0
49988.8883163795	50025.70348757823	0
49993.95605091015	49990.62298435866	0
49979.57349343251	50017.44743331287	0
49993.61998194337	49998.8335980756	0
50014.931316771435	49985.91142186888	0
49993.608343833825	49992.74728509485	0
49977.440538726456	50020.13597552961	0
50007.968850473684	50013.02057694987	0
50013.34750767807	50004.97356768187	0
50003.200530054564	50017.44372002275	0
49999.23305352258	50009.409663930746	0
49991.425046132455	50023.405105677804	0
49994.724523319564	50019.00029264135	0
49991.27881765631	50010.76046682384	0
50006.84586173645	49978.00618291794	0
50028.831314768526	50011.34911333689	0
50001.3612650346	49979.21196468529	0
50020.98863127538	50004.80596532164	0
49998.75093557429	49995.82732925432	0
49995.4441258003	49997.28253788326	0
49991.489081565116	50012.21829990068	0
50006.24099323281	50011.48454490207	0
50004.79866590971	49991.89932227533	0
50016.233772829895	50003.19904894724	0
50016.714459267714	50015.182749829175	0
50017.7315448403	50017.16734048088	0
50021.991572317085	50017.52189201108	0
50006.91518930322	49998.42962103721	0
50007.56048927315	49991.89347014625	0
49993.93809606977	49988.93913320493	0
49987.00664227186	50012.58033247648	0
49997.0858178483	50008.93395138812	0
49994.04919956522	50016.66461972759	0
50011.84285352973	50005.72617756539	0
50014.481944166946	50006.68362759123	0
50007.871174675056	49990.44715453634	0
49993.63386266311	50008.00409428245	0
50022.74306037996	50021.18141586944	0
50005.93254669708	49984.05523899566	0
49992.24889826113	50009.939607623324	0
50008.4427934885	49998.58463635654	0
50001.04290890485	50011.37214186102	0
49999.3052704781	49993.19977632991	0
50010.89753360852	50022.16578353757	0
49993.175524820836	50006.918569045156	0
50016.91622746796	49988.41137453173	0
50003.59408194109	50010.58844588422	0
49989.481770527505	49995.4861177332	0
49984.73585085144	49994.20070302458	0
50012.837114776354	49985.1365133406	0
50000.34305247011	50012.785151609714	0
49995.93687457166	50016.99500522154	0
50003.31097355637	49986.238309245724	0
50000.04605916713	50022.082498322925	0
49979.589436539696	50028.499326432466	0
49985.52414874005	50010.01286309389	0
50007.108907010544	50020.95847414887	0
49986.966473469394	49991.51938352491	0
49996.327747491756	49980.00227674999	0
49988.17212697217	49996.38698153703	0
50019.31313217457	50007.61923985611	0
49992.53588896353	50022.37133355393	0
49999.09466713823	50013.476121375024	0
50029.14446966455	50014.75448633938	0
50013.38928689112	50014.433837214296	0
49991.27886238349	50020.93796858425	0
49991.83480712943	49987.47643329798	0
50024.589045646135	50016.69583277622	0
49990.247207031265	50014.37724764673	0
50003.43966867959	49997.20275845644	0
49979.17630883298	50019.5881879999	0
50004.97473340724	50011.470830402024	0
50000.53356820436	50002.76897484182	0
50001.61653316917	50021.572832778234	0
50018.94424032681	49993.60663840168	0
50020.38047703234	50020.74765985587	0
50003.83350669472	50012.03122730116	0
49994.89504568151	50012.84439750901	0
49996.87682846905	50025.861913791916	0
49997.098711243336	49994.16967536577	0
50008.03526460013	50010.35644971345	0
50001.92318083519	50017.45295154525	0
50000.377491796935	49976.984220335165	0
50026.91338485968	50022.55672487124	0
50010.45322470468	49995.07446463879	0
50025.84685964897	50018.18498681671	0
49990.80211823522	49972.58716393453	0
49994.72272385651	50011.37120620343	0
50001.852378398005	50018.878474248006	0
49993.667654834906	49987.16892821146	0
50007.45552580738	50016.24722775261	0
50006.35128652182	50019.260102430024	0
50017.30387364059	50007.37394946992	0
49992.58703477916	49996.877168060775	0
50009.947620039384	50010.555094314834	0
49981.69947842373	50032.69512916941	0
49998.7770444248	50004.736977470784	0
49994.8396787193	50028.32619228644	0
49982.117999111564	50004.50644407321	0
50013.2587395598	49973.331376080634	0
50007.117533706994	50013.97330272922	0
49986.106936163014	50005.875429998	0
50001.72815943438	49991.6223069385	0
49998.46111792426	49998.329947724305	0
49993.05079443288	49995.51758079045	0
49989.09372078051	50029.30164552847	0
49992.520614717694	50005.040407713124	0
49983.052676738946	50016.443790599325	0
50009.99933301167	49987.13042252917	0
50015.98052851708	50019.71642252736	0
50016.21088632802	50021.48245778065	0
49998.70534882709	50006.917655615514	0
50009.12283055781	49982.086019546914	0
50019.024422535396	49979.180277617896	0
49990.26812337824	50030.2433063761	0
50003.491373859586	50026.35326489596	0
50014.994024579595	50017.72461282274	0
49999.503039100484	49979.993643984395	0
50016.59446989725	50011.704717480185	0
49987.5977680182	50016.2290938631	0
50006.390223561066	50006.65247227412	0
49981.80446184957	50026.90913270939	0
50031.93010862833	50017.21669287606	0
49987.002216492045	49994.37889454773	0
49985.92984921823	49988.95089163288	0
49987.43993140122	50031.405447704085	0
50013.74744611762	50012.43595942395	0
50018.7613895136	49998.645986736985	0
49976.04473665306	50022.98122919165	0
49987.940111189746	50038.4642042733	0
49998.49833424281	50015.34065276485	0
49994.770924699485	49982.39483626172	0
50000.81946056605	49989.27299020345	0
50016.92192325264	50018.480079521134	0
49995.77472700451	50009.82146876009	0
50025.69800720146	50020.491751462134	0
50013.55698775832	49971.58637274212	0
50011.00484594075	50005.00909070638	0
50026.67566909949	50012.980460931394	0
49997.33402353429	50017.842517393554	0
50004.40707653658	50000.68201633885	0
49990.062388632665	50021.873354042815	0
50007.94935946199	50000.55027054603	0
50021.52709422977	50008.28070517207	0
49974.42067889195	50019.43514323515	0
49993.46267817778	50033.181532471506	0
50011.86235055272	49996.41798817724	0
49987.663678211175	50043.84812144951	0
50007.67900232572	50007.70860501627	0
49994.15871647191	50038.08133593811	0
50007.33149770581	50022.79586273945	0
50012.948596504204	49999.23930996417	0
49994.60830319436	50003.57991862978	0
49983.259687413985	50006.67382320212	0
49987.767663779436	50025.748578925755	0
50000.377272225785	50031.02940101947	0
50006.200386445016	50001.51095319235	0
50025.26392312976	50023.16967630435	0
50013.22075925868	50006.565093937745	0
50016.585940684716	49986.990231434385	0
50010.34109688018	49983.7662747601	0
49986.57033639794	50020.426911942945	0
49995.74608418766	50014.093268935794	0
49979.820894012235	49999.83087349788	0
49992.848058799624	50018.606894891454	0
50009.49589345917	50004.08409166397	0
49995.445185531455	50015.34504338111	0
50012.65381958483	50021.704694713684	0
49996.32469968638	49986.25708256548	0
50015.35167753262	49996.81578074006	0
49986.545683340795	50011.15751195093	0
49999.01544000135	50031.23030123682	0
49984.04955694483	50033.704391224725	0
49996.34341982974	50016.06335658903	0
50003.28740459564	50033.504668726906	0
49991.228567853206	49998.994701024145	0
49998.48690694425	50034.82578726027	0
49978.796080530774	50029.228557862385	0
49972.68784987362	50023.40757561975	0
49979.767530607896	50006.443727209575	0
50003.901374846355	50022.071294366	0
50006.68412061943	49996.90955893893	0
49984.807419862154	50032.82916653138	0
49978.76889817724	50004.212907244015	0
50003.12234167268	49996.03595609164	0
50015.35949676402	49981.16546488212	0
50022.09116220106	50006.067597515845	0
49983.69614882663	49993.828876330015	0
49986.78398419033	50021.42345671076	0
49981.729597247	50017.71289487197	0
50005.12751088182	50026.85013294925	0
50006.22458721331	50010.28292114303	0
49996.483865586386	50007.00468741623	0
50009.52473506737	49992.39278211181	0
50014.49173332011	49995.93493838386	0
49994.50958438835	49996.90612479115	0
49987.59907203679	50009.38172949153	0
49984.960476002576	50031.0667794853	0
50008.74957161253	49994.92256567525	0
50010.46636301196	50003.077502344924	0
49984.148036034974	50017.19326230654	0
50004.971353289846	50029.65237519613	0
50012.70520670574	50000.99789815918	0
49989.42472028371	50007.06726861293	0
50027.670453407736	50018.20325321183	0
50011.440803861224	49968.8031552737	0
50037.945541020505	50011.155881581384	0
50001.96560497818	49985.14721363819	0
49991.94746759981	50013.46046976003	0
49999.00956378052	50025.146383235246	0
49982.77803511375	50003.13282277213	0
50014.11323694496	50000.20060613697	0
50023.13171616355	49987.58322604696	0
50004.21835121946	49971.40399318016	0
49990.15117831817	50013.05817990865	0
50008.16124251416	50039.635897582004	0
50007.9107866898	49997.54848848105	0
50000.976005797296	50001.37556251932	0
49996.1869171375	50012.1411597242	0
49981.777229712156	49995.12804494148	0
50010.25573551855	50024.995130932744	0
50002.20217308013	50029.874141640044	0
49990.618018822985	50036.4754032552	0
50022.654906278236	50014.17767062547	0
50000.18629733061	50004.775095715304	0
50025.70954018735	50015.05150700048	0
50028.39076938722	50013.5273054852	0
50004.52778030394	49989.54551679142	0
50016.11597760707	50023.63763528583	0
50012.06226017531	50002.80007589341	0
50015.57500712852	49976.59380574366	0
49994.04699387851	50036.766962947055	0
49994.23147591261	49994.86285691521	0
50014.20591833191	50001.96130031095	0
49991.086709624265	50026.4410707605	0
50011.53302681228	50007.14228004492	0
50017.28634181816	49997.76666689308	0
50009.97828130183	49998.98694511831	0
49998.42280858828	49997.16648699374	0
49981.63287193219	50012.98265475019	0
49991.38352638326	49994.802665766714	0
49998.19710648119	50026.74208698699	0
49989.2673735177	49992.100332574526	0
49983.60754580687	50026.18559871288	0
49994.711411941484	50029.90708723193	0
49985.614406423905	50041.25400036813	0
49989.39807355238	50009.12529163965	0
50001.85647537816	50002.18674254224	0
50007.411759296454	50011.884343995625	0
50012.52113279647	50010.93874121604	0
49995.30592486966	49991.43488924765	0
49979.11028741994	50021.34781520681	0
50011.93847514872	49994.777266105055	0
49997.2733219588	50022.30152669196	0
50003.09050523105	49994.98168183356	0
50023.58458192335	50010.008031241385	0
50024.400635161015	50015.63969515379	0
50009.31669316404	50000.960651664485	0
49988.547157255955	49986.54015875034	0
49987.42716531743	50019.481186598656	0
49984.02617602661	49992.260688525654	0
50006.996567558	50029.43673642438	0
50011.17538221257	50014.127750046806	0
49997.479248524534	50003.13788148927	0
50011.23886805816	49977.80876427163	0
49992.68056377014	50025.21909796744	0
50017.791785206966	50004.10504468356	0
49976.18799995448	50019.12711047864	0
50003.16269428631	50018.86082004992	0
50013.78688239874	50015.99415080916	0
50034.04869841953	50014.82994020081	0
50020.13939552426	49964.31969397732	0
49993.31683021726	50002.431098134926	0
49989.127824122916	50001.31052695597	0
49989.148691333205	50036.650567528675	0
49992.04054653573	50033.88130223572	0
49997.310770919445	50036.47767098101	0
50014.313896486216	50011.5437939993	0
49992.59109417176	50000.573211457	0
50003.566652880276	50030.50523785303	0
50008.267877108185	49989.07992392232	0
50003.849215893635	49983.772560070334	0
50027.92889428372	50020.7037335592	0
50021.73705097939	50009.564116499336	0
49979.67136981523	49996.9167302186	0
50023.68623823112	50004.8260394773	0
50008.60181165578	50003.29954302877	0
50007.03426341326	50002.78519483586	0
49994.34337435215	50032.255215823694	0
50008.65204366756	50021.587738195856	0
49991.824498461094	49968.903099107214	0
50018.683804969405	49969.64528418167	0
49994.911833902814	50002.06249770319	0
50016.093547154676	50001.04383182233	0
50014.49326475696	49993.41580814624	0
50010.70785577176	50012.68365077591	0
49992.09018308693	50030.92397957105	0
50009.82484592517	49966.31554819194	0
50009.86338540017	50029.15447883959	0
50017.04459773899	50009.42883168941	0
49975.05479511751	50020.48444939664	0
50018.814266957874	49976.935422037845	0
49972.86988915821	50011.1602949544	0
50018.73839936864	49964.38397057632	0
49986.31902075687	50007.88823209961	0
50037.84677869666	50013.49214320599	0
49986.7626497455	50022.57075428513	0
49991.27558686835	49997.38676047086	0
50021.65196854081	49986.9755175455	0
49991.72022925353	49991.05799227098	0
50014.31039277268	50003.195809406076	0
50006.33076488964	50021.85080608137	0
50002.45842725257	50020.733578880114	0
50011.95436890833	50032.05146346114	0
49976.475326719534	50026.32249645093	0
50004.463461898726	49974.22705170795	0
49979.26540775074	49998.92037446053	0
49985.75689271241	50024.974625693074	0
50016.455724572654	49985.246793367325	0
50017.17577699267	49991.01902038148	0
50000.601946745934	50034.29818728195	0
49992.16185760877	50007.363039662254	0
50008.80198918544	50016.70893323739	0
50008.86332272949	49997.23757014096	0
50005.45492158128	50004.812675392786	0
49969.349246922604	50022.47156029463	0
49976.08853392796	50028.32756045967	0
50002.331688862534	50006.25738942542	0
49985.74764509577	50012.984861611265	0
50002.02318493679	49998.08436648884	0
50001.91558525365	49975.034283284134	0
49999.095815587745	49982.605861267206	0
49978.35180052781	50017.54967237323	0
50012.38340044227	49979.87179005157	0
50023.600333695045	49993.823460517066	0
49990.4001842264	50016.861106052296	0
49996.075796262594	50028.875218757785	0
50009.63871960279	50009.357844056445	0
50014.32338329563	49980.620621059534	0
50004.370390024604	49999.55927239333	0
50009.933266449494	49981.04026973331	0
49998.279070073906	49989.14790118183	0
50000.09027862911	49985.965986953976	0
50007.58425433884	49982.493922115704	0
49993.48622997502	50027.222240225536	0
50017.4955434832	49965.03907990478	0
50010.51554905166	49989.16362642156	0
50017.824674773416	50002.22275061968	0
49990.75178922058	50034.86742795569	0
50021.88043196609	49961.175165641675	0
49996.64421145819	49998.7371607102	0
49991.75780021829	50019.4660592154	0
50027.913500418224	50017.15451996617	0
50013.81569746937	50019.689133858	0
50004.28831352451	50038.52084396365	0
49992.77931921248	49991.59900125161	0
49978.65701512325	50012.84377515613	0
50004.77482026446	49976.135135741635	0
49995.813684054854	50035.236614467474	0
49983.03468438865	50031.81985864512	0
50004.71734782377	49993.66931775265	0
50025.85747707013	50011.10938751277	0
49968.74387753086	50024.80184334084	0
49983.529336245294	50009.64252562868	0
49993.39848285341	50003.617739878144	0
50014.46718570509	49983.96089301351	0
50020.173441734536	50016.480228422304	0
50007.693507416174	50033.053834120445	0
49993.186312447346	50024.280714627246	0
49994.973836738965	50021.34108776201	0
49987.60408232425	50005.36708203352	0
50009.56722554615	49985.41140067304	0
50011.064823329914	50009.00448136461	0
49987.27549327144	50024.53233017405	0
50005.69923091442	49985.19514755773	0
49996.55414988045	49990.38935152011	0
49995.07237807018	50042.04749290123	0
49995.256284043724	50007.171566107325	0
50004.63754884523	50025.44366895706	0
49993.49255571869	49978.12434827637	0
49989.83621802233	50027.89987456958	0
50001.51715467434	50004.43497947403	0
50001.41748931328	50028.01783116377	0
49988.46472947548	50014.56638681003	0
49995.615601532205	49989.10904325816	0
49999.81186632161	50032.984149561446	0
50018.44718751919	50011.09523383245	0
50006.87791557796	49974.77446315902	0
49998.651631418616	50001.085531096855	0
49973.43281330659	50016.31538166456	0
49999.58320808095	50030.37685735507	0
49993.2894251306	50029.713716955564	0
49975.40500419498	50029.76201243983	0
50024.11542290242	50025.79299951493	0
49999.27756647585	49989.79791973968	0
49975.331603970415	50018.305052245814	0
49989.444688856944	50015.01093933485	0
49977.12504489644	49984.27347298042	0
49990.25690366514	49976.93831099457	0
50008.542487659186	50029.22940403769	0
50030.156146407935	50022.63532110915	0
49982.07322711716	50040.05289780173	0
50015.510839560164	49974.52445377229	0
49991.451148315326	50008.25060634001	0
50004.828070634074	50001.96933190945	0
50005.25330437662	49996.96558677492	0
49985.312292490395	50028.4759868639	0
50009.362837543355	50030.82482796203	0
50032.563228420164	50009.47854831758	0
49995.611104707394	50005.87596824924	0
50030.271117137454	50014.62710637189	0
49984.88558796916	50014.44361380154	0
49964.64000266914	50008.941933773196	0
49988.96237106808	50042.15384836116	0
50009.56366943694	49988.76303901595	0
50003.12119682203	50036.8696976103	0
49992.18350608743	49998.14283062459	0
49981.495117914346	49992.42868929224	0
49974.716587797215	50013.61636381599	0
50007.40338647013	50005.50670355559	0
50004.1132212756	50009.0422421293	0
50010.68776219184	50018.411945879954	0
50015.32555646248	49998.84607093262	0
50030.745394478356	50020.15587370813	0
50025.03173903792	49992.682176105074	0
49972.46927924088	49992.61330818193	0
49996.89332440772	50014.40214761091	0
50028.82168033592	50008.767927582856	0
50012.027869657475	49992.27122572834	0
49986.86969018716	50002.801212535116	0
50034.801909062	50011.167777959345	0
50022.083673384936	50010.63417620861	0
50009.30764203974	49972.31312632704	0
50300.47377021181	50118.75099927227	65
50369.300771491544	50104.93249525972	65
50302.289334843495	50192.914583376405	65
50252.81927661855	50249.17358530417	65
50188.17165500627	50219.07311425786	65
50179.794757714124	50289.138399053234	65
50113.728536715316	50286.918754345956	65
50317.18479965908	50270.87833388561	65
50385.04732244565	50172.15428900784	65
50176.25347276893	50360.29496005103	65
50327.57346724624	50338.11577905814	65
50096.11611418835	50220.363764471986	65
50040.86104621571	50281.56134247317	65
50102.79197278595	50352.343538379384	65
50039.68241979927	50376.54785393616	65
49970.11927705134	50267.9160520698	65
50392.838579247036	50317.56043967937	65
50382.526974352484	50386.18558796088	65
50325.52847415027	50430.315958923486	65
50067.97601600715	50443.22471338341	65
50136.56332218183	50473.23153361045	65
50219.35916947093	50152.62853628954	65
50052.32673096618	50511.09333402664	65
50130.90906575666	50541.13025348247	65
50141.59719629337	50607.451551230464	65
50213.524862064594	50628.072976659496	65
50078.644799515816	50633.964318870116	65
50248.892626872635	50319.88359052758	65
50026.12255794798	50684.119836575825	65
50002.50482251133	50457.580748210836	65
50247.71562723673	50570.18703817552	65
50258.626476157144	50423.07736122092	65
50251.10979511944	50069.33720220592	65
50354.62619778209	50490.25962042725	65
50437.62832244986	50120.155162434574	65
50037.330474270755	50183.949069292634	65
50399.18351921432	50038.159889324765	65
50184.01286248895	50068.10842144376	65
50208.71260130476	50698.081049275344	65
50320.96625999904	50046.1450146776	65
50023.22093644043	50593.80105421667	65
50377.20837204764	49968.408436308055	65
50419.65828465729	50512.52754586302	65
50451.70470062213	50397.482682937174	65
50458.77127629406	50324.468430447225	65
50131.055446723454	50109.344664698896	65
50521.42492295773	50375.59334486646	65
50368.886788654956	50555.44547614919	65
50500.02618992204	50085.0477289879	65
50446.073702269285	50204.53999586232	65
50496.327993954925	50269.04184734312	65
50473.59181998454	50021.063481523095	65
50444.35477423531	50575.93754186554	65
50500.30484020119	50159.45660765614	65
50493.54129538892	50530.30193366321	65
49981.737269074285	50741.685048871565	65
49956.738406466	50403.06666619429	65
50480.1476335154	50632.467017809206	65
50076.48297538375	50065.30786368455	65
50173.52482487345	50754.825151544275	65
49968.92802866264	50193.39501711598	65
50233.13346665098	50786.37380871574	65
49957.41607533972	50670.39864248566	65
50167.41637248324	50003.50397532896	65
50490.659455323046	50454.51411759173	65
50197.631072747994	50844.593856648076	65
50211.79092892691	50513.7913343648	65
50003.09151013461	50072.37910104201	65
50545.87767248465	50653.6980616539	65
50358.12203970069	49901.033839075935	65
50345.44938733858	50619.095438482356	65
50049.037163074376	50752.835995444446	65
50286.22115574143	50652.219908891966	65
50381.50765727379	50244.28436893843	65
50112.22497057656	50719.05845204208	65
49953.59317671606	50333.38296053585	65
50599.32518169001	50609.333522169836	65
50615.70123725719	50675.99030200165	65
49882.590954787556	50666.7491372761	65
50564.74208018031	50728.73819956981	65
50522.22128142072	49973.1298456443	65
50455.92264280838	49952.81399150756	65
50036.48322007262	50002.516131315686	65
50378.81022708854	49833.77906286587	65
50401.43119112388	49767.07397306912	65
50327.858655640965	49774.37705764617	65
50568.70351990385	50424.165625249516	65
50173.826558319306	50906.39581032561	65
50435.71591693551	49886.6278750301	65
50111.21180576796	50937.081619810444	65
50107.62609484116	50789.650083073655	65
50549.81508764264	50216.84147981984	65
50260.05612274551	50873.48064083664	65
50289.55146050971	50509.65163623585	65
50330.11287958575	50851.64407288522	65
50097.46032974843	50867.95520186587	65
50567.2681537789	50128.21440090312	65
50399.31543922816	50876.84905315501	65
49810.218611535834	50648.285295741436	65
50351.133628859934	50685.88121966133	65
50454.36958882218	49807.40377851393	65
50281.95656691476	50944.97540878276	65
50524.8820259077	49790.320188688434	65
50005.668017082826	50806.45243697643	65
50307.57359737668	50784.92200897976	65
49946.86924852385	50844.678207949946	65
50438.402718166515	50689.776619941265	65
50349.88308662972	50935.67788048233	65
50559.37673748419	50537.062751713565	65
49940.531187175446	50131.83309114741	65
50492.05688762282	50733.28005163035	65
50303.609843857834	49853.396029035124	65
50028.52638277131	50872.258178543714	65
50235.533681177374	49864.81643655485	65
50496.52115440868	50806.0203739318	65
50240.927945937954	49996.971625325496	65
50203.85239429207	49923.22570301575	65
49927.26098596413	50464.890786765995	65
49810.36716361144	50722.05267670168	65
49979.77537196056	50534.523444825914	65
50498.783149751594	49858.62733485239	65
50044.72500455906	50960.344205779875	65
49940.659212502185	50591.34941235532	65
50505.96267114051	50872.486190420685	65
49879.04754175959	50737.3832808591	65
50596.51674435782	50789.486424375755	65
50327.96403184347	49705.90669053601	65
50414.940325378426	50803.75314826557	65
50310.01069198193	51007.64914084433	65
50277.714848731026	49924.526074934125	65
49879.00583523212	50555.129405235304	65
50129.28690287594	51002.135647233474	65
50376.95790986005	51013.110658091624	65
49902.65829983115	50221.16884308851	65
50620.792891546305	50509.910902058386	65
50472.092830928064	49738.31956662291	65
50507.371417878596	50942.26824609417	65
49877.85746365478	50155.64190475359	65
50578.15395825654	50017.61055097688	65
50461.193349161316	50993.59550226827	65
49887.33705072096	50380.616927708004	65
50153.75095009761	49871.86013424644	65
50564.86306723352	49860.33574437623	65
50437.359412473146	51056.93028823854	65
50484.291948895465	49670.15381873087	65
50397.081925209735	49697.42554565596	65
50078.992448976074	49943.027105143454	65
50636.20622192017	50119.03358092079	65
49819.91357495094	50189.87443656408	65
50616.63356942035	50375.51049079825	65
50676.074801684925	50406.54887685201	65
50505.21182293866	51072.24689338585	65
50109.448634599226	49812.41700787367	65
50438.94599090959	51131.36236309009	65
49742.11124476269	50743.42559420918	65
50088.28309877617	51057.217364902164	65
50180.513090213906	49789.623497705696	65
49786.042684224114	50249.041755662125	65
50334.24857764565	51077.75790149993	65
50597.88082000367	49948.55097911619	65
49674.85589574512	50758.896832028906	65
50374.75170634562	49627.44510134948	65
50161.59804248481	51069.73377614868	65
50644.42215682541	50737.08347794535	65
49854.537969910016	50804.79850593915	65
50738.406125521156	50370.055830348334	65
50295.03211564635	49640.535847043364	65
49745.50295753304	50628.05444340749	65
50024.041211558106	51029.38174723072	65
50571.908021042625	50284.13881229925	65
50260.704054034046	49792.57210024324	65
49897.99127049891	50288.37883996214	65
49627.838944997544	50816.940130459785	65
49783.458732455976	50315.18306273718	65
50637.367653041736	50188.64623897516	65
50784.33863701477	50319.51253148384	65
50687.17005543922	50677.89726832882	65
50046.3381490679	49785.95098497415	65
50420.63624211582	50940.37056565359	65
49960.44860747756	50998.18579147043	65
49695.21389865814	50674.717422782196	65
50062.033189606555	49720.68564851389	65
50107.55749689707	49667.21403962442	65
50572.16177980938	50886.00289168789	65
50650.91999230226	50024.795656461996	65
50307.665177810784	49572.99345214172	65
50559.60476200648	51119.74370836003	65
49969.03724405566	49995.05188675896	65
49818.09031112584	50864.28520376578	65
50540.20704112085	49630.09778114061	65
50716.99056244926	50753.796498937714	65
50568.55542786971	51051.980659699955	65
50641.230121742	50900.83023416816	65
49788.268525060026	50571.79044881294	65
50750.01282416913	50813.31909394351	65
50025.94736455957	49895.854090631	65
49870.77141278315	50916.370684707654	65
49696.43181067366	50844.393555253875	65
50065.1479660921	51126.960936707954	65
50512.88736748584	49560.85859519252	65
49748.55318314147	50180.34253053876	65
50704.15615139666	50183.641460265695	65
50711.01917407409	50306.534208198456	65
50771.819122050445	50192.9974329804	65
50537.51894154186	49494.18381774632	65
50240.68734830033	49556.64421426962	65
49788.77588236315	50127.99358693425	65
49559.06768955602	50836.97712664216	65
50628.405893461255	50971.7895319196	65
50335.470889932345	51150.60527066047	65
50347.409406790815	51218.31173914941	65
49842.128895544105	50430.62044151464	65
50562.46148505791	49729.898505450656	65
50531.05952596571	49420.0722252038	65
49724.54728225833	50277.86676303533	65
49577.62080763638	50901.262353590486	65
50179.21487496606	49687.79458600293	65
49729.96273385094	50090.705222951525	65
50614.734200827945	49777.7554985688	65
50624.75284184905	49703.21819608144	65
49954.6937342807	49891.25673344999	65
49825.95298525753	50513.77407605136	65
50043.23623547791	49643.18273367784	65
50188.14315203705	50431.113140274254	65
50646.2322713034	51041.943249474105	65
50149.292094868884	51143.58419849665	65
50541.960585688066	49354.08580045111	65
49713.27188692377	50349.40172725832	65
50183.643035431065	49517.689511392244	65
49980.61341426903	49797.93031263605	65
50224.31449788907	49457.94658728299	65
50699.56300341764	50869.07658155304	65
50335.98600507631	51284.429101443224	65
50806.25221719078	50256.98607000092	65
49643.87487343875	50916.84622687923	65
49711.24070978122	50912.45576447789	65
50643.128198251405	51108.47796208331	65
50710.405980342344	51085.55274642914	65
50725.43151073171	50624.069933201295	65
50606.08516874372	49325.60214478561	65
49651.212385681014	50323.75095334033	65
49903.262941720306	49938.36903916122	65
49987.31706890985	50925.12682712336	65
49775.92724736895	50388.080555887034	65
50711.17920196356	50067.1445204229	65
50797.66227614603	50630.886367948384	65
49752.59824694066	50968.42985637203	65
49646.65201039432	50989.49163812146	65
50758.39126818961	50560.13738426594	65
50402.344951811385	51257.254790247505	65
49895.1137233916	51034.84530306713	65
50343.20241589307	49509.49986883972	65
49679.10560846447	50161.047161588205	65
50478.28498812788	49326.133975938894	65
50583.64694705175	49553.20450022311	65
50465.53543634528	49511.02817685189	65
50376.95965405724	49443.70961248561	65
49625.59925133933	50387.97814608254	65
49636.32986938206	50106.04706300226	65
49909.02678440662	51100.93251439406	65
50603.26568455048	49464.95160295945	65
50733.64821731987	50441.56620514664	65
49559.731664182895	50400.53046921829	65
49993.77837606165	51092.46105627257	65
50664.07147694558	49492.7903875623	65
50698.72970674131	50941.24963713167	65
49814.07069696317	50059.124590276	65
49911.457122572654	50028.854281951324	65
49774.18181420723	50814.85325409935	65
50607.974913995946	49630.46991693719	65
50648.25491480798	50262.23944581415	65
50257.452892652356	49709.43494666931	65
50741.8834033551	50127.08546216895	65
50149.53575049185	49575.317309073886	65
50128.64324593256	49732.43664170042	65
50798.23768788355	50412.715421274945	65
50680.106537026	49740.197147668325	65
50824.02575252196	50694.73186715622	65
50237.541260537066	50994.232782544284	65
49828.08035691757	51031.9969776845	65
50681.73975665684	49965.0832948391	65
49618.81512753597	50188.93772060506	65
50263.74972641835	51055.94088628224	65
50552.209997427555	49273.984994936145	65
49509.88560695811	50910.809850605336	65
49717.25791440318	50420.46690409279	65
50650.43844171944	49564.48636236556	65
50279.177489925176	49415.971327129	65
50298.84328671611	51347.64357353112	65
49641.43455302048	51064.07732274556	65
50272.982810391535	49349.21933998006	65
49563.95278494469	50970.483341569394	65
49580.072344129454	50470.07423031415	65
49649.91342485357	50621.41598344856	65
49581.82421536681	51035.178460756346	65
50781.598140894865	51071.8442806982	65
50567.0466843228	49201.1315774085	65
50877.38160360214	50743.95902047571	65
50449.54322290781	49613.94072527531	65
49526.39721760578	50509.615746200565	65
50750.40889326578	50012.29894739634	65
50079.693277874874	49561.55218596669	65
50165.33230603853	49420.40313561945	65
49684.51319674981	51117.91261225184	65
50411.220831563165	49553.43588381094	65
50200.62339921388	49618.12519125347	65
50220.03420125619	51119.17455567741	65
49604.202915101494	50565.57420976671	65
50726.17299951631	49795.65268734618	65
50427.891003843986	49277.724935200284	65
49621.79059775037	50682.43400274343	65
50679.77598094112	49634.44726955071	65
49521.06834258691	50579.1443409809	65
49655.0551400395	51178.57006068943	65
50846.939835971716	50575.96142384582	65
49497.054008766485	50982.39578421376	65
50787.63037214281	49822.54672116369	65
50781.8065586827	50879.609748908115	65
50025.96569693022	51183.42678588965	65
50821.577580706085	50814.60264242602	65
50311.506606162475	51420.40605874484	65
49756.07447245512	50020.42272233009	65
50942.028404877354	50718.65385059221	65
49677.32913377161	50038.019264122035	65
49759.07878721682	51124.3131018826	65
50804.19816033789	50051.11319795811	65
50675.127968648994	49305.61195866395	65
50911.75062172183	50804.72542505278	65
49661.67457130279	51245.378225876084	65
49570.549674127484	50629.530285619076	65
50338.58008568989	49385.54057075074	65
50871.57127202476	50066.16969544561	65
50736.07798806118	49485.93561213479	65
50213.448817815326	49315.079272568706	65
50589.82577554912	51187.84022457921	65
50717.46742344915	49551.44812046542	65
50889.276673972694	50633.847284608666	65
50443.28301446228	51200.14778419501	65
49611.389957983796	51295.35275597993	65
50630.904052326434	49882.019335745674	65
50875.092848261345	50282.23661766852	65
49601.232991750585	51130.402852585554	65
50707.97723222575	51006.754458269934	65
50923.075158154905	50012.53076281898	65
49536.79312501952	50695.956254822035	65
49925.5282570098	51167.39023346531	65
49798.333338586934	51180.72050637251	65
50617.13114372495	49155.16659317495	65
50448.27464211325	49421.04983632184	65
49718.623912746145	50545.1019352926	65
50554.87596895167	51252.948498567326	65
50567.75027967485	51324.315929286706	65
50082.573235845855	49490.7452297783	65
50803.79195943758	50951.092732586854	65
49833.306044562065	51098.944463627544	65
49659.8842935194	50256.51265105643	65
50710.577596052884	49862.249639238995	65
49747.70574162462	49949.10106297271	65
49679.11115069791	50487.79521463031	65
50796.60886372861	49896.76230247218	65
50853.1178368094	50896.00884276865	65
49599.37674498423	51219.94133025339	65
50857.611834333286	49990.88479568296	65
50009.74045866163	49565.090078085916	65
50178.83989791882	51206.93028003652	65
50694.563902117094	50518.2241395575	65
50921.7079228934	50889.344066563695	65
50500.54416159324	51313.74229525967	65
50521.98572138272	51186.66283655173	65
49731.00512800506	51207.53454550449	65
49595.32917165709	50046.54292539712	65
49689.47394118604	49910.109078386195	65
49840.910074128355	49978.971942108146	65
49779.54103161612	49881.9221139143	65
50806.04709379429	49510.37472938003	65
49461.60240827222	50490.303479798284	65
49732.33174824434	51055.43391688255	65
49477.29749812236	51050.324718924596	65
49640.86031278593	49861.18906523307	65
49884.86098934231	49873.71836361803	65
50944.16573802534	50298.10120091998	65
49755.18011180673	51274.579598397715	65
49589.81623722439	50282.50862566971	65
50559.73883189895	51390.04346511581	65
50974.13562421614	50063.462567090195	65
50893.196085993855	50521.497931632744	65
50252.148264549905	51292.59090021974	65
50978.42304438981	50364.56516326733	65
51020.857989587625	50309.26709872064	65
50824.4806721243	50116.47419211105	65
50424.297700955554	49211.373385600076	65
50964.09749054958	50528.763354855204	65
50854.666595377435	50347.22522986053	65
50812.42408573447	49757.68235137872	65
50689.92245011003	49153.34615280188	65
49485.24424819864	50831.55712732603	65
49884.557299298314	51223.84376699665	65
50908.42177390567	50129.0512935402	65
49756.51497564358	50474.51373975556	65
50752.840355770335	49129.19213423144	65
50322.885227128456	49301.76859745743	65
50878.79189689776	50453.28554314535	65
50854.785491453724	49465.70572724062	65
49467.56607786647	50626.96170377006	65
49911.51536444569	49780.47983113168	65
50155.71938974015	49276.16269054418	65
49698.228519819764	51322.84432322262	65
49821.02010552914	51263.648125789354	65
50808.23519001832	49084.454256140605	65
49983.66142677417	49686.32715202268	65
49531.35759076898	50773.23998414161	65
49449.866682271	51111.4258314013	65
49969.928381749654	49620.05730278219	65
50656.29782132589	51218.4195982974	65
50625.17219764871	49391.49855629664	65
50895.0019748952	49522.34337297509	65
50154.302818403354	49349.35053171245	65
50248.29371268171	51217.84421689236	65
50991.15467319624	50593.00681322015	65
50952.92044155737	50949.26195028069	65
51034.59869848398	50096.89703893081	65
50887.71191994524	50210.27531748399	65
50836.12220992831	51022.79898326953	65
50784.5968611355	50747.89126256663	65
49955.49577354029	51229.03854119812	65
50617.6062212388	51276.86279114984	65
50994.08214824683	51006.10099078297	65
50978.06899078052	50784.887881299335	65
50488.47329143306	51407.815117511425	65
50966.38466884809	50227.56276240706	65
49954.46983564804	49516.23243134266	65
49537.630003401	51096.583573065334	65
49414.9547807039	50542.04798042221	65
50865.5736905748	49799.36226866721	65
49429.019652727984	50959.816897067314	65
50194.24756836461	51335.84038771937	65
50404.53570031382	49366.128370994666	65
50662.622925109266	50806.04434160313	65
49602.50657231007	50747.046425761	65
50091.52545485033	49247.64859377519	65
49571.04761503112	49872.28460671699	65
50869.12521706512	50961.63807430883	65
50375.538314993246	49166.199406337815	65
50707.83587650778	51265.00616432535	65
49874.926523047776	50088.741958708844	65
50992.80441561965	50849.6133333356	65
49521.351743799314	49827.52198271513	65
51027.94643028356	50658.30383718798	65
50880.05664119244	49063.167277115135	65
50149.35591518634	49208.75081056929	65
51032.186590804915	50217.12273627187	65
50034.60455096526	49436.733513743915	65
49909.51996962744	49675.883608572905	65
50798.181511965355	50497.48096508111	65
50808.358988934284	49018.05871896797	65
50939.309543054944	50418.97183619886	65
50903.66185543768	49857.62384852279	65
50790.5147378156	49440.86937542306	65
50490.340633545784	49187.64376295672	65
50622.90502629927	51417.13460309439	65
50372.53604325684	51341.27634884547	65
49650.50225804658	49789.53146416157	65
49461.683887061095	51181.88250913279	65
51017.22534244667	50483.947950888716	65
49936.58580214786	51297.215847994834	65
50629.72690414795	49237.468454889095	65
50381.0777563125	51444.870433536766	65
50744.47088014093	49298.684046174036	65
50780.5741579334	51255.88725157739	65
50658.458765398995	51339.01955237259	65
49881.918265093635	49533.440569821716	65
49632.57912142785	51362.029591279475	65
50310.1058780732	49139.3778233138	65
50750.07369130195	49660.52297332653	65
51083.67616183495	50488.238168660355	65
50978.46570427567	50132.611396927714	65
49905.006463438534	49599.411750107334	65
50935.715295352056	49794.461463172185	65
49613.49384334975	51426.183207333896	65
50917.205031768375	49727.8049041241	65
49386.66952531373	51142.91481503222	65
50078.81187755395	51230.57822378466	65
49395.13911196602	50474.54048393655	65
51061.50378133715	50996.91122600479	65
51018.837325910856	50938.54245875133	65
50868.76541705519	49681.425534909955	65
49472.55388807195	51255.84202524133	65
50460.12583203049	49123.71339715954	65
50811.26592366492	48944.15285355442	65
49556.23613679668	50108.824161118435	65
50936.48596655508	49657.78890960107	65
49544.60214633173	51296.46183335029	65
51098.03781102706	50234.34454892211	65
49521.4665760196	50254.9210120621	65
49362.265283416615	50953.73652702349	65
49758.74855606118	51353.55109737294	65
49288.54773266258	50940.36629759275	65
49969.910072359824	51363.68284968893	65
49519.46459430361	50339.11897153916	65
49411.1392298807	50671.30716334615	65
