# Supplementary material for: Abundant Topological Outliers in Social Media Data and Their Effect on Spatial Analysis
Source: PLoS One. 2016 Sep 9;11(9):e0162360. doi: 10.1371/journal.pone.0162360 (PMC5017681; doi:10.1371/journal.pone.0162360)
Supplement: S5 Dataset — See the respective attached file. (ZIP) [file pone.0162360.s005.zip › S5_overlap_lws/clust_67_76.csv]

50000.0	50000.0	0
50005.617866136956	50000.0519731636	0
50002.52047643192	50004.876090250946	0
50002.689334711264	50003.13657812308	0
49993.82957819091	50000.67820598295	0
49999.02133034173	50002.74311771021	0
50000.62508924751	49997.57153556058	0
50003.12463782944	50000.09610427862	0
49997.57385027558	49999.84121669528	0
50000.7474054147	50010.00724846448	0
49994.4714122237	50008.6578664922	0
50009.65697956892	49993.518401903086	0
50006.21919399996	50005.54852243241	0
50001.095320914435	50006.51696888545	0
49997.76648551505	50011.80979805977	0
49992.871942356476	50015.39754370275	0
50012.74981278483	49986.73871695857	0
50018.58647191826	49990.55611261125	0
49993.479156172514	50013.71835514086	0
50015.96499319302	50006.705808788436	0
49989.3655601913	50011.220919868014	0
50020.12901804716	49990.64524344877	0
49997.53397774438	50013.28163175991	0
49992.02291687238	49993.22394946702	0
49993.70087287382	50012.49075380555	0
50014.038708603686	50009.481436982765	0
49990.5206090736	50010.10707474396	0
49995.815075999715	50002.757859915895	0
49988.57262477311	50018.87567586168	0
49985.205754429204	50018.991416067714	0
50000.753092597726	50008.92987510806	0
50007.12835689727	50004.5064469943	0
49988.18316939765	50021.965627571284	0
50023.00980510928	50012.84799172331	0
50015.303310407464	50002.549411548316	0
50003.71952171015	50003.70894044671	0
50008.88986368925	49979.077652611086	0
49996.81979534139	49995.34390749475	0
49998.94671960802	49990.96645783639	0
50007.58827520875	49972.71365685861	0
50008.876317257826	50005.85307888341	0
50000.8144250401	50013.706889942834	0
50003.714838425534	50007.820901458785	0
50001.588387733704	49976.2283774819	0
50016.100105237405	50010.206884821266	0
50001.35678820628	50015.50812547974	0
49986.21253594532	50016.916857276745	0
49996.35393901498	50000.28888942667	0
50006.46273709469	50012.86513056279	0
50004.75420497777	50017.69122242193	0
50005.66435559645	50003.276707844845	0
49992.34798452613	50027.8751629872	0
49995.45944176766	50024.66749863028	0
49984.74545734642	50026.693621182414	0
49991.107740510946	50005.27986082665	0
50002.66515454976	50012.75072682848	0
49981.244047583124	50021.223953608634	0
50024.3612314805	50010.80504013063	0
49999.239320752036	49976.959525565035	0
49987.115787018316	50000.97386580161	0
50005.81254185144	49991.93259326773	0
50009.513775259125	50007.19859393015	0
50022.34214683989	50018.54227954308	0
50018.211643719034	49989.32904480352	0
50004.547079700096	49982.58527082029	0
49988.8456146988	49993.5372812326	0
49990.448020219235	50002.43383338751	0
49988.8883163795	50025.70348757823	0
49993.95605091015	49990.62298435866	0
49979.57349343251	50017.44743331287	0
49993.61998194337	49998.8335980756	0
50014.931316771435	49985.91142186888	0
49993.608343833825	49992.74728509485	0
49977.440538726456	50020.13597552961	0
50007.968850473684	50013.02057694987	0
50013.34750767807	50004.97356768187	0
50003.200530054564	50017.44372002275	0
49999.23305352258	50009.409663930746	0
49991.425046132455	50023.405105677804	0
49994.724523319564	50019.00029264135	0
49991.27881765631	50010.76046682384	0
50006.84586173645	49978.00618291794	0
50028.831314768526	50011.34911333689	0
50001.3612650346	49979.21196468529	0
50020.98863127538	50004.80596532164	0
49998.75093557429	49995.82732925432	0
49995.4441258003	49997.28253788326	0
49991.489081565116	50012.21829990068	0
50006.24099323281	50011.48454490207	0
50004.79866590971	49991.89932227533	0
50016.233772829895	50003.19904894724	0
50016.714459267714	50015.182749829175	0
50017.7315448403	50017.16734048088	0
50021.991572317085	50017.52189201108	0
50006.91518930322	49998.42962103721	0
50007.56048927315	49991.89347014625	0
49993.93809606977	49988.93913320493	0
49987.00664227186	50012.58033247648	0
49997.0858178483	50008.93395138812	0
49994.04919956522	50016.66461972759	0
50011.84285352973	50005.72617756539	0
50014.481944166946	50006.68362759123	0
50007.871174675056	49990.44715453634	0
49993.63386266311	50008.00409428245	0
50022.74306037996	50021.18141586944	0
50005.93254669708	49984.05523899566	0
49992.24889826113	50009.939607623324	0
50008.4427934885	49998.58463635654	0
50001.04290890485	50011.37214186102	0
49999.3052704781	49993.19977632991	0
50010.89753360852	50022.16578353757	0
49993.175524820836	50006.918569045156	0
50016.91622746796	49988.41137453173	0
50003.59408194109	50010.58844588422	0
49989.481770527505	49995.4861177332	0
49984.73585085144	49994.20070302458	0
50012.837114776354	49985.1365133406	0
50000.34305247011	50012.785151609714	0
49995.93687457166	50016.99500522154	0
50003.31097355637	49986.238309245724	0
50000.04605916713	50022.082498322925	0
49979.589436539696	50028.499326432466	0
49985.52414874005	50010.01286309389	0
50007.108907010544	50020.95847414887	0
49986.966473469394	49991.51938352491	0
49996.327747491756	49980.00227674999	0
49988.17212697217	49996.38698153703	0
50019.31313217457	50007.61923985611	0
49992.53588896353	50022.37133355393	0
49999.09466713823	50013.476121375024	0
50029.14446966455	50014.75448633938	0
50013.38928689112	50014.433837214296	0
49991.27886238349	50020.93796858425	0
49991.83480712943	49987.47643329798	0
50024.589045646135	50016.69583277622	0
49990.247207031265	50014.37724764673	0
50003.43966867959	49997.20275845644	0
49979.17630883298	50019.5881879999	0
50004.97473340724	50011.470830402024	0
50000.53356820436	50002.76897484182	0
50001.61653316917	50021.572832778234	0
50018.94424032681	49993.60663840168	0
50020.38047703234	50020.74765985587	0
50003.83350669472	50012.03122730116	0
49994.89504568151	50012.84439750901	0
49996.87682846905	50025.861913791916	0
49997.098711243336	49994.16967536577	0
50008.03526460013	50010.35644971345	0
50001.92318083519	50017.45295154525	0
50000.377491796935	49976.984220335165	0
50026.91338485968	50022.55672487124	0
50010.45322470468	49995.07446463879	0
50025.84685964897	50018.18498681671	0
49990.80211823522	49972.58716393453	0
49994.72272385651	50011.37120620343	0
50001.852378398005	50018.878474248006	0
49993.667654834906	49987.16892821146	0
50007.45552580738	50016.24722775261	0
50006.35128652182	50019.260102430024	0
50017.30387364059	50007.37394946992	0
49992.58703477916	49996.877168060775	0
50009.947620039384	50010.555094314834	0
49981.69947842373	50032.69512916941	0
49998.7770444248	50004.736977470784	0
49994.8396787193	50028.32619228644	0
49982.117999111564	50004.50644407321	0
50013.2587395598	49973.331376080634	0
50007.117533706994	50013.97330272922	0
49986.106936163014	50005.875429998	0
50001.72815943438	49991.6223069385	0
49998.46111792426	49998.329947724305	0
49993.05079443288	49995.51758079045	0
49989.09372078051	50029.30164552847	0
49992.520614717694	50005.040407713124	0
49983.052676738946	50016.443790599325	0
50009.99933301167	49987.13042252917	0
50015.98052851708	50019.71642252736	0
50016.21088632802	50021.48245778065	0
49998.70534882709	50006.917655615514	0
50009.12283055781	49982.086019546914	0
50019.024422535396	49979.180277617896	0
49990.26812337824	50030.2433063761	0
50003.491373859586	50026.35326489596	0
50014.994024579595	50017.72461282274	0
49999.503039100484	49979.993643984395	0
50016.59446989725	50011.704717480185	0
49987.5977680182	50016.2290938631	0
50006.390223561066	50006.65247227412	0
49981.80446184957	50026.90913270939	0
50031.93010862833	50017.21669287606	0
49987.002216492045	49994.37889454773	0
49985.92984921823	49988.95089163288	0
49987.43993140122	50031.405447704085	0
50013.74744611762	50012.43595942395	0
50018.7613895136	49998.645986736985	0
49976.04473665306	50022.98122919165	0
49987.940111189746	50038.4642042733	0
49998.49833424281	50015.34065276485	0
49994.770924699485	49982.39483626172	0
50000.81946056605	49989.27299020345	0
50016.92192325264	50018.480079521134	0
49995.77472700451	50009.82146876009	0
50025.69800720146	50020.491751462134	0
50013.55698775832	49971.58637274212	0
50011.00484594075	50005.00909070638	0
50026.67566909949	50012.980460931394	0
49997.33402353429	50017.842517393554	0
50004.40707653658	50000.68201633885	0
49990.062388632665	50021.873354042815	0
50007.94935946199	50000.55027054603	0
50021.52709422977	50008.28070517207	0
49974.42067889195	50019.43514323515	0
49993.46267817778	50033.181532471506	0
50011.86235055272	49996.41798817724	0
49987.663678211175	50043.84812144951	0
50007.67900232572	50007.70860501627	0
49994.15871647191	50038.08133593811	0
50007.33149770581	50022.79586273945	0
50012.948596504204	49999.23930996417	0
49994.60830319436	50003.57991862978	0
49983.259687413985	50006.67382320212	0
49987.767663779436	50025.748578925755	0
50000.377272225785	50031.02940101947	0
50006.200386445016	50001.51095319235	0
50025.26392312976	50023.16967630435	0
50013.22075925868	50006.565093937745	0
50016.585940684716	49986.990231434385	0
50010.34109688018	49983.7662747601	0
49986.57033639794	50020.426911942945	0
49995.74608418766	50014.093268935794	0
49979.820894012235	49999.83087349788	0
49992.848058799624	50018.606894891454	0
50009.49589345917	50004.08409166397	0
49995.445185531455	50015.34504338111	0
50012.65381958483	50021.704694713684	0
49996.32469968638	49986.25708256548	0
50015.35167753262	49996.81578074006	0
49986.545683340795	50011.15751195093	0
49999.01544000135	50031.23030123682	0
49984.04955694483	50033.704391224725	0
49996.34341982974	50016.06335658903	0
50003.28740459564	50033.504668726906	0
49991.228567853206	49998.994701024145	0
49998.48690694425	50034.82578726027	0
49978.796080530774	50029.228557862385	0
49972.68784987362	50023.40757561975	0
49979.767530607896	50006.443727209575	0
50003.901374846355	50022.071294366	0
50006.68412061943	49996.90955893893	0
49984.807419862154	50032.82916653138	0
49978.76889817724	50004.212907244015	0
50003.12234167268	49996.03595609164	0
50015.35949676402	49981.16546488212	0
50022.09116220106	50006.067597515845	0
49983.69614882663	49993.828876330015	0
49986.78398419033	50021.42345671076	0
49981.729597247	50017.71289487197	0
50005.12751088182	50026.85013294925	0
50006.22458721331	50010.28292114303	0
49996.483865586386	50007.00468741623	0
50009.52473506737	49992.39278211181	0
50014.49173332011	49995.93493838386	0
49994.50958438835	49996.90612479115	0
49987.59907203679	50009.38172949153	0
49984.960476002576	50031.0667794853	0
50008.74957161253	49994.92256567525	0
50010.46636301196	50003.077502344924	0
49984.148036034974	50017.19326230654	0
50004.971353289846	50029.65237519613	0
50012.70520670574	50000.99789815918	0
49989.42472028371	50007.06726861293	0
50027.670453407736	50018.20325321183	0
50011.440803861224	49968.8031552737	0
50037.945541020505	50011.155881581384	0
50001.96560497818	49985.14721363819	0
49991.94746759981	50013.46046976003	0
49999.00956378052	50025.146383235246	0
49982.77803511375	50003.13282277213	0
50014.11323694496	50000.20060613697	0
50023.13171616355	49987.58322604696	0
50004.21835121946	49971.40399318016	0
49990.15117831817	50013.05817990865	0
50008.16124251416	50039.635897582004	0
50007.9107866898	49997.54848848105	0
50000.976005797296	50001.37556251932	0
49996.1869171375	50012.1411597242	0
49981.777229712156	49995.12804494148	0
50010.25573551855	50024.995130932744	0
50002.20217308013	50029.874141640044	0
49990.618018822985	50036.4754032552	0
50022.654906278236	50014.17767062547	0
50000.18629733061	50004.775095715304	0
50025.70954018735	50015.05150700048	0
50028.39076938722	50013.5273054852	0
50004.52778030394	49989.54551679142	0
50016.11597760707	50023.63763528583	0
50012.06226017531	50002.80007589341	0
50015.57500712852	49976.59380574366	0
49994.04699387851	50036.766962947055	0
49994.23147591261	49994.86285691521	0
50014.20591833191	50001.96130031095	0
49991.086709624265	50026.4410707605	0
50011.53302681228	50007.14228004492	0
50017.28634181816	49997.76666689308	0
50009.97828130183	49998.98694511831	0
49998.42280858828	49997.16648699374	0
49981.63287193219	50012.98265475019	0
49991.38352638326	49994.802665766714	0
49998.19710648119	50026.74208698699	0
49989.2673735177	49992.100332574526	0
49983.60754580687	50026.18559871288	0
49994.711411941484	50029.90708723193	0
49985.614406423905	50041.25400036813	0
49989.39807355238	50009.12529163965	0
50001.85647537816	50002.18674254224	0
50007.411759296454	50011.884343995625	0
50012.52113279647	50010.93874121604	0
49995.30592486966	49991.43488924765	0
49979.11028741994	50021.34781520681	0
50011.93847514872	49994.777266105055	0
49997.2733219588	50022.30152669196	0
50003.09050523105	49994.98168183356	0
50023.58458192335	50010.008031241385	0
50024.400635161015	50015.63969515379	0
50009.31669316404	50000.960651664485	0
49988.547157255955	49986.54015875034	0
49987.42716531743	50019.481186598656	0
49984.02617602661	49992.260688525654	0
50006.996567558	50029.43673642438	0
50011.17538221257	50014.127750046806	0
49997.479248524534	50003.13788148927	0
50011.23886805816	49977.80876427163	0
49992.68056377014	50025.21909796744	0
50017.791785206966	50004.10504468356	0
49976.18799995448	50019.12711047864	0
50003.16269428631	50018.86082004992	0
50013.78688239874	50015.99415080916	0
50034.04869841953	50014.82994020081	0
50020.13939552426	49964.31969397732	0
49993.31683021726	50002.431098134926	0
49989.127824122916	50001.31052695597	0
49989.148691333205	50036.650567528675	0
49992.04054653573	50033.88130223572	0
49997.310770919445	50036.47767098101	0
50014.313896486216	50011.5437939993	0
49992.59109417176	50000.573211457	0
50003.566652880276	50030.50523785303	0
50008.267877108185	49989.07992392232	0
50003.849215893635	49983.772560070334	0
50027.92889428372	50020.7037335592	0
50021.73705097939	50009.564116499336	0
49979.67136981523	49996.9167302186	0
50023.68623823112	50004.8260394773	0
50008.60181165578	50003.29954302877	0
50007.03426341326	50002.78519483586	0
49994.34337435215	50032.255215823694	0
50008.65204366756	50021.587738195856	0
49991.824498461094	49968.903099107214	0
50018.683804969405	49969.64528418167	0
49994.911833902814	50002.06249770319	0
50016.093547154676	50001.04383182233	0
50014.49326475696	49993.41580814624	0
50010.70785577176	50012.68365077591	0
49992.09018308693	50030.92397957105	0
50009.82484592517	49966.31554819194	0
50009.86338540017	50029.15447883959	0
50017.04459773899	50009.42883168941	0
49975.05479511751	50020.48444939664	0
50018.814266957874	49976.935422037845	0
49972.86988915821	50011.1602949544	0
50018.73839936864	49964.38397057632	0
49986.31902075687	50007.88823209961	0
50037.84677869666	50013.49214320599	0
49986.7626497455	50022.57075428513	0
49991.27558686835	49997.38676047086	0
50021.65196854081	49986.9755175455	0
49991.72022925353	49991.05799227098	0
50014.31039277268	50003.195809406076	0
50006.33076488964	50021.85080608137	0
50002.45842725257	50020.733578880114	0
50011.95436890833	50032.05146346114	0
49976.475326719534	50026.32249645093	0
50004.463461898726	49974.22705170795	0
49979.26540775074	49998.92037446053	0
49985.75689271241	50024.974625693074	0
50016.455724572654	49985.246793367325	0
50017.17577699267	49991.01902038148	0
50000.601946745934	50034.29818728195	0
49992.16185760877	50007.363039662254	0
50008.80198918544	50016.70893323739	0
50008.86332272949	49997.23757014096	0
50005.45492158128	50004.812675392786	0
49969.349246922604	50022.47156029463	0
49976.08853392796	50028.32756045967	0
50002.331688862534	50006.25738942542	0
49985.74764509577	50012.984861611265	0
50002.02318493679	49998.08436648884	0
50001.91558525365	49975.034283284134	0
49999.095815587745	49982.605861267206	0
49978.35180052781	50017.54967237323	0
50012.38340044227	49979.87179005157	0
50023.600333695045	49993.823460517066	0
49990.4001842264	50016.861106052296	0
49996.075796262594	50028.875218757785	0
50009.63871960279	50009.357844056445	0
50014.32338329563	49980.620621059534	0
50004.370390024604	49999.55927239333	0
50009.933266449494	49981.04026973331	0
49998.279070073906	49989.14790118183	0
50000.09027862911	49985.965986953976	0
50007.58425433884	49982.493922115704	0
49993.48622997502	50027.222240225536	0
50017.4955434832	49965.03907990478	0
50010.51554905166	49989.16362642156	0
50017.824674773416	50002.22275061968	0
49990.75178922058	50034.86742795569	0
50021.88043196609	49961.175165641675	0
49996.64421145819	49998.7371607102	0
49991.75780021829	50019.4660592154	0
50027.913500418224	50017.15451996617	0
50013.81569746937	50019.689133858	0
50004.28831352451	50038.52084396365	0
49992.77931921248	49991.59900125161	0
49978.65701512325	50012.84377515613	0
50004.77482026446	49976.135135741635	0
49995.813684054854	50035.236614467474	0
49983.03468438865	50031.81985864512	0
50004.71734782377	49993.66931775265	0
50025.85747707013	50011.10938751277	0
49968.74387753086	50024.80184334084	0
49983.529336245294	50009.64252562868	0
49993.39848285341	50003.617739878144	0
50014.46718570509	49983.96089301351	0
50020.173441734536	50016.480228422304	0
50007.693507416174	50033.053834120445	0
49993.186312447346	50024.280714627246	0
49994.973836738965	50021.34108776201	0
49987.60408232425	50005.36708203352	0
50009.56722554615	49985.41140067304	0
50011.064823329914	50009.00448136461	0
49987.27549327144	50024.53233017405	0
50005.69923091442	49985.19514755773	0
49996.55414988045	49990.38935152011	0
49995.07237807018	50042.04749290123	0
49995.256284043724	50007.171566107325	0
50004.63754884523	50025.44366895706	0
49993.49255571869	49978.12434827637	0
49989.83621802233	50027.89987456958	0
50001.51715467434	50004.43497947403	0
50001.41748931328	50028.01783116377	0
49988.46472947548	50014.56638681003	0
49995.615601532205	49989.10904325816	0
49999.81186632161	50032.984149561446	0
50018.44718751919	50011.09523383245	0
50006.87791557796	49974.77446315902	0
49998.651631418616	50001.085531096855	0
49973.43281330659	50016.31538166456	0
49999.58320808095	50030.37685735507	0
49993.2894251306	50029.713716955564	0
49975.40500419498	50029.76201243983	0
50024.11542290242	50025.79299951493	0
49999.27756647585	49989.79791973968	0
49975.331603970415	50018.305052245814	0
49989.444688856944	50015.01093933485	0
49977.12504489644	49984.27347298042	0
49990.25690366514	49976.93831099457	0
50008.542487659186	50029.22940403769	0
50030.156146407935	50022.63532110915	0
49982.07322711716	50040.05289780173	0
50015.510839560164	49974.52445377229	0
49991.451148315326	50008.25060634001	0
50004.828070634074	50001.96933190945	0
50005.25330437662	49996.96558677492	0
49985.312292490395	50028.4759868639	0
50009.362837543355	50030.82482796203	0
50032.563228420164	50009.47854831758	0
49995.611104707394	50005.87596824924	0
50030.271117137454	50014.62710637189	0
49984.88558796916	50014.44361380154	0
49964.64000266914	50008.941933773196	0
49988.96237106808	50042.15384836116	0
50009.56366943694	49988.76303901595	0
50003.12119682203	50036.8696976103	0
49992.18350608743	49998.14283062459	0
49981.495117914346	49992.42868929224	0
49974.716587797215	50013.61636381599	0
50007.40338647013	50005.50670355559	0
50004.1132212756	50009.0422421293	0
50010.68776219184	50018.411945879954	0
50015.32555646248	49998.84607093262	0
50030.745394478356	50020.15587370813	0
50025.03173903792	49992.682176105074	0
49972.46927924088	49992.61330818193	0
49996.89332440772	50014.40214761091	0
50028.82168033592	50008.767927582856	0
50012.027869657475	49992.27122572834	0
49986.86969018716	50002.801212535116	0
50034.801909062	50011.167777959345	0
50022.083673384936	50010.63417620861	0
50009.30764203974	49972.31312632704	0
50045.486233878015	50165.998714319634	66
50078.6655567018	50228.992217527055	66
49985.264618884896	50197.15378515304	66
49919.312184737115	50227.04538422539	66
50118.01983044273	50172.06075813339	66
50005.86786106508	50261.29701031813	66
49947.97151991489	50304.78500824649	66
50174.80696150349	50132.83747152619	66
49848.065895389875	50209.149124506315	66
50158.84439748951	50232.618136913545	66
49924.73082549479	50156.84931477904	66
49947.05193042084	50087.46657534622	66
50032.90827648303	50098.794143182335	66
49881.94911431016	50050.87505897224	66
49903.990392752334	49981.93180384028	66
49818.54080594966	50016.80496579111	66
50006.10431681833	50353.68441382641	66
49973.673797460244	50017.77027679554	66
50040.70103232364	50025.29151196287	66
49955.73586911615	50400.05432911971	66
49875.52452872039	50315.322879155625	66
50094.80160537175	50302.35375204298	66
49893.18648753813	50434.228850232794	66
50154.052946351556	50064.80916970871	66
49840.71784396166	49953.49700812839	66
49806.37501713569	50154.49541933727	66
50082.39560145624	50373.36028182427	66
50184.497696294806	49996.81500391383	66
50248.029343873866	49973.68631718425	66
49989.503968918485	49949.55753459015	66
50031.6209793628	50421.60084187842	66
50127.865440822694	49948.77821772959	66
49782.34381453899	49906.48588042998	66
50301.674201785165	49933.4165454697	66
50127.31304155048	49873.273053932906	66
50123.54204849061	50436.43724337453	66
49768.47606659667	50098.342699273904	66
49983.26054812907	50468.888530704346	66
49834.45676336649	50470.90086746407	66
49837.72044602442	50374.22119878829	66
50168.16642840721	50312.429318888484	66
50223.359868841275	50350.864098742764	66
49795.16803481287	50255.95919190347	66
50084.50735090729	50501.21223800937	66
50152.12977371439	50508.48637399283	66
50355.135802741	49975.98948614438	66
49771.7112063051	50402.952514144905	66
50051.020202631255	49915.655735201726	66
49736.41679384827	49853.825878814656	66
50247.667491393695	50048.84837211621	66
50267.608974141	50294.69045875847	66
50183.583106967744	49826.088163595196	66
50314.93730303299	50075.09972633375	66
50080.99388962425	49815.35009836572	66
50062.85863561229	49747.944977569234	66
50392.25589736132	49909.7646861922	66
49727.84898591068	50037.988962293675	66
50080.561439523626	49676.84425360995	66
50261.15855710139	50226.37388597995	66
50199.164407001575	49897.200221793406	66
49731.23559002449	50219.61278787663	66
50219.05369216159	50495.32371897073	66
50132.22274910969	49723.68572601205	66
50332.04713371968	50265.27811500729	66
50357.957373143414	50199.734441560744	66
50277.53702829762	50132.13996210494	66
49662.61012557459	50210.206505455186	66
50291.169176174015	50358.135049532604	66
50188.09887451141	50417.09369344474	66
49935.59343728778	50524.084552031636	66
50382.586237731426	50072.94564531761	66
50137.07954878388	50576.761544122746	66
49760.512324525946	49977.042009840174	66
50141.12781575791	49647.48105118271	66
49676.41002515282	49893.12202455575	66
50005.20414115464	49707.432040943284	66
50207.30180171739	50582.24836194985	66
49598.7080469409	50240.39369250767	66
49846.08687209676	50538.28863891833	66
49744.73893809772	49784.70688465636	66
49821.70328451998	50602.868849685896	66
49659.14598301717	50282.04681438296	66
50428.28540044966	50179.72288592354	66
49764.74597005495	50484.125429009866	66
49676.92044815479	49797.9514582598	66
50453.328658014565	50045.47432613157	66
50165.50466586019	50639.94592681742	66
50358.55507028615	50385.460612870214	66
50034.637051105805	49622.21540909419	66
49623.790092866046	50341.15492585936	66
50408.998629059824	50246.75524328739	66
49681.53704967957	50098.02535892096	66
50258.80290003269	49860.629387333	66
50519.157769781516	50029.571179007115	66
50544.791669443155	49959.83395973786	66
49956.84695370352	49758.18290047912	66
50330.30480750723	49863.68654455475	66
50398.07649087793	49840.677375164334	66
50008.3147470982	50538.32165208666	66
49587.42603818123	50165.541353525055	66
50071.67999913624	50606.936199223666	66
49642.58039389599	49736.84168059977	66
49709.42683331828	50439.759934301255	66
49799.721677479094	50669.060471033925	66
49950.998853334975	49658.9202571416	66
49800.21455261462	50742.600364154336	66
49882.336647717064	49689.10043042949	66
50460.2649751125	49923.50422928231	66
49818.61037951259	49718.58619355983	66
49914.94589299646	49911.78443557442	66
49979.29725638732	50605.23604495507	66
50585.55381430284	50066.21776861875	66
49922.01410931786	49594.93556556354	66
50611.32661984944	49986.469081336305	66
50015.40201629263	49829.9570563968	66
50618.57831485252	49913.04965435379	66
49714.85903271621	49721.92041058831	66
49607.07918837493	49904.51505432787	66
50077.93257745803	50678.62442369209	66
49754.93286411617	50556.29919011403	66
50277.861336905735	50562.64326502306	66
49859.37194120169	49861.93289747806	66
50672.340162112356	49956.15421075691	66
50007.53582221765	50690.93864508334	66
49758.937864061874	49666.03441447012	66
49739.72341638762	50301.753795968696	66
49657.793278993966	50031.769273685495	66
50470.34053206413	49817.361776622725	66
49558.00258425883	49848.67545995274	66
49690.88072172225	49645.64506176173	66
50384.115425385105	50318.43633892484	66
50657.45034624751	50064.964231818485	66
50457.51790618869	50114.835166899444	66
50141.01500568825	50710.442930989564	66
50717.532741062685	50030.18847436758	66
49913.28631152195	49809.316646468265	66
49639.14502387362	50409.26721430219	66
50128.13385476064	49575.290305882205	66
50127.8223109888	49506.26953445425	66
49590.807603606496	50041.834762042585	66
49695.25127151849	50370.59212348338	66
49553.29399635061	50296.99288954134	66
50280.591619175255	50430.8074733432	66
50759.92549699688	49969.963287873834	66
50050.23612727616	50743.858209518185	66
50498.80716689374	50200.160567054176	66
50570.86014198858	50211.22053000197	66
50249.6187476215	49793.20231987898	66
49801.383824761404	50811.85254738757	66
50348.942901049755	50550.463819418896	66
50516.53520060099	49878.9565254658	66
50382.405121454845	50453.28642596018	66
50460.87959286938	50302.183201181804	66
50450.8346650125	50429.81999206709	66
50194.509057973344	49490.38932853296	66
49738.722268545316	50707.12087834573	66
49561.04334030964	49778.67669923804	66
49521.94258229721	50018.87447243085	66
49907.25027581419	50587.779426556015	66
50422.41307525329	50556.548946326504	66
50494.763351278976	50560.67174732905	66
50523.85125031134	50101.97420907625	66
50200.190309341204	49416.00609576796	66
50521.27181697977	49771.048648915734	66
49936.8011336256	50657.75601383419	66
50221.23033119533	49554.48845951609	66
50304.212705567865	49751.36266868433	66
50376.42175376773	49751.70163343202	66
50524.04803172588	50434.88333039694	66
49493.05093679121	49877.123562227454	66
49860.82719880817	50114.923928983575	66
50303.24660951637	50627.586950214296	66
49508.185216140155	49950.1364865544	66
49468.4147762511	49809.42332428447	66
49437.62170348263	49926.286430427324	66
49731.64552507196	50818.966663674946	66
50120.32595745722	50783.2294428289	66
49436.80144658693	49746.583290502625	66
49674.12355543865	50676.865447269825	66
49618.577375281064	49673.74733425415	66
49375.56434106354	49968.13817632597	66
50068.28733685633	49544.5462354713	66
50827.48248350814	49936.96428722344	66
49619.06654226615	50481.43748464336	66
49994.99282060908	49552.117685818936	66
50779.38487512431	50063.25431958135	66
50592.2218072363	49794.6839551663	66
49590.06478471606	49974.09904548282	66
49380.280323647436	49887.08497306729	66
49606.228403664485	50668.48515518655	66
50318.305653058604	50490.8084728068	66
49511.41496085692	50089.687324329425	66
50592.95011125641	50437.388486135875	66
49836.491590499056	49797.30018890802	66
50234.14878250195	50644.95501699809	66
50773.71969678676	49885.240431067185	66
49544.585195899606	50485.5922774503	66
49536.26092704729	50668.31629111069	66
50849.14941544705	50083.07625213534	66
49473.53464278454	50499.251896610585	66
49986.60497732271	49481.79761833001	66
50559.96839621451	50503.94036728041	66
49306.57762839813	49973.8188056548	66
50284.9032268692	50699.485320117434	66
49457.717645598255	50134.64394382064	66
49470.08706379478	49678.520515026605	66
50464.57510088578	49734.06734212492	66
50661.534298479055	50421.85678704114	66
49845.16725378971	50864.13133952263	66
49651.94558932583	50746.09763956481	66
50076.047068107466	49458.84028704982	66
50218.45912784304	49345.455562674644	66
49448.268408607386	50056.24404748496	66
49702.34247750818	50514.446466288005	66
49451.926912933835	50569.014940173045	66
50223.37962654646	49627.000974719	66
50017.12748822961	50804.12335002401	66
49712.67790552825	50614.45236152617	66
50889.359180211366	50141.26379329414	66
49661.61500070249	49581.35117054831	66
50917.51894808464	50063.74824423318	66
50625.48958118461	50530.47092316829	66
49733.16417543292	49586.863537026366	66
50816.18922153082	50152.03616121032	66
49658.58717845685	50571.020297814764	66
50286.050843677884	49373.60054779547	66
49482.39904056127	50716.02453842736	66
50572.21859051157	50370.63991992334	66
50634.45238647695	50131.67907107899	66
50818.70870508312	49828.27822797733	66
49426.992691464	49621.21749071197	66
50993.29288486653	50068.69057797955	66
49971.36316157771	50853.832841182	66
51057.09040270447	50038.81497102741	66
50559.59876650817	50579.329108590005	66
49586.32617927092	50579.351669193944	66
50269.45196807508	49298.14593711927	66
50488.50976596319	50493.69375382916	66
50874.35575739311	50002.09254242346	66
50989.457503729864	49993.411258876346	66
49532.36354992505	50208.805989819644	66
50684.890814940656	50565.67896616061	66
49389.32338321411	50141.63667133752	66
50640.864856440545	50226.39901019959	66
50690.50796336061	50175.02705520729	66
50551.63880810866	49702.60377560261	66
49486.021104706924	50319.656627669545	66
49740.768421186294	49520.07915342484	66
49319.38274667915	50128.92639933809	66
50261.652068324234	49692.34944007913	66
49414.43986728967	50210.29803744428	66
50955.27312149461	50127.77721379355	66
50041.23275265224	50866.9248361862	66
50533.4214797526	50272.24854682545	66
49802.28378019128	49611.741616539526	66
50702.08735293985	49879.30900835232	66
50861.03147586508	49771.05330905954	66
49685.797814109814	49474.69780669158	66
50620.55693416423	49674.68314215176	66
49935.65765442019	50728.42572431906	66
49411.07060728571	50325.81667159357	66
49965.8720044768	49414.951476818904	66
50286.941044859035	49445.231684983126	66
49844.9805601699	49552.50215116222	66
49512.168880070414	49730.852198086	66
49620.976277960195	49445.65078088651	66
49894.59169251002	49420.57146843032	66
50736.93223539428	50522.294948962706	66
49257.17051211046	50172.22379395113	66
49404.89082643202	50503.26859012229	66
49674.16289535476	49404.50771511472	66
50294.12530197205	49628.913773860695	66
49373.07420101577	49713.148654711156	66
50652.99770129925	50348.625719908116	66
49569.28881215142	50417.7403874826	66
49939.805889518015	49353.14729507783	66
49337.82079941282	50537.85629337621	66
50740.29185026606	50119.941695934824	66
50847.85444474784	50212.922825317866	66
50772.574849384844	49771.82632276769	66
49560.42400367275	49481.95307468129	66
51031.19842511007	49940.976447939946	66
49525.46833130824	49626.714819623514	66
49519.43693917856	49555.13346940124	66
49187.47559787132	50167.77046106285	66
49342.61368058324	50339.01819623527	66
49377.845744073136	49816.56261124427	66
50918.28031442237	49817.345835520406	66
50794.86155257589	50486.834891895305	66
49454.204756092455	50783.32796214672	66
49343.65270406681	50466.16560516903	66
49552.760326881675	49413.186434168914	66
49165.41923968648	50235.41055918149	66
49367.737465069695	50071.911853961814	66
50377.77148143852	50622.518347135476	66
49118.4980979064	50184.149169039185	66
49411.06252396997	50428.26219840629	66
50308.70922312879	50768.877307073664	66
49857.56731795387	49359.168092258056	66
50741.39626253092	49705.09888772986	66
49286.68880933933	50382.505699850364	66
50736.669635834165	50234.396681689475	66
50483.07756300694	50634.27120160642	66
50372.85913128995	50689.51919639706	66
49785.93535013042	49342.63419288034	66
49885.06731841057	49291.85008597048	66
50917.97644204171	50232.74489586353	66
50592.94598260946	49613.23523218952	66
49284.988917739895	50236.65804232054	66
49864.31627175239	50933.01055903478	66
51037.67536431514	49873.122158015794	66
51012.06296324152	50164.4868716119	66
49309.53029511266	50599.153232131095	66
49279.85598160593	50311.217666640354	66
50854.40924319914	50524.006335163074	66
50876.26166449151	49878.449013465375	66
50317.78615906057	50836.12124562473	66
49330.85570965446	49658.819284804384	66
50977.92027038989	49786.092525373366	66
49590.89091553405	49564.08821842404	66
51035.93199395304	50233.167443457154	66
50413.26745924128	50744.67204463334	66
49502.131876406536	49358.62927833745	66
51106.10875947604	49890.67678416767	66
50189.819398685824	50768.010241571996	66
49568.27006626161	49327.66412519598	66
49738.42145201782	49425.91307799552	66
49792.19526939808	49468.71116092189	66
49347.696604064586	50260.46683322924	66
49088.53749045952	50123.49157999193	66
49669.965467050584	49963.80015399634	66
49308.15966285997	49900.75918965183	66
50411.1372079247	50818.643936100285	66
49305.95457577442	49726.300439406856	66
50250.239026540105	50846.47220140053	66
49276.39634229883	50476.633866802775	66
49444.08068769742	49315.415049004485	66
49519.58591458474	50800.54768145148	66
50362.45170361836	49619.76039135979	66
50900.07150573709	50301.868213388414	66
49867.75260353673	50653.3511193254	66
49444.336576741574	50640.03635589776	66
49871.79586524834	49487.43452982358	66
50031.98732467133	49388.73116035824	66
50611.59415441949	50294.26003371485	66
49333.973326688596	49590.70494216147	66
50470.579306030326	50700.47348873152	66
51038.35970958478	49755.49335957722	66
50936.93818433971	49911.5225701353	66
50178.456243495275	50840.787535671974	66
49376.469347480845	50623.77143743713	66
50592.28438569963	50640.75132451622	66
50542.490873641094	50712.77342496892	66
49268.84278218777	50031.24572134674	66
50120.406089302945	50880.17363905654	66
49662.70265807223	50827.86763018078	66
49921.985661288745	50806.574010224154	66
50352.53341293867	49418.495443975364	66
51105.428739979936	49779.61591841029	66
49835.13080973626	49241.85954935418	66
50611.804728633266	49541.38098056588	66
49637.285738004575	49316.36011750497	66
50394.61001938254	50884.526556374265	66
49739.97950842342	49291.95592903146	66
49479.60016468496	50388.58947612145	66
49398.15513045278	49255.4600563762	66
50673.82844867312	49727.100185992145	66
51103.12661048099	50220.927187033594	66
49204.2395012337	50471.76657817805	66
50757.482106105286	50421.5661319114	66
49695.36986219503	49237.53978357261	66
49328.47328642793	49238.07798325927	66
49590.75783169554	50781.60739177644	66
49213.69928911301	49988.97607237426	66
49035.01898883286	50082.19033512784	66
50124.24279749757	50950.090695720755	66
49563.10389248577	50858.25147835323	66
50447.9774766676	50937.119850034156	66
50354.535303765755	49486.279385909795	66
50810.64257546406	50274.46336701204	66
48967.88737775704	50085.095995728065	66
50232.55758397307	50917.00916787473	66
50471.79270111693	50851.21857921935	66
49368.80052043506	49177.04173405504	66
50537.97722753124	50787.315587049685	66
50820.72948896427	50397.52544880122	66
49240.98090687919	49743.20395952969	66
49795.33953181866	50925.86181591766	66
49259.5484858554	49633.79741862897	66
49212.90586645342	50323.77866942723	66
50720.6779779872	49814.35934169779	66
50533.61968276091	49576.115315902745	66
49939.80059714392	50924.792175161536	66
50339.24668112199	49323.320009484836	66
49621.17933935812	49234.3514535	66
49774.7240011789	49199.35418256145	66
50300.58960216002	49534.35774926849	66
50728.233859333515	50353.4306948114	66
49174.355417888764	50532.05383206265	66
49026.18395800374	50009.83596722372	66
49147.098047977015	50083.0889211871	66
49776.03596311203	49124.55527680618	66
49507.24320234739	50904.9812602772	66
49490.916488921	49461.59332448361	66
49064.863558954305	50229.2458033134	66
50002.76049151308	49321.86361133705	66
49800.369883067	50997.001751800075	66
49703.20370715834	50887.35176221695	66
49781.61836786012	49049.95568436542	66
50641.69511477253	49843.408226499276	66
49221.98429484667	50402.5725751567	66
49174.959072309	50599.262378143874	66
50416.80662064402	49453.993594778316	66
49340.09480728062	49116.12129060261	66
51142.14092467883	50164.38526361093	66
49840.656853615605	49083.27055159395	66
49300.07471503354	49530.76082989186	66
50540.216184747485	50857.06462647532	66
49244.68034463244	50634.307831620376	66
50464.48038907536	49503.82669012295	66
49252.20740173546	49853.17263912866	66
49798.59114214915	51072.052823962316	66
50606.01675285448	50814.09230159927	66
50927.57921515358	50365.29638771622	66
49868.46284579647	51078.62925415984	66
49919.185488229276	51132.69803245215	66
49181.93803711509	49785.56032373141	66
49908.154215038645	49104.43859367114	66
50797.748332148934	50564.201458842705	66
50751.9931792848	49631.157903617925	66
49106.126562428195	50590.43462649815	66
50634.07416279688	50695.48418010599	66
49719.38202929357	49160.93936758084	66
49436.23833384194	50906.425121742075	66
49646.83008037861	49165.0831534169	66
50644.49208542012	49481.030419525465	66
51095.05167428022	49976.07921038834	66
49026.786293729456	50154.50283170399	66
49902.70089629922	49223.19738777496	66
51168.7511423083	49987.84050002284	66
51226.6981659326	50034.338074499494	66
49707.852647268395	50954.235181512806	66
50408.863611302375	49379.4952951748	66
49935.42650131058	51067.123447513164	66
49241.44553254475	49923.02066971865	66
49516.04460211687	50973.820893492695	66
50051.38665074141	50955.01068301975	66
51206.94090369549	50099.12775635379	66
49982.53000159407	49115.60672058283	66
50405.79551406509	49691.2580255719	66
50002.72785447291	51091.31118119003	66
50998.45250962783	50350.10129080465	66
49133.954181351015	50654.145227608366	66
49577.949064680564	49150.22317484425	66
50683.39583274857	49423.82135318973	66
49375.38765179225	49325.24294332963	66
49458.27510060921	49525.06497274689	66
49415.84400807611	50727.90170508735	66
49939.727607582114	50997.64504065838	66
49865.41042394412	50763.262397926126	66
49629.558113848005	49097.44112712119	66
49388.48212864267	49062.92464193436	66
49353.694308009064	50756.353967235824	66
50204.20157848384	49271.605858003306	66
49121.49934420135	50723.66700015815	66
49275.99446572892	49144.82259439178	66
50636.7682375179	49368.800734877535	66
51063.9818610063	50109.95177725017	66
49291.96357419586	49067.569413361205	66
49232.70511808939	50108.86074585734	66
49066.17772597482	50676.003587805426	66
49063.85461959959	50771.085517691135	66
49728.67964888148	49002.292210925036	66
50069.26756262411	51119.4601756932	66
49838.24668721919	49163.725858266494	66
51166.293758083564	49817.76007241871	66
50485.53386440592	49669.765062948936	66
51050.985938131256	50395.51471096251	66
50632.918181375826	50877.98254667389	66
50852.37968300479	49699.12613108407	66
49310.70400464219	50668.535274879905	66
49233.002032080425	49032.85036547298	66
49016.32522290139	50628.31097249457	66
49085.91914507045	49969.8280963385	66
49261.80764434596	49213.84402731192	66
49482.2569927163	49260.283765286804	66
49801.19413726092	51143.69311472113	66
50927.11067962505	50439.54196317147	66
50683.519830122714	50285.11699845333	66
49133.3354643064	50474.18217631085	66
51042.11823444202	50466.9854774822	66
50684.60815675292	49633.88277433925	66
48996.82491508682	50750.01859799545	66
49880.196861360506	51194.73107616615	66
49521.687642495206	50597.18420370496	66
49301.75763964002	50808.05740407798	66
50198.31337058644	49736.37380515357	66
50920.41521864534	49739.69329705778	66
49183.07275665594	49865.45978461882	66
50094.400396337944	51014.2994639332	66
