# Supplementary material for: Abundant Topological Outliers in Social Media Data and Their Effect on Spatial Analysis
Source: PLoS One. 2016 Sep 9;11(9):e0162360. doi: 10.1371/journal.pone.0162360 (PMC5017681; doi:10.1371/journal.pone.0162360)
Supplement: S5 Dataset — See the respective attached file. (ZIP) [file pone.0162360.s005.zip › S5_overlap_lws/clust_68_77.csv]

50000.0	50000.0	0
50005.617866136956	50000.0519731636	0
50002.52047643192	50004.876090250946	0
50002.689334711264	50003.13657812308	0
49993.82957819091	50000.67820598295	0
49999.02133034173	50002.74311771021	0
50000.62508924751	49997.57153556058	0
50003.12463782944	50000.09610427862	0
49997.57385027558	49999.84121669528	0
50000.7474054147	50010.00724846448	0
49994.4714122237	50008.6578664922	0
50009.65697956892	49993.518401903086	0
50006.21919399996	50005.54852243241	0
50001.095320914435	50006.51696888545	0
49997.76648551505	50011.80979805977	0
49992.871942356476	50015.39754370275	0
50012.74981278483	49986.73871695857	0
50018.58647191826	49990.55611261125	0
49993.479156172514	50013.71835514086	0
50015.96499319302	50006.705808788436	0
49989.3655601913	50011.220919868014	0
50020.12901804716	49990.64524344877	0
49997.53397774438	50013.28163175991	0
49992.02291687238	49993.22394946702	0
49993.70087287382	50012.49075380555	0
50014.038708603686	50009.481436982765	0
49990.5206090736	50010.10707474396	0
49995.815075999715	50002.757859915895	0
49988.57262477311	50018.87567586168	0
49985.205754429204	50018.991416067714	0
50000.753092597726	50008.92987510806	0
50007.12835689727	50004.5064469943	0
49988.18316939765	50021.965627571284	0
50023.00980510928	50012.84799172331	0
50015.303310407464	50002.549411548316	0
50003.71952171015	50003.70894044671	0
50008.88986368925	49979.077652611086	0
49996.81979534139	49995.34390749475	0
49998.94671960802	49990.96645783639	0
50007.58827520875	49972.71365685861	0
50008.876317257826	50005.85307888341	0
50000.8144250401	50013.706889942834	0
50003.714838425534	50007.820901458785	0
50001.588387733704	49976.2283774819	0
50016.100105237405	50010.206884821266	0
50001.35678820628	50015.50812547974	0
49986.21253594532	50016.916857276745	0
49996.35393901498	50000.28888942667	0
50006.46273709469	50012.86513056279	0
50004.75420497777	50017.69122242193	0
50005.66435559645	50003.276707844845	0
49992.34798452613	50027.8751629872	0
49995.45944176766	50024.66749863028	0
49984.74545734642	50026.693621182414	0
49991.107740510946	50005.27986082665	0
50002.66515454976	50012.75072682848	0
49981.244047583124	50021.223953608634	0
50024.3612314805	50010.80504013063	0
49999.239320752036	49976.959525565035	0
49987.115787018316	50000.97386580161	0
50005.81254185144	49991.93259326773	0
50009.513775259125	50007.19859393015	0
50022.34214683989	50018.54227954308	0
50018.211643719034	49989.32904480352	0
50004.547079700096	49982.58527082029	0
49988.8456146988	49993.5372812326	0
49990.448020219235	50002.43383338751	0
49988.8883163795	50025.70348757823	0
49993.95605091015	49990.62298435866	0
49979.57349343251	50017.44743331287	0
49993.61998194337	49998.8335980756	0
50014.931316771435	49985.91142186888	0
49993.608343833825	49992.74728509485	0
49977.440538726456	50020.13597552961	0
50007.968850473684	50013.02057694987	0
50013.34750767807	50004.97356768187	0
50003.200530054564	50017.44372002275	0
49999.23305352258	50009.409663930746	0
49991.425046132455	50023.405105677804	0
49994.724523319564	50019.00029264135	0
49991.27881765631	50010.76046682384	0
50006.84586173645	49978.00618291794	0
50028.831314768526	50011.34911333689	0
50001.3612650346	49979.21196468529	0
50020.98863127538	50004.80596532164	0
49998.75093557429	49995.82732925432	0
49995.4441258003	49997.28253788326	0
49991.489081565116	50012.21829990068	0
50006.24099323281	50011.48454490207	0
50004.79866590971	49991.89932227533	0
50016.233772829895	50003.19904894724	0
50016.714459267714	50015.182749829175	0
50017.7315448403	50017.16734048088	0
50021.991572317085	50017.52189201108	0
50006.91518930322	49998.42962103721	0
50007.56048927315	49991.89347014625	0
49993.93809606977	49988.93913320493	0
49987.00664227186	50012.58033247648	0
49997.0858178483	50008.93395138812	0
49994.04919956522	50016.66461972759	0
50011.84285352973	50005.72617756539	0
50014.481944166946	50006.68362759123	0
50007.871174675056	49990.44715453634	0
49993.63386266311	50008.00409428245	0
50022.74306037996	50021.18141586944	0
50005.93254669708	49984.05523899566	0
49992.24889826113	50009.939607623324	0
50008.4427934885	49998.58463635654	0
50001.04290890485	50011.37214186102	0
49999.3052704781	49993.19977632991	0
50010.89753360852	50022.16578353757	0
49993.175524820836	50006.918569045156	0
50016.91622746796	49988.41137453173	0
50003.59408194109	50010.58844588422	0
49989.481770527505	49995.4861177332	0
49984.73585085144	49994.20070302458	0
50012.837114776354	49985.1365133406	0
50000.34305247011	50012.785151609714	0
49995.93687457166	50016.99500522154	0
50003.31097355637	49986.238309245724	0
50000.04605916713	50022.082498322925	0
49979.589436539696	50028.499326432466	0
49985.52414874005	50010.01286309389	0
50007.108907010544	50020.95847414887	0
49986.966473469394	49991.51938352491	0
49996.327747491756	49980.00227674999	0
49988.17212697217	49996.38698153703	0
50019.31313217457	50007.61923985611	0
49992.53588896353	50022.37133355393	0
49999.09466713823	50013.476121375024	0
50029.14446966455	50014.75448633938	0
50013.38928689112	50014.433837214296	0
49991.27886238349	50020.93796858425	0
49991.83480712943	49987.47643329798	0
50024.589045646135	50016.69583277622	0
49990.247207031265	50014.37724764673	0
50003.43966867959	49997.20275845644	0
49979.17630883298	50019.5881879999	0
50004.97473340724	50011.470830402024	0
50000.53356820436	50002.76897484182	0
50001.61653316917	50021.572832778234	0
50018.94424032681	49993.60663840168	0
50020.38047703234	50020.74765985587	0
50003.83350669472	50012.03122730116	0
49994.89504568151	50012.84439750901	0
49996.87682846905	50025.861913791916	0
49997.098711243336	49994.16967536577	0
50008.03526460013	50010.35644971345	0
50001.92318083519	50017.45295154525	0
50000.377491796935	49976.984220335165	0
50026.91338485968	50022.55672487124	0
50010.45322470468	49995.07446463879	0
50025.84685964897	50018.18498681671	0
49990.80211823522	49972.58716393453	0
49994.72272385651	50011.37120620343	0
50001.852378398005	50018.878474248006	0
49993.667654834906	49987.16892821146	0
50007.45552580738	50016.24722775261	0
50006.35128652182	50019.260102430024	0
50017.30387364059	50007.37394946992	0
49992.58703477916	49996.877168060775	0
50009.947620039384	50010.555094314834	0
49981.69947842373	50032.69512916941	0
49998.7770444248	50004.736977470784	0
49994.8396787193	50028.32619228644	0
49982.117999111564	50004.50644407321	0
50013.2587395598	49973.331376080634	0
50007.117533706994	50013.97330272922	0
49986.106936163014	50005.875429998	0
50001.72815943438	49991.6223069385	0
49998.46111792426	49998.329947724305	0
49993.05079443288	49995.51758079045	0
49989.09372078051	50029.30164552847	0
49992.520614717694	50005.040407713124	0
49983.052676738946	50016.443790599325	0
50009.99933301167	49987.13042252917	0
50015.98052851708	50019.71642252736	0
50016.21088632802	50021.48245778065	0
49998.70534882709	50006.917655615514	0
50009.12283055781	49982.086019546914	0
50019.024422535396	49979.180277617896	0
49990.26812337824	50030.2433063761	0
50003.491373859586	50026.35326489596	0
50014.994024579595	50017.72461282274	0
49999.503039100484	49979.993643984395	0
50016.59446989725	50011.704717480185	0
49987.5977680182	50016.2290938631	0
50006.390223561066	50006.65247227412	0
49981.80446184957	50026.90913270939	0
50031.93010862833	50017.21669287606	0
49987.002216492045	49994.37889454773	0
49985.92984921823	49988.95089163288	0
49987.43993140122	50031.405447704085	0
50013.74744611762	50012.43595942395	0
50018.7613895136	49998.645986736985	0
49976.04473665306	50022.98122919165	0
49987.940111189746	50038.4642042733	0
49998.49833424281	50015.34065276485	0
49994.770924699485	49982.39483626172	0
50000.81946056605	49989.27299020345	0
50016.92192325264	50018.480079521134	0
49995.77472700451	50009.82146876009	0
50025.69800720146	50020.491751462134	0
50013.55698775832	49971.58637274212	0
50011.00484594075	50005.00909070638	0
50026.67566909949	50012.980460931394	0
49997.33402353429	50017.842517393554	0
50004.40707653658	50000.68201633885	0
49990.062388632665	50021.873354042815	0
50007.94935946199	50000.55027054603	0
50021.52709422977	50008.28070517207	0
49974.42067889195	50019.43514323515	0
49993.46267817778	50033.181532471506	0
50011.86235055272	49996.41798817724	0
49987.663678211175	50043.84812144951	0
50007.67900232572	50007.70860501627	0
49994.15871647191	50038.08133593811	0
50007.33149770581	50022.79586273945	0
50012.948596504204	49999.23930996417	0
49994.60830319436	50003.57991862978	0
49983.259687413985	50006.67382320212	0
49987.767663779436	50025.748578925755	0
50000.377272225785	50031.02940101947	0
50006.200386445016	50001.51095319235	0
50025.26392312976	50023.16967630435	0
50013.22075925868	50006.565093937745	0
50016.585940684716	49986.990231434385	0
50010.34109688018	49983.7662747601	0
49986.57033639794	50020.426911942945	0
49995.74608418766	50014.093268935794	0
49979.820894012235	49999.83087349788	0
49992.848058799624	50018.606894891454	0
50009.49589345917	50004.08409166397	0
49995.445185531455	50015.34504338111	0
50012.65381958483	50021.704694713684	0
49996.32469968638	49986.25708256548	0
50015.35167753262	49996.81578074006	0
49986.545683340795	50011.15751195093	0
49999.01544000135	50031.23030123682	0
49984.04955694483	50033.704391224725	0
49996.34341982974	50016.06335658903	0
50003.28740459564	50033.504668726906	0
49991.228567853206	49998.994701024145	0
49998.48690694425	50034.82578726027	0
49978.796080530774	50029.228557862385	0
49972.68784987362	50023.40757561975	0
49979.767530607896	50006.443727209575	0
50003.901374846355	50022.071294366	0
50006.68412061943	49996.90955893893	0
49984.807419862154	50032.82916653138	0
49978.76889817724	50004.212907244015	0
50003.12234167268	49996.03595609164	0
50015.35949676402	49981.16546488212	0
50022.09116220106	50006.067597515845	0
49983.69614882663	49993.828876330015	0
49986.78398419033	50021.42345671076	0
49981.729597247	50017.71289487197	0
50005.12751088182	50026.85013294925	0
50006.22458721331	50010.28292114303	0
49996.483865586386	50007.00468741623	0
50009.52473506737	49992.39278211181	0
50014.49173332011	49995.93493838386	0
49994.50958438835	49996.90612479115	0
49987.59907203679	50009.38172949153	0
49984.960476002576	50031.0667794853	0
50008.74957161253	49994.92256567525	0
50010.46636301196	50003.077502344924	0
49984.148036034974	50017.19326230654	0
50004.971353289846	50029.65237519613	0
50012.70520670574	50000.99789815918	0
49989.42472028371	50007.06726861293	0
50027.670453407736	50018.20325321183	0
50011.440803861224	49968.8031552737	0
50037.945541020505	50011.155881581384	0
50001.96560497818	49985.14721363819	0
49991.94746759981	50013.46046976003	0
49999.00956378052	50025.146383235246	0
49982.77803511375	50003.13282277213	0
50014.11323694496	50000.20060613697	0
50023.13171616355	49987.58322604696	0
50004.21835121946	49971.40399318016	0
49990.15117831817	50013.05817990865	0
50008.16124251416	50039.635897582004	0
50007.9107866898	49997.54848848105	0
50000.976005797296	50001.37556251932	0
49996.1869171375	50012.1411597242	0
49981.777229712156	49995.12804494148	0
50010.25573551855	50024.995130932744	0
50002.20217308013	50029.874141640044	0
49990.618018822985	50036.4754032552	0
50022.654906278236	50014.17767062547	0
50000.18629733061	50004.775095715304	0
50025.70954018735	50015.05150700048	0
50028.39076938722	50013.5273054852	0
50004.52778030394	49989.54551679142	0
50016.11597760707	50023.63763528583	0
50012.06226017531	50002.80007589341	0
50015.57500712852	49976.59380574366	0
49994.04699387851	50036.766962947055	0
49994.23147591261	49994.86285691521	0
50014.20591833191	50001.96130031095	0
49991.086709624265	50026.4410707605	0
50011.53302681228	50007.14228004492	0
50017.28634181816	49997.76666689308	0
50009.97828130183	49998.98694511831	0
49998.42280858828	49997.16648699374	0
49981.63287193219	50012.98265475019	0
49991.38352638326	49994.802665766714	0
49998.19710648119	50026.74208698699	0
49989.2673735177	49992.100332574526	0
49983.60754580687	50026.18559871288	0
49994.711411941484	50029.90708723193	0
49985.614406423905	50041.25400036813	0
49989.39807355238	50009.12529163965	0
50001.85647537816	50002.18674254224	0
50007.411759296454	50011.884343995625	0
50012.52113279647	50010.93874121604	0
49995.30592486966	49991.43488924765	0
49979.11028741994	50021.34781520681	0
50011.93847514872	49994.777266105055	0
49997.2733219588	50022.30152669196	0
50003.09050523105	49994.98168183356	0
50023.58458192335	50010.008031241385	0
50024.400635161015	50015.63969515379	0
50009.31669316404	50000.960651664485	0
49988.547157255955	49986.54015875034	0
49987.42716531743	50019.481186598656	0
49984.02617602661	49992.260688525654	0
50006.996567558	50029.43673642438	0
50011.17538221257	50014.127750046806	0
49997.479248524534	50003.13788148927	0
50011.23886805816	49977.80876427163	0
49992.68056377014	50025.21909796744	0
50017.791785206966	50004.10504468356	0
49976.18799995448	50019.12711047864	0
50003.16269428631	50018.86082004992	0
50013.78688239874	50015.99415080916	0
50034.04869841953	50014.82994020081	0
50020.13939552426	49964.31969397732	0
49993.31683021726	50002.431098134926	0
49989.127824122916	50001.31052695597	0
49989.148691333205	50036.650567528675	0
49992.04054653573	50033.88130223572	0
49997.310770919445	50036.47767098101	0
50014.313896486216	50011.5437939993	0
49992.59109417176	50000.573211457	0
50003.566652880276	50030.50523785303	0
50008.267877108185	49989.07992392232	0
50003.849215893635	49983.772560070334	0
50027.92889428372	50020.7037335592	0
50021.73705097939	50009.564116499336	0
49979.67136981523	49996.9167302186	0
50023.68623823112	50004.8260394773	0
50008.60181165578	50003.29954302877	0
50007.03426341326	50002.78519483586	0
49994.34337435215	50032.255215823694	0
50008.65204366756	50021.587738195856	0
49991.824498461094	49968.903099107214	0
50018.683804969405	49969.64528418167	0
49994.911833902814	50002.06249770319	0
50016.093547154676	50001.04383182233	0
50014.49326475696	49993.41580814624	0
50010.70785577176	50012.68365077591	0
49992.09018308693	50030.92397957105	0
50009.82484592517	49966.31554819194	0
50009.86338540017	50029.15447883959	0
50017.04459773899	50009.42883168941	0
49975.05479511751	50020.48444939664	0
50018.814266957874	49976.935422037845	0
49972.86988915821	50011.1602949544	0
50018.73839936864	49964.38397057632	0
49986.31902075687	50007.88823209961	0
50037.84677869666	50013.49214320599	0
49986.7626497455	50022.57075428513	0
49991.27558686835	49997.38676047086	0
50021.65196854081	49986.9755175455	0
49991.72022925353	49991.05799227098	0
50014.31039277268	50003.195809406076	0
50006.33076488964	50021.85080608137	0
50002.45842725257	50020.733578880114	0
50011.95436890833	50032.05146346114	0
49976.475326719534	50026.32249645093	0
50004.463461898726	49974.22705170795	0
49979.26540775074	49998.92037446053	0
49985.75689271241	50024.974625693074	0
50016.455724572654	49985.246793367325	0
50017.17577699267	49991.01902038148	0
50000.601946745934	50034.29818728195	0
49992.16185760877	50007.363039662254	0
50008.80198918544	50016.70893323739	0
50008.86332272949	49997.23757014096	0
50005.45492158128	50004.812675392786	0
49969.349246922604	50022.47156029463	0
49976.08853392796	50028.32756045967	0
50002.331688862534	50006.25738942542	0
49985.74764509577	50012.984861611265	0
50002.02318493679	49998.08436648884	0
50001.91558525365	49975.034283284134	0
49999.095815587745	49982.605861267206	0
49978.35180052781	50017.54967237323	0
50012.38340044227	49979.87179005157	0
50023.600333695045	49993.823460517066	0
49990.4001842264	50016.861106052296	0
49996.075796262594	50028.875218757785	0
50009.63871960279	50009.357844056445	0
50014.32338329563	49980.620621059534	0
50004.370390024604	49999.55927239333	0
50009.933266449494	49981.04026973331	0
49998.279070073906	49989.14790118183	0
50000.09027862911	49985.965986953976	0
50007.58425433884	49982.493922115704	0
49993.48622997502	50027.222240225536	0
50017.4955434832	49965.03907990478	0
50010.51554905166	49989.16362642156	0
50017.824674773416	50002.22275061968	0
49990.75178922058	50034.86742795569	0
50021.88043196609	49961.175165641675	0
49996.64421145819	49998.7371607102	0
49991.75780021829	50019.4660592154	0
50027.913500418224	50017.15451996617	0
50013.81569746937	50019.689133858	0
50004.28831352451	50038.52084396365	0
49992.77931921248	49991.59900125161	0
49978.65701512325	50012.84377515613	0
50004.77482026446	49976.135135741635	0
49995.813684054854	50035.236614467474	0
49983.03468438865	50031.81985864512	0
50004.71734782377	49993.66931775265	0
50025.85747707013	50011.10938751277	0
49968.74387753086	50024.80184334084	0
49983.529336245294	50009.64252562868	0
49993.39848285341	50003.617739878144	0
50014.46718570509	49983.96089301351	0
50020.173441734536	50016.480228422304	0
50007.693507416174	50033.053834120445	0
49993.186312447346	50024.280714627246	0
49994.973836738965	50021.34108776201	0
49987.60408232425	50005.36708203352	0
50009.56722554615	49985.41140067304	0
50011.064823329914	50009.00448136461	0
49987.27549327144	50024.53233017405	0
50005.69923091442	49985.19514755773	0
49996.55414988045	49990.38935152011	0
49995.07237807018	50042.04749290123	0
49995.256284043724	50007.171566107325	0
50004.63754884523	50025.44366895706	0
49993.49255571869	49978.12434827637	0
49989.83621802233	50027.89987456958	0
50001.51715467434	50004.43497947403	0
50001.41748931328	50028.01783116377	0
49988.46472947548	50014.56638681003	0
49995.615601532205	49989.10904325816	0
49999.81186632161	50032.984149561446	0
50018.44718751919	50011.09523383245	0
50006.87791557796	49974.77446315902	0
49998.651631418616	50001.085531096855	0
49973.43281330659	50016.31538166456	0
49999.58320808095	50030.37685735507	0
49993.2894251306	50029.713716955564	0
49975.40500419498	50029.76201243983	0
50024.11542290242	50025.79299951493	0
49999.27756647585	49989.79791973968	0
49975.331603970415	50018.305052245814	0
49989.444688856944	50015.01093933485	0
49977.12504489644	49984.27347298042	0
49990.25690366514	49976.93831099457	0
50008.542487659186	50029.22940403769	0
50030.156146407935	50022.63532110915	0
49982.07322711716	50040.05289780173	0
50015.510839560164	49974.52445377229	0
49991.451148315326	50008.25060634001	0
50004.828070634074	50001.96933190945	0
50005.25330437662	49996.96558677492	0
49985.312292490395	50028.4759868639	0
50009.362837543355	50030.82482796203	0
50032.563228420164	50009.47854831758	0
49995.611104707394	50005.87596824924	0
50030.271117137454	50014.62710637189	0
49984.88558796916	50014.44361380154	0
49964.64000266914	50008.941933773196	0
49988.96237106808	50042.15384836116	0
50009.56366943694	49988.76303901595	0
50003.12119682203	50036.8696976103	0
49992.18350608743	49998.14283062459	0
49981.495117914346	49992.42868929224	0
49974.716587797215	50013.61636381599	0
50007.40338647013	50005.50670355559	0
50004.1132212756	50009.0422421293	0
50010.68776219184	50018.411945879954	0
50015.32555646248	49998.84607093262	0
50030.745394478356	50020.15587370813	0
50025.03173903792	49992.682176105074	0
49972.46927924088	49992.61330818193	0
49996.89332440772	50014.40214761091	0
50028.82168033592	50008.767927582856	0
50012.027869657475	49992.27122572834	0
49986.86969018716	50002.801212535116	0
50034.801909062	50011.167777959345	0
50022.083673384936	50010.63417620861	0
50009.30764203974	49972.31312632704	0
50203.1444403424	50235.83620794322	67
50149.69097813775	50284.355514241615	67
50205.88135183231	50162.181815837954	67
50105.81225109792	50343.83726662351	67
50107.600659929594	50224.44798673955	67
50274.56370333473	50148.770356010005	67
50168.67685018467	50095.971466880415	67
50219.70735803976	50308.179538917735	67
50169.28782539692	50374.05297481019	67
50347.339368672496	50172.57507955522	67
50031.38819363292	50340.90422387579	67
50044.83036329257	50257.52023122948	67
50418.58218177563	50155.11368271979	67
50410.298486021304	50081.43522881392	67
50181.33052908958	50443.28831141381	67
50095.175400345615	50073.26413384622	67
50480.71103798154	50099.08471337736	67
50274.697182309064	50265.65173880367	67
50557.07915750311	50108.928455836656	67
50223.08936239815	50500.1873254653	67
49963.482712807425	50331.18111419831	67
49956.10943210741	50407.566913282666	67
49990.74731577709	50215.044929338685	67
50376.833668956664	50016.964976899144	67
50604.738233243894	50166.183298912765	67
50611.55515817972	50241.91621941812	67
50505.69899134738	50026.59027926316	67
50091.27318606031	50000.047635283074	67
50654.19501670686	50111.14289398275	67
50600.724676968675	50052.912734150195	67
50189.880554634256	50563.7561031876	67
50170.087847692965	50025.7221195468	67
50666.97049924934	50292.768983743175	67
50684.33962235141	50359.99579623938	67
50535.86252486808	50244.286764857214	67
50344.510705035136	49957.105349899306	67
50079.22329498885	49932.1527627835	67
50137.215248707005	50513.56837472131	67
50353.364897885505	49883.53847532576	67
49920.88844111813	50208.34004049386	67
50460.7498106359	50241.48329401283	67
49885.30147293984	50412.90397687454	67
50086.7534759395	50461.95071387127	67
50753.03110956337	50330.454718429246	67
50242.6489276819	50017.42117454776	67
50824.89796974845	50341.58853726131	67
50519.65191763024	50172.085289626375	67
50135.278567386966	49882.97458169592	67
50207.03169747085	49893.28446860857	67
50016.71055240972	49893.579380295836	67
50679.53722336478	50223.84080514846	67
49811.8579686021	50420.84616970763	67
50617.73564461879	50340.33171382898	67
49993.02279827973	50468.694427309405	67
50548.90659413195	50372.7128546849	67
50684.87149460732	50045.066865447516	67
49924.607837087206	50499.15497879057	67
50581.36862187543	50434.57555230701	67
50534.072393976305	50490.328235201145	67
50019.221758325875	49988.66429092541	67
49742.0440751523	50418.93789206321	67
50421.01542107684	49850.87309732656	67
50267.59073116146	49859.13305822477	67
50275.65326683181	50453.64740940571	67
50578.76672457106	50546.230501644095	67
49862.56797296985	50340.138935196475	67
50472.01354338737	50375.18316178325	67
49946.87867005847	49922.77118097844	67
49949.03715189342	50019.140036752804	67
50506.57074243197	50309.8977304716	67
50241.90496832153	50086.470290523976	67
50080.048302994735	50146.931625463076	67
50638.53113771312	49986.224612952996	67
50896.44405690907	50336.57101498635	67
49903.50432396766	50072.607740517386	67
50403.92948940895	50381.66400692192	67
50245.075327335886	50372.37227030164	67
50623.195400550445	50608.3726890237	67
49873.17930183549	49930.73737547679	67
50389.61936014995	50306.265109428576	67
50168.0917668	49819.79975201172	67
50803.301250879354	50406.79521714978	67
49886.16542178848	50141.08239582572	67
49920.08376490158	50567.72699424553	67
50269.86394350079	49784.00497926445	67
50023.16061485117	50529.68333281816	67
49852.5987465968	50228.2773086988	67
50574.5167625106	49944.3293591668	67
50271.59087110804	49710.88302216983	67
50512.96824046519	50565.491943455716	67
50464.783112246216	50462.19632274064	67
50635.613501091095	50480.464470483705	67
50306.71619424162	50059.28765279088	67
50164.507039384815	49952.57319765998	67
50080.36460947925	50569.96761419132	67
50443.39856639242	49987.90116059345	67
49871.92986738414	50001.79044768541	67
50873.10478434915	50419.78653419007	67
50169.93936255479	50634.433672820844	67
50362.402910832396	50240.66118472799	67
50211.359596219365	49678.25594488923	67
50363.3192018826	49801.459930243414	67
49967.67777307675	50103.9098094262	67
50640.6730790132	49916.692429423434	67
50243.693283489825	50635.94477650649	67
50148.427702054774	50699.910100942376	67
50712.24709235789	49928.38621354021	67
50321.366295139065	50365.53895985785	67
49793.50308948752	50332.07353729568	67
50254.62316586694	49948.349319647896	67
49682.41264449252	50373.939861366925	67
49795.04587223788	50179.24786042158	67
49638.16187838658	50320.23587145277	67
50722.761206223375	50419.97370260348	67
50445.231703952566	49915.95278797558	67
50247.8334137355	50712.12778745118	67
50360.0174939166	50439.21582698263	67
50598.05119917856	49858.56049552621	67
50529.228753729934	49868.588375044106	67
50155.39408838184	49722.65658905289	67
50483.63032818862	49817.94286121121	67
50721.26755249113	50132.778712706	67
49800.78799560892	49933.026717170746	67
49857.34800362789	50478.09718856275	67
50751.51691218557	50241.72688397889	67
50665.87950893285	49822.947450836116	67
50628.32256253059	50678.75319691267	67
50581.228219135824	50737.43910015732	67
50693.844438056665	49754.5917124086	67
50698.24848277768	49686.01700106394	67
50093.92504321582	49690.82277779526	67
50619.25706880868	49770.70370103777	67
50576.252798513684	49708.62403907267	67
50936.383563433075	50273.4269386727	67
49964.65961027169	49849.21216217881	67
50241.90213787284	50780.41815684022	67
50554.88020685708	50668.46982980237	67
50312.16925996844	50744.78667924854	67
49812.5038408372	50036.01316626083	67
50082.18777612871	50719.19787594054	67
49784.34663648362	50486.14160982322	67
50405.66544109433	50499.04014982048	67
50489.9265076091	50704.852909268964	67
50636.341415828734	49654.68825828082	67
50754.609834295974	50483.73429567844	67
50639.95607198018	50779.26934982753	67
50571.766254075905	50806.03083676358	67
50207.36262721509	50848.6275160506	67
50174.03334334132	50914.61760361685	67
49586.20970645895	50275.10284676303	67
50947.69828059551	50429.210917085344	67
49744.99848152899	50007.78252505062	67
51006.260609486664	50284.1767795754	67
49812.27014495668	50109.54530638668	67
49534.660243366154	50323.309387156885	67
50255.95665389957	50905.494731245635	67
49482.70072864634	50268.96573228244	67
50972.20921137697	50345.083760628426	67
50525.44428110805	49760.74514114724	67
50683.32148758999	50537.7747676397	67
50208.2233622299	50982.2548178304	67
50732.928314760145	49860.569856377704	67
51022.28043136269	50395.18861217567	67
49744.52765456651	50237.29069873309	67
49720.762309972095	50170.44301438548	67
49537.026687850615	50216.72667951356	67
50360.55802137541	49732.61336239484	67
51095.13378075024	50419.748113821464	67
49809.817722301814	49858.22056118451	67
50559.0723868659	50875.65771903026	67
51068.057791114035	50325.62506575442	67
51017.696810830894	50470.60726679992	67
49477.96534684798	50172.51675250378	67
50990.38320523394	50215.993608922705	67
50057.17351106961	49750.57407257108	67
50508.62425588852	49694.103730625735	67
49994.11578806443	49778.223377548944	67
50916.31447573046	50493.29832121578	67
50488.65003750088	50777.79938631397	67
49971.35738230997	49713.42446236379	67
50322.35434053002	49663.45127632665	67
50260.339959616496	49618.72938806257	67
50328.80478697194	49593.749217926896	67
50870.478591484934	50234.551148199556	67
50709.28575314041	50809.83105316195	67
49705.30085914914	50301.44722062048	67
50779.34071139607	50786.089596024845	67
50808.97584209903	49858.06086888234	67
50479.14487787082	50629.68233886655	67
50366.942800792516	50565.39532557767	67
50143.95085345854	49640.106248404685	67
50420.72206516289	50770.24033806861	67
49982.953857913024	49639.38955825117	67
49488.213005628866	50381.77174146467	67
50270.65843028632	50553.32405722349	67
49903.83082022718	50284.786867261726	67
50767.74698925745	49760.57042746632	67
51067.88617466414	50253.595308092314	67
50566.46100382693	49640.48193926034	67
50416.06788173474	49689.857497980185	67
49595.091605377595	50172.524976748944	67
50737.24010312883	49992.847778578056	67
50329.16410076899	50678.55279114481	67
50829.42263493503	50836.47914903649	67
50868.33057886234	50901.56775661118	67
49902.51638843811	49694.9720820714	67
50887.31565833708	50800.4172759738	67
50026.396375409095	50673.47747208957	67
51129.52131739132	50357.46158154031	67
50094.00253251522	50648.505774923244	67
50442.535666619806	50839.909370682035	67
49638.73239259727	50114.61201943057	67
51171.37826169767	50426.04463494155	67
50768.99688315191	50055.32891521826	67
50438.88462800018	50558.696946269556	67
50878.111769525094	50976.231229094796	67
50629.67763845645	50890.92240561039	67
50745.63415432858	49630.744539035084	67
50284.0336044272	50838.73933015056	67
49933.8109188018	49585.32836923916	67
50718.415369461596	50738.8332356426	67
51079.768994257975	50511.95516054372	67
50949.75888815108	50949.43710888528	67
50808.66227373682	49659.9017985205	67
49933.006977238816	50642.20022774553	67
50422.33635887039	49762.7641010116	67
50528.66414227491	50939.92238628719	67
49674.176173801425	50226.48813490863	67
50840.62838825779	49763.62075913218	67
50928.88689012801	50857.252305876886	67
50907.138978414245	49788.637170828384	67
50255.553681065285	51037.33169430529	67
50102.03323438465	50899.766626645534	67
49678.67536722994	50446.223801506174	67
50120.719124313364	49567.48486090636	67
50328.98882896703	51019.184655780184	67
50870.703138889075	49628.38560370102	67
50680.10914422448	50943.60459897699	67
51030.184145934356	50563.67028247843	67
50759.345056310216	49561.702818011036	67
50067.53614222731	50792.61639912141	67
49884.4810504897	49537.9394683148	67
49959.63550118798	50705.43686835106	67
50141.94482137504	50811.14394328547	67
50331.44682444214	50506.774502310436	67
49553.52002739178	50422.17992592312	67
50331.30723635387	50918.35749737895	67
50897.828818627764	49696.13951833168	67
50962.48430761975	50584.015865864196	67
50032.05866913564	50897.361836073076	67
50761.37199530608	50853.93486308608	67
49774.524842429055	49791.54664929702	67
50932.21403890264	50179.16158984483	67
50599.55071853142	50961.21781241487	67
50980.948384745934	49787.24700497877	67
49900.42550098018	49765.79361578293	67
51128.09679251328	50217.486553782655	67
50503.62947328437	49955.87715315238	67
49826.936936731894	49746.29072304561	67
50400.506396445104	51024.361249882655	67
50064.437060342774	49526.87882986726	67
49843.322574833575	49482.29384165903	67
50308.775274031876	50612.76651944721	67
49992.46042933196	49527.73117927444	67
50963.908969146214	49661.01724763712	67
50808.67361535263	50533.667188883956	67
50402.29187894897	50903.983285574286	67
50882.132749671044	49857.76605047235	67
50032.84661700724	50412.66912670418	67
50866.49449458346	50574.792966250345	67
51125.299401716424	50573.740689621576	67
50866.16949508062	49926.1718608534	67
49429.21095079689	50346.33447071398	67
50250.45658229919	51106.83034722833	67
51184.001622435004	50525.96091986643	67
50843.581402265736	50645.73540314639	67
49881.23782917858	49835.6435821369	67
51238.29028702825	50464.08419468991	67
49691.06118656718	50067.57078713878	67
50915.16657036504	50636.5024214908	67
50177.74030799379	51114.18872153912	67
49598.521239763075	50476.038149375294	67
50840.285957376465	50075.77536226445	67
49405.14426619899	50412.68205817534	67
50109.62531279791	51142.75526731558	67
50125.93178767775	50971.53152742595	67
49449.47121820581	50109.86486014945	67
50471.18615946457	50902.11808193414	67
50405.592858794946	50627.43444737995	67
50906.76172622593	50728.196155290025	67
50958.22329151214	50780.20604289556	67
50397.13468421909	49589.07541331852	67
49962.049224751616	50899.231832400736	67
50071.32632745768	51014.73218333143	67
50312.89581837775	51134.185229215196	67
49875.50617979153	49629.67457233145	67
49613.1604927759	50049.22625371494	67
50064.25211579475	51085.244348375505	67
50278.17812711384	49547.740400146984	67
50047.40665707637	51177.26072185869	67
51304.0410830543	50446.32334406356	67
50770.969560304955	50690.48101414037	67
51010.04523005994	50634.38789840646	67
49335.69347349893	50418.86492838179	67
49548.97956914014	50015.476720176885	67
50379.462163672346	51109.672916970165	67
49398.060995543965	50165.446037554204	67
50693.25165977263	50613.051422927085	67
51192.76968139294	50320.60325339754	67
49414.201007472235	50268.80178261414	67
49354.018800705	50311.00854181671	67
49320.737994899355	50249.1809205488	67
49817.38552837259	49415.32616789483	67
49395.85283001037	50482.17113118928	67
49287.77690979604	50328.03071405015	67
50408.06333891657	50701.11820028268	67
49669.581388132334	49996.53823865042	67
50231.089511112055	49498.64126461318	67
50459.15082370534	51073.076643621884	67
50531.38098822838	51098.17756158291	67
50049.63344479004	51252.46258790164	67
49818.866488589985	49585.25737581353	67
49732.96195994881	49924.692481930426	67
50129.59245646436	49487.28758846268	67
50603.67850022844	51107.74765850303	67
51167.52179955052	50633.1632348329	67
51019.89819117652	50922.64248770852	67
50764.998612859235	50598.603902433606	67
50209.32013164606	49565.923724757915	67
50605.59742159667	51037.9243225666	67
49877.00137074123	50693.77192697735	67
51059.531339464585	50183.91680101285	67
49978.571464398476	50832.54317191314	67
51198.02313988309	50189.18916912526	67
50062.56128768214	49449.96022282557	67
51095.498142105585	50921.31510856528	67
49491.99428096919	50455.636935775285	67
49263.72037486089	50443.49747234677	67
51320.76147793689	50514.25063879375	67
51047.17704660912	49766.73754654604	67
49327.13727957523	50515.93194717548	67
49822.40748540181	50548.68741610332	67
49541.49392744863	50091.11442839077	67
50821.270267525935	51028.010381067936	67
50782.98047148344	50172.68086346134	67
50730.86207175126	50999.81299718891	67
51009.70526707805	49606.996306420115	67
49547.425718918166	49942.99713993384	67
50638.576001582995	51168.33287701715	67
51094.38241536359	49824.34794876364	67
50137.92951625176	51052.32200402944	67
50415.79116125471	49522.71659690516	67
49500.342395899555	50523.13571641188	67
50982.69151456054	51016.257232266944	67
50669.90069445918	51077.07161528088	67
49337.91922789487	50123.1291326319	67
51228.22568497048	50672.736685785276	67
50812.70549646621	49508.582937560546	67
50876.79003215128	50014.31154211064	67
50864.89573695754	51086.487071662916	67
50107.35654398161	49393.6483448544	67
50742.88090522752	51079.95869057062	67
51031.9188935811	49695.393431950244	67
49773.57649134373	49482.319666066316	67
49854.15060128875	50763.03955086025	67
49478.06186305605	50039.96592516132	67
51107.36069236744	49723.705972105934	67
50057.281553596025	49344.43100128544	67
50009.055520015005	50601.40348060196	67
49994.36796038382	51299.47719635994	67
50211.54457217224	51176.67058397283	67
49393.48431232074	50069.839721437784	67
49804.41410577728	50614.49303091199	67
49915.25254750609	49461.762494950264	67
51054.65603180566	51005.86386393537	67
49330.97153053434	50027.695203284806	67
49773.748986563056	50677.41099160721	67
49226.88465606268	50503.825585198676	67
49995.202772548546	51125.705448547495	67
50570.28527836803	51178.71806946004	67
49991.05661540346	49318.83607064814	67
50142.98338024588	49332.31904502156	67
50219.850736125765	49329.58954070674	67
49569.386624214814	49872.57570795915	67
51127.69407555088	51018.12794017966	67
51289.325156549654	50636.20819890582	67
51166.825254790594	50949.6909691224	67
49341.60839270615	50583.19826656784	67
50215.03864991578	49425.21458732689	67
49905.569021603376	50816.00187555812	67
49774.094345052115	49645.09987895777	67
49293.5948285431	50186.35967965126	67
50277.766538972755	51195.42225255239	67
49403.703331258446	50550.47460338191	67
50706.50625753643	51154.1255830338	67
49990.932121534905	49454.702613911264	67
50285.39472104255	49423.09143139019	67
49983.31263448625	51213.899685236014	67
49699.66652096418	49776.13900937371	67
51091.88180464741	50639.33912510745	67
51254.0065826333	50556.0865355368	67
50942.58093375215	49935.001264876446	67
50246.99651278482	51259.32438273389	67
50447.863828045374	51143.97358430818	67
49913.15692164375	50957.83938481691	67
50350.95032058495	49456.00782690662	67
49216.90224960838	50384.83272566368	67
51021.29665511498	51077.38027811235	67
49614.55375045816	49931.395372035455	67
50310.790812572595	49357.007496848404	67
50382.808740854074	49371.44587957983	67
50022.67711792523	50058.45580436035	67
49731.58644698979	50539.17062945114	67
51041.24656554006	50696.671686159236	67
49689.26063851879	50594.90127904428	67
50808.51171920326	51137.34575693938	67
49193.97073617464	50563.55309096933	67
49265.36305758831	50114.41395212276	67
49883.11637921535	49395.05018399925	67
49760.03258839527	49720.25900720725	67
51221.52014509834	50253.65537871197	67
50431.20484189775	49454.14353319435	67
51295.681645139724	50706.053137176	67
50502.667824561424	51196.99843206676	67
50367.27095671172	50821.01122654807	67
50750.38013585459	49467.44035320062	67
50146.29302330532	51207.31190732055	67
50516.051075566145	51029.4942091468	67
51017.97360731077	50124.888071017056	67
49217.67644951124	50185.98000592422	67
49938.59197186036	51022.5454449408	67
51082.53341144677	50759.780685482714	67
49864.34359441746	50907.83479361447	67
51131.21147112325	50695.27163092381	67
49636.97965009595	49808.10148838992	67
50685.507163330316	51227.0749457416	67
50925.83363960246	50064.591185880694	67
51075.37859036346	50079.13566375112	67
51009.06412050807	49971.84790776912	67
49180.04688462222	50447.02752577336	67
50746.84397335416	51265.51378852981	67
49746.88551741216	49570.84759283771	67
51164.8384927894	49768.44778530558	67
50314.14169203938	51282.40161897468	67
50432.33367312671	51215.600940827026	67
50200.27612983316	49260.90581210429	67
50541.18894266353	49569.6440219104	67
50273.31685091931	49272.21973401251	67
50183.311903429916	51300.74852744051	67
50796.38152078805	49945.752513178704	67
51338.415796277455	50770.019675579155	67
51131.61890878685	50037.799478874134	67
49623.947421213255	50569.62256887966	67
49485.585306218025	50594.08871755454	67
49608.50293687831	50643.59243720733	67
50965.42033076152	51125.95155808785	67
50458.54696471984	50970.585600099104	67
51072.74765244923	49639.43456821442	67
51166.853945089024	49843.83656080229	67
50451.7616182786	49341.734262577	67
51125.17961223101	49596.11608649209	67
49928.26414361574	51170.56319183741	67
50383.080126882705	51316.11747498689	67
49923.14833496715	51291.12277233349	67
49540.87636084726	50653.74148900899	67
51196.5929602991	50067.56312477625	67
49856.68720576007	51272.86770880191	67
51304.782562135486	50371.307533424275	67
51142.23158081479	50111.419154364456	67
50647.58024241627	51288.58658927553	67
50814.60439992536	51301.013760890026	67
49218.37753975993	50314.03505710686	67
51322.23913191618	50843.20025506703	67
50892.65442834787	51150.020895199625	67
51201.63814126234	49994.63412300905	67
51149.36890680208	49664.38865169034	67
51005.491781805984	49858.767374702475	67
50462.560295261625	49635.1762550701	67
51117.79990539366	49526.787733307196	67
49954.903681920536	49387.26324066654	67
49299.77156758328	49965.13471678444	67
51394.53865906742	50512.53205989226	67
49741.0049494594	49421.85690285321	67
49446.57967140201	50653.18010640328	67
49557.97170606893	50587.16674455832	67
51031.33644630955	50812.484331300744	67
49272.824146509745	50598.85433941921	67
50856.884860328726	50154.653410920735	67
51221.44274537898	49655.56406039178	67
50047.86278207557	49274.99461973001	67
49810.64911128172	49342.654504540755	67
49986.20343516919	50973.08900457894	67
50767.134852560026	49398.26454994849	67
50908.73845093935	49562.73579003256	67
50360.223822816944	51187.088034441505	67
51076.609477760954	49963.35165004119	67
50446.160854323774	49269.65364723025	67
49799.09564396355	50883.80722190364	67
50071.521473752095	49841.16403454969	67
49382.68336194472	50691.901067421895	67
