# Supplementary material for: Abundant Topological Outliers in Social Media Data and Their Effect on Spatial Analysis
Source: PLoS One. 2016 Sep 9;11(9):e0162360. doi: 10.1371/journal.pone.0162360 (PMC5017681; doi:10.1371/journal.pone.0162360)
Supplement: S5 Dataset — See the respective attached file. (ZIP) [file pone.0162360.s005.zip › S5_overlap_lws/clust_69_78.csv]

50000.0	50000.0	0
50005.617866136956	50000.0519731636	0
50002.52047643192	50004.876090250946	0
50002.689334711264	50003.13657812308	0
49993.82957819091	50000.67820598295	0
49999.02133034173	50002.74311771021	0
50000.62508924751	49997.57153556058	0
50003.12463782944	50000.09610427862	0
49997.57385027558	49999.84121669528	0
50000.7474054147	50010.00724846448	0
49994.4714122237	50008.6578664922	0
50009.65697956892	49993.518401903086	0
50006.21919399996	50005.54852243241	0
50001.095320914435	50006.51696888545	0
49997.76648551505	50011.80979805977	0
49992.871942356476	50015.39754370275	0
50012.74981278483	49986.73871695857	0
50018.58647191826	49990.55611261125	0
49993.479156172514	50013.71835514086	0
50015.96499319302	50006.705808788436	0
49989.3655601913	50011.220919868014	0
50020.12901804716	49990.64524344877	0
49997.53397774438	50013.28163175991	0
49992.02291687238	49993.22394946702	0
49993.70087287382	50012.49075380555	0
50014.038708603686	50009.481436982765	0
49990.5206090736	50010.10707474396	0
49995.815075999715	50002.757859915895	0
49988.57262477311	50018.87567586168	0
49985.205754429204	50018.991416067714	0
50000.753092597726	50008.92987510806	0
50007.12835689727	50004.5064469943	0
49988.18316939765	50021.965627571284	0
50023.00980510928	50012.84799172331	0
50015.303310407464	50002.549411548316	0
50003.71952171015	50003.70894044671	0
50008.88986368925	49979.077652611086	0
49996.81979534139	49995.34390749475	0
49998.94671960802	49990.96645783639	0
50007.58827520875	49972.71365685861	0
50008.876317257826	50005.85307888341	0
50000.8144250401	50013.706889942834	0
50003.714838425534	50007.820901458785	0
50001.588387733704	49976.2283774819	0
50016.100105237405	50010.206884821266	0
50001.35678820628	50015.50812547974	0
49986.21253594532	50016.916857276745	0
49996.35393901498	50000.28888942667	0
50006.46273709469	50012.86513056279	0
50004.75420497777	50017.69122242193	0
50005.66435559645	50003.276707844845	0
49992.34798452613	50027.8751629872	0
49995.45944176766	50024.66749863028	0
49984.74545734642	50026.693621182414	0
49991.107740510946	50005.27986082665	0
50002.66515454976	50012.75072682848	0
49981.244047583124	50021.223953608634	0
50024.3612314805	50010.80504013063	0
49999.239320752036	49976.959525565035	0
49987.115787018316	50000.97386580161	0
50005.81254185144	49991.93259326773	0
50009.513775259125	50007.19859393015	0
50022.34214683989	50018.54227954308	0
50018.211643719034	49989.32904480352	0
50004.547079700096	49982.58527082029	0
49988.8456146988	49993.5372812326	0
49990.448020219235	50002.43383338751	0
49988.8883163795	50025.70348757823	0
49993.95605091015	49990.62298435866	0
49979.57349343251	50017.44743331287	0
49993.61998194337	49998.8335980756	0
50014.931316771435	49985.91142186888	0
49993.608343833825	49992.74728509485	0
49977.440538726456	50020.13597552961	0
50007.968850473684	50013.02057694987	0
50013.34750767807	50004.97356768187	0
50003.200530054564	50017.44372002275	0
49999.23305352258	50009.409663930746	0
49991.425046132455	50023.405105677804	0
49994.724523319564	50019.00029264135	0
49991.27881765631	50010.76046682384	0
50006.84586173645	49978.00618291794	0
50028.831314768526	50011.34911333689	0
50001.3612650346	49979.21196468529	0
50020.98863127538	50004.80596532164	0
49998.75093557429	49995.82732925432	0
49995.4441258003	49997.28253788326	0
49991.489081565116	50012.21829990068	0
50006.24099323281	50011.48454490207	0
50004.79866590971	49991.89932227533	0
50016.233772829895	50003.19904894724	0
50016.714459267714	50015.182749829175	0
50017.7315448403	50017.16734048088	0
50021.991572317085	50017.52189201108	0
50006.91518930322	49998.42962103721	0
50007.56048927315	49991.89347014625	0
49993.93809606977	49988.93913320493	0
49987.00664227186	50012.58033247648	0
49997.0858178483	50008.93395138812	0
49994.04919956522	50016.66461972759	0
50011.84285352973	50005.72617756539	0
50014.481944166946	50006.68362759123	0
50007.871174675056	49990.44715453634	0
49993.63386266311	50008.00409428245	0
50022.74306037996	50021.18141586944	0
50005.93254669708	49984.05523899566	0
49992.24889826113	50009.939607623324	0
50008.4427934885	49998.58463635654	0
50001.04290890485	50011.37214186102	0
49999.3052704781	49993.19977632991	0
50010.89753360852	50022.16578353757	0
49993.175524820836	50006.918569045156	0
50016.91622746796	49988.41137453173	0
50003.59408194109	50010.58844588422	0
49989.481770527505	49995.4861177332	0
49984.73585085144	49994.20070302458	0
50012.837114776354	49985.1365133406	0
50000.34305247011	50012.785151609714	0
49995.93687457166	50016.99500522154	0
50003.31097355637	49986.238309245724	0
50000.04605916713	50022.082498322925	0
49979.589436539696	50028.499326432466	0
49985.52414874005	50010.01286309389	0
50007.108907010544	50020.95847414887	0
49986.966473469394	49991.51938352491	0
49996.327747491756	49980.00227674999	0
49988.17212697217	49996.38698153703	0
50019.31313217457	50007.61923985611	0
49992.53588896353	50022.37133355393	0
49999.09466713823	50013.476121375024	0
50029.14446966455	50014.75448633938	0
50013.38928689112	50014.433837214296	0
49991.27886238349	50020.93796858425	0
49991.83480712943	49987.47643329798	0
50024.589045646135	50016.69583277622	0
49990.247207031265	50014.37724764673	0
50003.43966867959	49997.20275845644	0
49979.17630883298	50019.5881879999	0
50004.97473340724	50011.470830402024	0
50000.53356820436	50002.76897484182	0
50001.61653316917	50021.572832778234	0
50018.94424032681	49993.60663840168	0
50020.38047703234	50020.74765985587	0
50003.83350669472	50012.03122730116	0
49994.89504568151	50012.84439750901	0
49996.87682846905	50025.861913791916	0
49997.098711243336	49994.16967536577	0
50008.03526460013	50010.35644971345	0
50001.92318083519	50017.45295154525	0
50000.377491796935	49976.984220335165	0
50026.91338485968	50022.55672487124	0
50010.45322470468	49995.07446463879	0
50025.84685964897	50018.18498681671	0
49990.80211823522	49972.58716393453	0
49994.72272385651	50011.37120620343	0
50001.852378398005	50018.878474248006	0
49993.667654834906	49987.16892821146	0
50007.45552580738	50016.24722775261	0
50006.35128652182	50019.260102430024	0
50017.30387364059	50007.37394946992	0
49992.58703477916	49996.877168060775	0
50009.947620039384	50010.555094314834	0
49981.69947842373	50032.69512916941	0
49998.7770444248	50004.736977470784	0
49994.8396787193	50028.32619228644	0
49982.117999111564	50004.50644407321	0
50013.2587395598	49973.331376080634	0
50007.117533706994	50013.97330272922	0
49986.106936163014	50005.875429998	0
50001.72815943438	49991.6223069385	0
49998.46111792426	49998.329947724305	0
49993.05079443288	49995.51758079045	0
49989.09372078051	50029.30164552847	0
49992.520614717694	50005.040407713124	0
49983.052676738946	50016.443790599325	0
50009.99933301167	49987.13042252917	0
50015.98052851708	50019.71642252736	0
50016.21088632802	50021.48245778065	0
49998.70534882709	50006.917655615514	0
50009.12283055781	49982.086019546914	0
50019.024422535396	49979.180277617896	0
49990.26812337824	50030.2433063761	0
50003.491373859586	50026.35326489596	0
50014.994024579595	50017.72461282274	0
49999.503039100484	49979.993643984395	0
50016.59446989725	50011.704717480185	0
49987.5977680182	50016.2290938631	0
50006.390223561066	50006.65247227412	0
49981.80446184957	50026.90913270939	0
50031.93010862833	50017.21669287606	0
49987.002216492045	49994.37889454773	0
49985.92984921823	49988.95089163288	0
49987.43993140122	50031.405447704085	0
50013.74744611762	50012.43595942395	0
50018.7613895136	49998.645986736985	0
49976.04473665306	50022.98122919165	0
49987.940111189746	50038.4642042733	0
49998.49833424281	50015.34065276485	0
49994.770924699485	49982.39483626172	0
50000.81946056605	49989.27299020345	0
50016.92192325264	50018.480079521134	0
49995.77472700451	50009.82146876009	0
50025.69800720146	50020.491751462134	0
50013.55698775832	49971.58637274212	0
50011.00484594075	50005.00909070638	0
50026.67566909949	50012.980460931394	0
49997.33402353429	50017.842517393554	0
50004.40707653658	50000.68201633885	0
49990.062388632665	50021.873354042815	0
50007.94935946199	50000.55027054603	0
50021.52709422977	50008.28070517207	0
49974.42067889195	50019.43514323515	0
49993.46267817778	50033.181532471506	0
50011.86235055272	49996.41798817724	0
49987.663678211175	50043.84812144951	0
50007.67900232572	50007.70860501627	0
49994.15871647191	50038.08133593811	0
50007.33149770581	50022.79586273945	0
50012.948596504204	49999.23930996417	0
49994.60830319436	50003.57991862978	0
49983.259687413985	50006.67382320212	0
49987.767663779436	50025.748578925755	0
50000.377272225785	50031.02940101947	0
50006.200386445016	50001.51095319235	0
50025.26392312976	50023.16967630435	0
50013.22075925868	50006.565093937745	0
50016.585940684716	49986.990231434385	0
50010.34109688018	49983.7662747601	0
49986.57033639794	50020.426911942945	0
49995.74608418766	50014.093268935794	0
49979.820894012235	49999.83087349788	0
49992.848058799624	50018.606894891454	0
50009.49589345917	50004.08409166397	0
49995.445185531455	50015.34504338111	0
50012.65381958483	50021.704694713684	0
49996.32469968638	49986.25708256548	0
50015.35167753262	49996.81578074006	0
49986.545683340795	50011.15751195093	0
49999.01544000135	50031.23030123682	0
49984.04955694483	50033.704391224725	0
49996.34341982974	50016.06335658903	0
50003.28740459564	50033.504668726906	0
49991.228567853206	49998.994701024145	0
49998.48690694425	50034.82578726027	0
49978.796080530774	50029.228557862385	0
49972.68784987362	50023.40757561975	0
49979.767530607896	50006.443727209575	0
50003.901374846355	50022.071294366	0
50006.68412061943	49996.90955893893	0
49984.807419862154	50032.82916653138	0
49978.76889817724	50004.212907244015	0
50003.12234167268	49996.03595609164	0
50015.35949676402	49981.16546488212	0
50022.09116220106	50006.067597515845	0
49983.69614882663	49993.828876330015	0
49986.78398419033	50021.42345671076	0
49981.729597247	50017.71289487197	0
50005.12751088182	50026.85013294925	0
50006.22458721331	50010.28292114303	0
49996.483865586386	50007.00468741623	0
50009.52473506737	49992.39278211181	0
50014.49173332011	49995.93493838386	0
49994.50958438835	49996.90612479115	0
49987.59907203679	50009.38172949153	0
49984.960476002576	50031.0667794853	0
50008.74957161253	49994.92256567525	0
50010.46636301196	50003.077502344924	0
49984.148036034974	50017.19326230654	0
50004.971353289846	50029.65237519613	0
50012.70520670574	50000.99789815918	0
49989.42472028371	50007.06726861293	0
50027.670453407736	50018.20325321183	0
50011.440803861224	49968.8031552737	0
50037.945541020505	50011.155881581384	0
50001.96560497818	49985.14721363819	0
49991.94746759981	50013.46046976003	0
49999.00956378052	50025.146383235246	0
49982.77803511375	50003.13282277213	0
50014.11323694496	50000.20060613697	0
50023.13171616355	49987.58322604696	0
50004.21835121946	49971.40399318016	0
49990.15117831817	50013.05817990865	0
50008.16124251416	50039.635897582004	0
50007.9107866898	49997.54848848105	0
50000.976005797296	50001.37556251932	0
49996.1869171375	50012.1411597242	0
49981.777229712156	49995.12804494148	0
50010.25573551855	50024.995130932744	0
50002.20217308013	50029.874141640044	0
49990.618018822985	50036.4754032552	0
50022.654906278236	50014.17767062547	0
50000.18629733061	50004.775095715304	0
50025.70954018735	50015.05150700048	0
50028.39076938722	50013.5273054852	0
50004.52778030394	49989.54551679142	0
50016.11597760707	50023.63763528583	0
50012.06226017531	50002.80007589341	0
50015.57500712852	49976.59380574366	0
49994.04699387851	50036.766962947055	0
49994.23147591261	49994.86285691521	0
50014.20591833191	50001.96130031095	0
49991.086709624265	50026.4410707605	0
50011.53302681228	50007.14228004492	0
50017.28634181816	49997.76666689308	0
50009.97828130183	49998.98694511831	0
49998.42280858828	49997.16648699374	0
49981.63287193219	50012.98265475019	0
49991.38352638326	49994.802665766714	0
49998.19710648119	50026.74208698699	0
49989.2673735177	49992.100332574526	0
49983.60754580687	50026.18559871288	0
49994.711411941484	50029.90708723193	0
49985.614406423905	50041.25400036813	0
49989.39807355238	50009.12529163965	0
50001.85647537816	50002.18674254224	0
50007.411759296454	50011.884343995625	0
50012.52113279647	50010.93874121604	0
49995.30592486966	49991.43488924765	0
49979.11028741994	50021.34781520681	0
50011.93847514872	49994.777266105055	0
49997.2733219588	50022.30152669196	0
50003.09050523105	49994.98168183356	0
50023.58458192335	50010.008031241385	0
50024.400635161015	50015.63969515379	0
50009.31669316404	50000.960651664485	0
49988.547157255955	49986.54015875034	0
49987.42716531743	50019.481186598656	0
49984.02617602661	49992.260688525654	0
50006.996567558	50029.43673642438	0
50011.17538221257	50014.127750046806	0
49997.479248524534	50003.13788148927	0
50011.23886805816	49977.80876427163	0
49992.68056377014	50025.21909796744	0
50017.791785206966	50004.10504468356	0
49976.18799995448	50019.12711047864	0
50003.16269428631	50018.86082004992	0
50013.78688239874	50015.99415080916	0
50034.04869841953	50014.82994020081	0
50020.13939552426	49964.31969397732	0
49993.31683021726	50002.431098134926	0
49989.127824122916	50001.31052695597	0
49989.148691333205	50036.650567528675	0
49992.04054653573	50033.88130223572	0
49997.310770919445	50036.47767098101	0
50014.313896486216	50011.5437939993	0
49992.59109417176	50000.573211457	0
50003.566652880276	50030.50523785303	0
50008.267877108185	49989.07992392232	0
50003.849215893635	49983.772560070334	0
50027.92889428372	50020.7037335592	0
50021.73705097939	50009.564116499336	0
49979.67136981523	49996.9167302186	0
50023.68623823112	50004.8260394773	0
50008.60181165578	50003.29954302877	0
50007.03426341326	50002.78519483586	0
49994.34337435215	50032.255215823694	0
50008.65204366756	50021.587738195856	0
49991.824498461094	49968.903099107214	0
50018.683804969405	49969.64528418167	0
49994.911833902814	50002.06249770319	0
50016.093547154676	50001.04383182233	0
50014.49326475696	49993.41580814624	0
50010.70785577176	50012.68365077591	0
49992.09018308693	50030.92397957105	0
50009.82484592517	49966.31554819194	0
50009.86338540017	50029.15447883959	0
50017.04459773899	50009.42883168941	0
49975.05479511751	50020.48444939664	0
50018.814266957874	49976.935422037845	0
49972.86988915821	50011.1602949544	0
50018.73839936864	49964.38397057632	0
49986.31902075687	50007.88823209961	0
50037.84677869666	50013.49214320599	0
49986.7626497455	50022.57075428513	0
49991.27558686835	49997.38676047086	0
50021.65196854081	49986.9755175455	0
49991.72022925353	49991.05799227098	0
50014.31039277268	50003.195809406076	0
50006.33076488964	50021.85080608137	0
50002.45842725257	50020.733578880114	0
50011.95436890833	50032.05146346114	0
49976.475326719534	50026.32249645093	0
50004.463461898726	49974.22705170795	0
49979.26540775074	49998.92037446053	0
49985.75689271241	50024.974625693074	0
50016.455724572654	49985.246793367325	0
50017.17577699267	49991.01902038148	0
50000.601946745934	50034.29818728195	0
49992.16185760877	50007.363039662254	0
50008.80198918544	50016.70893323739	0
50008.86332272949	49997.23757014096	0
50005.45492158128	50004.812675392786	0
49969.349246922604	50022.47156029463	0
49976.08853392796	50028.32756045967	0
50002.331688862534	50006.25738942542	0
49985.74764509577	50012.984861611265	0
50002.02318493679	49998.08436648884	0
50001.91558525365	49975.034283284134	0
49999.095815587745	49982.605861267206	0
49978.35180052781	50017.54967237323	0
50012.38340044227	49979.87179005157	0
50023.600333695045	49993.823460517066	0
49990.4001842264	50016.861106052296	0
49996.075796262594	50028.875218757785	0
50009.63871960279	50009.357844056445	0
50014.32338329563	49980.620621059534	0
50004.370390024604	49999.55927239333	0
50009.933266449494	49981.04026973331	0
49998.279070073906	49989.14790118183	0
50000.09027862911	49985.965986953976	0
50007.58425433884	49982.493922115704	0
49993.48622997502	50027.222240225536	0
50017.4955434832	49965.03907990478	0
50010.51554905166	49989.16362642156	0
50017.824674773416	50002.22275061968	0
49990.75178922058	50034.86742795569	0
50021.88043196609	49961.175165641675	0
49996.64421145819	49998.7371607102	0
49991.75780021829	50019.4660592154	0
50027.913500418224	50017.15451996617	0
50013.81569746937	50019.689133858	0
50004.28831352451	50038.52084396365	0
49992.77931921248	49991.59900125161	0
49978.65701512325	50012.84377515613	0
50004.77482026446	49976.135135741635	0
49995.813684054854	50035.236614467474	0
49983.03468438865	50031.81985864512	0
50004.71734782377	49993.66931775265	0
50025.85747707013	50011.10938751277	0
49968.74387753086	50024.80184334084	0
49983.529336245294	50009.64252562868	0
49993.39848285341	50003.617739878144	0
50014.46718570509	49983.96089301351	0
50020.173441734536	50016.480228422304	0
50007.693507416174	50033.053834120445	0
49993.186312447346	50024.280714627246	0
49994.973836738965	50021.34108776201	0
49987.60408232425	50005.36708203352	0
50009.56722554615	49985.41140067304	0
50011.064823329914	50009.00448136461	0
49987.27549327144	50024.53233017405	0
50005.69923091442	49985.19514755773	0
49996.55414988045	49990.38935152011	0
49995.07237807018	50042.04749290123	0
49995.256284043724	50007.171566107325	0
50004.63754884523	50025.44366895706	0
49993.49255571869	49978.12434827637	0
49989.83621802233	50027.89987456958	0
50001.51715467434	50004.43497947403	0
50001.41748931328	50028.01783116377	0
49988.46472947548	50014.56638681003	0
49995.615601532205	49989.10904325816	0
49999.81186632161	50032.984149561446	0
50018.44718751919	50011.09523383245	0
50006.87791557796	49974.77446315902	0
49998.651631418616	50001.085531096855	0
49973.43281330659	50016.31538166456	0
49999.58320808095	50030.37685735507	0
49993.2894251306	50029.713716955564	0
49975.40500419498	50029.76201243983	0
50024.11542290242	50025.79299951493	0
49999.27756647585	49989.79791973968	0
49975.331603970415	50018.305052245814	0
49989.444688856944	50015.01093933485	0
49977.12504489644	49984.27347298042	0
49990.25690366514	49976.93831099457	0
50008.542487659186	50029.22940403769	0
50030.156146407935	50022.63532110915	0
49982.07322711716	50040.05289780173	0
50015.510839560164	49974.52445377229	0
49991.451148315326	50008.25060634001	0
50004.828070634074	50001.96933190945	0
50005.25330437662	49996.96558677492	0
49985.312292490395	50028.4759868639	0
50009.362837543355	50030.82482796203	0
50032.563228420164	50009.47854831758	0
49995.611104707394	50005.87596824924	0
50030.271117137454	50014.62710637189	0
49984.88558796916	50014.44361380154	0
49964.64000266914	50008.941933773196	0
49988.96237106808	50042.15384836116	0
50009.56366943694	49988.76303901595	0
50003.12119682203	50036.8696976103	0
49992.18350608743	49998.14283062459	0
49981.495117914346	49992.42868929224	0
49974.716587797215	50013.61636381599	0
50007.40338647013	50005.50670355559	0
50004.1132212756	50009.0422421293	0
50010.68776219184	50018.411945879954	0
50015.32555646248	49998.84607093262	0
50030.745394478356	50020.15587370813	0
50025.03173903792	49992.682176105074	0
49972.46927924088	49992.61330818193	0
49996.89332440772	50014.40214761091	0
50028.82168033592	50008.767927582856	0
50012.027869657475	49992.27122572834	0
49986.86969018716	50002.801212535116	0
50034.801909062	50011.167777959345	0
50022.083673384936	50010.63417620861	0
50009.30764203974	49972.31312632704	0
50017.07057036618	50245.8976281782	68
50029.83019049844	50317.93733993722	68
50095.88078928443	50356.160479008264	68
49961.81113034993	50334.72341466204	68
50018.25829994232	50176.81113435761	68
50164.88418154957	50352.01862141273	68
49911.533297526534	50276.68846551049	68
50090.42451518273	50179.33465814998	68
50232.89999978393	50327.29700411572	68
50158.76738427314	50150.15820031509	68
50060.1503383188	50418.34533537252	68
50291.608237177774	50280.31464159045	68
49983.22447021935	50429.874253680646	68
50311.346301189515	50211.70948378952	68
50153.75422435627	50429.03826963891	68
50030.35119360215	50103.52826970823	68
49990.57174871249	50037.089163000084	68
50216.33747865458	50398.543545792854	68
50238.86577766791	50231.980969687385	68
50089.707667784176	50053.7113685481	68
49893.643228003326	50369.57358726203	68
49844.04607991603	50248.306087584024	68
50069.419169367575	50487.937794847996	68
49837.67856973661	50326.84108715961	68
50364.17730142016	50283.26878706595	68
49775.065465604544	50233.38192784819	68
49712.26345512627	50190.662787230896	68
49931.79485054958	50080.39991587368	68
49934.989264277	50486.977410002364	68
50382.26795056224	50356.069914866355	68
49928.39383360547	50004.2579750343	68
49853.59324604043	49998.994922505706	68
50082.5138900799	50273.10282153344	68
49859.569120911176	50433.344205958376	68
49647.117770666584	50151.041431977144	68
50050.2147235848	50554.86667224915	68
50122.70558078649	50534.42827364437	68
49935.5361297234	49929.91357431213	68
50159.306868104075	50076.62785783614	68
50438.379710600995	50271.99012799885	68
49787.63941985982	50028.58073466732	68
50298.783210240625	50359.41249234809	68
49895.559225326	50551.33859242342	68
49946.140097096104	50186.33902065293	68
49818.589232401006	50498.84605102902	68
50142.966971354086	50007.054462708744	68
49861.39045941676	49911.51855892472	68
49775.06188290079	50099.51479230538	68
49968.707798582465	49861.57210556435	68
50342.78599435786	50419.11394404854	68
49707.346940118994	50061.986791069954	68
50511.585288251066	50269.85255922494	68
50223.92946125451	50105.83045624215	68
50198.763153297135	50545.40428070006	68
49799.554245634936	50394.04423336802	68
49787.2205423668	49959.526838033744	68
49969.875387827036	50551.973977683156	68
49841.47123613426	50076.69191380997	68
49623.27250730942	50217.939234131925	68
49868.49148218271	50179.99650773452	68
49915.041108688136	50623.69742254087	68
50090.936816209614	50612.97022156316	68
49825.34124305745	50584.18175495729	68
50487.887382704175	50201.09473751386	68
50143.42448318946	50233.87464337228	68
50176.56119328757	49943.12314789683	68
50262.1934975217	50504.66990624245	68
50053.12005385766	49990.01294197354	68
50004.71257276372	50613.219759342086	68
50051.721259232	50673.762095841375	68
49987.09084290308	50715.68091505102	68
50215.61906074393	50005.689446841374	68
50436.30831025198	50145.33128188043	68
50125.36776847682	49891.41578115704	68
50061.84054657632	50748.84357643906	68
49659.05267923192	50284.23755550328	68
50057.03904395782	49913.52052569613	68
49731.3476404746	50364.39201637439	68
50333.29677185151	50509.85198711706	68
49642.6422237349	50025.55543186865	68
49719.83529477785	49975.40574562778	68
50577.84086794856	50295.90258324062	68
50474.21646939821	50083.97454481671	68
50408.84204597413	50504.0275047199	68
49898.4366681472	50695.01421874342	68
50145.03762309546	50668.37371906199	68
50274.058535742355	49963.907754775064	68
50456.23930891955	50368.07602722368	68
50285.64645720867	50578.02191177379	68
50086.90520197262	50815.24314939071	68
50360.26368851101	50147.04486270855	68
50538.45314973226	50053.74096616389	68
50313.71179350845	50025.18891800197	68
49990.178109070825	49794.298392772616	68
50496.55618245619	50430.41427470883	68
49802.13713260762	49863.1972414197	68
50033.03156188686	50862.847877129796	68
50384.25480934976	50216.64261152712	68
50384.12097199766	50081.90821823292	68
50572.4101589961	50429.01800352688	68
49599.21108324931	50321.11632182552	68
50359.36364883707	50578.70323268786	68
49614.87420616936	49955.37650948768	68
49836.6707939494	50740.949557043	68
50025.55313738834	50939.53470008123	68
50642.91203203128	50323.19024415189	68
50713.608533315484	50294.196491280694	68
50421.53050655591	50429.71980922914	68
49705.80850514858	50432.189894983196	68
49802.53081237316	49790.50432685091	68
50192.8206304897	50725.97010566927	68
50156.52036489915	50802.82138820557	68
49755.82546404089	50538.83811393465	68
50396.725682668475	50642.83768650255	68
49568.883012695806	50164.40435456924	68
49788.58994640218	49721.96202870106	68
50589.44827411685	50109.3782629048	68
49887.14762599967	49844.15833653393	68
50638.6499920079	50400.76502899621	68
50596.52850634481	50181.26375829594	68
50715.83960722432	50370.7396425231	68
50782.17348301339	50403.117787300536	68
50257.16370445969	50751.48387950033	68
49794.31558766482	50796.97795083978	68
49977.20629860111	50792.232467167414	68
49860.887523266734	50822.231805046475	68
49644.95118139314	50385.879568070704	68
50555.42226751473	50498.85284957787	68
50631.59097990633	50471.357406511575	68
50754.85393301082	50472.1459571501	68
50282.27564932029	50147.49321673769	68
49544.01762113771	50236.36234159209	68
50574.41080538751	50571.95392872223	68
50386.31592622025	50005.06470784741	68
50332.00392424681	50670.17385502339	68
50697.06683472883	50521.78702405947	68
50166.77014882337	49830.13460641422	68
50239.63634084889	49899.573991049336	68
50645.50278630485	50058.20844829643	68
49774.53565073647	49648.63633650289	68
49469.44594502293	50234.33423097645	68
49955.47762073012	50863.24894350075	68
50469.390340699625	50639.98756188888	68
50055.4621708266	49822.609452918456	68
50218.731799029294	50616.438238305556	68
50707.69487166931	50023.66123440026	68
50683.685906674575	50598.51180886774	68
50200.135989197035	50865.0078282347	68
50761.911761490315	50234.327485360736	68
50776.52444520875	50161.28275769454	68
49941.5851647067	49734.41590921061	68
49531.201879590524	50353.86390611293	68
50726.54200418431	50107.73370690201	68
49527.31810691093	50102.80502154331	68
49542.5626717686	49981.09761788447	68
50776.86561779986	50054.43979891883	68
50059.03310335759	49753.58521465395	68
49993.872825622704	49679.3439678053	68
50598.21333587101	50006.72461726475	68
50808.862024552705	49984.32339447338	68
50812.21764824948	50290.21509279269	68
50632.53063552413	49938.574696314594	68
50461.06037208741	50549.51095928667	68
50342.640937181095	50745.32923140865	68
49697.66432744854	50576.851615491774	68
49691.97914410085	50505.70848659862	68
49622.59956812318	50596.83253920979	68
49825.540909311196	50670.08117218744	68
49637.94667928131	50665.65322535783	68
50443.17616851724	49963.725793908816	68
50096.1589782405	50961.43114421396	68
49708.17716328572	50660.21755136853	68
50065.09447458909	49680.42782076032	68
49788.58088617458	50869.98928358885	68
50381.37238828044	49931.99863736259	68
50819.21263474821	50503.920357719864	68
49934.994908793735	49637.374543916594	68
49863.202053852474	49619.519470923195	68
49454.2018530756	50161.25478244994	68
50867.59779197811	50445.755162026515	68
49597.87536473729	50092.93002288203	68
50131.86708851612	49753.31430147886	68
49456.77737121698	50087.626415343504	68
49765.13932617471	50711.28152173625	68
50230.303326746354	49797.83282091221	68
50846.42700260041	50575.426222243696	68
50535.86341007513	50356.85377334655	68
50112.82414381139	51034.676614685966	68
50458.67389483958	49891.55148832296	68
49731.34627539685	49850.46450152658	68
50382.36382119903	49854.7189013591	68
50881.91976476538	50313.51971038578	68
50670.65356439994	50179.503974830615	68
49406.473360202384	50030.233688232285	68
50280.43045964111	49739.61556340635	68
50283.3751056653	49844.20221452316	68
49658.402539435585	49853.128393775274	68
49568.52994088688	50658.465900897645	68
49438.93863873848	50299.35113698718	68
49378.37115538675	50161.08142589235	68
50773.762378784035	50590.166213236545	68
50847.10838829097	50064.44621322216	68
49770.1705040961	50304.21383826097	68
50105.42744583577	50884.01635768141	68
50142.817677612606	51097.62586494024	68
49796.92128666702	50939.85770030845	68
50481.99196990655	49821.03265811107	68
50943.4693792669	50433.674335520074	68
50527.0183945279	49906.811522666205	68
49719.45138229618	49711.82290211013	68
49603.17840308796	50443.693484782	68
49496.63404642712	50417.79119246986	68
49392.817841004835	50237.24738354182	68
50838.068627049746	50207.22296585208	68
49650.96555739148	49688.449159217336	68
50879.52709626862	49987.21513561124	68
50946.96555880217	50274.242112133805	68
50857.78166587001	50643.73816377681	68
49594.24195620091	49644.50109837238	68
49933.38996562383	49566.195830090604	68
50817.14789232199	50708.225280128936	68
49726.12472025428	50954.613078954426	68
49948.648641650856	49496.00558361002	68
49331.16295505167	50021.35478659094	68
49874.3223659035	49751.145888586594	68
49905.18138451399	50764.769836150896	68
50310.54342732578	50809.20444849998	68
50664.02147508479	50669.66083600976	68
50614.94003070392	50719.3599429409	68
50068.55039468774	51096.81865110771	68
49593.14758179583	50514.99443542542	68
50411.20844639038	50728.21740847246	68
49747.39249380695	51023.68406225407	68
49759.37370525024	51099.77204104892	68
50160.52609152102	50933.18868435109	68
50577.484165612965	50661.331916844065	68
49683.39647645773	49774.351785641345	68
50366.76775851425	50851.95101260294	68
51019.44694177849	50262.265337449426	68
49654.63380456275	50975.84265766081	68
50332.10506880104	49785.820685336934	68
49436.99232586525	50372.729604935004	68
50953.33294708504	49966.67239987169	68
50513.18068456799	49987.459807289684	68
50341.69137577532	50921.7234814077	68
50563.81219956662	49838.84404616231	68
50035.95513796467	51014.514309139966	68
49996.38467006451	51119.511977720154	68
49984.88433626894	51194.808036288014	68
50700.75816867788	49912.01590669948	68
49578.22424876713	49712.66305112481	68
49368.7880754484	50317.49704782766	68
49487.69019690498	49927.44637093243	68
49990.66890482767	51265.042920865824	68
51085.39042632894	50241.25312943803	68
50315.799130746425	49907.53295660431	68
50967.99373602452	50042.70779802521	68
50910.06607273136	50500.45455762479	68
49489.45486391053	49854.11007907187	68
51083.99086592486	50168.49714589456	68
50795.24113564171	49910.33978534322	68
51152.340401471556	50196.108963723804	68
51162.18291774539	50265.46235397804	68
50539.86655171576	50737.116913450016	68
49864.84896451641	49529.348077658695	68
51114.799596956305	50105.20322214248	68
49780.87714777774	51165.387913597144	68
49793.89694815065	49526.084994415454	68
49863.328950103256	49457.75722477392	68
49640.21847559131	49587.10633976523	68
49842.993620609974	49383.61582094314	68
49966.641912015555	50987.20300435549	68
50397.168401763	49756.31005768858	68
49826.26337163906	51218.75308270401	68
49711.783792522976	49617.096227968446	68
49304.36916531702	49955.5533773695	68
50165.14852278636	49683.16024159934	68
50157.90071934466	51173.66397022392	68
49830.034018454295	51004.373155462956	68
49789.44284254127	49453.80155820011	68
49297.8999947837	50298.47964385152	68
50917.09401545275	50588.8564425457	68
49662.03115751443	50739.824692814334	68
49558.13669566373	49911.55620120812	68
50524.722281199385	50141.67365542854	68
51023.93026381841	49983.567984627545	68
51068.66575177525	50041.447125733175	68
50925.338900518735	50678.59889241522	68
49476.56844397164	50008.94833279386	68
50190.899232694355	49612.29138430506	68
49263.405259697	50366.42921792357	68
50834.404926715135	50777.391239982986	68
49913.36516924054	51213.4827282533	68
49320.69787728467	50208.61067071483	68
49697.47975558704	51145.85511797173	68
49329.52281200277	50103.706450390964	68
49684.81316466362	51067.48740408829	68
50911.4026388618	50092.72279262677	68
50355.89941606731	49698.79050212691	68
49722.389160037106	49484.44402041669	68
50528.124401713816	49758.2104211995	68
50393.19215571149	49631.33048076461	68
51090.11190245221	49948.776664180965	68
50079.52627972217	51167.86384566685	68
51015.83646912049	50103.8748009394	68
50639.152007941244	49818.68387557039	68
50685.777280779745	49763.517281687215	68
49329.66677392274	50406.51186623193	68
50028.13742653321	49616.42971746917	68
49690.28988069486	50803.33879287954	68
50541.72909532346	49690.00650651865	68
49832.756254800464	51117.41009387085	68
49265.79516802467	50064.94963903179	68
49409.650956169906	49959.22319296413	68
50970.60299663495	50538.25413268039	68
51192.53074343218	50328.6933979157	68
50968.81403143798	49899.35193674332	68
49899.54430060571	51038.29005824301	68
49926.61076364002	51108.58341399051	68
49185.60735548671	50368.98020451488	68
50989.21776283226	49825.77769075488	68
49900.80234106859	50966.22502909135	68
49923.6002384817	51288.36285048514	68
50423.20785267543	50797.87367088053	68
49531.069361741	50482.63284591739	68
50764.7937542593	50774.652134729244	68
50538.972564617965	49619.5781414612	68
49712.738408349505	50877.79845077654	68
50760.713724520305	49749.278663349374	68
50653.30036839025	50246.79831152697	68
51008.862308778276	50333.134253697564	68
50592.912822499224	49567.05385486875	68
50455.670258044964	49586.112229861945	68
50984.33244031154	50639.7273557558	68
50118.42351340464	51237.69617143258	68
50896.950042609154	50812.35684610632	68
49337.695236340835	50477.160967672775	68
50399.971377819114	50971.6696435493	68
49739.95657605473	49395.6338095612	68
50784.953183899335	50848.1173920129	68
50663.85249052763	49580.82673923387	68
49531.61274025877	50562.73540653719	68
50747.82998243669	50682.85435658598	68
49794.288264229916	49334.287015291586	68
50615.008676309255	50796.733760106225	68
49266.23967772932	50463.61291943629	68
49598.05898584703	49813.60143160955	68
49420.10222839376	49868.751772391486	68
50214.218667425266	51225.363460786386	68
51264.793535504934	50345.25278731595	68
50967.92894325252	50825.52003257505	68
51013.031050029014	50427.27352104794	68
51076.35928610967	50367.78582589367	68
51232.31498897432	50267.23303188362	68
49915.28540343935	49390.73789303172	68
49665.540176691495	49436.68451129353	68
49623.85141205271	51116.02428682232	68
49579.18060663591	51173.6675407964	68
50429.51853057625	49694.5554243821	68
49588.57617905774	50945.20255592209	68
49590.286010683776	51242.01042440556	68
50933.69325185794	50749.450972401406	68
50851.765637958175	50134.23239810708	68
49459.19874899822	50506.54623371313	68
51329.88794349899	50384.723248558956	68
49645.16295038761	51196.55315290195	68
49865.948283839665	50895.243580473696	68
50212.500749431674	51083.01522143166	68
49850.89324615275	51307.941123964	68
49783.31481638598	51344.77182468373	68
49241.88023275673	50252.96453656572	68
51234.52699555345	50416.754306365474	68
50216.762393753066	51009.85294724051	68
49978.90713879732	51334.10829717352	68
51002.19739516773	50728.83797189732	68
50242.05334128069	50930.6807044348	68
49656.06872997352	49506.45453225406	68
50418.30463441452	50902.690464443054	68
50005.42960736873	49444.88741058285	68
49597.9739296019	51018.289421397734	68
49777.19664230611	51267.88073475693	68
51038.59241910541	50830.70710954687	68
51104.78002674298	50870.151971779036	68
49651.91382336068	51279.49655628178	68
49951.91686819499	49323.57980797952	68
50496.555880596155	49526.77413959882	68
50026.81977241023	49316.044271159626	68
50499.2592867106	50806.165192398264	68
50595.030067427106	49495.7477627205	68
50270.17529187876	49666.554702185924	68
51393.91222236597	50423.99255843275	68
49389.3796888942	50528.49893460639	68
51039.982725508016	50551.40579068245	68
50972.31724106307	50894.87539179833	68
50304.29180096391	49604.2241294159	68
50728.99125414312	49845.99625628439	68
51286.60692467563	50216.4895356854	68
51184.26241384829	50080.13138417962	68
51418.13710718665	50359.11870344998	68
51452.788420441124	50471.772129479454	68
50547.162891337175	50856.18746368756	68
51378.1601850906	50496.26854865311	68
50249.03831492991	49553.19879483774	68
51244.280138059126	50491.962302946326	68
50919.91929523967	49836.00208015746	68
49847.464681884485	49277.646464447316	68
51505.62893110501	50421.69453216035	68
49347.08303195705	49883.63707886765	68
49247.3384953829	50530.34940667106	68
49513.20310816338	51139.597296665146	68
51327.78672703923	50154.7597140841	68
50217.31195878011	49486.59211981077	68
49175.883258027934	50511.13277440744	68
49133.008011139485	50418.85521413367	68
51162.569170365445	49942.672050211666	68
51250.06346976899	50110.218072481475	68
50608.38211537592	49728.429121449684	68
50837.24403002972	50902.83091096439	68
49650.81258058144	49362.74855216061	68
49508.04658935003	49734.89068305906	68
50129.826223633594	49567.73745922694	68
49313.131776050206	50571.68208665178	68
50043.73371812952	49386.53743182971	68
49236.27153424721	49979.19448319674	68
50661.64818264994	50854.43256008529	68
51078.2758814362	50727.528397970935	68
51194.77382817218	49879.5445928168	68
49763.112139664314	50617.38606593462	68
51127.09134132965	49857.389703774934	68
50788.60182326373	49677.16993157415	68
50315.837916408804	49533.37150695991	68
49531.150685273584	50903.74877796322	68
50148.09323347039	49480.56226044161	68
49500.8224528445	50835.541937492555	68
50764.53523712327	50930.59365709138	68
49387.86463071609	49799.31572998598	68
49541.172870715294	51299.16931039333	68
51087.03406508412	50498.04914530102	68
51346.478229992805	50263.2780201797	68
49882.82538474299	51372.26791176835	68
50284.44909100298	49468.63720593744	68
49493.91048067931	51351.08649993471	68
51179.80768378575	50881.46480053561	68
50283.088712697325	51052.25756419481	68
50899.48006555463	49911.47266547588	68
51104.37543955907	50947.06706181827	68
49497.228977283645	50684.397213581586	68
49528.21570181309	50992.9136386009	68
51518.66791260944	50501.977760107366	68
51150.830126780544	50702.3294787681	68
50284.25120294687	50875.6951050258	68
49165.41394034071	50579.705331852965	68
50904.11131019542	50929.15473736639	68
49463.1870668384	50938.25694790506	68
50329.03868842159	50996.28514838239	68
49442.93393330502	51298.51292655412	68
50199.75457554201	51294.479816358195	68
49526.11458769463	49659.64815613185	68
51581.04355801155	50533.08139008492	68
49117.54198567808	50636.636932773836	68
49726.921856351415	51209.69316207969	68
49507.20875903599	51066.19788272209	68
51223.57558672055	50682.34290995653	68
49515.349966149006	50765.74111363165	68
50833.450569275956	49623.50620477839	68
51006.477803644164	50175.4031476103	68
50287.49234256624	51199.92835662551	68
50611.69641934311	49653.16195644018	68
51146.28379676358	50386.59850829479	68
51462.690961803324	50545.9003168023	68
51113.97041905693	50792.81780472397	68
50308.55652003406	49395.005681349576	68
51070.73177540528	50622.57923149246	68
50847.89999642531	50977.31107063338	68
51180.85528466141	50620.86362395387	68
51251.64032276584	50868.33513512684	68
49311.863551460665	50644.896846060554	68
49576.1712800006	49552.198171454766	68
51141.016792908005	50017.945138109986	68
50509.00926630145	50920.994853036944	68
51158.76075751615	50991.12882367929	68
49263.87728313244	50163.14776248223	68
51234.32030986104	49971.49923689559	68
50528.43413205787	49464.38351913848	68
50172.955219505675	51367.60364618843	68
50050.43717044462	51311.55536015178	68
50027.21796005324	49516.0561817895	68
51061.19066920248	49818.14603541221	68
49624.63168787284	50835.88118165204	68
49507.85888567997	51423.37682264387	68
51130.284935753334	50552.30990380776	68
49606.190783465696	51331.83370684592	68
49471.465978704575	51234.52022166352	68
50556.76525595497	49400.06231867854	68
50507.265757719746	49350.5410494298	68
49406.34861258018	51199.6112309405	68
50806.27326521455	49802.163163042926	68
49583.25881801598	50748.94375288412	68
49437.42393073065	50790.29719164928	68
51277.612787210615	50025.582586911594	68
