# Supplementary material for: Abundant Topological Outliers in Social Media Data and Their Effect on Spatial Analysis
Source: PLoS One. 2016 Sep 9;11(9):e0162360. doi: 10.1371/journal.pone.0162360 (PMC5017681; doi:10.1371/journal.pone.0162360)
Supplement: S5 Dataset — See the respective attached file. (ZIP) [file pone.0162360.s005.zip › S5_overlap_lws/clust_7_16.csv]

50000.0	50000.0	0
50005.617866136956	50000.0519731636	0
50002.52047643192	50004.876090250946	0
50002.689334711264	50003.13657812308	0
49993.82957819091	50000.67820598295	0
49999.02133034173	50002.74311771021	0
50000.62508924751	49997.57153556058	0
50003.12463782944	50000.09610427862	0
49997.57385027558	49999.84121669528	0
50000.7474054147	50010.00724846448	0
49994.4714122237	50008.6578664922	0
50009.65697956892	49993.518401903086	0
50006.21919399996	50005.54852243241	0
50001.095320914435	50006.51696888545	0
49997.76648551505	50011.80979805977	0
49992.871942356476	50015.39754370275	0
50012.74981278483	49986.73871695857	0
50018.58647191826	49990.55611261125	0
49993.479156172514	50013.71835514086	0
50015.96499319302	50006.705808788436	0
49989.3655601913	50011.220919868014	0
50020.12901804716	49990.64524344877	0
49997.53397774438	50013.28163175991	0
49992.02291687238	49993.22394946702	0
49993.70087287382	50012.49075380555	0
50014.038708603686	50009.481436982765	0
49990.5206090736	50010.10707474396	0
49995.815075999715	50002.757859915895	0
49988.57262477311	50018.87567586168	0
49985.205754429204	50018.991416067714	0
50000.753092597726	50008.92987510806	0
50007.12835689727	50004.5064469943	0
49988.18316939765	50021.965627571284	0
50023.00980510928	50012.84799172331	0
50015.303310407464	50002.549411548316	0
50003.71952171015	50003.70894044671	0
50008.88986368925	49979.077652611086	0
49996.81979534139	49995.34390749475	0
49998.94671960802	49990.96645783639	0
50007.58827520875	49972.71365685861	0
50008.876317257826	50005.85307888341	0
50000.8144250401	50013.706889942834	0
50003.714838425534	50007.820901458785	0
50001.588387733704	49976.2283774819	0
50016.100105237405	50010.206884821266	0
50001.35678820628	50015.50812547974	0
49986.21253594532	50016.916857276745	0
49996.35393901498	50000.28888942667	0
50006.46273709469	50012.86513056279	0
50004.75420497777	50017.69122242193	0
50005.66435559645	50003.276707844845	0
49992.34798452613	50027.8751629872	0
49995.45944176766	50024.66749863028	0
49984.74545734642	50026.693621182414	0
49991.107740510946	50005.27986082665	0
50002.66515454976	50012.75072682848	0
49981.244047583124	50021.223953608634	0
50024.3612314805	50010.80504013063	0
49999.239320752036	49976.959525565035	0
49987.115787018316	50000.97386580161	0
50005.81254185144	49991.93259326773	0
50009.513775259125	50007.19859393015	0
50022.34214683989	50018.54227954308	0
50018.211643719034	49989.32904480352	0
50004.547079700096	49982.58527082029	0
49988.8456146988	49993.5372812326	0
49990.448020219235	50002.43383338751	0
49988.8883163795	50025.70348757823	0
49993.95605091015	49990.62298435866	0
49979.57349343251	50017.44743331287	0
49993.61998194337	49998.8335980756	0
50014.931316771435	49985.91142186888	0
49993.608343833825	49992.74728509485	0
49977.440538726456	50020.13597552961	0
50007.968850473684	50013.02057694987	0
50013.34750767807	50004.97356768187	0
50003.200530054564	50017.44372002275	0
49999.23305352258	50009.409663930746	0
49991.425046132455	50023.405105677804	0
49994.724523319564	50019.00029264135	0
49991.27881765631	50010.76046682384	0
50006.84586173645	49978.00618291794	0
50028.831314768526	50011.34911333689	0
50001.3612650346	49979.21196468529	0
50020.98863127538	50004.80596532164	0
49998.75093557429	49995.82732925432	0
49995.4441258003	49997.28253788326	0
49991.489081565116	50012.21829990068	0
50006.24099323281	50011.48454490207	0
50004.79866590971	49991.89932227533	0
50016.233772829895	50003.19904894724	0
50016.714459267714	50015.182749829175	0
50017.7315448403	50017.16734048088	0
50021.991572317085	50017.52189201108	0
50006.91518930322	49998.42962103721	0
50007.56048927315	49991.89347014625	0
49993.93809606977	49988.93913320493	0
49987.00664227186	50012.58033247648	0
49997.0858178483	50008.93395138812	0
49994.04919956522	50016.66461972759	0
50011.84285352973	50005.72617756539	0
50014.481944166946	50006.68362759123	0
50007.871174675056	49990.44715453634	0
49993.63386266311	50008.00409428245	0
50022.74306037996	50021.18141586944	0
50005.93254669708	49984.05523899566	0
49992.24889826113	50009.939607623324	0
50008.4427934885	49998.58463635654	0
50001.04290890485	50011.37214186102	0
49999.3052704781	49993.19977632991	0
50010.89753360852	50022.16578353757	0
49993.175524820836	50006.918569045156	0
50016.91622746796	49988.41137453173	0
50003.59408194109	50010.58844588422	0
49989.481770527505	49995.4861177332	0
49984.73585085144	49994.20070302458	0
50012.837114776354	49985.1365133406	0
50000.34305247011	50012.785151609714	0
49995.93687457166	50016.99500522154	0
50003.31097355637	49986.238309245724	0
50000.04605916713	50022.082498322925	0
49979.589436539696	50028.499326432466	0
49985.52414874005	50010.01286309389	0
50007.108907010544	50020.95847414887	0
49986.966473469394	49991.51938352491	0
49996.327747491756	49980.00227674999	0
49988.17212697217	49996.38698153703	0
50019.31313217457	50007.61923985611	0
49992.53588896353	50022.37133355393	0
49999.09466713823	50013.476121375024	0
50029.14446966455	50014.75448633938	0
50013.38928689112	50014.433837214296	0
49991.27886238349	50020.93796858425	0
49991.83480712943	49987.47643329798	0
50024.589045646135	50016.69583277622	0
49990.247207031265	50014.37724764673	0
50003.43966867959	49997.20275845644	0
49979.17630883298	50019.5881879999	0
50004.97473340724	50011.470830402024	0
50000.53356820436	50002.76897484182	0
50001.61653316917	50021.572832778234	0
50018.94424032681	49993.60663840168	0
50020.38047703234	50020.74765985587	0
50003.83350669472	50012.03122730116	0
49994.89504568151	50012.84439750901	0
49996.87682846905	50025.861913791916	0
49997.098711243336	49994.16967536577	0
50008.03526460013	50010.35644971345	0
50001.92318083519	50017.45295154525	0
50000.377491796935	49976.984220335165	0
50026.91338485968	50022.55672487124	0
50010.45322470468	49995.07446463879	0
50025.84685964897	50018.18498681671	0
49990.80211823522	49972.58716393453	0
49994.72272385651	50011.37120620343	0
50001.852378398005	50018.878474248006	0
49993.667654834906	49987.16892821146	0
50007.45552580738	50016.24722775261	0
50006.35128652182	50019.260102430024	0
50017.30387364059	50007.37394946992	0
49992.58703477916	49996.877168060775	0
50009.947620039384	50010.555094314834	0
49981.69947842373	50032.69512916941	0
49998.7770444248	50004.736977470784	0
49994.8396787193	50028.32619228644	0
49982.117999111564	50004.50644407321	0
50013.2587395598	49973.331376080634	0
50007.117533706994	50013.97330272922	0
49986.106936163014	50005.875429998	0
50001.72815943438	49991.6223069385	0
49998.46111792426	49998.329947724305	0
49993.05079443288	49995.51758079045	0
49989.09372078051	50029.30164552847	0
49992.520614717694	50005.040407713124	0
49983.052676738946	50016.443790599325	0
50009.99933301167	49987.13042252917	0
50015.98052851708	50019.71642252736	0
50016.21088632802	50021.48245778065	0
49998.70534882709	50006.917655615514	0
50009.12283055781	49982.086019546914	0
50019.024422535396	49979.180277617896	0
49990.26812337824	50030.2433063761	0
50003.491373859586	50026.35326489596	0
50014.994024579595	50017.72461282274	0
49999.503039100484	49979.993643984395	0
50016.59446989725	50011.704717480185	0
49987.5977680182	50016.2290938631	0
50006.390223561066	50006.65247227412	0
49981.80446184957	50026.90913270939	0
50031.93010862833	50017.21669287606	0
49987.002216492045	49994.37889454773	0
49985.92984921823	49988.95089163288	0
49987.43993140122	50031.405447704085	0
50013.74744611762	50012.43595942395	0
50018.7613895136	49998.645986736985	0
49976.04473665306	50022.98122919165	0
49987.940111189746	50038.4642042733	0
49998.49833424281	50015.34065276485	0
49994.770924699485	49982.39483626172	0
50000.81946056605	49989.27299020345	0
50016.92192325264	50018.480079521134	0
49995.77472700451	50009.82146876009	0
50025.69800720146	50020.491751462134	0
50013.55698775832	49971.58637274212	0
50011.00484594075	50005.00909070638	0
50026.67566909949	50012.980460931394	0
49997.33402353429	50017.842517393554	0
50004.40707653658	50000.68201633885	0
49990.062388632665	50021.873354042815	0
50007.94935946199	50000.55027054603	0
50021.52709422977	50008.28070517207	0
49974.42067889195	50019.43514323515	0
49993.46267817778	50033.181532471506	0
50011.86235055272	49996.41798817724	0
49987.663678211175	50043.84812144951	0
50007.67900232572	50007.70860501627	0
49994.15871647191	50038.08133593811	0
50007.33149770581	50022.79586273945	0
50012.948596504204	49999.23930996417	0
49994.60830319436	50003.57991862978	0
49983.259687413985	50006.67382320212	0
49987.767663779436	50025.748578925755	0
50000.377272225785	50031.02940101947	0
50006.200386445016	50001.51095319235	0
50025.26392312976	50023.16967630435	0
50013.22075925868	50006.565093937745	0
50016.585940684716	49986.990231434385	0
50010.34109688018	49983.7662747601	0
49986.57033639794	50020.426911942945	0
49995.74608418766	50014.093268935794	0
49979.820894012235	49999.83087349788	0
49992.848058799624	50018.606894891454	0
50009.49589345917	50004.08409166397	0
49995.445185531455	50015.34504338111	0
50012.65381958483	50021.704694713684	0
49996.32469968638	49986.25708256548	0
50015.35167753262	49996.81578074006	0
49986.545683340795	50011.15751195093	0
49999.01544000135	50031.23030123682	0
49984.04955694483	50033.704391224725	0
49996.34341982974	50016.06335658903	0
50003.28740459564	50033.504668726906	0
49991.228567853206	49998.994701024145	0
49998.48690694425	50034.82578726027	0
49978.796080530774	50029.228557862385	0
49972.68784987362	50023.40757561975	0
49979.767530607896	50006.443727209575	0
50003.901374846355	50022.071294366	0
50006.68412061943	49996.90955893893	0
49984.807419862154	50032.82916653138	0
49978.76889817724	50004.212907244015	0
50003.12234167268	49996.03595609164	0
50015.35949676402	49981.16546488212	0
50022.09116220106	50006.067597515845	0
49983.69614882663	49993.828876330015	0
49986.78398419033	50021.42345671076	0
49981.729597247	50017.71289487197	0
50005.12751088182	50026.85013294925	0
50006.22458721331	50010.28292114303	0
49996.483865586386	50007.00468741623	0
50009.52473506737	49992.39278211181	0
50014.49173332011	49995.93493838386	0
49994.50958438835	49996.90612479115	0
49987.59907203679	50009.38172949153	0
49984.960476002576	50031.0667794853	0
50008.74957161253	49994.92256567525	0
50010.46636301196	50003.077502344924	0
49984.148036034974	50017.19326230654	0
50004.971353289846	50029.65237519613	0
50012.70520670574	50000.99789815918	0
49989.42472028371	50007.06726861293	0
50027.670453407736	50018.20325321183	0
50011.440803861224	49968.8031552737	0
50037.945541020505	50011.155881581384	0
50001.96560497818	49985.14721363819	0
49991.94746759981	50013.46046976003	0
49999.00956378052	50025.146383235246	0
49982.77803511375	50003.13282277213	0
50014.11323694496	50000.20060613697	0
50023.13171616355	49987.58322604696	0
50004.21835121946	49971.40399318016	0
49990.15117831817	50013.05817990865	0
50008.16124251416	50039.635897582004	0
50007.9107866898	49997.54848848105	0
50000.976005797296	50001.37556251932	0
49996.1869171375	50012.1411597242	0
49981.777229712156	49995.12804494148	0
50010.25573551855	50024.995130932744	0
50002.20217308013	50029.874141640044	0
49990.618018822985	50036.4754032552	0
50022.654906278236	50014.17767062547	0
50000.18629733061	50004.775095715304	0
50025.70954018735	50015.05150700048	0
50028.39076938722	50013.5273054852	0
50004.52778030394	49989.54551679142	0
50016.11597760707	50023.63763528583	0
50012.06226017531	50002.80007589341	0
50015.57500712852	49976.59380574366	0
49994.04699387851	50036.766962947055	0
49994.23147591261	49994.86285691521	0
50014.20591833191	50001.96130031095	0
49991.086709624265	50026.4410707605	0
50011.53302681228	50007.14228004492	0
50017.28634181816	49997.76666689308	0
50009.97828130183	49998.98694511831	0
49998.42280858828	49997.16648699374	0
49981.63287193219	50012.98265475019	0
49991.38352638326	49994.802665766714	0
49998.19710648119	50026.74208698699	0
49989.2673735177	49992.100332574526	0
49983.60754580687	50026.18559871288	0
49994.711411941484	50029.90708723193	0
49985.614406423905	50041.25400036813	0
49989.39807355238	50009.12529163965	0
50001.85647537816	50002.18674254224	0
50007.411759296454	50011.884343995625	0
50012.52113279647	50010.93874121604	0
49995.30592486966	49991.43488924765	0
49979.11028741994	50021.34781520681	0
50011.93847514872	49994.777266105055	0
49997.2733219588	50022.30152669196	0
50003.09050523105	49994.98168183356	0
50023.58458192335	50010.008031241385	0
50024.400635161015	50015.63969515379	0
50009.31669316404	50000.960651664485	0
49988.547157255955	49986.54015875034	0
49987.42716531743	50019.481186598656	0
49984.02617602661	49992.260688525654	0
50006.996567558	50029.43673642438	0
50011.17538221257	50014.127750046806	0
49997.479248524534	50003.13788148927	0
50011.23886805816	49977.80876427163	0
49992.68056377014	50025.21909796744	0
50017.791785206966	50004.10504468356	0
49976.18799995448	50019.12711047864	0
50003.16269428631	50018.86082004992	0
50013.78688239874	50015.99415080916	0
50034.04869841953	50014.82994020081	0
50020.13939552426	49964.31969397732	0
49993.31683021726	50002.431098134926	0
49989.127824122916	50001.31052695597	0
49989.148691333205	50036.650567528675	0
49992.04054653573	50033.88130223572	0
49997.310770919445	50036.47767098101	0
50014.313896486216	50011.5437939993	0
49992.59109417176	50000.573211457	0
50003.566652880276	50030.50523785303	0
50008.267877108185	49989.07992392232	0
50003.849215893635	49983.772560070334	0
50027.92889428372	50020.7037335592	0
50021.73705097939	50009.564116499336	0
49979.67136981523	49996.9167302186	0
50023.68623823112	50004.8260394773	0
50008.60181165578	50003.29954302877	0
50007.03426341326	50002.78519483586	0
49994.34337435215	50032.255215823694	0
50008.65204366756	50021.587738195856	0
49991.824498461094	49968.903099107214	0
50018.683804969405	49969.64528418167	0
49994.911833902814	50002.06249770319	0
50016.093547154676	50001.04383182233	0
50014.49326475696	49993.41580814624	0
50010.70785577176	50012.68365077591	0
49992.09018308693	50030.92397957105	0
50009.82484592517	49966.31554819194	0
50009.86338540017	50029.15447883959	0
50017.04459773899	50009.42883168941	0
49975.05479511751	50020.48444939664	0
50018.814266957874	49976.935422037845	0
49972.86988915821	50011.1602949544	0
50018.73839936864	49964.38397057632	0
49986.31902075687	50007.88823209961	0
50037.84677869666	50013.49214320599	0
49986.7626497455	50022.57075428513	0
49991.27558686835	49997.38676047086	0
50021.65196854081	49986.9755175455	0
49991.72022925353	49991.05799227098	0
50014.31039277268	50003.195809406076	0
50006.33076488964	50021.85080608137	0
50002.45842725257	50020.733578880114	0
50011.95436890833	50032.05146346114	0
49976.475326719534	50026.32249645093	0
50004.463461898726	49974.22705170795	0
49979.26540775074	49998.92037446053	0
49985.75689271241	50024.974625693074	0
50016.455724572654	49985.246793367325	0
50017.17577699267	49991.01902038148	0
50000.601946745934	50034.29818728195	0
49992.16185760877	50007.363039662254	0
50008.80198918544	50016.70893323739	0
50008.86332272949	49997.23757014096	0
50005.45492158128	50004.812675392786	0
49969.349246922604	50022.47156029463	0
49976.08853392796	50028.32756045967	0
50002.331688862534	50006.25738942542	0
49985.74764509577	50012.984861611265	0
50002.02318493679	49998.08436648884	0
50001.91558525365	49975.034283284134	0
49999.095815587745	49982.605861267206	0
49978.35180052781	50017.54967237323	0
50012.38340044227	49979.87179005157	0
50023.600333695045	49993.823460517066	0
49990.4001842264	50016.861106052296	0
49996.075796262594	50028.875218757785	0
50009.63871960279	50009.357844056445	0
50014.32338329563	49980.620621059534	0
50004.370390024604	49999.55927239333	0
50009.933266449494	49981.04026973331	0
49998.279070073906	49989.14790118183	0
50000.09027862911	49985.965986953976	0
50007.58425433884	49982.493922115704	0
49993.48622997502	50027.222240225536	0
50017.4955434832	49965.03907990478	0
50010.51554905166	49989.16362642156	0
50017.824674773416	50002.22275061968	0
49990.75178922058	50034.86742795569	0
50021.88043196609	49961.175165641675	0
49996.64421145819	49998.7371607102	0
49991.75780021829	50019.4660592154	0
50027.913500418224	50017.15451996617	0
50013.81569746937	50019.689133858	0
50004.28831352451	50038.52084396365	0
49992.77931921248	49991.59900125161	0
49978.65701512325	50012.84377515613	0
50004.77482026446	49976.135135741635	0
49995.813684054854	50035.236614467474	0
49983.03468438865	50031.81985864512	0
50004.71734782377	49993.66931775265	0
50025.85747707013	50011.10938751277	0
49968.74387753086	50024.80184334084	0
49983.529336245294	50009.64252562868	0
49993.39848285341	50003.617739878144	0
50014.46718570509	49983.96089301351	0
50020.173441734536	50016.480228422304	0
50007.693507416174	50033.053834120445	0
49993.186312447346	50024.280714627246	0
49994.973836738965	50021.34108776201	0
49987.60408232425	50005.36708203352	0
50009.56722554615	49985.41140067304	0
50011.064823329914	50009.00448136461	0
49987.27549327144	50024.53233017405	0
50005.69923091442	49985.19514755773	0
49996.55414988045	49990.38935152011	0
49995.07237807018	50042.04749290123	0
49995.256284043724	50007.171566107325	0
50004.63754884523	50025.44366895706	0
49993.49255571869	49978.12434827637	0
49989.83621802233	50027.89987456958	0
50001.51715467434	50004.43497947403	0
50001.41748931328	50028.01783116377	0
49988.46472947548	50014.56638681003	0
49995.615601532205	49989.10904325816	0
49999.81186632161	50032.984149561446	0
50018.44718751919	50011.09523383245	0
50006.87791557796	49974.77446315902	0
49998.651631418616	50001.085531096855	0
49973.43281330659	50016.31538166456	0
49999.58320808095	50030.37685735507	0
49993.2894251306	50029.713716955564	0
49975.40500419498	50029.76201243983	0
50024.11542290242	50025.79299951493	0
49999.27756647585	49989.79791973968	0
49975.331603970415	50018.305052245814	0
49989.444688856944	50015.01093933485	0
49977.12504489644	49984.27347298042	0
49990.25690366514	49976.93831099457	0
50008.542487659186	50029.22940403769	0
50030.156146407935	50022.63532110915	0
49982.07322711716	50040.05289780173	0
50015.510839560164	49974.52445377229	0
49991.451148315326	50008.25060634001	0
50004.828070634074	50001.96933190945	0
50005.25330437662	49996.96558677492	0
49985.312292490395	50028.4759868639	0
50009.362837543355	50030.82482796203	0
50032.563228420164	50009.47854831758	0
49995.611104707394	50005.87596824924	0
50030.271117137454	50014.62710637189	0
49984.88558796916	50014.44361380154	0
49964.64000266914	50008.941933773196	0
49988.96237106808	50042.15384836116	0
50009.56366943694	49988.76303901595	0
50003.12119682203	50036.8696976103	0
49992.18350608743	49998.14283062459	0
49981.495117914346	49992.42868929224	0
49974.716587797215	50013.61636381599	0
50007.40338647013	50005.50670355559	0
50004.1132212756	50009.0422421293	0
50010.68776219184	50018.411945879954	0
50015.32555646248	49998.84607093262	0
50030.745394478356	50020.15587370813	0
50025.03173903792	49992.682176105074	0
49972.46927924088	49992.61330818193	0
49996.89332440772	50014.40214761091	0
50028.82168033592	50008.767927582856	0
50012.027869657475	49992.27122572834	0
49986.86969018716	50002.801212535116	0
50034.801909062	50011.167777959345	0
50022.083673384936	50010.63417620861	0
50009.30764203974	49972.31312632704	0
50055.79009009828	50011.53074191248	6
50065.706442612456	50016.24046842871	6
50076.52144622405	50026.56463823468	6
50079.15322900917	50013.31235248627	6
50049.4039813181	49998.78072489012	6
50064.226588588135	50006.99395233072	6
50049.13764682731	50005.87034420578	6
50089.398094766846	50024.07583453463	6
50066.85159118196	49996.634011235496	6
50043.205680158484	50013.5432294378	6
50085.3504172537	50004.33759817448	6
50069.78957437924	49981.74550730568	6
50103.86358982261	50027.77046179215	6
50074.944143869114	50002.05115863191	6
50069.69736954707	50029.948143972535	6
50050.64784767017	50019.153206245486	6
50090.895818733195	50033.21125513167	6
50039.3626858534	49999.38846327786	6
50073.14725745517	50019.82766834808	6
50098.36909111479	50019.742926568564	6
50093.42685252402	50012.471531278774	6
50057.76923050231	50000.35916960178	6
50026.04680511726	49993.95138265214	6
50075.30067204984	49990.21553806482	6
50100.153947192804	50009.74837731363	6
50023.77896568347	50008.689543366934	6
50097.545295089854	50040.72486061819	6
50062.530102461445	50026.61130724524	6
50081.88839112725	49993.51717545393	6
50063.3514067554	49986.21961935307	6
50048.527381079904	50028.99799114328	6
50058.27283229426	50034.01120345335	6
50010.61017279589	50004.863301380574	6
50107.64560499405	50007.471012660804	6
50086.80278048741	49988.18596627947	6
50016.204820876206	50017.32988538131	6
50092.98271243749	50052.98490291374	6
50080.85066171011	50033.8558922873	6
50085.76535759416	50016.829439817826	6
50116.35838519403	50017.67871481771	6
50072.661311805954	50040.847709651855	6
50035.283615027096	50013.18032338295	6
50109.32693555493	50018.62813075887	6
50095.442537183866	50000.13166205504	6
49996.5894552114	49998.279029652374	6
50056.692795249306	49990.579473325255	6
50041.21469758771	50024.03628696157	6
50071.852789709264	50009.686398990634	6
50031.60865553873	50005.77757740046	6
50038.8577393255	50037.23907783435	6
50114.76162472136	50037.08922195369	6
50101.93599915322	50051.20622952399	6
50033.09402779027	50028.78156527075	6
49996.82621428112	49985.4326436958	6
50120.10980946298	50009.53409868497	6
50054.97907822031	50041.66832444942	6
50102.40747071113	49994.97341390106	6
50025.007601313744	50018.75210990192	6
50064.12602308287	50042.410941945775	6
50030.26520805813	50037.45262047939	6
50049.54829767613	49983.38819043466	6
50086.19591427371	50041.408025501565	6
50004.4193858813	49988.703695859906	6
50002.41820764452	50002.26550882129	6
50116.65667638009	50000.10226948401	6
50021.85558353556	49987.239756562936	6
50015.87934044289	49997.333932830006	6
49992.4940767952	50006.646521035655	6
50057.27335134433	49972.46659265877	6
50125.57604468493	49989.61703603266	6
50128.728372935984	50013.64182152339	6
49996.236982270064	50021.22543250248	6
50013.948063901786	49989.30540696218	6
50041.41905951276	49972.62550933043	6
50020.92151361266	50031.307770053885	6
49990.31728791325	49994.54117933718	6
50000.94425886231	50011.09666401533	6
50125.02324168981	50046.50567026446	6
50059.43227854642	49957.392569010226	6
50079.97337381476	49980.81509575009	6
50078.773032983016	50054.746637082084	6
50128.7569416184	50000.00125241133	6
50039.98047867527	50049.88244485282	6
50042.86429011699	49992.19236426779	6
50007.27392324803	50030.78127886897	6
50092.86762947794	49975.97994109568	6
49995.2978613145	50031.94878277043	6
50141.02576705798	50010.93676161146	6
50047.09220887923	50037.87022560253	6
50033.73470094612	49982.33467106372	6
49985.182648814036	50008.06306350103	6
50116.12365018269	50027.172233039455	6
50137.57783245446	50042.158436933685	6
50129.93413137954	50022.99724531972	6
50133.377238645	50034.989517424394	6
50025.6269828351	49977.99446229112	6
50105.88446279798	50041.611764094945	6
50036.2644260313	49989.29924430389	6
49995.52968979364	50047.78689811133	6
50131.38314010652	50050.10480974279	6
50064.04421825	49977.09627768351	6
50112.518283920996	50050.894931406634	6
50094.75426869951	49989.48431175013	6
50146.28744300451	50037.689277061916	6
50084.60107570435	49967.93836101135	6
50107.47743316734	49986.51524604641	6
49983.504461107674	50056.39089803043	6
50141.01857322238	49989.71483792247	6
50131.8693749928	50007.31347672701	6
50143.5035450659	50022.80074494012	6
49974.76925597885	50069.68518812343	6
50048.95468181119	50052.22015504768	6
49986.52516163099	50048.49077548866	6
50102.76356789654	49978.549592464435	6
50142.334843759374	50057.8146761775	6
50117.688573336796	49988.715795572185	6
50151.5360733356	50056.631577955064	6
49973.566407666265	50046.47721594411	6
49987.24126139384	50032.378328011786	6
50047.14707033224	49967.481404386155	6
49997.304166338006	50040.98243659868	6
50011.35169072211	50040.51103883885	6
50077.916867282984	49971.63054118895	6
50018.76067482444	50045.01361896205	6
50066.72596571352	49948.55952011105	6
49975.75136477849	50002.8232820028	6
50033.95399551668	49970.09646390007	6
50138.92066178886	50049.423834540816	6
50148.19128747712	50010.45629967214	6
50008.27548992554	50014.8074577545	6
49966.67492028761	50052.079301572674	6
50014.11826997318	50028.748247027856	6
50020.73333652158	50058.99775875372	6
50023.37153979902	50073.63789783227	6
50114.271346261026	50061.866656821454	6
50049.71842429381	49959.755833378455	6
50006.05829998731	50054.00429972525	6
50109.763785132396	49974.66123292332	6
50064.71158561583	50061.2997511788	6
50055.46829885156	50048.78267000886	6
49974.4783244407	50059.46046717015	6
50060.72543476569	49964.46205102373	6
50071.40347624927	50067.0883318682	6
50029.09934870568	50087.589301714936	6
50003.97780743799	50069.61758684363	6
49983.47778054223	49990.71343030816	6
49987.2124134206	50070.89564532105	6
50044.3206912756	49954.46985764909	6
50133.71649625359	49984.8683455641	6
50129.02472954465	50062.874269945125	6
50121.17705458791	49968.737641104184	6
50097.318130403495	49963.54049929998	6
49995.28543489328	50059.60897995703	6
50077.11505120207	49956.570138975396	6
50025.38383164301	50049.73527444867	6
50137.74705784573	50068.94002144663	6
50131.34502592434	50076.478019215385	6
50048.38050050033	49974.50365660604	6
49971.594541174556	49987.31082075887	6
50124.59975616904	50035.30020440903	6
50080.50053194633	50046.84968870364	6
50055.54348321418	50069.46565655753	6
50087.07192084039	49956.55956560468	6
50006.1520650794	50023.49589319213	6
50155.41389247228	50011.64400647396	6
49952.93832628261	50050.45449703222	6
50113.7372211742	49960.254443889964	6
50081.643600140254	50069.78936512225	6
50121.320349384354	50057.36393612434	6
49967.48204402695	49993.89141947442	6
49988.08902341307	50082.46245079081	6
50086.37540206605	50059.732906172045	6
50022.48309372279	50000.32429879393	6
50145.04441043147	49999.00561035226	6
50036.77400947736	50061.472882469614	6
49961.18177543098	50002.59112057447	6
50028.286134400274	50059.12705251401	6
49960.35013162119	50048.93457331189	6
50067.23461267468	50051.82824235942	6
50125.75848939691	49957.43099014636	6
50038.903028874054	50091.82964554631	6
49965.806517412246	49980.892225186835	6
50160.61111972065	50035.80139826517	6
50040.74845742796	49981.93337975352	6
49948.16916017536	50009.58371000325	6
49951.02611041356	50040.7676152419	6
49961.409944674575	50009.78659731266	6
50052.199138213015	50060.83940321642	6
49959.18290184303	49991.37103425449	6
49951.92878623676	50058.27116834334	6
49980.72244074656	50044.15571451633	6
50113.52018014379	49982.71984940845	6
50156.84455802529	50048.5432205426	6
50132.37599040179	49967.429203547574	6
50003.95649627168	49974.159517801556	6
50125.474132079406	49978.574887728435	6
49935.789842194354	50001.24843279277	6
50033.60245200618	49950.29551639439	6
50011.085796170606	50067.16771938697	6
49987.18544211218	50063.21129651581	6
50046.697364027226	49945.885633989616	6
49985.70573024253	50091.31064062535	6
50014.25385465938	49981.12652986244	6
50101.13541170438	49971.17339103779	6
49960.06403260943	50058.323516114804	6
49970.82446326815	50013.39537048047	6
49968.58331275759	50041.10032619241	6
50125.79951898962	49948.28286567136	6
49941.7346112794	50050.51554442346	6
50132.62774113051	49991.971663803684	6
50131.07578709639	50087.349512876244	6
49967.867128123085	50081.00913497699	6
49948.044033417056	50000.95259014247	6
50106.31973516715	49962.53434623712	6
49949.19968640188	50065.39407568732	6
49951.42649044986	50030.34442975682	6
49949.48331563115	50018.29961468926	6
49961.7307632141	50068.761165855096	6
49942.29682964441	49995.16348234356	6
50109.094862740356	49947.76884587285	6
50036.170800646694	50072.712749162165	6
50143.87714831501	50073.98354078296	6
49954.57015974699	49981.38920887571	6
50098.22179226308	50033.18025409211	6
50079.67613992397	50078.0596838914	6
50094.49980290932	50078.332006256176	6
49998.64220752606	50075.23023739543	6
50118.91915023757	50076.98629687378	6
49926.55250844262	50003.51967973483	6
49938.54338928548	49989.091733054185	6
50037.04699272717	49957.41519806847	6
50030.136222458386	50066.8137419382	6
50099.63998087913	49955.48560330997	6
49937.21955527912	50029.1250323083	6
50122.81142814402	50068.39054714792	6
50136.91853409413	50026.59734265974	6
50022.79469796021	49942.50072106803	6
49972.52069805848	50093.528175671294	6
50044.85237122201	50058.816627512155	6
50008.628867893	49946.392440411655	6
49955.176464836346	50090.23145856993	6
49932.92259625207	50057.639309721926	6
50019.15560314739	50095.47382724989	6
50011.40369593486	50059.15638259368	6
49939.21903203654	50061.7721161395	6
50009.55553833196	50074.64429278416	6
49998.52426640351	49947.94514516744	6
50116.6659380406	49949.14440378786	6
49921.25993386248	50063.31878440691	6
50043.36049096405	50070.242154217274	6
50046.97690698388	50095.60768193887	6
50004.545332386115	49966.741557693196	6
50109.54744067163	50075.97906850695	6
50104.62278056472	49939.6165317317	6
50062.970117145705	49942.20037122546	6
50122.90676798397	50091.285009402854	6
50049.77032718471	50083.61284231119	6
49952.652145204614	50099.6268348619	6
49969.42385364331	50106.21565769514	6
49992.077609890606	50097.611287359956	6
50138.30974510244	49971.67962492892	6
50148.90698603367	49988.414521085266	6
50111.44546612375	50091.300362054964	6
50091.126398521956	49950.3619080704	6
50142.1022364991	49964.98634508003	6
50166.64473147779	50022.83693252604	6
49968.73104097092	50064.654436126686	6
50031.84046788544	50100.494955242655	6
50154.58922759618	50081.13267543602	6
50027.4771330632	49963.78906368653	6
50146.762383665795	50094.29219142143	6
49920.3561084711	50008.11855538597	6
50013.66977774305	49972.076888114585	6
49977.23546163418	50099.026494067555	6
50004.42531446895	50044.92482476606	6
49968.501505309556	50073.06582907481	6
50149.33639996689	49964.4027860424	6
50000.5444423752	50089.911990999	6
50112.787875656446	50106.13424434518	6
50040.000312520555	50079.69245216977	6
49992.4025290444	49970.18121667158	6
49978.21273763353	50085.82831891987	6
50099.890963096506	50066.855609944854	6
49920.6407501846	49989.416614184905	6
49991.93560583459	49955.87311038075	6
50073.24550779016	49963.33811536533	6
50138.210870455914	49943.420880108024	6
50058.47087463805	50057.422563386834	6
49914.2994192962	50067.42385176784	6
49935.85131834863	50012.612081873915	6
50152.448985510855	50028.4578994205	6
50021.06118864511	50082.36004123547	6
50096.60204726191	49981.91957723544	6
50022.08338069865	49927.890727371385	6
49921.70442570896	50030.85163403006	6
49982.69637849065	49975.54497863226	6
49954.47636817575	50073.89411108296	6
50162.478542659315	50064.00581746847	6
49978.952073641995	50014.692168950474	6
50146.68898756876	49973.516463991364	6
49913.66938858746	49978.452084076256	6
49990.690029780955	49979.97681567022	6
49930.707058205226	50034.19749469071	6
50070.78211845441	50081.303813200604	6
50146.99570896165	50102.54081032027	6
50057.329478607375	49927.749987259434	6
50155.85623415923	50093.95111489611	6
50109.38624169853	49998.36316478572	6
50135.73779538554	50082.06846767943	6
50144.7876770375	50082.37080411201	6
50141.27237151474	49979.51276313921	6
49942.9399735486	50022.978760643135	6
49995.21402076418	50081.787332031454	6
50161.039187104056	49995.26308338957	6
49927.67908603161	50067.57450102195	6
50015.03138996697	49950.34152271649	6
49997.42553894117	50067.00420541951	6
49987.20746324958	50014.85998172532	6
49985.078107805544	50023.33813068119	6
49937.66012875972	50079.64580348775	6
50007.64878976182	50083.53612740657	6
50148.78718887863	50046.46415624254	6
50166.15368868217	50014.79854769525	6
50136.625215422566	50001.86725645452	6
50132.2361355133	49953.98219734048	6
50161.21893253488	49961.74235557846	6
49929.68591952301	50026.52532198893	6
50167.20888880085	50002.78289424301	6
50098.5090035865	50057.9866091351	6
49962.89505903381	50036.184762404526	6
50151.96188874558	49944.097056317216	6
50026.34241369918	50112.11770110703	6
50096.713873802706	49942.65324031528	6
50016.68991570102	49919.00149431385	6
50054.183169600765	50093.54702426962	6
50097.01491419115	49934.39422321418	6
49977.22061732966	50076.881890133685	6
50054.4839006254	49947.79578654692	6
50097.012393904595	50091.07448076088	6
49972.107937306704	50024.5611813085	6
50031.42731059448	50078.68913985566	6
50157.40897969075	50072.9198181779	6
49929.92914032075	49994.813050199715	6
50155.90371518916	50101.350029675836	6
49961.37994716873	50107.82338822743	6
49926.24211402247	50052.91839809595	6
49916.16466826336	50023.85913133354	6
50046.262562809396	50105.185063252946	6
50137.08796460996	50106.03601780061	6
50025.45192602098	50042.616576589135	6
50108.22977938987	50033.36046239059	6
49907.88769071777	50025.252534528525	6
50150.08989066578	49981.272773038254	6
50108.419237319555	50057.75227180113	6
50113.885345592484	50069.862029503754	6
50078.81500274302	49941.6799915272	6
50053.091688051834	49938.080800261465	6
50083.19066750766	50086.621009250775	6
49983.30845125355	50111.42032203199	6
49965.79394715219	50095.746965032595	6
50062.95754947858	50073.280331731934	6
49975.30593614926	49994.77425550514	6
49913.70052446858	50004.78079373855	6
50164.14795883822	50112.567473182964	6
49977.82796085466	49970.36637276007	6
50139.12528250852	49930.43767898334	6
50152.328309981414	49951.929408819786	6
49989.08256674197	49945.16197661797	6
49942.07711673791	50068.79813188631	6
50146.78426914576	49930.512976642225	6
49920.002638612306	49996.89753382881	6
49985.55082009407	49968.11621360617	6
50130.79921107609	49938.75791620094	6
49987.36184103963	50122.75234853603	6
49918.11779750909	50056.26181832767	6
49903.72362888468	49995.44116285059	6
49996.9094328354	49976.62815944239	6
50009.56160009666	49925.458036620876	6
49924.72073853086	50038.610070153285	6
50147.872747477544	50063.8714818332	6
50071.44155629891	50090.7571826558	6
50018.5047677652	49956.795039694895	6
49999.447722473444	49919.97730443152	6
49995.96002567397	50124.24270306047	6
50012.1516384581	49961.20286029964	6
49944.56007329869	50075.65864194522	6
49999.23384375537	49936.311163775215	6
49895.29768007771	49992.625209825106	6
50122.70459281031	50083.61009642249	6
49993.63889026629	50109.310111566316	6
50051.39723473712	50110.40361413309	6
50128.05967827066	50115.188927145384	6
49900.58347187426	50025.003256656775	6
50151.774183104666	49920.39042632439	6
49912.93446923872	49970.80513431192	6
50119.43996836868	50103.91042332818	6
50030.326667620524	49933.62719145013	6
49909.11833084516	50060.66347101192	6
50029.51572861975	50118.943303848806	6
49973.42309796034	50035.9700073127	6
50004.624243845516	50116.22052815526	6
49913.5836184189	50032.31275997347	6
50120.70593212141	49936.48088401704	6
49909.83059987896	49991.03610638459	6
50015.60453882755	49942.780668778694	6
49900.31982703091	50065.746475898755	6
49953.21316124332	50112.18339725423	6
49924.290763441335	50019.741048858625	6
49964.550247513784	50115.62184990583	6
50004.57369198729	50131.98250184871	6
49929.9616226959	49986.12523970713	6
50019.88478901726	49967.24065433521	6
50005.0556882853	50106.271872055666	6
49890.941766913515	50013.653000642546	6
50063.87903108585	49934.80746714509	6
50056.06541325005	50103.29469234786	6
50162.47357938018	50054.02245362112	6
50137.35245476079	50018.086865576035	6
50163.14430564033	50102.35742456874	6
50004.517645754066	50140.42032506888	6
50113.2330417244	49941.55297044599	6
50159.50808921426	49954.35315553722	6
49898.84141859824	50012.463771624316	6
50152.00305815386	49997.12947624627	6
50039.98540463715	49965.0981559368	6
49975.866647964765	49981.234705384595	6
50151.705543230986	50110.00006794987	6
49922.0028740986	50077.48800915496	6
50167.04506364696	50091.93700147568	6
50126.98103481228	49928.159928691726	6
50093.10933248813	50100.30253623186	6
50152.15074167464	50020.72577593411	6
49930.83983807711	50083.24899761596	6
50033.704405933175	50108.27337493661	6
50002.75703882572	50153.31749158443	6
50136.64964682794	49915.30160440517	6
50059.37961712189	50111.64767958034	6
50004.97324887081	49952.67380912795	6
50037.16420901016	49941.9561871372	6
50051.679651761355	49919.628096342065	6
49897.101614746	50074.64262751472	6
50017.10229326328	50052.42987397923	6
49943.48939216079	50092.28086516981	6
49996.555209002625	50131.96866997852	6
50063.77263955445	50086.04600056794	6
49894.862184149715	50081.4571992847	6
49981.78378774317	50037.14102965638	6
50145.08600372273	49915.21916655509	6
49938.27084261803	50036.94070250994	6
49914.01887544962	50042.21778257152	6
49906.912331755295	50042.50804493596	6
50156.05486071756	49973.8657240854	6
49974.87579761842	49944.86260383608	6
49983.90411567597	49983.21547141331	6
49994.53376146394	50140.05719831403	6
50173.156419958075	49958.31332331875	6
50176.18675521385	50000.10463172516	6
49944.66218895549	49984.813164996296	6
50181.643776776116	50008.128247052184	6
50034.993800318174	49921.3808676072	6
49963.03548315464	49935.62241029182	6
50169.81027157265	50106.22266196198	6
50131.721955402	50096.81580262732	6
50024.0793674503	50104.67160431517	6
50133.61924212989	49925.55536841866	6
50053.493507717256	50118.43526400815	6
50167.17800449958	50122.42698342475	6
50159.3113317542	50118.104175047025	6
50111.798913943996	49927.685876173964	6
50007.110424795	49996.00563517389	6
50071.46943450205	50057.87323159282	6
50045.00232380307	50120.52279911336	6
50004.293615169605	50167.93538708108	6
50037.630740514855	50116.392546042276	6
49900.12911303113	50034.741753426075	6
50070.71976406105	50099.93167238459	6
49907.01274450459	49981.34336111084	6
50010.86721341491	50099.9661968672	6
50090.97933232853	50071.00650183448	6
50145.512748845984	49948.79464355513	6
50069.88009259182	49927.63890894439	6
49898.580451634756	49978.50433489332	6
49962.209326633085	50019.897704132476	6
50103.93223427467	50083.1765331477	6
50155.80108393334	49990.505519610386	6
50023.254507423575	49950.96008826615	6
50165.28444696817	49946.92853591857	6
50068.95524926949	50123.763949395354	6
50151.779898742825	50119.395786958725	6
50145.78597142373	49907.08790001011	6
50173.15999857444	50062.628072182684	6
49989.66475298301	50147.37173408364	6
49945.617436849105	50100.590480330575	6
50096.66992330119	49925.68970318067	6
50161.288010752614	49985.880646470476	6
49983.5895157451	49999.13442516977	6
50044.59439527226	49915.499836647614	6
50085.09431289651	49937.77879395113	6
50176.19728740429	50027.244036833064	6
50123.30700128752	50018.64208245514	6
